# Supplementary material for: Hindlimb kinematics, kinetics and muscle dynamics during sit-to-stand and sit-to-walk transitions in emus (Dromaius novaehollandiae)
Source: J Exp Biol. 2024 Dec 2;227(24):jeb247519. doi: 10.1242/jeb.247519 (PMC11708823; doi:10.1242/jeb.247519)
Supplement: Dataset 1. [file jexbio-227-247519-Dataset1.zip › Dataset1/DataS1/Emu Model/geometry/Toes_R.obj]

# File generated by ImageToStl.com - Free Image and 3D model conversion tools

o obj1
v -0.016609 0.010513 -0.023881
v -0.018878 0.010651 -0.021925
v -0.017234 0.010558 -0.021857
v -0.018164 0.010165 -0.020375
v -0.016607 0.009946 -0.020744
v -0.016786 0.008937 -0.019556
v -0.0152 0.009916 -0.022614
v -0.014375 0.009802 -0.024675
v -0.015286 0.009238 -0.020805
v -0.014002 0.008834 -0.021977
v -0.013542 0.009067 -0.023641
v -0.019013 0.010515 -0.024451
v -0.02045 0.010549 -0.021672
v -0.020077 0.009608 -0.019591
v -0.017548 0.007683 -0.018717
v -0.015248 0.009687 -0.025758
v -0.014584 0.008332 -0.02058
v -0.015103 0.007595 -0.019817
v -0.013417 0.00883 -0.025008
v -0.013384 0.007658 -0.022511
v -0.021846 0.010334 -0.024898
v -0.024002 0.009787 -0.021405
v -0.022139 0.010195 -0.021187
v -0.023396 0.009343 -0.019211
v -0.022305 0.009434 -0.018955
v -0.021082 0.007907 -0.01823
v -0.01896 0.010146 -0.027006
v -0.017101 0.006242 -0.018785
v -0.016557 0.009601 -0.026951
v -0.01461 0.006333 -0.020206
v -0.013674 0.00779 -0.026115
v -0.012627 0.005763 -0.023002
v -0.023959 0.009906 -0.02406
v -0.024974 0.008999 -0.021597
v -0.024004 0.008471 -0.019089
v -0.022076 0.006497 -0.018044
v -0.018866 0.009138 -0.029537
v -0.022111 0.00975 -0.027315
v -0.019929 0.009954 -0.027859
v -0.01814 0.005389 -0.018689
v -0.016755 0.008974 -0.028541
v -0.016186 0.008113 -0.030059
v -0.013718 0.00451 -0.021041
v -0.01358 0.00673 -0.028456
v -0.011873 0.005363 -0.025447
v -0.011824 0.00454 -0.023281
v -0.02456 0.009266 -0.02499
v -0.025508 0.007912 -0.022062
v -0.024566 0.007245 -0.019114
v -0.022648 0.00515 -0.017784
v -0.020358 0.008687 -0.029989
v -0.023303 0.009035 -0.028159
v -0.018964 0.004186 -0.01854
v -0.017166 0.007825 -0.030838
v -0.014766 0.003265 -0.020362
v -0.014708 0.006847 -0.030296
v -0.013557 0.006696 -0.028463
v -0.013393 0.006551 -0.028309
v -0.014123 0.006786 -0.029342
v -0.014109 0.00661 -0.029561
v -0.011237 0.003729 -0.024201
v -0.011531 0.004753 -0.026858
v -0.011962 0.002825 -0.022365
v -0.010622 0.002346 -0.024521
v -0.010815 0.003534 -0.026374
v -0.025304 0.008428 -0.026152
v -0.02616 0.006779 -0.022526
v -0.024894 0.005425 -0.018505
v -0.023017 0.004199 -0.017227
v -0.022096 0.008106 -0.030629
v -0.024103 0.008663 -0.028619
v -0.01994 0.002766 -0.017995
v -0.018158 0.007149 -0.03157
v -0.015259 0.002044 -0.020345
v -0.014926 0.005976 -0.030977
v -0.014031 0.006282 -0.029873
v -0.013907 0.00556 -0.030115
v -0.013884 0.005385 -0.030195
v -0.011984 0.00174 -0.022482
v -0.01079 0.002714 -0.027077
v -0.010814 0.002744 -0.027105
v -0.010974 0.003113 -0.027148
v -0.011307 0.003965 -0.027153
v -0.010803 0.002701 -0.027104
v -0.010557 0.001199 -0.024942
v -0.024466 0.007833 -0.030941
v -0.026424 0.007286 -0.026832
v -0.024761 0.008283 -0.028812
v -0.026707 0.005678 -0.02241
v -0.025981 0.004616 -0.019138
v -0.024882 0.003514 -0.016793
v -0.023263 0.003252 -0.016636
v -0.023756 0.002159 -0.015922
v -0.021712 0.007362 -0.032513
v -0.021474 0.001554 -0.016725
v -0.018555 0.00099 -0.018533
v -0.019352 0.006827 -0.032537
v -0.015505 0.000709 -0.020433
v -0.015946 0.005098 -0.032377
v -0.012173 0.000553 -0.022747
v -0.010798 0.002652 -0.027108
v -0.010822 5.4E-05 -0.02531
v -0.010918 0.001395 -0.027331
v -0.010889 0.001528 -0.027295
v -0.010863 0.001858 -0.027255
v -0.02662 0.007512 -0.030713
v -0.027595 0.006353 -0.027771
v -0.027153 0.005117 -0.023615
v -0.026375 0.003482 -0.01945
v -0.025078 0.002368 -0.016667
v -0.022899 0.000491 -0.015746
v -0.023126 0.006876 -0.034865
v -0.024952 0.007602 -0.032704
v -0.022921 0.007324 -0.033192
v -0.01959 0.000486 -0.017786
v -0.021159 0.0006 -0.016698
v -0.019821 0.006331 -0.033928
v -0.019589 0.005643 -0.035419
v -0.016381 -0.000701 -0.019955
v -0.017317 0.004947 -0.034337
v -0.015083 0.003423 -0.033035
v -0.013604 0.003212 -0.03093
v -0.013582 0.00299 -0.031165
v -0.013561 0.002846 -0.031305
v -0.013453 0.002141 -0.031252
v -0.013409 0.001743 -0.031243
v -0.012622 -0.000654 -0.022886
v -0.011318 -0.001061 -0.025579
v -0.011313 0.000271 -0.027708
v -0.011244 0.000411 -0.027649
v -0.026066 0.007229 -0.035434
v -0.027978 0.006806 -0.031723
v -0.026093 0.007452 -0.033214
v -0.028209 0.005319 -0.027693
v -0.027679 0.00411 -0.024142
v -0.026822 0.00232 -0.01979
v -0.025108 0.00031 -0.015803
v -0.023455 -0.000784 -0.014715
v -0.02375 0.006743 -0.036444
v -0.020049 -0.000419 -0.017215
v -0.021565 -0.001623 -0.015307
v -0.021063 0.005593 -0.037101
v -0.018142 -0.002195 -0.018263
v -0.015079 -0.002361 -0.021023
v -0.017577 0.004257 -0.035346
v -0.015409 0.002372 -0.033719
v -0.013376 0.001532 -0.031251
v -0.013601 0.000357 -0.031272
v -0.013286 0.00098 -0.031039
v -0.012959 -0.001908 -0.023062
v -0.011737 -0.000298 -0.028314
v -0.011876 -0.000557 -0.028395
v -0.012109 -0.000173 -0.028881
v -0.013214 0.000554 -0.030776
v -0.013197 0.00042 -0.0307
v -0.011899 -0.002161 -0.025782
v -0.011517 -7.7E-05 -0.027879
v -0.028443 0.007182 -0.035587
v -0.02953 0.006046 -0.032645
v -0.028908 0.004776 -0.028652
v -0.02824 0.003066 -0.024449
v -0.027395 0.001197 -0.020086
v -0.026205 -0.00066 -0.016077
v -0.024808 -0.002043 -0.01374
v -0.023487 -0.001967 -0.013812
v -0.023153 -0.003682 -0.01285
v -0.025603 0.006673 -0.039674
v -0.026793 0.007241 -0.037492
v -0.024359 0.006679 -0.037759
v -0.021959 -0.003063 -0.013823
v -0.020135 -0.003305 -0.015664
v -0.022341 0.005643 -0.039302
v -0.02035 0.004844 -0.038572
v -0.015601 -0.003486 -0.020714
v -0.017906 -0.003907 -0.018276
v -0.018365 0.003521 -0.037068
v -0.015812 0.001252 -0.034236
v -0.014124 -0.000719 -0.031627
v -0.013275 -0.003128 -0.023203
v -0.012498 -0.0016 -0.028694
v -0.012488 -0.003269 -0.02597
v -0.028141 0.007066 -0.040542
v -0.030117 0.006613 -0.036666
v -0.028125 0.007245 -0.038222
v -0.030513 0.005081 -0.032425
v -0.029891 0.003844 -0.028946
v -0.029036 0.002065 -0.024735
v -0.028074 0.000155 -0.020427
v -0.026824 -0.001724 -0.016433
v -0.025145 -0.003154 -0.013594
v -0.023404 -0.004861 -0.012763
v -0.025799 0.006477 -0.041336
v -0.021285 -0.004118 -0.013836
v -0.02173 -0.004876 -0.013266
v -0.022916 0.005057 -0.04128
v -0.020527 0.004526 -0.039461
v -0.015782 -0.004783 -0.020854
v -0.017541 -0.005113 -0.018903
v -0.019737 -0.00494 -0.015864
v -0.019795 0.003521 -0.039314
v -0.017963 0.001928 -0.037248
v -0.016142 6.3E-05 -0.034565
v -0.014609 -0.00182 -0.031987
v -0.013761 -0.00431 -0.023267
v -0.013064 -0.002678 -0.02902
v -0.012994 -0.004412 -0.02625
v -0.030555 0.007028 -0.040635
v -0.031837 0.005851 -0.03744
v -0.031399 0.004594 -0.033341
v -0.03092 0.002894 -0.029088
v -0.030118 0.001116 -0.024926
v -0.029041 -0.000728 -0.020871
v -0.027756 -0.002231 -0.017461
v -0.025665 -0.004307 -0.014371
v -0.023328 -0.005656 -0.013261
v -0.027319 0.006198 -0.044256
v -0.02875 0.007037 -0.042553
v -0.026302 0.006374 -0.042589
v -0.021602 -0.005653 -0.0139
v -0.024515 0.005237 -0.04356
v -0.022315 0.003725 -0.04299
v -0.016016 -0.005954 -0.021218
v -0.018203 -0.005993 -0.018706
v -0.020129 -0.006012 -0.016239
v -0.02019 0.002756 -0.040289
v -0.018306 0.000798 -0.037855
v -0.016579 -0.001066 -0.034959
v -0.015087 -0.002936 -0.032323
v -0.014113 -0.005521 -0.023581
v -0.013565 -0.003789 -0.029384
v -0.013462 -0.005535 -0.026663
v -0.029708 0.006476 -0.044869
v -0.032158 0.006314 -0.041483
v -0.030049 0.006971 -0.043095
v -0.032814 0.004831 -0.037125
v -0.03233 0.003632 -0.033579
v -0.031843 0.002015 -0.029414
v -0.031362 3.4E-05 -0.024818
v -0.030238 -0.00115 -0.021603
v -0.028733 -0.003199 -0.018027
v -0.025462 -0.005369 -0.015753
v -0.024139 -0.005697 -0.013879
v -0.026974 0.005436 -0.045843
v -0.022338 -0.006139 -0.015107
v -0.023043 -0.006246 -0.017326
v -0.024289 0.00437 -0.04494
v -0.022321 0.003168 -0.043998
v -0.016963 -0.006782 -0.021596
v -0.019921 -0.006557 -0.018575
v -0.020799 0.001832 -0.04201
v -0.0187 -0.000364 -0.038379
v -0.017011 -0.002212 -0.035266
v -0.015554 -0.004033 -0.03249
v -0.014659 -0.006573 -0.024136
v -0.014082 -0.004868 -0.029705
v -0.014108 -0.006463 -0.027162
v -0.031846 -0.001853 -0.022728
v -0.031585 -0.002725 -0.020636
v -0.031117 -0.002132 -0.020897
v -0.030546 -0.003306 -0.019302
v -0.031681 0.006323 -0.045755
v -0.033986 0.005549 -0.042224
v -0.033677 0.004387 -0.038237
v -0.033061 0.002584 -0.033843
v -0.032399 0.000876 -0.02946
v -0.032069 -0.000281 -0.026063
v -0.028292 -0.004532 -0.018088
v -0.025645 -0.005664 -0.017609
v -0.028586 0.005707 -0.046702
v -0.021531 -0.00659 -0.019539
v -0.023929 -0.006144 -0.01893
v -0.022491 -0.006455 -0.021137
v -0.02508 0.003684 -0.046742
v -0.022731 0.002937 -0.044754
v -0.01914 -0.006967 -0.021756
v -0.022221 0.001911 -0.044411
v -0.020679 0.000295 -0.041942
v -0.019036 -0.001567 -0.038624
v -0.017381 -0.003409 -0.035276
v -0.016012 -0.004978 -0.032376
v -0.01602 -0.007254 -0.025144
v -0.014693 -0.005788 -0.02989
v -0.014706 -0.006976 -0.027786
v -0.03058 -0.003517 -0.020671
v -0.031365 0.00593 -0.049535
v -0.034097 0.005759 -0.045991
v -0.031848 0.006273 -0.047887
v -0.035332 0.004419 -0.041297
v -0.034708 0.003977 -0.039068
v -0.033974 0.001616 -0.034833
v -0.032713 -0.000375 -0.029764
v -0.031707 -0.002241 -0.024792
v -0.029755 -0.004339 -0.021795
v -0.026823 -0.005339 -0.020003
v -0.027658 -0.005483 -0.022049
v -0.02912 0.005484 -0.048447
v -0.028685 0.004954 -0.050344
v -0.024106 -0.006235 -0.02268
v -0.025633 -0.006189 -0.023474
v -0.023763 -0.006461 -0.024159
v -0.026573 0.003947 -0.049273
v -0.024461 0.002147 -0.048131
v -0.022069 -0.006793 -0.024768
v -0.019882 -0.007045 -0.024263
v -0.02257 0.001147 -0.045166
v -0.021003 -0.000816 -0.042343
v -0.01942 -0.002759 -0.038758
v -0.017666 -0.004906 -0.034428
v -0.015782 -0.006472 -0.029997
v -0.017414 -0.006521 -0.031355
v -0.017249 -0.007284 -0.027774
v -0.015424 -0.007338 -0.027463
v -0.03587 0.0032 -0.039605
v -0.035664 0.002413 -0.038141
v -0.035296 0.00292 -0.038252
v -0.035009 0.001341 -0.036342
v -0.033527 0.005886 -0.050428
v -0.036264 0.005089 -0.046502
v -0.036082 0.003709 -0.041805
v -0.033949 -0.000391 -0.033481
v -0.032781 -0.001621 -0.030407
v -0.031791 -0.002872 -0.026939
v -0.029839 -0.004794 -0.024128
v -0.027784 -0.005847 -0.023205
v -0.030241 0.005292 -0.051375
v -0.023137 -0.006877 -0.025911
v -0.026173 -0.006406 -0.024493
v -0.027112 0.003449 -0.051141
v -0.024462 0.001114 -0.049105
v -0.020085 -0.00725 -0.026834
v -0.020758 -0.007336 -0.028052
v -0.022828 9.7E-05 -0.046032
v -0.021513 -0.001855 -0.042945
v -0.020015 -0.00389 -0.038954
v -0.018966 -0.005778 -0.034852
v -0.019261 -0.007142 -0.030539
v -0.037592 0.004166 -0.045295
v -0.037423 0.002487 -0.042028
v -0.036926 0.003708 -0.043135
v -0.035743 0.002018 -0.038319
v -0.036647 0.002572 -0.040744
v -0.034038 0.006008 -0.054871
v -0.036675 0.005755 -0.05094
v -0.03394 0.00601 -0.052781
v -0.037347 0.005085 -0.047543
v -0.036041 0.001773 -0.038875
v -0.034903 -0.000453 -0.035504
v -0.033067 -0.002311 -0.031573
v -0.030939 -0.00438 -0.028206
v -0.028465 -0.005964 -0.026308
v -0.027828 -0.006083 -0.024536
v -0.031108 0.005218 -0.053311
v -0.03135 0.00517 -0.055331
v -0.02539 -0.00679 -0.026949
v -0.028376 0.00323 -0.054258
v -0.025688 0.001739 -0.051207
v -0.024601 0.000618 -0.049827
v -0.021827 -0.007307 -0.029053
v -0.023662 -0.000678 -0.04762
v -0.022123 -0.00293 -0.043434
v -0.020883 -0.004909 -0.039224
v -0.020271 -0.006507 -0.03505
v -0.020869 -0.007263 -0.032049
v -0.038933 0.004958 -0.049949
v -0.038724 0.003303 -0.045805
v -0.038046 0.004743 -0.047763
v -0.038078 0.001604 -0.042053
v -0.037214 0.000809 -0.039854
v -0.036421 0.00103 -0.038815
v -0.036095 -0.000888 -0.037189
v -0.035688 0.00583 -0.057845
v -0.036936 0.006225 -0.054908
v -0.035025 0.006208 -0.056656
v -0.038693 0.005813 -0.052552
v -0.034684 -0.002135 -0.034761
v -0.032571 -0.003816 -0.03228
v -0.028963 -0.00598 -0.030138
v -0.028889 -0.00596 -0.027943
v -0.032359 0.005285 -0.056923
v -0.032174 0.004745 -0.058505
v -0.026808 -0.006668 -0.028706
v -0.025924 -0.006941 -0.031225
v -0.030002 0.003898 -0.057243
v -0.028317 0.002441 -0.05611
v -0.025441 0.000757 -0.051153
v -0.026566 0.000656 -0.053312
v -0.021829 -0.006978 -0.034633
v -0.02406 -0.007085 -0.034015
v -0.022662 -0.00681 -0.036308
v -0.023494 -0.007207 -0.030944
v -0.024932 -0.000607 -0.05017
v -0.023905 -0.002151 -0.047442
v -0.022781 -0.004021 -0.043716
v -0.022173 -0.00595 -0.03902
v -0.03852 0.005889 -0.058158
v -0.040254 0.0055 -0.055714
v -0.039058 0.00583 -0.054758
v -0.040072 0.00422 -0.051158
v -0.039621 0.00535 -0.052058
v -0.03964 0.002341 -0.046254
v -0.038849 0.001531 -0.043376
v -0.037783 -0.00025 -0.040176
v -0.036211 -0.002057 -0.037467
v -0.035998 0.005396 -0.059749
v -0.034594 -0.003058 -0.035172
v -0.032165 -0.005003 -0.03398
v -0.030194 -0.005802 -0.032165
v -0.033191 0.004482 -0.05961
v -0.029489 -0.006283 -0.033724
v -0.027218 -0.006761 -0.032873
v -0.030206 0.003248 -0.0583
v -0.028289 0.001282 -0.056453
v -0.026812 -0.000688 -0.053809
v -0.024046 -0.00672 -0.037192
v -0.02539 -0.006997 -0.034851
v -0.02537 -0.001434 -0.050768
v -0.024378 -0.003194 -0.047844
v -0.023588 -0.004884 -0.04418
v -0.023669 -0.006043 -0.040888
v -0.040027 0.005514 -0.058876
v -0.041155 0.004462 -0.054859
v -0.040372 0.00389 -0.052665
v -0.040204 0.003331 -0.051232
v -0.040437 0.001986 -0.048182
v -0.04047 0.002961 -0.051298
v -0.039354 0.000569 -0.043581
v -0.038313 -0.001596 -0.040816
v -0.036972 -0.002136 -0.03867
v -0.037242 0.005233 -0.060489
v -0.040188 0.003453 -0.052223
v -0.036836 -0.002852 -0.038903
v -0.03446 -0.004021 -0.037202
v -0.030301 -0.005963 -0.036065
v -0.034449 0.004387 -0.060748
v -0.026975 -0.006739 -0.035718
v -0.027506 -0.006601 -0.037692
v -0.031286 0.002512 -0.05987
v -0.028585 5.8E-05 -0.056958
v -0.027195 -0.001782 -0.054164
v -0.025377 -0.006535 -0.039369
v -0.026661 -0.006609 -0.039256
v -0.02606 -0.006388 -0.041112
v -0.025778 -0.002472 -0.051208
v -0.02494 -0.004164 -0.048053
v -0.024791 -0.005697 -0.043812
v -0.041812 0.005003 -0.058786
v -0.042924 0.003811 -0.055691
v -0.041753 0.002521 -0.051413
v -0.040637 0.003521 -0.052731
v -0.041386 0.000596 -0.047266
v -0.04015 -0.000429 -0.044194
v -0.038964 -0.002235 -0.042255
v -0.03793 0.004239 -0.062962
v -0.040139 0.005233 -0.060961
v -0.038262 0.005044 -0.061399
v -0.036356 -0.003606 -0.040161
v -0.032198 -0.005343 -0.039915
v -0.031667 -0.005546 -0.03773
v -0.035029 0.003892 -0.062039
v -0.034463 0.002985 -0.06346
v -0.028665 -0.006263 -0.039418
v -0.02885 -0.006149 -0.041921
v -0.032492 0.002323 -0.062205
v -0.030518 0.000753 -0.060207
v -0.028787 -0.001167 -0.057147
v -0.027539 -0.002699 -0.05422
v -0.02661 -0.006121 -0.043448
v -0.027741 -0.006214 -0.04367
v -0.02713 -0.00596 -0.045315
v -0.026269 -0.003452 -0.051381
v -0.025973 -0.005136 -0.04759
v -0.040823 0.004307 -0.062745
v -0.043679 0.00429 -0.05931
v -0.041133 0.004892 -0.061248
v -0.044132 0.003474 -0.056031
v -0.044214 0.001857 -0.052109
v -0.04267 0.000668 -0.048623
v -0.04111 -0.001358 -0.045217
v -0.037213 -0.003765 -0.042943
v -0.038044 0.003507 -0.06435
v -0.034001 -0.00494 -0.041735
v -0.032977 -0.005426 -0.043923
v -0.035311 0.002592 -0.064294
v -0.029915 -0.005892 -0.043555
v -0.029807 -0.005947 -0.04584
v -0.032579 0.001508 -0.062884
v -0.030738 -0.000416 -0.060454
v -0.028881 -0.002646 -0.056447
v -0.027258 -0.00432 -0.05148
v -0.028275 -0.00445 -0.053372
v -0.028553 -0.005631 -0.049334
v -0.027693 -0.00565 -0.047231
v -0.046065 0.00362 -0.058383
v -0.046583 0.002233 -0.055179
v -0.045214 0.003084 -0.055881
v -0.045627 0.001835 -0.053226
v -0.04485 0.000134 -0.049099
v -0.044407 -0.000669 -0.047655
v -0.043745 -0.000161 -0.047979
v -0.042442 -0.001869 -0.046456
v -0.043554 0.004121 -0.062704
v -0.04523 0.00417 -0.060285
v -0.045305 0.00029 -0.050488
v -0.040509 -0.003168 -0.045882
v -0.039496 -0.003202 -0.044909
v -0.039941 0.003627 -0.06451
v -0.038548 -0.004032 -0.045759
v -0.035467 -0.004922 -0.045187
v -0.036738 0.002111 -0.065584
v -0.031235 -0.005953 -0.046565
v -0.033201 0.00066 -0.063455
v -0.031175 -0.001544 -0.060703
v -0.029628 -0.003655 -0.056988
v -0.029045 -0.005373 -0.052902
v -0.029869 -0.006163 -0.049472
v -0.046177 0.003909 -0.062556
v -0.047578 0.002866 -0.058726
v -0.046106 0.0039 -0.060512
v -0.047498 0.001431 -0.054956
v -0.046794 0.000822 -0.052987
v -0.046164 0.000992 -0.052371
v -0.044113 -0.001157 -0.048093
v -0.045874 -0.000629 -0.050827
v -0.043425 0.004076 -0.067751
v -0.046091 0.004132 -0.065469
v -0.044087 0.004068 -0.064984
v -0.044225 -0.001615 -0.048941
v -0.040355 -0.0037 -0.047554
v -0.040929 0.003528 -0.066202
v -0.041004 0.003561 -0.068319
v -0.036288 -0.005044 -0.046714
v -0.034905 -0.005906 -0.04847
v -0.038834 0.002516 -0.068358
v -0.035874 0.000512 -0.066817
v -0.032582 -0.006083 -0.048017
v -0.032284 -0.006562 -0.049651
v -0.033602 -0.000432 -0.06405
v -0.031667 -0.002665 -0.061039
v -0.030378 -0.004736 -0.057027
v -0.030671 -0.006351 -0.05221
v -0.04814 0.003546 -0.063087
v -0.049272 0.002128 -0.059605
v -0.048382 0.000987 -0.055964
v -0.047272 -9.6E-05 -0.052921
v -0.046137 -0.001765 -0.051196
v -0.044108 0.004058 -0.071069
v -0.046592 0.004299 -0.068389
v -0.043968 0.004236 -0.06959
v -0.047479 0.004102 -0.065752
v -0.043625 -0.003018 -0.049471
v -0.040156 -0.004886 -0.049181
v -0.041703 0.003653 -0.069938
v -0.041717 0.003294 -0.071668
v -0.036504 -0.006042 -0.049521
v -0.039791 0.002633 -0.070486
v -0.037809 0.001212 -0.069354
v -0.03587 -0.000686 -0.06749
v -0.032838 -0.006839 -0.050748
v -0.033817 -0.001627 -0.064567
v -0.032205 -0.003768 -0.061334
v -0.0312 -0.005775 -0.057353
v -0.0316 -0.007105 -0.053935
v -0.049288 0.003994 -0.067648
v -0.050198 0.002756 -0.063563
v -0.048541 0.003889 -0.065782
v -0.050199 0.001233 -0.059495
v -0.04936 0.000558 -0.057012
v -0.047768 -0.001335 -0.05376
v -0.044666 -0.003552 -0.051173
v -0.04704 0.004311 -0.071419
v -0.048296 0.004379 -0.069478
v -0.041776 -0.004797 -0.050124
v -0.042584 -0.004911 -0.050925
v -0.043474 0.003296 -0.073396
v -0.040627 -0.005757 -0.05099
v -0.037861 -0.00638 -0.050725
v -0.040096 0.002053 -0.071696
v -0.038068 0.00021 -0.070274
v -0.036309 -0.001753 -0.068029
v -0.033882 -0.007295 -0.051888
v -0.034252 -0.002713 -0.064972
v -0.032809 -0.004834 -0.06163
v -0.032049 -0.006732 -0.057753
v -0.032565 -0.007664 -0.054613
v -0.049462 0.004343 -0.071959
v -0.051161 0.00338 -0.068082
v -0.049341 0.004269 -0.069863
v -0.051606 0.001873 -0.063885
v -0.050898 0.00074 -0.060608
v -0.049694 -0.000525 -0.057086
v -0.047989 -0.002745 -0.054715
v -0.046102 -0.003455 -0.052734
v -0.046866 0.00384 -0.07593
v -0.049191 0.004365 -0.074569
v -0.046873 0.004148 -0.074145
v -0.045905 -0.004105 -0.05325
v -0.042428 -0.005534 -0.052409
v -0.044583 0.003302 -0.075664
v -0.042872 0.002663 -0.075068
v -0.038388 -0.006777 -0.051914
v -0.037329 -0.007558 -0.053433
v -0.04097 0.001352 -0.073606
v -0.038486 -0.000927 -0.07095
v -0.036784 -0.00286 -0.068505
v -0.034957 -0.007683 -0.053251
v -0.034912 -0.008132 -0.054731
v -0.034784 -0.00378 -0.065355
v -0.033548 -0.005879 -0.061848
v -0.033576 -0.007689 -0.05733
v -0.051433 0.004044 -0.072516
v -0.0528 0.002638 -0.069115
v -0.052325 0.001494 -0.065327
v -0.051642 0.000348 -0.062026
v -0.049976 -0.00168 -0.058358
v -0.048188 -0.003302 -0.055728
v -0.048517 0.003586 -0.076497
v -0.050452 0.004356 -0.074832
v -0.045798 -0.004668 -0.054339
v -0.04245 -0.006507 -0.054033
v -0.044763 0.002502 -0.07673
v -0.042988 0.002316 -0.075847
v -0.039503 -0.007402 -0.053955
v -0.042327 0.001303 -0.075671
v -0.040552 -0.000368 -0.073746
v -0.038657 -0.002254 -0.071181
v -0.037192 -0.003902 -0.068967
v -0.036116 -0.008357 -0.055989
v -0.03539 -0.004841 -0.065866
v -0.034436 -0.006846 -0.062308
v -0.034496 -0.008123 -0.059183
v -0.050598 0.003253 -0.076585
v -0.05297 0.002986 -0.072989
v -0.051204 0.004008 -0.074894
v -0.053667 0.001699 -0.068947
v -0.053067 0.001042 -0.066426
v -0.051622 -0.000907 -0.062709
v -0.049356 -0.002955 -0.059225
v -0.047672 -0.003969 -0.056656
v -0.04799 0.002425 -0.077978
v -0.046874 -0.004801 -0.058049
v -0.04428 -0.006146 -0.055599
v -0.044212 -0.006512 -0.057013
v -0.04548 0.001625 -0.077638
v -0.042523 -0.007392 -0.055918
v -0.040198 -0.008006 -0.055466
v -0.042728 0.000426 -0.076158
v -0.040354 -0.002196 -0.073557
v -0.038455 -0.003418 -0.070867
v -0.037568 -0.004383 -0.069494
v -0.03537 -0.008727 -0.058618
v -0.03709 -0.009089 -0.057384
v -0.035854 -0.008953 -0.059338
v -0.036372 -0.005805 -0.066906
v -0.035421 -0.008072 -0.061966
v -0.05204 0.002642 -0.076836
v -0.054256 0.002004 -0.073883
v -0.0543 0.001143 -0.069863
v -0.053337 -9E-06 -0.066352
v -0.051432 -0.00218 -0.063969
v -0.049137 -0.003394 -0.060993
v -0.049077 0.001973 -0.078533
v -0.048272 -0.004207 -0.062411
v -0.045705 -0.005569 -0.059627
v -0.045856 -0.005431 -0.061474
v -0.045942 0.000682 -0.078514
v -0.043435 -0.006779 -0.060387
v -0.041981 -0.007693 -0.057403
v -0.039203 -0.008949 -0.056957
v -0.043147 -0.000615 -0.076855
v -0.041474 -0.002602 -0.075171
v -0.038311 -0.0044 -0.070491
v -0.039636 -0.004231 -0.072367
v -0.037034 -0.008989 -0.060055
v -0.038035 -0.00931 -0.057936
v -0.037833 -0.006133 -0.068897
v -0.036416 -0.007406 -0.065586
v -0.036649 -0.008379 -0.063313
v -0.053132 0.002004 -0.077919
v -0.055297 0.001162 -0.074334
v -0.055087 0.000215 -0.070326
v -0.053596 -0.001072 -0.066903
v -0.050335 -0.003814 -0.064783
v -0.050439 0.001749 -0.07911
v -0.045902 -0.005575 -0.062927
v -0.04681 -0.005594 -0.064505
v -0.047143 -5.3E-05 -0.079649
v -0.04414 -0.006586 -0.063884
v -0.042078 -0.007365 -0.062165
v -0.041598 -0.007674 -0.064154
v -0.039826 -0.008545 -0.059298
v -0.043602 -0.001619 -0.077467
v -0.041276 -0.004038 -0.074488
v -0.039334 -0.005537 -0.071284
v -0.040242 -0.0058 -0.071978
v -0.038876 -0.006839 -0.069275
v -0.038838 -0.008393 -0.062788
v -0.039652 -0.008138 -0.06552
v -0.037779 -0.007811 -0.066091
v -0.054824 0.001495 -0.077999
v -0.056215 0.000227 -0.074467
v -0.055755 -0.000841 -0.070495
v -0.054003 -0.002226 -0.067234
v -0.051377 -0.004747 -0.065745
v -0.051365 0.000646 -0.081568
v -0.052894 0.001622 -0.080109
v -0.050579 0.001155 -0.080386
v -0.048296 -0.005617 -0.065201
v -0.048692 -0.000127 -0.081213
v -0.046385 -0.001808 -0.080391
v -0.044702 -0.006923 -0.065238
v -0.041827 -0.00785 -0.065792
v -0.043917 -0.0028 -0.077844
v -0.042094 -0.005014 -0.07479
v -0.040819 -0.006899 -0.070813
v -0.039244 -0.007752 -0.067663
v -0.041031 -0.007908 -0.067688
v -0.053334 0.000424 -0.081652
v -0.05589 0.000471 -0.078457
v -0.053879 0.001283 -0.080395
v -0.056975 -0.000728 -0.07426
v -0.056344 -0.001927 -0.07073
v -0.05448 -0.003426 -0.067444
v -0.051596 -0.00602 -0.066205
v -0.050997 -0.00039 -0.082454
v -0.047175 -0.007097 -0.066323
v -0.048794 -0.001009 -0.081882
v -0.046681 -0.002958 -0.08088
v -0.043511 -0.007757 -0.067084
v -0.044493 -0.007968 -0.067951
v -0.044359 -0.003976 -0.078244
v -0.043046 -0.006051 -0.074845
v -0.042995 -0.007768 -0.070462
v -0.054691 -0.000344 -0.081641
v -0.057433 -0.000565 -0.078898
v -0.057526 -0.000799 -0.075818
v -0.057288 -0.002797 -0.071868
v -0.054794 -0.004627 -0.067982
v -0.051866 -0.007111 -0.066887
v -0.051848 -0.00101 -0.082822
v -0.04829 -0.008036 -0.067079
v -0.049162 -0.001982 -0.082419
v -0.04714 -0.004024 -0.081215
v -0.04516 -0.008371 -0.068668
v -0.044994 -0.005064 -0.078572
v -0.04396 -0.007055 -0.075222
v -0.044092 -0.008515 -0.07198
v -0.059208 -0.001207 -0.077604
v -0.059826 -0.001958 -0.075879
v -0.058655 -0.001586 -0.075433
v -0.058963 -0.003194 -0.073304
v -0.055788 -0.001267 -0.082064
v -0.058501 -0.001146 -0.080037
v -0.05743 -0.004273 -0.070983
v -0.05485 -0.006018 -0.068861
v -0.051832 -0.007882 -0.067594
v -0.052502 -0.002021 -0.083128
v -0.048958 -0.008674 -0.068037
v -0.049574 -0.003031 -0.082727
v -0.047481 -0.004981 -0.081228
v -0.045866 -0.009039 -0.069646
v -0.045556 -0.006102 -0.078765
v -0.0446 -0.007968 -0.07549
v -0.044767 -0.009055 -0.07257
v -0.060193 -0.001701 -0.078295
v -0.060522 -0.002822 -0.075742
v -0.05949 -0.004412 -0.073478
v -0.057297 -0.002111 -0.082474
v -0.059356 -0.00147 -0.080342
v -0.057184 -0.005322 -0.071219
v -0.053338 -0.007725 -0.070369
v -0.052726 -0.007757 -0.068398
v -0.053207 -0.003092 -0.083473
v -0.050374 -0.008652 -0.069045
v -0.049414 -0.008927 -0.071544
v -0.04952 -0.004594 -0.082353
v -0.046525 -0.006962 -0.078678
v -0.04821 -0.006772 -0.080293
v -0.04765 -0.008564 -0.075709
v -0.045488 -0.008667 -0.074773
v -0.046954 -0.009183 -0.071341
v -0.059278 -0.002619 -0.082407
v -0.061263 -0.002806 -0.078851
v -0.059934 -0.001876 -0.080496
v -0.061048 -0.003824 -0.07555
v -0.059971 -0.005419 -0.073974
v -0.056553 -0.003383 -0.084122
v -0.057161 -0.006495 -0.072097
v -0.054046 -0.008382 -0.072227
v -0.053742 -0.004159 -0.084067
v -0.050581 -0.008964 -0.073027
v -0.050514 -0.005464 -0.082808
v -0.048996 -0.007682 -0.079962
v -0.049384 -0.009101 -0.076425
v -0.060589 -0.003365 -0.082533
v -0.062486 -0.003844 -0.079692
v -0.061825 -0.004416 -0.076403
v -0.060617 -0.006118 -0.074668
v -0.057508 -0.004014 -0.084443
v -0.057494 -0.007564 -0.073135
v -0.054233 -0.009036 -0.073256
v -0.054174 -0.005219 -0.084586
v -0.051594 -0.009428 -0.074096
v -0.051205 -0.006514 -0.082964
v -0.050079 -0.008587 -0.079929
v -0.050564 -0.009605 -0.076815
v -0.061588 -0.004162 -0.083098
v -0.063313 -0.004775 -0.080239
v -0.062372 -0.005423 -0.076887
v -0.059316 -0.007888 -0.074833
v -0.05851 -0.004743 -0.084856
v -0.055758 -0.008972 -0.073893
v -0.05512 -0.009683 -0.075366
v -0.054983 -0.006108 -0.084915
v -0.052759 -0.009768 -0.075296
v -0.052899 -0.010131 -0.076806
v -0.052041 -0.00755 -0.083023
v -0.051651 -0.009567 -0.079371
v -0.062012 -0.005215 -0.083517
v -0.063933 -0.005793 -0.080686
v -0.062904 -0.006502 -0.077309
v -0.060664 -0.008678 -0.075914
v -0.059449 -0.00538 -0.085074
v -0.05729 -0.009593 -0.075735
v -0.056137 -0.00682 -0.085158
v -0.053977 -0.010298 -0.078221
v -0.053046 -0.008363 -0.083338
v -0.052581 -0.009829 -0.081239
v -0.062409 -0.006413 -0.083811
v -0.064392 -0.006909 -0.081232
v -0.063534 -0.007587 -0.077904
v -0.061112 -0.009702 -0.07678
v -0.058194 -0.007407 -0.084919
v -0.057631 -0.010261 -0.077071
v -0.054301 -0.009117 -0.083354
v -0.055621 -0.009334 -0.08372
v -0.055316 -0.010466 -0.080815
v -0.053351 -0.010256 -0.081012
v -0.06311 -0.00749 -0.084096
v -0.064699 -0.007803 -0.082052
v -0.063661 -0.009038 -0.078841
v -0.061076 -0.010622 -0.077467
v -0.059902 -0.008378 -0.084873
v -0.058377 -0.010972 -0.078217
v -0.056925 -0.009741 -0.083592
v -0.057188 -0.011053 -0.080994
v -0.06375 -0.008591 -0.08401
v -0.064709 -0.009076 -0.081664
v -0.062801 -0.010661 -0.08017
v -0.061989 -0.010638 -0.078183
v -0.061082 -0.009303 -0.08497
v -0.059734 -0.011278 -0.079402
v -0.060268 -0.01141 -0.081041
v -0.058937 -0.010728 -0.083044
v -0.064393 -0.009603 -0.083493
v -0.064829 -0.010308 -0.082008
v -0.064103 -0.011097 -0.081584
v -0.062377 -0.010093 -0.084718
v -0.061614 -0.011447 -0.082483
v -0.060437 -0.01081 -0.084419
v -0.064194 -0.010992 -0.083561
v -0.065251 -0.01123 -0.08247
v -0.064313 -0.011682 -0.082433
v -0.061892 -0.011239 -0.084075
v -0.063433 -0.011755 -0.083259
v -0.065446 -0.011768 -0.083255
v -0.065523 -0.011911 -0.082862
v -0.06487 -0.012124 -0.083067
v -0.064793 -0.011981 -0.083461
v -0.065668 -0.012204 -0.0833
v -0.065476 -0.012316 -0.083214
v -0.065204 -0.012365 -0.083408
v -0.065395 -0.012252 -0.083495
v -0.065475 -0.012419 -0.083439
v -0.013642 0.006737 -0.028557
v -0.014127 0.006878 -0.029132
v -0.011993 0.005199 -0.027218
v -0.011667 0.004776 -0.027179
v -0.012199 0.00542 -0.027252
v -0.011336 0.00403 -0.027155
v -0.013822 0.004927 -0.030404
v -0.013759 0.004459 -0.030564
v -0.011204 0.000533 -0.02762
v -0.013137 0.000111 -0.030499
v -0.012439 -9.7E-05 -0.029394
v -0.005502 0.016229 -0.030172
v -0.006462 0.015884 -0.028604
v -0.005163 0.016278 -0.028774
v -0.004364 0.015769 -0.027887
v -0.003596 0.016442 -0.029299
v -0.007429 0.01546 -0.031774
v -0.009827 0.01412 -0.029341
v -0.007823 0.015439 -0.029428
v -0.007626 0.014905 -0.027795
v -0.0036 0.016264 -0.034374
v -0.005737 0.015965 -0.03331
v -0.004881 0.01625 -0.032332
v -0.005302 0.01423 -0.026347
v -0.002195 0.016608 -0.031504
v -0.000575 0.016745 -0.033495
v -0.000929 0.016336 -0.029221
v -0.000174 0.01533 -0.027384
v 0.001869 0.01671 -0.031984
v 0.001595 0.016222 -0.02906
v -0.006219 0.015296 -0.036305
v -0.009566 0.014051 -0.033281
v -0.00669 0.015476 -0.033996
v -0.012109 0.012733 -0.029918
v -0.011571 0.012443 -0.027432
v -0.008992 0.013484 -0.026723
v -0.009349 0.01207 -0.02572
v -0.002522 0.0162 -0.039213
v -0.004639 0.015755 -0.037902
v -0.003396 0.016118 -0.036896
v -0.007256 0.013109 -0.025605
v -0.005176 0.013327 -0.025506
v -0.000135 0.016699 -0.035933
v 0.000894 0.016828 -0.03833
v -0.001444 0.013482 -0.025891
v 0.003816 0.016968 -0.036469
v 0.005373 0.01673 -0.032183
v 0.006872 0.016801 -0.03369
v 0.004325 0.016042 -0.029101
v 0.004341 0.014731 -0.026902
v 0.007664 0.016265 -0.030427
v 0.008756 0.016279 -0.033096
v 0.007008 0.015588 -0.028108
v 0.008803 0.015559 -0.02857
v 0.009467 0.015793 -0.030088
v -0.013466 0.01158 -0.030091
v -0.014047 0.010745 -0.028396
v -0.01331 0.011608 -0.028182
v -0.012454 0.010766 -0.026547
v -0.005674 0.015254 -0.041425
v -0.008581 0.013893 -0.037977
v -0.005765 0.015288 -0.038679
v -0.011188 0.012595 -0.034329
v -0.012088 0.012546 -0.03197
v -0.009554 0.010888 -0.025448
v -0.001228 0.016487 -0.044658
v -0.004358 0.015797 -0.043884
v -0.00264 0.016196 -0.042257
v -0.005838 0.012537 -0.025349
v -0.007189 0.01152 -0.025295
v 0.000924 0.016797 -0.041054
v 0.001791 0.016916 -0.043576
v -0.003523 0.0118 -0.025605
v 0.000663 0.012463 -0.025929
v 0.004453 0.016882 -0.04137
v 0.006743 0.0168 -0.036748
v 0.006678 0.016673 -0.039008
v 0.003976 0.013378 -0.026223
v 0.008217 0.016146 -0.036852
v 0.009904 0.015555 -0.033772
v 0.007814 0.014981 -0.027408
v 0.007093 0.014196 -0.02685
v 0.010173 0.015482 -0.031259
v 0.009664 0.014684 -0.028613
v -0.012396 0.011369 -0.033713
v -0.013881 0.010336 -0.030767
v -0.012808 0.011675 -0.03217
v -0.014123 0.009861 -0.027855
v -0.012718 0.009237 -0.026576
v -0.003748 0.015871 -0.049826
v -0.006989 0.014597 -0.047787
v -0.00481 0.015563 -0.046097
v -0.007857 0.014083 -0.043123
v -0.006052 0.015194 -0.043828
v -0.009781 0.012666 -0.039533
v -0.010979 0.012 -0.036449
v -0.010477 0.00994 -0.025692
v -0.00158 0.016406 -0.047561
v 0.000131 0.016602 -0.049339
v -0.006823 0.010386 -0.025541
v 0.001813 0.016809 -0.046099
v 0.002578 0.016764 -0.048205
v 0.000172 0.011357 -0.026121
v -0.003279 0.010714 -0.025905
v 0.004775 0.016456 -0.045849
v 0.006704 0.016291 -0.040855
v 0.007064 0.015613 -0.04283
v 0.004525 0.012207 -0.026332
v 0.008583 0.015324 -0.038736
v 0.009527 0.015384 -0.035836
v 0.010375 0.015062 -0.034244
v 0.007981 0.013254 -0.026954
v 0.011151 0.014548 -0.031944
v 0.01138 0.013261 -0.028486
v -0.012609 0.010394 -0.034794
v -0.014098 0.008869 -0.031624
v -0.014219 0.008838 -0.028537
v -0.012578 0.007945 -0.026895
v -0.004073 0.015584 -0.054208
v -0.00617 0.015012 -0.05136
v -0.004077 0.01581 -0.052185
v -0.008791 0.013472 -0.04924
v -0.008943 0.013264 -0.045446
v -0.009958 0.012287 -0.041809
v -0.011115 0.011334 -0.038237
v -0.008977 0.008828 -0.025867
v -0.001523 0.016268 -0.051883
v 0.000145 0.016301 -0.053371
v -0.004373 0.010019 -0.025927
v -0.005963 0.009526 -0.025819
v -0.004189 0.00958 -0.026051
v 0.002353 0.01654 -0.050375
v 0.003407 0.016192 -0.053052
v -0.001101 0.009824 -0.026347
v 0.004951 0.016106 -0.049333
v 0.006443 0.015582 -0.046429
v 0.007613 0.014874 -0.043795
v 0.00454 0.010902 -0.026534
v 0.008382 0.014774 -0.041084
v 0.010368 0.01472 -0.035472
v 0.010199 0.014089 -0.037899
v 0.009621 0.011893 -0.026894
v 0.01199 0.013859 -0.033927
v 0.013026 0.013389 -0.030737
v 0.013721 0.012985 -0.032197
v 0.013432 0.012536 -0.028494
v 0.012188 0.012379 -0.027518
v 0.014282 0.012614 -0.029958
v -0.007332 0.014494 -0.056311
v -0.009391 0.013039 -0.053354
v -0.007762 0.01421 -0.052933
v -0.009234 0.013302 -0.051518
v -0.010031 0.012225 -0.048367
v -0.010962 0.01075 -0.045058
v -0.01029 0.011847 -0.044492
v -0.011764 0.009906 -0.040685
v -0.011359 0.010755 -0.03974
v -0.013027 0.009026 -0.035661
v -0.012033 0.01031 -0.037135
v -0.014293 0.007649 -0.031513
v -0.014204 0.007595 -0.028937
v -0.012516 0.006666 -0.027116
v -0.002894 0.015756 -0.059361
v -0.00617 0.015065 -0.05864
v -0.00435 0.015512 -0.05715
v -0.009563 0.012953 -0.050173
v -0.009584 0.007309 -0.026071
v -0.000431 0.01612 -0.056239
v 0.000356 0.016204 -0.05846
v -0.002545 0.011063 -0.03904
v -0.00228 0.011236 -0.038718
v -0.002096 0.011068 -0.039057
v -0.002553 0.010935 -0.038629
v -0.005018 0.008958 -0.026032
v -0.006565 0.007987 -0.025935
v 0.003013 0.016173 -0.057009
v 0.004957 0.015931 -0.054052
v -0.002104 0.01094 -0.038646
v -0.002756 0.008161 -0.026313
v 0.001267 0.008787 -0.026756
v 0.00648 0.015195 -0.050641
v 0.007291 0.014865 -0.046161
v 0.007915 0.014437 -0.044432
v 0.004752 0.009618 -0.02677
v 0.00895 0.013881 -0.042259
v 0.010931 0.012895 -0.038595
v 0.009148 0.010434 -0.026731
v 0.012376 0.013052 -0.035185
v 0.014064 0.01213 -0.032802
v 0.012776 0.011851 -0.027352
v 0.012161 0.011096 -0.027005
v 0.014698 0.012163 -0.030633
v 0.014255 0.011448 -0.028381
v -0.005858 0.015121 -0.064929
v -0.009271 0.013783 -0.063228
v -0.006716 0.014778 -0.060878
v -0.009318 0.013195 -0.057799
v -0.00782 0.014429 -0.05859
v -0.01025 0.011769 -0.053309
v -0.010524 0.011239 -0.049218
v -0.009837 0.012617 -0.050745
v -0.011336 0.009663 -0.044864
v -0.011997 0.008878 -0.041266
v -0.013036 0.007851 -0.036834
v -0.014029 0.006895 -0.032559
v -0.014074 0.006499 -0.029651
v -0.012319 0.005548 -0.027269
v -0.00336 0.01561 -0.062166
v -0.001475 0.015795 -0.063957
v -0.012231 0.005453 -0.027258
v -0.009189 0.006051 -0.026147
v 0.000444 0.016068 -0.060729
v 0.001402 0.016018 -0.062707
v -0.002356 0.010641 -0.04003
v -0.002905 0.010533 -0.039252
v -0.002418 0.010204 -0.038768
v -0.005865 0.006966 -0.025964
v 0.003985 0.015939 -0.060594
v 0.005504 0.015731 -0.055905
v 0.005906 0.01562 -0.05805
v -0.001413 0.010378 -0.039356
v 0.000908 0.00766 -0.026682
v -0.002233 0.0069 -0.026226
v 0.006852 0.015008 -0.055901
v 0.007629 0.014196 -0.05206
v 0.00799 0.014202 -0.046035
v 0.008283 0.013662 -0.048556
v 0.005048 0.008369 -0.026902
v 0.00896 0.013315 -0.045007
v 0.01005 0.012592 -0.042201
v 0.011486 0.011717 -0.038956
v 0.009332 0.009193 -0.026849
v 0.012742 0.01197 -0.035694
v 0.014323 0.010976 -0.03301
v 0.012651 0.010107 -0.027118
v 0.015007 0.011126 -0.030396
v 0.014793 0.009968 -0.028312
v -0.009367 0.015275 -0.074872
v -0.010575 0.014157 -0.072216
v -0.008731 0.01517 -0.072246
v -0.01071 0.013506 -0.068074
v -0.008517 0.01464 -0.067813
v -0.010453 0.013526 -0.065633
v -0.005338 0.016126 -0.076866
v -0.007846 0.015864 -0.075381
v -0.006319 0.015951 -0.074262
v -0.005249 0.015631 -0.070833
v -0.006167 0.015274 -0.067875
v -0.010715 0.012958 -0.063552
v -0.010776 0.011906 -0.060265
v -0.010595 0.010947 -0.054911
v -0.010829 0.009995 -0.050257
v -0.01133 0.008943 -0.045898
v -0.012087 0.007783 -0.041616
v -0.013026 0.006694 -0.037295
v -0.013882 0.005768 -0.033086
v -0.002955 0.016172 -0.074291
v -0.002453 0.015966 -0.071932
v -0.003219 0.015611 -0.067154
v -0.000577 0.015876 -0.06941
v -0.008847 0.004767 -0.026186
v 0.00131 0.015878 -0.065217
v 0.002553 0.015899 -0.067465
v -0.002313 0.01078 -0.048509
v -0.001484 0.010972 -0.04714
v -0.000843 0.011006 -0.049239
v -0.002935 0.010177 -0.045961
v -0.000993 0.010525 -0.043036
v -0.003073 0.009565 -0.04106
v -0.001232 0.008766 -0.038312
v -0.004238 0.005707 -0.025934
v 0.005079 0.015785 -0.064997
v 0.00622 0.015501 -0.060354
v 0.006685 0.015437 -0.062638
v 0.00031 0.011011 -0.046734
v 0.002286 0.010306 -0.04369
v 0.001092 0.009719 -0.039712
v 0.003172 0.009543 -0.040355
v 0.001149 0.008806 -0.037645
v 0.00028 0.006712 -0.026452
v -0.001519 0.00628 -0.026163
v 0.007378 0.014831 -0.060508
v 0.008069 0.013622 -0.054915
v 0.008354 0.013437 -0.051001
v 0.008805 0.013036 -0.049197
v 0.002454 0.008931 -0.03827
v 0.004329 0.006783 -0.026781
v 0.009483 0.012433 -0.046695
v 0.010685 0.011429 -0.042611
v 0.011881 0.010565 -0.039392
v 0.009397 0.007898 -0.026942
v 0.013039 0.010795 -0.036079
v 0.014563 0.009758 -0.033328
v 0.01296 0.008847 -0.027196
v 0.01531 0.009848 -0.030441
v 0.015083 0.008676 -0.028416
v -0.007211 0.015473 -0.079003
v -0.010134 0.014327 -0.075961
v -0.008204 0.015646 -0.076777
v -0.011328 0.013085 -0.071938
v -0.011536 0.012505 -0.068611
v -0.011621 0.011515 -0.064367
v -0.011201 0.012469 -0.064101
v -0.01142 0.011344 -0.061738
v -0.003691 0.016108 -0.079019
v -0.011265 0.01077 -0.059614
v -0.011028 0.009683 -0.05624
v -0.010957 0.008781 -0.050955
v -0.011371 0.007748 -0.046387
v -0.012088 0.006604 -0.041956
v -0.012984 0.005461 -0.037527
v -0.013763 0.004539 -0.033332
v -0.013613 0.003298 -0.030904
v -0.0002 0.016408 -0.076963
v -5.2E-05 0.016362 -0.074768
v -7E-06 0.016161 -0.072625
v -0.008779 0.003476 -0.026219
v -0.011472 0.004311 -0.027194
v 0.002463 0.016381 -0.074273
v 0.003462 0.016497 -0.076065
v 0.003452 0.016054 -0.070238
v -0.002121 0.010251 -0.053362
v -0.000421 0.010736 -0.051602
v -0.000401 0.010379 -0.054628
v -0.00286 0.010025 -0.049817
v -0.004057 0.008576 -0.044999
v -0.00345 0.007516 -0.040379
v -0.001386 0.006938 -0.037797
v -0.004793 0.004239 -0.02579
v 0.005881 0.016213 -0.073769
v 0.006617 0.01581 -0.068641
v 0.007155 0.015403 -0.064893
v 0.007733 0.015446 -0.06731
v 0.001481 0.010292 -0.051214
v 0.001714 0.010552 -0.048242
v 0.003835 0.009402 -0.044539
v 0.003944 0.009463 -0.041948
v 0.001098 0.007981 -0.03739
v 3.1E-05 0.005906 -0.026263
v -0.00139 0.004937 -0.025964
v 0.008055 0.014777 -0.065314
v 0.008106 0.013725 -0.060321
v 0.008462 0.012778 -0.056898
v 0.008923 0.012734 -0.050694
v 0.009066 0.012082 -0.053092
v 0.004268 0.008686 -0.041737
v 0.003281 0.008437 -0.039299
v 0.002526 0.005092 -0.02646
v 0.006585 0.005751 -0.026955
v 0.009598 0.011841 -0.049387
v 0.010335 0.011066 -0.046245
v 0.011218 0.010252 -0.042692
v 0.012177 0.009525 -0.039884
v 0.009703 0.006647 -0.027075
v 0.013282 0.009619 -0.036685
v 0.014784 0.008556 -0.033853
v 0.013136 0.007607 -0.027364
v 0.015548 0.00862 -0.030694
v 0.015263 0.007471 -0.028671
v -0.006085 0.014926 -0.082697
v -0.009524 0.014147 -0.08029
v -0.007195 0.015164 -0.081013
v -0.011295 0.012997 -0.076961
v -0.011624 0.012297 -0.07313
v -0.01184 0.011497 -0.068982
v -0.011878 0.010961 -0.065752
v -0.01171 0.00973 -0.062055
v -0.011488 0.010301 -0.060301
v -0.011262 0.008986 -0.058099
v -0.004705 0.015691 -0.080911
v -0.002175 0.015715 -0.082282
v -0.010898 0.008052 -0.054572
v -0.01093 0.007485 -0.051105
v -0.011335 0.006484 -0.04666
v -0.01206 0.005343 -0.042197
v -0.012923 0.004204 -0.037746
v -0.013633 0.00329 -0.03353
v -0.000854 0.016177 -0.079999
v 0.001307 0.016092 -0.081177
v -0.002882 0.010148 -0.058384
v -0.002075 0.01034 -0.057452
v -0.002314 0.010132 -0.059158
v -0.002682 0.009802 -0.056067
v -0.008635 0.002217 -0.02624
v 0.003476 0.016362 -0.07822
v 0.004471 0.015921 -0.08073
v -0.000823 0.010173 -0.057179
v 0.000786 0.009885 -0.054962
v -0.003278 0.009385 -0.052669
v -0.003777 0.008228 -0.049189
v -0.003425 0.006603 -0.043992
v -0.002691 0.006278 -0.039613
v -0.000805 0.006149 -0.03838
v -0.004687 0.002975 -0.025719
v 0.006951 0.016071 -0.077029
v 0.00822 0.015885 -0.073987
v 0.008839 0.015479 -0.075489
v 0.008079 0.015533 -0.070227
v 0.001774 0.009481 -0.052147
v 0.002765 0.008779 -0.04735
v 0.003886 0.008476 -0.044419
v 0.001222 0.006971 -0.038016
v -0.000938 0.003896 -0.02589
v 0.008974 0.015325 -0.072558
v 0.008832 0.014594 -0.069317
v 0.008575 0.013601 -0.064899
v 0.00856 0.012615 -0.060536
v 0.008911 0.011737 -0.056763
v 0.009548 0.01081 -0.053502
v 0.004124 0.008276 -0.042738
v 0.00324 0.007546 -0.0403
v 0.006378 0.004624 -0.026926
v 0.002793 0.003668 -0.02634
v 0.010004 0.010876 -0.049862
v 0.01105 0.009582 -0.045809
v 0.011681 0.009372 -0.042202
v 0.012253 0.008962 -0.040516
v 0.010083 0.005482 -0.027251
v 0.013342 0.008398 -0.038053
v 0.015078 0.007347 -0.034161
v 0.013292 0.006413 -0.027617
v 0.015756 0.007435 -0.031027
v 0.015409 0.006293 -0.028993
v -0.009069 0.013599 -0.083278
v -0.010898 0.013206 -0.081447
v -0.011724 0.012582 -0.079256
v -0.012222 0.011021 -0.074713
v -0.01201 0.010308 -0.06941
v -0.011913 0.009807 -0.065369
v -0.011539 0.00824 -0.061655
v -0.011353 0.008451 -0.059336
v -0.001361 0.014898 -0.085226
v -0.005258 0.014346 -0.085061
v -0.002977 0.015212 -0.084035
v -0.011028 0.00747 -0.058467
v -0.010839 0.007336 -0.055742
v -0.010758 0.006295 -0.05124
v -0.011208 0.005234 -0.046875
v -0.011995 0.004083 -0.042431
v -0.012863 0.002955 -0.037997
v -0.013505 0.002054 -0.033775
v 0.000589 0.015636 -0.083352
v 0.001495 0.015188 -0.0846
v -0.002375 0.009477 -0.062453
v -0.002332 0.009778 -0.061297
v -0.00221 0.009578 -0.063169
v -0.002762 0.009713 -0.059462
v -0.002462 0.009047 -0.056809
v -0.008433 0.00096 -0.026257
v 0.00332 0.015493 -0.083161
v 0.005951 0.015175 -0.081623
v -0.002048 0.009528 -0.062045
v -0.001442 0.009604 -0.058876
v -0.0029 0.008515 -0.053301
v 0.000119 0.009484 -0.056016
v -0.002429 0.006901 -0.049274
v -0.002547 0.005741 -0.045802
v -0.000802 0.006075 -0.041197
v -0.00161 0.005609 -0.043819
v -0.00444 0.001703 -0.025653
v 0.007724 0.015447 -0.078679
v 0.009375 0.014682 -0.07661
v 0.001228 0.008993 -0.053592
v 0.001589 0.007496 -0.0497
v 0.000997 0.006424 -0.044788
v 0.002584 0.007288 -0.04263
v 0.001201 0.006485 -0.03947
v -0.000634 0.00263 -0.025774
v 0.009428 0.014577 -0.073142
v 0.00929 0.013491 -0.069538
v 0.008986 0.012413 -0.065057
v 0.008932 0.011452 -0.060763
v 0.009227 0.01056 -0.057076
v 0.009792 0.009612 -0.053889
v 0.006498 0.003337 -0.026878
v 0.003105 0.002373 -0.026228
v 0.010333 0.00972 -0.050405
v 0.011064 0.008644 -0.047696
v 0.012131 0.008618 -0.041971
v 0.011822 0.008094 -0.044376
v 0.010175 0.004263 -0.027375
v 0.012899 0.007428 -0.040703
v 0.014154 0.007089 -0.037114
v 0.015295 0.006136 -0.034456
v 0.013435 0.005225 -0.027895
v 0.015942 0.00624 -0.031352
v 0.015549 0.00508 -0.029308
v -0.010105 0.012373 -0.084469
v -0.012463 0.011149 -0.082317
v -0.0118 0.012239 -0.081618
v -0.012924 0.011008 -0.080067
v -0.01261 0.011434 -0.07872
v -0.012827 0.010011 -0.076872
v -0.007646 0.013495 -0.085308
v -0.012397 0.009209 -0.07295
v -0.012137 0.008926 -0.069522
v -0.011886 0.008494 -0.065422
v -0.011397 0.006937 -0.06216
v -0.002848 0.013819 -0.08666
v -0.005792 0.013767 -0.086114
v -0.010807 0.006601 -0.058933
v -0.010411 0.006027 -0.055539
v -0.01043 0.005153 -0.051513
v -0.010941 0.004014 -0.047077
v -0.011835 0.002834 -0.042657
v -0.012774 0.00171 -0.038267
v -0.013386 0.000823 -0.034062
v -0.01143 -0.000757 -0.027967
v 0.001259 0.014427 -0.085595
v -0.002177 0.00939 -0.06387
v -0.002211 0.009299 -0.063724
v -0.002083 0.009249 -0.059836
v -0.002152 0.009321 -0.062982
v -0.008298 -0.000307 -0.026292
v 0.003933 0.014808 -0.083933
v 0.006691 0.014189 -0.082436
v -0.002082 0.009414 -0.063668
v -0.000785 0.008341 -0.054332
v 7.9E-05 0.00653 -0.049727
v -0.001167 0.00564 -0.047382
v -0.001456 0.005224 -0.045266
v -0.000252 0.005361 -0.044846
v -0.004036 0.000401 -0.025606
v 0.008608 0.014421 -0.079536
v 0.009764 0.014116 -0.077374
v 0.001316 0.006187 -0.04857
v 0.001034 0.005818 -0.046741
v -0.000102 0.001347 -0.025691
v 0.009982 0.013504 -0.074731
v 0.009666 0.012275 -0.069951
v 0.009231 0.011196 -0.06536
v 0.00909 0.010244 -0.061093
v 0.009336 0.009342 -0.057414
v 0.009871 0.008371 -0.054106
v 0.006515 0.002031 -0.026751
v 0.003565 0.001212 -0.026143
v 0.010534 0.008519 -0.050677
v 0.011598 0.007207 -0.046269
v 0.012268 0.007209 -0.043308
v 0.0123 0.006808 -0.043472
v 0.012779 0.00671 -0.041701
v 0.010167 0.002909 -0.027373
v 0.013902 0.006033 -0.038624
v 0.01542 0.004897 -0.034701
v 0.01353 0.003967 -0.028096
v 0.01607 0.004961 -0.031647
v 0.015582 0.003774 -0.029485
v -0.0115 0.011126 -0.084367
v -0.012819 0.009938 -0.082411
v -0.013179 0.009886 -0.079775
v -0.013036 0.008674 -0.076916
v -0.004625 0.012676 -0.087896
v -0.008736 0.011684 -0.086625
v -0.006862 0.013035 -0.086396
v -0.012618 0.008351 -0.073851
v -0.012333 0.007636 -0.069906
v -0.011953 0.007149 -0.065806
v -0.011312 0.005714 -0.062749
v -0.00123 0.013118 -0.087981
v -0.010407 0.005502 -0.059423
v -0.009809 0.004934 -0.055785
v -0.009827 0.004044 -0.051614
v -0.010409 0.0029 -0.047237
v -0.011424 0.001675 -0.04287
v -0.012516 0.000514 -0.038546
v -0.013201 -0.000396 -0.034357
v -0.012993 -0.000838 -0.030696
v -0.011313 -0.001975 -0.028045
v 0.001533 0.013477 -0.086778
v -0.00211 0.009285 -0.063978
v -0.008491 -0.00155 -0.026299
v 0.004797 0.013754 -0.084689
v 0.007051 0.013538 -0.083051
v 0.000491 0.005647 -0.047769
v -0.000228 0.005246 -0.046159
v -0.004155 -0.001002 -0.025461
v 0.008959 0.013146 -0.080984
v 0.009831 0.013652 -0.078173
v 0.001476 -5.2E-05 -0.025637
v 0.01023 0.012915 -0.077527
v 0.010294 0.012122 -0.074429
v 0.009701 0.010968 -0.07009
v 0.009131 0.00991 -0.065439
v 0.009019 0.009007 -0.061258
v 0.009289 0.008087 -0.057608
v 0.009787 0.00709 -0.054166
v 0.006014 0.001051 -0.02652
v 0.004284 0.000592 -0.026142
v 0.010559 0.007233 -0.050726
v 0.011197 0.006235 -0.047883
v 0.012628 0.006249 -0.042616
v 0.012059 0.005786 -0.044716
v 0.009509 0.001248 -0.027053
v 0.013276 0.004984 -0.040861
v 0.014569 0.004706 -0.037294
v 0.015415 0.003955 -0.035032
v 0.013378 0.002573 -0.028086
v 0.015988 0.003438 -0.031909
v 0.015299 0.002561 -0.029284
v -0.011343 0.010241 -0.08516
v -0.012981 0.008691 -0.082788
v -0.013623 0.008053 -0.078671
v -0.013227 0.007757 -0.076331
v -0.005444 0.011555 -0.089114
v -0.009008 0.010434 -0.087714
v -0.012931 0.007638 -0.074684
v -0.012834 0.006834 -0.071559
v -0.012426 0.00564 -0.066951
v -0.01105 0.004588 -0.063249
v -0.001742 0.012404 -0.089063
v -0.010138 0.004713 -0.06051
v -0.008726 0.003973 -0.056875
v -0.008821 0.003235 -0.052108
v -0.009418 0.002118 -0.047615
v -0.010482 0.000829 -0.043249
v -0.011785 -0.000473 -0.038933
v -0.012762 -0.001512 -0.034703
v -0.012696 -0.002042 -0.030887
v -0.010882 -0.003269 -0.02775
v 0.001241 0.012789 -0.08813
v -0.008933 -0.002608 -0.026262
v 0.005207 0.012518 -0.086283
v 0.007074 0.013077 -0.08377
v -0.005479 -0.002337 -0.02523
v 0.008245 0.012457 -0.083429
v 0.009879 0.011857 -0.081392
v 3.1E-05 -0.002072 -0.024932
v 0.010391 0.012014 -0.078205
v 0.010212 0.010846 -0.074576
v 0.00912 0.009289 -0.069746
v 0.008853 0.008723 -0.064799
v 0.008833 0.007779 -0.061459
v 0.009115 0.006846 -0.057675
v 0.009494 0.006094 -0.054488
v 0.006013 0.000272 -0.026256
v 0.005773 -0.00092 -0.025767
v 0.010254 0.005631 -0.050702
v 0.011413 0.005065 -0.046544
v 0.012321 0.004752 -0.043702
v 0.011892 0.004069 -0.04464
v 0.012993 0.003591 -0.041471
v 0.008549 3.7E-05 -0.026482
v 0.010558 0.000399 -0.026971
v 0.014496 0.00359 -0.037439
v 0.015552 0.003115 -0.034286
v 0.014977 0.002452 -0.035168
v 0.015473 0.002169 -0.03244
v 0.013008 0.001048 -0.028112
v 0.015362 0.00201 -0.030132
v -0.011321 0.009109 -0.085901
v -0.013192 0.00748 -0.083423
v -0.014391 0.006723 -0.079607
v -0.014669 0.005789 -0.075459
v -0.013615 0.006608 -0.0742
v -0.014308 0.005106 -0.072026
v -0.013471 0.005551 -0.070468
v -0.013601 0.00424 -0.068693
v -0.006711 0.010368 -0.089922
v -0.009285 0.009258 -0.088517
v -0.012148 0.004201 -0.065607
v -0.010716 0.003713 -0.063933
v -0.000817 0.011047 -0.091156
v -0.004027 0.011106 -0.090614
v -0.002108 0.011729 -0.090167
v -0.008988 0.003776 -0.060877
v -0.007306 0.003396 -0.057753
v -0.007224 0.003259 -0.055711
v -0.007347 0.002796 -0.053006
v -0.007828 0.001802 -0.048586
v -0.008767 0.000552 -0.044201
v -0.01003 -0.001005 -0.039692
v -0.011676 -0.002468 -0.035126
v -0.009826 -0.002611 -0.036387
v -0.012217 -0.003122 -0.03115
v -0.011178 -0.004186 -0.028369
v 0.001504 0.012044 -0.089298
v 0.002866 0.011409 -0.089995
v -0.005793 0.0027 -0.055108
v -0.005761 0.00181 -0.050289
v -0.006383 0.000712 -0.045777
v -0.007364 -0.000515 -0.041794
v -0.008181 -0.001639 -0.038887
v -0.009666 -0.004344 -0.026257
v -0.00745 -0.00358 -0.025258
v -0.007485 -0.004799 -0.024813
v 0.004634 0.011743 -0.088413
v 0.007027 0.011333 -0.086639
v -0.003833 -0.003181 -0.024525
v -0.005025 -0.004126 -0.024219
v 0.008617 0.011616 -0.084117
v 0.010299 0.010738 -0.081746
v 0.008699 0.008714 -0.071821
v 0.008332 0.008102 -0.071608
v 0.008792 0.008607 -0.072854
v 0.008278 0.007758 -0.069509
v -0.001467 -0.003857 -0.024212
v 0.002493 -0.003101 -0.024717
v 0.010573 0.010832 -0.07854
v 0.009784 0.009341 -0.074609
v 0.008575 0.007698 -0.06579
v 0.008609 0.006525 -0.061824
v 0.008743 0.005518 -0.057192
v 0.009305 0.005197 -0.053442
v 0.008512 0.004425 -0.054345
v 0.009216 0.004126 -0.051316
v 0.004819 -0.002204 -0.025209
v 0.010622 0.003603 -0.047321
v 0.01199 0.003107 -0.04389
v 0.012733 0.002108 -0.041277
v 0.010009 -0.000366 -0.026719
v 0.008679 -0.001689 -0.026094
v 0.013925 0.002247 -0.037909
v 0.014332 0.001127 -0.03391
v 0.014319 0.000928 -0.030358
v 0.013482 -8.8E-05 -0.03092
v 0.012051 -0.00055 -0.028157
v -0.011408 0.007956 -0.086622
v -0.013279 0.006291 -0.084082
v -0.014738 0.005499 -0.080161
v -0.01537 0.004638 -0.075998
v -0.014951 0.004091 -0.072115
v -0.013941 0.002926 -0.069233
v -0.003195 0.0099 -0.092376
v -0.007064 0.009104 -0.091064
v -0.004491 0.010385 -0.091271
v -0.00974 0.008215 -0.089007
v -0.01202 0.003259 -0.066311
v -0.008811 0.002896 -0.063801
v -4E-06 0.010243 -0.092324
v -0.00626 0.002985 -0.059617
v -0.005773 0.002679 -0.061915
v -0.010855 -0.003437 -0.034055
v -0.011106 -0.004123 -0.031098
v 0.002708 0.010642 -0.090984
v -0.004235 0.002583 -0.05974
v -0.003753 0.002421 -0.056666
v -0.002469 0.002248 -0.058155
v -0.003457 0.001842 -0.052319
v -0.00371 0.00094 -0.047714
v -0.004439 -0.00016 -0.043443
v -0.005617 -0.001337 -0.039923
v -0.007156 -0.002598 -0.036932
v -0.009024 -0.004117 -0.033182
v -0.00973 -0.005197 -0.029416
v -0.009657 -0.00513 -0.026998
v -0.007121 -0.005781 -0.024847
v 0.005307 0.010984 -0.088934
v 0.007682 0.010272 -0.087028
v -0.001017 0.001788 -0.054347
v -0.001127 0.001066 -0.049706
v -0.00151 0.000107 -0.04531
v -0.002593 -0.001087 -0.04112
v -0.004317 -0.002194 -0.038082
v -0.00464 -0.005066 -0.023996
v 0.009238 0.010531 -0.084441
v 0.010632 0.009548 -0.081946
v 0.008992 0.007851 -0.072702
v 0.008179 0.007416 -0.070734
v 0.008119 0.006967 -0.069424
v 0.002216 -0.00426 -0.024545
v -0.001394 -0.005202 -0.02411
v 0.010779 0.009586 -0.078862
v 0.010405 0.00817 -0.075824
v 0.008489 0.00643 -0.067194
v 0.008271 0.005225 -0.061952
v 0.007793 0.004255 -0.057522
v 0.007415 0.002909 -0.052893
v 0.009002 0.002891 -0.049718
v 0.00833 0.002159 -0.049743
v 0.009493 0.001838 -0.047222
v 0.006549 -0.003223 -0.025355
v 0.01136 0.002036 -0.044286
v 0.012134 0.001041 -0.041582
v 0.010872 -0.001778 -0.027167
v 0.00953 -0.002474 -0.02615
v 0.010931 -0.002426 -0.02725
v 0.013112 0.000428 -0.037535
v 0.013362 -0.000348 -0.033172
v 0.012299 -0.001571 -0.02972
v -0.011398 0.006852 -0.087756
v -0.013284 0.005117 -0.084626
v -0.014538 0.004347 -0.08071
v -0.015283 0.003463 -0.076425
v -0.01519 0.002954 -0.072509
v -0.013824 0.002046 -0.070007
v -0.005003 0.008561 -0.093682
v -0.007748 0.008142 -0.091946
v -0.009344 0.007721 -0.090408
v -0.011468 0.002205 -0.067266
v -0.008512 0.00217 -0.065504
v -0.001329 0.00953 -0.093358
v -0.006489 0.002394 -0.063756
v 0.002373 0.009509 -0.092622
v -0.0037 0.002259 -0.061404
v -0.000175 0.001991 -0.058253
v -0.005431 -0.003648 -0.03493
v -0.007159 -0.004891 -0.032175
v -0.008246 -0.005545 -0.029817
v -0.008338 -0.005972 -0.026912
v -0.006246 -0.006331 -0.025407
v 0.005562 0.009965 -0.089686
v 0.008038 0.009134 -0.087545
v 0.002337 0.00163 -0.053957
v 0.002824 0.002148 -0.057512
v 0.001063 0.001095 -0.051
v 0.001122 0.000289 -0.047222
v 0.000393 -0.00087 -0.042743
v -0.001542 -0.002539 -0.037698
v -0.0012 -0.003652 -0.034836
v -0.003134 -0.004132 -0.033758
v -0.001551 -0.004444 -0.032996
v -0.004264 -0.005995 -0.024347
v 0.009623 0.009371 -0.084706
v 0.01091 0.008332 -0.082152
v 0.008524 0.006887 -0.070429
v 0.007321 0.003981 -0.061451
v 0.006675 0.0033 -0.062587
v 0.007735 0.003889 -0.064023
v 0.005067 0.002794 -0.059621
v 0.006485 0.003298 -0.057426
v 0.00486 0.002378 -0.05551
v 0.005262 0.001506 -0.051545
v 0.003551 0.000584 -0.049108
v 0.0032 -0.000603 -0.044569
v 0.002084 -0.001962 -0.040038
v 0.00057 -0.003315 -0.036095
v -0.000373 -0.004029 -0.034078
v 0.001939 -0.005433 -0.024802
v -0.001253 -0.006019 -0.024723
v 0.011155 0.008381 -0.079202
v 0.011004 0.007245 -0.076543
v 0.009739 0.006476 -0.072145
v 0.008681 0.004749 -0.066537
v 0.007589 0.001277 -0.048787
v 0.008902 0.000786 -0.046226
v 0.005103 -0.004603 -0.025123
v 0.010417 0.000581 -0.043631
v 0.011841 -4.9E-05 -0.040221
v 0.010014 -0.001127 -0.040264
v 0.011931 -0.001295 -0.037231
v 0.009629 -0.003109 -0.026379
v 0.008517 -0.004223 -0.026285
v 0.012565 -0.001786 -0.033442
v 0.012251 -0.002472 -0.030416
v 0.011189 -0.003087 -0.028156
v -0.007027 0.007233 -0.094753
v -0.009994 0.005917 -0.09236
v -0.008932 0.007158 -0.091864
v -0.011717 0.005432 -0.08836
v -0.010471 0.006819 -0.089815
v -0.0134 0.003846 -0.084074
v -0.01413 0.003495 -0.0814
v -0.014264 0.002228 -0.076949
v -0.014323 0.001973 -0.072845
v -0.011744 0.001444 -0.069643
v -0.004897 0.008066 -0.095358
v -0.009452 0.001702 -0.067047
v -0.008714 0.00139 -0.068018
v -0.000731 0.008161 -0.096113
v -0.003128 0.008393 -0.095526
v -0.00094 0.008922 -0.094615
v -0.005928 0.001837 -0.065177
v -0.006262 0.00141 -0.068043
v 0.001649 0.008703 -0.094675
v 0.004109 0.008478 -0.093316
v -0.002823 0.001602 -0.06542
v -0.001574 0.001875 -0.062191
v 0.00059 0.001634 -0.063136
v -0.005307 -0.004859 -0.032286
v -0.006426 -0.005582 -0.030345
v -0.006364 -0.006139 -0.027756
v 0.00599 0.008832 -0.090573
v 0.00825 0.00802 -0.088389
v 0.002107 0.002028 -0.060573
v 0.002727 0.001775 -0.062243
v -0.003407 -0.005442 -0.030346
v -0.003176 -0.006274 -0.026273
v 0.00984 0.00817 -0.085231
v 0.011081 0.007112 -0.082563
v 0.007625 0.003276 -0.065193
v 0.004892 0.002322 -0.062588
v 0.005956 0.000513 -0.048189
v 0.005339 -0.000296 -0.045779
v 0.005617 -0.001685 -0.041244
v 0.003288 -0.003298 -0.037018
v 0.000899 -0.004833 -0.032718
v 0.004358 -0.00479 -0.034148
v -0.000356 -0.005983 -0.028691
v 0.001603 -0.006219 -0.026359
v 0.011444 0.007203 -0.079319
v 0.011132 0.006082 -0.075854
v 0.010242 0.004875 -0.071649
v 0.009262 0.003834 -0.068342
v 0.007849 -0.000216 -0.044574
v 0.008061 -0.001376 -0.041216
v 0.008129 -0.002397 -0.038655
v 0.006152 -0.003467 -0.036983
v 0.005482 -0.005553 -0.025861
v 0.010063 -0.003039 -0.035874
v 0.011872 -0.002368 -0.035042
v 0.011457 -0.003397 -0.032976
v 0.010574 -0.004241 -0.027905
v 0.008657 -0.005382 -0.027239
v 0.010518 -0.004847 -0.02879
v 0.011729 -0.003502 -0.030284
v -0.008722 0.006067 -0.094945
v -0.010486 0.004794 -0.093033
v -0.011879 0.004107 -0.089283
v -0.013089 0.003047 -0.084939
v -0.013694 0.001916 -0.079961
v -0.013477 0.001255 -0.076528
v -0.013404 0.001218 -0.075207
v -0.012688 0.001149 -0.073187
v -0.002399 0.007149 -0.097261
v -0.006204 0.006518 -0.096756
v -0.004148 0.007699 -0.096272
v -0.012772 0.000833 -0.074794
v -0.011246 0.000588 -0.073721
v -0.009502 0.001035 -0.07074
v 0.000776 0.007451 -0.096763
v -0.003888 0.001416 -0.068505
v -0.006643 0.001197 -0.070394
v -0.005058 0.001215 -0.071084
v 0.00278 0.007939 -0.095305
v 0.004615 0.007912 -0.093895
v -0.002222 0.001273 -0.069364
v -0.000487 0.001393 -0.066142
v -0.000184 0.001207 -0.067614
v 0.006447 0.007706 -0.091741
v 0.0083 0.007353 -0.089191
v 0.00135 0.001143 -0.066382
v 0.002864 0.001492 -0.064192
v 0.009762 0.006898 -0.086611
v 0.011266 0.005873 -0.082892
v 0.008675 0.002811 -0.067432
v 0.008247 0.001977 -0.067249
v 0.009299 0.002523 -0.06851
v 0.006277 0.001891 -0.065425
v 0.003358 -0.00562 -0.032008
v 0.003095 -0.00622 -0.029518
v 0.011629 0.005999 -0.07938
v 0.011345 0.004796 -0.075678
v 0.010236 0.003353 -0.071107
v 0.008026 -0.00353 -0.036356
v 0.007393 -0.004987 -0.033833
v 0.005397 -0.006341 -0.031339
v 0.005187 -0.006812 -0.029233
v 0.005902 -0.006579 -0.027752
v 0.009644 -0.004882 -0.03224
v 0.010774 -0.00463 -0.03058
v 0.008783 -0.0061 -0.029217
v -0.008678 0.0052 -0.096187
v -0.010606 0.003598 -0.093575
v -0.01194 0.002909 -0.089774
v -0.013018 0.001962 -0.085648
v -0.013481 0.000985 -0.081465
v -0.012995 0.000376 -0.07813
v -0.012674 0.000676 -0.076269
v -0.010627 -0.000161 -0.075475
v -0.003949 0.005842 -0.098286
v -0.006816 0.005737 -0.097582
v -0.006306 0.000212 -0.074619
v -0.007919 0.000727 -0.072836
v 0.000411 0.006531 -0.09755
v -0.003829 0.00095 -0.072811
v -0.004403 0.000702 -0.074843
v -0.002055 0.000702 -0.074511
v 0.003721 0.006907 -0.095837
v 0.004848 0.00747 -0.094294
v -0.000782 0.000846 -0.072556
v 0.00025 0.000949 -0.069349
v 0.001239 0.000578 -0.071039
v 0.006375 0.006812 -0.093273
v 0.00816 0.006814 -0.09026
v 0.008121 0.005994 -0.091556
v 0.002631 0.000485 -0.068881
v 0.00366 0.000926 -0.066607
v 0.004492 0.000345 -0.067997
v 0.009307 0.006114 -0.08879
v 0.010463 0.00555 -0.086125
v 0.011439 0.004629 -0.083036
v 0.009187 0.001969 -0.069238
v 0.006813 0.000928 -0.067496
v 0.011771 0.004783 -0.079576
v 0.011468 0.003582 -0.075957
v 0.010472 0.002312 -0.072639
v 0.006993 -0.006632 -0.031657
v 0.006633 -0.007237 -0.03054
v 0.006269 -0.007225 -0.029301
v 0.007224 -0.007238 -0.028724
v 0.008066 -0.006393 -0.031187
v 0.007751 -0.007204 -0.029652
v -0.005613 0.004642 -0.099213
v -0.008876 0.003668 -0.097033
v -0.00712 0.005095 -0.097969
v -0.010873 0.002346 -0.093347
v -0.011901 0.001679 -0.089961
v -0.012878 0.000802 -0.085893
v -0.013369 0.000215 -0.082464
v -0.012582 -0.000778 -0.078574
v -0.010397 -0.001271 -0.075983
v -0.00259 0.005048 -0.09944
v -0.005278 0.001948 -0.088907
v -0.005274 0.002052 -0.088871
v -0.005244 0.001953 -0.088907
v -0.00527 0.001944 -0.088883
v -0.007348 -0.000938 -0.074953
v 0.000312 0.005484 -0.098569
v -0.005236 0.001949 -0.088883
v -0.003788 0.000379 -0.075128
v -0.003083 -0.000407 -0.074426
v 0.00377 0.005778 -0.096913
v -0.001644 0.000236 -0.074801
v 3.4E-05 0.000361 -0.074267
v 0.000659 0.00051 -0.073103
v 0.006359 0.005926 -0.09445
v 0.008336 0.005007 -0.092281
v 0.001384 0.000192 -0.0732
v 0.002868 3.5E-05 -0.070927
v 0.005583 0.000118 -0.068629
v 0.009524 0.005205 -0.089174
v 0.010665 0.004354 -0.086277
v 0.011486 0.003369 -0.083224
v 0.008507 0.000965 -0.070332
v 0.006899 0.0003 -0.068719
v 0.011797 0.003547 -0.079811
v 0.011326 0.002455 -0.076402
v 0.01014 0.001515 -0.073535
v 0.007332 -0.007264 -0.03056
v 0.007067 -0.007539 -0.02959
v -0.006445 0.00353 -0.10037
v -0.009175 0.002251 -0.098187
v -0.01062 0.001551 -0.094348
v -0.011754 0.000517 -0.090232
v -0.012558 -0.000398 -0.086027
v -0.012973 -0.000935 -0.082059
v -0.01184 -0.002013 -0.079018
v -0.011007 -0.001829 -0.076893
v -0.003136 0.004317 -0.10046
v -0.005235 0.001784 -0.088951
v -0.005253 0.001777 -0.088933
v -0.005224 0.001778 -0.088917
v -0.009931 -0.002384 -0.077196
v -0.007893 -0.00196 -0.075637
v -0.000196 0.004737 -0.099728
v -0.005206 0.001785 -0.088934
v -0.003372 -0.001515 -0.074296
v 0.003687 0.004542 -0.098458
v 0.000423 -0.00011 -0.07355
v 0.001386 -0.000809 -0.072752
v 0.006631 0.004844 -0.095287
v 0.008632 0.003869 -0.092763
v 0.005269 -0.000805 -0.073012
v 0.005762 -0.000111 -0.070614
v 0.009727 0.00408 -0.089515
v 0.010791 0.003136 -0.086481
v 0.011555 0.002206 -0.083576
v 0.010445 0.001295 -0.076147
v 0.010156 0.00062 -0.077004
v 0.011113 0.001281 -0.07823
v 0.008414 2.3E-05 -0.074798
v 0.00832 0.00045 -0.072818
v 0.011607 0.002093 -0.079885
v -0.007689 0.002382 -0.1012
v -0.009568 0.000997 -0.098734
v -0.010643 0.000365 -0.094895
v -0.011546 -0.000569 -0.090723
v -0.012093 -0.001523 -0.086532
v -0.012105 -0.002067 -0.08242
v -0.009605 -0.002952 -0.079233
v -0.002276 0.003029 -0.10284
v -0.005425 0.003103 -0.10219
v -0.003564 0.003661 -0.10166
v -0.005213 0.001678 -0.088958
v -0.00746 -0.002666 -0.076769
v -0.007197 -0.003047 -0.07766
v 6.6E-05 0.004 -0.10096
v 0.001634 0.003398 -0.10182
v -0.000122 0.001011 -0.09269
v -0.000127 0.001299 -0.092502
v 1.7E-05 0.001026 -0.092662
v -0.000178 0.000977 -0.092574
v -0.005418 -0.002971 -0.076775
v -0.003608 -0.002457 -0.075348
v 0.003436 0.003776 -0.10037
v 0.00577 0.003454 -0.098852
v -3.9E-05 0.000992 -0.092547
v 0.000933 -0.001801 -0.073851
v 0.00716 0.003673 -0.096039
v 0.008892 0.002651 -0.093276
v 0.006737 -0.000957 -0.074342
v 0.004465 -0.001735 -0.074211
v 0.006488 -0.001422 -0.074884
v 0.009913 0.002873 -0.089774
v 0.01093 0.001931 -0.086548
v 0.011564 0.001268 -0.083839
v 0.010903 0.000601 -0.079211
v 0.008487 -0.000636 -0.076331
v 0.01173 0.001333 -0.081652
v -0.004373 0.001961 -0.10387
v -0.007913 0.001026 -0.10195
v -0.005877 0.002429 -0.10286
v -0.009991 -0.00024 -0.098504
v -0.010734 -0.000868 -0.09514
v -0.011362 -0.001717 -0.091031
v -0.011749 -0.002301 -0.087552
v -0.011039 -0.003281 -0.083533
v -0.008744 -0.003776 -0.080667
v -0.001163 0.002277 -0.10396
v -0.005529 -0.003536 -0.078323
v 0.001659 0.002667 -0.10282
v 7.8E-05 0.000373 -0.092983
v -0.000101 0.000328 -0.092904
v -2.7E-05 0.00031 -0.092773
v -0.002887 -0.003084 -0.076411
v -0.000788 -0.003515 -0.07703
v 0.004566 0.003018 -0.10092
v 0.006329 0.002887 -0.099402
v 0.000153 0.000355 -0.092852
v 0.001028 -0.00267 -0.075347
v 0.002798 -0.003203 -0.076566
v 0.007603 0.002443 -0.097281
v 0.009154 0.001395 -0.093629
v 0.005681 -0.002117 -0.076062
v 0.010079 0.001621 -0.089912
v 0.010991 0.000585 -0.085947
v 0.01128 0.000319 -0.082043
v 0.010814 -0.000581 -0.083173
v 0.009321 -0.00128 -0.079473
v -0.005159 0.000809 -0.10441
v -0.008011 -0.000443 -0.10269
v -0.009823 -0.001059 -0.099445
v -0.010755 -0.001992 -0.095577
v -0.011077 -0.002881 -0.091439
v -0.011224 -0.003431 -0.087378
v -0.010022 -0.004421 -0.084468
v -0.009269 -0.004237 -0.082221
v -0.00172 0.001478 -0.10484
v -0.00816 -0.004731 -0.082615
v -0.006159 -0.004398 -0.08068
v 0.001747 0.001781 -0.10399
v 9.4E-05 -0.000308 -0.093212
v 3.6E-05 -0.000343 -0.093097
v 0.000176 -0.000328 -0.093068
v -0.001827 -0.004166 -0.078801
v 0.00505 0.001959 -0.1018
v 0.00638 0.00245 -0.099949
v 0.000234 -0.000293 -0.093183
v 0.001695 -0.003818 -0.077707
v 0.007154 0.001782 -0.09939
v 0.008352 0.001107 -0.096979
v 0.009354 0.000196 -0.093766
v 0.005619 -0.00322 -0.078212
v 0.010117 0.000373 -0.090099
v 0.010518 -0.000685 -0.086489
v 0.009956 -0.001699 -0.082888
v 0.008534 -0.002595 -0.080271
v -0.005364 -0.000405 -0.10484
v -0.007921 -0.001715 -0.10296
v -0.009751 -0.002212 -0.09999
v -0.010609 -0.003058 -0.096214
v -0.010821 -0.003703 -0.092612
v -0.010008 -0.004675 -0.088204
v -0.007961 -0.005149 -0.084374
v -0.001565 0.000401 -0.10578
v -0.005845 -0.005023 -0.082181
v -0.005999 -0.005339 -0.08328
v 0.001288 0.001049 -0.10518
v 0.000185 -0.000614 -0.093258
v -0.004273 -0.005303 -0.082537
v -0.002104 -0.004831 -0.08082
v 0.00495 0.000759 -0.10374
v 0.002065 -0.00426 -0.079115
v 0.007241 0.000901 -0.10011
v 0.008663 -4.2E-05 -0.097054
v 0.009328 -0.000807 -0.093795
v 0.007184 -0.003437 -0.079959
v 0.005103 -0.00402 -0.079556
v 0.006253 -0.003891 -0.080993
v 0.00986 -0.000802 -0.090371
v 0.009629 -0.001877 -0.08656
v 0.008358 -0.002973 -0.082623
v -0.005395 -0.001631 -0.10493
v -0.007746 -0.00294 -0.10298
v -0.009527 -0.003372 -0.10021
v -0.010391 -0.003842 -0.097157
v -0.009973 -0.00498 -0.092797
v -0.007737 -0.005699 -0.088254
v -0.0082 -0.005442 -0.086292
v -0.002836 -0.000686 -0.10601
v -0.005738 -0.005594 -0.08482
v -0.005455 -0.005881 -0.086736
v 0.00372 -0.00023 -0.10696
v 0.000668 -0.000584 -0.10687
v 0.002547 0.000365 -0.10607
v -0.003016 -0.005724 -0.085335
v -0.001912 -0.005332 -0.082831
v 0.000685 -0.00528 -0.083842
v 0.005014 8.6E-05 -0.10584
v 0.006792 -0.000417 -0.10402
v 0.002714 -0.004644 -0.081378
v 0.003821 -0.004701 -0.083634
v 0.007733 -0.000242 -0.10058
v 0.008839 -0.00138 -0.096346
v 0.009102 -0.001984 -0.0909
v 0.008638 -0.002593 -0.093352
v 0.007743 -0.003349 -0.089559
v 0.008089 -0.003064 -0.086281
v 0.00591 -0.004159 -0.085918
v 0.00613 -0.003959 -0.08315
v -0.005506 -0.003036 -0.10476
v -0.007697 -0.003966 -0.10292
v -0.009079 -0.004496 -0.10043
v -0.009936 -0.004967 -0.09687
v -0.008813 -0.006097 -0.09384
v -0.007922 -0.006047 -0.09093
v -0.002448 -0.001784 -0.10623
v -0.006736 -0.006457 -0.091759
v -0.004229 -0.006054 -0.088687
v 0.003609 -0.001078 -0.1075
v 0.000756 -0.001937 -0.10735
v -0.000642 -0.005627 -0.086097
v 0.000678 -0.005626 -0.087943
v 0.005662 -0.000673 -0.10641
v 0.007392 -0.001496 -0.10451
v 0.002884 -0.005082 -0.085947
v 0.003287 -0.005216 -0.087912
v 0.008228 -0.001422 -0.10091
v 0.008583 -0.00257 -0.097148
v 0.007756 -0.003637 -0.093143
v 0.005542 -0.004567 -0.089077
v -0.006844 -0.004216 -0.10376
v -0.008226 -0.005516 -0.10154
v -0.006736 -0.004919 -0.10386
v -0.008931 -0.006018 -0.097464
v -0.006455 -0.006864 -0.094355
v -0.002772 -0.003457 -0.10622
v -0.005455 -0.004013 -0.10482
v -0.004332 -0.006493 -0.091493
v -0.002216 -0.006621 -0.092578
v 0.003755 -0.002225 -0.10794
v 0.000991 -0.003173 -0.10777
v -0.000929 -0.00609 -0.090336
v 0.001135 -0.006128 -0.091753
v 0.005962 -0.001703 -0.10692
v 0.007664 -0.002647 -0.10492
v 0.003115 -0.00548 -0.090199
v 0.003882 -0.005832 -0.092843
v 0.008352 -0.002595 -0.10136
v 0.008101 -0.003789 -0.097405
v 0.006297 -0.004881 -0.093362
v -0.003954 -0.005107 -0.10594
v -0.0069 -0.006169 -0.10369
v -0.005301 -0.004741 -0.10495
v -0.008344 -0.006753 -0.10125
v -0.007934 -0.007245 -0.098342
v -0.006169 -0.007594 -0.095913
v -0.001312 -0.004255 -0.10719
v -0.003137 -0.007243 -0.094525
v 0.003926 -0.003418 -0.10831
v 0.001211 -0.004303 -0.10824
v 0.000849 -0.0066 -0.093505
v 0.0062 -0.002867 -0.10729
v 0.007838 -0.003856 -0.10519
v 0.005906 -0.005634 -0.094693
v 0.004043 -0.006335 -0.094671
v 0.006005 -0.005966 -0.095781
v 0.008309 -0.003834 -0.10167
v 0.007351 -0.005267 -0.097595
v -0.004592 -0.006474 -0.10599
v -0.006815 -0.007682 -0.1041
v -0.007848 -0.007631 -0.10134
v -0.005894 -0.008445 -0.098701
v -0.00663 -0.007953 -0.097087
v -0.00167 -0.005353 -0.10741
v -0.004137 -0.007914 -0.096245
v -0.001416 -0.008262 -0.097019
v 0.004042 -0.00462 -0.10863
v 0.001231 -0.005478 -0.10861
v 0.000602 -0.007307 -0.095462
v 0.002402 -0.007785 -0.096817
v 0.00636 -0.004082 -0.10753
v 0.007944 -0.005096 -0.10534
v 0.005107 -0.006715 -0.096706
v 0.008319 -0.005084 -0.10209
v 0.007497 -0.006422 -0.099452
v -0.004588 -0.007735 -0.10636
v -0.006516 -0.008886 -0.10452
v -0.007215 -0.008789 -0.10195
v -0.005387 -0.009624 -0.10028
v -0.00177 -0.006557 -0.10777
v -0.002142 -0.009155 -0.098453
v 0.00415 -0.005839 -0.10887
v 0.001358 -0.00668 -0.10893
v 0.001318 -0.008547 -0.097631
v 0.006453 -0.005323 -0.10766
v 0.007989 -0.006394 -0.10535
v 0.005241 -0.007965 -0.098339
v 0.008414 -0.006315 -0.10244
v 0.007819 -0.007333 -0.10023
v -0.004354 -0.008942 -0.10655
v -0.00609 -0.009965 -0.10468
v -0.006705 -0.00987 -0.10259
v -0.004908 -0.010586 -0.10105
v -0.001617 -0.007766 -0.10807
v -0.001999 -0.010153 -0.099502
v 0.004349 -0.007058 -0.10908
v 0.001584 -0.007894 -0.10915
v 0.001781 -0.009325 -0.098577
v 0.006571 -0.006572 -0.10779
v 0.008112 -0.007664 -0.10561
v 0.007334 -0.008221 -0.099803
v 0.005549 -0.009259 -0.099357
v 0.007566 -0.008683 -0.10028
v 0.0083 -0.007848 -0.10212
v -0.004083 -0.010208 -0.10625
v -0.005574 -0.010731 -0.1045
v -0.005953 -0.010737 -0.10292
v -0.004269 -0.011218 -0.10159
v -0.001383 -0.008999 -0.10815
v -0.001802 -0.011056 -0.10027
v 0.004721 -0.008258 -0.10935
v 0.001875 -0.009104 -0.10936
v 0.001856 -0.010404 -0.099411
v 0.006887 -0.007778 -0.10805
v 0.008505 -0.008754 -0.10629
v 0.007437 -0.009327 -0.10089
v 0.005136 -0.010471 -0.10005
v 0.008478 -0.009017 -0.10344
v -0.0047 -0.010978 -0.10501
v -0.004381 -0.011352 -0.10337
v -0.001022 -0.01022 -0.10809
v -0.002993 -0.011315 -0.10571
v -0.002013 -0.012094 -0.1032
v -0.001975 -0.011674 -0.10138
v 0.005207 -0.009433 -0.1098
v 0.002168 -0.010297 -0.10968
v 0.000211 -0.012182 -0.1014
v 0.00176 -0.01145 -0.10024
v 0.007676 -0.008959 -0.10841
v 0.008935 -0.009328 -0.10685
v 0.007341 -0.010394 -0.1017
v 0.005114 -0.011341 -0.10065
v 0.008939 -0.010108 -0.10486
v -0.000559 -0.011418 -0.10813
v -0.001551 -0.012449 -0.1057
v 0.000588 -0.013037 -0.10295
v 0.005572 -0.010595 -0.11042
v 0.002349 -0.011488 -0.11008
v 0.003227 -0.01217 -0.10112
v 0.004371 -0.012766 -0.10197
v 0.008361 -0.010152 -0.109
v 0.009135 -0.009736 -0.10739
v 0.006811 -0.011657 -0.10221
v 0.009643 -0.010516 -0.10685
v 0.009202 -0.011518 -0.10484
v -0.000289 -0.012632 -0.10838
v -0.001057 -0.013664 -0.10599
v 0.000297 -0.014425 -0.10405
v 0.005709 -0.011768 -0.11095
v 0.002396 -0.012693 -0.11043
v 0.003603 -0.013761 -0.1028
v 0.008521 -0.011321 -0.10987
v 0.007101 -0.012806 -0.10313
v 0.009851 -0.011356 -0.10754
v 0.009449 -0.012623 -0.10547
v -0.000211 -0.013862 -0.10868
v -0.001033 -0.014917 -0.10643
v 0.00028 -0.015597 -0.10459
v 0.005595 -0.012955 -0.11123
v 0.002435 -0.013895 -0.11061
v 0.002668 -0.01484 -0.10342
v 0.008464 -0.012493 -0.11031
v 0.006828 -0.01417 -0.10407
v 0.010006 -0.012409 -0.10814
v 0.009697 -0.013432 -0.10622
v -9E-06 -0.015089 -0.10889
v -0.000767 -0.016128 -0.10673
v 0.00069 -0.016728 -0.10507
v 0.005238 -0.014061 -0.11123
v 0.00278 -0.015119 -0.11059
v 0.00339 -0.015701 -0.10401
v 0.007854 -0.013733 -0.11054
v 0.008992 -0.014313 -0.10588
v 0.006844 -0.0154 -0.10507
v 0.008836 -0.014867 -0.10692
v 0.009627 -0.013652 -0.10828
v 0.000369 -0.016326 -0.10906
v -0.000326 -0.017331 -0.10702
v 0.00111 -0.017886 -0.10558
v 0.006426 -0.015289 -0.11057
v 0.003115 -0.016421 -0.11063
v 0.003765 -0.016777 -0.10492
v 0.008565 -0.01482 -0.10893
v 0.007901 -0.01565 -0.10912
v 0.007099 -0.016248 -0.10698
v 0.000853 -0.017557 -0.10924
v 0.000257 -0.018469 -0.10724
v 0.001567 -0.018922 -0.10599
v 0.0057 -0.016874 -0.11075
v 0.003354 -0.01765 -0.1108
v 0.003913 -0.017938 -0.10571
v 0.007218 -0.016563 -0.10922
v 0.006207 -0.017815 -0.10734
v 0.001793 -0.018704 -0.10928
v 0.001 -0.019267 -0.1072
v 0.002243 -0.019521 -0.10655
v 0.005526 -0.018009 -0.11093
v 0.003973 -0.018472 -0.11092
v 0.003987 -0.018985 -0.1063
v 0.006669 -0.0178 -0.10947
v 0.005918 -0.018838 -0.10785
v 0.002574 -0.01952 -0.10808
v 0.005466 -0.018818 -0.11087
v 0.004064 -0.019191 -0.11015
v 0.004497 -0.019632 -0.10897
v 0.004316 -0.019567 -0.10743
v 0.006337 -0.018719 -0.10976
v 0.005888 -0.019344 -0.10852
v 0.005546 -0.019254 -0.11075
v 0.005249 -0.019465 -0.11026
v 0.005601 -0.019568 -0.10976
v 0.005413 -0.019626 -0.10872
v 0.006033 -0.019301 -0.10999
v 0.005871 -0.019424 -0.11049
v 0.026074 0.016783 -0.01824
v 0.024379 0.016089 -0.017711
v 0.025668 0.016062 -0.016887
v 0.025464 0.014964 -0.016187
v 0.027204 0.015853 -0.016368
v 0.02507 0.017431 -0.020878
v 0.021736 0.015828 -0.020671
v 0.023594 0.016532 -0.019315
v 0.022701 0.015199 -0.018215
v 0.029527 0.017197 -0.019957
v 0.027221 0.017949 -0.020987
v 0.027565 0.017489 -0.019609
v 0.023524 0.013222 -0.016419
v 0.029289 0.01626 -0.017169
v 0.031596 0.015706 -0.017043
v 0.028739 0.014741 -0.015191
v 0.027023 0.013509 -0.01486
v 0.031103 0.014818 -0.015405
v 0.029931 0.013368 -0.014475
v 0.028311 0.017351 -0.022347
v 0.02403 0.016861 -0.022999
v 0.026727 0.017842 -0.021933
v 0.020328 0.015213 -0.022147
v 0.019444 0.014267 -0.020668
v 0.020591 0.013913 -0.018914
v 0.019138 0.012923 -0.019644
v 0.031017 0.016477 -0.020534
v 0.020828 0.012041 -0.017752
v 0.023705 0.011563 -0.015937
v 0.03223 0.015357 -0.01803
v 0.026901 0.012116 -0.014781
v 0.032116 0.014025 -0.015578
v 0.03033 0.012054 -0.014692
v 0.027714 0.016827 -0.023832
v 0.02413 0.016378 -0.024964
v 0.020331 0.015113 -0.023877
v 0.018562 0.01339 -0.021671
v 0.019639 0.01123 -0.019132
v 0.030833 0.016087 -0.021786
v 0.022423 0.010928 -0.016649
v 0.020792 0.011045 -0.017686
v 0.032644 0.014485 -0.018871
v 0.026366 0.010437 -0.015196
v 0.03259 0.012934 -0.016132
v 0.030958 0.010629 -0.014854
v 0.018879 0.014227 -0.025112
v 0.017254 0.012922 -0.02451
v 0.017876 0.013433 -0.023566
v 0.017558 0.01159 -0.02225
v 0.027879 0.016326 -0.025227
v 0.024155 0.015857 -0.026461
v 0.021375 0.015445 -0.025501
v 0.019808 0.009826 -0.019431
v 0.030918 0.015565 -0.023086
v 0.022485 0.01017 -0.016877
v 0.022901 0.008857 -0.01691
v 0.032945 0.013787 -0.020021
v 0.025323 0.009009 -0.01552
v 0.02914 0.008727 -0.014401
v 0.033097 0.011188 -0.016323
v 0.031685 0.009576 -0.01462
v 0.021941 0.01493 -0.02721
v 0.018729 0.013444 -0.026344
v 0.020705 0.014874 -0.026251
v 0.016778 0.011992 -0.024624
v 0.01712 0.010363 -0.023265
v 0.028536 0.015955 -0.026787
v 0.024949 0.015522 -0.027944
v 0.019194 0.009167 -0.020454
v 0.030912 0.015495 -0.024618
v 0.022396 0.00779 -0.017544
v 0.033413 0.013401 -0.021825
v 0.026869 0.007579 -0.0147
v 0.026162 0.006558 -0.014888
v 0.033986 0.011411 -0.018221
v 0.031994 0.008506 -0.014372
v 0.03367 0.008805 -0.015612
v 0.02994 0.006815 -0.013661
v 0.028096 0.006474 -0.013899
v 0.032258 0.006999 -0.01386
v 0.022197 0.014391 -0.028376
v 0.019004 0.012515 -0.027734
v 0.017039 0.011424 -0.025661
v 0.017214 0.009289 -0.024007
v 0.03196 0.015423 -0.027524
v 0.028071 0.015654 -0.028984
v 0.0304 0.01583 -0.027413
v 0.024938 0.015265 -0.028874
v 0.019022 0.007977 -0.021077
v 0.032189 0.015105 -0.025488
v 0.033783 0.014492 -0.025706
v 0.021993 0.006654 -0.01805
v 0.034133 0.013599 -0.02373
v 0.034733 0.011605 -0.021429
v 0.025314 0.005476 -0.015382
v 0.034401 0.010218 -0.018456
v 0.034016 0.007666 -0.016168
v 0.028888 0.005765 -0.013533
v 0.028073 0.005003 -0.013775
v 0.033057 0.00665 -0.014331
v 0.030769 0.005183 -0.013431
v 0.02599 0.01502 -0.030496
v 0.022263 0.013466 -0.029868
v 0.024662 0.014906 -0.029517
v 0.01875 0.011459 -0.028341
v 0.017263 0.010449 -0.026476
v 0.017323 0.00812 -0.024579
v 0.031659 0.015409 -0.029354
v 0.02877 0.015475 -0.030979
v 0.018869 0.006737 -0.021638
v 0.034059 0.014431 -0.027059
v 0.021771 0.004979 -0.018149
v 0.034937 0.012953 -0.024313
v 0.035331 0.010641 -0.022155
v 0.024441 0.004445 -0.015826
v 0.034705 0.009048 -0.018964
v 0.034017 0.006624 -0.016889
v 0.027579 0.003305 -0.013743
v 0.032816 0.005474 -0.014578
v 0.030783 0.003382 -0.013563
v 0.026193 0.014667 -0.031888
v 0.022652 0.012661 -0.031399
v 0.019471 0.011018 -0.029337
v 0.017466 0.009435 -0.027127
v 0.01737 0.00693 -0.02512
v 0.031564 0.015415 -0.031524
v 0.028806 0.015401 -0.032091
v 0.018632 0.005601 -0.022252
v 0.034075 0.014628 -0.028885
v 0.020665 0.004122 -0.019295
v 0.035789 0.012524 -0.025979
v 0.035908 0.0098 -0.022993
v 0.022655 0.002631 -0.016647
v 0.024576 0.002633 -0.015046
v 0.024245 0.000641 -0.014382
v 0.035006 0.008164 -0.019941
v 0.03422 0.005739 -0.017888
v 0.026256 0.001254 -0.013376
v 0.028454 0.001322 -0.012992
v 0.032769 0.004316 -0.015189
v 0.030916 0.002059 -0.013904
v 0.030477 0.015473 -0.033726
v 0.026253 0.013957 -0.033543
v 0.028659 0.015217 -0.032848
v 0.022306 0.011638 -0.032079
v 0.01973 0.010131 -0.030213
v 0.01769 0.008447 -0.027834
v 0.017431 0.005893 -0.025844
v 0.035608 0.015051 -0.03243
v 0.032893 0.01575 -0.034451
v 0.033369 0.015494 -0.032615
v 0.018661 0.004244 -0.022607
v 0.0354 0.014349 -0.029954
v 0.037318 0.013745 -0.030169
v 0.020057 0.00349 -0.020167
v 0.037275 0.012007 -0.027412
v 0.036658 0.010679 -0.024965
v 0.036371 0.009394 -0.023583
v 0.021863 0.001599 -0.017311
v 0.02348 -0.000702 -0.014758
v 0.03573 0.00765 -0.021614
v 0.034559 0.004777 -0.018732
v 0.026411 6.4E-05 -0.01295
v 0.025365 -0.000804 -0.013249
v 0.032969 0.003363 -0.015951
v 0.031424 0.001397 -0.014628
v 0.028391 -0.000237 -0.013266
v 0.030073 0.015291 -0.035629
v 0.026476 0.013262 -0.035261
v 0.023153 0.011401 -0.033191
v 0.020116 0.009298 -0.031073
v 0.017994 0.007416 -0.028603
v 0.017924 0.004886 -0.026485
v 0.035166 0.015412 -0.034941
v 0.032538 0.015883 -0.035754
v 0.018399 0.00384 -0.02397
v 0.037674 0.013842 -0.03169
v 0.01996 0.00207 -0.021145
v 0.020423 0.002193 -0.019683
v 0.021835 5.8E-05 -0.017588
v 0.038242 0.012372 -0.029148
v 0.036931 0.009629 -0.024714
v 0.037941 0.010026 -0.026688
v 0.023694 -0.001751 -0.015067
v 0.036815 0.008112 -0.023829
v 0.035956 0.006077 -0.021659
v 0.034885 0.003701 -0.019348
v 0.025597 -0.001761 -0.013578
v 0.033199 0.002396 -0.016631
v 0.031098 0.000187 -0.014884
v 0.02844 -0.001677 -0.013927
v 0.034342 0.015767 -0.037514
v 0.029888 0.014574 -0.037491
v 0.032346 0.015749 -0.036645
v 0.025987 0.012172 -0.035947
v 0.023331 0.010568 -0.034058
v 0.020874 0.008988 -0.03212
v 0.018697 0.006345 -0.029613
v 0.018606 0.004027 -0.02688
v 0.036509 0.015271 -0.035852
v 0.019867 0.002308 -0.023466
v 0.038516 0.013694 -0.033522
v 0.021476 0.000219 -0.019705
v 0.021903 0.00021 -0.020751
v 0.038844 0.011662 -0.02984
v 0.038648 0.009003 -0.02747
v 0.022525 -0.000756 -0.019049
v 0.023253 -0.001534 -0.017143
v 0.037286 0.007408 -0.024482
v 0.036346 0.005045 -0.022238
v 0.035228 0.00267 -0.020023
v 0.026048 -0.002648 -0.014764
v 0.033379 0.001326 -0.017258
v 0.031175 -0.000923 -0.015537
v 0.028924 -0.002405 -0.014677
v 0.033143 0.015616 -0.039542
v 0.029909 0.013826 -0.03922
v 0.026651 0.011848 -0.037052
v 0.023467 0.009598 -0.034746
v 0.020744 0.007745 -0.032356
v 0.019491 0.005305 -0.030435
v 0.018778 0.004311 -0.028398
v 0.038381 0.01507 -0.038188
v 0.035786 0.015909 -0.038836
v 0.037382 0.015173 -0.036709
v 0.019799 0.003749 -0.028579
v 0.020326 0.002663 -0.025908
v 0.039758 0.013742 -0.035119
v 0.040205 0.012646 -0.033141
v 0.021888 0.000926 -0.022604
v 0.040068 0.010895 -0.031039
v 0.0392 0.007927 -0.028131
v 0.023505 -0.000908 -0.019604
v 0.025058 -0.002386 -0.016892
v 0.037744 0.006447 -0.025152
v 0.036736 0.004037 -0.0229
v 0.035551 0.001675 -0.02068
v 0.028293 -0.002973 -0.015115
v 0.027162 -0.002945 -0.016097
v 0.028892 -0.002941 -0.015894
v 0.033583 0.00029 -0.017981
v 0.030897 -0.001969 -0.016401
v 0.037743 0.01542 -0.040441
v 0.03335 0.014851 -0.041103
v 0.035659 0.015835 -0.040103
v 0.02937 0.012708 -0.039861
v 0.02681 0.011049 -0.038005
v 0.023966 0.008791 -0.035609
v 0.021432 0.006682 -0.032931
v 0.02147 0.003994 -0.030169
v 0.040214 0.014489 -0.038572
v 0.021549 0.002661 -0.027147
v 0.023831 0.001887 -0.026606
v 0.041074 0.013068 -0.035801
v 0.040885 0.012267 -0.033462
v 0.023672 0.000681 -0.023446
v 0.025412 0.000648 -0.024289
v 0.041364 0.011238 -0.033067
v 0.040767 0.009296 -0.031114
v 0.039556 0.006855 -0.028768
v 0.026681 -0.000605 -0.022001
v 0.026218 -0.001771 -0.019042
v 0.028447 -0.001801 -0.01968
v 0.038119 0.005439 -0.025827
v 0.03694 0.002964 -0.023453
v 0.035625 0.000889 -0.021263
v 0.029296 -0.002455 -0.017518
v 0.033906 -0.000431 -0.018921
v 0.032066 -0.001723 -0.018255
v 0.037748 0.015447 -0.042467
v 0.03334 0.014109 -0.042861
v 0.029928 0.012284 -0.040854
v 0.026917 0.01011 -0.038674
v 0.024666 0.008403 -0.036616
v 0.022744 0.005703 -0.033847
v 0.022673 0.003786 -0.031473
v 0.040659 0.014778 -0.040128
v 0.024328 0.00238 -0.028714
v 0.041943 0.013451 -0.037685
v 0.027301 0.000334 -0.024611
v 0.042586 0.011264 -0.035035
v 0.041236 0.008284 -0.031829
v 0.039686 0.005908 -0.029495
v 0.028849 -0.001149 -0.02143
v 0.030439 -0.000916 -0.022234
v 0.038238 0.004386 -0.026463
v 0.036275 0.001557 -0.023674
v 0.034016 -0.000579 -0.020418
v 0.033397 -0.000432 -0.022535
v 0.031079 -0.001636 -0.019892
v 0.040478 0.016569 -0.045758
v 0.03678 0.015396 -0.045216
v 0.04058 0.015999 -0.043804
v 0.03264 0.013191 -0.043877
v 0.030002 0.011447 -0.041814
v 0.027253 0.009162 -0.039365
v 0.024861 0.007034 -0.03666
v 0.024622 0.004092 -0.033717
v 0.02304 0.004044 -0.032659
v 0.0451 0.016299 -0.044525
v 0.042635 0.016451 -0.044576
v 0.043896 0.015393 -0.042281
v 0.04147 0.015238 -0.041662
v 0.02453 0.002885 -0.030862
v 0.026995 0.002057 -0.030342
v 0.046339 0.015038 -0.042116
v 0.043453 0.013778 -0.039226
v 0.045685 0.014103 -0.040344
v 0.027624 0.001142 -0.027574
v 0.028865 0.001032 -0.028308
v 0.045449 0.012304 -0.038167
v 0.043467 0.00964 -0.034973
v 0.041345 0.007148 -0.032319
v 0.039507 0.00506 -0.030072
v 0.030184 0.000428 -0.026864
v 0.0309 -0.000201 -0.024537
v 0.038018 0.003498 -0.027292
v 0.035841 0.001188 -0.025285
v 0.033691 -2.2E-05 -0.024569
v 0.044418 0.017304 -0.047489
v 0.039811 0.016725 -0.048139
v 0.042542 0.016921 -0.046221
v 0.036492 0.01539 -0.047056
v 0.033569 0.01333 -0.045772
v 0.030232 0.010678 -0.042827
v 0.027924 0.008778 -0.040407
v 0.026029 0.005908 -0.037503
v 0.025926 0.003657 -0.034771
v 0.046424 0.016626 -0.045639
v 0.026864 0.002612 -0.032446
v 0.047881 0.014978 -0.043294
v 0.047026 0.013909 -0.040668
v 0.030197 0.001359 -0.029722
v 0.047354 0.01292 -0.0401
v 0.046033 0.010906 -0.03794
v 0.043687 0.008406 -0.035318
v 0.040678 0.005586 -0.032359
v 0.03751 0.002962 -0.02865
v 0.038041 0.003446 -0.030921
v 0.034712 0.001685 -0.028955
v 0.034974 0.000927 -0.026416
v 0.032553 0.000329 -0.026373
v 0.03821 0.016272 -0.050071
v 0.035318 0.014204 -0.049092
v 0.036137 0.015109 -0.048139
v 0.03398 0.013519 -0.047393
v 0.047356 0.01754 -0.049317
v 0.043394 0.017745 -0.050627
v 0.045728 0.017752 -0.04891
v 0.040301 0.017273 -0.050382
v 0.032637 0.012285 -0.046208
v 0.030849 0.010023 -0.044282
v 0.028171 0.007565 -0.040701
v 0.027398 0.004972 -0.038233
v 0.026519 0.003918 -0.036123
v 0.047454 0.01692 -0.046961
v 0.049345 0.016561 -0.047466
v 0.027955 0.003458 -0.036094
v 0.028064 0.002627 -0.033691
v 0.049493 0.015615 -0.045482
v 0.049973 0.013884 -0.043606
v 0.032977 0.001725 -0.030783
v 0.030814 0.001899 -0.032099
v 0.033021 0.002145 -0.032474
v 0.048286 0.012409 -0.040913
v 0.046594 0.009932 -0.038585
v 0.043807 0.007302 -0.035921
v 0.040491 0.004779 -0.033598
v 0.03629 0.002717 -0.03195
v 0.041428 0.01741 -0.052504
v 0.038125 0.015678 -0.051656
v 0.040182 0.017172 -0.051388
v 0.035086 0.013448 -0.049889
v 0.033553 0.012291 -0.048293
v 0.032854 0.012096 -0.047011
v 0.031774 0.010069 -0.04629
v 0.047163 0.017631 -0.051315
v 0.044187 0.017834 -0.053044
v 0.030431 0.008394 -0.044037
v 0.029548 0.006368 -0.04123
v 0.029701 0.003966 -0.037603
v 0.049769 0.016573 -0.048933
v 0.030659 0.002677 -0.034497
v 0.032304 0.003046 -0.035764
v 0.050841 0.014947 -0.046025
v 0.050954 0.013445 -0.044104
v 0.034741 0.002717 -0.034015
v 0.03468 0.002929 -0.035441
v 0.036605 0.002948 -0.034772
v 0.049699 0.011733 -0.042235
v 0.046925 0.008853 -0.039223
v 0.043811 0.006261 -0.036704
v 0.039407 0.003766 -0.034838
v 0.041665 0.017041 -0.053931
v 0.038301 0.014892 -0.053256
v 0.035526 0.013135 -0.051004
v 0.033402 0.011425 -0.048768
v 0.032033 0.009063 -0.047084
v 0.04704 0.017558 -0.053465
v 0.044255 0.017762 -0.054193
v 0.03097 0.00753 -0.0442
v 0.032127 0.005062 -0.04104
v 0.030577 0.004639 -0.039443
v 0.049711 0.016747 -0.050791
v 0.032792 0.003626 -0.037612
v 0.034964 0.003568 -0.038251
v 0.051573 0.014705 -0.047883
v 0.051355 0.01336 -0.044933
v 0.036872 0.003145 -0.036116
v 0.051295 0.01211 -0.044804
v 0.04933 0.010077 -0.042014
v 0.047146 0.007848 -0.039949
v 0.043994 0.005322 -0.037598
v 0.040833 0.003577 -0.036595
v 0.045885 0.017444 -0.055481
v 0.041602 0.016119 -0.055439
v 0.044095 0.017473 -0.054854
v 0.037714 0.013793 -0.053964
v 0.035451 0.012267 -0.051996
v 0.033439 0.010595 -0.049631
v 0.032376 0.008454 -0.048036
v 0.050835 0.016764 -0.053958
v 0.048227 0.017452 -0.055932
v 0.048743 0.01731 -0.054266
v 0.03208 0.006719 -0.045051
v 0.033418 0.005003 -0.042411
v 0.050814 0.016251 -0.051665
v 0.052494 0.015558 -0.051781
v 0.035395 0.00384 -0.039837
v 0.05269 0.013924 -0.048992
v 0.052559 0.012748 -0.047191
v 0.052338 0.013117 -0.046951
v 0.051998 0.011956 -0.045933
v 0.03812 0.003131 -0.037537
v 0.050392 0.009902 -0.043781
v 0.047423 0.006823 -0.04066
v 0.044264 0.004424 -0.038435
v 0.041277 0.003197 -0.037679
v 0.045387 0.017141 -0.057226
v 0.041669 0.015339 -0.057117
v 0.038281 0.013478 -0.05511
v 0.035372 0.011377 -0.052886
v 0.033444 0.009583 -0.050324
v 0.033097 0.006714 -0.047383
v 0.050416 0.017166 -0.056376
v 0.047856 0.017546 -0.057145
v 0.033467 0.00543 -0.044206
v 0.035267 0.004467 -0.043798
v 0.052853 0.015782 -0.053362
v 0.035564 0.004106 -0.041646
v 0.038201 0.003137 -0.040855
v 0.053534 0.014373 -0.050973
v 0.052335 0.011863 -0.04681
v 0.053363 0.012186 -0.048693
v 0.038964 0.0031 -0.039082
v 0.040544 0.002709 -0.039388
v 0.051935 0.010352 -0.045982
v 0.050266 0.008206 -0.043708
v 0.04757 0.005589 -0.041069
v 0.043522 0.00326 -0.039231
v 0.049579 0.017629 -0.059223
v 0.045117 0.016467 -0.059156
v 0.047612 0.017476 -0.058118
v 0.041242 0.014333 -0.05787
v 0.038547 0.012742 -0.056116
v 0.035735 0.010624 -0.053852
v 0.033712 0.008598 -0.051134
v 0.033868 0.006185 -0.049108
v 0.052279 0.017102 -0.057313
v 0.035354 0.004471 -0.045735
v 0.053302 0.016133 -0.055066
v 0.038241 0.002966 -0.042422
v 0.054629 0.014075 -0.052378
v 0.054298 0.011087 -0.049334
v 0.041271 0.002414 -0.040118
v 0.052487 0.009562 -0.046489
v 0.050711 0.007011 -0.043988
v 0.048042 0.004415 -0.041524
v 0.044979 0.002429 -0.040312
v 0.052413 0.018003 -0.061147
v 0.048674 0.017398 -0.06152
v 0.050692 0.018031 -0.060683
v 0.044724 0.015576 -0.060492
v 0.041989 0.01401 -0.05885
v 0.03902 0.011938 -0.05687
v 0.03661 0.010248 -0.054902
v 0.034791 0.007677 -0.052181
v 0.034673 0.005689 -0.049768
v 0.05251 0.017599 -0.059195
v 0.055015 0.017057 -0.059034
v 0.036016 0.004199 -0.047158
v 0.05473 0.016114 -0.056255
v 0.056568 0.015571 -0.056653
v 0.038685 0.002547 -0.0438
v 0.056243 0.014411 -0.054332
v 0.055913 0.012394 -0.052103
v 0.054983 0.009954 -0.049815
v 0.041847 0.001773 -0.041164
v 0.053128 0.008506 -0.046943
v 0.051261 0.005894 -0.044425
v 0.048597 0.003337 -0.042138
v 0.045443 0.001523 -0.041171
v 0.052618 0.018046 -0.063042
v 0.048862 0.016932 -0.063484
v 0.045401 0.015247 -0.061684
v 0.042152 0.013085 -0.059611
v 0.039709 0.011408 -0.057668
v 0.037199 0.008715 -0.055029
v 0.036504 0.006037 -0.05171
v 0.035154 0.00597 -0.050758
v 0.05491 0.017642 -0.061132
v 0.036703 0.004501 -0.048844
v 0.038017 0.004241 -0.049452
v 0.057376 0.01587 -0.058784
v 0.038596 0.003328 -0.0477
v 0.039518 0.002259 -0.045456
v 0.057191 0.013722 -0.054991
v 0.056558 0.011276 -0.052605
v 0.055476 0.009091 -0.050547
v 0.042316 0.001118 -0.042261
v 0.053714 0.007547 -0.047675
v 0.051658 0.004916 -0.045237
v 0.048666 0.002399 -0.043008
v 0.045517 0.000845 -0.042235
v 0.051987 0.017785 -0.064904
v 0.04867 0.016222 -0.064809
v 0.045585 0.014599 -0.062887
v 0.042474 0.012221 -0.060481
v 0.03918 0.009312 -0.057376
v 0.037484 0.007346 -0.055172
v 0.03721 0.006518 -0.053593
v 0.05726 0.017269 -0.063516
v 0.05466 0.018114 -0.064169
v 0.056177 0.017535 -0.062187
v 0.037671 0.006011 -0.053964
v 0.038293 0.004731 -0.051471
v 0.058649 0.016197 -0.060743
v 0.058977 0.015003 -0.058727
v 0.039805 0.002705 -0.047811
v 0.041517 0.00122 -0.045321
v 0.058338 0.012506 -0.055935
v 0.056655 0.010135 -0.052587
v 0.055917 0.008813 -0.051276
v 0.042957 0.000655 -0.043392
v 0.054636 0.007029 -0.049315
v 0.051606 0.003947 -0.046213
v 0.048246 0.001699 -0.044155
v 0.045451 0.000621 -0.043495
v 0.056446 0.017238 -0.065409
v 0.052192 0.016956 -0.066287
v 0.054578 0.017882 -0.065255
v 0.048212 0.015345 -0.06558
v 0.045755 0.013835 -0.063848
v 0.043368 0.01203 -0.061722
v 0.040929 0.008914 -0.058802
v 0.038874 0.00701 -0.056214
v 0.037943 0.00679 -0.055359
v 0.038889 0.005134 -0.053614
v 0.058878 0.016351 -0.063666
v 0.040735 0.002874 -0.049833
v 0.059764 0.015285 -0.061168
v 0.059611 0.014669 -0.059097
v 0.041679 0.001521 -0.046868
v 0.042949 0.001474 -0.04753
v 0.059941 0.013532 -0.058555
v 0.059589 0.011811 -0.057081
v 0.056749 0.009202 -0.052544
v 0.05813 0.009476 -0.054474
v 0.047033 0.001258 -0.045336
v 0.045656 0.001385 -0.047158
v 0.048092 0.001747 -0.046841
v 0.043804 0.000792 -0.045175
v 0.056282 0.007561 -0.051635
v 0.054343 0.005465 -0.049515
v 0.050732 0.002902 -0.047371
v 0.056156 0.016877 -0.066916
v 0.052751 0.016308 -0.067883
v 0.049256 0.015035 -0.066521
v 0.046562 0.013483 -0.064825
v 0.044221 0.010602 -0.061805
v 0.042164 0.008072 -0.05886
v 0.040974 0.007183 -0.05757
v 0.040299 0.005952 -0.055671
v 0.059007 0.016179 -0.064949
v 0.042226 0.006335 -0.056741
v 0.042184 0.004713 -0.054365
v 0.041206 0.003803 -0.052487
v 0.060541 0.014778 -0.062431
v 0.043479 0.003462 -0.052374
v 0.043588 0.002236 -0.049713
v 0.060575 0.013102 -0.059558
v 0.059958 0.010699 -0.057373
v 0.058496 0.008245 -0.054965
v 0.048456 0.002186 -0.048543
v 0.045958 0.001873 -0.048878
v 0.056631 0.006864 -0.052314
v 0.054318 0.004707 -0.050497
v 0.051697 0.003212 -0.049555
v 0.056573 0.016622 -0.068683
v 0.052695 0.015488 -0.068987
v 0.050046 0.014564 -0.067491
v 0.047332 0.011992 -0.064887
v 0.046381 0.008766 -0.061056
v 0.044259 0.007643 -0.058752
v 0.059443 0.016057 -0.066441
v 0.046208 0.006876 -0.05814
v 0.047511 0.006858 -0.058776
v 0.044961 0.005082 -0.055167
v 0.060991 0.014868 -0.064024
v 0.047254 0.005631 -0.05658
v 0.04803 0.003997 -0.05395
v 0.046483 0.002812 -0.051133
v 0.048585 0.0029 -0.051725
v 0.061679 0.012633 -0.06123
v 0.060308 0.009564 -0.05783
v 0.058459 0.00741 -0.055499
v 0.049941 0.002818 -0.050606
v 0.049706 0.002815 -0.05145
v 0.051138 0.003195 -0.051707
v 0.056579 0.006071 -0.053121
v 0.053499 0.004095 -0.051709
v 0.059873 0.016181 -0.069515
v 0.05603 0.016023 -0.07038
v 0.05822 0.016673 -0.069544
v 0.051893 0.014388 -0.069618
v 0.049125 0.01254 -0.067294
v 0.047666 0.010569 -0.064905
v 0.047319 0.009526 -0.063127
v 0.060005 0.016148 -0.068023
v 0.06236 0.015109 -0.067392
v 0.047587 0.008893 -0.063472
v 0.047937 0.007392 -0.060832
v 0.062137 0.014585 -0.065132
v 0.063737 0.013806 -0.065283
v 0.049048 0.005313 -0.057084
v 0.050839 0.004117 -0.054567
v 0.049972 0.003281 -0.052572
v 0.063352 0.01288 -0.063275
v 0.062345 0.010865 -0.060867
v 0.059768 0.008005 -0.057818
v 0.056225 0.005621 -0.054533
v 0.057185 0.005959 -0.05654
v 0.054063 0.004682 -0.055213
v 0.052667 0.003979 -0.053179
v 0.059625 0.015858 -0.070843
v 0.0564 0.0152 -0.071721
v 0.052634 0.01401 -0.070644
v 0.049522 0.012017 -0.068675
v 0.047996 0.010145 -0.066381
v 0.047774 0.009871 -0.065146
v 0.048011 0.007513 -0.063297
v 0.062329 0.015119 -0.069045
v 0.050061 0.005256 -0.059072
v 0.064017 0.013665 -0.066543
v 0.051877 0.004597 -0.056588
v 0.052391 0.004498 -0.057603
v 0.063956 0.012189 -0.063757
v 0.062589 0.009792 -0.061372
v 0.059844 0.007184 -0.058942
v 0.055541 0.004954 -0.057368
v 0.060372 0.015239 -0.072062
v 0.056587 0.014328 -0.072643
v 0.053015 0.013202 -0.071532
v 0.049905 0.011218 -0.069552
v 0.04805 0.00904 -0.066735
v 0.048299 0.006197 -0.064101
v 0.062335 0.015081 -0.070471
v 0.049996 0.004819 -0.060846
v 0.064716 0.013447 -0.068431
v 0.052739 0.00422 -0.058489
v 0.064429 0.011523 -0.064796
v 0.062982 0.00881 -0.06215
v 0.059919 0.006114 -0.059627
v 0.056423 0.004209 -0.058622
v 0.059604 0.014658 -0.073211
v 0.056821 0.013413 -0.07341
v 0.053359 0.012216 -0.072157
v 0.050654 0.010819 -0.070516
v 0.048808 0.007943 -0.0676
v 0.048936 0.005396 -0.064519
v 0.065786 0.014036 -0.071545
v 0.063142 0.014614 -0.072826
v 0.063996 0.014502 -0.071023
v 0.050411 0.004207 -0.061945
v 0.066251 0.01339 -0.069957
v 0.066296 0.012546 -0.068488
v 0.053162 0.003593 -0.059567
v 0.06574 0.010869 -0.066262
v 0.063452 0.007648 -0.062671
v 0.060275 0.005061 -0.060274
v 0.05688 0.003475 -0.059565
v 0.06042 0.014042 -0.074048
v 0.057328 0.012556 -0.074261
v 0.05398 0.011184 -0.072719
v 0.051009 0.009506 -0.070545
v 0.050263 0.006933 -0.068117
v 0.049404 0.005766 -0.065893
v 0.06624 0.01398 -0.072795
v 0.063787 0.014169 -0.074254
v 0.05083 0.005246 -0.065848
v 0.051249 0.004257 -0.063519
v 0.067628 0.012911 -0.07067
v 0.067089 0.01227 -0.068873
v 0.05384 0.003259 -0.060811
v 0.067606 0.011383 -0.068467
v 0.066451 0.009303 -0.066136
v 0.06378 0.006492 -0.06314
v 0.060374 0.004215 -0.06117
v 0.057199 0.003177 -0.060758
v 0.061067 0.013399 -0.075324
v 0.057389 0.011636 -0.075179
v 0.054864 0.010674 -0.073606
v 0.052484 0.008266 -0.071047
v 0.052433 0.005541 -0.067271
v 0.066466 0.013989 -0.074736
v 0.063896 0.01397 -0.075225
v 0.052752 0.004344 -0.064634
v 0.054944 0.003961 -0.064682
v 0.068366 0.013258 -0.072443
v 0.055185 0.003425 -0.062536
v 0.056942 0.003387 -0.063251
v 0.069073 0.011379 -0.070089
v 0.067095 0.008219 -0.066617
v 0.063877 0.005472 -0.063887
v 0.059608 0.003586 -0.062662
v 0.065236 0.013846 -0.076694
v 0.060751 0.012479 -0.076822
v 0.06355 0.013731 -0.076006
v 0.056788 0.010535 -0.075703
v 0.054611 0.009443 -0.07381
v 0.053474 0.007113 -0.071712
v 0.052984 0.00608 -0.069404
v 0.070582 0.013651 -0.075638
v 0.067769 0.013884 -0.0771
v 0.068293 0.014074 -0.075787
v 0.053897 0.005386 -0.069575
v 0.054931 0.004457 -0.066988
v 0.070007 0.013289 -0.073694
v 0.072009 0.012846 -0.074052
v 0.057694 0.003474 -0.064327
v 0.071361 0.011954 -0.072251
v 0.070135 0.009832 -0.06992
v 0.06747 0.006887 -0.066947
v 0.063908 0.004404 -0.064598
v 0.060742 0.003357 -0.064107
v 0.064377 0.013103 -0.077861
v 0.061039 0.011563 -0.078069
v 0.057784 0.010232 -0.076754
v 0.055187 0.008409 -0.074352
v 0.055335 0.005592 -0.07125
v 0.07019 0.013074 -0.076921
v 0.067146 0.013213 -0.077906
v 0.055714 0.004272 -0.068209
v 0.058175 0.003483 -0.067701
v 0.072316 0.012428 -0.074973
v 0.058767 0.003315 -0.065729
v 0.061784 0.002572 -0.065494
v 0.072183 0.011233 -0.072685
v 0.070614 0.008545 -0.070214
v 0.067458 0.005025 -0.06695
v 0.063119 0.003277 -0.064938
v 0.064772 0.011582 -0.078226
v 0.061111 0.010384 -0.078228
v 0.058859 0.009895 -0.077724
v 0.056882 0.007636 -0.075347
v 0.056863 0.005589 -0.072706
v 0.068234 0.012618 -0.077966
v 0.067776 0.011913 -0.078235
v 0.058403 0.004076 -0.069829
v 0.072421 0.011441 -0.075719
v 0.070289 0.011752 -0.077529
v 0.061356 0.002675 -0.066875
v 0.072534 0.010265 -0.073296
v 0.071091 0.007448 -0.070797
v 0.069228 0.005023 -0.068679
v 0.065063 0.002692 -0.065128
v 0.066918 0.003218 -0.066414
v 0.063915 0.00212 -0.065259
v 0.065478 0.002216 -0.065189
v 0.062113 0.008931 -0.077154
v 0.059802 0.008614 -0.077826
v 0.061633 0.008414 -0.077687
v 0.059524 0.006594 -0.07566
v 0.057586 0.006167 -0.074199
v 0.067072 0.010644 -0.078487
v 0.063842 0.009352 -0.077481
v 0.06263 0.00768 -0.075748
v 0.061746 0.006952 -0.074853
v 0.061121 0.007273 -0.07571
v 0.060011 0.005324 -0.072682
v 0.072739 0.01022 -0.07623
v 0.070957 0.0104 -0.077896
v 0.062193 0.005768 -0.073549
v 0.063537 0.003757 -0.070222
v 0.061521 0.00336 -0.068855
v 0.072813 0.009148 -0.073856
v 0.071373 0.006438 -0.071432
v 0.06792 0.003804 -0.06914
v 0.064607 0.002619 -0.066802
v 0.065668 0.009435 -0.079558
v 0.061835 0.008362 -0.079456
v 0.063621 0.009082 -0.078375
v 0.059744 0.007266 -0.07812
v 0.060128 0.005419 -0.076509
v 0.06881 0.009959 -0.078991
v 0.062126 0.007336 -0.075969
v 0.062398 0.004497 -0.073313
v 0.07319 0.009039 -0.076681
v 0.071455 0.009342 -0.078435
v 0.065603 0.003181 -0.070492
v 0.07316 0.00799 -0.074322
v 0.071565 0.005334 -0.072008
v 0.068725 0.003217 -0.070762
v 0.065045 0.008496 -0.080619
v 0.062004 0.007388 -0.080835
v 0.06012 0.006583 -0.079146
v 0.060109 0.004473 -0.077475
v 0.068531 0.009097 -0.079738
v 0.062005 0.003239 -0.074422
v 0.073573 0.007942 -0.07722
v 0.071629 0.008355 -0.07915
v 0.065344 0.00256 -0.071754
v 0.073577 0.006844 -0.074768
v 0.071961 0.00428 -0.072671
v 0.068916 0.002301 -0.07173
v 0.065161 0.007604 -0.08154
v 0.062245 0.006451 -0.081541
v 0.060324 0.005651 -0.079972
v 0.060377 0.003619 -0.078143
v 0.06854 0.008207 -0.080602
v 0.061445 0.002662 -0.075693
v 0.073732 0.006962 -0.078035
v 0.071715 0.007564 -0.080068
v 0.065149 0.001532 -0.073157
v 0.073888 0.005748 -0.075335
v 0.072042 0.003219 -0.073369
v 0.069242 0.001546 -0.072472
v 0.065661 0.006638 -0.082162
v 0.062513 0.005579 -0.081698
v 0.060855 0.004741 -0.080363
v 0.061277 0.00303 -0.078504
v 0.068908 0.007487 -0.081378
v 0.062389 0.001917 -0.075996
v 0.07347 0.006217 -0.079555
v 0.071493 0.007204 -0.08085
v 0.067932 0.000883 -0.073032
v 0.065651 0.000909 -0.074381
v 0.068205 0.000806 -0.073846
v 0.073827 0.004721 -0.076224
v 0.071066 0.001985 -0.074355
v 0.064245 0.005371 -0.082014
v 0.062623 0.003852 -0.08026
v 0.072646 0.005824 -0.081395
v 0.068234 0.005542 -0.082395
v 0.070295 0.006769 -0.081625
v 0.065049 0.004182 -0.081351
v 0.065721 0.002297 -0.078952
v 0.063717 0.001889 -0.077183
v 0.07454 0.004899 -0.079599
v 0.067863 0.001203 -0.075727
v 0.073977 0.003842 -0.07732
v 0.07189 0.001928 -0.0765
v 0.0721 0.00501 -0.082388
v 0.069829 0.004653 -0.082952
v 0.067615 0.003354 -0.081498
v 0.06779 0.001808 -0.079377
v 0.074175 0.004315 -0.08065
v 0.069223 0.00135 -0.077579
v 0.074153 0.003122 -0.078444
v 0.072204 0.001725 -0.077904
v 0.072075 0.004059 -0.082886
v 0.070099 0.003653 -0.082995
v 0.070075 0.002402 -0.08152
v 0.068457 0.002044 -0.080369
v 0.073816 0.003548 -0.081547
v 0.070326 0.001566 -0.079246
v 0.071684 0.001803 -0.080179
v 0.07339 0.002349 -0.079774
v 0.072106 0.003151 -0.083081
v 0.070919 0.002968 -0.083249
v 0.071537 0.002421 -0.082598
v 0.07373 0.002799 -0.082078
v 0.072508 0.002015 -0.081051
v 0.074012 0.002243 -0.081112
v 0.07242 0.002406 -0.083092
v 0.071565 0.002631 -0.083444
v 0.072318 0.00222 -0.082874
v 0.073686 0.002081 -0.082232
v 0.073232 0.00193 -0.081833
v 0.074199 0.001803 -0.081621
v 0.072474 0.002186 -0.083083
v 0.07377 0.001597 -0.082172
v 0.073335 0.001716 -0.082493
v 0.073591 0.001638 -0.082139
v 0.074241 0.001413 -0.081744
v 0.074027 0.001327 -0.081919
f 1 2 3
f 3 2 4
f 3 4 5
f 5 4 6
f 1 3 7
f 1 7 8
f 3 5 7
f 7 5 9
f 7 9 10
f 5 6 9
f 8 7 11
f 7 10 11
f 2 1 12
f 2 12 13
f 2 13 14
f 4 2 14
f 6 4 14
f 6 14 15
f 1 8 16
f 12 1 16
f 10 9 17
f 6 15 18
f 17 6 18
f 9 6 17
f 8 11 19
f 16 8 19
f 19 11 20
f 11 10 20
f 10 17 20
f 17 18 20
f 21 22 23
f 23 22 24
f 23 24 25
f 25 24 26
f 21 12 27
f 12 21 23
f 13 12 23
f 14 13 23
f 14 23 25
f 15 26 28
f 15 14 26
f 14 25 26
f 12 16 29
f 27 12 29
f 15 28 30
f 18 15 30
f 16 19 31
f 29 16 31
f 31 20 32
f 19 20 31
f 20 18 30
f 20 30 32
f 22 21 33
f 22 33 34
f 22 34 35
f 24 22 35
f 26 24 35
f 26 35 36
f 37 38 39
f 21 27 39
f 38 21 39
f 33 21 38
f 26 36 40
f 28 26 40
f 37 39 41
f 37 41 42
f 39 27 41
f 27 29 41
f 28 40 43
f 30 28 43
f 42 41 44
f 44 31 45
f 41 31 44
f 29 31 41
f 45 32 46
f 31 32 45
f 32 30 43
f 32 43 46
f 34 33 47
f 34 47 48
f 34 48 49
f 35 34 49
f 36 35 49
f 36 49 50
f 38 37 51
f 38 51 52
f 33 38 47
f 47 38 52
f 36 50 53
f 40 36 53
f 37 42 54
f 51 37 54
f 40 53 55
f 43 40 55
f 54 42 56
f 57 44 58
f 56 59 60
f 45 46 61
f 45 61 62
f 43 55 63
f 61 43 63
f 46 43 61
f 61 64 65
f 62 61 65
f 61 63 64
f 48 47 66
f 48 66 67
f 48 67 68
f 49 48 68
f 50 49 68
f 50 68 69
f 52 51 70
f 52 70 71
f 47 52 66
f 66 52 71
f 50 69 72
f 53 50 72
f 51 54 73
f 70 51 73
f 53 72 74
f 55 53 74
f 54 56 75
f 73 54 75
f 56 76 77
f 75 56 77
f 75 77 78
f 55 74 79
f 63 55 79
f 80 81 82
f 65 80 82
f 65 82 83
f 81 80 84
f 80 64 85
f 65 64 80
f 64 63 79
f 64 79 85
f 86 87 88
f 67 87 89
f 67 66 87
f 87 66 88
f 67 89 90
f 68 67 90
f 68 90 91
f 68 91 92
f 69 68 92
f 92 91 93
f 86 70 94
f 70 86 88
f 71 70 88
f 66 71 88
f 72 69 92
f 72 92 95
f 72 95 96
f 92 93 95
f 70 73 97
f 94 70 97
f 72 96 98
f 74 72 98
f 73 75 99
f 97 73 99
f 74 98 100
f 79 74 100
f 84 80 101
f 85 102 103
f 85 103 104
f 80 85 101
f 101 85 105
f 85 104 105
f 85 79 100
f 85 100 102
f 87 86 106
f 87 106 107
f 87 107 108
f 89 87 108
f 89 108 109
f 90 89 109
f 90 109 110
f 91 90 110
f 93 91 110
f 93 110 111
f 112 113 114
f 86 94 114
f 113 86 114
f 106 86 113
f 96 95 115
f 115 95 116
f 95 93 111
f 95 111 116
f 112 114 117
f 112 117 118
f 114 94 117
f 94 97 117
f 96 115 119
f 98 96 119
f 118 117 120
f 120 99 121
f 117 99 120
f 97 99 117
f 121 99 122
f 121 122 123
f 121 124 125
f 121 125 126
f 98 119 127
f 100 98 127
f 102 128 129
f 102 129 130
f 102 100 127
f 102 127 128
f 131 132 133
f 107 132 134
f 107 106 132
f 132 106 133
f 107 134 135
f 108 107 135
f 108 135 136
f 109 108 136
f 109 136 137
f 110 109 137
f 111 110 137
f 111 137 138
f 131 112 139
f 112 131 133
f 113 112 133
f 106 113 133
f 115 116 140
f 111 138 141
f 140 111 141
f 116 111 140
f 112 118 142
f 139 112 142
f 119 115 140
f 119 140 143
f 119 143 144
f 140 141 143
f 118 120 145
f 142 118 145
f 145 121 146
f 120 121 145
f 146 126 147
f 121 126 146
f 146 147 148
f 148 147 149
f 119 144 150
f 127 119 150
f 151 152 153
f 148 149 154
f 148 154 155
f 152 128 156
f 128 151 157
f 151 128 152
f 128 127 150
f 128 150 156
f 132 131 158
f 132 158 159
f 132 159 160
f 134 132 160
f 134 160 161
f 135 134 161
f 135 161 162
f 136 135 162
f 136 162 163
f 137 136 163
f 137 163 164
f 137 164 165
f 138 137 165
f 165 164 166
f 167 168 169
f 131 139 169
f 168 131 169
f 158 131 168
f 141 138 165
f 141 165 170
f 141 170 171
f 165 166 170
f 167 169 172
f 172 142 173
f 169 142 172
f 139 142 169
f 144 143 174
f 174 143 175
f 143 141 171
f 143 171 175
f 142 145 176
f 173 142 176
f 176 146 177
f 145 146 176
f 146 148 177
f 177 148 178
f 144 174 179
f 150 144 179
f 178 148 180
f 180 156 181
f 152 156 180
f 156 150 179
f 156 179 181
f 182 183 184
f 159 183 185
f 159 158 183
f 183 158 184
f 159 185 186
f 160 159 186
f 160 186 187
f 161 160 187
f 161 187 188
f 162 161 188
f 162 188 189
f 163 162 189
f 163 189 190
f 164 163 190
f 166 164 190
f 166 190 191
f 182 167 192
f 167 182 184
f 168 167 184
f 158 168 184
f 171 170 193
f 166 191 194
f 193 166 194
f 170 166 193
f 192 167 195
f 167 172 195
f 195 172 196
f 172 173 196
f 174 175 197
f 197 175 198
f 198 175 199
f 175 171 199
f 171 193 199
f 193 194 199
f 195 196 200
f 200 176 201
f 196 176 200
f 173 176 196
f 201 177 202
f 176 177 201
f 177 178 202
f 202 178 203
f 174 197 204
f 179 174 204
f 178 180 205
f 203 178 205
f 205 181 206
f 180 181 205
f 181 179 204
f 181 204 206
f 183 182 207
f 183 207 208
f 183 208 209
f 185 183 209
f 185 209 210
f 186 185 210
f 186 210 211
f 187 186 211
f 187 211 212
f 188 187 212
f 188 212 213
f 189 188 213
f 189 213 214
f 190 189 214
f 191 190 214
f 191 214 215
f 216 217 218
f 182 192 218
f 217 182 218
f 207 182 217
f 191 215 219
f 194 191 219
f 216 218 220
f 220 195 221
f 218 195 220
f 192 195 218
f 197 198 222
f 222 198 223
f 223 199 224
f 198 199 223
f 199 194 219
f 199 219 224
f 195 200 225
f 221 195 225
f 225 201 226
f 200 201 225
f 226 202 227
f 201 202 226
f 202 203 227
f 227 203 228
f 197 222 229
f 204 197 229
f 203 205 230
f 228 203 230
f 230 206 231
f 205 206 230
f 206 204 229
f 206 229 231
f 232 233 234
f 208 233 235
f 208 207 233
f 233 207 234
f 208 235 236
f 209 208 236
f 209 236 237
f 210 209 237
f 210 237 238
f 211 210 238
f 211 238 239
f 212 211 239
f 212 239 240
f 213 212 240
f 214 213 240
f 214 240 241
f 214 241 242
f 215 214 242
f 232 216 243
f 216 232 234
f 217 216 234
f 207 217 234
f 242 241 244
f 244 241 245
f 215 242 244
f 219 215 244
f 216 220 246
f 243 216 246
f 220 221 246
f 246 221 247
f 222 223 248
f 248 223 249
f 223 224 249
f 224 244 249
f 244 245 249
f 224 219 244
f 221 225 250
f 247 221 250
f 250 226 251
f 225 226 250
f 251 227 252
f 226 227 251
f 227 228 252
f 252 228 253
f 222 248 254
f 229 222 254
f 228 230 255
f 253 228 255
f 255 231 256
f 230 231 255
f 231 229 254
f 231 254 256
f 257 258 259
f 259 258 260
f 233 232 261
f 233 261 262
f 233 262 263
f 235 233 263
f 235 263 264
f 236 235 264
f 236 264 265
f 237 236 265
f 237 265 266
f 238 237 266
f 257 238 266
f 238 257 259
f 239 238 259
f 240 239 259
f 240 259 260
f 240 260 267
f 241 240 267
f 241 267 268
f 232 243 269
f 261 232 269
f 270 271 272
f 245 241 268
f 245 268 271
f 270 245 271
f 269 243 273
f 243 246 273
f 273 246 274
f 246 247 274
f 248 249 275
f 249 270 275
f 270 272 275
f 249 245 270
f 273 274 276
f 276 250 277
f 274 250 276
f 247 250 274
f 277 251 278
f 250 251 277
f 278 252 279
f 251 252 278
f 252 253 279
f 279 253 280
f 248 275 281
f 254 248 281
f 253 255 282
f 280 253 282
f 282 256 283
f 255 256 282
f 256 254 281
f 256 281 283
f 258 257 284
f 260 258 284
f 285 286 287
f 262 286 288
f 262 261 286
f 286 261 287
f 262 288 289
f 263 262 289
f 263 289 290
f 264 263 290
f 264 290 291
f 265 264 291
f 265 291 292
f 266 265 292
f 284 292 293
f 284 257 292
f 257 266 292
f 294 293 295
f 284 293 294
f 267 284 294
f 267 260 284
f 268 267 294
f 285 287 296
f 285 296 297
f 287 261 296
f 261 269 296
f 298 299 300
f 298 295 299
f 294 295 298
f 272 294 298
f 272 271 294
f 271 268 294
f 297 296 301
f 301 273 302
f 296 273 301
f 269 273 296
f 298 300 303
f 275 272 304
f 272 298 304
f 298 303 304
f 273 276 305
f 302 273 305
f 305 277 306
f 276 277 305
f 306 278 307
f 277 278 306
f 307 279 308
f 278 279 307
f 279 280 308
f 308 280 309
f 308 309 310
f 311 309 312
f 310 309 311
f 281 275 304
f 281 304 311
f 281 311 312
f 280 282 309
f 309 283 312
f 282 283 309
f 283 281 312
f 313 314 315
f 315 314 316
f 286 285 317
f 286 317 318
f 286 318 319
f 288 286 319
f 313 288 319
f 288 313 315
f 289 288 315
f 290 289 315
f 290 315 316
f 290 316 320
f 290 320 321
f 291 290 321
f 291 321 322
f 292 291 322
f 292 322 323
f 293 292 323
f 295 293 323
f 295 323 324
f 285 297 325
f 317 285 325
f 300 299 326
f 326 299 327
f 299 295 324
f 299 324 327
f 297 301 328
f 325 297 328
f 301 302 328
f 328 302 329
f 330 326 331
f 303 326 330
f 303 300 326
f 304 303 330
f 302 305 332
f 329 302 332
f 332 306 333
f 305 306 332
f 333 307 334
f 306 307 333
f 334 308 335
f 307 308 334
f 335 310 336
f 308 310 335
f 310 311 336
f 311 330 336
f 330 331 336
f 311 304 330
f 337 338 339
f 314 313 340
f 339 338 341
f 316 314 340
f 342 343 344
f 318 343 345
f 318 317 343
f 343 317 344
f 337 318 345
f 318 337 339
f 319 318 339
f 319 339 341
f 319 341 346
f 340 319 346
f 313 319 340
f 320 316 347
f 316 340 347
f 340 346 347
f 320 347 348
f 321 320 348
f 321 348 349
f 322 321 349
f 323 322 349
f 323 349 350
f 323 350 351
f 324 323 351
f 342 344 352
f 342 352 353
f 344 317 352
f 317 325 352
f 326 327 354
f 327 351 354
f 351 350 354
f 327 324 351
f 353 352 355
f 355 328 356
f 352 328 355
f 325 328 352
f 328 329 356
f 356 329 357
f 326 354 358
f 331 326 358
f 329 332 359
f 357 329 359
f 359 333 360
f 332 333 359
f 360 334 361
f 333 334 360
f 361 335 362
f 334 335 361
f 362 336 363
f 335 336 362
f 336 331 358
f 336 358 363
f 364 365 366
f 338 365 367
f 338 337 365
f 365 337 366
f 338 367 368
f 338 368 369
f 341 338 369
f 369 368 370
f 371 372 373
f 343 372 374
f 343 342 372
f 372 342 373
f 364 343 374
f 343 364 366
f 345 343 366
f 337 345 366
f 346 341 369
f 347 346 369
f 347 369 370
f 347 370 375
f 347 375 376
f 348 347 376
f 349 348 376
f 349 376 377
f 349 377 378
f 350 349 378
f 371 373 379
f 371 379 380
f 373 342 379
f 342 353 379
f 378 377 381
f 381 377 382
f 350 378 381
f 354 350 381
f 380 379 383
f 383 355 384
f 379 355 383
f 353 355 379
f 355 356 385
f 355 385 386
f 384 355 386
f 356 357 385
f 387 388 389
f 381 382 390
f 382 388 390
f 388 387 390
f 354 381 390
f 358 354 390
f 386 385 391
f 391 359 392
f 385 359 391
f 357 359 385
f 392 360 393
f 359 360 392
f 393 361 394
f 360 361 393
f 361 362 394
f 362 387 394
f 387 389 394
f 387 363 390
f 362 363 387
f 363 358 390
f 395 396 397
f 397 396 398
f 397 398 399
f 365 398 400
f 365 364 398
f 398 364 399
f 365 400 401
f 367 365 401
f 367 401 402
f 368 367 402
f 370 368 402
f 370 402 403
f 395 371 404
f 371 395 397
f 372 371 397
f 374 372 397
f 374 397 399
f 364 374 399
f 375 370 405
f 370 403 405
f 376 375 405
f 376 405 406
f 376 406 407
f 377 376 407
f 371 380 408
f 404 371 408
f 407 406 409
f 382 377 410
f 377 407 410
f 407 409 410
f 380 383 411
f 408 380 411
f 411 384 412
f 383 384 411
f 384 386 412
f 412 386 413
f 389 388 414
f 414 388 415
f 388 382 410
f 388 410 415
f 386 391 416
f 413 386 416
f 416 392 417
f 391 392 416
f 417 393 418
f 392 393 417
f 418 394 419
f 393 394 418
f 394 389 414
f 394 414 419
f 396 395 420
f 396 420 421
f 398 396 421
f 398 421 422
f 398 422 423
f 400 398 424
f 398 423 424
f 424 423 425
f 400 424 426
f 401 400 426
f 402 401 426
f 402 426 427
f 402 427 428
f 403 402 428
f 395 404 429
f 420 395 429
f 423 422 430
f 425 423 430
f 428 427 431
f 405 403 432
f 403 428 432
f 428 431 432
f 406 405 432
f 406 432 433
f 404 408 434
f 429 404 434
f 435 433 436
f 409 433 435
f 409 406 433
f 410 409 435
f 408 411 437
f 434 408 437
f 437 412 438
f 411 412 437
f 412 413 438
f 438 413 439
f 440 441 442
f 440 436 441
f 435 436 440
f 414 435 440
f 414 415 435
f 415 410 435
f 413 416 443
f 439 413 443
f 443 417 444
f 416 417 443
f 444 418 445
f 417 418 444
f 418 419 445
f 419 440 445
f 440 442 445
f 419 414 440
f 421 420 446
f 421 446 447
f 421 447 448
f 421 448 449
f 422 421 449
f 424 448 450
f 424 425 448
f 448 425 449
f 424 450 451
f 426 424 451
f 427 426 451
f 427 451 452
f 453 454 455
f 420 429 455
f 454 420 455
f 446 420 454
f 430 422 449
f 425 430 449
f 431 427 456
f 427 452 456
f 432 431 456
f 432 456 457
f 432 457 458
f 433 432 458
f 453 455 459
f 453 459 460
f 455 429 459
f 429 434 459
f 458 457 461
f 461 457 462
f 433 458 461
f 436 433 461
f 460 459 463
f 463 437 464
f 459 437 463
f 434 437 459
f 464 438 465
f 437 438 464
f 438 439 465
f 465 439 466
f 467 468 469
f 467 462 468
f 461 462 467
f 442 461 467
f 442 441 461
f 441 436 461
f 439 443 470
f 466 439 470
f 470 444 471
f 443 444 470
f 444 445 471
f 445 467 471
f 467 469 471
f 445 442 467
f 472 473 474
f 447 473 475
f 447 446 473
f 473 446 474
f 447 475 476
f 448 447 476
f 448 476 477
f 450 448 477
f 450 477 478
f 451 450 478
f 452 451 478
f 452 478 479
f 472 453 480
f 453 472 474
f 454 453 474
f 446 454 474
f 481 479 482
f 456 479 481
f 456 452 479
f 457 456 481
f 453 460 483
f 480 453 483
f 481 482 484
f 484 482 485
f 457 481 484
f 462 457 484
f 460 463 486
f 483 460 486
f 486 464 487
f 463 464 486
f 487 465 488
f 464 465 487
f 465 466 488
f 488 466 489
f 488 489 490
f 491 489 492
f 490 489 491
f 485 491 492
f 484 485 492
f 469 484 492
f 469 468 484
f 468 462 484
f 466 470 489
f 489 471 492
f 470 471 489
f 471 469 492
f 493 494 495
f 495 494 496
f 497 498 499
f 499 498 500
f 473 472 501
f 473 501 502
f 493 473 502
f 473 493 495
f 475 473 495
f 476 475 495
f 476 495 496
f 476 496 503
f 497 476 503
f 476 497 499
f 477 476 499
f 500 504 505
f 478 500 505
f 478 499 500
f 478 477 499
f 479 478 505
f 472 480 506
f 501 472 506
f 505 504 507
f 482 479 508
f 479 505 508
f 505 507 508
f 480 483 509
f 506 480 509
f 482 508 510
f 485 482 510
f 483 486 511
f 509 483 511
f 511 487 512
f 486 487 511
f 512 488 513
f 487 488 512
f 513 490 514
f 488 490 513
f 514 491 515
f 490 491 514
f 491 485 510
f 491 510 515
f 516 517 518
f 494 517 519
f 494 493 517
f 517 493 518
f 494 519 520
f 494 520 521
f 496 494 521
f 498 497 522
f 521 520 523
f 500 498 522
f 524 525 526
f 525 516 526
f 516 501 526
f 501 516 518
f 502 501 518
f 493 502 518
f 503 496 521
f 503 521 523
f 503 523 527
f 522 503 527
f 497 503 522
f 504 500 528
f 500 522 528
f 522 527 528
f 524 526 529
f 524 529 530
f 526 501 529
f 501 506 529
f 531 528 532
f 507 528 531
f 507 504 528
f 508 507 531
f 530 529 533
f 533 509 534
f 529 509 533
f 506 509 529
f 531 532 535
f 535 532 536
f 508 531 535
f 510 508 535
f 509 511 537
f 534 509 537
f 537 512 538
f 511 512 537
f 538 513 539
f 512 513 538
f 539 514 540
f 513 514 539
f 514 515 540
f 515 535 540
f 535 536 540
f 515 510 535
f 517 516 541
f 517 541 542
f 517 542 543
f 519 517 543
f 519 543 544
f 520 519 544
f 523 520 544
f 523 544 545
f 546 547 548
f 525 547 549
f 525 524 547
f 547 524 548
f 516 525 541
f 541 525 549
f 527 523 550
f 523 545 550
f 528 527 550
f 528 550 551
f 546 548 552
f 546 552 553
f 548 524 552
f 524 530 552
f 528 551 554
f 532 528 554
f 553 552 555
f 555 533 556
f 552 533 555
f 530 533 552
f 533 534 556
f 556 534 557
f 532 554 558
f 536 532 558
f 534 537 559
f 557 534 559
f 559 538 560
f 537 538 559
f 560 539 561
f 538 539 560
f 561 540 562
f 539 540 561
f 540 536 558
f 540 558 562
f 563 564 565
f 542 564 566
f 542 541 564
f 564 541 565
f 542 566 567
f 543 542 567
f 543 567 568
f 544 543 568
f 545 544 568
f 545 568 569
f 547 546 570
f 547 570 571
f 563 547 571
f 547 563 565
f 549 547 565
f 541 549 565
f 572 569 573
f 550 569 572
f 550 545 569
f 551 550 572
f 546 553 574
f 570 546 574
f 572 573 575
f 554 551 576
f 551 572 576
f 572 575 576
f 553 555 577
f 574 553 577
f 577 556 578
f 555 556 577
f 556 557 578
f 578 557 579
f 554 576 580
f 558 554 580
f 557 559 581
f 579 557 581
f 581 560 582
f 559 560 581
f 582 561 583
f 560 561 582
f 583 562 584
f 561 562 583
f 562 558 580
f 562 580 584
f 585 586 587
f 564 586 588
f 564 563 586
f 586 563 587
f 564 588 589
f 566 564 589
f 566 589 590
f 567 566 590
f 568 567 590
f 568 590 591
f 568 591 592
f 569 568 592
f 593 594 595
f 594 585 595
f 585 570 595
f 570 585 587
f 571 570 587
f 563 571 587
f 592 591 596
f 573 569 597
f 569 592 597
f 592 596 597
f 593 595 598
f 598 574 599
f 595 574 598
f 570 574 595
f 600 597 601
f 575 597 600
f 575 573 597
f 576 575 600
f 574 577 602
f 599 574 602
f 602 578 603
f 577 578 602
f 578 579 603
f 603 579 604
f 600 601 605
f 605 601 606
f 576 600 605
f 580 576 605
f 579 581 607
f 604 579 607
f 607 582 608
f 581 582 607
f 608 583 609
f 582 583 608
f 583 584 609
f 584 605 609
f 605 606 609
f 584 580 605
f 586 585 610
f 586 610 611
f 586 611 612
f 588 586 612
f 588 612 613
f 589 588 613
f 589 613 614
f 590 589 614
f 591 590 614
f 591 614 615
f 594 593 616
f 594 616 617
f 585 594 610
f 610 594 617
f 596 591 618
f 591 615 618
f 597 596 618
f 597 618 619
f 616 593 620
f 593 598 620
f 620 598 621
f 598 599 621
f 597 619 622
f 601 597 622
f 620 621 623
f 623 602 624
f 621 602 623
f 599 602 621
f 624 603 625
f 602 603 624
f 603 604 625
f 625 604 626
f 601 622 627
f 606 601 627
f 604 607 628
f 626 604 628
f 628 608 629
f 607 608 628
f 629 609 630
f 608 609 629
f 609 606 627
f 609 627 630
f 631 632 633
f 611 632 634
f 611 610 632
f 632 610 633
f 611 634 635
f 612 611 635
f 612 635 636
f 613 612 636
f 614 613 636
f 614 636 637
f 614 637 638
f 615 614 638
f 631 616 639
f 616 631 633
f 617 616 633
f 610 617 633
f 638 637 640
f 641 640 642
f 638 640 641
f 618 638 641
f 618 615 638
f 619 618 641
f 616 620 643
f 639 616 643
f 641 642 644
f 622 619 645
f 619 641 645
f 641 644 645
f 620 623 646
f 643 620 646
f 646 624 647
f 623 624 646
f 647 625 648
f 624 625 647
f 625 626 648
f 648 626 649
f 650 651 652
f 627 622 645
f 627 645 651
f 650 627 651
f 626 628 653
f 649 626 653
f 653 629 654
f 628 629 653
f 629 630 654
f 630 650 654
f 650 652 654
f 630 627 650
f 632 631 655
f 632 655 656
f 632 656 657
f 634 632 657
f 634 657 658
f 635 634 658
f 636 635 658
f 636 658 659
f 636 659 660
f 637 636 660
f 631 639 661
f 655 631 661
f 660 659 662
f 663 662 664
f 660 662 663
f 640 660 663
f 640 637 660
f 642 640 663
f 639 643 665
f 661 639 665
f 663 664 666
f 644 642 667
f 642 663 667
f 663 666 667
f 645 644 667
f 645 667 668
f 643 646 669
f 665 643 669
f 669 647 670
f 646 647 669
f 647 648 671
f 647 671 672
f 670 647 672
f 648 649 671
f 652 651 673
f 673 651 674
f 651 645 668
f 651 668 674
f 672 671 675
f 675 653 676
f 671 653 675
f 649 653 671
f 676 654 677
f 653 654 676
f 654 652 673
f 654 673 677
f 656 655 678
f 656 678 679
f 656 679 680
f 657 656 680
f 657 680 681
f 658 657 681
f 659 658 681
f 659 681 682
f 655 661 683
f 678 655 683
f 684 682 685
f 662 682 684
f 662 659 682
f 664 662 684
f 661 665 686
f 683 661 686
f 684 685 687
f 688 687 689
f 684 687 688
f 666 684 688
f 666 664 684
f 666 688 690
f 667 666 690
f 668 667 690
f 665 669 691
f 686 665 691
f 691 670 692
f 669 670 691
f 670 672 692
f 692 672 693
f 692 693 694
f 694 693 695
f 688 689 696
f 696 689 697
f 690 688 696
f 673 690 696
f 673 674 690
f 674 668 690
f 672 675 693
f 675 676 698
f 695 675 698
f 693 675 695
f 676 677 698
f 677 696 698
f 696 697 698
f 677 673 696
f 679 678 699
f 679 699 700
f 679 700 701
f 680 679 701
f 680 701 702
f 681 680 702
f 682 681 702
f 682 702 703
f 704 705 706
f 678 683 706
f 705 678 706
f 699 678 705
f 682 703 707
f 685 682 707
f 704 706 708
f 708 686 709
f 706 686 708
f 683 686 706
f 687 685 710
f 685 707 710
f 689 687 710
f 689 710 711
f 686 691 712
f 709 686 712
f 712 692 713
f 691 692 712
f 713 694 714
f 692 694 713
f 694 695 714
f 714 695 715
f 714 715 716
f 697 689 711
f 697 711 716
f 715 697 716
f 695 698 715
f 698 697 715
f 717 718 719
f 700 718 720
f 700 699 718
f 718 699 719
f 700 720 721
f 701 700 721
f 701 721 722
f 702 701 722
f 703 702 722
f 703 722 723
f 717 704 724
f 704 717 719
f 705 704 719
f 699 705 719
f 703 723 725
f 707 703 725
f 704 708 726
f 724 704 726
f 708 709 726
f 726 709 727
f 728 725 729
f 710 725 728
f 710 707 725
f 711 710 728
f 709 712 730
f 727 709 730
f 730 713 731
f 712 713 730
f 731 714 732
f 713 714 731
f 714 716 732
f 716 728 732
f 728 729 732
f 716 711 728
f 718 717 733
f 718 733 734
f 718 734 735
f 720 718 735
f 720 735 736
f 721 720 736
f 721 736 737
f 722 721 737
f 723 722 737
f 723 737 738
f 717 724 739
f 733 717 739
f 723 738 740
f 725 723 740
f 724 726 741
f 739 724 741
f 726 727 741
f 741 727 742
f 725 740 743
f 729 725 743
f 727 730 744
f 742 727 744
f 744 731 745
f 730 731 744
f 745 732 746
f 731 732 745
f 732 729 743
f 732 743 746
f 747 748 749
f 749 748 750
f 734 733 751
f 734 751 752
f 747 734 752
f 734 747 749
f 735 734 749
f 736 735 749
f 736 749 750
f 736 750 753
f 736 753 754
f 737 736 754
f 738 737 754
f 738 754 755
f 733 739 756
f 751 733 756
f 738 755 757
f 740 738 757
f 739 741 758
f 756 739 758
f 741 742 758
f 758 742 759
f 740 757 760
f 743 740 760
f 742 744 761
f 759 742 761
f 761 745 762
f 744 745 761
f 762 746 763
f 745 746 762
f 746 743 760
f 746 760 763
f 748 747 764
f 748 764 765
f 750 748 765
f 750 765 766
f 752 751 767
f 752 767 768
f 747 752 764
f 764 752 768
f 753 750 769
f 750 766 769
f 754 753 769
f 754 769 770
f 754 770 771
f 755 754 771
f 751 756 772
f 767 751 772
f 771 770 773
f 773 770 774
f 755 771 773
f 757 755 773
f 756 758 775
f 772 756 775
f 758 759 775
f 775 759 776
f 775 776 777
f 778 776 779
f 777 776 778
f 773 774 780
f 774 778 780
f 778 779 780
f 757 773 780
f 760 757 780
f 759 761 776
f 776 762 779
f 761 762 776
f 779 763 780
f 762 763 779
f 763 760 780
f 781 782 783
f 765 782 784
f 765 764 782
f 782 764 783
f 766 765 784
f 766 784 785
f 781 767 786
f 767 781 783
f 768 767 783
f 764 768 783
f 769 766 787
f 766 785 787
f 770 769 787
f 770 787 788
f 767 772 789
f 786 767 789
f 770 788 790
f 774 770 790
f 772 775 791
f 789 772 791
f 791 777 792
f 775 777 791
f 792 778 793
f 777 778 792
f 778 774 790
f 778 790 793
f 782 781 794
f 782 794 795
f 782 795 796
f 784 782 796
f 785 784 796
f 785 796 797
f 781 786 798
f 794 781 798
f 787 785 799
f 785 797 799
f 788 787 799
f 788 799 800
f 786 789 801
f 798 786 801
f 788 800 802
f 790 788 802
f 789 791 803
f 801 789 803
f 803 792 804
f 791 792 803
f 804 793 805
f 792 793 804
f 793 790 802
f 793 802 805
f 795 794 806
f 795 806 807
f 795 807 808
f 796 795 808
f 797 796 808
f 797 808 809
f 794 798 810
f 806 794 810
f 811 809 812
f 799 809 811
f 799 797 809
f 800 799 811
f 798 801 813
f 810 798 813
f 811 812 814
f 814 812 815
f 800 811 814
f 802 800 814
f 801 803 816
f 813 801 816
f 816 804 817
f 803 804 816
f 804 805 817
f 805 814 817
f 814 815 817
f 805 802 814
f 807 806 818
f 807 818 819
f 807 819 820
f 808 807 820
f 809 808 820
f 809 820 821
f 806 810 822
f 818 806 822
f 809 821 823
f 812 809 823
f 810 813 824
f 822 810 824
f 812 823 825
f 815 812 825
f 813 816 826
f 824 813 826
f 826 817 827
f 816 817 826
f 817 815 825
f 817 825 827
f 819 818 828
f 819 828 829
f 819 829 830
f 820 819 830
f 821 820 830
f 821 830 831
f 818 822 832
f 828 818 832
f 821 831 833
f 823 821 833
f 822 824 832
f 832 824 834
f 832 834 835
f 836 834 837
f 835 834 836
f 825 823 833
f 825 833 836
f 825 836 837
f 824 826 834
f 834 827 837
f 826 827 834
f 827 825 837
f 829 828 838
f 829 838 839
f 829 839 840
f 830 829 840
f 831 830 840
f 831 840 841
f 828 832 842
f 838 828 842
f 831 841 843
f 833 831 843
f 832 835 844
f 842 832 844
f 844 836 845
f 835 836 844
f 836 833 843
f 836 843 845
f 839 838 846
f 839 846 847
f 840 839 847
f 840 847 848
f 840 848 849
f 841 840 849
f 838 842 850
f 846 838 850
f 849 848 851
f 851 848 852
f 841 849 851
f 843 841 851
f 842 844 853
f 850 842 853
f 844 845 853
f 845 851 853
f 851 852 853
f 845 843 851
f 847 846 854
f 847 854 855
f 848 847 855
f 848 855 856
f 846 850 857
f 854 846 857
f 848 856 858
f 852 848 858
f 850 853 859
f 857 850 859
f 853 852 858
f 853 858 859
f 855 854 860
f 855 860 861
f 856 855 861
f 856 861 862
f 854 857 860
f 860 857 863
f 860 863 864
f 858 856 862
f 858 862 864
f 863 858 864
f 857 859 863
f 859 858 863
f 861 860 865
f 861 865 866
f 862 861 866
f 862 866 867
f 860 864 868
f 865 860 868
f 864 862 867
f 864 867 868
f 866 865 869
f 866 869 870
f 867 866 870
f 867 870 871
f 865 868 872
f 869 865 872
f 868 867 871
f 868 871 872
f 870 869 873
f 871 870 873
f 869 872 873
f 872 871 873
f 44 57 874
f 42 44 875
f 44 874 875
f 876 62 877
f 62 876 878
f 65 83 879
f 75 880 881
f 102 130 882
f 103 102 882
f 152 883 884
f 885 886 887
f 887 886 888
f 885 887 889
f 887 888 889
f 890 891 892
f 892 891 893
f 894 895 896
f 895 890 896
f 890 885 896
f 885 890 892
f 886 885 892
f 888 893 897
f 888 886 893
f 886 892 893
f 894 896 898
f 894 898 899
f 896 885 898
f 885 889 898
f 898 889 900
f 888 897 901
f 900 888 901
f 889 888 900
f 899 898 902
f 902 900 903
f 898 900 902
f 900 901 903
f 904 905 906
f 891 905 907
f 891 890 905
f 905 890 906
f 891 907 908
f 891 908 909
f 893 891 909
f 909 908 910
f 911 912 913
f 912 904 913
f 904 894 913
f 894 904 906
f 895 894 906
f 890 895 906
f 897 893 909
f 897 909 914
f 897 914 915
f 909 910 914
f 911 913 916
f 911 916 917
f 913 894 916
f 894 899 916
f 897 915 918
f 901 897 918
f 917 916 919
f 919 920 921
f 919 902 920
f 916 902 919
f 899 902 916
f 902 903 922
f 920 902 922
f 901 918 923
f 922 901 923
f 903 901 922
f 921 920 924
f 921 924 925
f 920 922 924
f 924 922 926
f 924 926 927
f 922 923 926
f 925 924 928
f 924 927 928
f 929 930 931
f 931 930 932
f 933 934 935
f 905 934 936
f 905 904 934
f 934 904 935
f 905 936 937
f 907 905 937
f 929 907 937
f 907 929 931
f 908 907 931
f 910 932 938
f 910 908 932
f 908 931 932
f 939 940 941
f 940 933 941
f 933 911 941
f 911 933 935
f 912 911 935
f 904 912 935
f 915 914 942
f 910 938 943
f 942 910 943
f 914 910 942
f 939 941 944
f 939 944 945
f 941 911 944
f 911 917 944
f 918 915 942
f 918 942 946
f 918 946 947
f 942 943 946
f 945 944 948
f 948 949 950
f 948 919 949
f 944 919 948
f 917 919 944
f 919 921 949
f 918 947 951
f 923 918 951
f 950 949 952
f 952 925 953
f 949 925 952
f 921 925 949
f 927 926 954
f 923 951 955
f 954 923 955
f 926 923 954
f 925 928 956
f 953 925 956
f 956 928 957
f 928 927 957
f 927 954 957
f 954 955 957
f 958 959 960
f 930 959 961
f 930 929 959
f 959 929 960
f 932 930 961
f 932 961 962
f 963 964 965
f 965 964 966
f 965 966 967
f 934 966 968
f 934 933 966
f 966 933 967
f 934 968 969
f 936 934 969
f 958 936 969
f 936 958 960
f 937 936 960
f 929 937 960
f 932 962 970
f 938 932 970
f 963 965 971
f 963 971 972
f 940 965 967
f 940 939 965
f 965 939 971
f 933 940 967
f 938 970 973
f 943 938 973
f 972 971 974
f 972 974 975
f 971 939 974
f 939 945 974
f 947 946 976
f 976 946 977
f 946 943 973
f 946 973 977
f 975 974 978
f 978 979 980
f 978 948 979
f 974 948 978
f 945 948 974
f 948 950 979
f 947 976 981
f 951 947 981
f 980 979 982
f 982 952 983
f 979 952 982
f 950 952 979
f 952 953 983
f 983 953 984
f 951 981 985
f 955 951 985
f 953 956 986
f 984 953 986
f 986 957 987
f 956 957 986
f 957 955 985
f 957 985 987
f 959 958 988
f 959 988 989
f 959 989 990
f 961 959 990
f 962 961 990
f 962 990 991
f 992 993 994
f 964 993 995
f 964 963 993
f 993 963 994
f 964 995 996
f 966 964 996
f 966 996 997
f 968 966 997
f 968 997 998
f 969 968 998
f 958 969 988
f 988 969 998
f 962 991 999
f 970 962 999
f 992 994 1000
f 992 1000 1001
f 994 963 1000
f 963 972 1000
f 1002 1003 1004
f 973 970 999
f 973 999 1003
f 1002 973 1003
f 1001 1000 1005
f 1001 1005 1006
f 1000 972 1005
f 972 975 1005
f 976 977 1007
f 977 1002 1007
f 1002 1004 1007
f 977 973 1002
f 1006 1005 1008
f 1008 978 1009
f 1005 978 1008
f 975 978 1005
f 978 980 1009
f 1009 980 1010
f 976 1007 1011
f 981 976 1011
f 980 982 1012
f 1010 980 1012
f 982 983 1013
f 982 1013 1014
f 1012 982 1014
f 983 984 1013
f 981 1011 1015
f 985 981 1015
f 1014 1013 1016
f 1016 1017 1018
f 1016 986 1017
f 1013 986 1016
f 984 986 1013
f 1019 987 1020
f 1017 987 1019
f 986 987 1017
f 987 985 1015
f 987 1015 1020
f 1018 1017 1021
f 1017 1019 1021
f 1022 1023 1024
f 1024 1023 1025
f 1026 1027 1028
f 1028 1027 1029
f 1028 1029 1030
f 1030 1029 1031
f 1030 1031 1032
f 989 1031 1033
f 989 988 1031
f 1031 988 1032
f 989 1033 1034
f 990 989 1034
f 991 990 1034
f 991 1034 1035
f 1036 1037 1038
f 1037 1022 1038
f 1022 992 1038
f 992 1022 1024
f 993 992 1024
f 995 993 1024
f 995 1024 1025
f 995 1025 1039
f 1026 995 1039
f 995 1026 1028
f 996 995 1028
f 997 996 1028
f 997 1028 1030
f 998 997 1030
f 998 1030 1032
f 988 998 1032
f 991 1035 1040
f 999 991 1040
f 1036 1038 1041
f 1036 1041 1042
f 1038 992 1041
f 992 1001 1041
f 1043 1044 1045
f 1044 1043 1046
f 1004 1003 1047
f 999 1040 1048
f 1047 999 1048
f 1003 999 1047
f 1042 1041 1049
f 1049 1006 1050
f 1041 1006 1049
f 1001 1006 1041
f 1045 1044 1051
f 1044 1046 1051
f 1007 1004 1047
f 1007 1047 1052
f 1007 1052 1053
f 1047 1048 1052
f 1006 1008 1054
f 1050 1006 1054
f 1054 1009 1055
f 1008 1009 1054
f 1009 1010 1055
f 1055 1010 1056
f 1007 1053 1057
f 1011 1007 1057
f 1010 1012 1058
f 1056 1010 1058
f 1012 1014 1058
f 1058 1014 1059
f 1011 1057 1060
f 1015 1011 1060
f 1014 1016 1061
f 1059 1014 1061
f 1016 1018 1061
f 1061 1018 1062
f 1019 1020 1063
f 1015 1060 1064
f 1063 1015 1064
f 1020 1015 1063
f 1018 1021 1065
f 1062 1018 1065
f 1065 1021 1066
f 1021 1019 1066
f 1019 1063 1066
f 1063 1064 1066
f 1067 1068 1069
f 1069 1068 1070
f 1069 1070 1071
f 1023 1070 1072
f 1023 1022 1070
f 1070 1022 1071
f 1023 1072 1073
f 1023 1073 1074
f 1025 1023 1074
f 1027 1073 1075
f 1027 1026 1073
f 1073 1026 1074
f 1027 1075 1076
f 1029 1027 1076
f 1029 1076 1077
f 1031 1029 1077
f 1031 1077 1078
f 1033 1031 1078
f 1033 1078 1079
f 60 1033 1079
f 60 59 1033
f 1035 58 1080
f 1067 1069 1081
f 1067 1081 1082
f 1037 1069 1071
f 1037 1036 1069
f 1069 1036 1081
f 1022 1037 1071
f 1039 1025 1074
f 1026 1039 1074
f 1080 1083 1084
f 1035 1080 1084
f 1040 1035 1084
f 1082 1081 1085
f 1082 1085 1086
f 1081 1036 1085
f 1036 1042 1085
f 1043 1045 1087
f 1043 1087 1088
f 1046 1043 1088
f 1046 1088 1089
f 1040 1084 1090
f 1048 1040 1090
f 1086 1085 1091
f 1091 1092 1093
f 1091 1049 1092
f 1085 1049 1091
f 1042 1049 1085
f 1049 1050 1092
f 1045 1051 1094
f 1087 1045 1094
f 1051 1046 1089
f 1051 1089 1094
f 1053 1052 1095
f 1095 1052 1096
f 1052 1048 1090
f 1052 1090 1096
f 1093 1092 1097
f 1097 1054 1098
f 1092 1054 1097
f 1050 1054 1092
f 1054 1055 1099
f 1054 1099 1100
f 1098 1054 1100
f 1055 1056 1099
f 1053 1095 1101
f 1057 1053 1101
f 1100 1099 1102
f 1102 1058 1103
f 1099 1058 1102
f 1056 1058 1099
f 1058 1059 1103
f 1103 1059 1104
f 1057 1101 1105
f 1060 1057 1105
f 1059 1061 1106
f 1104 1059 1106
f 1061 1062 1106
f 1106 1062 1107
f 1060 1105 1108
f 1064 1060 1108
f 1062 1065 1109
f 1107 1062 1109
f 1109 1066 1110
f 1065 1066 1109
f 1066 1064 1108
f 1066 1108 1110
f 1111 1112 1113
f 1113 1112 1114
f 1113 1114 1115
f 1115 1114 1116
f 1117 1118 1119
f 1119 1113 1120
f 1118 1113 1119
f 1111 1113 1118
f 1120 1115 1121
f 1113 1115 1120
f 1068 1116 1122
f 1068 1115 1116
f 1068 1067 1115
f 1115 1067 1121
f 1068 1122 1123
f 1070 1068 1123
f 1070 1123 1124
f 1072 1070 1124
f 1072 1124 1125
f 1073 1072 1125
f 1073 1125 1126
f 1075 1073 1126
f 1075 1126 1127
f 1076 1075 1127
f 1076 1127 1128
f 1077 1076 1128
f 1077 1128 1129
f 1078 1077 1129
f 78 77 1129
f 77 1078 1129
f 1117 1119 1130
f 1130 1120 1131
f 1119 1120 1130
f 1120 1121 1132
f 1120 1132 1133
f 1131 1120 1133
f 1121 1067 1132
f 1067 1082 1132
f 878 876 1134
f 1084 878 1134
f 1083 878 1084
f 1133 1132 1135
f 1133 1135 1136
f 1132 1082 1135
f 1082 1086 1135
f 1137 1138 1139
f 1138 1140 1141
f 1138 1137 1140
f 1141 1140 1142
f 1087 1141 1142
f 1088 1087 1142
f 1089 1088 1142
f 1089 1142 1143
f 1084 1134 1144
f 1090 1084 1144
f 1136 1135 1145
f 1145 1146 1147
f 1145 1091 1146
f 1135 1091 1145
f 1086 1091 1135
f 1091 1093 1146
f 1139 1138 1148
f 1138 1141 1148
f 1148 1141 1149
f 1149 1150 1151
f 1149 1141 1150
f 1141 1094 1150
f 1087 1094 1141
f 1094 1089 1143
f 1094 1143 1150
f 1150 1143 1152
f 1095 1096 1153
f 1153 1096 1154
f 1096 1090 1144
f 1096 1144 1154
f 1147 1146 1155
f 1155 1097 1156
f 1146 1097 1155
f 1093 1097 1146
f 1156 1098 1157
f 1097 1098 1156
f 1098 1100 1157
f 1157 1100 1158
f 1151 1150 1159
f 1150 1152 1159
f 1095 1153 1160
f 1101 1095 1160
f 1100 1102 1161
f 1158 1100 1161
f 1161 1103 1162
f 1102 1103 1161
f 1103 1104 1162
f 1162 1104 1163
f 1101 1160 1164
f 1105 1101 1164
f 1104 1106 1165
f 1163 1104 1165
f 1106 1107 1165
f 1165 1107 1166
f 1105 1164 1167
f 1108 1105 1167
f 1107 1109 1168
f 1166 1107 1168
f 1168 1110 1169
f 1109 1110 1168
f 1110 1108 1167
f 1110 1167 1169
f 1170 1171 1172
f 1112 1171 1173
f 1112 1111 1171
f 1171 1111 1172
f 1112 1173 1174
f 1114 1112 1174
f 1114 1174 1175
f 1114 1175 1176
f 1116 1114 1176
f 1176 1175 1177
f 1170 1117 1178
f 1117 1170 1172
f 1118 1117 1172
f 1111 1118 1172
f 1122 1116 1176
f 1123 1122 1176
f 1123 1176 1177
f 1123 1177 1179
f 1123 1179 1180
f 1124 1123 1180
f 1124 1180 1181
f 1125 1124 1181
f 1125 1181 1182
f 1126 1125 1182
f 1126 1182 1183
f 1127 1126 1183
f 1127 1183 1184
f 1128 1127 1184
f 1128 1184 1185
f 1129 1128 1185
f 881 1129 1185
f 881 1185 1186
f 881 880 1129
f 1178 1117 1187
f 1117 1130 1187
f 1187 1130 1188
f 1130 1131 1189
f 1188 1130 1189
f 1131 1133 1189
f 879 83 1190
f 1134 879 1190
f 879 1134 1191
f 1187 1188 1192
f 1187 1192 1193
f 1192 1189 1194
f 1188 1189 1192
f 1189 1133 1194
f 1133 1136 1194
f 1195 1196 1197
f 1196 1195 1198
f 1139 1196 1198
f 1137 1139 1198
f 1140 1198 1199
f 1140 1137 1198
f 1142 1199 1200
f 1142 1140 1199
f 1143 1142 1200
f 1143 1200 1201
f 1134 1190 1202
f 1144 1134 1202
f 1193 1192 1203
f 1203 1194 1204
f 1192 1194 1203
f 1204 1205 1206
f 1204 1145 1205
f 1194 1145 1204
f 1136 1145 1194
f 1145 1147 1205
f 1197 1196 1207
f 1139 1148 1208
f 1196 1139 1208
f 1207 1196 1208
f 1148 1149 1208
f 1208 1149 1209
f 1209 1149 1210
f 1149 1151 1210
f 1152 1143 1211
f 1143 1201 1211
f 1153 1154 1212
f 1144 1202 1213
f 1212 1144 1213
f 1154 1144 1212
f 1206 1205 1214
f 1214 1155 1215
f 1205 1155 1214
f 1147 1155 1205
f 1215 1156 1216
f 1155 1156 1215
f 1156 1157 1217
f 1156 1217 1218
f 1216 1156 1218
f 1157 1158 1217
f 1209 1210 1219
f 1151 1159 1220
f 1210 1151 1220
f 1219 1210 1220
f 1159 1152 1211
f 1159 1211 1220
f 1160 1153 1212
f 1160 1212 1221
f 1160 1221 1222
f 1212 1213 1221
f 1218 1217 1223
f 1223 1161 1224
f 1217 1161 1223
f 1158 1161 1217
f 1224 1162 1225
f 1161 1162 1224
f 1162 1163 1225
f 1225 1163 1226
f 1160 1222 1227
f 1164 1160 1227
f 1163 1165 1228
f 1226 1163 1228
f 1165 1166 1228
f 1228 1166 1229
f 1164 1227 1230
f 1167 1164 1230
f 1166 1168 1231
f 1229 1166 1231
f 1231 1169 1232
f 1168 1169 1231
f 1169 1167 1230
f 1169 1230 1232
f 1233 1234 1235
f 1171 1234 1236
f 1171 1170 1234
f 1234 1170 1235
f 1171 1236 1237
f 1173 1171 1237
f 1173 1237 1238
f 1174 1173 1238
f 1174 1238 1239
f 1175 1174 1239
f 1175 1239 1240
f 1175 1240 1241
f 1177 1175 1241
f 1241 1240 1242
f 1233 1235 1243
f 1233 1243 1244
f 1235 1170 1243
f 1170 1178 1243
f 1179 1177 1241
f 1180 1179 1241
f 1180 1241 1242
f 1180 1242 1245
f 1180 1245 1246
f 1181 1180 1246
f 1181 1246 1247
f 1182 1181 1247
f 1182 1247 1248
f 1183 1182 1248
f 1183 1248 1249
f 1184 1183 1249
f 1184 1249 1250
f 1185 1184 1250
f 1186 1185 1250
f 122 1186 1250
f 123 122 1250
f 1244 1243 1251
f 1244 1251 1252
f 1243 1178 1251
f 1178 1187 1251
f 1253 1254 1255
f 1254 1253 1256
f 84 101 1257
f 82 81 1190
f 1252 1251 1258
f 1252 1258 1259
f 1251 1187 1258
f 1187 1193 1258
f 1255 1254 1260
f 1254 1197 1260
f 1260 1197 1261
f 1197 1254 1256
f 1195 1197 1256
f 1195 1256 1262
f 1198 1262 1263
f 1198 1195 1262
f 1199 1263 1264
f 1199 1198 1263
f 1200 1264 1265
f 1200 1199 1264
f 1201 1200 1265
f 1201 1265 1266
f 1190 1257 1267
f 1202 1190 1267
f 1259 1258 1268
f 1268 1269 1270
f 1268 1203 1269
f 1258 1203 1268
f 1193 1203 1258
f 1203 1204 1271
f 1269 1203 1271
f 1204 1206 1271
f 1197 1207 1272
f 1261 1197 1272
f 1272 1207 1273
f 1207 1208 1273
f 1208 1209 1273
f 1273 1209 1274
f 1211 1201 1275
f 1201 1266 1275
f 1202 1267 1276
f 1213 1202 1276
f 1270 1269 1277
f 1277 1271 1278
f 1269 1271 1277
f 1278 1214 1279
f 1271 1214 1278
f 1206 1214 1271
f 1279 1215 1280
f 1214 1215 1279
f 1280 1216 1281
f 1215 1216 1280
f 1216 1218 1281
f 1281 1218 1282
f 1209 1219 1283
f 1274 1209 1283
f 1283 1219 1284
f 1219 1220 1284
f 1220 1211 1275
f 1220 1275 1284
f 1222 1221 1285
f 1285 1221 1286
f 1221 1213 1276
f 1221 1276 1286
f 1218 1223 1287
f 1282 1218 1287
f 1287 1224 1288
f 1223 1224 1287
f 1288 1225 1289
f 1224 1225 1288
f 1225 1226 1289
f 1289 1226 1290
f 1222 1285 1291
f 1227 1222 1291
f 1226 1228 1292
f 1290 1226 1292
f 1228 1229 1292
f 1292 1229 1293
f 1227 1291 1294
f 1230 1227 1294
f 1229 1231 1295
f 1293 1229 1295
f 1295 1232 1296
f 1231 1232 1295
f 1232 1230 1294
f 1232 1294 1296
f 1234 1233 1297
f 1234 1297 1298
f 1234 1298 1299
f 1236 1234 1299
f 1236 1299 1300
f 1237 1236 1300
f 1237 1300 1301
f 1238 1237 1301
f 1238 1301 1302
f 1239 1238 1302
f 1240 1239 1302
f 1240 1302 1303
f 1240 1303 1304
f 1242 1240 1304
f 1305 1306 1307
f 1233 1244 1307
f 1306 1233 1307
f 1297 1233 1306
f 1304 1303 1308
f 1245 1242 1309
f 1242 1304 1309
f 1304 1308 1309
f 1245 1309 1310
f 1246 1245 1310
f 1246 1310 1311
f 1247 1246 1311
f 1247 1311 1312
f 1248 1247 1312
f 1248 1312 1313
f 1249 1248 1313
f 1249 1313 1314
f 1250 1249 1314
f 154 149 1314
f 125 124 1250
f 1305 1307 1315
f 1305 1315 1316
f 1307 1244 1315
f 1244 1252 1315
f 1317 1318 1319
f 1318 1317 1320
f 1255 1318 1320
f 1253 1255 1320
f 1256 1253 1320
f 1256 1320 1321
f 104 103 1322
f 1316 1315 1323
f 1323 1259 1324
f 1315 1259 1323
f 1252 1259 1315
f 1319 1318 1325
f 1255 1260 1326
f 1318 1255 1326
f 1325 1318 1326
f 1256 1321 1327
f 1262 1256 1327
f 1260 1261 1328
f 1326 1260 1328
f 1263 1327 1329
f 1263 1262 1327
f 1264 1329 1330
f 1264 1263 1329
f 1265 1264 1331
f 1331 1264 1332
f 1264 1330 1332
f 1266 1265 1331
f 1257 1322 1333
f 1267 1257 1333
f 1259 1268 1334
f 1324 1259 1334
f 1268 1270 1334
f 1334 1270 1335
f 1261 1272 1336
f 1328 1261 1336
f 1336 1272 1337
f 1272 1273 1337
f 1337 1273 1338
f 1338 1273 1339
f 1273 1274 1339
f 1331 1339 1340
f 1331 1338 1339
f 1331 1332 1338
f 1266 1331 1340
f 1275 1266 1340
f 1267 1333 1341
f 1276 1267 1341
f 1270 1277 1342
f 1335 1270 1342
f 1342 1278 1343
f 1277 1278 1342
f 1343 1279 1344
f 1278 1279 1343
f 1344 1280 1345
f 1279 1280 1344
f 1345 1281 1346
f 1280 1281 1345
f 1281 1282 1346
f 1346 1282 1347
f 1274 1283 1339
f 1283 1284 1339
f 1339 1284 1340
f 1284 1275 1340
f 1285 1286 1348
f 1348 1286 1349
f 1286 1276 1341
f 1286 1341 1349
f 1282 1287 1350
f 1347 1282 1350
f 1350 1288 1351
f 1287 1288 1350
f 1288 1289 1352
f 1288 1352 1353
f 1351 1288 1353
f 1289 1290 1352
f 1285 1348 1354
f 1291 1285 1354
f 1353 1352 1355
f 1355 1292 1356
f 1352 1292 1355
f 1290 1292 1352
f 1292 1293 1356
f 1356 1293 1357
f 1291 1354 1358
f 1294 1291 1358
f 1293 1295 1359
f 1357 1293 1359
f 1359 1296 1360
f 1295 1296 1359
f 1296 1294 1358
f 1296 1358 1360
f 1361 1362 1363
f 1363 1362 1364
f 1363 1364 1365
f 1365 1364 1366
f 1361 1297 1367
f 1297 1361 1363
f 1298 1297 1363
f 1299 1298 1363
f 1299 1363 1365
f 1300 1299 1365
f 1300 1365 1366
f 1300 1366 1368
f 1300 1368 1369
f 1301 1300 1369
f 1301 1369 1370
f 1302 1301 1370
f 1303 1302 1370
f 1303 1370 1371
f 1306 1305 1372
f 1306 1372 1373
f 1297 1306 1367
f 1367 1306 1373
f 1308 1303 1374
f 1303 1371 1374
f 1308 1374 1375
f 1309 1308 1375
f 1309 1375 1376
f 1310 1309 1376
f 1310 1376 1377
f 1311 1310 1377
f 1311 1377 1378
f 1312 1311 1378
f 1312 1378 1379
f 1313 1312 1379
f 1313 1379 1380
f 1314 1313 1380
f 154 1314 1380
f 155 154 1380
f 157 151 1381
f 1305 1316 1382
f 1372 1305 1382
f 1317 1319 1383
f 1317 1383 1384
f 1320 1317 1385
f 1385 1317 1386
f 1317 1384 1386
f 1321 1320 1385
f 130 129 1381
f 130 1381 1387
f 1316 1323 1388
f 1382 1316 1388
f 1323 1324 1388
f 1388 1324 1389
f 1319 1325 1390
f 1383 1319 1390
f 1325 1386 1390
f 1325 1385 1386
f 1325 1326 1385
f 1326 1328 1391
f 1385 1326 1391
f 1321 1385 1391
f 1327 1321 1391
f 1329 1392 1393
f 1329 1391 1392
f 1329 1327 1391
f 1330 1393 1394
f 1330 1329 1393
f 1332 1330 1394
f 1332 1394 1395
f 1322 1387 1396
f 1333 1322 1396
f 1324 1334 1397
f 1389 1324 1397
f 1334 1335 1397
f 1397 1335 1398
f 1328 1336 1391
f 1336 1337 1391
f 1391 1337 1392
f 1392 1337 1399
f 1399 1337 1400
f 1337 1338 1400
f 1338 1332 1395
f 1338 1395 1400
f 1333 1396 1401
f 1341 1333 1401
f 1335 1342 1402
f 1398 1335 1402
f 1402 1343 1403
f 1342 1343 1402
f 1403 1344 1404
f 1343 1344 1403
f 1404 1345 1405
f 1344 1345 1404
f 1405 1346 1406
f 1345 1346 1405
f 1346 1347 1406
f 1406 1347 1407
f 1348 1349 1408
f 1408 1349 1409
f 1349 1341 1401
f 1349 1401 1409
f 1347 1350 1410
f 1407 1347 1410
f 1410 1351 1411
f 1350 1351 1410
f 1351 1353 1411
f 1411 1353 1412
f 1411 1412 1413
f 1413 1412 1414
f 1348 1408 1415
f 1354 1348 1415
f 1353 1355 1412
f 1355 1356 1416
f 1414 1355 1416
f 1412 1355 1414
f 1356 1357 1416
f 1416 1357 1417
f 1354 1415 1418
f 1358 1354 1418
f 1357 1359 1419
f 1417 1357 1419
f 1419 1360 1420
f 1359 1360 1419
f 1360 1358 1418
f 1360 1418 1420
f 1362 1361 1421
f 1362 1421 1422
f 1362 1422 1423
f 1364 1362 1423
f 1366 1364 1423
f 1366 1423 1424
f 1425 1426 1427
f 1361 1367 1427
f 1426 1361 1427
f 1421 1361 1426
f 1368 1366 1428
f 1366 1424 1428
f 1368 1428 1429
f 1369 1368 1429
f 1369 1429 1430
f 1370 1369 1430
f 1371 1370 1430
f 1371 1430 1431
f 1425 1372 1432
f 1372 1425 1427
f 1373 1372 1427
f 1367 1373 1427
f 1374 1371 1433
f 1371 1431 1433
f 1374 1433 1434
f 1375 1374 1434
f 1375 1434 1435
f 1376 1375 1435
f 1376 1435 1436
f 1377 1376 1436
f 1377 1436 1437
f 1378 1377 1437
f 1378 1437 1438
f 1379 1378 1438
f 1379 1438 1439
f 1380 1379 1439
f 1380 1439 1440
f 155 1380 1440
f 883 155 1440
f 1381 883 1440
f 884 883 1381
f 1381 1440 1441
f 1372 1382 1442
f 1432 1372 1442
f 1384 1383 1443
f 1386 1384 1443
f 1381 1441 1444
f 1387 1381 1444
f 1382 1388 1445
f 1442 1382 1445
f 1388 1389 1445
f 1445 1389 1446
f 1383 1390 1443
f 1390 1386 1443
f 1393 1392 1447
f 1394 1393 1448
f 1393 1447 1448
f 1395 1394 1448
f 1387 1444 1449
f 1396 1387 1449
f 1446 1389 1450
f 1389 1397 1450
f 1450 1397 1451
f 1397 1398 1451
f 1392 1399 1447
f 1399 1400 1447
f 1447 1400 1448
f 1400 1395 1448
f 1396 1449 1452
f 1401 1396 1452
f 1450 1451 1453
f 1453 1402 1454
f 1451 1402 1453
f 1398 1402 1451
f 1454 1403 1455
f 1402 1403 1454
f 1455 1404 1456
f 1403 1404 1455
f 1456 1405 1457
f 1404 1405 1456
f 1457 1406 1458
f 1405 1406 1457
f 1406 1407 1458
f 1458 1407 1459
f 1408 1409 1460
f 1460 1409 1461
f 1409 1401 1452
f 1409 1452 1461
f 1407 1410 1462
f 1459 1407 1462
f 1462 1411 1463
f 1410 1411 1462
f 1411 1413 1464
f 1411 1464 1465
f 1463 1411 1465
f 1413 1414 1464
f 1408 1460 1466
f 1415 1408 1466
f 1465 1464 1467
f 1467 1416 1468
f 1464 1416 1467
f 1414 1416 1464
f 1416 1417 1468
f 1468 1417 1469
f 1415 1466 1470
f 1418 1415 1470
f 1417 1419 1471
f 1469 1417 1471
f 1471 1420 1472
f 1419 1420 1471
f 1420 1418 1470
f 1420 1470 1472
f 1422 1421 1473
f 1422 1473 1474
f 1422 1474 1475
f 1423 1422 1475
f 1424 1423 1475
f 1424 1475 1476
f 1426 1425 1477
f 1426 1477 1478
f 1421 1426 1473
f 1473 1426 1478
f 1428 1424 1479
f 1424 1476 1479
f 1428 1479 1480
f 1429 1428 1480
f 1429 1480 1481
f 1430 1429 1481
f 1431 1430 1481
f 1431 1481 1482
f 1425 1432 1483
f 1477 1425 1483
f 1433 1431 1484
f 1431 1482 1484
f 1433 1484 1485
f 1434 1433 1485
f 1434 1485 1486
f 1435 1434 1486
f 1435 1486 1487
f 1436 1435 1487
f 1436 1487 1488
f 1437 1436 1488
f 1437 1488 1489
f 1438 1437 1489
f 1438 1489 1490
f 1439 1438 1490
f 1439 1490 1491
f 1440 1439 1491
f 1441 1440 1491
f 1441 1491 1492
f 1432 1442 1493
f 1483 1432 1493
f 1441 1492 1494
f 1444 1441 1494
f 1493 1442 1495
f 1442 1445 1495
f 1495 1445 1496
f 1445 1446 1496
f 1444 1494 1497
f 1449 1444 1497
f 1495 1496 1498
f 1498 1450 1499
f 1496 1450 1498
f 1446 1450 1496
f 1449 1497 1500
f 1452 1449 1500
f 1450 1453 1501
f 1499 1450 1501
f 1501 1454 1502
f 1453 1454 1501
f 1502 1455 1503
f 1454 1455 1502
f 1503 1456 1504
f 1455 1456 1503
f 1504 1457 1505
f 1456 1457 1504
f 1505 1458 1506
f 1457 1458 1505
f 1458 1459 1506
f 1506 1459 1507
f 1460 1461 1508
f 1452 1500 1509
f 1508 1452 1509
f 1461 1452 1508
f 1459 1462 1510
f 1507 1459 1510
f 1510 1463 1511
f 1462 1463 1510
f 1463 1465 1511
f 1511 1465 1512
f 1511 1512 1513
f 1513 1512 1514
f 1466 1460 1508
f 1466 1508 1515
f 1466 1515 1516
f 1508 1509 1515
f 1465 1467 1512
f 1467 1468 1517
f 1514 1467 1517
f 1512 1467 1514
f 1468 1469 1517
f 1517 1469 1518
f 1517 1518 1519
f 1519 1518 1520
f 1466 1516 1521
f 1470 1466 1521
f 1469 1471 1518
f 1471 1472 1522
f 1520 1471 1522
f 1518 1471 1520
f 1472 1470 1521
f 1472 1521 1522
f 1474 1473 1523
f 1474 1523 1524
f 1474 1524 1525
f 1475 1474 1525
f 1475 1525 1526
f 1475 1526 1527
f 1476 1475 1527
f 1527 1526 1528
f 1527 1528 1529
f 1529 1528 1530
f 1478 1477 1531
f 1478 1531 1532
f 1473 1478 1523
f 1523 1478 1532
f 1479 1476 1527
f 1480 1479 1527
f 1480 1527 1529
f 1481 1480 1529
f 1481 1529 1530
f 1481 1530 1533
f 1482 1481 1533
f 1482 1533 1534
f 1535 1536 1537
f 1477 1483 1537
f 1536 1477 1537
f 1531 1477 1536
f 1484 1482 1538
f 1482 1534 1538
f 1485 1484 1538
f 1485 1538 1539
f 1485 1539 1540
f 1485 1540 1541
f 1486 1485 1541
f 1486 1541 1542
f 1487 1486 1542
f 1487 1542 1543
f 1488 1487 1543
f 1488 1543 1544
f 1489 1488 1544
f 1490 1489 1545
f 1489 1544 1545
f 1545 1544 1546
f 1490 1545 1547
f 1491 1490 1547
f 1492 1491 1547
f 1492 1547 1548
f 1535 1537 1549
f 1535 1549 1550
f 1537 1483 1549
f 1483 1493 1549
f 1540 1539 1551
f 1541 1540 1551
f 1541 1551 1552
f 1542 1541 1552
f 1542 1552 1553
f 1543 1542 1553
f 1543 1553 1554
f 1544 1543 1554
f 1544 1554 1555
f 1546 1544 1555
f 1492 1548 1556
f 1492 1556 1557
f 1494 1492 1557
f 1557 1556 1558
f 1550 1549 1559
f 1559 1495 1560
f 1549 1495 1559
f 1493 1495 1549
f 1497 1494 1557
f 1497 1557 1561
f 1557 1558 1562
f 1561 1557 1562
f 1495 1498 1563
f 1560 1495 1563
f 1498 1499 1563
f 1563 1499 1564
f 1565 1566 1567
f 1566 1565 1568
f 1500 1497 1561
f 1500 1561 1569
f 1500 1569 1570
f 1561 1562 1569
f 1499 1501 1571
f 1564 1499 1571
f 1571 1502 1572
f 1501 1502 1571
f 1502 1503 1572
f 1503 1565 1572
f 1565 1567 1572
f 1503 1504 1573
f 1568 1503 1573
f 1565 1503 1568
f 1573 1505 1574
f 1504 1505 1573
f 1574 1506 1575
f 1505 1506 1574
f 1506 1507 1575
f 1575 1507 1576
f 1575 1576 1577
f 1577 1576 1578
f 1500 1570 1579
f 1509 1500 1579
f 1507 1510 1576
f 1510 1511 1580
f 1578 1510 1580
f 1576 1510 1578
f 1580 1513 1581
f 1511 1513 1580
f 1513 1514 1581
f 1581 1514 1582
f 1516 1515 1583
f 1509 1579 1584
f 1583 1509 1584
f 1515 1509 1583
f 1514 1517 1585
f 1582 1514 1585
f 1585 1519 1586
f 1517 1519 1585
f 1519 1520 1586
f 1586 1520 1587
f 1586 1587 1588
f 1588 1587 1589
f 1587 1521 1589
f 1521 1583 1589
f 1521 1516 1583
f 1583 1584 1589
f 1520 1522 1587
f 1522 1521 1587
f 1524 1523 1590
f 1524 1590 1591
f 1524 1591 1592
f 1525 1524 1592
f 1525 1592 1593
f 1526 1525 1593
f 1526 1593 1594
f 1528 1526 1594
f 1530 1528 1594
f 1530 1594 1595
f 1596 1597 1598
f 1532 1597 1599
f 1532 1531 1597
f 1597 1531 1598
f 1523 1532 1590
f 1590 1532 1599
f 1533 1530 1600
f 1530 1595 1600
f 1534 1533 1600
f 1534 1600 1601
f 1596 1535 1602
f 1535 1596 1598
f 1536 1535 1598
f 1531 1536 1598
f 1603 1601 1604
f 1538 1601 1603
f 1538 1534 1601
f 1539 1538 1603
f 1545 1546 1605
f 1545 1605 1606
f 1547 1545 1606
f 1548 1547 1606
f 1535 1550 1607
f 1602 1535 1607
f 1603 1604 1608
f 1609 1608 1610
f 1603 1608 1609
f 1551 1603 1609
f 1551 1539 1603
f 1551 1609 1611
f 1552 1551 1611
f 1552 1611 1612
f 1553 1552 1612
f 1553 1612 1613
f 1554 1553 1613
f 1554 1613 1614
f 1555 1554 1614
f 1555 1614 1615
f 1546 1555 1615
f 1546 1615 1616
f 1605 1546 1616
f 1606 1605 1616
f 1606 1616 1617
f 1556 1548 1618
f 1548 1606 1618
f 1606 1617 1618
f 1558 1556 1618
f 1558 1618 1619
f 1550 1559 1620
f 1607 1550 1620
f 1559 1560 1620
f 1620 1560 1621
f 1609 1610 1622
f 1611 1609 1622
f 1611 1622 1623
f 1612 1611 1623
f 1612 1623 1624
f 1613 1612 1624
f 1613 1624 1625
f 1614 1613 1625
f 1614 1625 1626
f 1615 1614 1626
f 1558 1619 1627
f 1562 1558 1627
f 1560 1563 1628
f 1621 1560 1628
f 1563 1564 1628
f 1628 1564 1629
f 1567 1566 1630
f 1630 1566 1631
f 1566 1568 1631
f 1631 1568 1632
f 1570 1569 1633
f 1633 1569 1634
f 1569 1562 1627
f 1569 1627 1634
f 1564 1571 1635
f 1629 1564 1635
f 1635 1572 1636
f 1571 1572 1635
f 1572 1567 1630
f 1572 1630 1636
f 1568 1573 1637
f 1632 1568 1637
f 1637 1574 1638
f 1573 1574 1637
f 1638 1575 1639
f 1574 1575 1638
f 1639 1577 1640
f 1575 1577 1639
f 1577 1578 1640
f 1640 1578 1641
f 1640 1641 1642
f 1642 1641 1643
f 1570 1633 1644
f 1579 1570 1644
f 1578 1580 1641
f 1580 1581 1645
f 1643 1580 1645
f 1641 1580 1643
f 1581 1582 1645
f 1645 1582 1646
f 1647 1648 1649
f 1584 1579 1644
f 1584 1644 1648
f 1647 1584 1648
f 1582 1585 1650
f 1646 1582 1650
f 1650 1586 1651
f 1585 1586 1650
f 1651 1588 1652
f 1586 1588 1651
f 1588 1589 1652
f 1589 1647 1652
f 1647 1649 1652
f 1589 1584 1647
f 1591 1590 1653
f 1591 1653 1654
f 1591 1654 1655
f 1592 1591 1655
f 1592 1655 1656
f 1593 1592 1656
f 1593 1656 1657
f 1594 1593 1657
f 1595 1594 1657
f 1595 1657 1658
f 1597 1596 1659
f 1597 1659 1660
f 1597 1660 1661
f 1599 1597 1661
f 1590 1599 1653
f 1653 1599 1661
f 1600 1595 1662
f 1595 1658 1662
f 1601 1600 1662
f 1601 1662 1663
f 1596 1602 1664
f 1659 1596 1664
f 1601 1663 1665
f 1604 1601 1665
f 1602 1607 1666
f 1664 1602 1666
f 1608 1604 1667
f 1604 1665 1667
f 1610 1608 1667
f 1610 1667 1668
f 1616 1615 1669
f 1616 1669 1670
f 1616 1670 1671
f 1617 1616 1671
f 1617 1671 1672
f 1618 1617 1672
f 1619 1618 1672
f 1619 1672 1673
f 1607 1620 1674
f 1666 1607 1674
f 1620 1621 1674
f 1674 1621 1675
f 1676 1668 1677
f 1622 1668 1676
f 1622 1610 1668
f 1622 1676 1678
f 1623 1622 1678
f 1623 1678 1679
f 1624 1623 1679
f 1624 1679 1680
f 1625 1624 1680
f 1625 1680 1681
f 1626 1625 1681
f 1681 1682 1683
f 1669 1681 1683
f 1669 1626 1681
f 1615 1626 1669
f 1683 1682 1684
f 1619 1673 1685
f 1627 1619 1685
f 1621 1628 1686
f 1675 1621 1686
f 1628 1629 1686
f 1686 1629 1687
f 1630 1631 1688
f 1631 1632 1688
f 1689 1690 1691
f 1692 1689 1693
f 1690 1689 1692
f 1676 1677 1694
f 1677 1692 1694
f 1692 1693 1694
f 1676 1694 1695
f 1676 1695 1696
f 1678 1676 1696
f 1679 1678 1696
f 1679 1696 1697
f 1680 1679 1697
f 1680 1697 1698
f 1681 1680 1698
f 1681 1698 1699
f 1682 1681 1699
f 1682 1699 1700
f 1684 1682 1700
f 1633 1634 1701
f 1701 1634 1702
f 1634 1627 1685
f 1634 1685 1702
f 1629 1635 1703
f 1687 1629 1703
f 1703 1636 1704
f 1635 1636 1703
f 1704 1636 1705
f 1636 1630 1705
f 1630 1688 1705
f 1705 1637 1706
f 1688 1637 1705
f 1632 1637 1688
f 1637 1638 1706
f 1638 1689 1706
f 1689 1691 1706
f 1689 1639 1693
f 1638 1639 1689
f 1693 1640 1694
f 1639 1640 1693
f 1640 1642 1707
f 1695 1640 1707
f 1694 1640 1695
f 1642 1643 1707
f 1707 1643 1708
f 1633 1701 1709
f 1644 1633 1709
f 1643 1645 1710
f 1708 1643 1710
f 1645 1646 1710
f 1710 1646 1711
f 1710 1711 1712
f 1712 1711 1713
f 1649 1648 1714
f 1644 1709 1715
f 1714 1644 1715
f 1648 1644 1714
f 1646 1650 1711
f 1650 1651 1716
f 1713 1650 1716
f 1711 1650 1713
f 1716 1652 1717
f 1651 1652 1716
f 1717 1652 1718
f 1652 1649 1718
f 1649 1714 1718
f 1714 1715 1718
f 1719 1720 1721
f 1721 1720 1722
f 1721 1722 1723
f 1654 1722 1724
f 1654 1653 1722
f 1722 1653 1723
f 1654 1724 1725
f 1655 1654 1725
f 1655 1725 1726
f 1656 1655 1726
f 1656 1726 1727
f 1657 1656 1727
f 1658 1657 1727
f 1658 1727 1728
f 1719 1659 1729
f 1659 1719 1721
f 1660 1659 1721
f 1661 1660 1721
f 1661 1721 1723
f 1653 1661 1723
f 1730 1728 1731
f 1662 1728 1730
f 1662 1658 1728
f 1663 1662 1730
f 1732 1733 1734
f 1659 1664 1734
f 1733 1659 1734
f 1729 1659 1733
f 1730 1731 1735
f 1735 1731 1736
f 1663 1730 1735
f 1665 1663 1735
f 1732 1734 1737
f 1737 1666 1738
f 1734 1666 1737
f 1664 1666 1734
f 1735 1736 1739
f 1740 1739 1741
f 1735 1739 1740
f 1667 1735 1740
f 1667 1665 1735
f 1668 1667 1740
f 1670 1669 1742
f 1670 1742 1743
f 1671 1670 1743
f 1671 1743 1744
f 1672 1671 1744
f 1673 1672 1744
f 1666 1674 1745
f 1738 1666 1745
f 1674 1675 1745
f 1745 1675 1746
f 1740 1741 1747
f 1747 1741 1748
f 1668 1740 1747
f 1677 1668 1747
f 1669 1683 1742
f 1743 1742 1749
f 1742 1683 1749
f 1683 1684 1749
f 1744 1743 1749
f 1744 1749 1750
f 1673 1744 1750
f 1685 1673 1750
f 1675 1686 1751
f 1746 1675 1751
f 1686 1687 1751
f 1751 1687 1752
f 1691 1690 1753
f 1753 1690 1754
f 1690 1692 1754
f 1692 1747 1754
f 1747 1748 1754
f 1692 1677 1747
f 1696 1695 1755
f 1696 1755 1756
f 1697 1696 1756
f 1697 1756 1757
f 1698 1697 1757
f 1698 1757 1758
f 1699 1698 1758
f 1700 1699 1759
f 1699 1758 1759
f 1759 1758 1760
f 1749 1759 1761
f 1749 1684 1759
f 1684 1700 1759
f 1701 1702 1762
f 1702 1750 1762
f 1750 1761 1762
f 1750 1749 1761
f 1702 1685 1750
f 1687 1703 1763
f 1752 1687 1763
f 1763 1704 1764
f 1703 1704 1763
f 1764 1705 1765
f 1704 1705 1764
f 1765 1706 1766
f 1705 1706 1765
f 1706 1691 1753
f 1706 1753 1766
f 1695 1707 1755
f 1756 1755 1767
f 1755 1707 1767
f 1707 1708 1767
f 1757 1756 1767
f 1757 1767 1768
f 1757 1768 1769
f 1757 1769 1770
f 1758 1757 1770
f 1760 1758 1770
f 1701 1762 1771
f 1709 1701 1771
f 1708 1710 1767
f 1767 1712 1768
f 1710 1712 1767
f 1772 1713 1773
f 1712 1713 1772
f 1769 1712 1772
f 1768 1712 1769
f 1772 1773 1774
f 1775 1776 1777
f 1715 1709 1771
f 1715 1771 1776
f 1775 1715 1776
f 1713 1716 1773
f 1716 1717 1778
f 1774 1716 1778
f 1773 1716 1774
f 1717 1718 1778
f 1718 1775 1778
f 1775 1777 1778
f 1718 1715 1775
f 1720 1719 1779
f 1720 1779 1780
f 1720 1780 1781
f 1722 1720 1781
f 1722 1781 1782
f 1724 1722 1782
f 1724 1782 1783
f 1725 1724 1783
f 1726 1725 1783
f 1726 1783 1784
f 1726 1784 1785
f 1726 1785 1786
f 1727 1726 1786
f 1728 1727 1786
f 1787 1788 1789
f 1719 1729 1789
f 1788 1719 1789
f 1779 1719 1788
f 1785 1784 1790
f 1786 1785 1790
f 1786 1790 1791
f 1731 1728 1792
f 1728 1786 1792
f 1786 1791 1792
f 1787 1732 1793
f 1732 1787 1789
f 1733 1732 1789
f 1729 1733 1789
f 1794 1795 1796
f 1736 1731 1792
f 1736 1792 1795
f 1794 1736 1795
f 1732 1737 1797
f 1793 1732 1797
f 1737 1738 1797
f 1797 1738 1798
f 1794 1796 1799
f 1800 1799 1801
f 1794 1799 1800
f 1739 1794 1800
f 1739 1736 1794
f 1741 1739 1800
f 1738 1745 1802
f 1798 1738 1802
f 1745 1746 1802
f 1802 1746 1803
f 1800 1801 1804
f 1748 1741 1805
f 1741 1800 1805
f 1800 1804 1805
f 1746 1751 1806
f 1803 1746 1806
f 1751 1752 1806
f 1806 1752 1807
f 1808 1809 1810
f 1809 1808 1811
f 1808 1753 1811
f 1753 1754 1811
f 1754 1748 1805
f 1754 1805 1811
f 1759 1760 1812
f 1759 1812 1813
f 1761 1759 1813
f 1762 1761 1813
f 1752 1763 1814
f 1807 1752 1814
f 1814 1764 1815
f 1763 1764 1814
f 1815 1765 1816
f 1764 1765 1815
f 1765 1766 1816
f 1766 1808 1816
f 1808 1810 1816
f 1766 1753 1808
f 1770 1769 1817
f 1770 1817 1818
f 1760 1770 1818
f 1760 1818 1819
f 1812 1760 1819
f 1813 1812 1819
f 1813 1819 1820
f 1771 1762 1821
f 1762 1813 1821
f 1813 1820 1821
f 1769 1772 1817
f 1822 1774 1823
f 1772 1774 1822
f 1818 1772 1822
f 1817 1772 1818
f 1822 1823 1824
f 1823 1777 1824
f 1777 1776 1824
f 1776 1771 1821
f 1776 1821 1824
f 1774 1778 1823
f 1778 1777 1823
f 1780 1779 1825
f 1780 1825 1826
f 1780 1826 1827
f 1781 1780 1827
f 1781 1827 1828
f 1782 1781 1828
f 1782 1828 1829
f 1783 1782 1829
f 1783 1829 1830
f 1783 1830 1831
f 1784 1783 1831
f 1831 1830 1832
f 1788 1787 1833
f 1788 1833 1834
f 1779 1788 1825
f 1825 1788 1834
f 1790 1784 1831
f 1832 1835 1836
f 1791 1832 1836
f 1791 1831 1832
f 1791 1790 1831
f 1792 1791 1836
f 1787 1793 1837
f 1833 1787 1837
f 1838 1839 1840
f 1838 1835 1839
f 1836 1835 1838
f 1796 1836 1838
f 1796 1795 1836
f 1795 1792 1836
f 1837 1793 1841
f 1793 1797 1841
f 1841 1797 1842
f 1797 1798 1842
f 1838 1840 1843
f 1844 1843 1845
f 1838 1843 1844
f 1799 1838 1844
f 1799 1796 1838
f 1801 1799 1844
f 1841 1842 1846
f 1846 1847 1848
f 1846 1802 1847
f 1842 1802 1846
f 1798 1802 1842
f 1802 1803 1847
f 1844 1845 1849
f 1850 1849 1851
f 1844 1849 1850
f 1804 1844 1850
f 1804 1801 1844
f 1805 1804 1850
f 1848 1847 1852
f 1852 1806 1853
f 1847 1806 1852
f 1803 1806 1847
f 1806 1807 1853
f 1853 1807 1854
f 1810 1809 1855
f 1855 1809 1856
f 1809 1811 1856
f 1811 1850 1856
f 1850 1851 1856
f 1811 1805 1850
f 1807 1814 1857
f 1854 1807 1857
f 1857 1815 1858
f 1814 1815 1857
f 1858 1816 1859
f 1815 1816 1858
f 1816 1810 1855
f 1816 1855 1859
f 1819 1818 1860
f 1819 1860 1861
f 1819 1861 1862
f 1820 1819 1862
f 1821 1820 1862
f 1821 1862 1863
f 1818 1822 1864
f 1860 1818 1864
f 1864 1824 1865
f 1822 1824 1864
f 1824 1821 1863
f 1824 1863 1865
f 1866 1867 1868
f 1826 1867 1869
f 1826 1825 1867
f 1867 1825 1868
f 1826 1869 1870
f 1827 1826 1870
f 1827 1870 1871
f 1828 1827 1871
f 1828 1871 1872
f 1829 1828 1872
f 1829 1872 1873
f 1830 1829 1873
f 1832 1830 1873
f 1832 1873 1874
f 1866 1833 1875
f 1833 1866 1868
f 1834 1833 1868
f 1825 1834 1868
f 1876 1877 1878
f 1877 1876 1879
f 1832 1874 1880
f 1835 1832 1880
f 1833 1837 1881
f 1875 1833 1881
f 1878 1877 1882
f 1877 1879 1882
f 1840 1839 1883
f 1835 1880 1884
f 1883 1835 1884
f 1839 1835 1883
f 1837 1841 1885
f 1881 1837 1885
f 1840 1883 1886
f 1840 1886 1887
f 1840 1887 1888
f 1843 1840 1888
f 1845 1843 1888
f 1883 1884 1886
f 1841 1846 1889
f 1885 1841 1889
f 1846 1848 1889
f 1889 1848 1890
f 1888 1887 1891
f 1849 1845 1892
f 1845 1888 1892
f 1888 1891 1892
f 1851 1849 1892
f 1851 1892 1893
f 1848 1852 1894
f 1890 1848 1894
f 1894 1853 1895
f 1852 1853 1894
f 1853 1854 1895
f 1895 1854 1896
f 1855 1856 1897
f 1897 1856 1898
f 1856 1851 1893
f 1856 1893 1898
f 1854 1857 1899
f 1896 1854 1899
f 1899 1858 1900
f 1857 1858 1899
f 1900 1859 1901
f 1858 1859 1900
f 1859 1855 1897
f 1859 1897 1901
f 1861 1860 1902
f 1861 1902 1903
f 1862 1861 1903
f 1863 1862 1903
f 1860 1864 1902
f 1902 1865 1903
f 1864 1865 1902
f 1865 1863 1903
f 1867 1866 1904
f 1867 1904 1905
f 1867 1905 1906
f 1869 1867 1906
f 1869 1906 1907
f 1870 1869 1907
f 1870 1907 1908
f 1871 1870 1908
f 1871 1908 1909
f 1872 1871 1909
f 1873 1872 1909
f 1873 1909 1910
f 1873 1910 1911
f 1874 1873 1911
f 1866 1875 1912
f 1904 1866 1912
f 1876 1878 1913
f 1876 1913 1914
f 1879 1876 1914
f 1879 1914 1915
f 1911 1910 1916
f 1880 1874 1917
f 1874 1911 1917
f 1911 1916 1917
f 1875 1881 1918
f 1912 1875 1918
f 1878 1882 1919
f 1913 1878 1919
f 1882 1879 1915
f 1882 1915 1919
f 1880 1917 1920
f 1884 1880 1920
f 1881 1885 1921
f 1918 1881 1921
f 1887 1886 1922
f 1884 1920 1923
f 1922 1884 1923
f 1886 1884 1922
f 1885 1889 1924
f 1921 1885 1924
f 1889 1890 1924
f 1924 1890 1925
f 1891 1887 1922
f 1923 1926 1927
f 1892 1923 1927
f 1892 1922 1923
f 1892 1891 1922
f 1893 1892 1927
f 1890 1894 1928
f 1925 1890 1928
f 1928 1895 1929
f 1894 1895 1928
f 1895 1896 1929
f 1929 1896 1930
f 1931 1932 1933
f 1934 1931 1935
f 1932 1931 1934
f 1926 1934 1935
f 1927 1926 1935
f 1897 1927 1935
f 1897 1898 1927
f 1898 1893 1927
f 1896 1899 1936
f 1930 1896 1936
f 1899 1900 1936
f 1900 1931 1936
f 1931 1933 1936
f 1931 1901 1935
f 1900 1901 1931
f 1901 1897 1935
f 1905 1904 1937
f 1905 1937 1938
f 1905 1938 1939
f 1906 1905 1939
f 1906 1939 1940
f 1907 1906 1940
f 1907 1940 1941
f 1908 1907 1941
f 1908 1941 1942
f 1909 1908 1942
f 1910 1909 1942
f 1910 1942 1943
f 1944 1945 1946
f 1904 1912 1946
f 1945 1904 1946
f 1937 1904 1945
f 1914 1913 1947
f 1915 1914 1947
f 1948 1943 1949
f 1916 1943 1948
f 1916 1910 1943
f 1917 1916 1948
f 1944 1946 1950
f 1944 1950 1951
f 1946 1912 1950
f 1912 1918 1950
f 1952 1953 1954
f 1913 1919 1947
f 1953 1952 1955
f 1919 1915 1947
f 1948 1949 1956
f 1920 1917 1957
f 1917 1948 1957
f 1948 1956 1957
f 1951 1950 1958
f 1958 1921 1959
f 1950 1921 1958
f 1918 1921 1950
f 1954 1953 1960
f 1953 1955 1960
f 1920 1957 1961
f 1923 1920 1961
f 1921 1924 1962
f 1959 1921 1962
f 1924 1925 1962
f 1962 1925 1963
f 1964 1965 1966
f 1926 1923 1961
f 1926 1961 1965
f 1964 1926 1965
f 1925 1928 1967
f 1963 1925 1967
f 1967 1929 1968
f 1928 1929 1967
f 1929 1930 1968
f 1968 1930 1969
f 1933 1932 1970
f 1970 1932 1971
f 1932 1934 1971
f 1934 1964 1971
f 1964 1966 1971
f 1934 1926 1964
f 1930 1936 1972
f 1969 1930 1972
f 1936 1933 1970
f 1936 1970 1972
f 1973 1974 1975
f 1938 1974 1976
f 1938 1937 1974
f 1974 1937 1975
f 1938 1976 1977
f 1939 1938 1977
f 1939 1977 1978
f 1940 1939 1978
f 1940 1978 1979
f 1941 1940 1979
f 1941 1979 1980
f 1942 1941 1980
f 1943 1942 1980
f 1943 1980 1981
f 1973 1944 1982
f 1944 1973 1975
f 1945 1944 1975
f 1937 1945 1975
f 1943 1981 1983
f 1949 1943 1983
f 1944 1951 1984
f 1982 1944 1984
f 1952 1954 1985
f 1952 1985 1986
f 1955 1952 1986
f 1955 1986 1987
f 1988 1983 1989
f 1956 1983 1988
f 1956 1949 1983
f 1957 1956 1988
f 1951 1958 1990
f 1984 1951 1990
f 1958 1959 1990
f 1990 1959 1991
f 1954 1960 1992
f 1985 1954 1992
f 1960 1955 1987
f 1960 1987 1992
f 1988 1989 1993
f 1993 1989 1994
f 1957 1988 1993
f 1961 1957 1993
f 1959 1962 1995
f 1991 1959 1995
f 1962 1963 1995
f 1995 1963 1996
f 1966 1965 1997
f 1965 1993 1997
f 1993 1994 1997
f 1965 1961 1993
f 1963 1967 1998
f 1996 1963 1998
f 1998 1968 1999
f 1967 1968 1998
f 1968 1969 1999
f 1999 1969 2000
f 1999 2000 2001
f 2001 2000 2002
f 2000 1970 2002
f 1970 1971 2002
f 1971 1966 1997
f 1971 1997 2002
f 1969 1972 2000
f 1972 1970 2000
f 1974 1973 2003
f 1974 2003 2004
f 1974 2004 2005
f 1976 1974 2005
f 1976 2005 2006
f 1977 1976 2006
f 1977 2006 2007
f 1978 1977 2007
f 1978 2007 2008
f 1979 1978 2008
f 1980 1979 2008
f 1980 2008 2009
f 1980 2009 2010
f 1981 1980 2010
f 1973 1982 2011
f 2003 1973 2011
f 2010 2009 2012
f 1983 1981 2013
f 1981 2010 2013
f 2010 2012 2013
f 1982 1984 2014
f 2011 1982 2014
f 1986 1985 2015
f 1986 2015 2016
f 1987 1986 2016
f 1987 2016 2017
f 1983 2013 2018
f 1989 1983 2018
f 2014 1984 2019
f 1984 1990 2019
f 2019 1990 2020
f 1990 1991 2020
f 1985 1992 2021
f 2015 1985 2021
f 1992 1987 2017
f 1992 2017 2021
f 1989 2018 2022
f 1994 1989 2022
f 2019 2020 2023
f 2023 1995 2024
f 2020 1995 2023
f 1991 1995 2020
f 1995 1996 2024
f 2024 1996 2025
f 1994 2022 2026
f 1997 1994 2026
f 1996 1998 2027
f 2025 1996 2027
f 2027 1999 2028
f 1998 1999 2027
f 2028 2001 2029
f 1999 2001 2028
f 2029 2002 2030
f 2001 2002 2029
f 2002 1997 2026
f 2002 2026 2030
f 2004 2003 2031
f 2004 2031 2032
f 2004 2032 2033
f 2005 2004 2033
f 2005 2033 2034
f 2006 2005 2034
f 2006 2034 2035
f 2007 2006 2035
f 2007 2035 2036
f 2008 2007 2036
f 2009 2008 2036
f 2009 2036 2037
f 2003 2011 2038
f 2031 2003 2038
f 2039 2037 2040
f 2012 2037 2039
f 2012 2009 2037
f 2013 2012 2039
f 2011 2014 2041
f 2038 2011 2041
f 2016 2015 2042
f 2017 2016 2042
f 2039 2040 2043
f 2018 2013 2044
f 2013 2039 2044
f 2039 2043 2044
f 2014 2019 2045
f 2041 2014 2045
f 2015 2021 2042
f 2021 2017 2042
f 2018 2044 2046
f 2022 2018 2046
f 2019 2023 2047
f 2045 2019 2047
f 2047 2024 2048
f 2023 2024 2047
f 2024 2025 2048
f 2048 2025 2049
f 2050 2051 2052
f 2026 2022 2046
f 2026 2046 2051
f 2050 2026 2051
f 2025 2027 2053
f 2049 2025 2053
f 2053 2028 2054
f 2027 2028 2053
f 2054 2029 2055
f 2028 2029 2054
f 2029 2030 2055
f 2030 2050 2055
f 2050 2052 2055
f 2030 2026 2050
f 2032 2031 2056
f 2032 2056 2057
f 2032 2057 2058
f 2033 2032 2058
f 2033 2058 2059
f 2034 2033 2059
f 2034 2059 2060
f 2035 2034 2060
f 2036 2035 2060
f 2036 2060 2061
f 2036 2061 2062
f 2037 2036 2062
f 2031 2038 2063
f 2056 2031 2063
f 2062 2061 2064
f 2064 2061 2065
f 2037 2062 2064
f 2040 2037 2064
f 2066 2067 2068
f 2038 2041 2068
f 2067 2038 2068
f 2063 2038 2067
f 2064 2065 2069
f 2070 2069 2071
f 2064 2069 2070
f 2043 2064 2070
f 2043 2040 2064
f 2044 2043 2070
f 2066 2068 2072
f 2072 2045 2073
f 2068 2045 2072
f 2041 2045 2068
f 2070 2071 2074
f 2074 2071 2075
f 2044 2070 2074
f 2046 2044 2074
f 2045 2047 2076
f 2073 2045 2076
f 2076 2048 2077
f 2047 2048 2076
f 2048 2049 2077
f 2077 2049 2078
f 2077 2078 2079
f 2080 2078 2081
f 2079 2078 2080
f 2082 2081 2083
f 2080 2081 2082
f 2075 2082 2083
f 2074 2075 2083
f 2052 2074 2083
f 2052 2051 2074
f 2051 2046 2074
f 2049 2053 2078
f 2078 2054 2081
f 2053 2054 2078
f 2081 2055 2083
f 2054 2055 2081
f 2055 2052 2083
f 2057 2056 2084
f 2057 2084 2085
f 2057 2085 2086
f 2058 2057 2086
f 2058 2086 2087
f 2059 2058 2087
f 2060 2059 2087
f 2060 2087 2088
f 2060 2088 2089
f 2061 2060 2089
f 2056 2063 2090
f 2084 2056 2090
f 2089 2088 2091
f 2065 2061 2092
f 2061 2089 2092
f 2089 2091 2092
f 2067 2066 2093
f 2067 2093 2094
f 2063 2067 2090
f 2090 2067 2094
f 2095 2092 2096
f 2069 2092 2095
f 2069 2065 2092
f 2071 2069 2095
f 2066 2072 2097
f 2093 2066 2097
f 2072 2073 2097
f 2097 2073 2098
f 2095 2096 2099
f 2099 2096 2100
f 2071 2095 2099
f 2075 2071 2099
f 2073 2076 2101
f 2098 2073 2101
f 2101 2077 2102
f 2076 2077 2101
f 2102 2079 2103
f 2077 2079 2102
f 2103 2080 2104
f 2079 2080 2103
f 2080 2082 2104
f 2082 2099 2104
f 2099 2100 2104
f 2082 2075 2099
f 2085 2084 2105
f 2086 2085 2106
f 2085 2105 2106
f 2106 2105 2107
f 2086 2106 2108
f 2087 2086 2108
f 2088 2087 2108
f 2088 2108 2109
f 2084 2090 2110
f 2084 2110 2111
f 2105 2084 2111
f 2107 2105 2111
f 2112 2109 2113
f 2091 2109 2112
f 2091 2088 2109
f 2092 2091 2112
f 2094 2093 2114
f 2094 2114 2115
f 2090 2094 2110
f 2110 2094 2115
f 2112 2113 2116
f 2116 2113 2117
f 2092 2112 2116
f 2096 2092 2116
f 2093 2097 2118
f 2114 2093 2118
f 2097 2098 2118
f 2118 2098 2119
f 2116 2117 2120
f 2120 2117 2121
f 2096 2116 2120
f 2100 2096 2120
f 2098 2101 2122
f 2119 2098 2122
f 2122 2102 2123
f 2101 2102 2122
f 2123 2103 2124
f 2102 2103 2123
f 2103 2104 2124
f 2104 2120 2124
f 2120 2121 2124
f 2104 2100 2120
f 2125 2126 2127
f 2106 2126 2128
f 2106 2107 2126
f 2126 2107 2127
f 2106 2128 2129
f 2108 2106 2129
f 2109 2108 2129
f 2109 2129 2130
f 2125 2110 2131
f 2110 2125 2127
f 2111 2110 2127
f 2107 2111 2127
f 2109 2130 2132
f 2113 2109 2132
f 2115 2114 2133
f 2115 2133 2134
f 2110 2115 2131
f 2131 2115 2134
f 2113 2132 2135
f 2117 2113 2135
f 2114 2118 2136
f 2133 2114 2136
f 2118 2119 2136
f 2136 2119 2137
f 2138 2139 2140
f 2121 2117 2135
f 2121 2135 2139
f 2138 2121 2139
f 2119 2122 2141
f 2137 2119 2141
f 2141 2123 2142
f 2122 2123 2141
f 2123 2124 2142
f 2124 2138 2142
f 2138 2140 2142
f 2124 2121 2138
f 2126 2125 2143
f 2126 2143 2144
f 2126 2144 2145
f 2128 2126 2145
f 2129 2128 2145
f 2129 2145 2146
f 2129 2146 2147
f 2130 2129 2147
f 2125 2131 2148
f 2143 2125 2148
f 2147 2146 2149
f 2149 2146 2150
f 2130 2147 2149
f 2132 2130 2149
f 2134 2133 2151
f 2134 2151 2152
f 2131 2134 2148
f 2148 2134 2152
f 2149 2150 2153
f 2153 2150 2154
f 2132 2149 2153
f 2135 2132 2153
f 2133 2136 2155
f 2151 2133 2155
f 2136 2137 2155
f 2155 2137 2156
f 2140 2139 2157
f 2139 2153 2157
f 2153 2154 2157
f 2139 2135 2153
f 2137 2141 2158
f 2156 2137 2158
f 2158 2142 2159
f 2141 2142 2158
f 2142 2140 2157
f 2142 2157 2159
f 2144 2143 2160
f 2144 2160 2161
f 2144 2161 2162
f 2145 2144 2162
f 2146 2145 2162
f 2146 2162 2163
f 2143 2148 2164
f 2160 2143 2164
f 2146 2163 2165
f 2150 2146 2165
f 2152 2151 2166
f 2152 2166 2167
f 2148 2152 2164
f 2164 2152 2167
f 2150 2165 2168
f 2154 2150 2168
f 2151 2155 2169
f 2166 2151 2169
f 2155 2156 2169
f 2169 2156 2170
f 2154 2168 2171
f 2157 2154 2171
f 2156 2158 2172
f 2170 2156 2172
f 2172 2159 2173
f 2158 2159 2172
f 2159 2157 2171
f 2159 2171 2173
f 2161 2160 2174
f 2161 2174 2175
f 2161 2175 2176
f 2162 2161 2176
f 2163 2162 2176
f 2163 2176 2177
f 2160 2164 2178
f 2174 2160 2178
f 2163 2177 2179
f 2165 2163 2179
f 2167 2166 2180
f 2167 2180 2181
f 2164 2167 2178
f 2178 2167 2181
f 2165 2179 2182
f 2168 2165 2182
f 2166 2169 2183
f 2180 2166 2183
f 2169 2170 2183
f 2183 2170 2184
f 2185 2186 2187
f 2171 2168 2182
f 2171 2182 2186
f 2185 2171 2186
f 2170 2172 2188
f 2184 2170 2188
f 2172 2173 2188
f 2173 2185 2188
f 2185 2187 2188
f 2173 2171 2185
f 2175 2174 2189
f 2175 2189 2190
f 2175 2190 2191
f 2176 2175 2191
f 2177 2176 2191
f 2177 2191 2192
f 2174 2178 2193
f 2189 2174 2193
f 2177 2192 2194
f 2179 2177 2194
f 2181 2180 2195
f 2181 2195 2196
f 2178 2181 2193
f 2193 2181 2196
f 2179 2194 2197
f 2182 2179 2197
f 2180 2183 2198
f 2195 2180 2198
f 2183 2184 2198
f 2198 2184 2199
f 2187 2186 2200
f 2200 2186 2201
f 2186 2182 2197
f 2186 2197 2201
f 2184 2188 2202
f 2199 2184 2202
f 2188 2187 2200
f 2188 2200 2202
f 2190 2189 2203
f 2190 2203 2204
f 2191 2190 2204
f 2192 2191 2204
f 2189 2193 2205
f 2189 2205 2206
f 2203 2189 2206
f 2204 2203 2206
f 2204 2206 2207
f 2204 2207 2208
f 2192 2204 2208
f 2194 2192 2208
f 2196 2195 2209
f 2196 2209 2210
f 2193 2196 2205
f 2205 2196 2210
f 2208 2207 2211
f 2197 2194 2212
f 2194 2208 2212
f 2208 2211 2212
f 2195 2198 2213
f 2209 2195 2213
f 2198 2199 2213
f 2213 2199 2214
f 2200 2201 2215
f 2215 2201 2216
f 2201 2197 2212
f 2201 2212 2216
f 2199 2202 2217
f 2214 2199 2217
f 2202 2200 2215
f 2202 2215 2217
f 2206 2205 2218
f 2206 2218 2219
f 2207 2206 2219
f 2207 2219 2220
f 2210 2209 2221
f 2210 2221 2222
f 2205 2210 2218
f 2218 2210 2222
f 2223 2220 2224
f 2211 2220 2223
f 2211 2207 2220
f 2212 2211 2223
f 2221 2209 2225
f 2209 2213 2225
f 2225 2213 2226
f 2213 2214 2226
f 2215 2216 2227
f 2216 2223 2227
f 2223 2224 2227
f 2216 2212 2223
f 2225 2226 2228
f 2228 2217 2229
f 2226 2217 2228
f 2214 2217 2226
f 2217 2215 2227
f 2217 2227 2229
f 2219 2218 2230
f 2219 2230 2231
f 2220 2219 2231
f 2220 2231 2232
f 2222 2221 2233
f 2222 2233 2234
f 2218 2222 2230
f 2230 2222 2234
f 2220 2232 2235
f 2224 2220 2235
f 2221 2225 2236
f 2233 2221 2236
f 2224 2235 2237
f 2227 2224 2237
f 2225 2228 2238
f 2236 2225 2238
f 2238 2229 2239
f 2228 2229 2238
f 2229 2227 2237
f 2229 2237 2239
f 2231 2230 2240
f 2231 2240 2241
f 2232 2231 2241
f 2232 2241 2242
f 2234 2233 2243
f 2234 2243 2244
f 2230 2234 2240
f 2240 2234 2244
f 2232 2242 2245
f 2235 2232 2245
f 2233 2236 2246
f 2243 2233 2246
f 2235 2245 2247
f 2237 2235 2247
f 2236 2238 2248
f 2246 2236 2248
f 2248 2239 2249
f 2238 2239 2248
f 2239 2237 2247
f 2239 2247 2249
f 2241 2240 2250
f 2241 2250 2251
f 2242 2241 2251
f 2242 2251 2252
f 2244 2243 2253
f 2244 2253 2254
f 2240 2244 2250
f 2250 2244 2254
f 2242 2252 2255
f 2245 2242 2255
f 2243 2246 2256
f 2253 2243 2256
f 2257 2258 2259
f 2247 2245 2255
f 2247 2255 2258
f 2257 2247 2258
f 2246 2248 2260
f 2256 2246 2260
f 2248 2249 2260
f 2249 2257 2260
f 2257 2259 2260
f 2249 2247 2257
f 2251 2250 2261
f 2251 2261 2262
f 2252 2251 2262
f 2252 2262 2263
f 2254 2253 2264
f 2254 2264 2265
f 2250 2254 2261
f 2261 2254 2265
f 2252 2263 2266
f 2255 2252 2266
f 2253 2256 2264
f 2264 2256 2267
f 2264 2267 2268
f 2268 2267 2269
f 2267 2259 2269
f 2259 2258 2269
f 2258 2255 2266
f 2258 2266 2269
f 2256 2260 2267
f 2260 2259 2267
f 2262 2261 2270
f 2262 2270 2271
f 2263 2262 2271
f 2263 2271 2272
f 2265 2264 2273
f 2265 2273 2274
f 2261 2265 2270
f 2270 2265 2274
f 2263 2272 2275
f 2266 2263 2275
f 2264 2268 2276
f 2273 2264 2276
f 2276 2269 2277
f 2268 2269 2276
f 2269 2266 2275
f 2269 2275 2277
f 2271 2270 2278
f 2271 2278 2279
f 2272 2271 2279
f 2272 2279 2280
f 2274 2273 2281
f 2274 2281 2282
f 2270 2274 2278
f 2278 2274 2282
f 2272 2280 2283
f 2275 2272 2283
f 2273 2276 2284
f 2281 2273 2284
f 2284 2277 2285
f 2276 2277 2284
f 2277 2275 2283
f 2277 2283 2285
f 2279 2278 2286
f 2280 2279 2286
f 2282 2281 2287
f 2282 2287 2288
f 2286 2288 2289
f 2286 2278 2288
f 2278 2282 2288
f 2283 2280 2290
f 2280 2286 2290
f 2286 2289 2290
f 2281 2284 2291
f 2287 2281 2291
f 2291 2285 2292
f 2284 2285 2291
f 2285 2283 2290
f 2285 2290 2292
f 2288 2287 2293
f 2288 2293 2294
f 2289 2288 2294
f 2289 2294 2295
f 2289 2295 2296
f 2290 2289 2296
f 2287 2291 2297
f 2293 2287 2297
f 2291 2292 2297
f 2292 2296 2297
f 2296 2295 2297
f 2292 2290 2296
f 2294 2293 2298
f 2295 2294 2298
f 2293 2297 2298
f 2297 2295 2298
f 875 874 1035
f 1034 875 1035
f 77 76 1078
f 1257 104 1322
f 105 104 1257
f 1322 130 1387
f 882 130 1322
f 76 56 1079
f 56 60 1079
f 75 78 880
f 121 123 124
f 148 155 883
f 180 148 883
f 152 180 883
f 129 128 157
f 56 42 875
f 59 56 875
f 45 62 1080
f 1080 62 1083
f 62 878 1083
f 58 45 1080
f 44 45 58
f 877 62 1191
f 62 65 1191
f 65 879 1191
f 122 99 1186
f 99 75 1186
f 75 881 1186
f 153 152 884
f 1033 59 1034
f 59 875 1034
f 876 877 1134
f 1134 877 1191
f 880 78 1129
f 83 82 1190
f 101 105 1257
f 81 84 1257
f 1190 81 1257
f 149 147 1314
f 125 1250 1314
f 126 125 1314
f 147 126 1314
f 124 123 1250
f 103 882 1322
f 153 884 1381
f 151 153 1381
f 129 157 1381
f 874 57 1035
f 57 58 1035
f 1078 76 1079
f 2299 2300 2301
f 2301 2300 2302
f 2299 2301 2303
f 2301 2302 2303
f 2304 2305 2306
f 2306 2305 2307
f 2308 2309 2310
f 2309 2304 2310
f 2304 2299 2310
f 2299 2304 2306
f 2300 2299 2306
f 2302 2307 2311
f 2302 2300 2307
f 2300 2306 2307
f 2308 2310 2312
f 2308 2312 2313
f 2310 2299 2312
f 2299 2303 2312
f 2312 2303 2314
f 2302 2311 2315
f 2314 2302 2315
f 2303 2302 2314
f 2313 2312 2316
f 2316 2314 2317
f 2312 2314 2316
f 2314 2315 2317
f 2318 2319 2320
f 2305 2319 2321
f 2305 2304 2319
f 2319 2304 2320
f 2305 2321 2322
f 2305 2322 2323
f 2307 2305 2323
f 2323 2322 2324
f 2318 2308 2325
f 2308 2318 2320
f 2309 2308 2320
f 2304 2309 2320
f 2311 2307 2323
f 2311 2323 2326
f 2311 2326 2327
f 2323 2324 2326
f 2308 2313 2328
f 2325 2308 2328
f 2311 2327 2329
f 2315 2311 2329
f 2313 2316 2330
f 2328 2313 2330
f 2330 2317 2331
f 2316 2317 2330
f 2317 2315 2329
f 2317 2329 2331
f 2319 2318 2332
f 2319 2332 2333
f 2319 2333 2334
f 2321 2319 2334
f 2321 2334 2335
f 2322 2321 2335
f 2324 2322 2335
f 2324 2335 2336
f 2318 2325 2337
f 2332 2318 2337
f 2327 2326 2338
f 2338 2326 2339
f 2326 2324 2336
f 2326 2336 2339
f 2325 2328 2340
f 2337 2325 2340
f 2327 2338 2341
f 2329 2327 2341
f 2328 2330 2342
f 2340 2328 2342
f 2342 2331 2343
f 2330 2331 2342
f 2331 2329 2341
f 2331 2341 2343
f 2344 2345 2346
f 2346 2345 2347
f 2333 2332 2348
f 2333 2348 2349
f 2333 2349 2350
f 2334 2333 2350
f 2344 2334 2350
f 2334 2344 2346
f 2335 2334 2346
f 2336 2347 2351
f 2336 2335 2347
f 2335 2346 2347
f 2332 2337 2352
f 2348 2332 2352
f 2338 2339 2353
f 2336 2351 2354
f 2353 2336 2354
f 2339 2336 2353
f 2337 2340 2355
f 2352 2337 2355
f 2341 2338 2353
f 2341 2353 2356
f 2341 2356 2357
f 2353 2354 2356
f 2340 2342 2358
f 2355 2340 2358
f 2358 2343 2359
f 2342 2343 2358
f 2343 2341 2357
f 2343 2357 2359
f 2360 2361 2362
f 2345 2361 2363
f 2345 2344 2361
f 2361 2344 2362
f 2347 2345 2363
f 2347 2363 2364
f 2349 2348 2365
f 2349 2365 2366
f 2360 2349 2366
f 2349 2360 2362
f 2350 2349 2362
f 2344 2350 2362
f 2347 2364 2367
f 2351 2347 2367
f 2348 2352 2368
f 2365 2348 2368
f 2351 2367 2369
f 2354 2351 2369
f 2352 2355 2370
f 2368 2352 2370
f 2357 2356 2371
f 2354 2369 2372
f 2371 2354 2372
f 2356 2354 2371
f 2355 2358 2373
f 2370 2355 2373
f 2358 2359 2374
f 2358 2374 2375
f 2373 2358 2375
f 2376 2371 2377
f 2357 2371 2376
f 2374 2357 2376
f 2359 2357 2374
f 2371 2372 2377
f 2375 2374 2378
f 2374 2376 2378
f 2361 2360 2379
f 2361 2379 2380
f 2361 2380 2381
f 2363 2361 2381
f 2364 2363 2381
f 2364 2381 2382
f 2383 2384 2385
f 2366 2384 2386
f 2366 2365 2384
f 2384 2365 2385
f 2360 2366 2379
f 2379 2366 2386
f 2364 2382 2387
f 2367 2364 2387
f 2383 2385 2388
f 2383 2388 2389
f 2385 2365 2388
f 2365 2368 2388
f 2367 2387 2390
f 2369 2367 2390
f 2389 2388 2391
f 2391 2370 2392
f 2388 2370 2391
f 2368 2370 2388
f 2369 2390 2393
f 2372 2369 2393
f 2370 2373 2394
f 2392 2370 2394
f 2373 2375 2394
f 2394 2375 2395
f 2376 2377 2396
f 2372 2393 2397
f 2396 2372 2397
f 2377 2372 2396
f 2375 2378 2398
f 2395 2375 2398
f 2398 2378 2399
f 2378 2376 2399
f 2376 2396 2399
f 2396 2397 2399
f 2400 2401 2402
f 2380 2401 2403
f 2380 2379 2401
f 2401 2379 2402
f 2380 2403 2404
f 2381 2380 2404
f 2382 2381 2404
f 2382 2404 2405
f 2384 2383 2406
f 2384 2406 2407
f 2400 2384 2407
f 2384 2400 2402
f 2386 2384 2402
f 2379 2386 2402
f 2382 2405 2408
f 2387 2382 2408
f 2383 2389 2409
f 2406 2383 2409
f 2387 2408 2410
f 2390 2387 2410
f 2389 2391 2411
f 2409 2389 2411
f 2391 2392 2411
f 2411 2392 2412
f 2390 2410 2413
f 2393 2390 2413
f 2392 2394 2414
f 2412 2392 2414
f 2394 2395 2414
f 2414 2395 2415
f 2393 2413 2416
f 2397 2393 2416
f 2395 2398 2417
f 2415 2395 2417
f 2417 2399 2418
f 2398 2399 2417
f 2399 2397 2416
f 2399 2416 2418
f 2401 2400 2419
f 2401 2419 2420
f 2401 2420 2421
f 2403 2401 2421
f 2403 2421 2422
f 2404 2403 2422
f 2405 2404 2422
f 2405 2422 2423
f 2407 2406 2424
f 2407 2424 2425
f 2400 2407 2419
f 2419 2407 2425
f 2405 2423 2426
f 2408 2405 2426
f 2406 2409 2427
f 2424 2406 2427
f 2408 2426 2428
f 2410 2408 2428
f 2409 2411 2429
f 2427 2409 2429
f 2411 2412 2429
f 2429 2412 2430
f 2410 2428 2431
f 2410 2431 2432
f 2413 2410 2432
f 2432 2431 2433
f 2412 2414 2434
f 2430 2412 2434
f 2414 2415 2434
f 2434 2415 2435
f 2416 2413 2432
f 2416 2432 2436
f 2416 2436 2437
f 2432 2433 2436
f 2415 2417 2438
f 2435 2415 2438
f 2438 2418 2439
f 2417 2418 2438
f 2418 2416 2437
f 2418 2437 2439
f 2440 2441 2442
f 2420 2441 2443
f 2420 2419 2441
f 2441 2419 2442
f 2420 2443 2444
f 2421 2420 2444
f 2421 2444 2445
f 2422 2421 2445
f 2423 2422 2445
f 2423 2445 2446
f 2447 2448 2449
f 2448 2440 2449
f 2440 2424 2449
f 2424 2440 2442
f 2425 2424 2442
f 2419 2425 2442
f 2423 2446 2450
f 2426 2423 2450
f 2447 2449 2451
f 2447 2451 2452
f 2449 2424 2451
f 2424 2427 2451
f 2426 2450 2453
f 2428 2426 2453
f 2452 2451 2454
f 2454 2429 2455
f 2451 2429 2454
f 2427 2429 2451
f 2429 2430 2455
f 2455 2430 2456
f 2431 2428 2457
f 2428 2453 2457
f 2433 2431 2457
f 2433 2457 2458
f 2430 2434 2459
f 2456 2430 2459
f 2434 2435 2459
f 2459 2435 2460
f 2437 2436 2461
f 2433 2458 2462
f 2461 2433 2462
f 2436 2433 2461
f 2435 2438 2463
f 2460 2435 2463
f 2463 2439 2464
f 2438 2439 2463
f 2464 2439 2465
f 2439 2437 2465
f 2437 2461 2465
f 2461 2462 2465
f 2441 2440 2466
f 2441 2466 2467
f 2441 2467 2468
f 2443 2441 2468
f 2443 2468 2469
f 2444 2443 2469
f 2444 2469 2470
f 2445 2444 2470
f 2446 2445 2470
f 2446 2470 2471
f 2448 2447 2472
f 2448 2472 2473
f 2440 2448 2466
f 2466 2448 2473
f 2446 2471 2474
f 2450 2446 2474
f 2447 2452 2475
f 2472 2447 2475
f 2450 2474 2476
f 2450 2476 2477
f 2453 2450 2477
f 2477 2476 2478
f 2452 2454 2479
f 2475 2452 2479
f 2454 2455 2480
f 2454 2480 2481
f 2479 2454 2481
f 2455 2456 2480
f 2457 2453 2477
f 2458 2478 2482
f 2458 2457 2478
f 2457 2477 2478
f 2481 2480 2483
f 2483 2459 2484
f 2480 2459 2483
f 2456 2459 2480
f 2459 2460 2484
f 2484 2460 2485
f 2458 2482 2486
f 2462 2458 2486
f 2460 2463 2487
f 2485 2460 2487
f 2487 2464 2488
f 2463 2464 2487
f 2488 2465 2489
f 2464 2465 2488
f 2465 2462 2486
f 2465 2486 2489
f 2490 2491 2492
f 2467 2491 2493
f 2467 2466 2491
f 2491 2466 2492
f 2467 2493 2494
f 2468 2467 2494
f 2468 2494 2495
f 2469 2468 2495
f 2469 2495 2496
f 2470 2469 2496
f 2471 2470 2496
f 2471 2496 2497
f 2490 2472 2498
f 2472 2490 2492
f 2473 2472 2492
f 2466 2473 2492
f 2471 2497 2499
f 2474 2471 2499
f 2472 2475 2500
f 2498 2472 2500
f 2501 2499 2502
f 2476 2499 2501
f 2476 2474 2499
f 2478 2476 2501
f 2475 2479 2503
f 2500 2475 2503
f 2479 2481 2503
f 2503 2481 2504
f 2501 2502 2505
f 2482 2478 2506
f 2478 2501 2506
f 2501 2505 2506
f 2481 2483 2507
f 2504 2481 2507
f 2507 2484 2508
f 2483 2484 2507
f 2484 2485 2508
f 2508 2485 2509
f 2482 2506 2510
f 2486 2482 2510
f 2485 2487 2511
f 2509 2485 2511
f 2511 2488 2512
f 2487 2488 2511
f 2512 2489 2513
f 2488 2489 2512
f 2489 2486 2510
f 2489 2510 2513
f 2491 2490 2514
f 2491 2514 2515
f 2491 2515 2516
f 2493 2491 2516
f 2493 2516 2517
f 2494 2493 2517
f 2494 2517 2518
f 2495 2494 2518
f 2496 2495 2518
f 2496 2518 2519
f 2496 2519 2520
f 2497 2496 2520
f 2521 2522 2523
f 2490 2498 2523
f 2522 2490 2523
f 2514 2490 2522
f 2520 2519 2524
f 2499 2497 2525
f 2497 2520 2525
f 2520 2524 2525
f 2521 2523 2526
f 2526 2500 2527
f 2523 2500 2526
f 2498 2500 2523
f 2499 2525 2528
f 2502 2499 2528
f 2500 2503 2529
f 2527 2500 2529
f 2503 2504 2529
f 2529 2504 2530
f 2505 2502 2531
f 2502 2528 2531
f 2506 2505 2531
f 2506 2531 2532
f 2504 2507 2533
f 2530 2504 2533
f 2533 2508 2534
f 2507 2508 2533
f 2508 2509 2534
f 2534 2509 2535
f 2536 2537 2538
f 2510 2506 2532
f 2510 2532 2537
f 2536 2510 2537
f 2509 2511 2539
f 2535 2509 2539
f 2539 2512 2540
f 2511 2512 2539
f 2512 2513 2540
f 2513 2536 2540
f 2536 2538 2540
f 2513 2510 2536
f 2541 2542 2543
f 2515 2542 2544
f 2515 2514 2542
f 2542 2514 2543
f 2515 2544 2545
f 2516 2515 2545
f 2516 2545 2546
f 2517 2516 2546
f 2517 2546 2547
f 2518 2517 2547
f 2519 2518 2547
f 2519 2547 2548
f 2541 2521 2549
f 2521 2541 2543
f 2522 2521 2543
f 2514 2522 2543
f 2550 2548 2551
f 2524 2548 2550
f 2524 2519 2548
f 2525 2524 2550
f 2549 2521 2552
f 2521 2526 2552
f 2552 2526 2553
f 2526 2527 2553
f 2550 2551 2554
f 2554 2551 2555
f 2525 2550 2554
f 2528 2525 2554
f 2552 2553 2556
f 2556 2529 2557
f 2553 2529 2556
f 2527 2529 2553
f 2529 2530 2557
f 2557 2530 2558
f 2554 2555 2559
f 2560 2559 2561
f 2554 2559 2560
f 2531 2554 2560
f 2531 2528 2554
f 2532 2531 2560
f 2530 2533 2562
f 2558 2530 2562
f 2562 2534 2563
f 2533 2534 2562
f 2534 2535 2563
f 2563 2535 2564
f 2538 2537 2565
f 2537 2560 2565
f 2560 2561 2565
f 2537 2532 2560
f 2535 2539 2566
f 2564 2535 2566
f 2566 2540 2567
f 2539 2540 2566
f 2540 2538 2565
f 2540 2565 2567
f 2542 2541 2568
f 2542 2568 2569
f 2542 2569 2570
f 2544 2542 2570
f 2544 2570 2571
f 2545 2544 2571
f 2545 2571 2572
f 2546 2545 2572
f 2546 2572 2573
f 2547 2546 2573
f 2548 2547 2573
f 2548 2573 2574
f 2541 2549 2575
f 2568 2541 2575
f 2548 2574 2576
f 2551 2548 2576
f 2549 2552 2577
f 2575 2549 2577
f 2551 2576 2578
f 2555 2551 2578
f 2552 2556 2579
f 2577 2552 2579
f 2579 2557 2580
f 2556 2557 2579
f 2557 2558 2580
f 2580 2558 2581
f 2582 2578 2583
f 2559 2578 2582
f 2559 2555 2578
f 2561 2559 2582
f 2558 2562 2584
f 2581 2558 2584
f 2584 2563 2585
f 2562 2563 2584
f 2563 2564 2585
f 2585 2564 2586
f 2585 2586 2587
f 2582 2583 2588
f 2583 2587 2588
f 2587 2586 2588
f 2561 2582 2588
f 2565 2561 2588
f 2564 2566 2586
f 2586 2567 2588
f 2566 2567 2586
f 2567 2565 2588
f 2589 2590 2591
f 2569 2590 2592
f 2569 2568 2590
f 2590 2568 2591
f 2569 2592 2593
f 2570 2569 2593
f 2570 2593 2594
f 2571 2570 2594
f 2571 2594 2595
f 2572 2571 2595
f 2573 2572 2595
f 2573 2595 2596
f 2573 2596 2597
f 2574 2573 2597
f 2598 2599 2600
f 2600 2591 2601
f 2599 2591 2600
f 2589 2591 2599
f 2591 2568 2601
f 2568 2575 2601
f 2597 2596 2602
f 2602 2596 2603
f 2574 2597 2602
f 2576 2574 2602
f 2598 2600 2604
f 2600 2601 2605
f 2600 2605 2606
f 2604 2600 2606
f 2601 2575 2605
f 2575 2577 2605
f 2602 2603 2607
f 2607 2603 2608
f 2576 2602 2607
f 2578 2576 2607
f 2606 2605 2609
f 2609 2579 2610
f 2605 2579 2609
f 2577 2579 2605
f 2610 2580 2611
f 2579 2580 2610
f 2580 2581 2611
f 2611 2581 2612
f 2607 2608 2613
f 2583 2578 2614
f 2578 2607 2614
f 2607 2613 2614
f 2581 2584 2615
f 2612 2581 2615
f 2615 2585 2616
f 2584 2585 2615
f 2616 2587 2617
f 2585 2587 2616
f 2587 2583 2614
f 2587 2614 2617
f 2618 2619 2620
f 2590 2619 2621
f 2590 2589 2619
f 2619 2589 2620
f 2590 2621 2622
f 2592 2590 2622
f 2592 2622 2623
f 2593 2592 2623
f 2593 2623 2624
f 2594 2593 2624
f 2594 2624 2625
f 2595 2594 2625
f 2596 2595 2625
f 2596 2625 2626
f 2618 2598 2627
f 2598 2618 2620
f 2599 2598 2620
f 2589 2599 2620
f 2596 2626 2628
f 2603 2596 2628
f 2627 2598 2629
f 2598 2604 2629
f 2629 2604 2630
f 2604 2606 2630
f 2603 2628 2631
f 2608 2603 2631
f 2629 2630 2632
f 2632 2609 2633
f 2630 2609 2632
f 2606 2609 2630
f 2633 2610 2634
f 2609 2610 2633
f 2634 2611 2635
f 2610 2611 2634
f 2611 2612 2635
f 2635 2612 2636
f 2635 2636 2637
f 2638 2636 2639
f 2637 2636 2638
f 2638 2639 2640
f 2631 2638 2640
f 2613 2631 2640
f 2613 2608 2631
f 2614 2613 2640
f 2612 2615 2636
f 2636 2616 2639
f 2615 2616 2636
f 2639 2617 2640
f 2616 2617 2639
f 2617 2614 2640
f 2641 2642 2643
f 2643 2642 2644
f 2645 2646 2647
f 2619 2646 2648
f 2619 2618 2646
f 2646 2618 2647
f 2641 2619 2648
f 2619 2641 2643
f 2621 2619 2643
f 2622 2621 2643
f 2622 2643 2644
f 2622 2644 2649
f 2622 2649 2650
f 2623 2622 2650
f 2623 2650 2651
f 2624 2623 2651
f 2625 2624 2651
f 2625 2651 2652
f 2625 2652 2653
f 2626 2625 2653
f 2645 2647 2654
f 2645 2654 2655
f 2647 2618 2654
f 2618 2627 2654
f 2653 2652 2656
f 2628 2626 2657
f 2626 2653 2657
f 2653 2656 2657
f 2655 2654 2658
f 2658 2629 2659
f 2654 2629 2658
f 2627 2629 2654
f 2660 2661 2662
f 2631 2628 2657
f 2631 2657 2661
f 2660 2631 2661
f 2629 2632 2663
f 2659 2629 2663
f 2663 2633 2664
f 2632 2633 2663
f 2664 2634 2665
f 2633 2634 2664
f 2665 2635 2666
f 2634 2635 2665
f 2666 2637 2667
f 2635 2637 2666
f 2637 2638 2667
f 2638 2660 2667
f 2660 2662 2667
f 2638 2631 2660
f 2668 2669 2670
f 2642 2669 2671
f 2642 2641 2669
f 2669 2641 2670
f 2642 2671 2672
f 2642 2672 2673
f 2644 2642 2673
f 2673 2672 2674
f 2646 2645 2675
f 2646 2675 2676
f 2668 2646 2676
f 2646 2668 2670
f 2648 2646 2670
f 2641 2648 2670
f 2649 2644 2673
f 2650 2649 2673
f 2650 2673 2674
f 2650 2674 2677
f 2650 2677 2678
f 2651 2650 2678
f 2652 2651 2678
f 2652 2678 2679
f 2645 2655 2680
f 2675 2645 2680
f 2681 2679 2682
f 2656 2679 2681
f 2656 2652 2679
f 2657 2656 2681
f 2655 2658 2683
f 2680 2655 2683
f 2658 2659 2683
f 2683 2659 2684
f 2685 2686 2687
f 2685 2682 2686
f 2681 2682 2685
f 2662 2681 2685
f 2662 2661 2681
f 2661 2657 2681
f 2659 2663 2688
f 2684 2659 2688
f 2688 2664 2689
f 2663 2664 2688
f 2689 2665 2690
f 2664 2665 2689
f 2690 2666 2691
f 2665 2666 2690
f 2666 2667 2691
f 2667 2685 2691
f 2685 2687 2691
f 2667 2662 2685
f 2669 2668 2692
f 2669 2692 2693
f 2669 2693 2694
f 2671 2669 2694
f 2671 2694 2695
f 2672 2671 2695
f 2674 2672 2695
f 2674 2695 2696
f 2676 2675 2697
f 2676 2697 2698
f 2668 2676 2692
f 2692 2676 2698
f 2677 2674 2699
f 2674 2696 2699
f 2678 2677 2699
f 2678 2699 2700
f 2678 2700 2701
f 2679 2678 2701
f 2675 2680 2702
f 2697 2675 2702
f 2701 2700 2703
f 2703 2700 2704
f 2679 2701 2703
f 2682 2679 2703
f 2702 2680 2705
f 2680 2683 2705
f 2705 2683 2706
f 2683 2684 2706
f 2687 2686 2707
f 2686 2703 2707
f 2703 2704 2707
f 2686 2682 2703
f 2705 2706 2708
f 2708 2688 2709
f 2706 2688 2708
f 2684 2688 2706
f 2709 2689 2710
f 2688 2689 2709
f 2710 2690 2711
f 2689 2690 2710
f 2711 2691 2712
f 2690 2691 2711
f 2691 2687 2707
f 2691 2707 2712
f 2713 2714 2715
f 2693 2714 2716
f 2693 2692 2714
f 2714 2692 2715
f 2693 2716 2717
f 2694 2693 2717
f 2694 2717 2718
f 2695 2694 2718
f 2696 2695 2718
f 2696 2718 2719
f 2720 2721 2722
f 2721 2713 2722
f 2713 2697 2722
f 2697 2713 2715
f 2698 2697 2715
f 2692 2698 2715
f 2699 2696 2723
f 2696 2719 2723
f 2700 2699 2723
f 2700 2723 2724
f 2720 2722 2725
f 2720 2725 2726
f 2722 2697 2725
f 2697 2702 2725
f 2700 2724 2727
f 2704 2700 2727
f 2726 2725 2728
f 2729 2728 2730
f 2728 2705 2730
f 2725 2705 2728
f 2702 2705 2725
f 2729 2730 2731
f 2704 2727 2732
f 2707 2704 2732
f 2705 2708 2730
f 2708 2709 2733
f 2731 2708 2733
f 2730 2708 2731
f 2733 2710 2734
f 2709 2710 2733
f 2734 2711 2735
f 2710 2711 2734
f 2735 2712 2736
f 2711 2712 2735
f 2712 2707 2732
f 2712 2732 2736
f 2714 2713 2737
f 2714 2737 2738
f 2714 2738 2739
f 2716 2714 2739
f 2716 2739 2740
f 2717 2716 2740
f 2717 2740 2741
f 2718 2717 2741
f 2719 2718 2741
f 2719 2741 2742
f 2721 2720 2743
f 2721 2743 2744
f 2713 2721 2737
f 2737 2721 2744
f 2745 2742 2746
f 2723 2742 2745
f 2723 2719 2742
f 2724 2723 2745
f 2720 2726 2747
f 2743 2720 2747
f 2745 2746 2748
f 2748 2746 2749
f 2724 2745 2748
f 2727 2724 2748
f 2726 2728 2750
f 2747 2726 2750
f 2728 2729 2751
f 2728 2751 2752
f 2750 2728 2752
f 2729 2731 2751
f 2748 2749 2753
f 2753 2749 2754
f 2727 2748 2753
f 2732 2727 2753
f 2752 2751 2755
f 2755 2733 2756
f 2751 2733 2755
f 2731 2733 2751
f 2756 2734 2757
f 2733 2734 2756
f 2757 2735 2758
f 2734 2735 2757
f 2735 2736 2758
f 2736 2753 2758
f 2753 2754 2758
f 2736 2732 2753
f 2759 2760 2761
f 2738 2760 2762
f 2738 2737 2760
f 2760 2737 2761
f 2738 2762 2763
f 2739 2738 2763
f 2739 2763 2764
f 2740 2739 2764
f 2740 2764 2765
f 2741 2740 2765
f 2742 2741 2765
f 2742 2765 2766
f 2759 2743 2767
f 2743 2759 2761
f 2744 2743 2761
f 2737 2744 2761
f 2742 2766 2768
f 2746 2742 2768
f 2743 2747 2769
f 2767 2743 2769
f 2746 2768 2770
f 2749 2746 2770
f 2747 2750 2771
f 2769 2747 2771
f 2750 2752 2771
f 2771 2752 2772
f 2749 2770 2773
f 2754 2749 2773
f 2752 2755 2774
f 2772 2752 2774
f 2774 2756 2775
f 2755 2756 2774
f 2775 2757 2776
f 2756 2757 2775
f 2776 2758 2777
f 2757 2758 2776
f 2758 2754 2773
f 2758 2773 2777
f 2778 2779 2780
f 2760 2779 2781
f 2760 2759 2779
f 2779 2759 2780
f 2760 2781 2782
f 2762 2760 2782
f 2762 2782 2783
f 2763 2762 2783
f 2763 2783 2784
f 2764 2763 2784
f 2764 2784 2785
f 2765 2764 2785
f 2766 2765 2785
f 2766 2785 2786
f 2778 2780 2787
f 2778 2787 2788
f 2780 2759 2787
f 2759 2767 2787
f 2766 2786 2789
f 2768 2766 2789
f 2788 2787 2790
f 2788 2790 2791
f 2787 2767 2790
f 2767 2769 2790
f 2768 2789 2792
f 2770 2768 2792
f 2791 2790 2793
f 2793 2771 2794
f 2790 2771 2793
f 2769 2771 2790
f 2771 2772 2794
f 2794 2772 2795
f 2770 2792 2796
f 2773 2770 2796
f 2772 2774 2797
f 2795 2772 2797
f 2797 2775 2798
f 2774 2775 2797
f 2798 2776 2799
f 2775 2776 2798
f 2799 2777 2800
f 2776 2777 2799
f 2777 2773 2796
f 2777 2796 2800
f 2779 2778 2801
f 2779 2801 2802
f 2779 2802 2803
f 2781 2779 2803
f 2781 2803 2804
f 2782 2781 2804
f 2782 2804 2805
f 2783 2782 2805
f 2783 2805 2806
f 2784 2783 2806
f 2785 2784 2806
f 2785 2806 2807
f 2785 2807 2808
f 2786 2785 2808
f 2778 2788 2809
f 2801 2778 2809
f 2808 2807 2810
f 2810 2807 2811
f 2786 2808 2810
f 2789 2786 2810
f 2788 2791 2812
f 2809 2788 2812
f 2810 2811 2813
f 2792 2789 2814
f 2789 2810 2814
f 2810 2813 2814
f 2791 2793 2815
f 2812 2791 2815
f 2815 2794 2816
f 2793 2794 2815
f 2794 2795 2816
f 2816 2795 2817
f 2792 2814 2818
f 2796 2792 2818
f 2795 2797 2819
f 2817 2795 2819
f 2819 2798 2820
f 2797 2798 2819
f 2820 2799 2821
f 2798 2799 2820
f 2821 2800 2822
f 2799 2800 2821
f 2800 2796 2818
f 2800 2818 2822
f 2802 2801 2823
f 2802 2823 2824
f 2802 2824 2825
f 2803 2802 2825
f 2803 2825 2826
f 2804 2803 2826
f 2804 2826 2827
f 2805 2804 2827
f 2806 2805 2827
f 2806 2827 2828
f 2806 2828 2829
f 2807 2806 2829
f 2830 2831 2832
f 2801 2809 2832
f 2831 2801 2832
f 2823 2801 2831
f 2829 2828 2833
f 2811 2807 2834
f 2807 2829 2834
f 2829 2833 2834
f 2830 2832 2835
f 2835 2812 2836
f 2832 2812 2835
f 2809 2812 2832
f 2813 2811 2837
f 2811 2834 2837
f 2814 2813 2837
f 2814 2837 2838
f 2812 2815 2839
f 2836 2812 2839
f 2839 2816 2840
f 2815 2816 2839
f 2816 2817 2840
f 2840 2817 2841
f 2814 2838 2842
f 2818 2814 2842
f 2817 2819 2843
f 2841 2817 2843
f 2843 2820 2844
f 2819 2820 2843
f 2844 2821 2845
f 2820 2821 2844
f 2845 2822 2846
f 2821 2822 2845
f 2822 2818 2842
f 2822 2842 2846
f 2847 2848 2849
f 2824 2848 2850
f 2824 2823 2848
f 2848 2823 2849
f 2824 2850 2851
f 2825 2824 2851
f 2825 2851 2852
f 2826 2825 2852
f 2826 2852 2853
f 2827 2826 2853
f 2827 2853 2854
f 2827 2854 2855
f 2828 2827 2855
f 2855 2854 2856
f 2847 2830 2857
f 2830 2847 2849
f 2831 2830 2849
f 2823 2831 2849
f 2833 2828 2855
f 2834 2856 2858
f 2834 2833 2856
f 2833 2855 2856
f 2857 2830 2859
f 2830 2835 2859
f 2859 2835 2860
f 2835 2836 2860
f 2861 2858 2862
f 2837 2858 2861
f 2837 2834 2858
f 2838 2837 2861
f 2859 2860 2863
f 2863 2839 2864
f 2860 2839 2863
f 2836 2839 2860
f 2839 2840 2865
f 2839 2865 2866
f 2864 2839 2866
f 2840 2841 2865
f 2867 2868 2869
f 2861 2862 2870
f 2862 2868 2870
f 2868 2867 2870
f 2838 2861 2870
f 2842 2838 2870
f 2866 2865 2871
f 2871 2843 2872
f 2865 2843 2871
f 2841 2843 2865
f 2872 2844 2873
f 2843 2844 2872
f 2844 2845 2873
f 2845 2867 2873
f 2867 2869 2873
f 2867 2846 2870
f 2845 2846 2867
f 2846 2842 2870
f 2848 2847 2874
f 2848 2874 2875
f 2848 2875 2876
f 2850 2848 2876
f 2850 2876 2877
f 2851 2850 2877
f 2851 2877 2878
f 2852 2851 2878
f 2853 2852 2878
f 2853 2878 2879
f 2853 2879 2880
f 2853 2880 2881
f 2854 2853 2881
f 2856 2854 2881
f 2847 2857 2882
f 2874 2847 2882
f 2880 2879 2883
f 2881 2880 2883
f 2881 2883 2884
f 2881 2884 2885
f 2856 2881 2885
f 2858 2856 2885
f 2857 2859 2886
f 2882 2857 2886
f 2885 2884 2887
f 2862 2858 2888
f 2858 2885 2888
f 2885 2887 2888
f 2859 2863 2889
f 2886 2859 2889
f 2889 2864 2890
f 2863 2864 2889
f 2864 2866 2890
f 2890 2866 2891
f 2869 2868 2892
f 2892 2868 2893
f 2868 2862 2888
f 2868 2888 2893
f 2866 2871 2894
f 2891 2866 2894
f 2894 2872 2895
f 2871 2872 2894
f 2895 2873 2896
f 2872 2873 2895
f 2873 2869 2892
f 2873 2892 2896
f 2875 2874 2897
f 2875 2897 2898
f 2875 2898 2899
f 2876 2875 2899
f 2876 2899 2900
f 2877 2876 2900
f 2878 2877 2900
f 2878 2900 2901
f 2878 2901 2902
f 2879 2878 2902
f 2874 2882 2903
f 2897 2874 2903
f 2902 2901 2904
f 2904 2901 2905
f 2902 2904 2906
f 2883 2902 2906
f 2883 2879 2902
f 2884 2883 2906
f 2882 2886 2907
f 2903 2882 2907
f 2904 2905 2908
f 2906 2904 2908
f 2906 2908 2909
f 2910 2909 2911
f 2906 2909 2910
f 2887 2906 2910
f 2887 2884 2906
f 2888 2887 2910
f 2886 2889 2912
f 2907 2886 2912
f 2912 2890 2913
f 2889 2890 2912
f 2890 2891 2913
f 2913 2891 2914
f 2915 2916 2917
f 2915 2911 2916
f 2910 2911 2915
f 2892 2910 2915
f 2892 2893 2910
f 2893 2888 2910
f 2891 2894 2918
f 2914 2891 2918
f 2918 2895 2919
f 2894 2895 2918
f 2895 2896 2919
f 2896 2915 2919
f 2915 2917 2919
f 2896 2892 2915
f 2920 2921 2922
f 2898 2921 2923
f 2898 2897 2921
f 2921 2897 2922
f 2898 2923 2924
f 2899 2898 2924
f 2900 2899 2924
f 2900 2924 2925
f 2900 2925 2926
f 2901 2900 2926
f 2920 2922 2927
f 2920 2927 2928
f 2922 2897 2927
f 2897 2903 2927
f 2926 2925 2929
f 2905 2901 2930
f 2901 2926 2930
f 2926 2929 2930
f 2928 2927 2931
f 2928 2931 2932
f 2927 2903 2931
f 2903 2907 2931
f 2908 2905 2933
f 2905 2930 2933
f 2909 2908 2933
f 2909 2933 2934
f 2909 2934 2935
f 2911 2909 2935
f 2932 2931 2936
f 2936 2912 2937
f 2931 2912 2936
f 2907 2912 2931
f 2937 2913 2938
f 2912 2913 2937
f 2913 2914 2938
f 2938 2914 2939
f 2938 2939 2940
f 2941 2939 2942
f 2940 2939 2941
f 2934 2941 2942
f 2935 2934 2942
f 2917 2935 2942
f 2917 2916 2935
f 2916 2911 2935
f 2914 2918 2939
f 2939 2919 2942
f 2918 2919 2939
f 2919 2917 2942
f 2921 2920 2943
f 2921 2943 2944
f 2921 2944 2945
f 2923 2921 2945
f 2923 2945 2946
f 2924 2923 2946
f 2924 2946 2947
f 2924 2947 2948
f 2925 2924 2948
f 2948 2947 2949
f 2920 2928 2950
f 2943 2920 2950
f 2929 2925 2948
f 2930 2949 2951
f 2930 2929 2949
f 2929 2948 2949
f 2928 2932 2952
f 2950 2928 2952
f 2953 2951 2954
f 2933 2951 2953
f 2933 2930 2951
f 2934 2933 2953
f 2932 2936 2955
f 2952 2932 2955
f 2955 2937 2956
f 2936 2937 2955
f 2956 2938 2957
f 2937 2938 2956
f 2957 2940 2958
f 2938 2940 2957
f 2940 2941 2958
f 2941 2953 2958
f 2953 2954 2958
f 2941 2934 2953
f 2944 2943 2959
f 2944 2959 2960
f 2944 2960 2961
f 2945 2944 2961
f 2945 2961 2962
f 2946 2945 2962
f 2946 2962 2963
f 2947 2946 2963
f 2949 2947 2963
f 2949 2963 2964
f 2943 2950 2965
f 2959 2943 2965
f 2949 2964 2966
f 2951 2949 2966
f 2950 2952 2967
f 2965 2950 2967
f 2951 2966 2968
f 2954 2951 2968
f 2952 2955 2969
f 2967 2952 2969
f 2969 2956 2970
f 2955 2956 2969
f 2970 2957 2971
f 2956 2957 2970
f 2971 2958 2972
f 2957 2958 2971
f 2958 2954 2968
f 2958 2968 2972
f 2960 2959 2973
f 2960 2973 2974
f 2960 2974 2975
f 2961 2960 2975
f 2961 2975 2976
f 2962 2961 2976
f 2962 2976 2977
f 2963 2962 2977
f 2964 2963 2977
f 2964 2977 2978
f 2979 2980 2981
f 2959 2965 2981
f 2980 2959 2981
f 2973 2959 2980
f 2964 2978 2982
f 2966 2964 2982
f 2979 2981 2983
f 2983 2967 2984
f 2981 2967 2983
f 2965 2967 2981
f 2966 2982 2985
f 2968 2966 2985
f 2967 2969 2986
f 2984 2967 2986
f 2986 2970 2987
f 2969 2970 2986
f 2987 2971 2988
f 2970 2971 2987
f 2988 2972 2989
f 2971 2972 2988
f 2972 2968 2985
f 2972 2985 2989
f 2974 2973 2990
f 2974 2990 2991
f 2974 2991 2992
f 2975 2974 2992
f 2975 2992 2993
f 2976 2975 2993
f 2977 2976 2993
f 2977 2993 2994
f 2977 2994 2995
f 2978 2977 2995
f 2980 2979 2996
f 2980 2996 2997
f 2973 2980 2990
f 2990 2980 2997
f 2995 2994 2998
f 2982 2978 2999
f 2978 2995 2999
f 2995 2998 2999
f 2996 2979 3000
f 2979 2983 3000
f 3000 2983 3001
f 2983 2984 3001
f 2982 2999 3002
f 2985 2982 3002
f 3000 3001 3003
f 3003 2986 3004
f 3001 2986 3003
f 2984 2986 3001
f 3004 2987 3005
f 2986 2987 3004
f 3005 2988 3006
f 2987 2988 3005
f 3006 2989 3007
f 2988 2989 3006
f 2989 2985 3002
f 2989 3002 3007
f 2991 2990 3008
f 2991 3008 3009
f 2991 3009 3010
f 2992 2991 3010
f 2992 3010 3011
f 2993 2992 3011
f 2994 2993 3011
f 2994 3011 3012
f 2997 2996 3013
f 2997 3013 3014
f 2990 2997 3008
f 3008 2997 3014
f 3015 3012 3016
f 2998 3012 3015
f 2998 2994 3012
f 2999 2998 3015
f 2996 3000 3017
f 3013 2996 3017
f 3015 3016 3018
f 3018 3016 3019
f 2999 3015 3018
f 3002 2999 3018
f 3000 3003 3020
f 3017 3000 3020
f 3020 3004 3021
f 3003 3004 3020
f 3021 3005 3022
f 3004 3005 3021
f 3022 3006 3023
f 3005 3006 3022
f 3006 3007 3023
f 3007 3018 3023
f 3018 3019 3023
f 3007 3002 3018
f 3024 3025 3026
f 3009 3025 3027
f 3009 3008 3025
f 3025 3008 3026
f 3009 3027 3028
f 3010 3009 3028
f 3011 3010 3028
f 3011 3028 3029
f 3011 3029 3030
f 3012 3011 3030
f 3031 3032 3033
f 3032 3024 3033
f 3024 3013 3033
f 3013 3024 3026
f 3014 3013 3026
f 3008 3014 3026
f 3030 3029 3034
f 3016 3012 3035
f 3012 3030 3035
f 3030 3034 3035
f 3031 3033 3036
f 3031 3036 3037
f 3033 3013 3036
f 3013 3017 3036
f 3016 3035 3038
f 3019 3016 3038
f 3037 3036 3039
f 3039 3020 3040
f 3036 3020 3039
f 3017 3020 3036
f 3040 3021 3041
f 3020 3021 3040
f 3041 3022 3042
f 3021 3022 3041
f 3042 3023 3043
f 3022 3023 3042
f 3023 3019 3038
f 3023 3038 3043
f 3025 3024 3044
f 3025 3044 3045
f 3025 3045 3046
f 3027 3025 3046
f 3027 3046 3047
f 3028 3027 3047
f 3029 3028 3047
f 3029 3047 3048
f 3032 3031 3049
f 3032 3049 3050
f 3024 3032 3044
f 3044 3032 3050
f 3051 3048 3052
f 3034 3048 3051
f 3034 3029 3048
f 3035 3034 3051
f 3031 3037 3053
f 3049 3031 3053
f 3051 3052 3054
f 3054 3052 3055
f 3035 3051 3054
f 3038 3035 3054
f 3037 3039 3056
f 3053 3037 3056
f 3056 3040 3057
f 3039 3040 3056
f 3057 3041 3058
f 3040 3041 3057
f 3058 3042 3059
f 3041 3042 3058
f 3042 3043 3059
f 3043 3054 3059
f 3054 3055 3059
f 3043 3038 3054
f 3045 3044 3060
f 3045 3060 3061
f 3045 3061 3062
f 3046 3045 3062
f 3046 3062 3063
f 3047 3046 3063
f 3048 3047 3063
f 3048 3063 3064
f 3050 3049 3065
f 3044 3050 3060
f 3060 3050 3065
f 3060 3065 3066
f 3048 3064 3067
f 3052 3048 3067
f 3049 3053 3068
f 3049 3068 3069
f 3065 3049 3069
f 3066 3065 3069
f 3052 3067 3070
f 3055 3052 3070
f 3053 3056 3071
f 3068 3053 3071
f 3071 3057 3072
f 3056 3057 3071
f 3072 3058 3073
f 3057 3058 3072
f 3058 3059 3074
f 3058 3074 3075
f 3073 3058 3075
f 3055 3070 3076
f 3074 3055 3076
f 3059 3055 3074
f 3075 3074 3077
f 3074 3076 3077
f 3061 3060 3078
f 3062 3061 3079
f 3061 3078 3079
f 3079 3078 3080
f 3063 3062 3079
f 3063 3079 3081
f 3063 3081 3082
f 3064 3063 3082
f 3060 3066 3083
f 3060 3083 3084
f 3078 3060 3084
f 3078 3084 3085
f 3078 3085 3086
f 3078 3086 3087
f 3080 3078 3087
f 3082 3081 3088
f 3081 3087 3088
f 3087 3086 3088
f 3064 3082 3088
f 3067 3064 3088
f 3069 3068 3089
f 3069 3089 3090
f 3066 3069 3083
f 3083 3069 3090
f 3086 3085 3091
f 3088 3086 3091
f 3088 3091 3092
f 3088 3092 3093
f 3067 3088 3093
f 3070 3067 3093
f 3068 3071 3094
f 3089 3068 3094
f 3094 3072 3095
f 3071 3072 3094
f 3095 3073 3096
f 3072 3073 3095
f 3073 3075 3096
f 3096 3075 3097
f 3092 3096 3097
f 3093 3092 3097
f 3070 3093 3097
f 3076 3070 3097
f 3075 3077 3097
f 3077 3076 3097
f 3098 3099 3100
f 3079 3099 3101
f 3079 3080 3099
f 3099 3080 3100
f 3081 3079 3101
f 3081 3101 3102
f 3098 3083 3103
f 3083 3098 3100
f 3084 3083 3100
f 3085 3084 3104
f 3084 3100 3104
f 3100 3080 3104
f 3080 3087 3104
f 3081 3102 3105
f 3104 3081 3105
f 3087 3081 3104
f 3090 3089 3106
f 3090 3106 3107
f 3083 3090 3103
f 3103 3090 3107
f 3091 3085 3104
f 3092 3105 3108
f 3092 3091 3105
f 3091 3104 3105
f 3089 3094 3109
f 3106 3089 3109
f 3109 3095 3110
f 3094 3095 3109
f 3110 3096 3111
f 3095 3096 3110
f 3096 3092 3108
f 3096 3108 3111
f 3099 3098 3112
f 3099 3112 3113
f 3099 3113 3114
f 3101 3099 3114
f 3102 3101 3114
f 3102 3114 3115
f 3098 3103 3116
f 3112 3098 3116
f 3102 3115 3117
f 3105 3102 3117
f 3107 3106 3118
f 3107 3118 3119
f 3103 3107 3116
f 3116 3107 3119
f 3105 3117 3120
f 3108 3105 3120
f 3106 3109 3121
f 3118 3106 3121
f 3121 3110 3122
f 3109 3110 3121
f 3122 3111 3123
f 3110 3111 3122
f 3111 3108 3120
f 3111 3120 3123
f 3113 3112 3124
f 3113 3124 3125
f 3113 3125 3126
f 3114 3113 3126
f 3115 3114 3126
f 3115 3126 3127
f 3112 3116 3128
f 3124 3112 3128
f 3115 3127 3129
f 3117 3115 3129
f 3119 3118 3130
f 3119 3130 3131
f 3116 3119 3128
f 3128 3119 3131
f 3117 3129 3132
f 3120 3117 3132
f 3118 3121 3133
f 3130 3118 3133
f 3133 3122 3134
f 3121 3122 3133
f 3134 3123 3135
f 3122 3123 3134
f 3123 3120 3132
f 3123 3132 3135
f 3125 3124 3136
f 3125 3136 3137
f 3125 3137 3138
f 3126 3125 3138
f 3127 3126 3138
f 3127 3138 3139
f 3124 3128 3140
f 3136 3124 3140
f 3127 3139 3141
f 3129 3127 3141
f 3131 3130 3142
f 3131 3142 3143
f 3128 3131 3140
f 3140 3131 3143
f 3144 3145 3146
f 3132 3129 3141
f 3132 3141 3145
f 3144 3132 3145
f 3130 3133 3147
f 3142 3130 3147
f 3147 3134 3148
f 3133 3134 3147
f 3134 3135 3148
f 3135 3144 3148
f 3144 3146 3148
f 3135 3132 3144
f 3137 3136 3149
f 3137 3149 3150
f 3138 3137 3150
f 3139 3138 3150
f 3151 3152 3153
f 3149 3152 3154
f 3149 3136 3152
f 3152 3136 3153
f 3136 3140 3153
f 3150 3149 3154
f 3150 3154 3155
f 3150 3155 3156
f 3139 3150 3156
f 3141 3139 3156
f 3151 3142 3157
f 3142 3151 3153
f 3143 3142 3153
f 3140 3143 3153
f 3146 3145 3158
f 3145 3156 3158
f 3156 3155 3158
f 3145 3141 3156
f 3142 3147 3159
f 3157 3142 3159
f 3159 3148 3160
f 3147 3148 3159
f 3148 3146 3158
f 3148 3158 3160
f 3152 3151 3161
f 3152 3161 3162
f 3152 3162 3163
f 3154 3152 3163
f 3155 3154 3163
f 3155 3163 3164
f 3151 3157 3165
f 3161 3151 3165
f 3155 3164 3166
f 3158 3155 3166
f 3157 3159 3167
f 3165 3157 3167
f 3167 3160 3168
f 3159 3160 3167
f 3160 3158 3166
f 3160 3166 3168
f 3162 3161 3169
f 3162 3169 3170
f 3163 3162 3170
f 3163 3170 3171
f 3163 3171 3172
f 3164 3163 3172
f 3161 3165 3173
f 3169 3161 3173
f 3172 3171 3174
f 3174 3171 3175
f 3164 3172 3174
f 3166 3164 3174
f 3165 3167 3176
f 3173 3165 3176
f 3167 3168 3176
f 3168 3174 3176
f 3174 3175 3176
f 3168 3166 3174
f 3170 3169 3177
f 3170 3177 3178
f 3171 3170 3178
f 3171 3178 3179
f 3169 3173 3180
f 3177 3169 3180
f 3171 3179 3181
f 3175 3171 3181
f 3173 3176 3182
f 3180 3173 3182
f 3176 3175 3181
f 3176 3181 3182
f 3178 3177 3183
f 3178 3183 3184
f 3179 3178 3184
f 3179 3184 3185
f 3177 3180 3186
f 3183 3177 3186
f 3179 3185 3187
f 3181 3179 3187
f 3180 3182 3188
f 3186 3180 3188
f 3182 3181 3187
f 3182 3187 3188
f 3184 3183 3189
f 3185 3184 3189
f 3183 3186 3190
f 3183 3190 3191
f 3189 3183 3191
f 3187 3185 3192
f 3185 3189 3192
f 3189 3191 3192
f 3186 3188 3193
f 3190 3186 3193
f 3188 3187 3192
f 3188 3192 3193
f 3191 3190 3194
f 3192 3191 3194
f 3190 3193 3194
f 3193 3192 3194
# Vertices: 3194, normals: 0, texture coordinates: 0, faces: 6372
