# Supplementary material for: Hindlimb kinematics, kinetics and muscle dynamics during sit-to-stand and sit-to-walk transitions in emus (Dromaius novaehollandiae)
Source: J Exp Biol. 2024 Dec 2;227(24):jeb247519. doi: 10.1242/jeb.247519 (PMC11708823; doi:10.1242/jeb.247519)
Supplement: Dataset 1. [file jexbio-227-247519-Dataset1.zip › Dataset1/DataS1/Emu Model/opensim.log]

[2024-11-30 18:40:43.960] [info] Updating Model file from 40000 to latest format...
[2024-11-30 18:40:44.029] [info] Loaded model emu_osimm_tuneTSL_scaledR from file E:\PhD\projects\202302-202401_EmuSTS_cleaned\doc\manuscript(ch2)\jeb_proof_reading_13_11_2024\DataS1\Emu Model\emu_osimm_tuneTSL_scaledR.osim
[2024-11-30 18:41:08.123] [info] Storage: read data file = E:\PhD\projects\202302-202401_EmuSTS_cleaned\doc\manuscript(ch2)\jeb_proof_reading_13_11_2024\DataS1\Motion Files\Inverse Kinematics\sts_additional_trial_ik_cut_ascending.mot (nr=317 nc=19)
[2024-11-30 18:41:18.783] [info] Storage: read data file = E:\PhD\projects\202302-202401_EmuSTS_cleaned\doc\manuscript(ch2)\jeb_proof_reading_13_11_2024\DataS1\Motion Files\GRFs\sts_additional_trial_grf_cut_ascending_partitioned.mot (nr=317 nc=19)
[2024-11-30 18:41:39.240] [info] Storage: read data file = E:\PhD\projects\202302-202401_EmuSTS_cleaned\doc\manuscript(ch2)\jeb_proof_reading_13_11_2024\DataS1\Motion Files\Inverse Kinematics\stw_additional_trial_ik_cut_ascending.mot (nr=140 nc=19)
[2024-11-30 18:41:45.694] [info] Storage: read data file = E:\PhD\projects\202302-202401_EmuSTS_cleaned\doc\manuscript(ch2)\jeb_proof_reading_13_11_2024\DataS1\Motion Files\GRFs\stw_additional_trial_grf_cut_ascending_partitioned.mot (nr=140 nc=19)
[2024-12-01 14:58:58.083] [info] Updating Model file from 40000 to latest format...
[2024-12-01 14:58:58.097] [info] Loaded model emu_osimm_tuneTSL_scaledR from file E:\PhD\projects\202302-202401_EmuSTS_cleaned\doc\manuscript(ch2)\jeb_proof_reading_13_11_2024\DataS1\Emu Model\emu_osimm_tuneTSL_scaledR.osim
[2024-12-01 14:59:11.949] [info] Storage: read data file = E:\PhD\projects\202302-202401_EmuSTS_cleaned\doc\manuscript(ch2)\jeb_proof_reading_13_11_2024\DataS1\Motion Files\Inverse Kinematics\stw_additional_trial_ik_cut_ascending.mot (nr=140 nc=19)
[2024-12-01 14:59:22.688] [info] Storage: read data file = E:\PhD\projects\202302-202401_EmuSTS_cleaned\doc\manuscript(ch2)\jeb_proof_reading_13_11_2024\DataS1\Motion Files\GRFs\stw_additional_trial_grf_cut_ascending_partitioned.mot (nr=140 nc=19)
