# Supplementary material for: Hindlimb kinematics, kinetics and muscle dynamics during sit-to-stand and sit-to-walk transitions in emus (Dromaius novaehollandiae)
Source: J Exp Biol. 2024 Dec 2;227(24):jeb247519. doi: 10.1242/jeb.247519 (PMC11708823; doi:10.1242/jeb.247519)
Supplement: Dataset 1. [file jexbio-227-247519-Dataset1.zip › Dataset1/DataS1/Inverse Dynamics/sts_additional_trial_id.sto]

Inverse Dynamics Generalized Forces
version=1
nRows=317
nColumns=19
inDegrees=no
endheader
time	Body_yaw_moment	Body_pitch_moment	Body_roll_moment	Body_ty_force	Body_tz_force	Body_tx_force	Hip_flexion_moment	Hip_abduction_moment	Hip_rotation_moment	Knee_flexion_moment	Knee_abduction_moment	Knee_rotation_moment	Ankle_flexion_moment	Ankle_abduction_moment	Ankle_rotation_moment	MTP_flexion_moment	MTP_abduction_moment	MTP_rotation_moment
      0.00000000	      1.63010572	      2.31523788	      8.86463180	     -1.51648914	      0.02200756	     -4.38399823	     -3.98077387	      5.04895458	     -3.60998350	      8.35157522	     -0.39992185	     -1.07389246	    -24.24859448	      3.96430127	     -0.56203191	      0.20237531	      1.14176318	     -0.14082340
      0.00400000	      1.72034395	      2.23304399	      8.86103736	     -1.45891733	     -0.21167018	     -4.06928165	     -3.95971257	      5.07385445	     -3.57754494	      8.34301099	     -0.42256346	     -1.06707908	    -24.23762289	      3.97617066	     -0.57999013	      0.20497442	      1.14215717	     -0.14485996
      0.00800000	      1.81053960	      2.18101049	      8.77514726	     -1.42173737	     -0.44749818	     -3.74637218	     -3.91592135	      5.05297100	     -3.47966067	      8.36451430	     -0.47681019	     -1.13586292	    -24.19944877	      3.99636704	     -0.50987311	      0.19661655	      1.13992554	     -0.13382253
      0.01200000	      1.89453673	      2.09663660	      8.78060506	     -1.40920115	     -0.68691003	     -3.41622031	     -3.88977437	      5.07566346	     -3.45825410	      8.36189094	     -0.48758980	     -1.13101029	    -24.19651526	      4.00055802	     -0.52980109	      0.19968057	      1.13638648	     -0.13889458
      0.01600000	      1.97479452	      2.01006539	      8.78710035	     -1.42553228	     -0.93164780	     -3.07938924	     -3.85999461	      5.09437484	     -3.43995623	      8.36440806	     -0.49293350	     -1.13191175	    -24.19787608	      4.00068785	     -0.54556205	      0.20184716	      1.13045328	     -0.14250859
      0.02000000	      2.05110533	      1.91957115	      8.80030828	     -1.47480128	     -1.18384230	     -2.73598628	     -3.82660872	      5.11119188	     -3.42977645	      8.37216222	     -0.48951877	     -1.13491706	    -24.20548356	      3.99545510	     -0.56180932	      0.20447266	      1.12181270	     -0.14722250
      0.02400000	      2.12508207	      1.84147772	      8.77737796	     -1.56090903	     -1.44583160	     -2.38569945	     -3.77784084	      5.10279111	     -3.39329829	      8.40109165	     -0.49468209	     -1.17834309	    -24.20334567	      3.99027671	     -0.53310838	      0.20029050	      1.10918061	     -0.14228442
      0.02800000	      2.19443433	      1.74327616	      8.80370425	     -1.68778355	     -1.71963676	     -2.02811188	     -3.73626486	      5.11325564	     -3.39955804	      8.42259447	     -0.47233820	     -1.18944435	    -24.22620378	      3.97307870	     -0.54689317	      0.20329038	      1.09435180	     -0.14700673
      0.03200000	      2.26053488	      1.64162423	      8.83804695	     -1.85970568	     -2.00627657	     -1.66319195	     -3.69005907	      5.12027990	     -3.41542415	      8.45254692	     -0.43920750	     -1.20496790	    -24.25831942	      3.94912451	     -0.55953923	      0.20604917	      1.07611329	     -0.15198428
      0.03600000	      2.32294048	      1.53651446	      8.88079092	     -2.08147259	     -2.30528535	     -1.29161090	     -3.63906934	      5.12363241	     -3.44130460	      8.49178475	     -0.39487578	     -1.22535697	    -24.30088088	      3.91810055	     -0.57082097	      0.20851901	      1.05430218	     -0.15707523
      0.04000000	      2.38070760	      1.42838848	      8.93062502	     -2.35826514	     -2.61458064	     -0.91476247	     -3.58276924	      5.12240298	     -3.47624828	      8.54156898	     -0.33974977	     -1.25225650	    -24.35442032	      3.88003208	     -0.57899278	      0.21047639	      1.02881325	     -0.16143631
      0.04400000	      2.43391462	      1.33133845	      8.92737121	     -2.69536028	     -2.93058786	     -0.53466965	     -3.51378710	      5.08524643	     -3.47068614	      8.61496788	     -0.30110802	     -1.33763091	    -24.40462976	      3.84344660	     -0.52279608	      0.20872289	      0.99874137	     -0.14490461
      0.04800000	      2.47743737	      1.21615470	      8.99892156	     -3.09780500	     -3.24856428	     -0.15394165	     -3.44653629	      5.07878003	     -3.53050723	      8.68702298	     -0.22066343	     -1.37162332	    -24.48389548	      3.79014001	     -0.53196193	      0.21025615	      0.96602331	     -0.15237658
      0.05200000	      2.51116138	      1.09819124	      9.07649527	     -3.57003041	     -3.56304597	      0.22421972	     -3.37374729	      5.06777973	     -3.59872515	      8.77138860	     -0.13028244	     -1.41298554	    -24.57650618	      3.73030114	     -0.53704074	      0.21258302	      0.92966501	     -0.15815874
      0.05600000	      2.53304941	      0.97740196	      9.16233317	     -4.11541303	     -3.86823591	      0.59603032	     -3.29569489	      5.05398989	     -3.67716380	      8.86792922	     -0.02937967	     -1.45923290	    -24.68339158	      3.66404016	     -0.54072607	      0.21444640	      0.89012116	     -0.16403504
      0.06000000	      2.54124873	      0.85453481	      9.25560644	     -4.73583141	     -4.15824719	      0.95718997	     -3.21261177	      5.03776560	     -3.76498856	      8.97673672	      0.08097360	     -1.51021804	    -24.80461768	      3.59210172	     -0.54281921	      0.21601723	      0.84774717	     -0.16982274
      0.06400000	      2.53413844	      0.73051438	      9.35557585	     -5.43119782	     -4.42727806	      1.30301736	     -3.12500921	      5.01972049	     -3.86131982	      9.09750623	      0.19949904	     -1.56539966	    -24.94004759	      3.51542813	     -0.54342793	      0.21728451	      0.80305416	     -0.17548161
      0.06800000	      2.51045614	      0.60660911	      9.46132520	     -6.19892586	     -4.66979953	      1.62866791	     -3.03358129	      5.00057717	     -3.96503150	      9.22959450	      0.32462883	     -1.62405760	    -25.08913701	      3.43518273	     -0.54269676	      0.21822171	      0.75668050	     -0.18096884
      0.07200000	      2.46940759	      0.48446329	      9.57173051	     -7.03337501	     -4.88077320	      1.92943981	     -2.93918576	      4.98112883	     -4.07474603	      9.37196247	      0.45453731	     -1.68531357	    -25.25086471	      3.35271269	     -0.54078834	      0.21880063	      0.70937197	     -0.18622816
      0.07600000	      2.41114109	      0.38064463	      9.61771208	     -7.92535323	     -5.05587810	      2.20111710	     -2.83609374	      4.92568419	     -4.13362201	      9.53519990	      0.55735834	     -1.80687904	    -25.40755623	      3.27791326	     -0.46926531	      0.23377099	      0.65857828	     -0.16725798
      0.08000000	      2.33481489	      0.26501143	      9.75664719	     -8.86181644	     -5.19167689	      2.44021283	     -2.73954128	      4.92041044	     -4.26981674	      9.69048065	      0.70157359	     -1.84995796	    -25.59343989	      3.19223041	     -0.48913974	      0.22923316	      0.61300023	     -0.18162060
      0.08400000	      2.24187950	      0.16215127	      9.87203885	     -9.82594953	     -5.28566077	      2.64400524	     -2.64186969	      4.90450390	     -4.38731737	      9.85345443	      0.83356078	     -1.91265867	    -25.78131238	      3.11166439	     -0.48478960	      0.22803276	      0.56786457	     -0.18603354
      0.08800000	      2.13309779	      0.07109331	      9.98485035	    -10.79763140	     -5.33625243	      2.81042922	     -2.54513726	      4.89071911	     -4.50301083	     10.01849110	      0.96165687	     -1.97392665	    -25.97236175	      3.03453460	     -0.47956105	      0.22717631	      0.52495506	     -0.18989319
      0.09200000	      2.00964030	     -0.00568069	     10.09363391	    -11.75410925	     -5.34291151	      2.93795309	     -2.45029813	      4.87972103	     -4.61541461	     10.18250719	      1.08416517	     -2.03196916	    -26.16318956	      2.96181065	     -0.47441766	      0.22540982	      0.48512790	     -0.19340501
      0.09600000	      1.87278049	     -0.05733502	     10.16823717	    -12.67076820	     -5.30631342	      3.02548528	     -2.35287565	      4.85590648	     -4.70044897	     10.34947175	      1.18810128	     -2.11014579	    -26.34064029	      2.89719445	     -0.44099684	      0.24581291	      0.44504871	     -0.18767306
      0.10000000	      1.72476638	     -0.10097774	     10.26679303	    -13.52199712	     -5.22844994	      3.07227901	     -2.26553108	      4.85298849	     -4.80389334	     10.49993839	      1.29595474	     -2.15446172	    -26.52095864	      2.83493347	     -0.44149723	      0.24961581	      0.41211785	     -0.19332159
      0.10400000	      1.56744499	     -0.12488610	     10.34542097	    -14.28228258	     -5.11262100	      3.07776771	     -2.18341242	      4.84745266	     -4.89057883	     10.63897933	      1.38897430	     -2.20049856	    -26.68855546	      2.77983436	     -0.43367919	      0.25544378	      0.38269983	     -0.19311643
      0.10800000	      1.40318297	     -0.12510173	     10.40455222	    -14.92758316	     -4.96331771	      3.04134896	     -2.10372475	      4.83976580	     -4.96152043	     10.76627070	      1.46822959	     -2.24555062	    -26.83629385	      2.73141135	     -0.41971678	      0.25660700	      0.35795432	     -0.18994252
      0.11200000	      1.23494971	     -0.10490290	     10.46839497	    -15.43674521	     -4.78592899	      2.96224192	     -2.02751603	      4.84371898	     -5.03645516	     10.87636686	      1.54436077	     -2.26636700	    -26.96457946	      2.68681004	     -0.42576480	      0.26320033	      0.33797276	     -0.19937136
      0.11600000	      1.06486996	     -0.06708310	     10.50128926	    -15.79278695	     -4.58638381	      2.83939539	     -1.96157938	      4.84017299	     -5.08532639	     10.96334344	      1.59967431	     -2.29237878	    -27.07173324	      2.64988200	     -0.41830002	      0.26917491	      0.32165017	     -0.19832058
      0.12000000	      0.89610344	     -0.00416474	     10.52948945	    -15.98396344	     -4.37088288	      2.67140844	     -1.89475778	      4.84260134	     -5.13146137	     11.03418813	      1.64932947	     -2.30002987	    -27.14731541	      2.61675589	     -0.42309691	      0.27483764	      0.31031443	     -0.20732985
      0.12400000	      0.73076128	      0.06747082	     10.52575996	    -16.00431322	     -4.14558493	      2.45667237	     -1.84515767	      4.83690178	     -5.14983366	     11.07284045	      1.67632128	     -2.31223819	    -27.20355933	      2.59097144	     -0.41541930	      0.27874428	      0.30227799	     -0.20162281
      0.12800000	      0.57161798	      0.15715366	     10.50398463	    -15.85365200	     -3.91620342	      2.19369303	     -1.80020808	      4.82919386	     -5.15380763	     11.08991193	      1.69068706	     -2.31749961	    -27.22839327	      2.57000285	     -0.40743070	      0.28247293	      0.29827993	     -0.19793123
      0.13200000	      0.42101504	      0.26275897	     10.46522430	    -15.53731256	     -3.68773656	      1.88126551	     -1.75984598	      4.81940015	     -5.14418674	     11.08582391	      1.69311116	     -2.31563936	    -27.22133358	      2.55355436	     -0.39951913	      0.28973424	      0.29731730	     -0.19408430
      0.13600000	      0.28135084	      0.37540421	     10.42101349	    -15.06563488	     -3.46435517	      1.51855921	     -1.72924141	      4.81380171	     -5.12926217	     11.05595957	      1.68727443	     -2.29753473	    -27.18939779	      2.54078527	     -0.40278431	      0.29207119	      0.30135588	     -0.19741926
      0.14000000	      0.15406651	      0.49325004	     10.35297833	    -14.45321124	     -3.24932056	      1.10524036	     -1.70982076	      4.80129537	     -5.09378222	     11.00186804	      1.66481498	     -2.28091713	    -27.13247046	      2.53360489	     -0.39753899	      0.29394842	      0.30810057	     -0.19304365
      0.14400000	      0.04118885	      0.61584228	     10.27589684	    -13.71810974	     -3.04493351	      0.64153519	     -1.69765658	      4.78920317	     -5.05000193	     10.92830235	      1.63330384	     -2.25482319	    -27.05035691	      2.53052750	     -0.39640634	      0.29783164	      0.31757031	     -0.18827970
      0.14800000	     -0.05579280	      0.73995890	     10.19385773	    -12.88102900	     -2.85250084	      0.12837450	     -1.69269653	      4.77912690	     -5.00087264	     10.83742965	      1.59449493	     -2.21780623	    -26.94593820	      2.53139265	     -0.40157630	      0.29804917	      0.33148622	     -0.19177434
      0.15200000	     -0.13617362	      0.85952954	     10.09399693	    -11.96441416	     -2.67230173	     -0.43239468	     -1.69967345	      4.76330339	     -4.93498940	     10.72822718	      1.54142895	     -2.18338300	    -26.82519798	      2.53790312	     -0.39870445	      0.30055382	      0.34734328	     -0.18823424
      0.15600000	     -0.19862336	      0.97409474	     10.00218518	    -10.99175889	     -2.50360972	     -1.03798541	     -1.71331786	      4.75546655	     -4.87360284	     10.60663735	      1.48686044	     -2.13139043	    -26.68989050	      2.54750016	     -0.41101788	      0.30020316	      0.36655483	     -0.18995657
      0.16000000	     -0.24359452	      1.07880410	      9.89107164	     -9.98692292	     -2.34474547	     -1.68463197	     -1.73895213	      4.73949056	     -4.79372456	     10.47212256	      1.41748444	     -2.08831465	    -26.54563586	      2.56312710	     -0.40966302	      0.29828362	      0.38801074	     -0.18514341
      0.16400000	     -0.27090955	      1.17429790	      9.77484122	     -8.97338762	     -2.19312649	     -2.36746786	     -1.77185225	      4.72239574	     -4.70728745	     10.33078517	      1.34098842	     -2.04440102	    -26.39398866	      2.58312610	     -0.40627017	      0.29974766	      0.41112271	     -0.18052353
      0.16800000	     -0.28089548	      1.25730661	      9.66775641	     -7.97370570	     -2.04538722	     -3.08064556	     -1.81138147	      4.71163916	     -4.62567568	     10.18469269	      1.26410178	     -1.98969168	    -26.24088203	      2.60587180	     -0.41312387	      0.29625012	      0.43651306	     -0.17811724
      0.17200000	     -0.27495956	      1.32609410	      9.55734916	     -7.00896897	     -1.89757257	     -3.81744441	     -1.85871317	      4.69926051	     -4.53877409	     10.03569417	      1.18152901	     -1.93769620	    -26.09067587	      2.63217401	     -0.41605404	      0.29391417	      0.46316062	     -0.17584629
      0.17600000	     -0.25421467	      1.37287844	      9.46463412	     -6.09802602	     -1.74531666	     -4.56998382	     -1.91759735	      4.69699724	     -4.46285136	      9.88067774	      1.10210579	     -1.87225099	    -25.95488960	      2.65953067	     -0.43491246	      0.28960648	      0.49044077	     -0.17270199
      0.18000000	     -0.22127067	      1.41592607	      9.35670197	     -5.25677285	     -1.58398694	     -5.32891714	     -1.97278987	      4.68348339	     -4.37442463	      9.73762266	      1.01638895	     -1.82528562	    -25.81880025	      2.68940939	     -0.43345498	      0.28570683	      0.51759358	     -0.17120010
      0.18400000	     -0.17810540	      1.44499665	      9.25074837	     -4.49796484	     -1.40884440	     -6.08367514	     -2.03216948	      4.66853636	     -4.28630393	      9.59892070	      0.93068617	     -1.78358105	    -25.69749383	      2.71949484	     -0.42859982	      0.28806361	      0.54286474	     -0.16811849
      0.18800000	     -0.12728197	      1.46189587	      9.15324989	     -3.83148568	     -1.21527567	     -6.82317923	     -2.09326371	      4.65483947	     -4.20453414	      9.46705832	      0.84966467	     -1.74364435	    -25.59403648	      2.74768239	     -0.42546862	      0.28266328	      0.56682543	     -0.16507450
      0.19200000	     -0.07163995	      1.46575046	      9.06911153	     -3.26454416	     -0.99909449	     -7.53631587	     -2.15667844	      4.64441911	     -4.13349661	      9.34130866	      0.77660216	     -1.70312521	    -25.51412960	      2.77198464	     -0.42813721	      0.27872526	      0.58815158	     -0.16341473
      0.19600000	     -0.01400045	      1.45179202	      9.01601980	     -2.80150723	     -0.75680501	     -8.21183118	     -2.22574520	      4.64705497	     -4.08734052	      9.21715766	      0.71990480	     -1.64822176	    -25.46754020	      2.78902078	     -0.45396917	      0.27225630	      0.60589212	     -0.16319934
      0.20000000	      0.04204656	      1.44810845	      8.94218230	     -2.44364488	     -0.48573492	     -8.83809645	     -2.27970558	      4.62972432	     -4.02891491	      9.11691089	      0.66335022	     -1.62683649	    -25.43051376	      2.80140338	     -0.44806714	      0.27166229	      0.61792097	     -0.16379467
      0.20400000	      0.09384343	      1.44251535	      8.86888598	     -2.18908078	     -0.18409371	     -9.40315502	     -2.32987065	      4.60502103	     -3.97404054	      9.02744727	      0.61473347	     -1.62125982	    -25.42051721	      2.80574326	     -0.43270759	      0.26747426	      0.62376699	     -0.16041525
      0.20800000	      0.13879743	      1.43677868	      8.81945009	     -2.03296318	      0.14894612	     -9.89503559	     -2.37393748	      4.58574961	     -3.94225623	      8.94815192	      0.58660395	     -1.61240154	    -25.44098820	      2.79758486	     -0.43073918	      0.26850591	      0.62253600	     -0.16148477
      0.21200000	      0.17443410	      1.42722891	      8.80355418	     -1.96778989	      0.51317324	    -10.30217324	     -2.41695977	      4.57752381	     -3.94099724	      8.87208178	      0.58331124	     -1.59254142	    -25.50039076	      2.77441665	     -0.45240384	      0.26163267	      0.61434072	     -0.16563218
      0.21600000	      0.19808955	      1.44396305	      8.76517813	     -1.98380347	      0.90735845	    -10.61377472	     -2.43837456	      4.54494311	     -3.92977544	      8.82028096	      0.58607564	     -1.61226974	    -25.57257730	      2.73972754	     -0.43924634	      0.26582634	      0.59565801	     -0.16673932
      0.22000000	      0.20814817	      1.47562429	      8.73274554	     -2.06936247	      1.32935053	    -10.82007943	     -2.44919165	      4.50537515	     -3.92982839	      8.77862156	      0.60577216	     -1.64665881	    -25.67310491	      2.68963989	     -0.42127579	      0.26364182	      0.56776021	     -0.16654844
      0.22400000	      0.20329335	      1.52679133	      8.71891797	     -2.21127477	      1.77615767	    -10.91260666	     -2.44651325	      4.46598307	     -3.95194283	      8.74709484	      0.64971465	     -1.68488797	    -25.80084695	      2.62150028	     -0.41121207	      0.26997716	      0.52908377	     -0.16954546
      0.22800000	      0.18286665	      1.58950286	      8.74554183	     -2.39519379	      2.24404497	    -10.88443336	     -2.43876364	      4.44078377	     -4.01207567	      8.71453108	      0.72610091	     -1.70721516	    -25.96650148	      2.53262594	     -0.43253005	      0.26460126	      0.48167772	     -0.17928051
      0.23200000	      0.14523487	      1.69869107	      8.73783504	     -2.60616104	      2.72874409	    -10.73045938	     -2.40280002	      4.38275395	     -4.05552384	      8.70470486	      0.80763682	     -1.77981925	    -26.13657414	      2.42894829	     -0.40816644	      0.27536413	      0.42046623	     -0.18136593
      0.23600000	      0.09047883	      1.83953175	      8.73314658	     -2.82921451	      3.22572286	    -10.44767547	     -2.35141642	      4.31559283	     -4.10974202	      8.70130470	      0.90813795	     -1.86871960	    -26.32692963	      2.30662696	     -0.37791632	      0.27648552	      0.34902502	     -0.18346363
      0.24000000	      0.01899944	      2.01164986	      8.74867353	     -3.04991892	      3.73038543	    -10.03548850	     -2.28480283	      4.25025267	     -4.18809342	      8.70130712	      1.03538328	     -1.95780616	    -26.53771605	      2.16372601	     -0.36005525	      0.28995107	      0.26497746	     -0.18856711
      0.24400000	     -0.06814331	      2.20724452	      8.80089427	     -3.25475605	      4.23824413	     -9.49603940	     -2.20988188	      4.19832998	     -4.30197825	      8.69570746	      1.19464722	     -2.03084140	    -26.77527375	      1.99928529	     -0.37318400	      0.29393344	      0.17106032	     -0.19654137
      0.24800000	     -0.17240168	      2.45552433	      8.81820726	     -3.43137177	      4.74518978	     -8.83433881	     -2.10641534	      4.11396231	     -4.39943072	      8.70489171	      1.35930324	     -2.15064710	    -27.00767237	      1.81883711	     -0.34408515	      0.31128137	      0.06383284	     -0.20364884
      0.25200000	     -0.29231484	      2.74076088	      8.83258596	     -3.56865154	      5.24778609	     -8.05795228	     -1.98607467	      4.01845065	     -4.50329327	      8.71479909	      1.54024370	     -2.28686601	    -27.24725235	      1.62025154	     -0.30764849	      0.30975526	     -0.05163910	     -0.21026451
      0.25600000	     -0.42574286	      3.05017223	      8.87249773	     -3.65658043	      5.74336739	     -7.17599190	     -1.85780825	      3.93154381	     -4.63357365	      8.71486575	      1.74694697	     -2.41186956	    -27.50291775	      1.40247688	     -0.29510548	      0.32118924	     -0.17985765	     -0.21606013
      0.26000000	     -0.57367808	      3.40451897	      8.89671724	     -3.68616184	      6.22991733	     -6.19786119	     -1.70573748	      3.82614395	     -4.76136104	      8.72054305	      1.96515508	     -2.56143691	    -27.75019341	      1.16851668	     -0.26420862	      0.32836186	     -0.31657932	     -0.22988229
      0.26400000	     -0.73431529	      3.78521150	      8.92391131	     -3.64990187	      6.70596686	     -5.13279713	     -1.54635525	      3.71634236	     -4.89789285	      8.71529254	      2.19773376	     -2.71630810	    -28.00425413	      0.91885057	     -0.23703017	      0.34746718	     -0.46664070	     -0.23197221
      0.26800000	     -0.90558193	      4.20598224	      8.96606781	     -3.54275164	      7.17066856	     -3.99037716	     -1.36483901	      3.60979723	     -5.05404017	      8.71300213	      2.45274160	     -2.86461913	    -28.24799011	      0.65343001	     -0.22496716	      0.35761050	     -0.62126536	     -0.25435461
      0.27200000	     -1.09170983	      4.66397854	      8.95401871	     -3.36273594	      7.62381672	     -2.78097101	     -1.17220681	      3.46125007	     -5.17663452	      8.70475883	      2.69743743	     -3.06713767	    -28.48080829	      0.37714346	     -0.15985006	      0.38113350	     -0.79113476	     -0.24681580
      0.27600000	     -1.28471982	      5.14743364	      8.97129402	     -3.11078909	      8.06543980	     -1.51536820	     -0.96999461	      3.32796697	     -5.32657417	      8.68902747	      2.96485657	     -3.24635994	    -28.71058762	      0.08808420	     -0.12744525	      0.39903921	     -0.96481300	     -0.25757960
      0.28000000	     -1.48468101	      5.65510136	      8.98950543	     -2.79013194	      8.49512207	     -0.20395101	     -0.76272978	      3.19197042	     -5.48142089	      8.66360013	      3.24039387	     -3.42647200	    -28.93515557	     -0.21022782	     -0.09978768	      0.41775839	     -1.14560257	     -0.26667621
      0.28400000	     -1.69056581	      6.19503244	      8.99518665	     -2.40584401	      8.91168737	      1.14373591	     -0.54426463	      3.04397401	     -5.63167223	      8.63622494	      3.51870536	     -3.61917189	    -29.14346736	     -0.51575866	     -0.06225914	      0.43755037	     -1.33132308	     -0.27813907
      0.28800000	     -1.89876735	      6.75334518	      8.99709385	     -1.96472258	      9.31341414	      2.51884807	     -0.32779380	      2.89183146	     -5.78059052	      8.59697741	      3.79780574	     -3.81482942	    -29.34659661	     -0.82567342	     -0.02511459	      0.45633700	     -1.52229626	     -0.28351284
      0.29200000	     -2.10858798	      7.34211675	      8.97865502	     -1.47497597	      9.69825221	      3.91310611	     -0.10387276	      2.72331760	     -5.91707504	      8.55713317	      4.07204845	     -4.02884945	    -29.52995941	     -1.13820017	      0.03058560	      0.47374363	     -1.71500485	     -0.29014711
      0.29600000	     -2.31190928	      7.94204660	      8.97651333	     -0.94553825	     10.06360854	      5.31906382	      0.11209397	      2.56723656	     -6.06331715	      8.50604838	      4.34900141	     -4.22529582	    -29.71010837	     -1.44942676	      0.06586209	      0.49482783	     -1.90945836	     -0.29844515
      0.30000000	     -2.50732336	      8.55790933	      8.97373876	     -0.38525886	     10.40592392	      6.73051878	      0.32199673	      2.41198715	     -6.20642167	      8.44850344	      4.62044807	     -4.41959059	    -29.87995637	     -1.75673544	      0.09937433	      0.51468255	     -2.10281503	     -0.30728241
      0.30400000	     -2.69191243	      9.18937273	      8.96518871	      0.19766827	     10.72055571	      8.14243744	      0.52408009	      2.25457594	     -6.34134129	      8.38593042	      4.88181495	     -4.61612102	    -30.03735792	     -2.05748751	      0.13734891	      0.53184261	     -2.29247755	     -0.31850387
      0.30800000	     -2.86144448	      9.82789085	      8.95364984	      0.79592943	     11.00210339	      9.55008651	      0.70989169	      2.09850913	     -6.46740849	      8.31369487	      5.12958637	     -4.81131201	    -30.18763692	     -2.34848895	      0.17688701	      0.54327774	     -2.47764696	     -0.32466932
      0.31200000	     -3.00900173	     10.47397174	      8.95579443	      1.40332116	     11.24495241	     10.94795749	      0.88266042	      1.95746341	     -6.59531949	      8.23863231	      5.36842525	     -4.98837542	    -30.32565251	     -2.62614878	      0.20179384	      0.56707469	     -2.65960552	     -0.33065786
      0.31600000	     -3.13613717	     11.12511928	      8.94519544	      2.01532536	     11.44385186	     12.32937373	      1.03843801	      1.81211099	     -6.70537494	      8.15860875	      5.58580463	     -5.17175939	    -30.44813268	     -2.88923554	      0.23985663	      0.58087624	     -2.82989434	     -0.33977211
      0.32000000	     -3.23688766	     11.76714134	      8.93872445	      2.62956675	     11.59438336	     13.68657183	      1.16786435	      1.67759351	     -6.80639080	      8.06846361	      5.78296481	     -5.34305897	    -30.56177177	     -3.13345795	      0.27238112	      0.59314403	     -2.99055155	     -0.34634864
      0.32400000	     -3.30404759	     12.39515771	      8.95950123	      3.24550862	     11.69315968	     15.01048296	      1.27255453	      1.57398829	     -6.91303950	      7.97385163	      5.96621907	     -5.47749384	    -30.66257898	     -3.35389787	      0.27494603	      0.61788083	     -3.14203621	     -0.35311640
      0.32800000	     -3.35024728	     13.00882160	      8.94348835	      3.86367334	     11.73775667	     16.29040856	      1.34897224	      1.45121593	     -6.98124841	      7.86955395	      6.11087714	     -5.63620838	    -30.74160276	     -3.55351068	      0.31452861	      0.64020603	     -3.28246667	     -0.34987274
      0.33200000	     -3.35894729	     13.60457301	      8.96172783	      4.48494954	     11.72657026	     17.51410762	      1.40806921	      1.36784997	     -7.05932087	      7.77289682	      6.24244735	     -5.74675559	    -30.79076911	     -3.72326481	      0.31665879	      0.63785003	     -3.39078703	     -0.36637955
      0.33600000	     -3.34641852	     14.15839701	      8.94270882	      5.10992017	     11.65877796	     18.66806034	      1.42379742	      1.26892226	     -7.09473859	      7.65660136	      6.32761414	     -5.87667247	    -30.82319634	     -3.86649528	      0.35323078	      0.64984953	     -3.49648561	     -0.35194516
      0.34000000	     -3.29595808	     14.68944837	      8.95888132	      5.73796601	     11.53447655	     19.73739300	      1.43165922	      1.21319730	     -7.14087542	      7.56106084	      6.39960163	     -5.95275686	    -30.80701279	     -3.97450839	      0.35106336	      0.64941142	     -3.56056104	     -0.38217299
      0.34400000	     -3.22418991	     15.15471773	      8.94442514	      6.36643184	     11.35481055	     20.70572213	      1.38922304	      1.15125531	     -7.14633794	      7.44393701	      6.42245994	     -6.03631708	    -30.77350874	     -4.04976929	      0.37397760	      0.64151888	     -3.61444025	     -0.37083936
      0.34800000	     -3.12262586	     15.56904830	      8.93975047	      6.99051414	     11.12166748	     21.55593625	      1.32513945	      1.11617053	     -7.14219913	      7.33699200	      6.41685653	     -6.08595704	    -30.69533693	     -4.08652073	      0.38209483	      0.63787209	     -3.63833156	     -0.37607992
      0.35200000	     -2.99648700	     15.91173696	      8.92880398	      7.60371471	     10.83698965	     22.27172751	      1.22547304	      1.09731398	     -7.11485095	      7.22825500	      6.37199243	     -6.11502799	    -30.58224398	     -4.08328749	      0.39036747	      0.63890858	     -3.63952835	     -0.37398769
      0.35600000	     -2.84449932	     16.17766393	      8.92191150	      8.19786132	     10.50238029	     22.83831707	      1.09433500	      1.10434264	     -7.07124672	      7.12468573	      6.29141181	     -6.11174868	    -30.42965413	     -4.03662036	      0.38833057	      0.62404651	     -3.60627717	     -0.37438202
      0.36000000	     -2.66775123	     16.35678875	      8.91984350	      8.76257507	     10.11926982	     23.24228983	      0.92912478	      1.13912013	     -7.01091165	      7.02631409	      6.17359593	     -6.07411212	    -30.23952048	     -3.94410293	      0.37521351	      0.60635020	     -3.54468152	     -0.36623655
      0.36400000	     -2.47007114	     16.44410378	      8.91211116	      9.28506237	      9.68923095	     23.47195412	      0.73011230	      1.19366994	     -6.92640619	      6.93478295	      6.01395404	     -6.01202392	    -30.01058001	     -3.80502764	      0.36306523	      0.59305038	     -3.45307607	     -0.36254622
      0.36800000	     -2.24961354	     16.43109261	      8.91257669	      9.75055269	      9.21415322	     23.51839345	      0.49597782	      1.27976402	     -6.82638045	      6.85232563	      5.81642710	     -5.91166546	    -29.74711033	     -3.61640640	      0.33805798	      0.57183949	     -3.32793934	     -0.35832613
      0.37200000	     -2.01007024	     16.31469975	      8.91160101	     10.14295783	      8.69634289	     23.37611937	      0.22651680	      1.38945253	     -6.70404452	      6.77992449	      5.57699652	     -5.78321639	    -29.45060287	     -3.37829109	      0.31196433	      0.55015754	     -3.17246584	     -0.35399511
      0.37600000	     -1.75195948	     16.09209323	      8.91341642	     10.44548321	      8.13868301	     23.04287380	     -0.07789607	      1.52567864	     -6.56219355	      6.71995663	      5.29722217	     -5.62367597	    -29.12459480	     -3.08989995	      0.28206039	      0.52288759	     -2.98529987	     -0.35040116
      0.38000000	     -1.47637227	     15.75637675	      8.92050150	     10.64119692	      7.54491940	     22.51898557	     -0.42227606	      1.68991659	     -6.40175426	      6.66925557	      4.97690456	     -5.43199300	    -28.77868627	     -2.75100058	      0.24684659	      0.49412029	     -2.77101638	     -0.34347242
      0.38400000	     -1.18476970	     15.30738037	      8.93503752	     10.71364764	      6.91999845	     21.80674304	     -0.80588100	      1.88251199	     -6.22476715	      6.62927583	      4.61791250	     -5.20809762	    -28.41735012	     -2.36243017	      0.20592419	      0.46298615	     -2.53112773	     -0.33427367
      0.38800000	     -0.87907861	     14.74560441	      8.95878427	     10.64770408	      6.27030548	     20.91011156	     -1.22805228	      2.10306479	     -6.03330622	      6.60062404	      4.22246899	     -4.95259083	    -28.04566952	     -1.92582538	      0.15914621	      0.43005516	     -2.26818154	     -0.32447017
      0.39200000	     -0.56183796	     14.07224436	      8.99232194	     10.43065659	      5.60373676	     19.83497735	     -1.68818558	      2.34989165	     -5.82897302	      6.58286611	      3.79288587	     -4.66734749	    -27.66916835	     -1.44371605	      0.10725041	      0.39589300	     -1.98583917	     -0.31398242
      0.39600000	     -0.23603330	     13.29036608	      9.03597528	     10.05332232	      4.92962753	     18.58969843	     -2.18442891	      2.62064620	     -5.61379673	      6.57559846	      3.33238896	     -4.35464327	    -27.29263212	     -0.91964102	      0.05093419	      0.36103268	     -1.68818987	     -0.30289107
      0.40000000	      0.09470496	     12.40503959	      9.08777262	      9.51077558	      4.25856827	     17.18543877	     -2.71382974	      2.91093928	     -5.38868375	      6.57816957	      2.84410310	     -4.01892191	    -26.91996372	     -0.35813779	     -0.00712673	      0.32533086	     -1.37984788	     -0.28957734
      0.40400000	      0.42687973	     11.42310838	      9.14981416	      8.80254339	      3.60213015	     15.63601160	     -3.27186936	      3.21876626	     -5.15817974	      6.59040158	      2.33418367	     -3.66112376	    -26.55442909	      0.23519183	     -0.06879409	      0.29063578	     -1.06535577	     -0.27644772
      0.40800000	      0.75633846	     10.35372219	      9.22094102	      7.93245312	      2.97250562	     13.95743020	     -3.85292982	      3.53946722	     -4.92488983	      6.61206609	      1.80807405	     -3.28520737	    -26.19797543	      0.85389760	     -0.13286910	      0.25671652	     -0.74921362	     -0.26377098
      0.41200000	      1.07881035	      9.20705784	      9.29928823	      6.90838808	      2.38205481	     12.16747536	     -4.45138830	      3.86779822	     -4.69102208	      6.64224873	      1.27116582	     -2.89568855	    -25.85244667	      1.49100642	     -0.19785045	      0.22421646	     -0.43608931	     -0.25091771
      0.41600000	      1.39013684	      7.99497454	      9.38336185	      5.74201678	      1.84274746	     10.28541888	     -5.06099568	      4.19868946	     -4.45920052	      6.68016464	      0.72935876	     -2.49672813	    -25.51893002	      2.13909451	     -0.26285118	      0.19343588	     -0.13007048	     -0.23804213
      0.42000000	      1.68640635	      6.73058202	      9.47133797	      4.44846515	      1.36550176	      8.33192964	     -5.67556423	      4.52695384	     -4.23168843	      6.72475075	      0.18832807	     -2.09268782	    -25.19821433	      2.79055531	     -0.32687414	      0.16475791	      0.16521479	     -0.22517741
      0.42400000	      1.96417942	      5.42825383	      9.56152305	      3.04598210	      0.95942822	      6.32919245	     -6.28909156	      4.84769789	     -4.01059902	      6.77477566	     -0.34643857	     -1.68775082	    -24.89088803	      3.43774570	     -0.38917795	      0.13843943	      0.44675774	     -0.21249817
      0.42800000	      2.22069734	      4.10351662	      9.65222711	      1.55565595	      0.63100206	      4.30112723	     -6.89603125	      5.15637730	     -3.79763009	      6.82877670	     -0.86994687	     -1.28603291	    -24.59754151	      4.07317679	     -0.44907361	      0.11469711	      0.71217625	     -0.20012772
      0.43200000	      2.45153754	      2.76098693	      9.78815903	      0.00089969	      0.38325987	      2.27294488	     -7.49761937	      5.47367412	     -3.63181606	      6.87741692	     -1.35028124	     -0.85656254	    -24.33253576	      4.68186137	     -0.55281980	      0.10630671	      0.95869287	     -0.20204395
      0.43600000	      2.65948369	      1.43335646	      9.88378043	     -1.59373626	      0.21517720	      0.26918992	     -8.08274768	      5.75089787	     -3.44511703	      6.92802154	     -1.83398730	     -0.46708065	    -24.07672559	      5.27069879	     -0.61536231	      0.08831529	      1.18746788	     -0.18608448
      0.44000000	      2.84405366	      0.13709661	      9.96486775	     -3.20409461	      0.12125769	     -1.68877552	     -8.64238986	      6.00039224	     -3.26063226	      6.98255774	     -2.30059868	     -0.10016924	    -23.83010438	      5.82892255	     -0.66269034	      0.06999157	      1.39663877	     -0.17306453
      0.44400000	      3.00553539	     -1.12179967	     10.04058112	     -4.80731807	      0.09115765	     -3.58367112	     -9.17821297	      6.22640251	     -3.08598984	      7.03354592	     -2.74251655	      0.24895239	    -23.60063717	      6.34925500	     -0.70564006	      0.05499925	      1.58596970	     -0.16093148
      0.44800000	      3.14439755	     -2.33162060	     10.12115188	     -6.38181868	      0.10913082	     -5.40113300	     -9.68469533	      6.43340601	     -2.93053837	      7.08012746	     -3.14979200	      0.58499691	    -23.38915399	      6.82351785	     -0.75466401	      0.04508714	      1.75533359	     -0.15759282
      0.45200000	      3.26556508	     -3.48573844	     10.18370503	     -7.90683309	      0.15337250	     -7.12798530	    -10.16440805	      6.61179310	     -2.77314202	      7.11639224	     -3.53764979	      0.88980761	    -23.19857125	      7.25265536	     -0.78865649	      0.03453720	      1.90609930	     -0.14543094
      0.45600000	      3.35253985	     -4.62927255	     10.38530411	     -9.36216987	      0.19622332	     -8.75155607	    -10.65032369	      6.83647485	     -2.74558546	      7.09534235	     -3.80388675	      1.26957532	    -23.09366396	      7.59677455	     -0.96652821	      0.01860044	      2.04028348	     -0.14754415
      0.46000000	      3.44573783	     -5.64784004	     10.43929532	    -10.72846661	      0.20648601	    -10.26072625	    -11.06716908	      6.97503376	     -2.60466663	      7.10439422	     -4.13147883	      1.52305991	    -22.95129410	      7.91706774	     -0.99689507	      0.01332224	      2.15635663	     -0.13130942
      0.46400000	      3.53376698	     -6.57918212	     10.48121294	    -11.98774095	      0.15317179	    -11.64766162	    -11.44135347	      7.09445072	     -2.46258786	      7.10622200	     -4.43459829	      1.74348244	    -22.82393211	      8.18131505	     -1.01653153	      0.00539692	      2.25536045	     -0.11979882
      0.46800000	      3.62090468	     -7.42631522	     10.51560278	    -13.12364894	      0.00828091	    -12.90824091	    -11.77877325	      7.20047438	     -2.31988738	      7.09260820	     -4.71345299	      1.93364004	    -22.71926298	      8.38812512	     -1.03111561	     -0.00020760	      2.33997519	     -0.10666715
      0.47200000	      3.71128263	     -8.18449932	     10.54655620	    -14.12125446	     -0.25236077	    -14.04078714	    -12.07724600	      7.29802705	     -2.17783246	      7.06378491	     -4.96703884	      2.09629612	    -22.63545483	      8.53637865	     -1.04462705	     -0.00467738	      2.41121719	     -0.09499831
      0.47600000	      3.80486269	     -8.86759910	     10.60277657	    -14.96687167	     -0.64919872	    -15.04468951	    -12.35039946	      7.40355781	     -2.05756833	      7.00370157	     -5.18001697	      2.25123529	    -22.58943256	      8.62048646	     -1.08720392	      0.00023701	      2.47033329	     -0.08708458
      0.48000000	      3.91412320	     -9.44837579	     10.63252163	    -15.64866291	     -1.19900487	    -15.92036490	    -12.58014091	      7.49694383	     -1.91267494	      6.93447800	     -5.38950480	      2.36555565	    -22.55039768	      8.65565077	     -1.10561482	      0.00093954	      2.52185427	     -0.06916673
      0.48400000	      4.03780649	     -9.93624620	     10.66915382	    -16.15780252	     -1.91464374	    -16.67031642	    -12.77447173	      7.59587545	     -1.76943700	      6.84666791	     -5.57599900	      2.46285131	    -22.52748561	      8.63670252	     -1.13301197	     -0.00163342	      2.56193854	     -0.05926897
      0.48800000	      4.18432006	    -10.32557929	     10.68244125	    -16.48933354	     -2.80456871	    -17.30000187	    -12.93244507	      7.69013410	     -1.59872307	      6.74608021	     -5.76518333	      2.52620947	    -22.50835692	      8.57675809	     -1.13905462	      0.00027474	      2.59849087	     -0.03933640
      0.49200000	      4.35443101	    -10.61579354	     10.68396324	    -16.64222817	     -3.87213249	    -17.81774955	    -13.05219604	      7.78651755	     -1.40949113	      6.63600515	     -5.95122854	      2.56568853	    -22.48595439	      8.47788944	     -1.13359705	     -0.00200044	      2.62803084	     -0.02437939
      0.49600000	      4.54040942	    -10.84170061	     10.72876052	    -16.61884319	     -5.11481051	    -18.23398178	    -13.16126798	      7.91215476	     -1.24559437	      6.48774180	     -6.10136697	      2.61930193	    -22.48848489	      8.33187704	     -1.17291948	      0.00073890	      2.65334397	     -0.01550201
      0.50000000	      4.75572044	    -10.96811036	     10.73854509	    -16.42426310	     -6.52332103	    -18.56046207	    -13.23220492	      8.03240115	     -1.04039797	      6.33937811	     -6.27104694	      2.64082133	    -22.46659950	      8.16656894	     -1.17549316	      0.00375827	      2.67873465	      0.00183236
      0.50400000	      4.99518195	    -11.01270468	     10.73927072	    -16.06578521	     -8.08074206	    -18.80980490	    -13.27802615	      8.15928732	     -0.81517167	      6.18038659	     -6.44545185	      2.65074497	    -22.42831869	      7.98251446	     -1.16733461	      0.00713536	      2.70226470	      0.01491231
      0.50800000	      5.26286120	    -10.98241150	     10.69556866	    -15.55261295	     -9.76276160	    -18.99494292	    -13.30786064	      8.27727797	     -0.53764117	      6.01149562	     -6.65521272	      2.63236679	    -22.36874755	      7.79808571	     -1.11457100	      0.02666641	      2.72676971	      0.02432223
      0.51200000	      5.53901423	    -10.90222495	     10.70866195	    -14.89614933	    -11.54057475	    -19.12855514	    -13.33323598	      8.43087132	     -0.29630375	      5.81542830	     -6.82644966	      2.65158728	    -22.30444384	      7.59166712	     -1.11659670	      0.03025569	      2.75396104	      0.03802100
      0.51600000	      5.83299447	    -10.76960052	     10.70569400	    -14.11077558	    -13.38537364	    -19.22258751	    -13.35741387	      8.58757709	     -0.02653078	      5.60362157	     -7.01681822	      2.66853698	    -22.22055489	      7.39263837	     -1.10208693	      0.03066950	      2.78455631	      0.05486997
      0.52000000	      6.12616770	    -10.62961616	     10.77770868	    -13.21404856	    -15.27117555	    -19.28772499	    -13.41192318	      8.79094379	      0.19742167	      5.34086350	     -7.16436200	      2.74091856	    -22.15222807	      7.18166188	     -1.16255863	      0.05045857	      2.82152373	      0.06336639
      0.52400000	      6.43755420	    -10.42158240	     10.79575910	    -12.22590719	    -17.17476142	    -19.33292434	    -13.44744835	      8.97810005	      0.47950798	      5.09598233	     -7.35833118	      2.79458573	    -22.02977481	      7.00527679	     -1.16376576	      0.05535692	      2.86320875	      0.07634741
      0.52800000	      6.74824425	    -10.21409259	     10.85051105	    -11.16749250	    -19.07409165	    -19.36522330	    -13.51798444	      9.19496490	      0.75080143	      4.81231965	     -7.54205944	      2.88574860	    -21.91317964	      6.84253680	     -1.19956759	      0.06952645	      2.91219257	      0.08610767
      0.53200000	      7.06531836	     -9.96590692	     10.88108401	    -10.05994198	    -20.94631125	    -19.38968376	    -13.58507951	      9.40948039	      1.05645792	      4.53956108	     -7.75420479	      2.98082890	    -21.75579114	      6.71930591	     -1.20388320	      0.07563628	      2.96802837	      0.09470617
      0.53600000	      7.37254708	     -9.74089299	     10.95493342	     -8.92313142	    -22.76557521	    -19.40938945	    -13.70005418	      9.65748333	      1.34857739	      4.22510680	     -7.95407889	      3.12037472	    -21.61322808	      6.61732024	     -1.24867051	      0.09162879	      3.03285800	      0.10218837
      0.54000000	      7.67769313	     -9.49596221	     11.00169056	     -7.77439555	    -24.50113579	    -19.42564749	    -13.82335764	      9.90080565	      1.67852672	      3.92016049	     -8.18634429	      3.26653518	    -21.44094118	      6.56373436	     -1.26057406	      0.10041440	      3.10664302	      0.11425760
      0.54400000	      7.98325520	     -9.24333027	     10.98130860	     -6.62739284	    -26.11715635	    -19.43818967	    -13.96694050	     10.11871621	      2.08105645	      3.62353491	     -8.48468746	      3.40108921	    -21.25151462	      6.57298478	     -1.20436084	      0.13190928	      3.18408135	      0.12073032
      0.54800000	      8.24865316	     -9.04485162	     11.07714110	     -5.49153412	    -27.57581549	    -19.44484013	    -14.16717322	     10.40389588	      2.40735115	      3.27589437	     -8.70833301	      3.62494496	    -21.08964390	      6.58397340	     -1.26599211	      0.14060641	      3.27338923	      0.12266759
      0.55200000	      8.49588942	     -8.86208348	     11.14654388	     -4.37254921	    -28.84239494	    -19.44085013	    -14.39727897	     10.68257843	      2.77134429	      2.92557291	     -8.96197618	      3.86293455	    -20.92466877	      6.64307998	     -1.30694808	      0.15022791	      3.36803442	      0.12020457
      0.55600000	      8.72173265	     -8.69594851	     11.18905887	     -3.27432955	    -29.88868486	    -19.41897505	    -14.65376266	     10.95311043	      3.17109990	      2.57705311	     -9.24271130	      4.11703237	    -20.75660145	      6.74986729	     -1.32981295	      0.15774083	      3.47015225	      0.12527328
      0.56000000	      8.90720735	     -8.59673518	     11.28223778	     -2.20137777	    -30.69330030	    -19.37067188	    -14.97347673	     11.25856114	      3.55062540	      2.18375096	     -9.49368286	      4.42649698	    -20.62462211	      6.87119637	     -1.41761833	      0.16386458	      3.57545918	      0.11565085
      0.56400000	      9.07781773	     -8.50360427	     11.30110406	     -1.16083690	    -31.24054674	    -19.28750933	    -15.30525585	     11.52927403	      4.00077489	      1.81421622	     -9.80318330	      4.72952654	    -20.48206304	      7.05364434	     -1.44474452	      0.16996420	      3.68803322	      0.12054019
      0.56800000	      9.21349956	     -8.47428094	     11.33586886	     -0.16347044	    -31.51954478	    -19.16182636	    -15.69171441	     11.81598128	      4.45763212	      1.41395624	    -10.10600629	      5.06936463	    -20.37298235	      7.25749185	     -1.50577722	      0.18185008	      3.79889368	      0.11737136
      0.57200000	      9.32748236	     -8.46861099	     11.33192099	      0.77635181	    -31.52423167	    -18.98642295	    -16.09435136	     12.08590315	      4.95608810	      1.02802669	    -10.43724959	      5.41891245	    -20.26404161	      7.50481587	     -1.54330590	      0.18016517	      3.91433285	      0.11486137
      0.57600000	      9.40259443	     -8.55656000	     11.36630931	      1.64118372	    -31.25386490	    -18.75378281	    -16.56971677	     12.38574128	      5.44929624	      0.59032400	    -10.74575282	      5.81006409	    -20.21035505	      7.75489929	     -1.63913796	      0.17941206	      4.03423379	      0.10419990
      0.58000000	      9.46685449	     -8.65784845	     11.33853076	      2.41112426	    -30.71312823	    -18.45561813	    -17.04498292	     12.65359342	      5.99959981	      0.18566068	    -11.09930470	      6.19561756	    -20.14940763	      8.05381304	     -1.68507366	      0.17529433	      4.15211895	      0.09933815
      0.58400000	      9.49760647	     -8.85699962	     11.35018146	      3.06444447	    -29.91152805	    -18.08300828	    -17.58900910	     12.95131230	      6.54476299	     -0.26908544	    -11.42871969	      6.61461638	    -20.14629436	      8.34726829	     -1.78637757	      0.16716675	      4.26863487	      0.08653467
      0.58800000	      9.52598886	     -9.07449950	     11.30265903	      3.57836889	    -28.86247645	    -17.62679830	    -18.12988677	     13.21631523	      7.14434974	     -0.69059281	    -11.80326083	      7.02212472	    -20.14305120	      8.68274943	     -1.83542047	      0.16000919	      4.38589194	      0.08135538
      0.59200000	      9.52972636	     -9.38780698	     11.29169362	      3.93017134	    -27.58238852	    -17.07798713	    -18.73051352	     13.50729451	      7.73980582	     -1.15710645	    -12.15605250	      7.45068425	    -20.19869869	      9.00601780	     -1.92965855	      0.14675229	      4.49757270	      0.06809334
      0.59600000	      9.53326696	     -9.72190334	     11.24779195	      4.09866807	    -26.08994298	    -16.42806603	    -19.32063906	     13.77637673	      8.36523838	     -1.59344493	    -12.53245829	      7.86777731	    -20.25754445	      9.35361147	     -1.98881255	      0.13217230	      4.60742981	      0.05949042
      0.60000000	      9.53170527	    -10.13530800	     11.20232298	      4.06610712	    -24.40598918	    -15.66914966	    -19.95196168	     14.04488512	      9.01081197	     -2.05602289	    -12.91969456	      8.27916636	    -20.37447153	      9.69788703	     -2.04676699	      0.12272109	      4.70773589	      0.05738167
      0.60400000	      9.52773533	    -10.56848884	     11.15827757	      3.82025716	    -22.55461962	    -14.79369767	    -20.56255321	     14.30607417	      9.65181581	     -2.49347485	    -13.29971700	      8.67936150	    -20.49642851	     10.04324169	     -2.09345051	      0.10030979	      4.80473137	      0.04782581
      0.60800000	      9.50357252	    -11.09084630	     11.17984469	      3.35626391	    -20.56475188	    -13.79415588	    -21.21260025	     14.60263042	     10.25426901	     -2.97890012	    -13.62906452	      9.08214461	    -20.68212508	     10.34287832	     -2.19512554	      0.07389881	      4.89699849	      0.02692910
      0.61200000	      9.49522833	    -11.60683326	     11.17206681	      2.67791092	    -18.47076182	    -12.66329604	    -21.81642764	     14.86782363	     10.86366658	     -3.41908611	    -13.97536760	      9.44965132	    -20.86907973	     10.65034864	     -2.24497206	      0.04547538	      4.97862641	      0.01829589
      0.61600000	      9.47473054	    -12.19599492	     11.22866354	      1.79818664	    -16.31181443	    -11.39555943	    -22.44262908	     15.16373132	     11.42468383	     -3.90199444	    -14.26837630	      9.80481833	    -21.12013606	     10.90317566	     -2.33907629	      0.01309156	      5.05345703	      0.00576744
      0.62000000	      9.48310122	    -12.74228302	     11.24758675	      0.73909587	    -14.13070633	     -9.98897485	    -22.98709447	     15.41606610	     11.98017007	     -4.31550956	    -14.57927673	     10.11116120	    -21.35672883	     11.16452873	     -2.36181998	     -0.01554551	      5.11374076	     -0.00548740
      0.62400000	      9.48181730	    -13.34670149	     11.34613473	     -0.46931181	    -11.97278438	     -8.44703331	    -23.53795512	     15.70520499	     12.46247606	     -4.77044834	    -14.81785480	     10.39814266	    -21.65486911	     11.35646841	     -2.43576655	     -0.05229885	      5.16358929	     -0.01774037
      0.62800000	      9.52275473	    -13.89144437	     11.39712836	     -1.79039342	     -9.88494471	     -6.78010762	    -23.99216373	     15.94042720	     12.93360389	     -5.14783492	    -15.08099187	     10.62595482	    -21.93956137	     11.55720751	     -2.42248417	     -0.08567415	      5.19954926	     -0.02219356
      0.63200000	      9.55192032	    -14.46825975	     11.54960601	     -3.18238669	     -7.91458312	     -5.00625529	    -24.42517635	     16.22244730	     13.29558675	     -5.55359385	    -15.24130351	     10.83256482	    -22.26583170	     11.67552069	     -2.47419700	     -0.11330900	      5.22778669	     -0.04089674
      0.63600000	      9.63081199	    -14.98497844	     11.65395416	     -4.59968351	     -6.10843392	     -3.15136601	    -24.76151285	     16.44835786	     13.63752205	     -5.88527241	    -15.42560562	     10.97617373	    -22.58641481	     11.79871968	     -2.43611022	     -0.14780306	      5.23873769	     -0.04087581
      0.64000000	      9.71466856	    -15.48584333	     11.82675492	     -5.99393535	     -4.51136705	     -1.24871009	    -25.03308644	     16.69494950	     13.87162248	     -6.20015553	    -15.52487741	     11.08666443	    -22.91470986	     11.86081064	     -2.42444361	     -0.17050900	      5.24252080	     -0.05166997
      0.64400000	      9.81024264	    -16.00340911	     12.05304608	     -7.31537938	     -3.16514241	      0.66175774	    -25.27484658	     16.95682429	     14.01850207	     -6.52484606	    -15.56068066	     11.16112279	    -23.28576621	     11.86340701	     -2.43112164	     -0.19884225	      5.23524206	     -0.06238226
      0.64800000	      9.95427655	    -16.44866891	     12.24337722	     -8.51494852	     -2.10691749	      2.53384258	    -25.40981809	     17.16673879	     14.11700028	     -6.76536899	    -15.60007163	     11.17794666	    -23.63506631	     11.86695839	     -2.35952565	     -0.22168214	      5.21417783	     -0.05829844
      0.65200000	     10.11951042	    -16.86791802	     12.46169716	     -9.54692026	     -1.36759192	      4.31563985	    -25.48018147	     17.36995503	     14.12666083	     -6.97125974	    -15.58760608	     11.15680547	    -23.98737199	     11.83371286	     -2.27928094	     -0.23692184	      5.18471824	     -0.05515354
      0.65600000	     10.30693621	    -17.26446781	     12.70119790	    -10.37123997	     -0.97040517	      5.95130101	    -25.49436959	     17.56220913	     14.05237523	     -7.14271240	    -15.53006092	     11.10035014	    -24.34388672	     11.76929575	     -2.18737636	     -0.24814178	      5.14663872	     -0.04902283
      0.66000000	     10.51526331	    -17.65502805	     12.95924559	    -10.95579754	     -0.92968298	      7.38405202	    -25.47571425	     17.74338477	     13.90208060	     -7.29298732	    -15.43464601	     11.01347511	    -24.71843235	     11.67574107	     -2.08736975	     -0.25640941	      5.10809849	     -0.04828719
      0.66400000	     10.74526247	    -18.00803749	     13.22539637	    -11.27965017	     -1.24920521	      8.55910935	    -25.40237074	     17.90253587	     13.67350891	     -7.39204928	    -15.30479825	     10.89842873	    -25.08148926	     11.56642998	     -1.96877204	     -0.25629531	      5.05929880	     -0.03244764
      0.66800000	     11.00807945	    -18.32207781	     13.46462432	    -11.33648958	     -1.92039042	      9.42596429	    -25.28604917	     18.01650227	     13.39864990	     -7.43286914	    -15.17838971	     10.75116202	    -25.44067541	     11.46063075	     -1.80178134	     -0.25839856	      5.00623983	     -0.03104195
      0.67200000	     11.28638466	    -18.60815688	     13.70360470	    -11.13646303	     -2.92118851	      9.94066103	    -25.14450110	     18.10284589	     13.06185506	     -7.43039098	    -15.03315377	     10.58348782	    -25.80180626	     11.34512582	     -1.61895556	     -0.24242791	      4.95160084	     -0.01014350
      0.67600000	     11.54369212	    -18.89466486	     14.00817391	    -10.70560957	     -4.21620828	     10.06848508	    -25.00833718	     18.20519103	     12.61972014	     -7.42293152	    -14.81179345	     10.41922926	    -26.18060323	     11.18632998	     -1.49563028	     -0.22579172	      4.89721407	      0.01023687
      0.68000000	     11.85803906	    -19.11883016	     14.18424840	    -10.08347210	     -5.75809584	      9.78688497	    -24.84443308	     18.19348716	     12.22353814	     -7.32264811	    -14.69981906	     10.20348051	    -26.56940488	     11.07896107	     -1.23568390	     -0.21047268	      4.84730902	      0.01057855
      0.68400000	     12.15388704	    -19.32261345	     14.37950170	     -9.32001171	     -7.49012838	      9.08780850	    -24.68769736	     18.16462319	     11.76467932	     -7.19695617	    -14.55863379	      9.98087030	    -26.98168682	     10.94611768	     -0.99819960	     -0.18017771	      4.80434602	      0.03875135
      0.68800000	     12.40373267	    -19.46805085	     14.62990361	     -8.47291847	     -9.34968489	      7.97866734	    -24.50509157	     18.13425943	     11.20139159	     -7.02468136	    -14.34239802	      9.76337323	    -27.38357353	     10.77393834	     -0.82215725	     -0.14248547	      4.75110057	      0.04255792
      0.69200000	     12.64052048	    -19.65814687	     14.84474712	     -7.60540357	    -11.27184474	      6.48225660	    -24.41599637	     18.05867759	     10.65978172	     -6.88764099	    -14.17853586	      9.52481419	    -27.91008765	     10.58216962	     -0.63416231	     -0.12074758	      4.73080223	      0.04120425
      0.69600000	     12.87616561	    -19.69364524	     14.96849657	     -6.78364450	    -13.19270068	      4.63620357	    -24.23495708	     17.88249669	     10.12353791	     -6.60519280	    -14.06257995	      9.23542846	    -28.39148916	     10.40809799	     -0.35523655	     -0.07347467	      4.70229084	      0.06588188
      0.70000000	     13.04283311	    -19.80031078	     15.13782975	     -6.07311319	    -15.05234223	      2.49175294	    -24.17709547	     17.71378513	      9.55909286	     -6.41260882	    -13.92793126	      8.94697586	    -29.03280242	     10.16484529	     -0.15780771	     -0.04590678	      4.70254255	      0.05816182
      0.70400000	     13.17071380	    -19.79657864	     15.25841243	     -5.53345694	    -16.79724004	      0.11176313	    -24.07592905	     17.47747133	      8.99251302	     -6.13864865	    -13.81170007	      8.61482641	    -29.68917835	      9.90130550	      0.07656248	     -0.00066408	      4.70939544	      0.06838046
      0.70800000	     13.24271282	    -19.72536546	     15.34843974	     -5.21232656	    -18.38185878	     -2.43172274	    -23.97492653	     17.19159256	      8.42958670	     -5.83438983	    -13.70639066	      8.24129482	    -30.40924074	      9.59702566	      0.32271090	      0.04220134	      4.72534586	      0.07393178
      0.71200000	     13.24493391	    -19.57378083	     15.41693601	     -5.13943690	    -19.76963878	     -5.06004477	    -23.86226315	     16.86209520	      7.86263225	     -5.50046655	    -13.59395578	      7.82452747	    -31.18611483	      9.24243939	      0.57119130	      0.08159049	      4.74770790	      0.07526049
      0.71600000	     13.14385733	    -19.37370257	     15.52112886	     -5.32219375	    -20.93340676	     -7.69052697	    -23.76498267	     16.52491603	      7.25285396	     -5.18832346	    -13.42403433	      7.38869690	    -32.04480769	      8.81361162	      0.75464000	      0.12661895	      4.78780427	      0.08248384
      0.72000000	     12.97547990	    -19.03795833	     15.55698948	     -5.74349857	    -21.85517923	    -10.23905182	    -23.60846581	     16.11831620	      6.67128659	     -4.81196277	    -13.25898896	      6.88168185	    -32.91964269	      8.34068479	      0.99054891	      0.15677569	      4.81231559	      0.06199713
      0.72400000	     12.67914918	    -18.60870671	     15.65160651	     -6.36188431	    -22.52516785	    -12.62270436	    -23.42202565	     15.71453742	      6.01437408	     -4.44765363	    -12.98422240	      6.36778893	    -33.82593731	      7.78882955	      1.13117831	      0.19060889	      4.83938497	      0.04253556
      0.72800000	     12.28936067	    -18.01888285	     15.71033186	     -7.11421509	    -22.93986325	    -14.76278438	    -23.14911118	     15.26105112	      5.35094360	     -4.03009188	    -12.65611778	      5.80247061	    -34.70756957	      7.18386023	      1.27792926	      0.22032087	      4.84942602	      0.02291485
      0.73200000	     11.79932736	    -17.15813292	     15.73271271	     -7.92125661	    -23.09972942	    -16.58824806	    -22.67911453	     14.74842860	      4.64526378	     -3.47271352	    -12.22311565	      5.18617276	    -35.44399978	      6.53343963	      1.43113509	      0.24775399	      4.82860668	      0.01695309
      0.73600000	     11.17737790	    -16.31959097	     15.81588786	     -8.69563737	    -23.00721181	    -18.03906252	    -22.28951307	     14.26030158	      3.90417803	     -3.06778310	    -11.69916487	      4.59472899	    -36.29506730	      5.80964417	      1.44792699	      0.25595471	      4.78895645	     -0.04388726
      0.74000000	     10.45947303	    -15.15534659	     15.84504105	     -9.35055608	    -22.66529043	    -19.06890932	    -21.64150277	     13.70392897	      3.11878130	     -2.48753560	    -11.04808951	      3.96000571	    -36.91686436	      5.05681874	      1.47177791	      0.26618481	      4.69881600	     -0.08273388
      0.74400000	      9.63522130	    -13.79271382	     15.86007238	     -9.80774639	    -22.07670734	    -19.64728064	    -20.84965386	     13.11591502	      2.29285886	     -1.85668882	    -10.27520033	      3.32070595	    -37.40901429	      4.26910396	      1.43683435	      0.27526038	      4.55962588	     -0.12883645
      0.74800000	      8.71869853	    -12.11999691	     15.81963930	    -10.00431940	    -21.24396902	    -19.76155801	    -19.79856047	     12.46683747	      1.42754553	     -1.06533834	     -9.36602862	      2.65565416	    -37.64545887	      3.46070599	      1.38668183	      0.28588138	      4.35289158	     -0.16845246
      0.75200000	      7.71142136	    -10.35818138	     15.75136054	     -9.89801142	    -20.16989499	    -19.41919574	    -18.69439251	     11.79771084	      0.56703021	     -0.31039631	     -8.38005699	      2.00012350	    -37.81958713	      2.62655623	      1.26791658	      0.27493732	      4.08935005	     -0.23300163
      0.75600000	      6.61577267	     -8.32429123	     15.66563149	     -9.46957825	    -18.85835912	    -18.64892188	    -17.34288882	     11.09582326	     -0.35698467	      0.58592403	     -7.24204876	      1.36289545	    -37.72700985	      1.79378201	      1.08305866	      0.27734663	      3.74778852	     -0.30483344
      0.76000000	      5.46101899	     -6.10928125	     15.49057002	     -8.72209978	    -17.31499222	    -17.49955670	    -15.82962378	     10.34049431	     -1.25128360	      1.57039882	     -6.04048252	      0.70020092	    -37.44367355	      0.95343310	      0.90140589	      0.29221058	      3.34198277	     -0.33813854
      0.76400000	      4.24648908	     -3.78074159	     15.28711507	     -7.67856626	    -15.54775130	    -16.03552478	    -14.20182138	      9.57217962	     -2.14987301	      2.59652030	     -4.76437182	      0.06256847	    -37.00746710	      0.12498041	      0.66306044	      0.29628835	      2.86741588	     -0.40694213
      0.76800000	      2.99329904	     -1.35486251	     15.01480193	     -6.37856095	    -13.56735011	    -14.32897763	    -12.46631741	      8.77583075	     -3.01302584	      3.68046388	     -3.45262833	     -0.58000154	    -36.41815068	     -0.69349764	      0.41795640	      0.32042196	      2.33725598	     -0.43824516
      0.77200000	      1.71173775	      1.11375366	     14.70882965	     -4.87379318	    -11.38749385	    -12.45028530	    -10.65965420	      7.97842240	     -3.85527268	      4.79556828	     -2.11183767	     -1.19914731	    -35.70858640	     -1.48548164	      0.14138860	      0.35499140	      1.75848724	     -0.47427178
      0.77600000	      0.41848644	      3.56216338	     14.36441060	     -3.22288504	     -9.02478614	    -10.45982560	     -8.83137544	      7.18607380	     -4.65531197	      5.91088376	     -0.77564471	     -1.79975023	    -34.92739870	     -2.24987842	     -0.15235991	      0.40009272	      1.14471606	     -0.49853933
      0.78000000	     -0.87266402	      5.95218743	     13.98248906	     -1.48694377	     -6.49828680	     -8.40301215	     -7.00638489	      6.40310455	     -5.40580449	      7.01449639	      0.53809278	     -2.38552759	    -34.10138014	     -2.98672547	     -0.45434546	      0.46336002	      0.50437865	     -0.50804332
      0.78400000	     -2.14790405	      8.23844939	     13.61964478	      0.27281796	     -3.82892341	     -6.30888897	     -5.21117841	      5.66625543	     -6.14183331	      8.08209745	      1.83527164	     -2.91167652	    -33.26342480	     -3.66912288	     -0.80477537	      0.55230892	     -0.15115595	     -0.54796594
      0.78800000	     -3.40176309	     10.43915585	     13.15088288	      1.99600751	     -1.03900026	     -4.19206536	     -3.43104782	      4.89384811	     -6.77680251	      9.15220147	      3.07104635	     -3.50030039	    -32.39945766	     -4.37176630	     -1.09076374	      0.63787873	     -0.82366067	     -0.50804108
      0.79200000	     -4.61562381	     12.45921599	     12.74565681	      3.62445572	      1.84816725	     -2.05785054	     -1.73125634	      4.19546375	     -7.41845042	     10.14548811	      4.28024219	     -4.00242151	    -31.58801376	     -5.00623450	     -1.45091235	      0.75556385	     -1.49739802	     -0.53117165
      0.79600000	     -5.78637237	     14.65617206	     12.27202117	      5.10495122	      4.80862006	      0.09070273	      0.23624951	      3.45453880	     -8.06885394	     11.40666441	      5.54700227	     -4.56540922	    -30.48036132	     -5.64557139	     -1.74441788	      0.84806893	     -2.16791957	     -0.46961271
      0.80000000	     -6.87469620	     17.05699739	     11.90705165	      6.39217620	      7.81816405	      2.24653468	      2.52553473	      2.78942899	     -8.86329309	     12.97198119	      6.93636399	     -5.03154031	    -29.03368084	     -6.17469053	     -2.08966478	      0.97776670	     -2.78864984	     -0.47976617
      0.80400000	     -7.91768681	     19.18073060	     11.42441225	      7.45037044	     10.85270141	      4.39480456	      4.63674214	      2.07840647	     -9.51205979	     14.40538545	      8.20233375	     -5.59908600	    -27.73303901	     -6.77686133	     -2.36251616	      1.07237376	     -3.41470840	     -0.38227697
      0.80800000	     -8.89240790	     21.04232128	     10.93276593	      8.25338699	     13.88852945	      6.51137798	      6.60009429	      1.39178363	    -10.09947334	     15.72718982	      9.38374681	     -6.16894963	    -26.54893522	     -7.37657500	     -2.63474296	      1.17018946	     -4.02685902	     -0.27423834
      0.81200000	     -9.76467450	     22.64474533	     10.54142370	      8.78378012	     16.90298743	      8.56309092	      8.43251075	      0.81011990	    -10.70028649	     16.94985434	     10.50326654	     -6.63454038	    -25.46277942	     -7.88353131	     -2.96632856	      1.29817884	     -4.59018863	     -0.25386967
      0.81600000	    -10.53328070	     23.97333358	     10.21046195	      9.03169039	     19.87544727	     10.50991590	     10.11399720	      0.30843686	    -11.28014001	     18.06463277	     11.53741850	     -7.03224117	    -24.48219487	     -8.32032452	     -3.31954088	      1.43607620	     -5.10551290	     -0.27997713
      0.82000000	    -11.23824181	     25.02319821	      9.77293719	      8.99380135	     22.78795907	     12.30866847	     11.61717073	     -0.23873941	    -11.72463242	     19.06201877	     12.44382723	     -7.52627891	    -23.61390438	     -8.82024181	     -3.58789408	      1.54968056	     -5.62085839	     -0.19035149
      0.82400000	    -11.80762068	     25.78907789	      9.47498192	      8.67227617	     25.62515701	     13.91701649	     12.96189728	     -0.64189195	    -12.19270910	     19.94923983	     13.26532523	     -7.86845465	    -22.84080463	     -9.17263445	     -3.90638548	      1.68086981	     -6.05056783	     -0.21424115
      0.82800000	    -12.30848212	     25.94728992	      9.12706400	      8.07351877	     28.37373212	     15.29705477	     13.79749994	     -1.02866655	    -12.47486913	     20.41279340	     13.84580975	     -8.22564928	    -22.49237376	     -9.53826110	     -4.19547354	      1.47256295	     -6.44620880	     -0.22167550
      0.83200000	    -12.67128587	     25.89614199	      8.89943757	      7.20667154	     31.02181415	     16.41880365	     14.53253167	     -1.28694246	    -12.77889594	     20.82885813	     14.35106843	     -8.44745567	    -22.16230040	     -9.75747073	     -4.49768879	      1.34094611	     -6.75767690	     -0.30350418
      0.83600000	    -12.92333117	     25.62765932	      8.70670275	      6.08236455	     33.55833577	     17.26374144	     15.13920394	     -1.48226549	    -13.04317597	     21.17773291	     14.75772727	     -8.61749224	    -21.86893738	     -9.90315236	     -4.76246941	      1.25089599	     -7.01040845	     -0.38000840
      0.84000000	    -13.10975362	     25.13338450	      8.42170551	      4.71267671	     35.97243673	     17.82680356	     15.58229425	     -1.71529406	    -13.18030524	     21.43271976	     15.03671441	     -8.86245622	    -21.64010322	    -10.09073317	     -4.92667225	      1.15646608	     -7.25090436	     -0.33410816
      0.84400000	    -13.17325554	     24.45958881	      8.23403318	      3.11222509	     38.25303822	     18.11487696	     15.91740446	     -1.83977875	    -13.31971008	     21.63516971	     15.23520596	     -8.99383304	    -21.43190370	    -10.15384945	     -5.08072707	      1.11066861	     -7.40829223	     -0.33926834
      0.84800000	    -13.13760016	     23.61927483	      8.08903925	      1.29933582	     40.38862613	     18.14262600	     16.13649322	     -1.90122010	    -13.42582126	     21.77783893	     15.34595655	     -9.06759135	    -21.25358596	    -10.14496008	     -5.19803376	      1.09069183	     -7.50451699	     -0.34605954
      0.85200000	    -13.00574409	     22.63815907	      7.99907581	     -0.70327605	     42.36717317	     17.92866688	     16.25166929	     -1.89336776	    -13.50958533	     21.86796346	     15.37894994	     -9.07322403	    -21.09870636	    -10.05721917	     -5.28542458	      1.09503081	     -7.53759382	     -0.36710720
      0.85600000	    -12.80845543	     21.52977434	      7.89191437	     -2.86848517	     44.17615003	     17.49344767	     16.25258786	     -1.87564080	    -13.52458610	     21.89564436	     15.32355573	     -9.08395365	    -20.98005919	     -9.96054934	     -5.31325499	      1.09813288	     -7.53826386	     -0.33811720
      0.86000000	    -12.52474014	     20.33386971	      7.85727825	     -5.16558695	     45.80260600	     16.85816121	     16.17448909	     -1.78222042	    -13.53568828	     21.88432203	     15.21047779	     -9.01274092	    -20.87242074	     -9.77821864	     -5.32480070	      1.12238483	     -7.47643511	     -0.34376888
      0.86400000	    -12.18714195	     19.06325558	      7.81660969	     -7.56172414	     47.23329348	     16.04404892	     16.00602187	     -1.67683603	    -13.49232259	     21.82306961	     15.02700077	     -8.93864690	    -20.78996793	     -9.58560037	     -5.28930232	      1.14197699	     -7.38537489	     -0.31464735
      0.86800000	    -11.78395396	     17.75276563	      7.83284528	    -10.02330159	     48.45480461	     15.07195361	     15.77525717	     -1.51480709	    -13.44169778	     21.72938962	     14.79816286	     -8.80161752	    -20.71371604	     -9.32979311	     -5.23820395	      1.17201056	     -7.24580881	     -0.31146051
      0.87200000	    -11.33125715	     16.42170596	      7.87823689	    -12.51707305	     49.45369066	     13.96209526	     15.48473286	     -1.32046251	    -13.36827759	     21.60249132	     14.52416337	     -8.63071455	    -20.64646266	     -9.03969867	     -5.16342165	      1.20232900	     -7.07193113	     -0.31156046
      0.87600000	    -10.83612906	     15.09263731	      7.95276982	    -15.01082787	     50.21659755	     12.73407112	     15.14437172	     -1.09678350	    -13.27567002	     21.44702188	     14.21239369	     -8.42783792	    -20.58478451	     -8.71886085	     -5.06889542	      1.23111551	     -6.86754802	     -0.31767985
      0.88000000	    -10.32646681	     13.77373525	      7.97624045	    -17.47358408	     50.73054319	     11.40696977	     14.74117341	     -0.90491906	    -13.10994439	     21.25295497	     13.84350134	     -8.27177489	    -20.54482341	     -8.44249726	     -4.92402326	      1.23557329	     -6.66308799	     -0.25799972
      0.88400000	     -9.76997109	     12.50760623	      8.09017976	    -19.87537584	     50.98343174	      9.99933483	     14.32356223	     -0.64374651	    -12.97552405	     21.05030646	     13.46951570	     -8.02816332	    -20.48957997	     -8.08616014	     -4.79308022	      1.25279284	     -6.41385767	     -0.26613038
      0.88800000	     -9.19563676	     11.29797177	      8.20821525	    -22.18680803	     50.96471586	      8.52902030	     13.87534607	     -0.37852393	    -12.81398931	     20.82685265	     13.06837423	     -7.78133416	    -20.43690346	     -7.72959395	     -4.64238246	      1.25910133	     -6.15190309	     -0.26439151
      0.89200000	     -8.61273292	     10.15756313	      8.31227625	    -24.37852375	     50.66597148	      7.01315279	     13.39844314	     -0.12342544	    -12.61498900	     20.58248724	     12.63821282	     -7.54893888	    -20.38822945	     -7.39029885	     -4.46730965	      1.24982404	     -5.88488877	     -0.23819272
      0.89600000	     -8.01418906	      9.10814112	      8.45376582	    -26.42105492	     50.08124617	      5.46798139	     12.91298937	      0.15648404	    -12.41914040	     20.32756970	     12.20231298	     -7.28264593	    -20.32828703	     -7.02302328	     -4.29293340	      1.23864199	     -5.59885576	     -0.23791708
      0.90000000	     -7.41762899	      8.15146101	      8.57688387	    -28.28550566	     49.20730109	      3.90852260	     12.40798439	      0.42098370	    -12.18814126	     20.05375066	     11.74386127	     -7.03458802	    -20.26761521	     -6.67763125	     -4.09804477	      1.21173146	     -5.31240540	     -0.21372647
      0.90400000	     -6.81767031	      7.30302675	      8.72746996	    -29.94491759	     48.04396407	      2.34839839	     11.89970233	      0.70081188	    -11.95884660	     19.76821593	     11.28431238	     -6.76124310	    -20.19246243	     -6.31281463	     -3.90509855	      1.18171503	     -5.01358630	     -0.21096436
      0.90800000	     -6.22477034	      6.56346132	      8.87726501	    -31.37573315	     46.59460587	      0.80000190	     11.38297352	      0.97557417	    -11.71299083	     19.46586138	     10.81609249	     -6.48800652	    -20.10699885	     -5.95295455	     -3.70448486	      1.14242621	     -4.71205062	     -0.20540626
      0.91200000	     -5.63725404	      5.94031904	      9.05741015	    -32.55877146	     44.86649843	     -0.72526948	     10.86866571	      1.26536751	    -11.47709269	     19.15027845	     10.35582646	     -6.18517511	    -20.00129801	     -5.56927067	     -3.51222669	      1.10295615	     -4.40083374	     -0.22875213
      0.91600000	     -5.07114686	      5.42262161	      9.20019538	    -33.47942861	     42.87088373	     -2.21683176	     10.33999141	      1.52434096	    -11.20237241	     18.81085292	      9.87757974	     -5.91340140	    -19.88906636	     -5.22067732	     -3.30133432	      1.04770948	     -4.09903465	     -0.21919347
      0.92000000	     -4.52248967	      5.01420907	      9.34231302	    -34.12714518	     40.62297221	     -3.66457601	      9.80906977	      1.77675683	    -10.91949259	     18.45222816	      9.39982581	     -5.63739602	    -19.75905933	     -4.87298270	     -3.09005680	      0.98749892	     -3.79775669	     -0.21363754
      0.92400000	     -3.99476954	      4.71025274	      9.47687750	    -34.49444596	     38.14212121	     -5.05825722	      9.27596520	      2.01786726	    -10.62595818	     18.07297698	      8.92232100	     -5.36155753	    -19.61035341	     -4.53046747	     -2.87766655	      0.92230128	     -3.49952511	     -0.20792358
      0.92800000	     -3.47292175	      4.52490618	      9.72132713	    -34.57614982	     35.45166043	     -6.38701816	      8.77516785	      2.32308104	    -10.41655280	     17.68806114	      8.50417735	     -4.97910309	    -19.41241494	     -4.08646333	     -2.71765894	      0.88287636	     -3.17777022	     -0.31672737
      0.93200000	     -2.99316588	      4.41333924	      9.83299438	    -34.36923364	     32.57750780	     -7.63950117	      8.24205348	      2.53611525	    -10.10437618	     17.26618924	      8.03274634	     -4.70476806	    -19.22019374	     -3.75469620	     -2.50619634	      0.81116942	     -2.88981073	     -0.31109868
      0.93600000	     -2.53797606	      4.38718126	      9.92287813	    -33.87317536	     29.54607246	     -8.80429487	      7.70986287	      2.72930061	     -9.77827002	     16.82277378	      7.56221477	     -4.43683826	    -19.00478745	     -3.43438752	     -2.29363658	      0.73652260	     -2.60936081	     -0.29910316
      0.94000000	     -2.10507960	      4.44020405	      9.99438485	    -33.09028558	     26.38299072	     -9.87017797	      7.18238937	      2.90521239	     -9.44315885	     16.35951364	      7.09641883	     -4.17065514	    -18.76315305	     -3.12088413	     -2.08317942	      0.66154437	     -2.33597163	     -0.28595175
      0.94400000	     -1.69302784	      4.56354352	     10.03613371	    -32.02599376	     23.11310689	    -10.82629275	      6.65959400	      3.05713668	     -9.09201778	     15.87683491	      6.63153519	     -3.91501559	    -18.49620076	     -2.82321305	     -1.87136338	      0.58511453	     -2.07241941	     -0.26226082
      0.94800000	     -1.29629748	      4.75316062	     10.06840720	    -30.68931802	     19.76082915	    -11.66272498	      6.15029997	      3.19809812	     -8.74293172	     15.37951439	      6.18008730	     -3.65169566	    -18.19784807	     -2.52261307	     -1.66836326	      0.51367443	     -1.81500893	     -0.24873130
      0.95200000	     -0.91248492	      4.99982373	     10.08190007	    -29.09331088	     16.35031235	    -12.37133700	      5.65528175	      3.32255460	     -8.39025242	     14.86923266	      5.73921873	     -3.38879963	    -17.86964454	     -2.22720900	     -1.47126523	      0.44630209	     -1.56632324	     -0.23728869
      0.95600000	     -0.53855948	      5.29450612	     10.07136541	    -27.25506089	     12.90559347	    -12.94632276	      5.17641451	      3.42755355	     -8.03133447	     14.34860733	      5.30778028	     -3.13123273	    -17.51282041	     -1.94196177	     -1.27876815	      0.38291113	     -1.32801786	     -0.22340811
      0.96000000	     -0.17109763	      5.62892264	     10.03813874	    -25.19527477	      9.45085379	    -13.38440418	      4.71724216	      3.51419909	     -7.66866014	     13.82135138	      4.88792068	     -2.87860745	    -17.12769818	     -1.66631298	     -1.09225792	      0.32482029	     -1.10043144	     -0.20862522
      0.96400000	      0.19266849	      5.99443101	      9.98253516	    -22.93778109	      6.01074733	    -13.68493066	      4.28074679	      3.58297627	     -7.30373056	     13.29124529	      4.48100087	     -2.63171088	    -16.71553032	     -1.40089881	     -0.91247202	      0.27289076	     -0.88405554	     -0.19323821
      0.96800000	      0.55621477	      6.38581422	      9.92701199	    -20.50911157	      2.61042608	    -13.84997842	      3.87551768	      3.64773881	     -6.95595079	     12.76469519	      4.10093131	     -2.37312890	    -16.27293768	     -1.12662150	     -0.74942811	      0.23296976	     -0.67541065	     -0.19880536
      0.97200000	      0.91800902	      6.78742316	      9.82923364	    -17.93806150	     -0.72516364	    -13.88436976	      3.49184724	      3.68335773	     -6.59152765	     12.24054376	      3.72372145	     -2.13966380	    -15.81294298	     -0.88293688	     -0.58492099	      0.19533231	     -0.48226849	     -0.18363276
      0.97600000	      1.28027339	      7.19336588	      9.70737544	    -15.25517297	     -3.97246826	    -13.79552389	      3.13581257	      3.70130400	     -6.22564837	     11.72443614	      3.35954853	     -1.91769603	    -15.33479778	     -0.65509660	     -0.42648737	      0.16426886	     -0.30145936	     -0.16435226
      0.98000000	      1.64390401	      7.59631463	      9.56887715	    -12.49224944	     -7.11014984	    -13.59307971	      2.80979410	      3.70651885	     -5.86442689	     11.22053639	      3.01212038	     -1.70300255	    -14.84105876	     -0.43825009	     -0.27660549	      0.14116279	     -0.13170046	     -0.14675620
      0.98400000	      2.00880376	      7.98821180	      9.41303481	     -9.68200148	    -10.11913249	    -13.28830638	      2.51329409	      3.69907969	     -5.50698422	     10.73185490	      2.67987110	     -1.49832387	    -14.33687176	     -0.23516779	     -0.13392942	      0.12517325	      0.02700890	     -0.12827073
      0.98800000	      2.37433660	      8.36257073	      9.24359672	     -6.85775432	    -12.98223245	    -12.89346231	      2.24653885	      3.68170019	     -5.15590863	     10.26178427	      2.36361977	     -1.30299255	    -13.82672030	     -0.04482065	      0.00124132	      0.11620222	      0.17543969	     -0.11029068
      0.99200000	      2.73920319	      8.71490176	      9.07047597	     -4.05309593	    -15.68411547	    -12.42140282	      2.01109623	      3.66064564	     -4.81881187	      9.81435703	      2.06796896	     -1.11167175	    -13.31375241	      0.13926701	      0.12619653	      0.11529933	      0.31524993	     -0.09995876
      0.99600000	      3.10084508	      9.03731244	      8.87678678	     -1.30146144	    -18.21212505	    -11.88564717	      1.80095058	      3.62627342	     -4.48100039	      9.39021901	      1.78045812	     -0.94047639	    -12.80781767	      0.29905418	      0.24949987	      0.11724648	      0.44396395	     -0.07791907
      1.00000000	      3.45779075	      9.32739787	      8.67588427	      1.36434526	    -20.55747728	    -11.30066792	      1.61804686	      3.58654516	     -4.15272541	      8.99330804	      1.50752031	     -0.78151900	    -12.31110971	      0.44392398	      0.36706348	      0.12353784	      0.56363958	     -0.05421841
      1.00400000	      3.80867246	      9.58270417	      8.47756279	      3.91291126	    -22.71565456	    -10.68188195	      1.46304502	      3.54706983	     -3.84120119	      8.62673127	      1.25347076	     -0.62998013	    -11.82638259	      0.58007467	      0.47638231	      0.13470311	      0.67561341	     -0.03530550
      1.00800000	      4.15206000	      9.79944676	      8.27930298	      6.31535083	    -24.68567722	    -10.04514384	      1.33295699	      3.50611560	     -3.54331205	      8.29158423	      1.01458418	     -0.49058028	    -11.35905666	      0.70259215	      0.58002433	      0.14850898	      0.77940821	     -0.01549826
      1.01200000	      4.48647481	      9.97607983	      8.08702392	      8.54649165	    -26.46886332	     -9.40594368	      1.22688511	      3.46682997	     -3.26298099	      7.98946651	      0.79269297	     -0.36123044	    -10.91179324	      0.81455288	      0.67702613	      0.16465436	      0.87575469	      0.00248418
      1.01600000	      4.80980102	     10.11170079	      7.90347889	     10.58571999	    -28.06756775	     -8.77855331	      1.14300414	      3.43050109	     -3.00162078	      7.72111512	      0.58776280	     -0.24196656	    -10.48727244	      0.91652349	      0.76759319	      0.18227169	      0.96492961	      0.01878597
      1.02000000	      5.11904845	     10.20683107	      7.73198190	     12.41735650	    -29.48409474	     -8.17529350	      1.07971083	      3.39875328	     -2.76133693	      7.48694583	      0.40046572	     -0.13200217	    -10.08715185	      1.01003866	      0.85151244	      0.20079971	      1.04726665	      0.03264705
      1.02400000	      5.41036167	     10.26177665	      7.56634324	     14.03050627	    -30.72020817	     -7.60615517	      1.03297705	      3.36769689	     -2.53654393	      7.28581898	      0.22528964	     -0.03722319	     -9.71471761	      1.08831921	      0.93206085	      0.21785361	      1.12184980	      0.05230012
      1.02800000	      5.67929597	     10.28152928	      7.42295106	     15.41842754	    -31.77764261	     -7.07896982	      1.00521766	      3.34649954	     -2.34081015	      7.11929625	      0.07271659	      0.05370037	     -9.36639925	      1.16586412	      1.00340943	      0.23609412	      1.19060100	      0.06327166
      1.03200000	      5.92159188	     10.26720071	      7.29032853	     16.57785921	    -32.65908463	     -6.59983598	      0.99155499	      3.32803954	     -2.16456088	      6.98506470	     -0.06572982	      0.13166687	     -9.04521678	      1.23177899	      1.07034834	      0.25242175	      1.25180494	      0.07824153
      1.03600000	      6.13317319	     10.22499573	      7.18572328	     17.50878525	    -33.36878181	     -6.17329645	      0.99541490	      3.32172867	     -2.02245554	      6.88449498	     -0.17800773	      0.20896760	     -8.74562311	      1.30210684	      1.12634318	      0.27003270	      1.30722395	      0.08106613
      1.04000000	      6.31072640	     10.15754194	      7.10238173	     18.21459929	    -33.91290938	     -5.80229172	      1.01404690	      3.32297224	     -1.90914073	      6.81558029	     -0.26867455	      0.28045058	     -8.46781649	      1.37089872	      1.17384954	      0.28721226	      1.35556450	      0.07898498
      1.04400000	      6.45176456	     10.06618951	      7.02455232	     18.70243228	    -34.29996649	     -5.48805391	      1.04244843	      3.32196458	     -1.81171007	      6.77472340	     -0.34888195	      0.33488532	     -8.21408337	      1.42392265	      1.21833709	      0.30050597	      1.39452360	      0.08791492
      1.04800000	      6.55388171	      9.95870288	      6.97394507	     18.98351470	    -34.54075376	     -5.22979087	      1.08603295	      3.33090095	     -1.74847669	      6.76323185	     -0.40282652	      0.38817526	     -7.97597775	      1.48202887	      1.25154819	      0.31440628	      1.42644203	      0.08647328
      1.05200000	      6.61583363	      9.83689398	      6.93362435	     19.07334644	    -34.64771901	     -5.02422566	      1.13947515	      3.33970404	     -1.70520547	      6.77661720	     -0.44279044	      0.42878454	     -7.75578879	      1.53011685	      1.27947726	      0.32534657	      1.44926086	      0.09146120
      1.05600000	      6.63633276	      9.70865213	      6.92005339	     18.99147028	    -34.63403675	     -4.86531812	      1.20657814	      3.35813369	     -1.69533997	      6.81491318	     -0.45687112	      0.46920351	     -7.54638057	      1.58451374	      1.29642687	      0.33680164	      1.46522480	      0.08642861
      1.06000000	      6.61512838	      9.57662288	      6.91496304	     18.76084965	    -34.51273174	     -4.74430378	      1.28127356	      3.37588467	     -1.70308035	      6.87287254	     -0.45891293	      0.49776722	     -7.35080313	      1.62913076	      1.30910984	      0.34501073	      1.47279122	      0.08925209
      1.06400000	      6.55234314	      9.44436842	      6.90403486	     18.40671280	    -34.29604399	     -4.65019553	      1.35831149	      3.38511935	     -1.71576582	      6.94557396	     -0.46033487	      0.50618600	     -7.17146223	      1.65165735	      1.32267905	      0.34706352	      1.47120279	      0.11374754
      1.06800000	      6.44761212	      9.32572803	      6.93496066	     17.95464108	    -33.99521079	     -4.57095487	      1.44975826	      3.41497317	     -1.77202309	      7.03764714	     -0.42630617	      0.52932623	     -6.99259914	      1.69848298	      1.32217705	      0.35315171	      1.46746664	      0.11203983
      1.07200000	      6.30249160	      9.22175734	      6.98510545	     17.42842929	    -33.62054372	     -4.49491416	      1.54798126	      3.45312066	     -1.85182498	      7.14320476	     -0.37448389	      0.55333533	     -6.81945715	      1.74984294	      1.31621349	      0.35875534	      1.46031091	      0.10582317
      1.07600000	      6.11898808	      9.13477484	      7.04675231	     16.84880311	    -33.18147778	     -4.41162108	      1.64965713	      3.49597503	     -1.94753081	      7.25880982	     -0.31155175	      0.57492721	     -6.65318356	      1.80005990	      1.30814059	      0.36253146	      1.45026285	      0.10176126
      1.08000000	      5.89959808	      9.06741634	      7.12060189	     16.23330010	    -32.68655215	     -4.31199201	      1.75406849	      3.54488460	     -2.05847205	      7.38267142	     -0.23782350	      0.59660489	     -6.49252897	      1.85146475	      1.29848583	      0.36496773	      1.43882274	      0.09793712
      1.08400000	      5.64735520	      9.02186150	      7.20974835	     15.59674252	    -32.14350392	     -4.18826130	      1.86144020	      3.60256882	     -2.18595524	      7.51376375	     -0.15168583	      0.62240513	     -6.33554682	      1.90870377	      1.28700531	      0.36712580	      1.42771815	      0.08985644
      1.08800000	      5.36612097	      8.99561546	      7.29490832	     14.95173216	    -31.55941773	     -4.03401542	      1.96576340	      3.65808310	     -2.31293423	      7.64763542	     -0.06864864	      0.64126073	     -6.18744770	      1.95515671	      1.27975231	      0.36529166	      1.41572730	      0.09502915
      1.09200000	      5.05970341	      8.99306040	      7.39968026	     14.30886651	    -30.94075210	     -3.84440354	      2.07356906	      3.72637343	     -2.45761551	      7.78726440	      0.02878450	      0.67083377	     -6.03988828	      2.01499934	      1.27036426	      0.36501774	      1.40699935	      0.08831914
      1.09600000	      4.73278649	      9.01174976	      7.51329611	     13.67667221	    -30.29334509	     -3.61645467	      2.18161038	      3.80147714	     -2.60999960	      7.93010762	      0.13177476	      0.70559895	     -5.89547017	      2.07972604	      1.26228539	      0.36447477	      1.40121907	      0.07854420
      1.10000000	      4.39053325	      9.04636233	      7.61373764	     13.06142809	    -29.62251810	     -3.34926162	      2.28336224	      3.87031428	     -2.75101121	      8.07173719	      0.22257685	      0.73264146	     -5.76077753	      2.13001646	      1.26150223	      0.35929870	      1.39642034	      0.08562512
      1.10400000	      4.03786755	      9.10008672	      7.72951904	     12.46692068	    -28.93314294	     -3.04398854	      2.38722652	      3.95065460	     -2.90290370	      8.21677947	      0.32288147	      0.77221130	     -5.62583294	      2.19461776	      1.26055033	      0.35614081	      1.39712453	      0.07946482
      1.10800000	      3.68031897	      9.16824227	      7.84882355	     11.89420672	    -28.22968144	     -2.70382872	      2.48993207	      4.03538407	     -3.05509017	      8.36309063	      0.42303515	      0.81761375	     -5.49399580	      2.26365357	      1.26257134	      0.35275247	      1.40236128	      0.07002034
      1.11200000	      3.32357873	      9.24411567	      7.95179158	     11.34158806	    -27.51630753	     -2.33395042	      2.58586258	      4.11212149	     -3.19063023	      8.50721451	      0.50688513	      0.85680075	     -5.37167061	      2.31931936	      1.27221147	      0.34493949	      1.40980699	      0.07539305
      1.11600000	      2.97295900	      9.32840699	      8.06017686	     10.80484655	    -26.79697764	     -1.94141327	      2.68191399	      4.19408178	     -3.32652833	      8.65347003	      0.59119303	      0.90442579	     -5.25114909	      2.38326901	      1.28383736	      0.33761622	      1.42251842	      0.07270364
      1.12000000	      2.63393273	      9.41702028	      8.17104331	     10.27774733	    -26.07545502	     -1.53497533	      2.77774329	      4.27908251	     -3.45982613	      8.80191804	      0.67331901	      0.95870544	     -5.13314159	      2.45331015	      1.29790132	      0.33009963	      1.44004720	      0.06379574
      1.12400000	      2.31191719	      9.50476699	      8.27616143	      9.75287231	    -25.35547830	     -1.12473742	      2.87140272	      4.36149519	     -3.58340341	      8.95168395	      0.74634526	      1.01424007	     -5.02036141	      2.52190410	      1.31591301	      0.32036951	      1.46104139	      0.05606510
      1.12800000	      2.01254337	      9.58013540	      8.33472708	      9.22248263	    -24.64088698	     -0.72183592	      2.95085160	      4.41511800	     -3.66392756	      9.09558208	      0.77690698	      1.04493779	     -4.92750505	      2.55013129	      1.34619467	      0.29891349	      1.47952116	      0.08954652
      1.13200000	      1.73992724	      9.65515600	      8.42709665	      8.67892335	    -23.93542973	     -0.33838623	      3.04095681	      4.48972705	     -3.76607637	      9.24939058	      0.82942824	      1.10115110	     -4.82575395	      2.61448652	      1.37081493	      0.28337005	      1.50609269	      0.08448137
      1.13600000	      1.49883521	      9.71974624	      8.51994175	      8.11466392	    -23.24249569	      0.01260401	      3.13175260	      4.56394465	     -3.86264165	      9.40714327	      0.87678632	      1.16096906	     -4.72711392	      2.68268607	      1.39689530	      0.26569034	      1.53572087	      0.07412811
      1.14000000	      1.29323649	      9.76803051	      8.60200637	      7.52245471	    -22.56509038	      0.31776043	      3.21975384	      4.63021709	     -3.94435939	      9.56679344	      0.90944372	      1.21653641	     -4.63602867	      2.74328855	      1.42651162	      0.24268021	      1.56636346	      0.07023315
      1.14400000	      1.12665386	      9.79102324	      8.64518662	      6.89557664	    -21.90586221	      0.56414423	      3.29602327	      4.67029289	     -3.98851153	      9.72277741	      0.90385111	      1.24963265	     -4.56358778	      2.76855568	      1.46481181	      0.20728413	      1.59358710	      0.10165689
      1.14800000	      1.00050249	      9.80192229	      8.72875570	      6.22788449	    -21.26688222	      0.73986663	      3.38519275	      4.73405167	     -4.05892443	      9.89077372	      0.92480529	      1.30813373	     -4.48051322	      2.83292905	      1.49619375	      0.17658878	      1.62784054	      0.09088798
      1.15200000	      0.91658380	      9.79042843	      8.81174210	      5.51395331	    -20.64936116	      0.83451821	      3.47450483	      4.79529060	     -4.12275844	     10.06277869	      0.93859091	      1.36541061	     -4.40254077	      2.89602292	      1.52864252	      0.14058421	      1.66279514	      0.08002986
      1.15600000	      0.87516174	      9.75541578	      8.89499856	      4.74987750	    -20.05362732	      0.83977436	      3.56437559	      4.85432941	     -4.18106046	     10.23902103	      0.94593346	      1.42073062	     -4.32970509	      2.95727613	      1.56179927	      0.09874311	      1.69787204	      0.06975946
      1.16000000	      0.87553854	      9.69667980	      8.97817406	      3.93453782	    -19.47928034	      0.75020088	      3.65499363	      4.91079063	     -4.23409401	     10.41946461	      0.94676372	      1.47266797	     -4.26234702	      3.01498872	      1.59546760	      0.05037923	      1.73229789	      0.06196004
      1.16400000	      0.91606560	      9.61655328	      9.06605012	      3.07059662	    -18.92524547	      0.56395665	      3.74831462	      4.96767330	     -4.28639214	     10.60507184	      0.94551508	      1.52300918	     -4.19860105	      3.07244023	      1.62853501	     -0.00390370	      1.76603804	      0.05331281
      1.16800000	      0.99433326	      9.51776562	      9.15747440	      2.16475299	    -18.38966021	      0.28324976	      3.84457171	      5.02425872	     -4.33788913	     10.79558045	      0.94191966	      1.57011717	     -4.13867157	      3.12743952	      1.66088597	     -0.06467537	      1.79826023	      0.04620445
      1.17200000	      1.10759760	      9.39584947	      9.20949729	      1.22727935	    -17.86963744	     -0.08551132	      3.93086076	      5.05280028	     -4.35542185	     10.98216968	      0.90081080	      1.58766917	     -4.09913041	      3.13832566	      1.69879696	     -0.14150558	      1.82217612	      0.08438507
      1.17600000	      1.25000180	      9.28066210	      9.33513931	      0.27116857	    -17.36095518	     -0.53199315	      4.04500519	      5.12642434	     -4.43055535	     11.18857438	      0.91875785	      1.64240334	     -4.03392434	      3.21202575	      1.72380159	     -0.20952183	      1.85311199	      0.05553168
      1.18000000	      1.41719257	      9.16318915	      9.45789488	     -0.68856901	    -16.85794199	     -1.04248862	      4.16436867	      5.19582009	     -4.50385797	     11.39957606	      0.93322412	      1.68828479	     -3.97206495	      3.27564890	      1.74739275	     -0.28532394	      1.87951146	      0.03586583
      1.18400000	      1.60290811	      9.05479943	      9.59455254	     -1.63513088	    -16.35385328	     -1.60041376	      4.29650233	      5.27219014	     -4.59031876	     11.61936517	      0.96025924	      1.73526360	     -3.90530569	      3.34533668	      1.76645505	     -0.36482597	      1.90333660	      0.00819728
      1.18800000	      1.80150840	      8.95319021	      9.69608398	     -2.55014026	    -15.84148137	     -2.18681531	      4.42735730	      5.32400592	     -4.65245911	     11.83821494	      0.95990558	      1.75499979	     -3.85230477	      3.37506066	      1.78753455	     -0.45801333	      1.91744999	      0.02091139
      1.19200000	      2.00578072	      8.88460963	      9.84642607	     -3.41452486	    -15.31351425	     -2.78120258	      4.58575317	      5.40712038	     -4.75776813	     12.07413987	      1.00483467	      1.79768402	     -3.77781788	      3.44517970	      1.79920214	     -0.54616936	      1.93448269	     -0.01060275
      1.19600000	      2.21008733	      8.84860888	     10.00809937	     -4.20981832	    -14.76270976	     -3.36267777	      4.76035232	      5.49814433	     -4.87713501	     12.31919600	      1.06436194	      1.84238889	     -3.69645988	      3.52104895	      1.80729771	     -0.63676261	      1.94976728	     -0.04967622
      1.20000000	      2.40892605	      8.84063105	     10.13079207	     -4.91945490	    -14.18214740	     -3.91101522	      4.93462600	      5.56490131	     -4.97130092	     12.56204485	      1.09628137	      1.86108645	     -3.62902917	      3.55608601	      1.81859877	     -0.73990681	      1.95669732	     -0.04670451
      1.20400000	      2.59560813	      8.88422112	     10.29940448	     -5.53016297	    -13.56547442	     -4.40732282	      5.13570954	      5.66481251	     -5.10708241	     12.81969610	      1.17345610	      1.90447043	     -3.54092861	      3.63177194	      1.82347942	     -0.83725368	      1.96893258	     -0.08721221
      1.20800000	      2.76484251	      8.97225070	     10.46274232	     -6.03280428	    -12.90717775	     -4.83403554	      5.34572811	      5.76486178	     -5.24424996	     13.08010213	      1.25247678	      1.94360088	     -3.45414764	      3.70064815	      1.82870066	     -0.93950056	      1.97950662	     -0.12049655
      1.21200000	      2.91093623	      9.10955928	     10.62553136	     -6.42156142	    -12.20309716	     -5.17433024	      5.56565069	      5.86859714	     -5.38690338	     13.34352943	      1.33786398	      1.98163949	     -3.36729300	      3.76812084	      1.83362669	     -1.04559430	      1.98927246	     -0.15190258
      1.21600000	      3.02877502	      9.29531482	     10.76398495	     -6.69196339	    -11.45088934	     -5.41155905	      5.78814022	      5.95978402	     -5.51751711	     13.60492777	      1.41020321	      2.00474513	     -3.29014620	      3.81259358	      1.83981284	     -1.16034417	      1.99396231	     -0.15858083
      1.22000000	      3.11350129	      9.54440439	     10.92136968	     -6.83929573	    -10.64991614	     -5.52937919	      6.02958239	      6.06689397	     -5.67129455	     13.87463470	      1.50818098	      2.03752653	     -3.20321889	      3.87580353	      1.84150583	     -1.27434160	      1.99931899	     -0.18529127
      1.22400000	      3.16134092	      9.86223850	     11.09638077	     -6.85802248	     -9.80079505	     -5.51274417	      6.29278914	      6.18828677	     -5.84901310	     14.15412176	      1.63279047	      2.07870009	     -3.10469960	      3.95742401	      1.83740532	     -1.38715481	      2.00396308	     -0.23267315
      1.22800000	      3.16967495	     10.24362007	     11.24317087	     -6.74193193	     -8.90531217	     -5.34944168	      6.56607540	      6.29185082	     -6.01718627	     14.43538027	      1.74685073	      2.10150134	     -3.01118780	      4.01521457	      1.82985624	     -1.50722815	      1.99924885	     -0.25705535
      1.23200000	      3.13713919	     10.69788141	     11.38814998	     -6.48495095	     -7.96658099	     -5.03178815	      6.86142572	      6.39473996	     -6.19782717	     14.72566176	      1.87494493	      2.12110625	     -2.90874695	      4.07503097	      1.81508316	     -1.62786562	      1.98851685	     -0.28698737
      1.23600000	      3.06400321	     11.22336880	     11.52069782	     -6.08274074	     -6.98867707	     -4.55817579	      7.17703614	      6.48919415	     -6.38364852	     15.02327044	      2.00914090	      2.13164414	     -2.79980492	      4.12767178	      1.79313500	     -1.75005755	      1.96959222	     -0.31351298
      1.24000000	      2.95183900	     11.82269320	     11.66459389	     -5.53447213	     -5.97574472	     -3.93408237	      7.52070166	      6.59157376	     -6.59277636	     15.33275395	      2.17015849	      2.14733891	     -2.67319122	      4.19610705	      1.76233615	     -1.86789107	      1.94673764	     -0.36139184
      1.24400000	      2.80303220	     12.47842694	     11.77232022	     -4.84366351	     -4.93141664	     -3.17216224	      7.87389213	      6.66936810	     -6.78797823	     15.64168700	      2.31633460	      2.14170138	     -2.54953334	      4.23606241	      1.72661162	     -1.99041411	      1.91257135	     -0.38331261
      1.24800000	      2.62125156	     13.19254510	     11.89599783	     -4.01763701	     -3.85901013	     -2.29147407	      8.24997508	      6.75948274	     -7.00710061	     15.95828026	      2.49092813	      2.14575110	     -2.40777848	      4.29668907	      1.68402081	     -2.10635850	      1.87745063	     -0.43087060
      1.25200000	      2.41083652	     13.94218723	     11.98996326	     -3.06624787	     -2.76226035	     -1.31623838	      8.62776897	      6.83103320	     -7.21304688	     16.26841816	      2.65236162	      2.13442838	     -2.26958709	      4.33504905	      1.63906386	     -2.22473789	      1.83492993	     -0.45736011
      1.25600000	      2.17784666	     14.71964433	     12.08033727	     -2.00087739	     -1.64615374	     -0.27437109	      9.00987051	      6.90318642	     -7.42273047	     16.57340976	      2.82046057	      2.12393930	     -2.12604218	      4.37530566	      1.59230960	     -2.33982249	      1.79141644	     -0.48736242
      1.26000000	      1.92958791	     15.51060653	     12.16611501	     -0.83430128	     -0.51730549	      0.80408562	      9.38954265	      6.97605353	     -7.63225189	     16.86870360	      2.99141760	      2.11476106	     -1.97996580	      4.41581538	      1.54599557	     -2.45153356	      1.74851762	     -0.51798235
      1.26400000	      1.67418313	     16.29750408	     12.23143729	      0.41868018	      0.61651344	      1.88838519	      9.75522982	      7.03891680	     -7.82661054	     17.14690316	      3.14848024	      2.09859731	     -1.84057669	      4.44073097	      1.50274572	     -2.56297209	      1.70484364	     -0.53123092
