# Supplementary material for: Hindlimb kinematics, kinetics and muscle dynamics during sit-to-stand and sit-to-walk transitions in emus (Dromaius novaehollandiae)
Source: J Exp Biol. 2024 Dec 2;227(24):jeb247519. doi: 10.1242/jeb.247519 (PMC11708823; doi:10.1242/jeb.247519)
Supplement: Dataset 1. [file jexbio-227-247519-Dataset1.zip › Dataset1/DataS1/Inverse Dynamics/sts_exemplar_trial_id.sto]

Inverse Dynamics Generalized Forces
version=1
nRows=289
nColumns=19
inDegrees=no
endheader
time	Body_yaw_moment	Body_pitch_moment	Body_roll_moment	Body_ty_force	Body_tz_force	Body_tx_force	Hip_flexion_moment	Hip_abduction_moment	Hip_rotation_moment	Knee_flexion_moment	Knee_abduction_moment	Knee_rotation_moment	Ankle_flexion_moment	Ankle_abduction_moment	Ankle_rotation_moment	MTP_flexion_moment	MTP_abduction_moment	MTP_rotation_moment
      0.00000000	      0.18405709	     -4.79659106	      6.03842272	     -1.83296985	      0.00801642	     -2.14946079	    -10.68765662	      2.59643585	     -2.40698621	      2.16919800	     -0.91270643	     -3.10139394	    -36.40912003	     -1.24805311	     -0.16149641	     -0.17223049	      0.25939176	     -0.16955635
      0.00400000	      0.14797380	     -4.92021981	      6.05346959	     -2.63465673	     -0.17431239	     -2.49654442	    -10.65735959	      2.59624909	     -2.41874886	      2.18917961	     -0.89661635	     -3.09896465	    -36.36681531	     -1.25940783	     -0.16339247	     -0.17032441	      0.25130939	     -0.16968794
      0.00800000	      0.10912691	     -5.03143225	      6.07058587	     -3.44618382	     -0.35463288	     -2.81111232	    -10.62535190	      2.59730748	     -2.43131383	      2.21363016	     -0.88056075	     -3.09730710	    -36.32997490	     -1.27082077	     -0.16514569	     -0.16808956	      0.24373798	     -0.16983567
      0.01200000	      0.06390623	     -5.11914646	      6.08968100	     -4.25183486	     -0.53099384	     -3.06883202	    -10.59119575	      2.59959439	     -2.44451729	      2.24320198	     -0.86475616	     -3.09647037	    -36.29910274	     -1.28200934	     -0.16670943	     -0.16543330	      0.23683679	     -0.17000278
      0.01600000	      0.00901438	     -5.17273656	      6.11069016	     -5.03642351	     -0.70126722	     -3.24641521	    -10.55432161	      2.60316550	     -2.45820714	      2.27867541	     -0.84941902	     -3.09650367	    -36.27473284	     -1.29268096	     -0.16804121	     -0.16224732	      0.23080002	     -0.17020605
      0.02000000	     -0.05844363	     -5.18233679	      6.13353977	     -5.78546214	     -0.86305296	     -3.32255517	    -10.51403914	      2.60812024	     -2.47222931	      2.32096506	     -0.83475589	     -3.09749658	    -36.25743442	     -1.30254326	     -0.16906376	     -0.15841759	      0.22584928	     -0.17043988
      0.02400000	     -0.14086895	     -5.13917293	      6.15819607	     -6.48533227	     -1.01360867	     -3.27889541	    -10.46956203	      2.61461927	     -2.48648313	      2.37110684	     -0.82094045	     -3.09953339	    -36.24781639	     -1.31129840	     -0.16971087	     -0.15382365	      0.22222078	     -0.17071344
      0.02800000	     -0.23977959	     -5.03148925	      6.16186895	     -7.12351638	     -1.14986673	     -3.10093330	    -10.41832409	      2.61212053	     -2.48082492	      2.43390799	     -0.81439203	     -3.12501709	    -36.24577897	     -1.31994082	     -0.14673865	     -0.18230734	      0.22236789	     -0.15417317
      0.03200000	     -0.35697530	     -4.86178886	      6.18758488	     -7.68897560	     -1.26859811	     -2.77872012	    -10.36249276	      2.62114896	     -2.49317720	      2.50387075	     -0.80334850	     -3.13197508	    -36.25319412	     -1.32569603	     -0.14375351	     -0.16988388	      0.22259895	     -0.15274533
      0.03600000	     -0.49276267	     -4.62336532	      6.21912976	     -8.17264958	     -1.36663796	     -2.30735851	    -10.29995920	      2.63430394	     -2.50922768	      2.58492350	     -0.79240171	     -3.13644793	    -36.27015989	     -1.32914511	     -0.14411085	     -0.16249714	      0.22422516	     -0.15448272
      0.04000000	     -0.64693271	     -4.31465807	      6.25187135	     -8.56790580	     -1.44101225	     -1.68750837	    -10.23005316	      2.64966701	     -2.52487397	      2.67862666	     -0.78299130	     -3.14308869	    -36.29761367	     -1.33025082	     -0.14302916	     -0.15311846	      0.22833698	     -0.15565239
      0.04400000	     -0.81859829	     -3.93728982	      6.28660208	     -8.87081861	     -1.48894701	     -0.92606132	    -10.15200409	      2.66782014	     -2.54085242	      2.78621549	     -0.77494544	     -3.15135745	    -36.33603950	     -1.32867758	     -0.14109102	     -0.14256042	      0.23503087	     -0.15682372
      0.04800000	     -1.00604307	     -3.49595226	      6.32340041	     -9.08035609	     -1.50785303	     -0.03694030	    -10.06522232	      2.68899697	     -2.55731091	      2.90881326	     -0.76824166	     -3.16139580	    -36.38599353	     -1.32418748	     -0.13819254	     -0.13074710	      0.24448421	     -0.15797189
      0.05200000	     -1.20666346	     -2.99861202	      6.36235911	     -9.19852630	     -1.49533298	      0.95826553	     -9.96916599	      2.71342279	     -2.57446782	      3.04746956	     -0.76276545	     -3.17333120	    -36.44794323	     -1.31660213	     -0.13425692	     -0.11763771	      0.25681850	     -0.15908500
      0.05600000	     -1.41695537	     -2.46423679	      6.40138806	     -9.23009383	     -1.44921430	      2.03088937	     -9.87151330	      2.74084533	     -2.59034467	      3.19519175	     -0.76001187	     -3.18804332	    -36.53047919	     -1.30619700	     -0.12894445	     -0.13235248	      0.27146468	     -0.15972966
      0.06000000	     -1.63267506	     -1.88944188	      6.44605170	     -9.18131197	     -1.36761537	      3.14822546	     -9.75513991	      2.77291106	     -2.61072841	      3.36900903	     -0.75598102	     -3.20314044	    -36.61708303	     -1.29203351	     -0.12376855	     -0.11424109	      0.28961994	     -0.16170268
      0.06400000	     -1.84898989	     -1.29500742	      6.49209071	     -9.05806308	     -1.24904411	      4.27802305	     -9.62819933	      2.80832361	     -2.63172125	      3.56158609	     -0.75273487	     -3.22159388	    -36.71656040	     -1.27465453	     -0.11625892	     -0.09632042	      0.31088185	     -0.16269976
      0.06800000	     -2.06070323	     -0.69206649	      6.54078731	     -8.86459659	     -1.09250547	      5.39163065	     -9.49003761	      2.84775188	     -2.65463405	      3.77387210	     -0.74961404	     -3.24252145	    -36.82850844	     -1.25400218	     -0.10736450	     -0.07692217	      0.33513765	     -0.16350903
      0.07200000	     -2.26230592	     -0.09013831	      6.59232267	     -8.60330843	     -0.89759238	      6.46475673	     -9.34026444	      2.89131807	     -2.67975496	      4.00657908	     -0.74629019	     -3.26609985	    -36.95256818	     -1.23015128	     -0.09694312	     -0.05603502	      0.36235610	     -0.16403569
      0.07600000	     -2.44802861	      0.50280837	      6.64694032	     -8.27507766	     -0.66455544	      7.47706445	     -9.17853355	      2.93914408	     -2.70738764	      4.26025555	     -0.74240831	     -3.29244452	    -37.08814095	     -1.20322408	     -0.08490134	     -0.03359557	      0.39247441	     -0.16422028
      0.08000000	     -2.61183081	      1.08160535	      6.71136240	     -7.87972330	     -0.39436502	      8.41165880	     -9.00234647	      2.99431895	     -2.74357193	      4.53694698	     -0.73560190	     -3.31569335	    -37.23193344	     -1.17277357	     -0.07712003	     -0.03631218	      0.42403482	     -0.16680942
      0.08400000	     -2.74792046	      1.63758819	      6.77143297	     -7.41646287	     -0.08877073	      9.25469013	     -8.81631442	      3.05029143	     -2.77571270	      4.83300519	     -0.72992066	     -3.34910728	    -37.38823522	     -1.14039716	     -0.06029920	     -0.00813589	      0.45985524	     -0.16510386
      0.08800000	     -2.85035065	      2.16773562	      6.83634377	     -6.88435649	      0.24965385	      9.99504697	     -8.61770797	      3.11126988	     -2.81198626	      5.15008583	     -0.72223423	     -3.38434491	    -37.55276381	     -1.10555101	     -0.04281338	      0.02041232	      0.49801057	     -0.16384058
      0.09200000	     -2.91383231	      2.65632018	      6.89783150	     -6.28272916	      0.61745898	     10.62400147	     -8.41928795	      3.17398012	     -2.84469650	      5.47547535	     -0.71602465	     -3.42739542	    -37.73696616	     -1.06970954	     -0.01931309	      0.02032369	      0.53747154	     -0.16200848
      0.09600000	     -2.93302730	      3.12454759	      6.96974248	     -5.61155400	      1.01021222	     11.13469113	     -8.19514801	      3.24333124	     -2.88684416	      5.83308081	     -0.70375287	     -3.46910934	    -37.91257038	     -1.03136726	      0.00251864	      0.05522623	      0.58005611	     -0.15985594
      0.10000000	     -2.90368741	      3.55447947	      7.04632499	     -4.87177839	      1.42240880	     11.52159145	     -7.96094367	      3.31738578	     -2.93278976	      6.20668512	     -0.68859125	     -3.51237779	    -38.09299630	     -0.99195315	      0.02472828	      0.08747516	      0.62419634	     -0.15761985
      0.10400000	     -2.81996417	      3.94009493	      7.18603646	     -4.06559439	      1.84759930	     11.78026026	     -7.71321203	      3.42495147	     -3.03357619	      6.59480116	     -0.65546081	     -3.50017837	    -38.26951107	     -0.94535972	     -0.01031722	      0.10101945	      0.66287708	     -0.20028629
      0.10800000	     -2.68431782	      4.28439212	      7.26353983	     -3.19665628	      2.27881928	     11.90739836	     -7.46147115	      3.50377838	     -3.07945352	      6.99442981	     -0.63563123	     -3.55370314	    -38.45374825	     -0.90634778	      0.02009639	      0.12786214	      0.71018493	     -0.18983501
      0.11200000	     -2.49436438	      4.58106618	      7.32951284	     -2.27023446	      2.70908057	     11.90099065	     -7.20407443	      3.57855672	     -3.11480260	      7.40206684	     -0.61579106	     -3.62305295	    -38.63841414	     -0.87024289	      0.06535591	      0.15294467	      0.75802680	     -0.17835874
      0.11600000	     -2.24948714	      4.82977263	      7.41293750	     -1.29324576	      3.13159471	     11.76025897	     -6.93634385	      3.66336137	     -3.16504389	      7.81871829	     -0.58792534	     -3.67981894	    -38.81365150	     -0.83407364	      0.09714556	      0.19444122	      0.80631726	     -0.17047698
      0.12000000	     -1.94891188	      5.01442107	      7.56121562	     -0.27414598	      3.53986813	     11.48548347	     -6.66746676	      3.78310862	     -3.27102493	      8.23090865	     -0.54239058	     -3.67459667	    -38.98203234	     -0.79196141	      0.06531613	      0.21457368	      0.84833281	     -0.20708693
      0.12400000	     -1.60352050	      5.15547639	      7.65498876	      0.77716834	      3.92808505	     11.07804541	     -6.39059555	      3.87602991	     -3.32953218	      8.64955364	     -0.50502461	     -3.72537780	    -39.13774892	     -0.75985736	      0.08979052	      0.24345925	      0.89482816	     -0.20430314
      0.12800000	     -1.21794679	      5.22895353	      7.72387872	      1.84939791	      4.29143206	     10.54072280	     -6.12615716	      3.95819010	     -3.36606397	      9.05036393	     -0.47152741	     -3.79805277	    -39.29503386	     -0.73504504	      0.13495298	      0.27379038	      0.94270883	     -0.18401059
      0.13200000	     -0.79557208	      5.25619058	      7.82086906	      2.92998113	      4.62549567	      9.87786811	     -5.84760682	      4.05507239	     -3.42753563	      9.45489959	     -0.42574829	     -3.84358296	    -39.42001251	     -0.70991452	      0.15355635	      0.30915646	      0.98681317	     -0.18895895
      0.13600000	     -0.34678380	      5.20390696	      7.89804777	      4.00540891	      4.92500259	      9.09536980	     -5.59543381	      4.14404800	     -3.47171360	      9.82310806	     -0.38431532	     -3.90068346	    -39.55029084	     -0.69220185	      0.18221694	      0.33033457	      1.03067830	     -0.17763798
      0.14000000	      0.12562805	      5.11046628	      7.99823921	      5.06157506	      5.18319660	      8.20063304	     -5.32916680	      4.24436368	     -3.53685810	     10.19126741	     -0.33141161	     -3.93312189	    -39.63855063	     -0.67497578	      0.18772024	      0.36963099	      1.07088834	     -0.19529090
      0.14400000	      0.61034553	      4.93218333	      8.05302560	      6.08406991	      5.39231322	      7.20260010	     -5.10400907	      4.32274769	     -3.56278085	     10.50555844	     -0.29040392	     -3.99755689	    -39.73843196	     -0.66986952	      0.22345106	      0.38946497	      1.11172518	     -0.17673692
      0.14800000	      1.10906493	      4.71912209	      8.13906603	      7.05845261	      5.54459946	      6.11167278	     -4.86591221	      4.41557954	     -3.61692376	     10.81518239	     -0.23643338	     -4.02696472	    -39.78751140	     -0.66365926	      0.22656865	      0.42552644	      1.14777506	     -0.19510406
      0.15200000	      1.61420168	      4.42360433	      8.22663908	      7.97055769	      5.63355537	      4.93976237	     -4.67157597	      4.51025427	     -3.67230485	     11.06424535	     -0.18558180	     -4.03921489	    -39.83922537	     -0.66122611	      0.21163751	      0.45263960	      1.18186076	     -0.21055652
      0.15600000	      2.11712354	      4.08928065	      8.28999030	      8.80682998	      5.65533707	      3.70077967	     -4.48770915	      4.58969486	     -3.70803272	     11.28534582	     -0.13769077	     -4.06539411	    -39.85816573	     -0.66633743	      0.21245856	      0.48129454	      1.21372987	     -0.22229428
      0.16000000	      2.60069887	      3.73696033	      8.24143169	      9.55457602	      5.60960657	      2.41101869	     -4.31219751	      4.60467016	     -3.64989513	     11.48154750	     -0.10993736	     -4.19258588	    -39.84440770	     -0.69506230	      0.31608879	      0.51687312	      1.24835607	     -0.15680422
      0.16400000	      3.07999350	      3.31426602	      8.28027996	     10.20210050	      5.49890930	      1.08845487	     -4.18213079	      4.66623262	     -3.66723078	     11.61237709	     -0.06976896	     -4.21361803	    -39.81953042	     -0.70980434	      0.31475792	      0.54260846	      1.27482058	     -0.16687254
      0.16800000	      3.53605568	      2.85463673	      8.29819523	     10.73890567	      5.32714002	     -0.24874376	     -4.08593529	      4.71364138	     -3.66840200	     11.69168800	     -0.03722780	     -4.23801162	    -39.77660790	     -0.72961533	      0.31856379	      0.56165326	      1.29855520	     -0.16997708
      0.17200000	      3.96371234	      2.37308514	      8.30345671	     11.15608870	      5.09873788	     -1.58310012	     -4.01604951	      4.75022768	     -3.66106991	     11.72722259	     -0.00975010	     -4.25838154	    -39.70619400	     -0.75204128	      0.32117288	      0.59442316	      1.32040528	     -0.17316790
      0.17600000	      4.35502427	      1.87608130	      8.27633783	     11.44681738	      4.81902156	     -2.89765060	     -3.97632305	      4.76460343	     -3.62880572	     11.71607382	      0.00761780	     -4.29323418	    -39.61269525	     -0.78031284	      0.34096898	      0.60227074	      1.33771237	     -0.16227117
      0.18000000	      4.70938898	      1.35282754	      8.24842167	     11.60668879	      4.49469155	     -4.17552205	     -3.98131420	      4.77495030	     -3.59830609	     11.64465680	      0.01776961	     -4.30766387	    -39.50827149	     -0.80725386	      0.34270280	      0.61075184	      1.35186036	     -0.15536672
      0.18400000	      5.01994438	      0.85014974	      8.19918158	     11.63383837	      4.13369344	     -5.40004639	     -3.99412025	      4.76677842	     -3.55346297	     11.55031389	      0.02314130	     -4.32942321	    -39.35852750	     -0.83598909	      0.35683455	      0.63724556	      1.36320322	     -0.15431675
      0.18800000	      5.28736045	      0.32608522	      8.15191040	     11.52869515	      3.74428666	     -6.55558783	     -4.05995985	      4.75644875	     -3.51280421	     11.39016535	      0.01896939	     -4.32588019	    -39.20785789	     -0.86091167	      0.34800200	      0.64339613	      1.36969765	     -0.15905947
      0.19200000	      5.50710310	     -0.18351791	      8.08470058	     11.29344852	      3.33384503	     -7.62862531	     -4.15092719	      4.72979035	     -3.45849102	     11.19307916	      0.00547978	     -4.32478582	    -39.03243080	     -0.88555922	      0.34587751	      0.65537382	      1.37343325	     -0.15994932
      0.19600000	      5.68144937	     -0.68261137	      8.01312535	     10.93154049	      2.90823780	     -8.60829932	     -4.27271082	      4.69645104	     -3.40317488	     10.95522818	     -0.01613862	     -4.30990301	    -38.83961277	     -0.90572638	      0.33413386	      0.66140624	      1.37343357	     -0.16520205
      0.20000000	      5.80757595	     -1.15475064	      7.91004421	     10.44741442	      2.47187973	     -9.48621171	     -4.41447340	      4.64095772	     -3.32373187	     10.68910538	     -0.05036827	     -4.31138723	    -38.62442461	     -0.92637586	      0.34341686	      0.65250722	      1.37002901	     -0.14986251
      0.20400000	      5.89536804	     -1.62916663	      7.82882712	      9.84651041	      2.02789423	    -10.25598220	     -4.60000041	      4.59599824	     -3.26375114	     10.37371010	     -0.09156920	     -4.27222576	    -38.41048710	     -0.93540543	      0.31553178	      0.64287389	      1.36375745	     -0.15935082
      0.20800000	      5.93964015	     -2.07694955	      7.71599566	      9.13541421	      1.57825275	    -10.91295034	     -4.80715084	      4.53065338	     -3.17790273	     10.03280282	     -0.14774000	     -4.25175418	    -38.18496604	     -0.94369776	      0.31065530	      0.65295865	      1.35785480	     -0.15716411
      0.21200000	      5.94871309	     -2.46998063	      7.60923166	      8.32197651	      1.12402718	    -11.45401122	     -5.00295400	      4.46453369	     -3.09810741	      9.70077495	     -0.20477950	     -4.22109625	    -37.91762408	     -0.94260677	      0.30268331	      0.63497376	      1.34699001	     -0.15900859
      0.21600000	      5.92623609	     -2.87589101	      7.50709310	      7.41522751	      0.66559863	    -11.87750408	     -5.25357772	      4.40259419	     -3.02012317	      9.31562812	     -0.27679877	     -4.16975386	    -37.67933963	     -0.93281662	      0.27548483	      0.62609217	      1.33676568	     -0.16790767
      0.22000000	      5.87306354	     -3.24031566	      7.39392857	      6.42512049	      0.20272373	    -12.18321467	     -5.50530717	      4.33268809	     -2.93150478	      8.93189711	     -0.35708159	     -4.12661295	    -37.42408088	     -0.91754586	      0.26153334	      0.61180967	      1.32517085	     -0.17344149
      0.22400000	      5.79488125	     -3.57288740	      7.28468895	      5.36227086	     -0.26539774	    -12.37258515	     -5.76398246	      4.26403405	     -2.84387951	      8.54620089	     -0.44344466	     -4.07791679	    -37.16202823	     -0.89417950	      0.24612619	      0.58906612	      1.31266463	     -0.17061924
      0.22800000	      5.69522587	     -3.89434697	      7.17934653	      4.23777985	     -0.74002955	    -12.44909219	     -6.04799347	      4.19814242	     -2.75586361	      8.14294236	     -0.53948427	     -4.02225583	    -36.91670526	     -0.86363174	      0.22563257	      0.57319568	      1.30018811	     -0.17941860
      0.23200000	      5.57772860	     -4.17808892	      7.08244290	      3.06312374	     -1.22282403	    -12.41870833	     -6.32802093	      4.13509135	     -2.67174687	      7.75281842	     -0.63774061	     -3.96383342	    -36.66373002	     -0.82575034	      0.20591871	      0.54711571	      1.28622805	     -0.18285115
      0.23600000	      5.44467431	     -4.45193236	      6.98587376	      1.85011170	     -1.71571154	    -12.29025971	     -6.63020516	      4.07196493	     -2.58327265	      7.35266255	     -0.74516067	     -3.90760316	    -36.43371459	     -0.78333184	      0.18909124	      0.52824707	      1.27227694	     -0.18954050
      0.24000000	      5.30092233	     -4.69387164	      6.90510912	      0.61095918	     -2.22074790	    -12.07528926	     -6.92838025	      4.01444735	     -2.50430211	      6.96985761	     -0.85153292	     -3.84631479	    -36.20283807	     -0.73417596	      0.16940748	      0.49766665	      1.25604658	     -0.19374895
      0.24400000	      5.14779700	     -4.93050584	      6.82446315	     -0.64158286	     -2.73993830	    -11.78733064	     -7.24829941	      3.95522432	     -2.42031323	      6.58139909	     -0.96585888	     -3.79202035	    -36.00017380	     -0.68226972	      0.15639142	      0.47093338	      1.23900365	     -0.19836015
      0.24800000	      4.99218376	     -5.14087083	      6.77847963	     -1.89420884	     -3.27495489	    -11.44105093	     -7.56249102	      3.90970205	     -2.36192870	      6.21511540	     -1.07145288	     -3.71881907	    -35.79722570	     -0.62188898	      0.12563106	      0.44632481	      1.21877494	     -0.21589728
      0.25200000	      4.83167560	     -5.35675135	      6.72196191	     -3.13323199	     -3.82669730	    -11.05169626	     -7.90513843	      3.85575341	     -2.28908912	      5.83960473	     -1.18836752	     -3.66471339	    -35.63222235	     -0.56182970	      0.11267879	      0.41518342	      1.19762788	     -0.21898020
      0.25600000	      4.67026330	     -5.55131090	      6.67599466	     -4.34491227	     -4.39491008	    -10.63491858	     -8.24411889	      3.80143009	     -2.22138550	      5.48665135	     -1.30321614	     -3.61684093	    -35.47166329	     -0.49840783	      0.10710260	      0.37852811	      1.17415726	     -0.21234094
      0.26000000	      4.51122958	     -5.76401060	      6.66673884	     -5.51588082	     -4.97816307	    -10.20683771	     -8.61223254	      3.76170028	     -2.18056624	      5.12415848	     -1.41249745	     -3.54421219	    -35.34492698	     -0.42822869	      0.07396060	      0.35162210	      1.14695580	     -0.22883390
      0.26400000	      4.35119817	     -5.96149363	      6.66924875	     -6.63365405	     -5.57412741	     -9.78407246	     -8.97572980	      3.72020549	     -2.14717833	      4.78549713	     -1.51689051	     -3.47788895	    -35.21940080	     -0.35555021	      0.04799990	      0.30785675	      1.11590848	     -0.23541156
      0.26800000	      4.18778126	     -6.17373876	      6.66737548	     -7.68720465	     -6.17981323	     -9.38353199	     -9.36254463	      3.67005593	     -2.10667569	      4.44384691	     -1.62689603	     -3.42743906	    -35.12195192	     -0.28311634	      0.03698455	      0.27265214	      1.08253680	     -0.23616363
      0.27200000	      4.02215986	     -6.38522069	      6.69875595	     -8.66744688	     -6.79168225	     -9.02198583	     -9.74910076	      3.62710692	     -2.09380735	      4.12073431	     -1.72284814	     -3.36218407	    -35.02374380	     -0.20598725	      0.01074944	      0.23033487	      1.04352172	     -0.24202688
      0.27600000	      3.84974743	     -6.61844763	      6.73150420	     -9.56745777	     -7.40577033	     -8.71556737	    -10.15787205	      3.57617758	     -2.08061006	      3.79485231	     -1.81999760	     -3.30737584	    -34.94678901	     -0.12891398	     -0.00595983	      0.18945423	      1.00016499	     -0.24611529
      0.28000000	      3.67003485	     -6.85768590	      6.79474996	    -10.38244013	     -8.01784675	     -8.47929217	    -10.56644651	      3.52851786	     -2.09467890	      3.48641344	     -1.90127437	     -3.24024663	    -34.86360236	     -0.04869101	     -0.03541193	      0.14218873	      0.95051914	     -0.25222252
      0.28400000	      3.47891163	     -7.12283454	      6.85661611	    -11.10963181	     -8.62354542	     -8.32654981	    -10.99527628	      3.46950045	     -2.10781552	      3.17614126	     -1.98263355	     -3.18583656	    -34.79386042	      0.03082003	     -0.05231024	      0.09689243	      0.89582882	     -0.25544471
      0.28800000	      3.27582005	     -7.40065229	      6.95143377	    -11.74827057	     -9.21845495	     -8.26855284	    -11.42462327	      3.41276193	     -2.15223521	      2.88103239	     -2.04470263	     -3.11630303	    -34.71235380	      0.11279780	     -0.08496451	      0.04417887	      0.83426002	     -0.26163353
      0.29200000	      3.05750926	     -7.70632587	      7.04180139	    -12.29948509	     -9.79818837	     -8.31382111	    -11.87188483	      3.34188010	     -2.19448604	      2.58514617	     -2.10651174	     -3.06170379	    -34.63645398	      0.19384693	     -0.10174213	     -0.00588980	      0.76772675	     -0.26366656
      0.29600000	      2.82357646	     -8.02655443	      7.16824269	    -12.76598761	    -10.35844274	     -8.46777450	    -12.31773553	      3.27310180	     -2.27239120	      2.30431293	     -2.14521860	     -2.98894257	    -34.54155652	      0.27684250	     -0.13734073	     -0.06465861	      0.69432673	     -0.27073751
      0.30000000	      2.57234200	     -8.37798757	      7.28594045	    -13.15162141	    -10.89505190	     -8.73244462	    -12.78320043	      3.18830285	     -2.34500581	      2.01956159	     -2.18552706	     -2.93322365	    -34.44990888	      0.35906107	     -0.15393842	     -0.11820785	      0.61745246	     -0.27038665
      0.30400000	      2.30356422	     -8.74440659	      7.43899028	    -13.46086757	    -11.40402738	     -9.10630396	    -13.24712669	      3.10493541	     -2.45357729	      1.74768346	     -2.20163579	     -2.85911952	    -34.33585194	      0.44258137	     -0.18948967	     -0.17732567	      0.53529670	     -0.27371303
      0.30800000	      2.01759013	     -9.13235814	      7.58827620	    -13.69835973	    -11.88158065	     -9.58426316	    -13.72139242	      3.00807051	     -2.56215993	      1.47826231	     -2.21530420	     -2.79763154	    -34.21305690	      0.52612398	     -0.20935958	     -0.23801327	      0.44966051	     -0.27759619
      0.31200000	      1.71448816	     -9.53498855	      7.76484775	    -13.86845585	    -12.32414374	    -10.15792914	    -14.19729627	      2.91044033	     -2.69960690	      1.21608594	     -2.20868440	     -2.72278681	    -34.07019491	      0.61029725	     -0.24256214	     -0.30279085	      0.36259561	     -0.27724527
      0.31600000	      1.39654569	     -9.95184221	      7.93906090	    -13.97494050	    -12.72838899	    -10.81614150	    -14.68027569	      2.80195229	     -2.83834066	      0.95633613	     -2.19895359	     -2.65759736	    -33.91461579	      0.69526875	     -0.26223204	     -0.36177492	      0.27315018	     -0.28185926
      0.32000000	      1.06385629	    -10.36014716	      8.14264092	    -14.02090581	    -13.09109768	    -11.54567966	    -15.14728719	      2.69441494	     -3.00890936	      0.71712346	     -2.16436391	     -2.57855521	    -33.72151898	      0.78056108	     -0.29421833	     -0.42196936	      0.18217598	     -0.29204636
      0.32400000	      0.72040742	    -10.79844681	      8.33637464	    -14.00880340	    -13.40871669	    -12.33201389	    -15.64482444	      2.57813425	     -3.17186818	      0.45434035	     -2.13616108	     -2.50820643	    -33.53995913	      0.86791066	     -0.31435426	     -0.48126002	      0.09545750	     -0.29190582
      0.32800000	      0.36525157	    -11.23018074	      8.54960424	    -13.94057690	    -13.67685914	    -13.16000523	    -16.13726073	      2.46313046	     -3.35654004	      0.19818999	     -2.09107899	     -2.42742326	    -33.33329180	      0.95623162	     -0.34284534	     -0.54667871	      0.01350829	     -0.28620324
      0.33200000	      0.00180602	    -11.65398158	      8.75091637	    -13.81775324	    -13.89025138	    -14.01446967	    -16.63094851	      2.34108984	     -3.53290345	     -0.05667678	     -2.05003723	     -2.35827018	    -33.11042310	      1.04810724	     -0.35197626	     -0.60140796	     -0.06706754	     -0.28755089
      0.33600000	     -0.37609398	    -12.07318971	      8.99216655	    -13.64142198	    -14.04318749	    -14.88055152	    -17.12754034	      2.23098313	     -3.74980293	     -0.31924105	     -1.98030052	     -2.25840105	    -32.87067186	      1.13881089	     -0.39539666	     -0.65952683	     -0.14341008	     -0.29211901
      0.34000000	     -0.76055713	    -12.47870004	      9.20811371	    -13.41212728	    -14.13011804	    -15.74393025	    -17.62960342	      2.11400632	     -3.94516485	     -0.58749519	     -1.92480412	     -2.17602075	    -32.62113008	      1.23506025	     -0.41087097	     -0.70707233	     -0.21530341	     -0.29783277
      0.34400000	     -1.15535153	    -12.84849200	      9.43185467	    -13.12973563	    -14.14600962	    -16.59097234	    -18.11572866	      2.00147203	     -4.15177819	     -0.84604050	     -1.85852791	     -2.08753289	    -32.33936719	      1.33323335	     -0.42685063	     -0.75901348	     -0.27876844	     -0.29967920
      0.34800000	     -1.55764113	    -13.22257709	      9.64497215	    -12.79335207	    -14.08631844	    -17.40882583	    -18.63167804	      1.89288482	     -4.34855004	     -1.13969959	     -1.80224508	     -1.99699309	    -32.07250544	      1.43655252	     -0.44008984	     -0.80876399	     -0.33342719	     -0.29625989
      0.35200000	     -1.97037450	    -13.57661284	      9.86711489	    -12.40131834	    -13.94683496	    -18.18522812	    -19.15458169	      1.79468547	     -4.55581756	     -1.45065306	     -1.73829688	     -1.89219574	    -31.79767438	      1.54164902	     -0.46545221	     -0.85140699	     -0.38321537	     -0.29846419
      0.35600000	     -2.38949470	    -13.91437483	     10.07650511	    -11.95137368	    -13.72381155	    -18.90795058	    -19.69363938	      1.70356205	     -4.75161266	     -1.78767774	     -1.68388624	     -1.78537234	    -31.52603930	      1.65225393	     -0.48611244	     -0.89189118	     -0.42281726	     -0.29414957
      0.36000000	     -2.80938329	    -14.20665957	     10.25197477	    -11.44113066	    -13.41434537	    -19.56430381	    -20.22472556	      1.61494959	     -4.91678250	     -2.12681334	     -1.65126924	     -1.69280122	    -31.23570193	      1.77255382	     -0.47640836	     -0.92853588	     -0.45776751	     -0.29766541
      0.36400000	     -3.24349704	    -14.46538091	     10.45816758	    -10.86883731	    -13.01670345	    -20.14120765	    -20.75442819	      1.54842016	     -5.11372064	     -2.48545751	     -1.59248564	     -1.56777133	    -30.93233451	      1.88832036	     -0.50440895	     -0.95970110	     -0.48755610	     -0.30645270
      0.36800000	     -3.67534526	    -14.72089898	     10.62267646	    -10.23409120	    -12.53048430	    -20.62561969	    -21.32198838	      1.48958973	     -5.26792477	     -2.89482273	     -1.56923365	     -1.45138697	    -30.66008319	      2.01562523	     -0.51179087	     -0.99161152	     -0.50314198	     -0.29910680
      0.37200000	     -4.11505833	    -14.94362006	     10.79352156	     -9.53822551	    -11.95678153	    -21.00463070	    -21.89277961	      1.45032406	     -5.42896033	     -3.32996794	     -1.53785075	     -1.31681663	    -30.38571646	      2.14130342	     -0.53805603	     -1.01914323	     -0.51722745	     -0.30298950
      0.37600000	     -4.55456351	    -15.13680242	     10.94127893	     -8.78441676	    -11.29850538	    -21.26507691	    -22.47255400	      1.42504006	     -5.56694299	     -3.79471977	     -1.52190501	     -1.18196024	    -30.11952370	      2.27122818	     -0.55750523	     -1.04314622	     -0.52434697	     -0.30354273
      0.38000000	     -4.99335699	    -15.29482671	     11.07018649	     -7.97774285	    -10.56073277	    -21.39310900	    -23.05400982	      1.41544931	     -5.68620691	     -4.28466100	     -1.51623220	     -1.04540701	    -29.85827081	      2.40242214	     -0.57366999	     -1.06968400	     -0.52602126	     -0.30434123
      0.38400000	     -5.42968833	    -15.41308766	     11.18141843	     -7.12540570	     -9.75086638	    -21.37408868	    -23.63090824	      1.42213186	     -5.78799940	     -4.79579899	     -1.51812922	     -0.90828727	    -29.60050891	      2.53226230	     -0.58695179	     -1.09359377	     -0.52581564	     -0.30804196
      0.38800000	     -5.84207119	    -15.48760757	     11.21291163	     -6.23720356	     -8.87856918	    -21.19303272	    -24.20431518	      1.43053202	     -5.80975204	     -5.32101525	     -1.58011790	     -0.80785332	    -29.35375165	      2.67824342	     -0.53720033	     -1.12416160	     -0.51410355	     -0.29615263
      0.39200000	     -6.27771702	    -15.53484238	     11.33162246	     -5.32608353	     -7.95547827	    -20.83573572	    -24.77015263	      1.48035643	     -5.91766668	     -5.88346541	     -1.55879566	     -0.65010316	    -29.11684576	      2.78486149	     -0.58730585	     -1.13468516	     -0.51784811	     -0.30809184
      0.39600000	     -6.69399868	    -15.55335969	     11.40732453	     -4.40842868	     -6.99473314	    -20.29023296	    -25.33823099	      1.54051292	     -5.98012446	     -6.47286919	     -1.56627888	     -0.51221043	    -28.90831950	      2.89096416	     -0.61151017	     -1.15713332	     -0.51617116	     -0.31175239
      0.40000000	     -7.09006650	    -15.52401118	     11.45272843	     -3.50381159	     -6.01060199	    -19.54790526	    -25.88403581	      1.61154971	     -6.01150952	     -7.06702089	     -1.58815389	     -0.39329646	    -28.71010235	      2.98974530	     -0.61449479	     -1.17408103	     -0.52146241	     -0.32116205
      0.40400000	     -7.47818050	    -15.47302965	     11.51648609	     -2.63419584	     -5.01835636	    -18.60401619	    -26.42307820	      1.70523767	     -6.05798591	     -7.68833242	     -1.58455569	     -0.26814599	    -28.54426428	      3.06230882	     -0.64709740	     -1.20127877	     -0.51872817	     -0.31317980
      0.40800000	     -7.84820711	    -15.39368915	     11.57995303	     -1.82272713	     -4.03401372	    -17.45787077	    -26.94431374	      1.81490393	     -6.10130341	     -8.32195236	     -1.57034776	     -0.15286299	    -28.40743856	      3.11199590	     -0.68663188	     -1.22537088	     -0.52771183	     -0.31453626
      0.41200000	     -8.18617682	    -15.25774260	     11.61623778	     -1.09224025	     -3.07370314	    -16.11258267	    -27.41516899	      1.92953818	     -6.11783666	     -8.93034254	     -1.56495788	     -0.07005113	    -28.27485855	      3.14503956	     -0.69664444	     -1.25252253	     -0.54092727	     -0.31324682
      0.41600000	     -8.50951483	    -15.11377997	     11.68394246	     -0.46363167	     -2.15299952	    -14.57458215	    -27.86934083	      2.06422477	     -6.16194594	     -9.55506967	     -1.52172155	      0.01161395	    -28.18785644	      3.13799905	     -0.74330674	     -1.28010028	     -0.56416289	     -0.31408091
      0.42000000	     -8.79552941	    -14.91045920	     11.73072853	      0.04565354	     -1.28647598	    -12.85326644	    -28.25272101	      2.19870810	     -6.18825017	    -10.13365464	     -1.47915507	      0.05404688	    -28.10047767	      3.10541951	     -0.76060269	     -1.31047829	     -0.59635459	     -0.31560455
      0.42400000	     -9.05510507	    -14.70433929	     11.79186443	      0.42272718	     -0.48735166	    -10.96108453	    -28.60853424	      2.34194919	     -6.22733299	    -10.71353235	     -1.41234276	      0.07826714	    -28.06368134	      3.03207484	     -0.79615001	     -1.34593149	     -0.63483721	     -0.31006296
      0.42800000	     -9.28875061	    -14.47370257	     11.87377296	      0.65985364	      0.23276902	     -8.91395943	    -28.90510701	      2.48984826	     -6.29111730	    -11.26493081	     -1.30888768	      0.07947621	    -28.05341016	      2.91003498	     -0.84937279	     -1.37926085	     -0.68821866	     -0.30676979
      0.43200000	     -9.49677189	    -14.22968714	     11.97833680	      0.75479695	      0.86394357	     -6.73140588	    -29.14400135	      2.63894347	     -6.38332502	    -11.78969513	     -1.16580022	      0.05631133	    -28.07797914	      2.73445307	     -0.92544612	     -1.41479723	     -0.75512202	     -0.30239193
      0.43600000	     -9.64699145	    -13.91212729	     12.02356398	      0.71105972	      1.39776085	     -4.43607314	    -29.26574167	      2.75545468	     -6.43373104	    -12.21562038	     -1.04761131	     -0.03920652	    -28.08300994	      2.53201487	     -0.93158864	     -1.45986234	     -0.83163023	     -0.29486970
      0.44000000	     -9.75927356	    -13.57368618	     12.05934770	      0.53772722	      1.82710162	     -2.05352181	    -29.31002664	      2.85097951	     -6.48994973	    -12.58975349	     -0.91273848	     -0.17834264	    -28.11229407	      2.28083280	     -0.93144194	     -1.49368282	     -0.92519242	     -0.28146857
      0.44400000	     -9.87919441	    -13.26914496	     12.19937370	      0.24875060	      2.14586934	      0.38731942	    -29.31339835	      2.95913620	     -6.66231626	    -12.96704765	     -0.65813160	     -0.30496402	    -28.20520380	      1.93347596	     -1.05021260	     -1.53292652	     -1.03493678	     -0.26579288
      0.44800000	     -9.93691172	    -12.89820686	     12.26417680	     -0.13837482	      2.34899400	      2.85350740	    -29.19171813	      3.01174603	     -6.78932894	    -13.23214537	     -0.43576406	     -0.51110713	    -28.27570882	      1.55750129	     -1.09355247	     -1.57719696	     -1.15714531	     -0.24540076
      0.45200000	     -9.94829665	    -12.49433316	     12.29133184	     -0.60476931	      2.43291799	      5.30719239	    -28.97218619	      3.01648615	     -6.90790921	    -13.41502550	     -0.21328463	     -0.77374261	    -28.34787932	      1.13830611	     -1.10894175	     -1.60596565	     -1.29755819	     -0.21609427
      0.45600000	     -9.96163467	    -12.10097478	     12.39961003	     -1.13288500	      2.39603539	      7.70433439	    -28.68450637	      3.01131114	     -7.13298267	    -13.56107458	      0.11771816	     -1.03335107	    -28.44638240	      0.63128949	     -1.22366183	     -1.65635380	     -1.46252433	     -0.20854916
      0.46000000	     -9.90886314	    -11.66826211	     12.41180147	     -1.70872889	      2.23824894	      9.99418307	    -28.29820609	      2.92910282	     -7.29778981	    -13.60281791	      0.39577153	     -1.36917167	    -28.53019533	      0.10870977	     -1.25688172	     -1.68211588	     -1.63159297	     -0.16852503
      0.46400000	     -9.85595301	    -11.26260042	     12.48936823	     -2.32271376	      1.95984262	     12.12082540	    -27.86253948	      2.82716102	     -7.55368781	    -13.60882240	      0.76429032	     -1.69853679	    -28.63913921	     -0.48524418	     -1.38092486	     -1.72037449	     -1.81167235	     -0.12989471
      0.46800000	     -9.74275218	    -10.83012340	     12.47505133	     -2.96882975	      1.56076351	     14.02722575	    -27.34267710	      2.64442921	     -7.75311873	    -13.50886769	      1.07974309	     -2.09170150	    -28.72412100	     -1.08480820	     -1.42977029	     -1.73904246	     -2.00441416	     -0.07995415
      0.47200000	     -9.59977800	    -10.40793783	     12.44246040	     -3.64231612	      1.04076893	     15.66139295	    -26.77133380	      2.40919700	     -7.96139531	    -13.33845667	      1.40346812	     -2.50641635	    -28.80558232	     -1.70880821	     -1.48236200	     -1.75491721	     -2.20465682	     -0.02571491
      0.47600000	     -9.43781546	    -10.01451724	     12.41893811	     -4.33687203	      0.40005133	     16.98250222	    -26.17013506	      2.13510063	     -8.19850198	    -13.11443401	      1.75382409	     -2.92144004	    -28.89331543	     -2.35617907	     -1.56890061	     -1.79298254	     -2.40538115	      0.02181547
      0.48000000	     -9.25465427	     -9.66456654	     12.40232593	     -5.04287483	     -0.36000265	     17.96393857	    -25.56208129	      1.82709636	     -8.45392171	    -12.85089602	      2.12012853	     -3.32771620	    -28.99995842	     -3.01346774	     -1.69064790	     -1.80409429	     -2.61807451	      0.07564776
      0.48400000	     -9.02377638	     -9.33277719	     12.33127671	     -5.74719249	     -1.23605604	     18.59319368	    -24.93773147	      1.46621754	     -8.66431745	    -12.52256838	      2.44206939	     -3.74792021	    -29.10688272	     -3.64876683	     -1.78088090	     -1.80734801	     -2.82861786	      0.13830378
      0.48800000	     -8.73235266	     -9.00058774	     12.18043079	     -6.43429375	     -2.22218509	     18.87123978	    -24.29089205	      1.04879750	     -8.79973526	    -12.11574502	      2.69262718	     -4.18848733	    -29.20111271	     -4.24424459	     -1.80931919	     -1.80275726	     -3.04312034	      0.19355252
      0.49200000	     -8.43690847	     -8.79967416	     12.10242863	     -7.08825812	     -3.30946503	     18.81237132	    -23.74576708	      0.65413829	     -8.97859897	    -11.77311161	      2.98371794	     -4.55287077	    -29.40576829	     -4.83011456	     -1.95853737	     -1.83671362	     -3.25922692	      0.22749729
      0.49600000	     -8.08004475	     -8.59272626	     11.96264307	     -7.69504776	     -4.48587750	     18.44351447	    -23.19011045	      0.23096640	     -9.08160360	    -11.36431053	      3.20511428	     -4.91334672	    -29.60451711	     -5.35700878	     -2.06004109	     -1.82746077	     -3.46907821	      0.28614792
      0.50000000	     -7.67511570	     -8.43333934	     11.80705668	     -8.24415060	     -5.73648999	     17.80266908	    -22.68119570	     -0.18515867	     -9.13399131	    -10.95290083	      3.38032700	     -5.23376084	    -29.85638122	     -5.82370205	     -2.16956211	     -1.81643104	     -3.67775092	      0.33972999
      0.50400000	     -7.22568714	     -8.34902566	     11.65880372	     -8.72893244	     -7.04371096	     16.93695430	    -22.25176160	     -0.56814208	     -9.14281867	    -10.57620353	      3.51464848	     -5.49212500	    -30.19768492	     -6.22126666	     -2.31220368	     -1.82222984	     -3.88878423	      0.37118538
      0.50800000	     -6.70791034	     -8.26193488	     11.46956710	     -9.14559592	     -8.38754854	     15.90052207	    -21.83647911	     -0.92811701	     -9.06299777	    -10.16749426	      3.56767277	     -5.71679113	    -30.56592913	     -6.52874134	     -2.41510588	     -1.80471013	     -4.08488036	      0.41970559
      0.51200000	     -6.14121700	     -8.24818944	     11.30048621	     -9.49134245	     -9.74586616	     14.75235796	    -21.51024487	     -1.21976057	     -8.93255488	     -9.81288860	      3.57013319	     -5.86291402	    -31.04270648	     -6.74587264	     -2.55031609	     -1.80098982	     -4.28105253	      0.44394644
      0.51600000	     -5.51218951	     -8.23780592	     11.12326090	     -9.76263410	    -11.09454072	     13.55398903	    -21.21157370	     -1.44615803	     -8.72766358	     -9.45497412	      3.50048125	     -5.95095196	    -31.57024432	     -6.86066713	     -2.66560671	     -1.78712195	     -4.46109519	      0.46738489
      0.52000000	     -4.81866570	     -8.20105977	     10.93125131	     -9.95417576	    -12.40746890	     12.36708439	    -20.91572065	     -1.60047700	     -8.44142707	     -9.07606888	      3.35177649	     -5.98768458	    -32.12738947	     -6.86878088	     -2.74023166	     -1.75537029	     -4.61688181	      0.49536599
      0.52400000	     -4.07339909	     -8.16663577	     10.75109062	    -10.05875172	    -13.65649789	     11.25087061	    -20.65113879	     -1.66007032	     -8.09277592	     -8.71514091	      3.13701968	     -5.95598420	    -32.74665838	     -6.77127290	     -2.80076007	     -1.71778339	     -4.74864354	      0.51330232
      0.52800000	     -3.29272714	     -8.14021265	     10.61546155	    -10.06763452	    -14.81151395	     10.25952766	    -20.42114034	     -1.60410532	     -7.71266852	     -8.38805045	      2.88002282	     -5.83752436	    -33.43478653	     -6.57112368	     -2.87591791	     -1.68819430	     -4.85070174	      0.50407346
      0.53200000	     -2.46506818	     -7.98377613	     10.46334705	     -9.97129127	    -15.84094864	      9.43992736	    -20.09481250	     -1.46517486	     -7.26661272	     -7.96887602	      2.55764086	     -5.68757197	    -34.05845865	     -6.27451961	     -2.87097288	     -1.63291811	     -4.89287877	      0.49687360
      0.53600000	     -1.62539786	     -7.81327775	     10.36918201	     -9.76044039	    -16.71267293	      8.82961198	    -19.77753211	     -1.20165389	     -6.81327783	     -7.57612979	      2.21056754	     -5.45116511	    -34.72583382	     -5.88623944	     -2.88346743	     -1.56478353	     -4.89032091	      0.46773509
      0.54000000	     -0.77031196	     -7.48355733	     10.27817756	     -9.42769010	    -17.39500253	      8.45456566	    -19.32842274	     -0.85137037	     -6.33010355	     -7.07390815	      1.82989828	     -5.18372147	    -35.29026040	     -5.42242894	     -2.82869311	     -1.46330117	     -4.81152037	      0.42932292
      0.54400000	      0.08005676	     -7.03951454	     10.20062394	     -8.96989558	    -17.85767381	      8.32681359	    -18.78737676	     -0.41260378	     -5.83003656	     -6.50669396	      1.42361378	     -4.88045648	    -35.78757471	     -4.89477480	     -2.72809914	     -1.34139213	     -4.64916169	      0.38086803
      0.54800000	      0.90649948	     -6.47054269	     10.13790961	     -8.39059223	    -18.07289111	      8.44262184	    -18.13898701	      0.10419771	     -5.32801299	     -5.86298205	      1.00677157	     -4.54933563	    -36.19604188	     -4.32000182	     -2.58470110	     -1.21607483	     -4.39071888	      0.31679760
      0.55200000	      1.68774681	     -5.75304586	     10.09614329	     -7.70108317	    -18.01655026	      8.78249725	    -17.35329584	      0.68653053	     -4.84658517	     -5.11580297	      0.60293595	     -4.19696287	    -36.47820241	     -3.71629667	     -2.40530574	     -1.03493779	     -4.04755834	      0.24444300
      0.55600000	      2.40617214	     -4.90163894	     10.05844206	     -6.91994434	    -17.66954611	      9.31340891	    -16.43996596	      1.31184126	     -4.38280875	     -4.27173047	      0.21266059	     -3.84329492	    -36.63416316	     -3.10386796	     -2.18187229	     -0.83633735	     -3.60897072	      0.16166634
      0.56000000	      3.04325157	     -3.93168309	     10.00840723	     -6.07209229	    -17.01895620	      9.99233776	    -15.40870201	      1.95524355	     -3.93516397	     -3.33628889	     -0.16058976	     -3.50939627	    -36.66380408	     -2.50532785	     -1.90829147	     -0.64646641	     -3.07367241	      0.08659089
      0.56400000	      3.57829498	     -2.87119438	      9.97563188	     -5.18763573	    -16.05896408	     10.77070954	    -14.27610511	      2.61658898	     -3.53913501	     -2.32438104	     -0.48752775	     -3.17852805	    -36.57708858	     -1.92877627	     -1.62458177	     -0.39731596	     -2.47936995	     -0.00281751
      0.56800000	      4.00087403	     -1.75195657	      9.92947637	     -4.30001792	    -14.79146961	     11.60011603	    -13.06906387	      3.26555606	     -3.17618689	     -1.25465849	     -0.77895881	     -2.88022930	    -36.39225438	     -1.39602178	     -1.31319033	     -0.13569938	     -1.82612251	     -0.08071150
      0.57200000	      4.30310382	     -0.60041443	      9.90422290	     -3.44360362	    -13.22636415	     12.43895495	    -11.80184474	      3.90960760	     -2.88020694	     -0.13843257	     -1.00939131	     -2.59010480	    -36.12090858	     -0.90400697	     -1.01492455	      0.12411394	     -1.13663081	     -0.17779297
      0.57600000	      4.48194477	      0.74917141	      9.80808500	     -2.65126739	    -11.38142130	     13.25851830	    -10.31264791	      4.46694820	     -2.61098856	      1.18775069	     -1.17230271	     -2.40955162	    -35.59361277	     -0.51308984	     -0.62901874	      0.34512389	     -0.41693803	     -0.18667461
      0.58000000	      4.56076553	      4.17001990	      9.88814464	     -1.95282094	     -9.28169590	     14.04633618	     -6.70560232	      4.91735215	     -2.86035243	      4.51923834	     -0.65774294	     -2.30903216	    -32.92240410	     -0.23996680	     -0.10675873	      1.69421411	      0.19785470	      0.02779097
      0.58400000	      4.54152961	      5.03937271	      9.95058067	     -1.37454863	     -6.95848279	     14.80469534	     -5.58762348	      5.55184141	     -2.75172362	      5.48290046	     -0.74755282	     -1.99830446	    -32.72584763	      0.15520948	      0.05625296	      0.72799545	      0.91732483	     -0.28839030
      0.58800000	      4.43814094	      5.86090465	     10.00762478	     -0.93876537	     -4.44811813	     15.54459783	     -4.46606739	      6.14836446	     -2.68467597	      6.45301562	     -0.79400414	     -1.72200187	    -32.50679608	      0.49604478	      0.21386025	     -0.11436313	      1.56203167	     -0.57584770
      0.59200000	      4.24587455	      6.62457412	      9.96348021	     -0.66279402	     -1.79068078	     16.27842314	     -3.35866007	      6.63551190	     -2.58936787	      7.41489992	     -0.82928430	     -1.57261515	    -32.28110020	      0.71976513	      0.43610369	     -0.86283963	      2.12607709	     -0.74135723
      0.59600000	      4.00704554	      7.32676239	      9.98553873	     -0.55824533	      0.97167340	     17.01465253	     -2.24739288	      7.12672294	     -2.58518558	      8.38162799	     -0.79124339	     -1.39512124	    -32.04128554	      0.92839278	      0.59039785	     -1.48611365	      2.61756185	     -0.94864762
      0.60000000	      3.71496275	      7.95900061	      9.96625272	     -0.63117503	      3.79668402	     17.75566551	     -1.15329313	      7.54336931	     -2.59318273	      9.33554064	     -0.71816830	     -1.29159179	    -31.80016568	      1.05418488	      0.75707448	     -2.01800071	      3.03176197	     -1.09320899
      0.60400000	      3.39600372	      8.51745526	      9.96441216	     -0.88249750	      6.64374617	     18.49791971	     -0.07517603	      7.92676089	     -2.65162401	     10.27750032	     -0.59339121	     -1.20538675	    -31.55519442	      1.13904696	      0.89244227	     -2.45265616	      3.37799477	     -1.23289915
      0.60800000	      3.04241537	      8.99517223	      9.90140741	     -1.30798835	      9.47521241	     19.23322437	      0.96636126	      8.21680861	     -2.70382410	     11.18932895	     -0.44288954	     -1.21166293	    -31.31549582	      1.12946986	      1.05085800	     -2.81657644	      3.64867914	     -1.29166420
      0.61200000	      2.67772393	      9.39008493	      9.82145957	     -1.89822690	     12.25745997	     19.94958931	      1.96796429	      8.44672004	     -2.77588646	     12.06908230	     -0.25900095	     -1.26510951	    -31.07843174	      1.06134069	      1.20149434	     -3.10658332	      3.85489808	     -1.31340676
      0.61600000	      2.33455887	      9.70208240	      9.78944132	     -2.63942922	     14.96162702	     20.63068677	      2.92935003	      8.66891111	     -2.90503709	     12.91892108	     -0.03370274	     -1.29766235	    -30.83854670	      0.99212394	      1.30497913	     -3.31448353	      4.01719684	     -1.36203859
      0.62000000	      2.01157862	      9.92620057	      9.76217483	     -3.51525957	     17.56340253	     21.25450973	      3.83239854	      8.85261712	     -3.05665837	     13.72416565	      0.21265483	     -1.34716711	    -30.60137339	      0.89708917	      1.39312278	     -3.45766213	      4.13575719	     -1.39645604
      0.62400000	      1.71588908	     10.05766564	      9.73618757	     -4.50857833	     20.04192252	     21.79307854	      4.66481951	      8.99800753	     -3.22249744	     14.47567903	      0.46983779	     -1.41233535	    -30.36902189	      0.78102022	      1.47117036	     -3.54401147	      4.21743944	     -1.41420742
      0.62800000	      1.45485268	     10.09147952	      9.71742866	     -5.60234145	     22.37881108	     22.21463502	      5.41617736	      9.11301938	     -3.40040182	     15.16601516	      0.72975779	     -1.48269261	    -30.14305602	      0.65576236	      1.53868600	     -3.57917308	      4.27081068	     -1.42183380
      0.63200000	      1.23132991	     10.02338322	      9.70594794	     -6.77953100	     24.55792420	     22.48839448	      6.07625888	      9.20094948	     -3.58466942	     15.78758237	      0.98354986	     -1.55412174	    -29.92596498	      0.52749822	      1.59870394	     -3.57004112	      4.30230156	     -1.42002561
      0.63600000	      1.04557536	      9.85236533	      9.70061298	     -8.02222260	     26.56538004	     22.59055722	      6.63697293	      9.26394283	     -3.76943305	     16.33419931	      1.22331428	     -1.62436063	    -29.72026910	      0.40017843	      1.65443223	     -3.52352241	      4.31696002	     -1.40830276
      0.64000000	      0.87267860	      9.57823458	      9.63220984	     -9.31078405	     28.38947699	     22.50877268	      7.08118866	      9.24976130	     -3.90583687	     16.79036518	      1.42772515	     -1.75965571	    -29.53594264	      0.21875736	      1.74600985	     -3.46138432	      4.30073547	     -1.32077601
      0.64400000	      0.75972659	      9.21858487	      9.64299112	    -10.62460367	     30.02052809	     22.24263501	      7.43372797	      9.27397524	     -4.08197504	     17.17928991	      1.62410297	     -1.81637228	    -29.35720555	      0.10579654	      1.79529104	     -3.35768202	      4.29404743	     -1.29529925
      0.64800000	      0.68355627	      8.78287399	      9.67439980	    -11.94376359	     31.45074973	     21.80146666	      7.68737319	      9.29170727	     -4.25817029	     17.49258655	      1.79787219	     -1.85185116	    -29.19052351	      0.01328021	      1.83573196	     -3.23130048	      4.28352188	     -1.27658166
      0.65200000	      0.63464280	      8.28549089	      9.70788071	    -13.24960858	     32.67422217	     21.20256310	      7.84528302	      9.28995153	     -4.42121987	     17.73116853	      1.94473362	     -1.88397476	    -29.03686575	     -0.07423990	      1.87703771	     -3.09147436	      4.26534484	     -1.24819956
      0.65600000	      0.58373014	      7.73839426	      9.66348078	    -14.52406379	     33.68682561	     20.46989073	      7.90118131	      9.20869958	     -4.51770696	     17.88788714	      2.04581761	     -1.99104004	    -28.90439560	     -0.22512228	      1.96075643	     -2.95984386	      4.21987748	     -1.13502915
      0.66000000	      0.58429370	      7.17167908	      9.71265006	    -15.74939553	     34.48613785	     19.63106699	      7.89703463	      9.18239507	     -4.66038746	     17.99678367	      2.14473743	     -2.00397117	    -28.76962264	     -0.29314828	      1.99429627	     -2.80413816	      4.19143140	     -1.10358944
      0.66400000	      0.60769915	      6.59736248	      9.77930207	    -16.90885963	     35.07142573	     18.71334981	      7.82813399	      9.15322900	     -4.79969206	     18.05131455	      2.22536865	     -1.99769957	    -28.64002167	     -0.34325738	      2.01731176	     -2.64472446	      4.16058192	     -1.08272731
      0.66800000	      0.62355234	      6.02390118	      9.77378655	    -17.98731095	     35.44371907	     17.74148428	      7.68598379	      9.05566251	     -4.87504037	     18.04364018	      2.26486995	     -2.05897599	    -28.52570271	     -0.45165831	      2.07586871	     -2.50337436	      4.10642655	     -0.98818437
      0.67200000	      0.67374283	      5.47533211	      9.84129538	    -18.97147078	     35.60576806	     16.73781524	      7.50677693	      9.00060127	     -4.98501762	     18.00097052	      2.30457056	     -2.04606067	    -28.40627915	     -0.49429504	      2.09238935	     -2.35314766	      4.06413153	     -0.96144408
      0.67600000	      0.73079541	      4.95737708	      9.90090696	    -19.85000508	     35.56188629	     15.72301396	      7.28319032	      8.92882982	     -5.07548431	     17.91648257	      2.32443414	     -2.03724888	    -28.29057372	     -0.53981498	      2.10837132	     -2.21289443	      4.01465918	     -0.92659514
      0.68000000	      0.78426835	      4.47797130	      9.92194474	    -20.61333019	     35.31781160	     14.71652777	      7.01756125	      8.82000935	     -5.12557861	     17.79172851	      2.31688468	     -2.06136133	    -28.18074510	     -0.61389290	      2.13869767	     -2.09021642	      3.95187092	     -0.85590219
      0.68400000	      0.85598712	      4.05280276	      9.98926568	    -21.25338684	     34.88052199	     13.73643238	      6.73483410	      8.73702123	     -5.19579229	     17.64375775	      2.31047982	     -2.03665585	    -28.06293628	     -0.64411979	      2.13764625	     -1.96975356	      3.89426312	     -0.83303725
      0.68800000	      0.92922301	      3.68478730	     10.04826994	    -21.76367648	     34.25801859	     12.79865289	      6.43205415	      8.64163462	     -5.24914147	     17.47020099	      2.29092162	     -2.01507559	    -27.94220193	     -0.67636005	      2.13276119	     -1.86318152	      3.83011741	     -0.80716388
      0.69200000	      1.00427338	      3.37927868	     10.10325692	    -22.13939453	     33.45930053	     11.91615055	      6.11663799	      8.53843740	     -5.28960884	     17.27597528	      2.26145298	     -1.99192013	    -27.81596967	     -0.70627316	      2.12090402	     -1.77033529	      3.76071628	     -0.78407427
      0.69600000	      1.07032282	      3.13531703	     10.11149071	    -22.37759977	     32.49450312	     11.09840129	      5.78520563	      8.39957125	     -5.28669872	     17.05946263	      2.20827395	     -2.00660619	    -27.68883069	     -0.76910506	      2.12391320	     -1.69953811	      3.67868375	     -0.72379842
      0.70000000	      1.14680698	      2.95974784	     10.15385968	    -22.47755861	     31.37487044	     10.35118953	      5.45756132	      8.28247667	     -5.29984432	     16.83264563	      2.16057292	     -1.98218546	    -27.54844878	     -0.79541612	      2.09899824	     -1.63613396	      3.59996184	     -0.70598505
      0.70400000	      1.22204952	      2.84674377	     10.18278789	    -22.44102246	     30.11250109	      9.67712336	      5.12697864	      8.15571071	     -5.29486663	     16.59169949	      2.10226523	     -1.96266322	    -27.40097758	     -0.82441608	      2.07106456	     -1.58905409	      3.51634972	     -0.68556691
      0.70800000	      1.29675761	      2.79322125	     10.19976761	    -22.27210342	     28.72013650	      9.07693154	      4.79588633	      8.02175554	     -5.27317406	     16.33834654	      2.03414587	     -1.94590672	    -27.24587925	     -0.85390152	      2.03944912	     -1.55793738	      3.42900893	     -0.66476821
      0.71200000	      1.36541443	      2.79277263	     10.17519549	    -21.97687295	     27.21096686	      8.55059807	      4.46017530	      7.86243092	     -5.21271474	     16.07101504	      1.94476047	     -1.95865168	    -27.08722092	     -0.90813535	      2.01994824	     -1.54765561	      3.33402326	     -0.61526314
      0.71600000	      1.44334729	      2.84679600	     10.17725861	    -21.56301253	     25.59811815	      8.09745173	      4.13504586	      7.72384655	     -5.16536705	     15.79791862	      1.86117534	     -1.93755349	    -26.91499256	     -0.92880181	      1.97720978	     -1.54605541	      3.24326134	     -0.60386040
      0.72000000	      1.52225642	      2.94608264	     10.15920826	    -21.03952660	     23.89391616	      7.71557757	      3.81225733	      7.57606868	     -5.09618609	     15.51527964	      1.76526731	     -1.92563631	    -26.73598810	     -0.95502879	      1.93634621	     -1.56096463	      3.14985394	     -0.58504588
      0.72400000	      1.60672169	      3.08560049	     10.13300892	    -20.41634376	     22.10944138	      7.40155192	      3.49485509	      7.42773272	     -5.01450077	     15.22494503	      1.66191501	     -1.91191812	    -26.54867450	     -0.97643807	      1.89185448	     -1.59013156	      3.05643136	     -0.57030682
      0.72800000	      1.69860991	      3.25830904	     10.09461861	    -19.70387320	     20.25454479	      7.15079664	      3.18221808	      7.27694075	     -4.91732778	     14.92685138	      1.54937351	     -1.90026295	    -26.35403699	     -0.99637777	      1.84676577	     -1.63416062	      2.96313918	     -0.55527081
      0.73200000	      1.80139696	      3.45748148	     10.04683889	    -18.91279431	     18.33808794	      6.95815049	      2.87478987	      7.12608191	     -4.80690340	     14.62134924	      1.42869866	     -1.88842720	    -26.15220017	     -1.01254505	      1.80064961	     -1.69261024	      2.87112940	     -0.54208131
      0.73600000	      1.91831693	      3.67628884	      9.99084931	    -18.05421111	     16.36822855	      6.81834229	      2.57256078	      6.97635233	     -4.68424326	     14.30858311	      1.30032514	     -1.87581634	    -25.94361876	     -1.02418853	      1.75400195	     -1.76533380	      2.78125650	     -0.53113364
      0.74000000	      2.05242690	      3.90817212	      9.92765033	    -17.13994637	     14.35272214	      6.72630977	      2.27553780	      6.82866456	     -4.55031218	     13.98882222	      1.16474528	     -1.86218471	    -25.72881824	     -1.03091262	      1.70744329	     -1.85214672	      2.69426117	     -0.52250212
      0.74400000	      2.20648537	      4.14705230	      9.85857454	    -16.18262253	     12.29923922	      6.67735383	      1.98398930	      6.68395563	     -4.40648161	     13.66264088	      1.02280634	     -1.84715891	    -25.50825036	     -1.03222757	      1.66140150	     -1.95268329	      2.61081393	     -0.51648859
      0.74800000	      2.38269633	      4.38731513	      9.78486927	    -15.19536963	     10.21570175	      6.66709140	      1.69838910	      6.54294980	     -4.25422430	     13.33088316	      0.87553809	     -1.83053379	    -25.28230718	     -1.02783137	      1.61627708	     -2.06647645	      2.53146343	     -0.51329670
      0.75200000	      2.58254920	      4.62367240	      9.70770403	    -14.19125221	      8.11064530	      6.69118854	      1.41930586	      6.40622473	     -4.09510253	     12.99451923	      0.72410293	     -1.81213213	    -25.05132474	     -1.01748207	      1.57240059	     -2.19303269	      2.45667462	     -0.51314590
      0.75600000	      2.80664621	      4.85093794	      9.62803477	    -13.18264392	      5.99360961	      6.74495222	      1.14720227	      6.27420427	     -3.93062720	     12.65443396	      0.56965297	     -1.79177636	    -24.81562696	     -1.00097969	      1.53008140	     -2.33192237	      2.38686528	     -0.51624008
      0.76000000	      3.05453227	      5.06379554	      9.54650446	    -12.18080300	      3.87556668	      6.82294335	      0.88223661	      6.14716677	     -3.76214900	     12.31122716	      0.41321061	     -1.76925192	    -24.57559602	     -0.97814359	      1.48964308	     -2.48285769	      2.32243786	     -0.52275209
      0.76400000	      3.32455289	      5.25672452	      9.46346916	    -11.19579689	      1.76930830	      6.91878292	      0.62421269	      6.02529580	     -3.59088077	     11.96516236	      0.25566504	     -1.74422254	    -24.33168247	     -0.94873857	      1.45140036	     -2.64566693	      2.26379837	     -0.53288909
      0.76800000	      3.62778707	      5.43314782	      9.48254055	    -10.23654236	     -0.31066931	      7.02540026	      0.39328382	      5.97047922	     -3.50185204	     11.62475671	      0.15026483	     -1.62638108	    -24.06914651	     -0.82219747	      1.36443580	     -2.80457254	      2.22224797	     -0.64940787
      0.77200000	      3.93131190	      5.56950644	      9.38920501	     -9.31046732	     -2.34933589	      7.13591483	      0.14597588	      5.85454317	     -3.32235109	     11.27229069	     -0.01036786	     -1.60177908	    -23.82014212	     -0.78505842	      1.33557472	     -2.99177248	      2.17529253	     -0.66012460
      0.77600000	      4.24654326	      5.67189896	      9.29669514	     -8.42287647	     -4.33289405	      7.24477390	     -0.09575417	      5.74534277	     -3.14498437	     10.91695959	     -0.16882068	     -1.57121721	    -23.56856516	     -0.73861418	      1.30865561	     -3.18976495	      2.13546099	     -0.67728665
      0.78000000	      4.56916637	      5.73827570	      9.20498900	     -7.57666080	     -6.24986791	      7.34839778	     -0.33245218	      5.64279961	     -2.97066558	     10.55884636	     -0.32436810	     -1.53441966	    -23.31495883	     -0.68285130	      1.28404036	     -3.39798913	      2.10292219	     -0.70081093
      0.78400000	      4.89443632	      5.76801192	      9.11143393	     -6.77248416	     -8.09103991	      7.44511631	     -0.56502527	      5.54521600	     -2.79806984	     10.19802641	     -0.47770603	     -1.49355370	    -23.06021504	     -0.62031340	      1.26337942	     -3.61609812	      2.07748449	     -0.72778113
      0.78800000	      5.21785671	      5.76223539	      9.01730534	     -6.00903118	     -9.84877739	      7.53476814	     -0.79348723	      5.45319428	     -2.62900379	      9.83507839	     -0.62750984	     -1.44754518	    -22.80461126	     -0.55026285	      1.24641848	     -3.84299319	      2.05925499	     -0.75902189
      0.79200000	      5.53429290	      5.72306250	      8.92234962	     -5.28311017	    -11.51622902	      7.61828764	     -1.01817639	      5.36646154	     -2.46396813	      9.47049808	     -0.77331437	     -1.39667064	    -22.54866999	     -0.47338428	      1.23361446	     -4.07770791	      2.04813190	     -0.79377792
      0.79600000	      5.83800720	      5.65351618	      8.82661002	     -4.58972127	    -13.08649252	      7.69740342	     -1.23950683	      5.28500974	     -2.30366075	      9.10474243	     -0.91457848	     -1.34089418	    -22.29292843	     -0.39007854	      1.22523427	     -4.31916400	      2.04402157	     -0.83161383
      0.80000000	      6.12250763	      5.55734329	      8.73034101	     -3.92229965	    -14.55189052	      7.77446096	     -1.45804092	      5.20908660	     -2.14892572	      8.73817956	     -1.05072886	     -1.27987841	    -22.03797965	     -0.30046174	      1.22139147	     -4.56619052	      2.04685681	     -0.87239409
      0.80400000	      6.38488380	      5.44173982	      8.66857225	     -3.27333827	    -15.90402703	      7.85212735	     -1.66765427	      5.15950467	     -2.02906024	      8.37433446	     -1.16184924	     -1.18413048	    -21.77925435	     -0.17327098	      1.20657582	     -4.81202829	      2.05970660	     -0.95056182
      0.80800000	      6.61055683	      5.30527066	      8.57318732	     -2.63541765	    -17.13533342	      7.93266667	     -1.88271935	      5.09647143	     -1.88865920	      8.00717746	     -1.28566270	     -1.11048509	    -21.52788491	     -0.06996828	      1.21178605	     -5.06610989	      2.07637339	     -0.99813423
      0.81200000	      6.79808249	      5.15421651	      8.47102738	     -2.00228913	    -18.24129717	      8.01704090	     -2.09889687	      5.03592377	     -1.74981766	      7.63941491	     -1.40749316	     -1.03637870	    -21.28079305	      0.03292606	      1.22503047	     -5.32289025	      2.09919560	     -1.04110126
      0.81600000	      6.94687531	      4.99303760	      8.37441029	     -1.36951785	    -19.22153992	      8.10450874	     -2.31460893	      4.98507929	     -1.62236788	      7.27268232	     -1.52072347	     -0.95191669	    -21.03709092	      0.14571161	      1.24134103	     -5.57899050	      2.12912841	     -1.09069800
      0.82000000	      7.05676129	      4.82413249	      8.27808947	     -0.73453209	    -20.07928451	      8.19286359	     -2.53149316	      4.94065422	     -1.50143361	      6.90720409	     -1.62886971	     -0.86207812	    -20.79851449	      0.26254610	      1.26354764	     -5.83385192	      2.16550146	     -1.14048185
      0.82400000	      7.13502697	      4.65348543	      8.22452355	     -0.09623798	    -20.82025099	      8.27891486	     -2.74146017	      4.92733050	     -1.42100241	      6.54831303	     -1.70784835	     -0.73290822	    -20.55929040	      0.42104655	      1.27450772	     -6.07903226	      2.21188776	     -1.23118461
      0.82800000	      7.17645438	      4.47652678	      8.13683070	      0.54563458	    -21.45180056	      8.35897632	     -2.95978905	      4.89947145	     -1.31711030	      6.18932602	     -1.80313157	     -0.62832671	    -20.33206317	      0.54967295	      1.30692006	     -6.32602334	      2.26108764	     -1.28527211
      0.83200000	      7.18851707	      4.29705554	      8.04038337	      1.19120324	    -21.98240034	      8.42927813	     -3.18142151	      4.87162807	     -1.20946991	      5.83384777	     -1.90111458	     -0.52824202	    -20.11359326	      0.67023113	      1.35020222	     -6.56955148	      2.31502423	     -1.32668533
      0.83600000	      7.17866071	      4.11827745	      7.95676729	      1.84080789	    -22.42120826	      8.48618323	     -3.40195769	      4.85619871	     -1.11459339	      5.48517656	     -1.99006079	     -0.41594909	    -19.90109939	      0.80141457	      1.39583494	     -6.80497438	      2.37530060	     -1.37574328
      0.84000000	      7.15077403	      3.94035400	      7.87545597	      2.49501808	    -22.77766413	      8.52622831	     -3.62330422	      4.84670046	     -1.02266377	      5.14312270	     -2.07723430	     -0.30084202	    -19.69678628	      0.93247927	      1.44821173	     -7.03323621	      2.44055801	     -1.42113992
      0.84400000	      7.11037609	      3.76437306	      7.80022856	      3.15444563	    -23.06110993	      8.54612702	     -3.84445734	      4.84513085	     -0.93559377	      4.80893624	     -2.16140471	     -0.18069395	    -19.50055122	      1.06597034	      1.50584238	     -7.25300190	      2.51070990	     -1.46594070
      0.84800000	      7.06215793	      3.59066411	      7.72929152	      3.81950611	    -23.28048260	      8.54279679	     -4.06541284	      4.85023080	     -0.85079062	      4.48322758	     -2.24463894	     -0.05776035	    -19.31310401	      1.19938058	      1.56928527	     -7.46403609	      2.58511231	     -1.50789761
      0.85200000	      7.01080392	      3.41953469	      7.66348154	      4.49017768	    -23.44409447	      8.51338295	     -4.28550655	      4.86232147	     -0.76789729	      4.16691393	     -2.32733788	      0.06782001	    -19.13465472	      1.33274643	      1.63795817	     -7.66577339	      2.66333482	     -1.54755466
      0.85600000	      6.96041943	      3.25091231	      7.60206253	      5.16578278	    -23.55950225	      8.45525247	     -4.50425719	      4.88081934	     -0.68536518	      3.86077275	     -2.41077911	      0.19465352	    -18.96559814	      1.46473192	      1.71177472	     -7.85804266	      2.74478139	     -1.58405616
      0.86000000	      6.91477637	      3.08457072	      7.54527301	      5.84484849	    -23.63345663	      8.36596987	     -4.72087681	      4.90574681	     -0.60253868	      3.56573427	     -2.49555666	      0.32212176	    -18.80611727	      1.59499421	      1.79022881	     -8.04061851	      2.82895712	     -1.61762490
      0.86400000	      6.87710042	      2.91997821	      7.49263074	      6.52506614	    -23.67191901	      8.24325321	     -4.93464889	      4.93673225	     -0.51826455	      3.28266468	     -2.58263455	      0.44904094	    -18.65647245	      1.72258339	      1.87305824	     -8.21351828	      2.91532859	     -1.64783495
      0.86800000	      6.85022080	      2.75639383	      7.44428633	      7.20327896	    -23.68012941	      8.08488358	     -5.14472752	      4.97380631	     -0.43199553	      3.01247007	     -2.67250553	      0.57472336	    -18.51680547	      1.84718954	      1.95979085	     -8.37676142	      3.00346648	     -1.67489220
      0.87200000	      6.83646824	      2.59278070	      7.39997430	      7.87543279	    -23.66270682	      7.88864048	     -5.35040157	      5.01676873	     -0.34292967	      2.75594168	     -2.76585280	      0.69814225	    -18.38732520	      1.96812122	      2.05014883	     -8.53053475	      3.09294914	     -1.69852509
      0.87600000	      6.83784534	      2.42797540	      7.36002100	      8.53653120	    -23.62376471	      7.65236740	     -5.55088218	      5.06577630	     -0.25082916	      2.51389897	     -2.86290622	      0.81870719	    -18.26813144	      2.08522053	      2.14373892	     -8.67500292	      3.18347356	     -1.71891006
      0.88000000	      6.85597560	      2.26075384	      7.32442435	      9.18062817	    -23.56698602	      7.37416626	     -5.74541443	      5.12078590	     -0.15527185	      2.28715295	     -2.96401378	      0.93554970	    -18.15932056	      2.19796269	      2.24039673	     -8.81044836	      3.27477414	     -1.73570161
      0.88400000	      6.88698909	      2.08545482	      7.24601699	      9.80081919	    -23.49546905	      7.05273732	     -5.94294871	      5.15381005	     -0.01726206	      2.07073155	     -3.10064392	      1.01201631	    -18.06907071	      2.26080300	      2.35524485	     -8.94538359	      3.36209410	     -1.70155425
      0.88800000	      6.94073823	      1.90958506	      7.21345477	     10.38922599	    -23.41125848	      6.68785111	     -6.12398000	      5.21733933	      0.09064427	      1.87668052	     -3.21441179	      1.11484246	    -17.98190132	      2.35759746	      2.45951178	     -9.06468443	      3.45390589	     -1.70371108
      0.89200000	      7.01363103	      1.73013718	      7.20286343	     10.93706626	    -23.31499252	      6.28067661	     -6.29201850	      5.29724418	      0.18788287	      1.70321732	     -3.32048487	      1.22489094	    -17.90142589	      2.46522658	      2.56130472	     -9.17291482	      3.54775116	     -1.71781186
      0.89600000	      7.10105456	      1.54407656	      7.18970935	     11.43492406	    -23.20616850	      5.83371818	     -6.45054872	      5.37907041	      0.29427279	      1.54851211	     -3.43482742	      1.32311730	    -17.83131163	      2.55979770	      2.66848960	     -9.27459608	      3.64122121	     -1.71870732
      0.90000000	      7.20236132	      1.35298992	      7.19459744	     11.87321249	    -23.08381159	      5.35053956	     -6.59340476	      5.47507739	      0.39236068	      1.41637395	     -3.54281261	      1.42439095	    -17.76703741	      2.66055401	      2.77481093	     -9.36653185	      3.73618356	     -1.72597439
      0.90400000	      7.31051218	      1.15259670	      7.17750215	     12.24265422	    -22.94688728	      4.83563536	     -6.72729772	      5.56159391	      0.51444061	      1.30290829	     -3.67116616	      1.49870690	    -17.71490391	      2.72845352	      2.89253780	     -9.45565993	      3.82886718	     -1.69865830
      0.90800000	      7.42788333	      0.94918946	      7.19959781	     12.53457759	    -22.79417517	      4.29457170	     -6.83742853	      5.67470997	      0.60923777	      1.21666197	     -3.77665286	      1.59065104	    -17.66261497	      2.82164180	      3.00330471	     -9.53210702	      3.92467649	     -1.69652564
      0.91200000	      7.54774571	      0.74052514	      7.23485062	     12.74103781	    -22.62394955	      3.73416873	     -6.92774339	      5.79886738	      0.69710917	      1.15501132	     -3.87588317	      1.68054483	    -17.61367038	      2.91445897	      3.11510945	     -9.60047531	      4.02095799	     -1.69241923
      0.91600000	      7.66580388	      0.52769809	      7.28671533	     12.85498710	    -22.43391917	      3.16242151	     -6.99614043	      5.93586304	      0.77393303	      1.11872224	     -3.96499360	      1.77051870	    -17.56614896	      3.00958483	      3.22696082	     -9.66043794	      4.11769084	     -1.68856084
      0.92000000	      7.77703645	      0.31138518	      7.35097542	     12.87060945	    -22.22137811	      2.58824817	     -7.04258464	      6.08282529	      0.84179845	      1.10725313	     -4.04547655	      1.85726020	    -17.51962358	      3.10230705	      3.34000771	     -9.71284933	      4.21412227	     -1.67953551
      0.92400000	      7.87757226	      0.09370001	      7.43167623	     12.78371970	    -21.98321303	      2.02138809	     -7.06572903	      6.24158232	      0.89588559	      1.12072005	     -4.11294106	      1.94352141	    -17.47214949	      3.19597488	      3.45289420	     -9.75720434	      4.31015408	     -1.66832288
      0.92800000	      7.96399900	     -0.12276880	      7.52995029	     12.59211142	    -21.71555037	      1.47247445	     -7.06534129	      6.41202632	      0.93373800	      1.15858388	     -4.16505192	      2.03014222	    -17.42236702	      3.29133921	      3.56497987	     -9.79340160	      4.40539298	     -1.65529759
      0.93200000	      8.02880181	     -0.34129326	      7.58736367	     12.29571600	    -21.41282703	      0.95307167	     -7.05499263	      6.55848884	      1.00224405	      1.21294105	     -4.24317506	      2.07672024	    -17.38106564	      3.33165157	      3.69169023	     -9.83013425	      4.49452658	     -1.58151713
      0.93600000	      8.07984537	     -0.54319234	      7.73195664	     11.89642936	    -21.06631573	      0.47551273	     -7.00669728	      6.75575128	      0.99351450	      1.29837315	     -4.25198324	      2.17372874	    -17.32096930	      3.44210836	      3.79708947	     -9.84802206	      4.58764271	     -1.57639526
      0.94000000	      8.10622229	     -0.73493792	      7.86480173	     11.39771820	    -20.66340552	      0.05236343	     -6.94341667	      6.94385600	      0.98765797	      1.40219293	     -4.26223337	      2.25352871	    -17.26075941	      3.52814598	      3.90706384	     -9.86148875	      4.67610027	     -1.54237578
      0.94400000	      8.10852235	     -0.90619984	      8.03344683	     10.80428556	    -20.18939176	     -0.30459167	     -6.85494959	      7.14984369	      0.94318758	      1.52955870	     -4.23685963	      2.35090766	    -17.18879225	      3.63839905	      4.00743597	     -9.86303336	      4.76333841	     -1.53028064
      0.94800000	      8.08168555	     -1.05593560	      8.20890806	     10.12190241	    -19.63121743	     -0.58547439	     -6.74819786	      7.35531152	      0.88221488	      1.67672741	     -4.19561802	      2.44780316	    -17.10926501	      3.74719517	      4.10432100	     -9.85625642	      4.84651802	     -1.51444144
      0.95200000	      8.02373728	     -1.18074388	      8.38759260	      9.35735498	    -18.98059734	     -0.78292553	     -6.62403097	      7.55703319	      0.80607833	      1.84317756	     -4.13979606	      2.54349415	    -17.02109415	      3.85340324	      4.19696993	     -9.84099351	      4.92483320	     -1.49480678
      0.95600000	      7.93438375	     -1.27735654	      8.56876837	      8.51838833	    -18.23521323	     -0.89216828	     -6.48242802	      7.75352881	      0.71410179	      2.02883709	     -4.06886081	      2.63874966	    -16.92262607	      3.95827975	      4.28395078	     -9.81669413	      4.99763160	     -1.47395692
      0.96000000	      7.81220302	     -1.34737126	      8.71703639	      7.61343908	    -17.39838803	     -0.91101473	     -6.33148660	      7.92240557	      0.63467527	      2.22966601	     -4.00913420	      2.71067601	    -16.82016260	      4.02860477	      4.37233870	     -9.78759761	      5.06125380	     -1.41899255
      0.96400000	      7.66429782	     -1.38005949	      8.89986663	      6.65102406	    -16.47777552	     -0.84005903	     -6.15492411	      8.10332385	      0.51125716	      2.45349261	     -3.90861880	      2.80482198	    -16.69695644	      4.13166233	      4.44422484	     -9.74381397	      5.12063677	     -1.40068416
      0.96800000	      7.49000952	     -1.37941161	      9.07571713	      5.63902847	    -15.48382161	     -0.68286731	     -5.96234476	      8.27036600	      0.37786083	      2.69542609	     -3.79880176	      2.89336576	    -16.56101693	      4.22750285	      4.50853914	     -9.69049954	      5.17157194	     -1.37909978
      0.97200000	      7.29171235	     -1.34544722	      9.24292503	      4.58435886	    -14.42894837	     -0.44589246	     -5.75409740	      8.42171279	      0.23564257	      2.95509648	     -3.68103902	      2.97501063	    -16.41167747	      4.31495742	      4.56450793	     -9.62729507	      5.21319104	     -1.35418901
      0.97600000	      7.07214518	     -1.27889233	      9.40052781	      3.49310902	    -13.32750683	     -0.13804952	     -5.53054076	      8.55603264	      0.08539507	      3.23209976	     -3.55639996	      3.04864997	    -16.24835520	      4.39320532	      4.61136630	     -9.55375658	      5.24470528	     -1.32608680
      0.98000000	      6.83494916	     -1.18042256	      9.55150508	      2.37097734	    -12.19576494	      0.22990433	     -5.29124797	      8.67443640	     -0.07509894	      3.52636874	     -3.42313669	      3.11549237	    -16.06975781	      4.46496295	      4.64767714	     -9.46893426	      5.26571714	     -1.29836819
      0.98400000	      6.58210763	     -1.05518314	      9.66881097	      1.22360596	    -11.05129811	      0.64596228	     -5.04345672	      8.75962812	     -0.22307826	      3.83428533	     -3.30328632	      3.15704551	    -15.88206065	      4.50302190	      4.67866577	     -9.37586951	      5.27311961	     -1.24360945
      0.98800000	      6.32192887	     -0.89683980	      9.81003038	      0.05666258	     -9.91164056	      1.09725420	     -4.77345599	      8.84648409	     -0.40535828	      4.16175071	     -3.15263158	      3.20977663	    -15.67116937	      4.56359883	      4.69163204	     -9.26646427	      5.27177849	     -1.21996878
      0.99200000	      6.05575346	     -0.71148402	      9.94643771	     -1.12418194	     -8.79287396	      1.57022334	     -4.48919093	      8.91712001	     -0.59749179	      4.50459989	     -2.99467672	      3.25409609	    -15.44400118	      4.61774276	      4.69276491	     -9.14408564	      5.25880061	     -1.19775114
      0.99600000	      5.78622909	     -0.50195903	     10.07693331	     -2.31302048	     -7.70909311	      2.05074759	     -4.19202370	      8.97087795	     -0.79771364	      4.86153226	     -2.83139127	      3.28863498	    -15.20109044	      4.66384332	      4.68244969	     -9.00853122	      5.23404167	     -1.17515859
      1.00000000	      5.51542877	     -0.27196595	     10.19804173	     -3.50312437	     -6.67273931	      2.52436611	     -3.88433269	      9.00589282	     -1.00213071	      5.23056184	     -2.66677724	      3.31074387	    -14.94389132	      4.69801489	      4.66177737	     -8.86006953	      5.19737105	     -1.14782249
      1.00400000	      5.24613722	     -0.02423852	     10.31526986	     -4.68624922	     -5.69506514	      2.97666395	     -3.56668717	      9.02615638	     -1.21395637	      5.61022339	     -2.49787823	      3.32377404	    -14.67198834	      4.72535012	      4.63038143	     -8.69802758	      5.14983923	     -1.12036257
      1.00800000	      4.98109046	      0.23759897	     10.42970326	     -5.85202737	     -4.78631804	      3.39371890	     -3.24137629	      9.03319772	     -1.43243630	      5.99792736	     -2.32544219	      3.32851682	    -14.38649319	      4.74668615	      4.58912600	     -8.52263677	      5.09239498	     -1.09280893
      1.01200000	      4.72334020	      0.50957678	     10.54166349	     -6.98752349	     -3.95568299	      3.76246069	     -2.91158515	      9.02834862	     -1.65582587	      6.39026591	     -2.15104140	      3.32561201	    -14.08921123	      4.76227877	      4.53934135	     -8.33463737	      5.02624915	     -1.06439967
      1.01600000	      4.47644299	      0.78780159	     10.65359343	     -8.07714670	     -3.21111081	      4.07095415	     -2.58072588	      9.01453944	     -1.88375693	      6.78325073	     -1.97473174	      3.31737674	    -13.78196957	      4.77471887	      4.48226186	     -8.13498502	      4.95314972	     -1.03660185
      1.02000000	      4.24397378	      1.06789011	     10.76552299	     -9.10303875	     -2.55911930	      4.30880329	     -2.25353818	      8.99337152	     -2.11362756	      7.17186128	     -1.79859152	      3.30487471	    -13.46772527	      4.78445148	      4.41972493	     -7.92544752	      4.87480596	     -1.00857818
      1.02400000	      4.02964647	      1.34583915	     10.87908627	    -10.04562368	     -2.00457712	      4.46769487	     -1.93476991	      8.96753273	     -2.34406001	      7.55071113	     -1.62331840	      3.29036200	    -13.14939622	      4.79378498	      4.35329296	     -7.70807257	      4.79316369	     -0.98138380
      1.02800000	      3.83436251	      1.61251014	     10.96287004	    -10.88421581	     -1.55031088	      4.54170481	     -1.63833931	      8.91881732	     -2.54670651	      7.91015635	     -1.47633563	      3.25568650	    -12.83885361	      4.77243607	      4.28982308	     -7.48968115	      4.70660552	     -0.92271767
      1.03200000	      3.66659565	      1.87636321	     11.09318847	    -11.59840839	     -1.19644589	      4.52715574	     -1.34876733	      8.89725055	     -2.78152851	      8.25319643	     -1.29688311	      3.24982563	    -12.51966269	      4.79768377	      4.21840776	     -7.26337084	      4.62500775	     -0.91062483
      1.03600000	      3.52371963	      2.12545449	     11.21937843	    -12.17072898	     -0.93992166	      4.42253587	     -1.08451229	      8.87243020	     -3.00507412	      8.56827933	     -1.12719736	      3.24262552	    -12.20865861	      4.82059617	      4.14869340	     -7.03887167	      4.54440009	     -0.89394222
      1.04000000	      3.40584887	      2.35743773	     11.34520345	    -12.58993996	     -0.77474758	      4.22891518	     -0.84793699	      8.84809273	     -3.21912814	      8.85163092	     -0.96461118	      3.23750016	    -11.90777071	      4.84629922	      4.08085995	     -6.81842531	      4.46617803	     -0.87715500
      1.04400000	      3.31143078	      2.57060081	     11.46846675	    -12.85402923	     -0.69284870	      3.95046925	     -0.64107511	      8.82369609	     -3.42145863	      9.10098804	     -0.81077960	      3.23354368	    -11.61954737	      4.87350772	      4.01550215	     -6.60423215	      4.39048524	     -0.85844651
      1.04800000	      3.23858066	      2.76657383	     11.59343744	    -12.97177783	     -0.68491284	      3.59481338	     -0.46179652	      8.80220125	     -3.61601215	      9.31765686	     -0.66154915	      3.23305059	    -11.34355086	      4.90665820	      3.95172924	     -6.39651258	      4.31751716	     -0.84213934
      1.05200000	      3.18447970	      2.94855108	     11.71808961	    -12.96163193	     -0.74096647	      3.17325707	     -0.30714052	      8.78196717	     -3.80246226	      9.50512004	     -0.51749530	      3.23378531	    -11.07959989	      4.94319486	      3.88913534	     -6.19512392	      4.24619584	     -0.82567973
      1.05600000	      3.14642678	      3.12309145	     11.84514206	    -12.84798790	     -0.85073782	      2.70078978	     -0.17039124	      8.76387535	     -3.98521047	      9.66987041	     -0.37467602	      3.23595971	    -10.82473817	      4.98486325	      3.82613581	     -5.99836592	      4.17543715	     -0.81125518
      1.06000000	      3.12092204	      3.29675810	     11.96614044	    -12.65663957	     -1.00390520	      2.19558846	     -0.04622461	      8.74141479	     -4.16010407	      9.81854330	     -0.23795955	      3.23294151	    -10.57793768	      5.02218657	      3.76239603	     -5.80552679	      4.10266446	     -0.78983397
      1.06400000	      3.10627933	      3.48182427	     12.09880563	    -12.41087100	     -1.19030802	      1.67814384	      0.07902044	      8.72462573	     -4.34491402	      9.96131156	     -0.08974382	      3.23391579	    -10.33014045	      5.07210057	      3.69351037	     -5.61243711	      4.02785040	     -0.77976818
      1.06800000	      3.09845517	      3.68357793	     12.22030325	    -12.12864995	     -1.40016246	      1.17015685	      0.20729312	      8.69795804	     -4.52392675	     10.10289321	      0.05351477	      3.22422094	    -10.08364853	      5.11146217	      3.62098837	     -5.42070996	      3.94698677	     -0.75832621
      1.07200000	      3.09456060	      3.90790326	     12.31597132	    -11.82121845	     -1.62415113	      0.69321825	      0.34180444	      8.65145526	     -4.68765802	     10.24764949	      0.18184565	      3.19485154	     -9.83912613	      5.12581509	      3.54538955	     -5.23159997	      3.85740791	     -0.71164931
      1.07600000	      3.09635699	      4.17169586	     12.44224131	    -11.49349700	     -1.85317745	      0.26715523	      0.50467906	      8.62089842	     -4.88472534	     10.40666164	      0.34545159	      3.17932601	     -9.57770829	      5.17236797	      3.45773214	     -5.03778472	      3.76411514	     -0.69952385
      1.08000000	      3.10051535	      4.47306913	     12.56825000	    -11.14606896	     -2.07796574	     -0.09173736	      0.69043734	      8.58741997	     -5.09048992	     10.57827192	      0.51941646	      3.16032893	     -9.30698579	      5.22144803	      3.36236174	     -4.84429096	      3.66431413	     -0.69200858
      1.08400000	      3.10446884	      4.80844170	     12.67457502	    -10.77773544	     -2.28900913	     -0.37197616	      0.89410259	      8.54011587	     -5.28862267	     10.75989379	      0.68733363	      3.12808421	     -9.03300719	      5.25503375	      3.26271802	     -4.65518251	      3.55721046	     -0.67072752
      1.08800000	      3.10847299	      5.18074277	     12.79525258	    -10.38780242	     -2.47697647	     -0.56728142	      1.12382282	      8.50252781	     -5.50620260	     10.95351503	      0.87781054	      3.10419474	     -8.74749002	      5.30855473	      3.15543464	     -4.46761461	      3.44774808	     -0.67202966
      1.09200000	      3.10838859	      5.57586104	     12.88547107	     -9.97769223	     -2.63323787	     -0.67600228	      1.36261903	      8.44819499	     -5.70427855	     11.15021643	      1.05075350	      3.06436459	     -8.46641868	      5.33821535	      3.04838771	     -4.28900531	      3.33343114	     -0.65024088
      1.09600000	      3.10471859	      5.99515466	     12.98875890	     -9.55153507	     -2.75026878	     -0.69965532	      1.61881093	      8.40666768	     -5.91710574	     11.35159903	      1.24206021	      3.03509483	     -8.17976894	      5.38824403	      2.93726068	     -4.11464190	      3.22012819	     -0.65038181
      1.10000000	      3.09342105	      6.42427316	     13.06243551	     -9.11574084	     -2.82192726	     -0.64102383	      1.87563239	      8.35212139	     -6.10774178	     11.54923418	      1.41317869	      2.99262865	     -7.90284930	      5.41617395	      2.82906205	     -3.95067649	      3.10490238	     -0.62805314
      1.10400000	      3.07508126	      6.86661349	     13.14991149	     -8.67803914	     -2.84365302	     -0.50274034	      2.14324376	      8.31314561	     -6.31124243	     11.74659785	      1.60071028	      2.96227642	     -7.62412984	      5.46538855	      2.71880882	     -3.79141168	      2.99267939	     -0.62771319
      1.10800000	      3.04628845	      7.31073959	     13.20853499	     -8.24643753	     -2.81262119	     -0.28705689	      2.40729113	      8.26289147	     -6.49172758	     11.93750468	      1.76677757	      2.91965131	     -7.35739916	      5.49285366	      2.61254035	     -3.64215626	      2.87960065	     -0.60470906
      1.11200000	      3.00856503	      7.76256248	     13.28104804	     -7.82821805	     -2.72786327	      0.00354278	      2.67959755	      8.22894838	     -6.68420458	     12.12711385	      1.94795765	      2.88905999	     -7.08999455	      5.54077495	      2.50510450	     -3.49682054	      2.77009527	     -0.60253970
      1.11600000	      2.96015242	      8.21295737	     13.32937564	     -7.42898249	     -2.59034660	      0.36584109	      2.94760199	      8.18694744	     -6.85659864	     12.31040863	      2.11013666	      2.84867752	     -6.83404182	      5.57031434	      2.40182453	     -3.35988418	      2.66063949	     -0.58086251
      1.12000000	      2.90406348	      8.66878247	     13.39531785	     -7.05188905	     -2.40298983	      0.79599763	      3.22273087	      8.16380569	     -7.04273320	     12.49250982	      2.28887828	      2.82214444	     -6.57701293	      5.62244643	      2.29806691	     -3.22544291	      2.55580104	     -0.58184810
      1.12400000	      2.83949877	      9.11911519	     13.42550854	     -6.69736793	     -2.17057283	      1.29008623	      3.48755051	      8.12497794	     -7.19765071	     12.66634336	      2.43626751	      2.77920381	     -6.33595980	      5.64289844	      2.20109575	     -3.10002213	      2.45061077	     -0.54907791
      1.12800000	      2.76944806	      9.56621708	     13.42937642	     -6.36361241	     -1.89938588	      1.84446855	      3.74401790	      8.07621579	     -7.32831965	     12.83322795	      2.55937423	      2.72531784	     -6.10824952	      5.64019175	      2.11034827	     -2.98199762	      2.34644640	     -0.49114781
      1.13200000	      2.69984918	     10.02439614	     13.47294614	     -6.04787419	     -1.59643682	      2.45553311	      4.01214968	      8.06003131	     -7.48835795	     13.00253565	      2.71532143	      2.69772023	     -5.87286355	      5.67939177	      2.01866697	     -2.86253436	      2.25064065	     -0.47536710
      1.13600000	      2.63254596	     10.49235186	     13.54197350	     -5.74795844	     -1.26849378	      3.11903305	      4.28815121	      8.06696333	     -7.66532601	     13.17382242	      2.89089199	      2.68834977	     -5.63366158	      5.74531133	      1.92859777	     -2.74310791	      2.16229131	     -0.48601255
      1.14000000	      2.56694475	     10.96009424	     13.58027284	     -5.46301197	     -0.92161793	      3.82965394	      4.55584858	      8.06000041	     -7.81265950	     13.34159634	      3.03590947	      2.66579255	     -5.40777702	      5.78090131	      1.84728234	     -2.63035945	      2.07589928	     -0.46397248
      1.14400000	      2.50733830	     11.44057131	     13.64728123	     -5.19332359	     -0.56134884	      4.58097545	      4.83533670	      8.07742360	     -7.97911311	     13.51621038	      3.20250970	      2.66327509	     -5.17504721	      5.84462038	      1.76827785	     -2.51620426	      1.99799495	     -0.47003695
      1.14800000	      2.45241962	     11.92329178	     13.68727079	     -4.93951957	     -0.19310126	      5.36553154	      5.11127454	      8.08216017	     -8.11905508	     13.69283307	      3.34111830	      2.64960030	     -4.95223092	      5.87989594	      1.69818285	     -2.40705178	      1.92272537	     -0.44566733
      1.15200000	      2.40587099	     12.42018188	     13.75669460	     -4.70157336	      0.17758858	      6.17483973	      5.40319291	      8.11055389	     -8.27894085	     13.88164868	      3.50159954	      2.65596790	     -4.71977295	      5.94219352	      1.63079174	     -2.29530201	      1.85614339	     -0.44869226
