# Supplementary material for: Hindlimb kinematics, kinetics and muscle dynamics during sit-to-stand and sit-to-walk transitions in emus (Dromaius novaehollandiae)
Source: J Exp Biol. 2024 Dec 2;227(24):jeb247519. doi: 10.1242/jeb.247519 (PMC11708823; doi:10.1242/jeb.247519)
Supplement: Dataset 1. [file jexbio-227-247519-Dataset1.zip › Dataset1/DataS1/Inverse Dynamics/stw_additional_trial_id.sto]

Inverse Dynamics Generalized Forces
version=1
nRows=140
nColumns=19
inDegrees=no
endheader
time	Body_yaw_moment	Body_pitch_moment	Body_roll_moment	Body_ty_force	Body_tz_force	Body_tx_force	Hip_flexion_moment	Hip_abduction_moment	Hip_rotation_moment	Knee_flexion_moment	Knee_abduction_moment	Knee_rotation_moment	Ankle_flexion_moment	Ankle_abduction_moment	Ankle_rotation_moment	MTP_flexion_moment	MTP_abduction_moment	MTP_rotation_moment
      0.00000000	     -2.89198365	     -1.76873285	     10.15405441	      2.81819720	     -1.28286482	      4.31432165	     -5.94660070	      0.74498462	     -6.16132947	      4.07799523	      2.96720994	     -3.49104265	    -27.56467024	     -1.20287496	      0.11314365	     -0.00929560	     -2.31566712	     -0.14433706
      0.00400000	     -3.07683031	     -2.05808118	      9.97526882	      3.24565792	     -0.80946292	      3.19888182	     -6.15365794	      0.78391443	     -5.98136552	      3.94588157	      2.71862516	     -3.36418635	    -27.27400788	     -1.02055088	      0.10830553	     -0.03640810	     -2.16228408	     -0.15175927
      0.00800000	     -3.25873844	     -2.37851704	      9.83161561	      3.52403309	     -0.37009344	      2.06074163	     -6.39199212	      0.82856179	     -5.82255512	      3.79772539	      2.48136159	     -3.22939531	    -27.03628538	     -0.84304621	      0.08618099	     -0.05703008	     -2.01837942	     -0.14938672
      0.01200000	     -3.42930969	     -2.70792412	      9.68743301	      3.66538500	      0.00155901	      0.91287480	     -6.64712027	      0.85740889	     -5.65604726	      3.65751135	      2.24033705	     -3.12386502	    -26.83950816	     -0.67224076	      0.08871663	     -0.08204602	     -1.88355503	     -0.14384879
      0.01600000	     -3.58043991	     -3.03721955	      9.57192971	      3.68335266	      0.27684637	     -0.23221062	     -6.90925274	      0.88180207	     -5.50892509	      3.52496509	      2.01572421	     -3.02711050	    -26.68160899	     -0.51479144	      0.08894720	     -0.10676576	     -1.76032347	     -0.15286383
      0.02000000	     -3.70668915	     -3.37375879	      9.51046053	      3.59246689	      0.43373575	     -1.36211085	     -7.18497877	      0.91160972	     -5.40226695	      3.38458636	      1.82341027	     -2.92035841	    -26.57581389	     -0.37673969	      0.06083894	     -0.12882034	     -1.65157023	     -0.16231835
      0.02400000	     -3.80339669	     -3.71425495	      9.44569626	      3.40791220	      0.45752090	     -2.46353043	     -7.48005125	      0.91807207	     -5.28466846	      3.24466151	      1.63150429	     -2.85408936	    -26.52689914	     -0.25481523	      0.06296223	     -0.14644617	     -1.56057255	     -0.15251429
      0.02800000	     -3.86789741	     -4.03086117	      9.39716189	      3.14568601	      0.34087147	     -3.52099952	     -7.76652786	      0.90819266	     -5.17913589	      3.12426910	      1.45851082	     -2.81555131	    -26.51201224	     -0.15567333	      0.07894777	     -0.17563714	     -1.48424508	     -0.15352955
      0.03200000	     -3.90116546	     -4.33080689	      9.42200892	      2.82249733	      0.08378617	     -4.51663679	     -8.04683098	      0.90739252	     -5.13685865	      3.00202459	      1.34065631	     -2.75764507	    -26.54115620	     -0.08959260	      0.04846031	     -0.21256788	     -1.42587016	     -0.18369340
      0.03600000	     -3.90122074	     -4.62931746	      9.42958475	      2.45514942	     -0.30635511	     -5.43122615	     -8.34894573	      0.87576466	     -5.07307218	      2.87161683	      1.22079845	     -2.75238033	    -26.63762988	     -0.04509376	      0.05770132	     -0.21027209	     -1.39423588	     -0.16201479
      0.04000000	     -3.87433449	     -4.88251611	      9.50739261	      2.05996161	     -0.81497692	     -6.24529793	     -8.62016860	      0.85079190	     -5.07677085	      2.75759081	      1.16360219	     -2.73162103	    -26.75728642	     -0.03967569	      0.02292671	     -0.22694245	     -1.37921659	     -0.17952923
      0.04400000	     -3.82054361	     -5.09309950	      9.55668591	      1.65268039	     -1.42109590	     -6.93917149	     -8.87624118	      0.79091089	     -5.05799777	      2.66698330	      1.10747483	     -2.77228286	    -26.90978140	     -0.05885076	      0.03890860	     -0.24288625	     -1.38475956	     -0.18310728
      0.04800000	     -3.74731803	     -5.26314443	      9.62214884	      1.24855719	     -2.09860741	     -7.49252504	     -9.11508933	      0.71812627	     -5.05850104	      2.58578360	      1.08150698	     -2.83472285	    -27.09718377	     -0.10971159	      0.05623920	     -0.25793641	     -1.41063946	     -0.18446369
      0.05200000	     -3.66352887	     -5.40336786	      9.75173037	      0.86209958	     -2.81767581	     -7.88470300	     -9.34312594	      0.65642985	     -5.12182268	      2.49144456	      1.11574778	     -2.87562579	    -27.32911837	     -0.19940447	      0.02051097	     -0.26109903	     -1.45893499	     -0.19159140
      0.05600000	     -3.56941239	     -5.47694068	      9.83927206	      0.50664852	     -3.54609718	     -8.09588502	     -9.53831112	      0.56243780	     -5.15736863	      2.42993348	      1.14766420	     -2.97810892	    -27.57523968	     -0.31035886	      0.03894885	     -0.26319615	     -1.52489533	     -0.18379716
      0.06000000	     -3.47336131	     -5.46397159	      9.92758071	      0.19412132	     -4.25063522	     -8.10852895	     -9.67740496	      0.45807658	     -5.20847295	      2.40999881	      1.20747268	     -3.10455897	    -27.81343845	     -0.44808718	      0.06735250	     -0.27900454	     -1.60446054	     -0.20272809
      0.06400000	     -3.38230387	     -5.42640465	     10.03386886	     -0.06519781	     -4.89823597	     -7.90886856	     -9.82116186	      0.35837074	     -5.28158827	      2.36443982	      1.29498649	     -3.22851040	    -28.10288186	     -0.60897376	      0.07240754	     -0.28418153	     -1.70006167	     -0.18484519
      0.06800000	     -3.30034947	     -5.30365162	     10.13619387	     -0.26301295	     -5.45718023	     -7.48838206	     -9.91276918	      0.25656494	     -5.36683889	      2.35327063	      1.40412818	     -3.36716303	    -28.38117037	     -0.78773769	      0.08204104	     -0.26416448	     -1.81209840	     -0.18910804
      0.07200000	     -3.23371791	     -5.11282503	     10.25788108	     -0.39339643	     -5.89832564	     -6.84491807	     -9.96646449	      0.16904868	     -5.48337137	      2.35543645	      1.54514532	     -3.49340592	    -28.65870827	     -0.98222105	      0.06555507	     -0.26211821	     -1.92818928	     -0.20590163
      0.07600000	     -3.18272799	     -4.84837848	     10.31418902	     -0.45298970	     -6.19648953	     -5.98310083	     -9.98662136	      0.06360240	     -5.55402401	      2.38697742	      1.66076114	     -3.66859378	    -28.92879792	     -1.17274351	      0.10512599	     -0.24363210	     -2.05094159	     -0.19406973
      0.08000000	     -3.15424831	     -4.51312492	     10.37015138	     -0.44107000	     -6.33186765	     -4.91408128	     -9.96762496	     -0.02661107	     -5.63832471	      2.43812562	      1.79013184	     -3.83478789	    -29.18190993	     -1.36398108	      0.13269542	     -0.24330172	     -2.17025849	     -0.20219630
      0.08400000	     -3.15094135	     -4.13207415	     10.43691245	     -0.35961461	     -6.29122719	     -3.65505522	     -9.93231492	     -0.09130632	     -5.74240891	      2.48527563	      1.93323036	     -3.97470551	    -29.43288237	     -1.55009706	      0.13060873	     -0.23157673	     -2.28831332	     -0.19998454
      0.08800000	     -3.17201787	     -3.67479792	     10.45979994	     -0.21319189	     -6.06866440	     -2.22850084	     -9.85627632	     -0.15350034	     -5.81983067	      2.56820944	      2.05569584	     -4.13127355	    -29.64544460	     -1.71767685	      0.15928055	     -0.21902203	     -2.39810327	     -0.20405318
      0.09200000	     -3.21857163	     -3.18153164	     10.47133359	     -0.00846816	     -5.66586115	     -0.66101686	     -9.77433879	     -0.19459617	     -5.89372225	      2.64772949	      2.16894966	     -4.27030693	    -29.84684536	     -1.86414109	      0.17883656	     -0.18158429	     -2.50340188	     -0.19807499
      0.09600000	     -3.28934439	     -2.65428046	     10.49494252	      0.24650217	     -5.09190873	      1.01783451	     -9.68397394	     -0.20191091	     -5.98437045	      2.72465005	      2.28449276	     -4.36986398	    -30.02638623	     -1.98706497	      0.16667121	     -0.17683292	     -2.58659488	     -0.20173513
      0.10000000	     -3.38031779	     -2.08585696	     10.44319913	      0.54286011	     -4.36290603	      2.77651040	     -9.58651709	     -0.21679290	     -6.01119046	      2.82157655	      2.34356245	     -4.50063836	    -30.17314659	     -2.06964886	      0.21526424	     -0.15947792	     -2.65584235	     -0.17948324
      0.10400000	     -3.48871390	     -1.49348058	     10.42980848	      0.87116618	     -3.50145565	      4.58242699	     -9.48244162	     -0.18418749	     -6.07500756	      2.91612558	      2.41420669	     -4.56695706	    -30.28435579	     -2.12225137	      0.20911906	     -0.14041222	     -2.70442906	     -0.19961002
      0.10800000	     -3.60843160	     -0.90491272	     10.40787433	      1.22127701	     -2.53606690	      6.40268984	     -9.40177944	     -0.12589331	     -6.12735180	      2.99328890	      2.45909834	     -4.60385913	    -30.38104748	     -2.13323207	      0.19376660	     -0.13302751	     -2.72901293	     -0.19649941
      0.11200000	     -3.73312668	     -0.29515199	     10.34645105	      1.58214716	     -1.50050061	      8.20443430	     -9.31973412	     -0.05980487	     -6.14185644	      3.08866713	      2.45974584	     -4.64129134	    -30.43101605	     -2.09680010	      0.21064003	     -0.12669668	     -2.72829657	     -0.19727216
      0.11600000	     -3.85513131	      0.28768805	     10.29819079	      1.94178016	     -0.43299332	      9.95487558	     -9.27345389	      0.04015550	     -6.15871017	      3.15780487	      2.44083354	     -4.63170570	    -30.46781991	     -2.01480726	      0.20102710	     -0.11408813	     -2.70477777	     -0.19304731
      0.12000000	     -3.96639797	      0.84948769	     10.23144266	      2.28734243	      0.62476531	     11.62132691	     -9.25656461	      0.15523904	     -6.14818317	      3.21817037	      2.38115659	     -4.60498776	    -30.47900360	     -1.88183584	      0.20422966	     -0.10168512	     -2.65605274	     -0.18744849
      0.12400000	     -4.05785449	      1.37691494	     10.18138192	      2.60543447	      1.62887237	     13.17144843	     -9.27351362	      0.30038245	     -6.13930748	      3.26199357	      2.30019015	     -4.53397884	    -30.46569248	     -1.70038694	      0.18769325	     -0.10307489	     -2.57720255	     -0.18812831
      0.12800000	     -4.12083319	      1.85845790	     10.12394683	      2.88255221	      2.53457135	     14.57380504	     -9.33434044	      0.46012247	     -6.10703445	      3.28859023	      2.17968090	     -4.44151640	    -30.43310972	     -1.46653295	      0.18001265	     -0.10521956	     -2.47326816	     -0.18704873
      0.13200000	     -4.14645987	      2.28790509	     10.05884652	      3.10565354	      3.29775767	     15.79858495	     -9.44111369	      0.63040952	     -6.04897027	      3.29983733	      2.01784550	     -4.33177655	    -30.37970937	     -1.18003729	      0.18671524	     -0.11575676	     -2.34254993	     -0.18127207
      0.13600000	     -4.12587512	      2.63319046	     10.04287114	      3.26268116	      3.87658197	     16.81836309	     -9.61478498	      0.83678795	     -6.01218617	      3.26677742	      1.84724667	     -4.15873401	    -30.32494031	     -0.84711870	      0.14904562	     -0.12018074	     -2.18984682	     -0.17981243
      0.14000000	     -4.05183335	      2.90605891	     10.03197658	      3.34301167	      4.23282837	     17.60902798	     -9.84544210	      1.05206633	     -5.95692129	      3.21156148	      1.64118513	     -3.96550773	    -30.25493809	     -0.46440890	      0.12063707	     -0.13151616	     -2.01411765	     -0.18571198
      0.14400000	     -3.91745859	      3.09865655	     10.03470722	      3.33782580	      4.33292938	     18.15093961	    -10.13653119	      1.27656319	     -5.88952196	      3.13146407	      1.40501820	     -3.74906224	    -30.17153260	     -0.03459544	      0.09639966	     -0.14916112	     -1.81711847	     -0.19616054
      0.14800000	     -3.71739968	      3.19091805	     10.07245731	      3.24045936	      4.14891230	     18.43023598	    -10.50257362	      1.51741020	     -5.82714438	      3.00948760	      1.15186775	     -3.49432130	    -30.08895489	      0.43767787	      0.05460440	     -0.17108630	     -1.60140761	     -0.19336436
      0.15200000	     -3.44674417	      3.18048039	     10.10622651	      3.04700473	      3.65945089	     18.44026229	    -10.94863980	      1.75221118	     -5.73368437	      2.84904261	      0.85698873	     -3.23641045	    -30.01141613	      0.95541042	      0.03734679	     -0.19227576	     -1.37240547	     -0.17840157
      0.15600000	     -3.10493204	      3.06689065	     10.21327862	      2.75712888	      2.85085164	     18.18271761	    -11.46466282	      2.01394167	     -5.68108542	      2.64494980	      0.57588639	     -2.91875184	    -29.93263279	      1.50181292	     -0.03047904	     -0.22009394	     -1.13074633	     -0.19550282
      0.16000000	     -2.68809907	      2.86908885	     10.30741436	      2.37461724	      1.71779271	     17.66778139	    -12.04220266	      2.25862843	     -5.59234568	      2.42091630	      0.25450542	     -2.61467046	    -29.84452701	      2.08585351	     -0.05741282	     -0.25142598	     -0.87971627	     -0.19873808
      0.16400000	     -2.19979978	      2.55632569	     10.44971024	      1.90752250	      0.26377644	     16.91323658	    -12.70495306	      2.51275826	     -5.52192932	      2.13904384	     -0.06489608	     -2.27537452	    -29.77669185	      2.69331844	     -0.11236323	     -0.28952384	     -0.62226077	     -0.19567829
      0.16800000	     -1.63988489	      2.18791767	     10.59500932	      1.36824559	     -1.49865331	     15.94326310	    -13.40058926	      2.75182831	     -5.43539341	      1.85640771	     -0.40317945	     -1.94581552	    -29.68069487	      3.32301425	     -0.13804204	     -0.33777956	     -0.36241199	     -0.20978936
      0.17200000	     -1.01881505	      1.71065294	     10.80322559	      0.77351058	     -3.54789241	     14.78702764	    -14.17621534	      3.00090818	     -5.38506799	      1.51002978	     -0.71863524	     -1.57587749	    -29.61170204	      3.95860320	     -0.20961051	     -0.36095658	     -0.10792308	     -0.21691062
      0.17600000	     -0.33648448	      1.17773070	     10.99318832	      0.14381068	     -5.85353675	     13.47671178	    -14.99028960	      3.22251429	     -5.30248071	      1.15060472	     -1.05924320	     -1.23320819	    -29.53240128	      4.60743774	     -0.23951915	     -0.40695926	      0.14530468	     -0.21495973
      0.18000000	      0.38792528	      0.57261675	     11.24908052	     -0.49780821	     -8.37696347	     12.04508834	    -15.85016963	      3.44884263	     -5.26737343	      0.74896647	     -1.35901365	     -0.85699633	    -29.46060990	      5.24114113	     -0.31824335	     -0.44365231	      0.38570072	     -0.23490590
      0.18400000	      1.15390076	     -0.06908006	     11.47665214	     -1.12729800	    -11.07204905	     10.52327728	    -16.73181149	      3.64059497	     -5.19722291	      0.33915038	     -1.67902614	     -0.51818200	    -29.37676748	      5.87298827	     -0.35289797	     -0.49850046	      0.61638438	     -0.24706563
      0.18800000	      1.93525535	     -0.78641170	     11.75762632	     -1.72095180	    -13.88596957	      8.93936607	    -17.66310730	      3.82789786	     -5.16863427	     -0.12869397	     -1.95508823	     -0.15608431	    -29.32027561	      6.47360529	     -0.43760378	     -0.53266925	      0.83093848	     -0.25137382
      0.19200000	      2.73314721	     -1.49661451	     11.98921024	     -2.25609295	    -16.76033281	      7.31829887	    -18.57184948	      3.97067758	     -5.09454344	     -0.57136872	     -2.25298394	      0.14927979	    -29.22331158	      7.05789616	     -0.46117123	     -0.58336601	      1.02633080	     -0.26640423
      0.19600000	      3.50416016	     -2.29076270	     12.30893199	     -2.71118710	    -19.63244221	      5.68258450	    -19.52946536	      4.11785100	     -5.10103570	     -1.09198175	     -2.46761702	      0.49959280	    -29.17232966	      7.57970885	     -0.58252735	     -0.62483874	      1.20047451	     -0.28123275
      0.20000000	      4.26192858	     -3.08076930	     12.54735297	     -3.06589585	    -22.43607449	      4.05274161	    -20.46522634	      4.21031305	     -5.03770820	     -1.59702215	     -2.71964022	      0.77582950	    -29.09764882	      8.07892549	     -0.62931814	     -0.67630731	      1.35498328	     -0.28747118
      0.20400000	      4.97803907	     -3.87171669	     12.75956068	     -3.30132163	    -25.10203248	      2.44714153	    -21.37394638	      4.26801807	     -4.95926846	     -2.09791835	     -2.96219606	      1.01560133	    -29.00549073	      8.53031987	     -0.66170142	     -0.72057444	      1.48300698	     -0.30086942
      0.20800000	      5.62622145	     -4.69134672	     12.97363459	     -3.40030262	    -27.55944208	      0.88188662	    -22.27554376	      4.30124785	     -4.89373593	     -2.62640716	     -3.17013975	      1.24158792	    -28.92634902	      8.91814358	     -0.72042501	     -0.76580496	      1.58573414	     -0.31856001
      0.21200000	      6.20692287	     -5.48847244	     13.11371011	     -3.34780382	    -29.73792012	     -0.62878322	    -23.12301498	      4.28778521	     -4.77565627	     -3.12856951	     -3.39780076	      1.40484572	    -28.81770152	      9.26032066	     -0.73113299	     -0.82610523	      1.66254466	     -0.33820137
      0.21600000	      6.67738099	     -6.33472517	     13.27616249	     -3.13179081	    -31.56998388	     -2.07179571	    -23.97104475	      4.25961568	     -4.69534392	     -3.68262533	     -3.56699242	      1.57361891	    -28.74912664	      9.51940146	     -0.80706289	     -0.86114273	      1.71394442	     -0.35847604
      0.22000000	      7.05527504	     -7.14881447	     13.33877348	     -2.74482993	    -32.99345635	     -3.43494837	    -24.74769228	      4.18281129	     -4.54462723	     -4.20007124	     -3.77079044	      1.67102955	    -28.64924780	      9.73358983	     -0.82398292	     -0.91979319	      1.74147207	     -0.37847719
      0.22400000	      7.30060482	     -8.00026492	     13.39463695	     -2.18614180	    -33.95394600	     -4.70741097	    -25.50613350	      4.08860185	     -4.41057223	     -4.75548696	     -3.93375001	      1.76138049	    -28.58583549	      9.86796019	     -0.88897323	     -0.95973748	      1.74681887	     -0.39415930
      0.22800000	      7.42834416	     -8.81563780	     13.35959780	     -1.46355137	    -34.40727137	     -5.88079354	    -26.17817064	      3.95636217	     -4.21997411	     -5.26786000	     -4.12113317	      1.79204787	    -28.49167098	      9.95164117	     -0.91156989	     -1.01649862	      1.72685872	     -0.42141783
      0.23200000	      7.41154189	     -9.66970942	     13.29221469	     -0.59493746	    -34.32159897	     -6.95038787	    -26.82689983	      3.80808366	     -4.02545635	     -5.81243771	     -4.28826022	      1.80698400	    -28.44042385	      9.96759708	     -0.96539215	     -1.05924638	      1.69241965	     -0.43182342
      0.23600000	      7.26406035	    -10.48528480	     13.14201425	      0.39099974	    -33.67917199	     -7.91629315	    -27.37746660	      3.63352000	     -3.78533324	     -6.30325405	     -4.47485221	      1.77121986	    -28.35721341	      9.93576537	     -0.98420976	     -1.11525048	      1.63314317	     -0.46195844
      0.24000000	      6.96944210	    -11.34746097	     12.95051496	      1.45476435	    -32.47754609	     -8.78411919	    -27.90663939	      3.45049047	     -3.53326988	     -6.82197237	     -4.65404754	      1.71857810	    -28.32473426	      9.85150601	     -1.02397713	     -1.15880195	      1.56638483	     -0.46890964
      0.24400000	      6.54028209	    -12.20005332	     12.69630938	      2.54691439	    -30.73022749	     -9.56512606	    -28.35884277	      3.25732542	     -3.25241064	     -7.30287201	     -4.84508179	      1.63085260	    -28.28558410	      9.72851764	     -1.04432003	     -1.20789977	      1.48312200	     -0.48458061
      0.24800000	      5.97755360	    -13.05478869	     12.39904035	      3.60974829	    -28.46664091	    -10.27560447	    -28.74229149	      3.06473190	     -2.95922031	     -7.75065090	     -5.03752449	      1.51882488	    -28.24828751	      9.56954197	     -1.05671386	     -1.26335213	      1.38442339	     -0.51370749
      0.25200000	      5.28721487	    -13.97507103	     12.06755976	      4.57970516	    -25.73138007	    -10.93529250	    -29.11902819	      2.88183795	     -2.65334313	     -8.22034193	     -5.23647365	      1.39373438	    -28.27293056	      9.38912748	     -1.07532565	     -1.30948558	      1.28860704	     -0.51450198
      0.25600000	      4.48591639	    -14.90411842	     11.70744510	      5.38980522	    -22.58271470	    -11.56574907	    -29.43352635	      2.71432508	     -2.34117059	     -8.64732331	     -5.44122302	      1.24941370	    -28.30071437	      9.19376036	     -1.07734410	     -1.35903689	      1.18297024	     -0.52729492
      0.26000000	      3.58653236	    -15.87647756	     11.33361152	      5.97153893	    -19.09044590	    -12.18991608	    -29.72146038	      2.57239106	     -2.02804724	     -9.05974217	     -5.65183496	      1.09547504	    -28.36484118	      8.99507322	     -1.07193817	     -1.41049072	      1.07746356	     -0.53573720
      0.26400000	      2.60007792	    -16.89744874	     10.97754362	      6.25670318	    -15.33329348	    -12.83237899	    -29.98874962	      2.47017798	     -1.73675853	     -9.45991278	     -5.85180673	      0.94488555	    -28.47110745	      8.79390801	     -1.07409018	     -1.46392866	      0.97201640	     -0.54761654
      0.26800000	      1.55655959	    -17.96707025	     10.62466366	      6.18011448	    -11.39596235	    -13.51906550	    -30.24229471	      2.40808108	     -1.44514216	     -9.83993264	     -6.06639157	      0.78912583	    -28.62083666	      8.61413057	     -1.05822764	     -1.51843450	      0.87329510	     -0.55357350
      0.27200000	      0.47052219	    -19.09379294	     10.30521343	      5.68351083	     -7.36600879	    -14.27602965	    -30.49347154	      2.39864509	     -1.17256796	    -10.20822638	     -6.28117123	      0.64078417	    -28.82652428	      8.45636436	     -1.04039615	     -1.57513051	      0.78356098	     -0.55541672
      0.27600000	     -0.63804838	    -20.26863247	     10.03657042	      4.72034391	     -3.33066682	    -15.12755626	    -30.73892000	      2.44916995	     -0.92802263	    -10.55710257	     -6.49044395	      0.50480135	    -29.08563188	      8.32407420	     -1.02310482	     -1.63340533	      0.70075141	     -0.56348137
      0.28000000	     -1.74745473	    -21.50572534	      9.82635274	      3.26085557	      0.62619024	    -16.09381165	    -31.00046783	      2.56342756	     -0.70808561	    -10.90363765	     -6.69897365	      0.38463918	    -29.42113086	      8.22516412	     -1.00935465	     -1.69318833	      0.63269812	     -0.56406315
      0.28400000	     -2.83002821	    -22.78285942	      9.66792055	      1.29633509	      4.42679063	    -17.18813863	    -31.26640009	      2.73792531	     -0.50164890	    -11.23021757	     -6.91763912	      0.27455984	    -29.82218064	      8.16810084	     -0.98434291	     -1.75597048	      0.57885662	     -0.56151504
      0.28800000	     -3.87090860	    -24.09301448	      9.58068126	     -1.15862299	      8.00173680	    -18.41411580	    -31.53815109	      2.97663579	     -0.32178411	    -11.54344201	     -7.13261612	      0.18287226	    -30.29760364	      8.14523071	     -0.96412317	     -1.82266286	      0.53746988	     -0.56246384
      0.29200000	     -4.86375827	    -25.42267415	      9.59969416	     -4.06542544	     11.29166321	    -19.76282348	    -31.81005956	      3.28811466	     -0.19893987	    -11.85223252	     -7.31166525	      0.12533460	    -30.85465781	      8.13615421	     -0.98181836	     -1.89766361	      0.50249736	     -0.58331445
      0.29600000	     -5.73193775	    -26.75458209	      9.58531855	     -7.36149514	     14.24830203	    -21.21127470	    -32.09339145	      3.62106049	      0.00285974	    -12.12912727	     -7.58185017	      0.04282819	    -31.49144202	      8.20986438	     -0.92154418	     -1.96557129	      0.50206197	     -0.55565003
      0.30000000	     -6.50707155	    -28.05876152	      9.65523786	    -10.96230911	     16.83513267	    -22.72336925	    -32.36029138	      4.00849520	      0.16723532	    -12.39350535	     -7.82562083	     -0.01223245	    -32.21006491	      8.29299113	     -0.89336074	     -2.03690432	      0.50845166	     -0.54529878
      0.30400000	     -7.14899358	    -29.30253738	      9.74598075	    -14.76648045	     19.02760570	    -24.25376115	    -32.60101841	      4.42102893	      0.34979674	    -12.62610111	     -8.09059981	     -0.06576091	    -33.00165322	      8.40531479	     -0.85137678	     -2.11148909	      0.52851951	     -0.53451714
      0.30800000	     -7.65538643	    -30.47457511	      9.87279730	    -18.66211852	     20.81273694	    -25.75285527	    -32.81829938	      4.85652001	      0.53236451	    -12.84738764	     -8.35255299	     -0.10723348	    -33.88206454	      8.52397404	     -0.82596607	     -2.18449974	      0.56014015	     -0.52430032
      0.31200000	     -8.01302945	    -31.54564638	     10.01826578	    -22.53240777	     22.18812928	    -27.17068925	    -32.99966137	      5.29992964	      0.72275713	    -13.05227111	     -8.61237084	     -0.14187369	    -34.84456809	      8.63999069	     -0.81517234	     -2.25997705	      0.59979479	     -0.51993018
      0.31600000	     -8.20359365	    -32.49054082	     10.14509550	    -26.25999229	     23.16075119	    -28.45907356	    -33.13737119	      5.72845032	      0.94690981	    -13.23261578	     -8.88874213	     -0.18379371	    -35.88106252	      8.75406358	     -0.79948728	     -2.33175117	      0.64866877	     -0.51299765
      0.32000000	     -8.20969967	    -33.28318325	     10.21126659	    -29.73054563	     23.74562964	    -29.57235642	    -33.22175911	      6.11686115	      1.23366120	    -13.37541296	     -9.20349710	     -0.25031415	    -36.97756363	      8.86857312	     -0.75292380	     -2.39923817	      0.70687612	     -0.49827530
      0.32400000	     -8.07240177	    -33.93962478	     10.29386266	    -32.83590208	     23.96439143	    -30.46735880	    -33.27065883	      6.48973533	      1.50627056	    -13.53858550	     -9.47658259	     -0.30013338	    -38.16420632	      8.93066300	     -0.76636596	     -2.47222779	      0.76804103	     -0.48972752
      0.32800000	     -7.73864088	    -34.40012791	     10.26099559	    -35.47715960	     23.84368560	    -31.10343787	    -33.24757086	      6.78592654	      1.87101372	    -13.64665375	     -9.80594570	     -0.39702868	    -39.37841586	      8.98678887	     -0.71830591	     -2.53005240	      0.83453077	     -0.46993283
      0.33200000	     -7.28021622	    -34.70171803	     10.24277501	    -37.56806556	     23.41370218	    -31.44353642	    -33.18239530	      7.05600590	      2.20520830	    -13.78756794	    -10.06889994	     -0.47232087	    -40.66394923	      8.96586947	     -0.74872376	     -2.59636088	      0.89366212	     -0.47222309
      0.33600000	     -6.63887915	    -34.77990028	     10.08538321	    -39.03858767	     22.70689577	    -31.45625922	    -33.03278505	      7.22981468	      2.63444091	    -13.86706290	    -10.38316120	     -0.60566262	    -41.94268333	      8.92643629	     -0.70507835	     -2.63952025	      0.95807143	     -0.45043008
      0.34000000	     -5.92109825	    -34.69319570	      9.98260999	    -39.83815839	     21.75662401	    -31.11847320	    -32.83929855	      7.39075789	      2.98173711	    -14.00474148	    -10.57722418	     -0.69236548	    -43.27129396	      8.78101458	     -0.78696278	     -2.69250073	      0.99223770	     -0.49697850
      0.34400000	     -5.04435537	    -34.36224704	      9.71857600	    -39.93803487	     20.59534373	    -30.41780914	    -32.54703817	      7.44142589	      3.42836181	    -14.06359230	    -10.82334523	     -0.85203524	    -44.54420823	      8.61643301	     -0.76765746	     -2.71875870	      1.04138942	     -0.48372326
      0.34800000	     -4.07084552	    -33.79014604	      9.38595392	    -39.33252343	     19.25277394	    -29.35445121	    -32.14752138	      7.42093379	      3.88148074	    -14.06987746	    -11.03305897	     -1.03963869	    -45.74763441	      8.39240883	     -0.72899567	     -2.71570672	      1.07953875	     -0.46616251
      0.35200000	     -3.05566358	    -33.05032733	      9.05638572	    -38.03914456	     17.75502596	    -27.94186274	    -31.70200413	      7.36749384	      4.28737254	    -14.10612104	    -11.15820434	     -1.21241641	    -46.93134310	      8.09233901	     -0.74545590	     -2.72711666	      1.09785824	     -0.47946343
      0.35600000	     -2.01022650	    -32.05869777	      8.71564943	    -36.09799123	     16.12504124	    -26.20648029	    -31.12222780	      7.27086228	      4.63566359	    -14.07214323	    -11.19292884	     -1.38871679	    -47.98165589	      7.72530114	     -0.77104316	     -2.69793474	      1.09471032	     -0.50196048
      0.36000000	     -0.95392279	    -30.84108193	      8.35780779	    -33.57050274	     14.38378404	    -24.18647333	    -30.42651225	      7.13218422	      4.93588421	    -13.97143259	    -11.15113593	     -1.57612715	    -48.89391865	      7.30580830	     -0.78758734	     -2.64439581	      1.07640735	     -0.52052985
      0.36400000	      0.09183163	    -29.36377884	      7.98531758	    -30.53768153	     12.55165392	    -21.92960409	    -29.57163119	      6.95130710	      5.17529947	    -13.74819437	    -11.02652906	     -1.78461093	    -49.60503216	      6.84063263	     -0.77086982	     -2.54558988	      1.04393192	     -0.51933725
      0.36800000	      1.07473954	    -27.73546484	      7.66927214	    -27.09766197	     10.64992440	    -19.49039986	    -28.64708127	      6.77175095	      5.31379196	    -13.49964301	    -10.79096820	     -1.96757193	    -50.19603063	      6.33076800	     -0.79498286	     -2.44726707	      0.98692588	     -0.55043462
      0.37200000	      1.98990760	    -25.82939013	      7.38459184	    -23.36254061	      8.70206796	    -16.92707255	    -27.51751696	      6.57251615	      5.34253748	    -13.06560502	    -10.44321800	     -2.16166418	    -50.51545708	      5.78544940	     -0.78879864	     -2.29108275	      0.91386451	     -0.56115004
      0.37600000	      2.80722030	    -23.73849693	      7.15826874	    -19.45447334	      6.73485430	    -14.29876140	    -26.25905619	      6.37440377	      5.25945117	    -12.51074854	     -9.99043911	     -2.35034713	    -50.63502353	      5.21575704	     -0.78023256	     -2.11145186	      0.82564283	     -0.56949481
      0.38000000	      3.48151099	    -21.52902189	      7.07724001	    -15.50096756	      4.77913015	    -11.66329284	    -24.91334175	      6.22766725	      5.00358369	    -11.88745747	     -9.39197871	     -2.47238250	    -50.60125711	      4.62818282	     -0.85465831	     -1.92954998	      0.71069813	     -0.64538672
      0.38400000	      4.04495093	    -19.09924799	      7.01848526	    -11.62903752	      2.87004643	     -9.07471863	    -23.37665460	      6.06041331	      4.65952470	    -11.03146713	     -8.72375895	     -2.63674595	    -50.30152955	      4.03478724	     -0.85213286	     -1.68937378	      0.59827512	     -0.65457277
      0.38800000	      4.46392730	    -16.58352666	      7.04353475	     -7.95825622	      1.04643444	     -6.57992220	    -21.75866818	      5.91433063	      4.20464945	    -10.05602769	     -7.97615578	     -2.79320113	    -49.85736150	      3.44274730	     -0.85232292	     -1.42046382	      0.47969915	     -0.66126183
      0.39200000	      4.73464869	    -13.95412739	      7.14392752	     -4.59365804	     -0.65072098	     -4.21497490	    -20.01511193	      5.78109387	      3.63867206	     -8.90232661	     -7.15345985	     -2.95781840	    -49.23264873	      2.85109692	     -0.83500049	     -1.13873089	      0.36258336	     -0.64584877
      0.39600000	      4.82049371	    -10.92626996	      7.49991945	     -1.62006468	     -2.18029934	     -2.00328858	    -17.82521193	      5.73936764	      2.74693461	     -7.30667805	     -6.09755884	     -3.01774812	    -48.12484502	      2.26426690	     -0.91711174	     -0.84899694	      0.23577449	     -0.72477692
      0.40000000	      4.76066543	     -6.91834713	      8.01513331	      0.90058823	     -3.50304703	      0.04303915	    -14.60436900	      5.68650826	      1.48124422	     -4.65661953	     -4.76579112	     -3.12326798	    -45.95043493	      1.64032943	     -0.88166204	     -0.51579371	      0.12355675	     -0.67971416
      0.40400000	      4.57539503	     -3.09131106	      8.56495444	      2.92860975	     -4.58352821	      1.91989911	    -11.50297065	      5.65598714	      0.21950955	     -2.03502716	     -3.48041956	     -3.24107648	    -43.86460341	      1.05382144	     -0.84393348	     -0.19354096	      0.02413029	     -0.62962488
      0.40800000	      4.27464604	     -0.59290569	      9.07473030	      4.44420787	     -5.39216756	      3.62795218	     -9.65384421	      5.70760087	     -0.71955937	     -0.53251447	     -2.50713625	     -3.28034673	    -43.00566688	      0.58033660	     -0.97267940	     -0.98780477	      0.01895351	     -0.79018329
      0.41200000	      3.86289654	      1.79472776	      9.63699449	      5.44511987	     -5.90725169	      5.17025675	     -7.82281075	      5.78675308	     -1.69673551	      1.02446826	     -1.54363397	     -3.30780908	    -42.14433144	      0.13718077	     -1.11805082	     -1.67907407	      0.00606265	     -0.96647332
      0.41600000	      3.35360866	      4.04707487	     10.20478871	      5.94415346	     -6.11658172	      6.55095052	     -6.02742264	      5.86485990	     -2.67360117	      2.62556939	     -0.61261404	     -3.35724769	    -41.29806624	     -0.29216583	     -1.25136481	     -2.28693656	     -0.01716448	     -1.12695305
      0.42000000	      2.75698950	      6.14275418	     10.76053525	      5.96586739	     -6.01844641	      7.77504847	     -4.28119887	      5.93104050	     -3.63539789	      4.25377369	      0.27938041	     -3.43638366	    -40.47931725	     -0.71695916	     -1.37208310	     -2.82414163	     -0.05534496	     -1.26844971
      0.42400000	      2.08468541	      8.06497040	     11.29706956	      5.54263067	     -5.62175649	      8.84868314	     -2.59443659	      5.98166156	     -4.57507542	      5.89143841	      1.13014456	     -3.54329472	    -39.69615748	     -1.14112735	     -1.48754758	     -3.29967707	     -0.11157818	     -1.39654670
      0.42800000	      1.34851120	      9.80223559	     11.78924232	      4.71110066	     -4.94545671	      9.77903908	     -0.97674180	      6.00010296	     -5.47346626	      7.52607636	      1.93359602	     -3.69409125	    -38.95543928	     -1.57810319	     -1.58890012	     -3.72544776	     -0.19106145	     -1.49776561
      0.43200000	      0.56653601	     11.34657581	     12.26010099	      3.51007448	     -4.01743723	     10.57366413	      0.56904867	      6.00670518	     -6.34289971	      9.13919725	      2.69343860	     -3.85826723	    -38.25660620	     -2.01107296	     -1.70244243	     -4.10035757	     -0.28774310	     -1.60270003
      0.43600000	     -0.25122100	     12.69494036	     12.65572382	      1.98020953	     -2.87312902	     11.23883968	      2.03335929	      5.96384439	     -7.14473476	     10.72624288	      3.39837457	     -4.08182156	    -37.60585960	     -2.47075610	     -1.79365279	     -4.44147473	     -0.41099039	     -1.66663747
      0.44000000	     -1.07710853	     13.84494639	     13.03600220	      0.16532737	     -1.55383609	     11.77707265	      3.41823899	      5.92344912	     -7.91276767	     12.26561460	      4.05324993	     -4.29773555	    -36.99464814	     -2.90970657	     -1.90816918	     -4.73673914	     -0.53947034	     -1.75112904
      0.44400000	     -1.89914743	     14.79666954	     13.35709018	     -1.88584070	     -0.10478761	     12.18490818	      4.71314910	      5.85742305	     -8.61331777	     13.75069698	      4.64622800	     -4.54209837	    -36.42616529	     -3.34944360	     -2.01432001	     -5.00002231	     -0.67682519	     -1.81803438
      0.44800000	     -2.69705062	     15.54993864	     13.62925953	     -4.11893987	      1.42693855	     12.45249600	      5.91120651	      5.78084780	     -9.24666769	     15.16548362	      5.17153367	     -4.79655047	    -35.89651811	     -3.77245261	     -2.11664574	     -5.23147920	     -0.81076858	     -1.87932661
      0.45200000	     -3.46517315	     16.10506482	     13.80353619	     -6.47518807	      2.99433526	     12.56532720	      6.99656152	      5.66093080	     -9.77582618	     16.50038637	      5.61905321	     -5.10238706	    -35.41046980	     -4.20731555	     -2.18146881	     -5.44673705	     -0.94842311	     -1.89070687
      0.45600000	     -4.17135484	     16.46359565	     13.95404630	     -8.89427002	      4.55210955	     12.50773274	      7.96746155	      5.56447343	    -10.24104893	     17.72985239	      5.98611359	     -5.37665509	    -34.95487626	     -4.58516765	     -2.24923686	     -5.62978417	     -1.05528179	     -1.92181905
      0.46000000	     -4.81078766	     16.62962854	     14.04577868	    -11.31805711	      6.05810614	     12.26729667	      8.80974168	      5.46848467	    -10.61530884	     18.84338059	      6.26488416	     -5.64785329	    -34.53311861	     -4.92544966	     -2.29283634	     -5.79319867	     -1.13538535	     -1.93940038
      0.46400000	     -5.37289565	     16.61108913	     14.08101060	    -13.69407888	      7.47447953	     11.83890554	      9.51602310	      5.37859604	    -10.89624825	     19.82832162	      6.45205365	     -5.90851136	    -34.14350821	     -5.22100151	     -2.30826637	     -5.94016140	     -1.18243443	     -1.94394282
      0.46800000	     -5.84300781	     16.42091475	     14.08848974	    -15.97754986	      8.76850756	     11.22705821	     10.08597718	      5.31985160	    -11.10006421	     20.67271440	      6.54772887	     -6.12651961	    -33.77997220	     -5.44524464	     -2.30576164	     -6.06718790	     -1.18283047	     -1.95938007
      0.47200000	     -6.23560780	     16.07495324	     13.99397513	    -18.13103644	      9.91308890	     10.44570196	     10.50903235	      5.23234978	    -11.17884931	     21.38050933	      6.55174872	     -6.37594538	    -33.45342072	     -5.66340939	     -2.24305970	     -6.19705449	     -1.16433703	     -1.91371944
      0.47600000	     -6.51676406	     15.59549194	     13.91967486	    -20.12202062	     10.88704183	      9.51623341	     10.80452165	      5.21259775	    -11.21199736	     21.93615700	      6.47179644	     -6.53374768	    -33.14087999	     -5.77353877	     -2.17962847	     -6.30219915	     -1.08287668	     -1.91607192
      0.48000000	     -6.70169709	     15.00419012	     13.80450027	    -21.92014664	     11.67517110	      8.46525180	     10.96909768	      5.20860196	    -11.16250318	     22.34777189	      6.31186708	     -6.66299323	    -32.84950705	     -5.83354164	     -2.08227551	     -6.40141416	     -0.96500589	     -1.90630171
      0.48400000	     -6.80599877	     14.32342484	     13.58741680	    -23.49612437	     12.26806319	      7.32311809	     11.00070860	      5.16974158	    -10.99236826	     22.62553706	      6.07551739	     -6.82665477	    -32.58611256	     -5.90337788	     -1.92199927	     -6.51251074	     -0.83772269	     -1.82468697
      0.48800000	     -6.79180264	     13.58169482	     13.43047314	    -24.82253414	     12.66175105	      6.12325904	     10.93114832	      5.21806642	    -10.81273085	     22.75522771	      5.77789766	     -6.86427275	    -32.31744753	     -5.84751981	     -1.77596362	     -6.59732314	     -0.64655374	     -1.81763675
      0.49200000	     -6.69366810	     12.80098844	     13.20311236	    -25.87508820	     12.85733866	      4.90167478	     10.75165339	      5.24799814	    -10.54061203	     22.75899972	      5.42047485	     -6.90966875	    -32.06162336	     -5.78818207	     -1.58407344	     -6.68993931	     -0.44541728	     -1.76194781
      0.49600000	     -6.49231127	     12.00913755	     13.00443659	    -26.63315332	     12.86050964	      3.69621404	     10.48823098	      5.33004089	    -10.24790290	     22.63336377	      5.01840330	     -6.86721287	    -31.79588022	     -5.64581226	     -1.39392320	     -6.76721343	     -0.20514349	     -1.74679258
      0.50000000	     -6.20998959	     11.22843550	     12.75412009	    -27.07966043	     12.68090219	      2.54544358	     10.14148965	      5.39902847	     -9.88445907	     22.39806176	      4.57426961	     -6.82083143	    -31.52952270	     -5.49908514	     -1.17170202	     -6.84944106	      0.03952871	     -1.69608976
      0.50400000	     -5.83420852	     10.48450005	     12.53247535	    -27.20104272	     12.33142077	      1.48717714	      9.73643175	      5.50944914	     -9.51126403	     22.05389440	      4.10403967	     -6.69480111	    -31.24325876	     -5.28474023	     -0.95642913	     -6.91748230	      0.30994784	     -1.68281439
      0.50800000	     -5.38047944	      9.79674262	     12.28823722	    -26.98747432	     11.82748288	      0.55687697	      9.27829924	      5.61923873	     -9.09752370	     21.61865021	      3.61083395	     -6.54418637	    -30.94193387	     -5.05500348	     -0.72838480	     -6.98363296	      0.58296985	     -1.65867471
      0.51200000	     -4.85828746	      9.18206994	     11.99104107	    -26.43328459	     11.18623154	     -0.21377728	      8.77472407	      5.70380101	     -8.62554526	     21.10791739	      3.09676054	     -6.40282162	    -30.62740427	     -4.84282874	     -0.47747545	     -7.05467823	      0.84466714	     -1.59492045
      0.51600000	     -4.25515287	      8.65807322	     11.73434901	    -25.53727967	     10.42586666	     -0.79783384	      8.25115370	      5.82572873	     -8.16684914	     20.52028677	      2.58056500	     -6.18271568	    -30.28038623	     -4.57140533	     -0.24733222	     -7.10796174	      1.12064086	     -1.57828673
      0.52000000	     -3.58683229	      8.23329772	     11.45434872	    -24.30293333	      9.56507395	     -1.17347041	      7.70791954	      5.93766929	     -7.67899441	     19.87489461	      2.05823497	     -5.95050702	    -29.91081721	     -4.30154813	     -0.01233314	     -7.15800562	      1.38784031	     -1.54955608
      0.52400000	     -2.85777845	      7.91440740	     11.14649115	    -22.73854897	      8.62239850	     -1.32412935	      7.15305287	      6.03511985	     -7.16133987	     19.18252933	      1.53196898	     -5.71420112	    -29.51902643	     -4.04118588	      0.22760030	     -7.20520149	      1.64328320	     -1.50465379
      0.52800000	     -2.06632632	      7.70586725	     10.85240924	    -20.85727294	      7.61564856	     -1.23855269	      6.60029599	      6.14459674	     -6.64744716	     18.44655666	      1.01228068	     -5.43686887	    -29.09828525	     -3.75720610	      0.45304789	     -7.23926292	      1.89746116	     -1.48283876
      0.53200000	     -1.22119288	      7.60603017	     10.54515034	    -18.67694197	      6.56140663	     -0.91065779	      6.05158228	      6.24691685	     -6.11943508	     17.67941288	      0.49626205	     -5.14834701	    -28.65488550	     -3.47628558	      0.67472688	     -7.26602497	      2.14176154	     -1.45924973
      0.53600000	     -0.32592888	      7.61128579	     10.23852908	    -16.22000009	      5.47454439	     -0.33914683	      5.51381752	      6.35018328	     -5.58961405	     16.88693623	     -0.01154861	     -4.83890108	    -28.18884087	     -3.18914159	      0.88600854	     -7.28200084	      2.37925699	     -1.44711431
      0.54000000	      0.60855481	      7.71290463	      9.88284725	    -13.51344692	      4.36786546	      0.47323251	      4.98325454	      6.42207550	     -5.02128411	     16.08424750	     -0.52229338	     -4.56001588	    -27.71169459	     -2.94211910	      1.10793108	     -7.29857566	      2.59717924	     -1.39964632
      0.54400000	      1.58331038	      7.90425968	      9.55176353	    -10.58850907	      3.25210945	      1.52056241	      4.47401888	      6.50846238	     -4.47260220	     15.26700162	     -1.01696151	     -4.24495141	    -27.21468040	     -2.67375235	      1.30832855	     -7.29898491	      2.81334222	     -1.38609289
      0.54800000	      2.58510797	      8.17226972	      9.18454324	     -7.47987984	      2.13614285	      2.79433436	      3.97914966	      6.57036419	     -3.89781837	     14.45152506	     -1.51056132	     -3.95606824	    -26.71227375	     -2.44043175	      1.51324053	     -7.29773154	      3.01262129	     -1.34859676
      0.55200000	      3.60955077	      8.50646435	      8.83315938	     -4.22454079	      1.02698117	      4.28363364	      3.50799144	      6.63870427	     -3.33897606	     13.63580706	     -1.98780814	     -3.64832800	    -26.20051500	     -2.20011365	      1.69999497	     -7.28376659	      3.20610647	     -1.33560429
      0.55600000	      4.64572183	      8.89306394	      8.48377128	     -0.86021975	     -0.07030677	      5.97508808	      3.05929630	      6.70342104	     -2.78679647	     12.82785948	     -2.45115507	     -3.33960233	    -25.68653643	     -1.96843845	      1.87440136	     -7.26144480	      3.38935234	     -1.33305093
