# Supplementary material for: Hindlimb kinematics, kinetics and muscle dynamics during sit-to-stand and sit-to-walk transitions in emus (Dromaius novaehollandiae)
Source: J Exp Biol. 2024 Dec 2;227(24):jeb247519. doi: 10.1242/jeb.247519 (PMC11708823; doi:10.1242/jeb.247519)
Supplement: Dataset 1. [file jexbio-227-247519-Dataset1.zip › Dataset1/DataS1/Inverse Dynamics/stw_exemplar_trial_id.sto]

Inverse Dynamics Generalized Forces
version=1
nRows=124
nColumns=19
inDegrees=no
endheader
time	Body_yaw_moment	Body_pitch_moment	Body_roll_moment	Body_ty_force	Body_tz_force	Body_tx_force	Hip_flexion_moment	Hip_abduction_moment	Hip_rotation_moment	Knee_flexion_moment	Knee_abduction_moment	Knee_rotation_moment	Ankle_flexion_moment	Ankle_abduction_moment	Ankle_rotation_moment	MTP_flexion_moment	MTP_abduction_moment	MTP_rotation_moment
      0.00000000	      0.02677544	     -7.39865987	      9.20296941	     -4.48350776	     -1.02215336	     -0.96050620	    -13.62182678	      3.31326261	     -3.98272806	     -0.36456268	     -0.62376112	     -1.23714227	    -39.40962172	      0.53166517	     -0.46591418	      0.03766585	      0.13240587	     -0.24502042
      0.00400000	      0.12189717	     -7.65266953	      9.22309465	     -5.05168292	     -1.31897866	     -1.44870014	    -13.56336815	      3.34916996	     -3.98077736	     -0.33215524	     -0.62203693	     -1.24330629	    -39.43997797	      0.53249178	     -0.46655207	      0.05144914	      0.14534499	     -0.24354618
      0.00800000	      0.21510381	     -7.90761321	      9.23945368	     -5.66593068	     -1.57539926	     -1.90147296	    -13.49652412	      3.39170129	     -3.97497465	     -0.29630193	     -0.62399147	     -1.25118187	    -39.48268473	      0.53207748	     -0.46684415	      0.06840681	      0.16022196	     -0.24142646
      0.01200000	      0.30518903	     -8.15935695	      9.25051359	     -6.30594632	     -1.78752858	     -2.31697896	    -13.42217941	      3.44002585	     -3.96415008	     -0.25688343	     -0.63004823	     -1.26217778	    -39.53934795	      0.53082393	     -0.46537906	      0.08715935	      0.17697420	     -0.23723813
      0.01600000	      0.39108760	     -8.40251910	      9.25953484	     -6.95235077	     -1.95209332	     -2.69349636	    -13.33928137	      3.49484525	     -3.95176427	     -0.21296027	     -0.63892238	     -1.27357786	    -39.60944678	      0.52863846	     -0.46504924	      0.11251657	      0.19518123	     -0.23391612
      0.02000000	      0.47198586	     -8.63228058	      9.22262807	     -7.58701291	     -2.06662811	     -3.02932346	    -13.25243977	      3.53931408	     -3.89763441	     -0.15669071	     -0.66491669	     -1.32683103	    -39.69909540	      0.52979499	     -0.42245426	      0.15791187	      0.21251043	     -0.19251846
      0.02400000	      0.54722786	     -8.84847979	      9.24268995	     -8.19324348	     -2.12972422	     -3.32238044	    -13.15376858	      3.61115926	     -3.89664824	     -0.10619350	     -0.67393894	     -1.32565449	    -39.79850490	      0.52485718	     -0.43862707	      0.18815808	      0.23403919	     -0.20548951
      0.02800000	      0.61660019	     -9.04406360	      9.24420769	     -8.75587116	     -2.14120666	     -3.56974159	    -13.04878055	      3.68153939	     -3.87960774	     -0.04592614	     -0.69075587	     -1.34175650	    -39.91525609	      0.52110477	     -0.43837549	      0.21980756	      0.25611700	     -0.20115074
      0.03200000	      0.68008284	     -9.21762895	      9.24387603	     -9.26135576	     -2.10214707	     -3.76752540	    -12.93784205	      3.75604583	     -3.86175995	      0.02069788	     -0.70984896	     -1.35995415	    -40.04961408	      0.51715087	     -0.43768127	      0.25519507	      0.27892704	     -0.19635335
      0.03600000	      0.73800014	     -9.36547228	      9.24402468	     -9.69806771	     -2.01481891	     -3.91120739	    -12.82031754	      3.83474395	     -3.84533063	      0.09517870	     -0.73044568	     -1.37903534	    -40.20108703	      0.51299763	     -0.43782003	      0.29532738	      0.30223767	     -0.19232448
      0.04000000	      0.79099161	     -9.48617461	      9.24441960	    -10.05666187	     -1.88271627	     -3.99609439	    -12.69749949	      3.91678543	     -3.82987911	      0.17792694	     -0.75272547	     -1.40007263	    -40.37104896	      0.50885757	     -0.43769703	      0.33717547	      0.32597923	     -0.18800097
      0.04400000	      0.83961641	     -9.58143398	      9.23344067	    -10.33026850	     -1.71059309	     -4.01761352	    -12.57428845	      3.99678849	     -3.80422631	      0.26892139	     -0.78037238	     -1.43468319	    -40.56455395	      0.50557044	     -0.42529867	      0.41081162	      0.34716894	     -0.16739073
      0.04800000	      0.88696823	     -9.64454990	      9.25899480	    -10.51428240	     -1.50442141	     -3.97112920	    -12.43968041	      4.09297779	     -3.81238905	      0.36838732	     -0.79930748	     -1.43971215	    -40.76942147	      0.50084413	     -0.44526556	      0.46770769	      0.37212091	     -0.18325751
      0.05200000	      0.93253577	     -9.68130240	      9.26678115	    -10.60600512	     -1.27125777	     -3.85156458	    -12.30646795	      4.18272227	     -3.80386363	      0.47994074	     -0.82601403	     -1.46687531	    -40.99904511	      0.49793058	     -0.44395217	      0.51213729	      0.39641161	     -0.17772937
      0.05600000	      0.97892561	     -9.68868629	      9.28174863	    -10.60460544	     -1.01909552	     -3.65353843	    -12.16923536	      4.27504695	     -3.80128216	      0.60449251	     -0.85339578	     -1.49442194	    -41.24681656	      0.49591516	     -0.44375421	      0.56315242	      0.42045327	     -0.17335156
      0.06000000	      1.02791463	     -9.67613327	      9.30488196	    -10.51136918	     -0.75673140	     -3.37203825	    -12.03722301	      4.36997065	     -3.80387735	      0.73479327	     -0.88189288	     -1.52147590	    -41.52091005	      0.49522024	     -0.44558482	      0.61626479	      0.44437402	     -0.16845876
      0.06400000	      1.08119547	     -9.63361055	      9.33729986	    -10.32985374	     -0.49358943	     -3.00293015	    -11.89980348	      4.46611229	     -3.81367157	      0.88345955	     -0.91112255	     -1.55020319	    -41.80926991	      0.49642787	     -0.44674100	      0.67289483	      0.46815334	     -0.16557579
      0.06800000	      1.13995562	     -9.57875066	      9.37708395	    -10.06590135	     -0.23951892	     -2.54320981	    -11.77371082	      4.56241525	     -3.82640688	      1.03675621	     -0.94244624	     -1.58152471	    -42.12672391	      0.50008113	     -0.44634143	      0.74715541	      0.49082672	     -0.16149996
      0.07200000	      1.20507211	     -9.50380608	      9.42395318	     -9.72775403	     -0.00466061	     -1.99154072	    -11.64976446	      4.65658508	     -3.84281781	      1.20641214	     -0.97563650	     -1.61887487	    -42.46168422	      0.50677322	     -0.44030994	      0.81503146	      0.51272307	     -0.15167385
      0.07600000	      1.27940352	     -9.41500145	      9.50346076	     -9.32605161	      0.20066263	     -1.34884672	    -11.52905312	      4.75894166	     -3.88483802	      1.38726000	     -1.00464740	     -1.63878439	    -42.81183819	      0.51722378	     -0.45235701	      0.84053942	      0.53835718	     -0.16101175
      0.08000000	      1.35965111	     -9.32113764	      9.58042141	     -8.87314765	      0.36617338	     -0.61807727	    -11.42204696	      4.85197423	     -3.92031309	      1.58072574	     -1.03815152	     -1.67589156	    -43.18466069	      0.53204708	     -0.44665069	      0.90361783	      0.55891427	     -0.15202430
      0.08400000	      1.44669462	     -9.22746878	      9.67403539	     -8.38203871	      0.48194487	      0.19662738	    -11.32957087	      4.94263769	     -3.96590629	      1.78366335	     -1.07130441	     -1.71305296	    -43.57651450	      0.55199600	     -0.44027733	      0.97174706	      0.57765538	     -0.14242478
      0.08800000	      1.53959741	     -9.13738939	      9.79136960	     -7.86592390	      0.53858391	      1.09014324	    -11.25244313	      5.03221765	     -4.02776557	      1.99614200	     -1.10214760	     -1.74496672	    -43.98338863	      0.57799367	     -0.43805666	      1.01119882	      0.59644226	     -0.13800612
      0.09200000	      1.63680595	     -9.05356600	      9.94075066	     -7.33846129	      0.52720495	      2.05569357	    -11.19082395	      5.12247897	     -4.11330635	      2.21855321	     -1.12831079	     -1.76515232	    -44.40006910	      0.61108927	     -0.44592671	      1.04792440	      0.61305468	     -0.13704082
      0.09600000	      1.73241081	     -8.98122714	     10.10048718	     -6.81389168	      0.43929129	      3.08418281	    -11.15097912	      5.20068572	     -4.20338225	      2.45277137	     -1.15381833	     -1.79585408	    -44.82743527	      0.65124799	     -0.44063217	      1.09177021	      0.62514381	     -0.13195462
      0.10000000	      1.82347525	     -8.92897037	     10.28022969	     -6.30694150	      0.26665388	      4.16382039	    -11.13875482	      5.26913374	     -4.30612897	      2.69279017	     -1.17560066	     -1.82837716	    -45.26506737	      0.69924056	     -0.43050728	      1.08536002	      0.63487038	     -0.12425608
      0.10400000	      1.90794453	     -8.89467415	     10.50020533	     -5.83303710	      0.00164737	      5.27954214	    -11.14775253	      5.33449666	     -4.44047040	      2.94189660	     -1.18762398	     -1.84533213	    -45.69984005	      0.75621040	     -0.43244763	      1.12297094	      0.63799457	     -0.12675195
      0.10800000	      1.98002122	     -8.90591145	     10.75558869	     -5.40842838	     -0.36245725	      6.41253322	    -11.20344859	      5.39301458	     -4.59987822	      3.17759401	     -1.19018894	     -1.84899634	    -46.15058494	      0.82238849	     -0.44408951	      1.07316897	      0.64089056	     -0.14118473
      0.11200000	      2.03026097	     -8.93546211	     11.01791682	     -5.04919440	     -0.83115296	      7.54091579	    -11.27950418	      5.42575821	     -4.76405249	      3.43451752	     -1.18591088	     -1.87310851	    -46.58464377	      0.89618407	     -0.42986316	      1.08075064	      0.62841561	     -0.13031477
      0.11600000	      2.05774922	     -9.00378681	     11.33292783	     -4.76940756	     -1.40850956	      8.64137047	    -11.38877556	      5.45289596	     -4.97198217	      3.68920663	     -1.16323699	     -1.87149851	    -47.00721162	      0.97932880	     -0.43667028	      1.04201263	      0.61090014	     -0.13428008
      0.12000000	      2.05118598	     -9.10874290	     11.66632629	     -4.57988690	     -2.09712796	      9.69015319	    -11.53220503	      5.45442569	     -5.19506409	      3.94946453	     -1.12682458	     -1.87897033	    -47.41294499	      1.06973822	     -0.42866457	      1.01961939	      0.58036453	     -0.13299570
      0.12400000	      2.00623308	     -9.25975247	     12.04453499	     -4.48801752	     -2.89815144	     10.66297774	    -11.71601083	      5.44041555	     -5.45673012	      4.20215982	     -1.06818286	     -1.86913343	    -47.80092753	      1.16751245	     -0.43273693	      0.93721765	      0.54170736	     -0.13660665
      0.12800000	      1.91377762	     -9.44445897	     12.45396992	     -4.49788803	     -3.81115816	     11.53461503	    -11.93017928	      5.40056116	     -5.74773625	      4.45948371	     -0.98660095	     -1.85746852	    -48.15499639	      1.27059528	     -0.43281649	      0.88440240	      0.48766780	     -0.14857901
      0.13200000	      1.76800481	     -9.70122552	     12.91302232	     -4.61007273	     -4.83395837	     12.27892298	    -12.21184841	      5.34287534	     -6.08117666	      4.67791955	     -0.87595112	     -1.82001457	    -48.50583218	      1.37820728	     -0.45448421	      0.71785669	      0.42903385	     -0.17998686
      0.13600000	      1.55784542	     -9.96826100	     13.37622077	     -4.82095000	     -5.96251228	     12.86939415	    -12.50686867	      5.24045087	     -6.42495706	      4.91970894	     -0.74156501	     -1.80972360	    -48.79462303	      1.48669926	     -0.44244736	      0.62797066	      0.34476059	     -0.18333714
      0.14000000	      1.28154989	    -10.27074223	     13.90641439	     -5.12196938	     -7.19096010	     13.27991878	    -12.83554722	      5.12072958	     -6.83353887	      5.14580092	     -0.56438122	     -1.76129974	    -49.03534916	      1.59399609	     -0.46519112	      0.48439752	      0.24929860	     -0.20953335
      0.14400000	      0.92893180	    -10.60397165	     14.43460086	     -5.49953270	     -8.51151263	     13.48536949	    -13.20480154	      4.95198866	     -7.24626070	      5.36130516	     -0.36053441	     -1.73945121	    -49.23163534	      1.69817311	     -0.45648783	      0.31794074	      0.13740244	     -0.22279961
      0.14800000	      0.49820118	    -10.97141312	     15.01869299	     -5.93564291	     -9.91413049	     13.46203981	    -13.61533914	      4.75810742	     -7.71597177	      5.54639413	     -0.11019220	     -1.68646882	    -49.37927141	      1.79483417	     -0.47744859	      0.18042180	      0.00491772	     -0.24931872
      0.15200000	     -0.01587723	    -11.35967109	     15.61509425	     -6.40882119	    -11.38616851	     13.18831571	    -14.06330744	      4.52043063	     -8.20526787	      5.70921293	      0.17608153	     -1.64269261	    -49.47230934	      1.88233732	     -0.48693795	      0.00396391	     -0.14131152	     -0.27651012
      0.15600000	     -0.61458064	    -11.76835480	     16.21363904	     -6.89498940	    -12.91213710	     12.64558935	    -14.55401107	      4.23710160	     -8.70505271	      5.84005676	      0.49530409	     -1.61367119	    -49.51437077	      1.95947756	     -0.48003780	     -0.19422540	     -0.30152708	     -0.30036858
      0.16000000	     -1.29971641	    -12.19566542	     16.86350457	     -7.36848832	    -14.47363890	     11.81901241	    -15.08452054	      3.92857207	     -9.26142490	      5.92276117	      0.86665229	     -1.55036499	    -49.50099056	      2.01859858	     -0.51024847	     -0.37209014	     -0.47995593	     -0.33428152
      0.16400000	     -2.06873641	    -12.63141822	     17.50201427	     -7.80318733	    -16.04950991	     10.69808165	    -15.65639202	      3.57560399	     -9.81749538	      5.96273279	      1.26666968	     -1.50707465	    -49.43549710	      2.06357616	     -0.52078563	     -0.57248814	     -0.66845729	     -0.36475834
      0.16800000	     -2.91913472	    -13.07501266	     18.14383572	     -8.17342741	    -17.61615599	      9.27746804	    -16.27161871	      3.18916825	    -10.38673117	      5.94625039	      1.69931566	     -1.46498381	    -49.32161724	      2.09125373	     -0.53283012	     -0.77562550	     -0.86727481	     -0.39621409
      0.17200000	     -3.84535874	    -13.52554485	     18.77720261	     -8.45490814	    -19.14806061	      7.55810401	    -16.93490371	      2.77252430	    -10.95765768	      5.86297067	      2.15689460	     -1.42876945	    -49.16771287	      2.10237040	     -0.54218763	     -0.97892817	     -1.07332924	     -0.42260415
      0.17600000	     -4.84238914	    -13.96951238	     19.41076649	     -8.62572395	    -20.61846810	      5.54820839	    -17.63610721	      2.33564946	    -11.53945046	      5.71239798	      2.64114184	     -1.38693154	    -48.96863568	      2.09382416	     -0.56228947	     -1.18093153	     -1.28589606	     -0.46089226
      0.18000000	     -5.89584849	    -14.41544854	     20.00245499	     -8.66742729	    -22.00024870	      3.26417973	    -18.39269864	      1.87720717	    -12.08951148	      5.47880066	      3.12572282	     -1.36754325	    -48.74905555	      2.07572361	     -0.56216038	     -1.37522669	     -1.49858958	     -0.47907174
      0.18400000	     -7.00041431	    -14.84467577	     20.58365905	     -8.56584829	    -23.26693011	      0.73144628	    -19.18674433	      1.41567101	    -12.63871255	      5.16412281	      3.62250036	     -1.33991288	    -48.49915373	      2.04095895	     -0.57622904	     -1.56541122	     -1.71327765	     -0.51283089
      0.18800000	     -8.13927909	    -15.26852284	     21.12747967	     -8.31152150	    -24.39382997	     -2.01485269	    -20.03666856	      0.95694481	    -13.15742240	      4.74836560	      4.10996535	     -1.31772352	    -48.24769344	      1.99895206	     -0.58867263	     -1.74720563	     -1.92436283	     -0.53879803
      0.19200000	     -9.28835035	    -15.65630871	     21.59481773	     -7.89986164	    -25.35910117	     -4.92976010	    -20.92032874	      0.50369646	    -13.60845175	      4.25548445	      4.55920900	     -1.33012033	    -47.98436531	      1.96481074	     -0.56439710	     -1.89943130	     -2.13259999	     -0.55477252
      0.19600000	    -10.45012608	    -16.04748018	     22.05865700	     -7.33132451	    -26.14456064	     -7.95914182	    -21.87211900	      0.08839079	    -14.05481187	      3.62479501	      5.00391786	     -1.30414161	    -47.75632210	      1.92018836	     -0.58698407	     -2.06402145	     -2.33342907	     -0.58262980
      0.20000000	    -11.59485822	    -16.41496148	     22.46522604	     -6.61139100	    -26.73648977	    -11.04051630	    -22.87351344	     -0.28871433	    -14.44351304	      2.88024975	      5.40602521	     -1.28048015	    -47.55967650	      1.88643455	     -0.60730110	     -2.22080881	     -2.52450470	     -0.60490981
      0.20400000	    -12.69552796	    -16.73362074	     22.78699061	     -5.75027993	    -27.12648981	    -14.10367852	    -23.90371859	     -0.62039557	    -14.74635714	      2.04173687	      5.74083451	     -1.27668842	    -47.38891176	      1.87977928	     -0.60146537	     -2.33975592	     -2.71206589	     -0.62203828
      0.20800000	    -13.74901586	    -17.03623593	     23.07336029	     -4.76287733	    -27.31208199	    -17.07170044	    -24.98966790	     -0.88067268	    -15.00275256	      1.06125180	      6.03100279	     -1.24229615	    -47.28776642	      1.88898253	     -0.62718119	     -2.47888770	     -2.88517447	     -0.64603563
      0.21200000	    -14.72841863	    -17.30482835	     23.29863390	     -3.66903189	    -27.29695196	    -19.86268084	    -26.11493442	     -1.06239593	    -15.18418084	     -0.04613597	      6.25340498	     -1.19334052	    -47.25712168	      1.93088803	     -0.66197773	     -2.61122442	     -3.04662037	     -0.66756072
      0.21600000	    -15.59818625	    -17.49615491	     23.41971912	     -2.49368903	    -27.09088934	    -22.39200836	    -27.23874627	     -1.16453599	    -15.24826830	     -1.23531346	      6.37345173	     -1.16160431	    -47.27330155	      2.03136728	     -0.66244526	     -2.69392210	     -3.20752536	     -0.68765582
      0.22000000	    -16.36343016	    -17.67424179	     23.50049862	     -1.26664922	    -26.70913775	    -24.57544771	    -28.41401508	     -1.15954516	    -15.24230935	     -2.58308271	      6.42419830	     -1.08469827	    -47.40854023	      2.17386305	     -0.70170547	     -2.81644669	     -3.34135389	     -0.70058820
      0.22400000	    -16.98665244	    -17.74181036	     23.48921004	     -0.02198238	    -26.17107586	    -26.33336808	    -29.54482424	     -1.05604480	    -15.12409919	     -3.98490260	      6.37225886	     -1.01095259	    -47.58353590	      2.38486286	     -0.71615729	     -2.89232643	     -3.47840214	     -0.72982542
      0.22800000	    -17.47386861	    -17.79399365	     23.43724405	      1.20301072	    -25.49857736	    -27.59538369	    -30.71343914	     -0.83096482	    -14.92284798	     -5.54098705	      6.24052767	     -0.88540266	    -47.89846330	      2.65373988	     -0.77053673	     -3.00868513	     -3.58430091	     -0.74502588
      0.23200000	    -17.79214765	    -17.72140237	     23.29524584	      2.36916889	    -24.71420309	    -28.30456103	    -31.80837350	     -0.50019003	    -14.60297083	     -7.12807470	      6.00127097	     -0.75765261	    -48.25479498	      3.00354034	     -0.79943334	     -3.07768626	     -3.69153406	     -0.77568709
      0.23600000	    -17.94093734	    -17.57135689	     23.08294310	      3.43696486	    -23.83918352	    -28.42110825	    -32.86448316	     -0.05750433	    -14.17192735	     -8.78578274	      5.66159751	     -0.60498138	    -48.69962852	      3.43287773	     -0.82804941	     -3.15425217	     -3.77304999	     -0.79766238
      0.24000000	    -17.94105624	    -17.37132673	     22.85782507	      4.36835689	    -22.89146992	    -27.92531513	    -33.89097497	      0.50941362	    -13.67845956	    -10.53800095	      5.26343919	     -0.38588276	    -49.25389431	      3.91596010	     -0.90979442	     -3.26440194	     -3.83157525	     -0.83298163
      0.24400000	    -17.75524016	    -17.04998096	     22.53695707	      5.12935743	    -21.88423030	    -26.81905122	    -34.81262934	      1.16542715	    -13.05354441	    -12.27857567	      4.75259612	     -0.16754306	    -49.84275610	      4.48975946	     -0.95519809	     -3.32015609	     -3.87522561	     -0.85826106
      0.24800000	    -17.41321704	    -16.64155699	     22.17818361	      5.69291186	    -20.82472788	    -25.12589573	    -35.64228227	      1.91605656	    -12.34952495	    -14.02989691	      4.17526332	      0.09009694	    -50.48309905	      5.12185615	     -1.01823269	     -3.38451794	     -3.89101170	     -0.89019131
      0.25200000	    -16.92986149	    -16.16427864	     21.79492401	      6.04124487	    -19.71357360	    -22.89027229	    -36.38049800	      2.75171278	    -11.57980947	    -15.78612244	      3.54647243	      0.39387566	    -51.17331887	      5.79831738	     -1.11044141	     -3.48334780	     -3.87051430	     -0.93113585
      0.25600000	    -16.30169711	    -15.57614357	     21.35091010	      6.16737454	    -18.54470937	    -20.17526098	    -36.97256818	      3.63820578	    -10.72582639	    -17.46831148	      2.85431231	      0.70795618	    -51.84934394	      6.52088403	     -1.18830120	     -3.51461775	     -3.83111098	     -0.96763008
      0.26000000	    -15.55296800	    -14.90814380	     20.86133281	      6.07557907	    -17.30615444	    -17.05940697	    -37.43029585	      4.55974833	     -9.80699463	    -19.07792999	      2.11892002	      1.03931967	    -52.51371898	      7.26722954	     -1.26679877	     -3.59283008	     -3.74046581	     -1.00399683
      0.26400000	    -14.69282780	    -14.13496427	     20.30042593	      5.78047905	    -15.98122402	    -13.63377009	    -37.71417709	      5.47858838	     -8.81945819	    -20.55052179	      1.34024687	      1.35789654	    -53.11214511	      8.02629426	     -1.31360736	     -3.59567859	     -3.61997433	     -1.01929429
      0.26800000	    -13.76409682	    -13.28980480	     19.70995794	      5.30498267	    -14.55010696	     -9.99962082	    -37.83561923	      6.38591726	     -7.81260680	    -21.89345167	      0.56424368	      1.68289973	    -53.64475568	      8.75559064	     -1.36555908	     -3.60913889	     -3.45817050	     -1.03350365
      0.27200000	    -12.79494135	    -12.37924637	     19.09563525	      4.67797235	    -12.99186828	     -6.26544981	    -37.78377474	      7.25809688	     -6.80930871	    -23.07922760	     -0.18664809	      2.00484858	    -54.08545225	      9.42776528	     -1.42177570	     -3.64337969	     -3.26194981	     -1.05685664
      0.27600000	    -11.80082994	    -11.39893180	     18.43363210	      3.93281002	    -11.28686029	     -2.54119421	    -37.54073710	      8.05809608	     -5.80981310	    -24.06296652	     -0.91140896	      2.29297584	    -54.39810444	     10.02911549	     -1.45225112	     -3.59748342	     -3.04584224	     -1.05953087
      0.28000000	    -10.82278427	    -10.39003340	     17.76211089	      3.10711537	     -9.41916575	      1.07081424	    -37.12810903	      8.78326809	     -4.85909591	    -24.86126459	     -1.57000194	      2.56254161	    -54.59273657	     10.52310203	     -1.49020158	     -3.58530763	     -2.80655429	     -1.07069641
      0.28400000	     -9.86144788	     -9.35055655	     17.03458283	      2.24273857	     -7.37859441	      4.48606927	    -36.53569505	      9.39120289	     -3.93579501	    -25.43221211	     -2.18324709	      2.77001872	    -54.64292484	     10.91196579	     -1.48626742	     -3.49612974	     -2.55659750	     -1.04754292
      0.28800000	     -8.94429870	     -8.30409567	     16.27848768	      1.38395376	     -5.16207710	      7.64571440	    -35.77237138	      9.88172115	     -3.07492635	    -25.78226553	     -2.72097985	      2.92408187	    -54.55295579	     11.16933949	     -1.46308720	     -3.41426177	     -2.29968932	     -1.01200734
      0.29200000	     -8.08499594	     -7.27474762	     15.50300360	      0.57376305	     -2.77454199	     10.51944814	    -34.85133915	     10.25195496	     -2.29094985	    -25.91963699	     -3.17164716	      3.02486685	    -54.33535455	     11.28335456	     -1.42910109	     -3.30923490	     -2.05545474	     -0.96890044
      0.29600000	     -7.31101609	     -5.96743491	     14.77665223	     -0.14940873	     -0.22940772	     13.10413793	    -33.46390802	     10.51057506	     -1.72172062	    -25.56401765	     -3.40431360	      3.05803422	    -53.69477959	     11.17348071	     -1.38981526	     -3.16370519	     -1.82757107	     -0.92547442
      0.30000000	     -6.64333484	     -4.98341640	     14.15573947	     -0.75424544	      2.45130154	     15.41973081	    -32.19505583	     10.74828598	     -1.26232876	    -25.30318418	     -3.52374919	      3.16544161	    -53.22287871	     10.91803711	     -1.50999013	     -4.18264791	     -1.55336664	     -1.05901575
      0.30400000	     -6.01015992	     -4.05119465	     13.48168830	     -1.22011491	      5.23734566	     17.50262601	    -30.78966258	     10.85481306	     -0.84917272	    -24.83342789	     -3.58916911	      3.19483909	    -52.66232655	     10.54669162	     -1.59291723	     -5.03761598	     -1.34449748	     -1.15794162
      0.30800000	     -5.40137128	     -3.16616975	     12.75654846	     -1.54083512	      8.09108915	     19.39725703	    -29.24275063	     10.83578707	     -0.48088099	    -24.15214151	     -3.60402629	      3.14594933	    -52.01919696	     10.06753356	     -1.63744180	     -5.72603816	     -1.19640055	     -1.21948612
      0.31200000	     -4.80611222	     -2.33400580	     11.98725627	     -1.72608500	     10.96848046	     21.14776021	    -27.56278216	     10.70304211	     -0.15321886	    -23.27075868	     -3.57484419	      3.02428167	    -51.31165942	      9.49348654	     -1.64713602	     -6.26098493	     -1.10240327	     -1.24568737
      0.31600000	     -4.20483529	     -1.55815534	     11.15211482	     -1.80038074	     13.82007404	     22.79057962	    -25.76382700	     10.44960746	      0.16116995	    -22.19473007	     -3.53020815	      2.81343088	    -50.55747086	      8.84756477	     -1.59503222	     -6.66259322	     -1.04528287	     -1.20875456
      0.32000000	     -3.60729498	     -0.84456753	     10.32781490	     -1.80078035	     16.59215397	     24.34817902	    -23.85579925	     10.13564807	      0.42103417	    -20.95607725	     -3.43538242	      2.56888925	    -49.77211303	      8.13146607	     -1.54618884	     -6.93948666	     -1.03435138	     -1.17153989
      0.32400000	     -3.00457706	     -0.19873019	      9.53044494	     -1.77335896	     19.22795788	     25.82485862	    -21.85925260	      9.78223341	      0.63234820	    -19.57336775	     -3.30138363	      2.30295793	    -48.96977360	      7.36841577	     -1.50533460	     -7.11039989	     -1.05686303	     -1.13799686
      0.32800000	     -2.38188356	      0.37381218	      8.72632458	     -1.76830546	     21.66893994	     27.20559696	    -19.80427256	      9.37109946	      0.83276276	    -18.05614248	     -3.16841323	      1.98556278	    -48.16439049	      6.58567460	     -1.42523597	     -7.20111311	     -1.09135481	     -1.06147884
      0.33200000	     -1.75551419	      0.86129507	      8.03211851	     -1.83455563	     23.85612084	     28.45792102	    -17.71250672	      8.99696004	      0.96254827	    -16.45187370	     -2.99064576	      1.70930891	    -47.36383220	      5.79673980	     -1.40618138	     -7.21750406	     -1.14380514	     -1.04134401
      0.33600000	     -1.10949320	      1.25865463	      7.33392857	     -2.01523026	     25.73167265	     29.53652182	    -15.62816500	      8.57251922	      1.10308504	    -14.75685304	     -2.84586871	      1.37115220	    -46.58141560	      5.02246466	     -1.31813644	     -7.19384427	     -1.18788635	     -0.94951547
      0.34000000	     -0.46368009	      1.55293460	      6.76870612	     -2.34430863	     27.24079195	     30.38961469	    -13.57482847	      8.20908052	      1.18126695	    -13.02550186	     -2.67888194	      1.08391144	    -45.81968264	      4.27893632	     -1.28232159	     -7.13102372	     -1.23021209	     -0.90749455
      0.34400000	      0.17911532	      1.74055001	      6.24898164	     -2.84426209	     28.33375537	     30.96511001	    -11.59387855	      7.83059778	      1.25007572	    -11.26308778	     -2.53755478	      0.75984250	    -45.08862468	      3.56526510	     -1.19662471	     -7.05474689	     -1.26294816	     -0.81338124
      0.34800000	      0.80866788	      1.81240650	      5.89342457	     -3.52447255	     28.96803128	     31.21525479	     -9.70707410	      7.53853009	      1.24840344	     -9.51859312	     -2.37993987	      0.50453959	    -44.38690100	      2.90651996	     -1.16865396	     -6.96411232	     -1.28415705	     -0.77733245
      0.35200000	      1.41173764	      1.77020395	      5.60148559	     -4.38066759	     29.11035994	     31.09981998	     -7.95108635	      7.23852297	      1.22555244	     -7.79510370	     -2.24271638	      0.21477072	    -43.72332999	      2.28007250	     -1.08977119	     -6.87975424	     -1.29954290	     -0.68795864
      0.35600000	      1.98999851	      1.60904145	      5.49274718	     -5.39581292	     28.73869238	     30.58862560	     -6.34068766	      7.04023127	      1.12279457	     -6.13902191	     -2.08957813	      0.00874542	    -43.09356405	      1.72370875	     -1.07484989	     -6.79630737	     -1.29841362	     -0.66584421
      0.36000000	      2.52248163	      1.33678904	      5.44807772	     -6.54268231	     27.84384373	     29.66404218	     -4.90523410	      6.82839734	      0.99115407	     -4.54840624	     -1.94837406	     -0.23500251	    -42.50702790	      1.19313288	     -1.00646189	     -6.72988303	     -1.29902692	     -0.58637760
      0.36400000	      3.02733843	      0.95318260	      5.59906398	     -7.78782979	     26.43069026	     28.32369613	     -3.64851852	      6.73340411	      0.77110237	     -3.06706902	     -1.78902130	     -0.37336632	    -41.95815340	      0.74698576	     -1.01628123	     -6.67060766	     -1.27831054	     -0.59241019
      0.36800000	      3.47971397	      0.47385816	      5.81467868	     -9.09614967	     24.51869090	     26.58335114	     -2.58834706	      6.62779280	      0.51538747	     -1.68597001	     -1.63122372	     -0.53843492	    -41.45833847	      0.32448432	     -0.98475148	     -6.63070025	     -1.26405328	     -0.55270501
      0.37200000	      3.88815044	     -0.08870235	      6.13079837	    -10.43477202	     22.14159443	     24.47932983	     -1.72194147	      6.55189351	      0.20676866	     -0.42320915	     -1.46345058	     -0.68265987	    -41.00924892	     -0.05682819	     -0.95653284	     -6.60618368	     -1.25011172	     -0.51522337
      0.37600000	      4.25614538	     -0.71491238	      6.53759259	    -11.77516015	     19.34648973	     22.06873356	     -1.04233422	      6.50277623	     -0.15174883	      0.71661126	     -1.28300351	     -0.80516121	    -40.61547472	     -0.39971362	     -0.93395837	     -6.59649528	     -1.23879422	     -0.48167829
      0.38000000	      4.59197046	     -1.38140115	      7.03312356	    -13.09303383	     16.19243458	     19.42573172	     -0.53500373	      6.48769105	     -0.55929918	      1.73221359	     -1.08781255	     -0.89478498	    -40.28023559	     -0.70038285	     -0.92757589	     -6.60019387	     -1.22901209	     -0.46378332
      0.38400000	      4.90559402	     -2.06252387	      7.61540738	    -14.36661830	     12.74860158	     16.63438176	     -0.18042454	      6.51554527	     -1.01411969	      2.62607303	     -0.87782098	     -0.93907442	    -40.00493193	     -0.95266592	     -0.94798584	     -6.61584110	     -1.21826703	     -0.47439260
      0.38800000	      5.19470678	     -2.72994140	      8.23745608	    -15.57442068	      9.09187333	     13.78050919	      0.04047400	      6.55034677	     -1.49488068	      3.41125725	     -0.65579599	     -0.97424059	    -39.79087521	     -1.17969238	     -0.96701270	     -6.64464830	     -1.21667612	     -0.47941646
      0.39200000	      5.46322059	     -3.35849167	      8.87776667	    -16.69396147	      5.30417038	     10.94474431	      0.14921547	      6.58353635	     -1.98924125	      4.09727655	     -0.42436414	     -1.00760201	    -39.63504145	     -1.38752677	     -0.97994933	     -6.68575890	     -1.22578142	     -0.47249916
      0.39600000	      5.71660152	     -3.92712776	      9.52555046	    -17.70226380	      1.46976333	      8.19748265	      0.16704132	      6.61795138	     -2.48869346	      4.69178619	     -0.18740530	     -1.03444565	    -39.53138469	     -1.57380041	     -0.99087949	     -6.73749570	     -1.24295993	     -0.45868536
      0.40000000	      5.96052638	     -4.41991752	     10.17921437	    -18.57785102	     -2.32746040	      5.59620355	      0.11373103	      6.66509902	     -2.98896111	      5.20026689	      0.05026810	     -1.04062001	    -39.47176853	     -1.72897799	     -1.01029292	     -6.79762271	     -1.26264009	     -0.45207077
      0.40400000	      6.19566947	     -4.82526241	     10.82909593	    -19.30350931	     -6.00666218	      3.18510215	      0.00593774	      6.72701276	     -3.48283004	      5.62905477	      0.28354408	     -1.02229705	    -39.44786092	     -1.84976772	     -1.04044676	     -6.86427363	     -1.28217947	     -0.45689004
      0.40800000	      6.41353075	     -5.13449682	     11.43982641	    -19.86917055	     -9.49236158	      0.99605803	     -0.14398199	      6.77923378	     -3.95115944	      5.98883002	      0.50747675	     -1.00549912	    -39.45294860	     -1.95340819	     -1.06184502	     -6.93654412	     -1.30683249	     -0.44857183
      0.41200000	      6.61178112	     -5.34538419	     12.01127066	    -20.27417240	    -12.71634147	     -0.94989653	     -0.32414773	      6.82992683	     -4.39203807	      6.28340641	      0.71844891	     -0.98051257	    -39.47983655	     -2.03357848	     -1.08191760	     -7.01191669	     -1.33301396	     -0.43723798
      0.41600000	      6.78814194	     -5.46017441	     12.55697467	    -20.52801458	    -15.61919090	     -2.64064411	     -0.52431183	      6.89727570	     -4.81207623	      6.51401024	      0.91458697	     -0.92601686	    -39.52229693	     -2.07607074	     -1.11661548	     -7.08758834	     -1.35549329	     -0.44457528
      0.42000000	      6.92469811	     -5.47953403	     13.02749547	    -20.64918632	    -18.15140782	     -4.07065156	     -0.73970626	      6.93846130	     -5.18596160	      6.69424369	      1.09362202	     -0.89066424	    -39.57845468	     -2.11580617	     -1.13183994	     -7.16297710	     -1.38582719	     -0.42414962
      0.42400000	      7.02109999	     -5.41146428	     13.45845514	    -20.66232343	    -20.27408513	     -5.23882711	     -0.96184810	      6.98832098	     -5.53319730	      6.82211863	      1.25655099	     -0.83456335	    -39.64319658	     -2.12623099	     -1.15744062	     -7.23480623	     -1.41535480	     -0.41585204
      0.42800000	      7.06772885	     -5.26230558	     13.84404045	    -20.59438769	    -21.95925580	     -6.14716926	     -1.18553167	      7.04152233	     -5.85223529	      6.90400957	      1.40404114	     -0.76384918	    -39.71342247	     -2.11269536	     -1.18993613	     -7.30146169	     -1.44612069	     -0.41461487
      0.43200000	      7.05121480	     -5.03741240	     14.15021898	    -20.47073643	    -23.18987532	     -6.80039542	     -1.40806039	      7.06763959	     -6.12491522	      6.95170420	      1.53503424	     -0.71509892	    -39.78705240	     -2.10216003	     -1.20415387	     -7.36218574	     -1.48524409	     -0.38505955
      0.43600000	      6.97513325	     -4.74961610	     14.43482751	    -20.31188322	    -23.95946933	     -7.20643160	     -1.62317464	      7.11676793	     -6.38528361	      6.95849394	      1.65376647	     -0.62908440	    -39.85719591	     -2.05286719	     -1.24193075	     -7.41463477	     -1.52085719	     -0.38582849
      0.44000000	      6.82365631	     -4.40481750	     14.62970129	    -20.13154324	    -24.27155991	     -7.37731170	     -1.83360797	      7.12899967	     -6.59407583	      6.94047086	      1.75591771	     -0.57839224	    -39.92306890	     -2.01708553	     -1.25173718	     -7.45964620	     -1.56488073	     -0.34513819
      0.44400000	      6.60689055	     -4.02181505	     14.83051126	    -19.93621815	    -24.13890692	     -7.32944627	     -2.03549866	      7.18451788	     -6.80877459	      6.88025714	      1.84970265	     -0.46537665	    -39.97615946	     -1.92430800	     -1.30068487	     -7.49581405	     -1.59940156	     -0.35932280
      0.44800000	      6.30710155	     -3.60651326	     14.92497144	    -19.72613418	    -23.58253494	     -7.08236777	     -2.23835154	      7.18752132	     -6.96127598	      6.79918610	      1.92502543	     -0.40787053	    -40.01921692	     -1.85988289	     -1.30510233	     -7.52547095	     -1.64149232	     -0.31067569
      0.45200000	      5.93689377	     -3.17982872	     15.02428153	    -19.49706657	    -22.63061218	     -6.65619659	     -2.44054855	      7.22830934	     -7.11998991	      6.67453775	      1.99364978	     -0.29366841	    -40.04454298	     -1.74240656	     -1.34147484	     -7.54832645	     -1.67274338	     -0.31005964
      0.45600000	      5.49056139	     -2.75083637	     15.08780137	    -19.24245734	    -21.31730823	     -6.06873053	     -2.64850540	      7.27018379	     -7.26024776	      6.51349127	      2.05283702	     -0.16792180	    -40.05302742	     -1.60517749	     -1.37703751	     -7.56614650	     -1.69917059	     -0.31183688
      0.46000000	      4.96351116	     -2.32410780	     15.04879087	    -18.95511789	    -19.68167445	     -5.33304310	     -2.86873032	      7.25735847	     -7.33884078	      6.32989353	      2.09443397	     -0.10251091	    -40.04769121	     -1.50228218	     -1.36131123	     -7.58032135	     -1.72843254	     -0.24312221
      0.46400000	      4.37042315	     -1.91341197	     15.04100784	    -18.62789237	    -17.76653794	     -4.45643190	     -3.09427775	      7.29230615	     -7.44242891	      6.10061543	      2.13910865	      0.03312081	    -40.02105770	     -1.33864827	     -1.38406798	     -7.59089088	     -1.74501028	     -0.23458486
      0.46800000	      3.71005401	     -1.51645687	     15.01019482	    -18.25314974	    -15.61743264	     -3.44098646	     -3.32657375	      7.32766068	     -7.53664804	      5.84124671	      2.18205758	      0.17752870	    -39.97589945	     -1.16095805	     -1.40287709	     -7.59877405	     -1.75677905	     -0.22443131
      0.47200000	      2.98623536	     -1.12918099	     14.92169273	    -17.82154114	    -13.28159985	     -2.28526252	     -3.56455403	      7.33334199	     -7.59832287	      5.56506027	      2.21905932	      0.28946079	    -39.91420202	     -1.00167174	     -1.38970495	     -7.60432610	     -1.76768266	     -0.17080076
      0.47600000	      2.21108076	     -0.75272094	     14.86391364	    -17.32058925	    -10.80706937	     -0.98646207	     -3.79920233	      7.37285564	     -7.68689682	      5.26175706	      2.26792982	      0.45090753	    -39.83129131	     -0.80077496	     -1.40133565	     -7.60791957	     -1.77099950	     -0.15691507
      0.48000000	      1.39056068	     -0.37932071	     14.80005754	    -16.73360318	     -8.24186229	      0.45730407	     -4.02911820	      7.41456009	     -7.77763194	      4.94520177	      2.32385568	      0.61874284	    -39.72979471	     -0.59175285	     -1.40847266	     -7.61019573	     -1.77102206	     -0.13933354
      0.48400000	      0.53489605	     -0.00457599	     14.75253039	    -16.03939598	     -5.63333144	      2.04501641	     -4.25029830	      7.47192158	     -7.88545654	      4.61656726	      2.39247282	      0.80977925	    -39.60942120	     -0.36282726	     -1.42286707	     -7.61216868	     -1.76686892	     -0.13553748
      0.48800000	     -0.34610395	      0.37838649	     14.68924968	    -15.21302275	     -3.02750985	      3.77125146	     -4.46348088	      7.51891265	     -7.98717580	      4.28631059	      2.46688970	      0.98791747	    -39.47340927	     -0.14244142	     -1.41998340	     -7.61501327	     -1.76062216	     -0.10892765
      0.49200000	     -1.24020007	      0.77236775	     14.63142860	    -14.22742136	     -0.46831874	      5.62539820	     -4.66733555	      7.56892060	     -8.09621815	      3.95297164	      2.55111914	      1.17077744	    -39.32227614	      0.08195340	     -1.41210094	     -7.62051637	     -1.75093957	     -0.07797910
