# Supplementary material for: Hindlimb kinematics, kinetics and muscle dynamics during sit-to-stand and sit-to-walk transitions in emus (Dromaius novaehollandiae)
Source: J Exp Biol. 2024 Dec 2;227(24):jeb247519. doi: 10.1242/jeb.247519 (PMC11708823; doi:10.1242/jeb.247519)
Supplement: Dataset 1. [file jexbio-227-247519-Dataset1.zip › Dataset1/DataS1/Motion Files/Code/Example Data/sts_exemplar_trial_digits_contact_r_pos.sto]

PointPosition
version=1
nRows=289
nColumns=4
inDegrees=no
No description.
endheader
time	state_0	state_1	state_2
0	0.13615784	0.03402083	0.06349592
0.004	0.13613645	0.03404498	0.06351041
0.008	0.13611512	0.03406736	0.06352488
0.012	0.13609383	0.03408802	0.06353928
0.016	0.13607258	0.03410695	0.06355366
0.02	0.13605136	0.03412427	0.06356787
0.024	0.13603017	0.03413998	0.06358188
0.028	0.13625566	0.03380883	0.06338768
0.032	0.13618125	0.03391496	0.06339801
0.036	0.13616408	0.03391699	0.06342166
0.04	0.13613876	0.03392892	0.06344111
0.044	0.1361138	0.03393957	0.06345921
0.048	0.13608902	0.0339492	0.06347569
0.052	0.1360645	0.03395782	0.0634904
0.056	0.13627809	0.03392934	0.06344241
0.06	0.1362367	0.03393351	0.06346606
0.064	0.13620698	0.03393566	0.06347728
0.068	0.1361773	0.03393795	0.06348597
0.072	0.13614782	0.03394063	0.06349155
0.076	0.13611836	0.03394409	0.06349389
0.08	0.13630824	0.03402959	0.06346446
0.084	0.13625544	0.03403519	0.06345675
0.088	0.1362149	0.03403573	0.06345088
0.092	0.13641214	0.03391909	0.06338445
0.096	0.13634733	0.03393731	0.06338037
0.1	0.13631743	0.03394299	0.06336966
0.104	0.13653155	0.03378922	0.06367238
0.108	0.13655281	0.03397074	0.06358617
0.112	0.13659786	0.03384842	0.06349057
0.116	0.13653718	0.03389373	0.06345427
0.12	0.13673168	0.03367106	0.06371775
0.124	0.13679544	0.03391196	0.06369995
0.128	0.13682471	0.03383123	0.06355601
0.132	0.13686983	0.03397526	0.06361306
0.136	0.13699532	0.03372109	0.06352684
0.14	0.13704309	0.03389147	0.0636895
0.144	0.13716966	0.03365252	0.06355459
0.148	0.13724234	0.03384073	0.06372189
0.152	0.13737192	0.03366083	0.06385389
0.156	0.13747673	0.03361483	0.06396463
0.16	0.13738541	0.03372656	0.06353252
0.164	0.13748775	0.0337815	0.06363251
0.168	0.13761145	0.03372483	0.06367347
0.172	0.13761993	0.03369976	0.06374102
0.176	0.13776237	0.03369024	0.06366816
0.18	0.13788707	0.0337945	0.06362731
0.184	0.13786795	0.03363489	0.0636629
0.188	0.13798216	0.03365636	0.06370815
0.192	0.13802173	0.03356576	0.06373835
0.196	0.13808589	0.03355857	0.06379284
0.2	0.13819507	0.03357833	0.06367329
0.204	0.13833022	0.03371232	0.06373526
0.208	0.13827406	0.03349811	0.06374616
0.212	0.13840481	0.0334875	0.06374059
0.216	0.13846178	0.03347296	0.06380223
0.22	0.13853071	0.03343379	0.0638301
0.224	0.1386287	0.03345108	0.06377924
0.228	0.13868051	0.03338926	0.06382855
0.232	0.13878417	0.0333825	0.06381913
0.236	0.13882545	0.03333727	0.06384801
0.24	0.13893897	0.03331994	0.06383806
0.244	0.13901122	0.03326237	0.06383935
0.248	0.13907738	0.03323919	0.06395211
0.252	0.13915472	0.0331803	0.06393901
0.256	0.13924194	0.03319706	0.06384053
0.26	0.13928216	0.03314247	0.06395291
0.264	0.13942307	0.03312105	0.06395876
0.268	0.13946523	0.03306452	0.06393843
0.272	0.13955731	0.03305624	0.06395524
0.276	0.13961386	0.03300282	0.06396814
0.28	0.13970632	0.0329848	0.06399626
0.284	0.13975357	0.03293487	0.06401395
0.288	0.13984679	0.03291276	0.0640543
0.292	0.13988517	0.0328656	0.06407528
0.296	0.13998723	0.03284556	0.06413462
0.3	0.14000668	0.03279612	0.06415007
0.304	0.14006507	0.03272134	0.06419708
0.308	0.14012372	0.03273742	0.06425461
0.312	0.14020049	0.03269368	0.06427296
0.316	0.1402309	0.03265691	0.06435466
0.32	0.1402891	0.032636	0.06449142
0.324	0.14031755	0.03262578	0.06453534
0.328	0.14040508	0.03259209	0.064512
0.332	0.14042574	0.03252455	0.06457792
0.336	0.14051159	0.03251058	0.0646642
0.34	0.14052353	0.03256941	0.06478329
0.344	0.14060884	0.03250392	0.0648484
0.348	0.14068829	0.03246112	0.06485631
0.352	0.1407473	0.0324151	0.06493143
0.356	0.14080359	0.03231826	0.06493375
0.36	0.14088306	0.03236208	0.06501966
0.364	0.14096426	0.0323467	0.0651697
0.368	0.1410362	0.03224515	0.06512954
0.372	0.14112793	0.03221886	0.06521691
0.376	0.14120192	0.03213803	0.06526876
0.38	0.14133653	0.03211026	0.0653088
0.384	0.14147621	0.03208131	0.06538572
0.388	0.14166893	0.03201716	0.06525232
0.392	0.14170631	0.03199936	0.06546704
0.396	0.14186039	0.03200784	0.06554791
0.4	0.14195953	0.03202568	0.06572407
0.404	0.14212777	0.03190073	0.06565761
0.408	0.14225752	0.0319042	0.0657287
0.412	0.14240544	0.03184707	0.06576922
0.416	0.14252081	0.03186758	0.06585316
0.42	0.14265414	0.03184438	0.06595743
0.424	0.14277741	0.03176237	0.06597707
0.428	0.14283344	0.03179632	0.06606431
0.432	0.14286168	0.0318033	0.06616585
0.436	0.14299077	0.03162558	0.06622972
0.44	0.14289405	0.03173312	0.06630276
0.444	0.14279437	0.03170467	0.06637822
0.448	0.14272625	0.03163521	0.0664226
0.452	0.14237044	0.03174937	0.06646106
0.456	0.14233274	0.0313286	0.06677566
0.46	0.14182077	0.03149995	0.06678912
0.464	0.14144719	0.03158961	0.06682149
0.468	0.14072717	0.03176153	0.06681483
0.472	0.13992146	0.03195068	0.06678889
0.476	0.13941592	0.03168368	0.06678335
0.48	0.1384587	0.03196279	0.06680966
0.484	0.13732864	0.03213551	0.06673536
0.488	0.1360824	0.03249525	0.0667754
0.492	0.13533337	0.03157558	0.06695374
0.496	0.13390335	0.0318964	0.06691057
0.5	0.13242196	0.0321753	0.06690511
0.504	0.13117672	0.03184663	0.06709711
0.508	0.12958663	0.03223385	0.0670724
0.512	0.12822299	0.03202066	0.06726175
0.516	0.12677708	0.03203603	0.06740519
0.52	0.12519172	0.03249673	0.06744743
0.524	0.1236755	0.03289208	0.06752772
0.528	0.12245887	0.03261731	0.06778054
0.532	0.12119139	0.03300164	0.06792054
0.536	0.12005043	0.03287767	0.06819831
0.54	0.11890333	0.03327044	0.06848205
0.544	0.11790119	0.03360808	0.06875386
0.548	0.1172343	0.03330423	0.06902805
0.552	0.11641865	0.03365993	0.0693737
0.556	0.11581166	0.03392582	0.06973477
0.56	0.11556582	0.03367786	0.0699385
0.564	0.11513088	0.03397986	0.07033644
0.568	0.11480876	0.03420318	0.07065452
0.572	0.11470793	0.03440406	0.07112644
0.576	0.11484841	0.03405119	0.07094857
0.58	0.11476423	0.03426513	0.07125158
0.584	0.11478421	0.03442535	0.07146946
0.588	0.11491811	0.03461513	0.07179083
0.592	0.11525763	0.03429959	0.07149106
0.596	0.11541258	0.03451445	0.07178092
0.6	0.1155922	0.03467481	0.07184852
0.604	0.11587155	0.03485971	0.07210062
0.608	0.11606534	0.03492829	0.07195182
0.612	0.11663384	0.03453967	0.07170807
0.616	0.11688403	0.03447205	0.07180766
0.62	0.11723859	0.03458073	0.07192743
0.624	0.11740635	0.03484547	0.07202983
0.628	0.1177105	0.03505529	0.07214278
0.632	0.11804157	0.03514131	0.07225478
0.636	0.11834816	0.03528101	0.07234881
0.64	0.11874679	0.03512092	0.07197226
0.644	0.11901571	0.03534701	0.07204268
0.648	0.11932698	0.03543932	0.07217551
0.652	0.11959889	0.03560176	0.0722547
0.656	0.1200141	0.03534776	0.07178745
0.66	0.12021972	0.03555834	0.07185221
0.664	0.12047676	0.0357118	0.07197794
0.668	0.12080709	0.03555949	0.07162073
0.672	0.12097218	0.03577708	0.07168401
0.676	0.121204	0.03591858	0.07167841
0.68	0.12150083	0.03575278	0.07142657
0.684	0.12169013	0.0359256	0.07145838
0.688	0.12185674	0.03609243	0.07144996
0.692	0.12189379	0.03629426	0.07143744
0.696	0.12224667	0.03598181	0.07116705
0.7	0.12237944	0.03614867	0.07114302
0.704	0.12250585	0.03629117	0.0710797
0.708	0.12262237	0.03643425	0.07099117
0.712	0.12289657	0.03598469	0.07069653
0.716	0.12295711	0.03614151	0.07062251
0.72	0.1230821	0.03626358	0.07047885
0.724	0.12315335	0.03641383	0.07033932
0.728	0.12325238	0.03653529	0.07017578
0.732	0.12333413	0.03666377	0.07000201
0.736	0.12341539	0.03678616	0.0698206
0.74	0.12349761	0.0369024	0.06963219
0.744	0.1235811	0.0370125	0.06943912
0.748	0.1236666	0.03711628	0.06924327
0.752	0.12375411	0.03721384	0.06904671
0.756	0.12384375	0.03730525	0.0688514
0.76	0.12393549	0.03739055	0.068659
0.764	0.12402948	0.0374696	0.06847133
0.768	0.12447144	0.03550625	0.06900923
0.772	0.1245094	0.03562726	0.06879239
0.776	0.12458194	0.03576429	0.06860142
0.78	0.12463735	0.03590234	0.06843726
0.784	0.12471917	0.03603214	0.06828043
0.788	0.12480016	0.03615865	0.0681385
0.792	0.12490257	0.03627962	0.06800773
0.796	0.12500247	0.03639308	0.06788677
0.8	0.1251108	0.0364972	0.06777666
0.804	0.12556305	0.03548456	0.06794936
0.808	0.12555951	0.03564749	0.06787959
0.812	0.12566149	0.03576378	0.06776853
0.816	0.12573573	0.03589471	0.06770909
0.82	0.12584054	0.03600501	0.06765323
0.824	0.1262364	0.03516428	0.06794877
0.828	0.12623628	0.03530598	0.06795015
0.832	0.12636309	0.035452	0.06785518
0.836	0.12644017	0.03559313	0.06784265
0.84	0.12654326	0.03572257	0.06781772
0.844	0.12663454	0.03584984	0.06781063
0.848	0.12673004	0.03596502	0.06780376
0.852	0.12681781	0.03607631	0.06780434
0.856	0.12690366	0.03617857	0.06780619
0.86	0.12698211	0.03627596	0.06781279
0.864	0.12705618	0.03636625	0.06782096
0.868	0.12712268	0.03645173	0.0678332
0.872	0.12718354	0.03653193	0.06784692
0.876	0.12723676	0.03660913	0.06786364
0.88	0.12728441	0.03668369	0.0678793
0.884	0.12804765	0.0356636	0.06740066
0.888	0.12797475	0.03581902	0.06732978
0.892	0.12795805	0.03598041	0.0674184
0.896	0.12793782	0.03611604	0.06740167
0.9	0.12793361	0.03624735	0.06748533
0.904	0.128245	0.03590089	0.06723233
0.908	0.12820606	0.03608659	0.06727846
0.912	0.12817221	0.03626967	0.0673337
0.916	0.12814965	0.03642899	0.06742069
0.92	0.12813887	0.03656581	0.06748057
0.924	0.12815472	0.0366829	0.06754418
0.928	0.12819444	0.03679688	0.06761452
0.932	0.12851951	0.03654317	0.06707108
0.936	0.12854828	0.03673516	0.06727604
0.94	0.12863728	0.03664558	0.06720249
0.944	0.12861362	0.03679493	0.06737886
0.948	0.12864478	0.03694513	0.06753617
0.952	0.12862985	0.03708295	0.06767311
0.956	0.12865295	0.03720053	0.0678148
0.96	0.12887787	0.03715529	0.06763264
0.964	0.12887319	0.03731338	0.0678314
0.968	0.12889401	0.03741996	0.06800922
0.972	0.12893881	0.0375047	0.06816467
0.976	0.12900276	0.03756728	0.06829825
0.98	0.12905886	0.03762161	0.06844298
0.984	0.12939854	0.03741568	0.06834207
0.988	0.12940349	0.03754791	0.06853797
0.992	0.12943929	0.0376368	0.06874948
0.996	0.12952279	0.0376926	0.06895912
1	0.12959233	0.03770545	0.06912769
1.004	0.12965236	0.03772943	0.06929663
1.008	0.12973843	0.03773911	0.06946577
1.012	0.12981791	0.03775324	0.06962817
1.016	0.1299127	0.03775724	0.06979581
1.02	0.13000242	0.03776492	0.06996076
1.024	0.13009629	0.03776942	0.0701307
1.028	0.13042342	0.03745515	0.07004279
1.032	0.13047357	0.03752162	0.07032833
1.036	0.13050925	0.0376205	0.07056852
1.04	0.13056565	0.03766886	0.07079864
1.044	0.13059975	0.0377233	0.07100416
1.048	0.1306611	0.0377658	0.07121919
1.052	0.13070798	0.03780157	0.07142493
1.056	0.13079628	0.0378129	0.07163979
1.06	0.13081182	0.03810395	0.07179689
1.064	0.13077746	0.03802765	0.0720369
1.068	0.13102377	0.03844418	0.072189
1.072	0.13116203	0.03775733	0.07215144
1.076	0.13112303	0.03796881	0.07236992
1.08	0.13109377	0.03792327	0.07261849
1.084	0.1312805	0.03830878	0.07276039
1.088	0.13108891	0.03807775	0.07306149
1.092	0.13124068	0.03845252	0.07318621
1.096	0.13106526	0.03820571	0.07346255
1.1	0.13119471	0.03857032	0.07356782
1.104	0.13106798	0.038313	0.07382403
1.108	0.13115384	0.03868417	0.07390951
1.112	0.13102939	0.03842281	0.07413762
1.116	0.13111542	0.03878295	0.07421982
1.12	0.13105637	0.03850296	0.07445819
1.124	0.13101167	0.03887803	0.07445168
1.128	0.13120061	0.03838315	0.07426379
1.132	0.13132745	0.03871681	0.07437234
1.136	0.13112486	0.03851457	0.07466536
1.14	0.13118312	0.03886984	0.07472672
1.144	0.13106265	0.0386421	0.07498576
1.148	0.13110368	0.03900025	0.07503205
1.152	0.13100742	0.03873527	0.0752721
