# Supplementary material for: Hindlimb kinematics, kinetics and muscle dynamics during sit-to-stand and sit-to-walk transitions in emus (Dromaius novaehollandiae)
Source: J Exp Biol. 2024 Dec 2;227(24):jeb247519. doi: 10.1242/jeb.247519 (PMC11708823; doi:10.1242/jeb.247519)
Supplement: Dataset 1. [file jexbio-227-247519-Dataset1.zip › Dataset1/DataS1/Motion Files/Code/Example Data/sts_exemplar_trial_grf_cut_ascending.mot]

sts_exemplar_trial_grf_cut_ascending.mot
version = 1
nRows = 289
nColumns = 10
endheader
time	ground_force_vx	ground_force_vy	ground_force_vz	ground_force_px	ground_force_py	ground_force_pz	ground_torque_x	ground_torque_y	ground_torque_z
0	4.23942247	283.0033928	-2.36706895	0.0812615	0	-0.04423136	0	-0.68561144	0
0.004	4.26510091	282.9166357	-2.33084923	0.081028	0	-0.04413494	0	-0.6672054	0
0.008	4.27094772	282.8883776	-2.28529048	0.08078328	0	-0.04400834	0	-0.64998316	0
0.012	4.25278794	282.9252213	-2.23023125	0.08052615	0	-0.04384903	0	-0.63431696	0
0.016	4.20549547	283.0343476	-2.16562075	0.08025533	0	-0.04365433	0	-0.62066734	0
0.02	4.1232759	283.2236309	-2.09150062	0.07996927	0	-0.0434215	0	-0.60955177	0
0.024	4.00001634	283.5017209	-2.00801522	0.07966605	0	-0.0431477	0	-0.60153122	0
0.028	3.82964894	283.8780772	-1.91544677	0.07934324	0	-0.04283005	0	-0.59720749	0
0.032	3.60648378	284.3628992	-1.81425034	0.07899784	0	-0.04246552	0	-0.59721667	0
0.036	3.32546747	284.9669134	-1.70505634	0.07862638	0	-0.04205108	0	-0.60220828	0
0.04	2.98233142	285.7010585	-1.58861827	0.07822502	0	-0.04158369	0	-0.61280851	0
0.044	2.57361639	286.5761575	-1.46570758	0.07778982	0	-0.0410605	0	-0.62957633	0
0.048	2.09658634	287.60263	-1.33698593	0.07731677	0	-0.04047894	0	-0.65296882	0
0.052	1.54906764	288.7902641	-1.20289118	0.07680201	0	-0.03983691	0	-0.68332898	0
0.056	0.92925591	290.148024	-1.06355459	0.07624188	0	-0.03913288	0	-0.72089692	0
0.06	0.23552337	291.6837943	-0.91874779	0.07563302	0	-0.03836607	0	-0.76583316	0
0.064	-0.5337488	293.4039885	-0.76785331	0.07497255	0	-0.03753668	0	-0.81823952	0
0.068	-1.38028733	295.313058	-0.60985174	0.07425835	0	-0.03664603	0	-0.87816842	0
0.072	-2.30597092	297.4129944	-0.44332764	0.07348931	0	-0.03569673	0	-0.94562084	0
0.076	-3.31279578	299.7029215	-0.26650797	0.07266559	0	-0.03469273	0	-1.02053856	0
0.08	-4.40277161	302.1788137	-0.07734147	0.0717888	0	-0.03363924	0	-1.10279568	0
0.084	-5.5777593	304.8333	0.12639158	0.07086202	0	-0.03254268	0	-1.19218959	0
0.088	-6.83926921	307.6554943	0.34696737	0.06988981	0	-0.0314104	0	-1.28842778	0
0.092	-8.18826093	310.6308391	0.58663984	0.06887822	0	-0.03025067	0	-1.39110858	0
0.096	-9.62499427	313.7409791	0.84761282	0.06783473	0	-0.02907249	0	-1.49969838	0
0.1	-11.14894889	316.9636937	1.13204175	0.06676818	0	-0.02788556	0	-1.61351663	0
0.104	-12.75877826	320.2729046	1.44201208	0.06568866	0	-0.02670034	0	-1.7317412	0
0.108	-14.45223951	323.6387601	1.77944426	0.06460747	0	-0.02552784	0	-1.85343808	0
0.112	-16.22605501	327.0278217	2.14590792	0.06353694	0	-0.02437955	0	-1.97760925	0
0.116	-18.07568857	330.4034202	2.54237592	0.06249025	0	-0.02326714	0	-2.10324261	0
0.12	-19.99506987	333.726209	2.96898202	0.06148114	0	-0.02220209	0	-2.22933966	0
0.124	-21.97635637	336.9548838	3.42484691	0.0605236	0	-0.02119539	0	-2.35491102	0
0.128	-24.00978968	340.0469889	3.90800616	0.05963152	0	-0.02025725	0	-2.47895063	0
0.132	-26.08360739	342.9597927	4.4154187	0.05881832	0	-0.01939701	0	-2.600409	0
0.136	-28.18394337	345.6512758	4.94298371	0.0580965	0	-0.0186231	0	-2.71819021	0
0.14	-30.29470762	348.0811997	5.48549844	0.05747717	0	-0.01794307	0	-2.83119163	0
0.144	-32.39748936	350.2121695	6.03655816	0.05696963	0	-0.01736347	0	-2.93837775	0
0.148	-34.47156607	352.0106678	6.58848376	0.05658111	0	-0.0168898	0	-3.03885107	0
0.152	-36.49416437	353.4480701	7.13239597	0.05631648	0	-0.01652633	0	-3.13188573	0
0.156	-38.44107619	354.5015896	7.65849391	0.0561782	0	-0.016276	0	-3.2169148	0
0.16	-40.28752614	355.1550258	8.15648707	0.05616622	0	-0.01614023	0	-3.29348533	0
0.164	-42.00905216	355.3990906	8.61606004	0.05627823	0	-0.01611862	0	-3.3612014	0
0.168	-43.5822308	355.2311695	9.02724983	0.05650993	0	-0.01620885	0	-3.41967304	0
0.172	-44.98526267	354.6547504	9.38069723	0.05685541	0	-0.01640658	0	-3.46849388	0
0.176	-46.19857052	353.678966	9.66783007	0.05730746	0	-0.01670558	0	-3.5072692	0
0.18	-47.20549757	352.3184037	9.88102554	0.05785777	0	-0.01709777	0	-3.53569629	0
0.184	-47.9929833	350.5929785	10.01373796	0.05849692	0	-0.01757368	0	-3.55367204	0
0.188	-48.55201685	348.5276981	10.0606012	0.05921434	0	-0.01812274	0	-3.56138922	0
0.192	-48.87783117	346.1523679	10.01758704	0.05999836	0	-0.01873377	0	-3.55938833	0
0.196	-48.96993964	343.5012982	9.882261	0.0608362	0	-0.01939513	0	-3.54855229	0
0.2	-48.83205399	340.6129496	9.65404709	0.06171428	0	-0.02009477	0	-3.53005455	0
0.204	-48.47186231	337.5293722	9.33437978	0.06261843	0	-0.02082019	0	-3.50527711	0
0.208	-47.90068927	334.2953116	8.9266846	0.06353432	0	-0.02155839	0	-3.47570489	0
0.212	-47.13305024	330.9570865	8.43616229	0.06444778	0	-0.0222958	0	-3.44279956	0
0.216	-46.18604497	327.5615548	7.86937518	0.06534505	0	-0.02301817	0	-3.40786383	0
0.22	-45.07851317	324.1553296	7.23369097	0.06621296	0	-0.02371037	0	-3.37191679	0
0.224	-43.829874	320.7840987	6.53666738	0.06703914	0	-0.02435638	0	-3.33560079	0
0.228	-42.45860333	317.491869	5.78544123	0.06781229	0	-0.02493945	0	-3.29912967	0
0.232	-40.98043893	314.3201235	4.98619062	0.06852219	0	-0.02544289	0	-3.26228261	0
0.236	-39.40683423	311.306872	4.14377765	0.06915966	0	-0.02585106	0	-3.22446311	0
0.24	-37.74452898	308.4855425	3.26169657	0.06971623	0	-0.02615052	0	-3.18484483	0
0.244	-35.99639326	305.8838578	2.34238103	0.07018384	0	-0.02633113	0	-3.14255864	0
0.248	-34.16264965	303.5230324	1.38776774	0.07055443	0	-0.026387	0	-3.09681195	0
0.252	-32.24166956	301.4175042	0.39990624	0.07081965	0	-0.02631692	0	-3.04687861	0
0.256	-30.23017319	299.575158	-0.61858366	0.07097057	0	-0.02612449	0	-2.99199093	0
0.26	-28.12299584	297.9979501	-1.66429764	0.07099756	0	-0.02581783	0	-2.93121213	0
0.264	-25.91277635	296.6829405	-2.73303846	0.07088997	0	-0.02540901	0	-2.8633646	0
0.268	-23.5899058	295.6236275	-3.81993588	0.07063583	0	-0.02491339	0	-2.78704807	0
0.272	-21.14283943	294.8112101	-4.91964418	0.07022182	0	-0.02434878	0	-2.70073387	0
0.276	-18.55868012	294.2354317	-6.02659052	0.0696336	0	-0.02373436	0	-2.60289734	0
0.28	-15.82392107	293.8850539	-7.13524963	0.06885655	0	-0.0230897	0	-2.49215445	0
0.284	-12.9253415	293.7483421	-8.24040464	0.06787655	0	-0.02243382	0	-2.36738303	0
0.288	-9.85104092	293.8137354	-9.33736944	0.06668066	0	-0.02178413	0	-2.22781875	0
0.292	-6.59146928	294.0704142	-10.42218418	0.06525781	0	-0.02115573	0	-2.07312291	0
0.296	-3.14031398	294.5084867	-11.4917785	0.06359949	0	-0.02056065	0	-1.9034209	0
0.3	0.50479783	295.1188736	-12.54405036	0.06170069	0	-0.02000752	0	-1.71930704	0
0.304	4.34182635	295.8930884	-13.57784001	0.0595604	0	-0.0195014	0	-1.52182107	0
0.308	8.36419596	296.8229944	-14.59285863	0.05718216	0	-0.01904413	0	-1.31242317	0
0.312	12.5611319	297.9005921	-15.5896205	0.05457407	0	-0.01863465	0	-1.09298411	0
0.316	16.91841003	299.1179312	-16.56935194	0.05174877	0	-0.01826949	0	-0.8657663	0
0.32	21.41930568	300.4672197	-17.53382794	0.0487229	0	-0.01794319	0	-0.63335596	0
0.324	26.04550944	301.9411152	-18.48513004	0.04551651	0	-0.01764867	0	-0.3985375	0
0.328	30.77789665	303.5330553	-19.42538728	0.04215223	0	-0.01737766	0	-0.16414193	0
0.332	35.59716416	305.237409	-20.35661815	0.03865445	0	-0.01712103	0	0.06707931	0
0.336	40.48436674	307.0493233	-21.28076348	0.03504886	0	-0.01686912	0	0.2925223	0
0.34	45.42131725	308.964333	-22.19988356	0.03136192	0	-0.01661212	0	0.50974057	0
0.344	50.39079545	310.9778468	-23.11639078	0.0276207	0	-0.01634054	0	0.71642147	0
0.348	55.3765366	313.0845219	-24.03317131	0.02385264	0	-0.01604586	0	0.9103685	0
0.352	60.36299166	315.2775919	-24.9534924	0.02008531	0	-0.01572128	0	1.08952953	0
0.356	65.33490497	317.5484431	-25.88061134	0.01634588	0	-0.01536256	0	1.25208507	0
0.36	70.2768243	319.8866857	-26.81705993	0.0126606	0	-0.01496863	0	1.39658432	0
0.364	75.17270957	322.2805301	-27.76375199	0.009054	0	-0.01454198	0	1.52210962	0
0.368	80.00580267	324.7170473	-28.71914114	0.00554831	0	-0.01408915	0	1.62845141	0
0.372	84.75881252	327.182177	-29.67854776	0.00216306	0	-0.01362085	0	1.71626892	0
0.376	89.41432916	329.6606382	-30.63372849	-0.00108516	0	-0.01315225	0	1.78719903	0
0.38	93.95533076	332.1359351	-31.57282553	-0.00418284	0	-0.01270286	0	1.84387574	0
0.384	98.36570794	334.5907204	-32.48072407	-0.00711944	0	-0.01229625	0	1.88984773	0
0.388	102.6307605	337.0076858	-33.33957151	-0.00988742	0	-0.0119591	0	1.92941631	0
0.392	106.7375647	339.3706326	-34.12917527	-0.0124823	0	-0.0117203	0	1.96744688	0
0.396	110.6751004	341.665137	-34.8272406	-0.01490283	0	-0.01161021	0	2.00920409	0
0.4	114.4340445	343.8786652	-35.40959829	-0.01715095	0	-0.01166009	0	2.06020827	0
0.404	118.0061493	346.0003186	-35.85052278	-0.0192314	0	-0.01190167	0	2.12609564	0
0.408	121.3832579	348.0202264	-36.12303223	-0.02115125	0	-0.01236707	0	2.21252179	0
0.412	124.5562065	349.9286011	-36.19898337	-0.02291931	0	-0.01308906	0	2.32516053	0
0.416	127.5139439	351.7147576	-36.04896228	-0.02454563	0	-0.0141015	0	2.46978182	0
0.42	130.2430569	353.3664443	-35.64215206	-0.02604112	0	-0.01543952	0	2.65234237	0
0.424	132.7278145	354.8697158	-34.94640957	-0.02741732	0	-0.01713917	0	2.87902869	0
0.428	134.9508364	356.2094685	-33.92880075	-0.02868651	0	-0.01923632	0	3.15621503	0
0.432	136.8943637	357.3705156	-32.55677837	-0.02986182	0	-0.02176488	0	3.49030834	0
0.436	138.541896	358.3389369	-30.79999996	-0.03095739	0	-0.02475431	0	3.88745069	0
0.44	139.8800292	359.1035505	-28.63257069	-0.03198842	0	-0.02822685	0	4.35309773	0
0.444	140.9005823	359.6575157	-26.03539914	-0.03297146	0	-0.03219487	0	4.89156379	0
0.448	141.6029733	360.0001875	-22.99850532	-0.03392444	0	-0.03665835	0	5.50559527	0
0.452	141.996338	360.1391132	-19.5232506	-0.03486643	0	-0.04160253	0	6.19596014	0
0.456	142.1006915	360.0914635	-15.62421155	-0.03581685	0	-0.04699594	0	6.96108993	0
0.46	141.9466612	359.883868	-11.33020762	-0.03679437	0	-0.05278965	0	7.79689164	0
0.464	141.5735184	359.5499705	-6.6842676	-0.03781521	0	-0.05891828	0	8.69675086	0
0.468	141.0248592	359.1255641	-1.74247344	-0.03889061	0	-0.06530287	0	9.65153782	0
0.472	140.3413087	358.641705	3.42846555	-0.04002295	0	-0.07185588	0	10.64943146	0
0.476	139.5517638	358.1171407	8.75449195	-0.0412009	0	-0.0784874	0	11.67570266	0
0.48	138.6668387	357.5521717	14.1572625	-0.04239476	0	-0.08511117	0	12.71282496	0
0.484	137.676818	356.9259535	19.55636635	-0.04355393	0	-0.09164849	0	13.74102087	0
0.488	136.5530401	356.1983623	24.87078627	-0.04460741	0	-0.09802831	0	14.73886222	0
0.492	135.2500487	355.3156874	30.0198938	-0.04546649	0	-0.10418438	0	15.68347083	0
0.496	133.7072076	354.2177613	34.92441109	-0.0460285	0	-0.11005161	0	16.55041491	0
0.5	131.8507934	352.8445045	39.50763047	-0.04618068	0	-0.11556345	0	17.31389297	0
0.504	129.5978426	351.1409445	43.69678715	-0.04580445	0	-0.12065108	0	17.94761429	0
0.508	126.8613969	349.0603369	47.42446939	-0.04477982	0	-0.12524397	0	18.42624147	0
0.512	123.555955	346.5658235	50.63018205	-0.04299017	0	-0.12927169	0	18.72697964	0
0.516	119.6023561	343.631673	53.26241478	-0.04032757	0	-0.13266663	0	18.83098577	0
0.52	114.9318877	340.2447563	55.28141026	-0.03669861	0	-0.13536726	0	18.72444318	0
0.524	109.48967	336.4060536	56.66206131	-0.03203061	0	-0.13732163	0	18.39921114	0
0.528	103.2376454	332.1317853	57.39604822	-0.02627722	0	-0.13849062	0	17.85302981	0
0.532	96.15780529	327.4542768	57.49297923	-0.01942297	0	-0.13884994	0	17.08944656	0
0.536	88.25598819	322.422719	56.98083984	-0.01148644	0	-0.13839097	0	16.11776947	0
0.54	79.56571234	317.1037264	55.90572777	-0.00252216	0	-0.13712091	0	14.95326055	0
0.544	70.15098177	311.5817589	54.33018826	0.00737847	0	-0.13506297	0	13.61744762	0
0.548	60.10717287	305.9587086	52.32943151	0.01808747	0	-0.13225605	0	12.13804441	0
0.552	49.55903954	300.3508286	49.98567447	0.02944236	0	-0.12875398	0	10.5480474	0
0.556	38.65512587	294.882953	47.38242655	0.04125012	0	-0.12462433	0	8.88414413	0
0.56	27.55938641	289.6821833	44.60085815	0.05329364	0	-0.11994668	0	7.18475532	0
0.564	16.4410354	284.8718239	41.71810211	0.06534167	0	-0.11480952	0	5.48776265	0
0.568	5.4624126	280.5649087	38.80569641	0.07716288	0	-0.10930576	0	3.82803101	0
0.572	-5.2344998	276.8574653	35.92766845	0.0885426	0	-0.1035278	0	2.23518897	0
0.576	-15.53996719	273.8227978	33.13916602	0.09929868	0	-0.09756358	0	0.73225448	0
0.58	-25.38296048	271.5087269	30.48646679	0.1092909	0	-0.09149437	0	-0.66445496	0
0.584	-34.72895424	269.9380246	28.00807902	0.11842179	0	-0.08539466	0	-1.94416065	0
0.588	-43.56872012	269.1096807	25.73556283	0.12663227	0	-0.07933474	0	-3.09994832	0
0.592	-51.90326214	268.9998354	23.69316401	0.13389606	0	-0.07338407	0	-4.1275351	0
0.596	-59.73220595	269.5637792	21.89628572	0.14021417	0	-0.06761233	0	-5.02493281	0
0.6	-67.04849632	270.7399046	20.34943228	0.14560952	0	-0.06208641	0	-5.7928272	0
0.604	-73.83750223	272.4546656	19.04493167	0.15012226	0	-0.05686558	0	-6.43513536	0
0.608	-80.07792988	274.6271248	17.96339054	0.15380556	0	-0.05199753	0	-6.95922235	0
0.612	-85.74336868	277.172414	17.0758294	0.15672219	0	-0.04751686	0	-7.37554947	0
0.616	-90.80435514	280.004354	16.34706215	0.15894131	0	-0.04344565	0	-7.69684776	0
0.62	-95.23065151	283.0377501	15.73973362	0.16053557	0	-0.0397953	0	-7.93708276	0
0.624	-98.99341052	286.190728	15.2183205	0.16157841	0	-0.03656897	0	-8.11044932	0
0.628	-102.0678708	289.3873702	14.75259626	0.1621414	0	-0.03376365	0	-8.23050443	0
0.632	-104.4373254	292.5602694	14.32028136	0.16229238	0	-0.03137155	0	-8.30944653	0
0.636	-106.0976545	295.6519192	13.90844815	0.1620945	0	-0.02938025	0	-8.3575369	0
0.64	-107.0608681	298.6147221	13.51315504	0.16160633	0	-0.0277722	0	-8.38271692	0
0.644	-107.3568248	301.4105854	13.13742447	0.16088219	0	-0.02652427	0	-8.39049877	0
0.648	-107.0328168	304.0105772	12.78837758	0.15997232	0	-0.02560792	0	-8.38415351	0
0.652	-106.1504502	306.3941576	12.47440617	0.15892296	0	-0.0249898	0	-8.36518515	0
0.656	-104.7799125	308.5478202	12.20312823	0.15777641	0	-0.02463292	0	-8.33401676	0
0.66	-102.9932997	310.4637049	11.98055733	0.15657087	0	-0.02449853	0	-8.29067541	0
0.664	-100.8593168	312.1385493	11.81129685	0.15534004	0	-0.02454863	0	-8.23523896	0
0.668	-98.44093345	313.5728727	11.69923744	0.15411273	0	-0.0247483	0	-8.16795297	0
0.672	-95.79590395	314.7701808	11.64820483	0.15291293	0	-0.02506753	0	-8.08909577	0
0.676	-92.97843304	315.7359777	11.6620233	0.15176025	0	-0.02548161	0	-7.99878724	0
0.68	-90.04007806	316.4766423	11.74384653	0.15067085	0	-0.02597056	0	-7.89692797	0
0.684	-87.02905036	316.9985797	11.89511285	0.14965811	0	-0.02651798	0	-7.78332656	0
0.688	-83.98829748	317.3078856	12.11458448	0.1487331	0	-0.02711029	0	-7.65794082	0
0.692	-80.95350001	317.4103551	12.39780585	0.14790462	0	-0.02773626	0	-7.52110127	0
0.696	-77.95215937	317.311568	12.73720637	0.14717936	0	-0.02838682	0	-7.37360873	0
0.7	-75.00427295	317.0169994	13.12286753	0.14656211	0	-0.02905488	0	-7.21667362	0
0.704	-72.12413369	316.5322382	13.54366302	0.14605586	0	-0.02973521	0	-7.05175499	0
0.708	-69.32226334	315.8632598	13.98831115	0.14566213	0	-0.03042416	0	-6.88039743	0
0.712	-66.60667298	315.0165121	14.44596938	0.14538117	0	-0.0311191	0	-6.70413467	0
0.716	-63.98330992	313.9986236	14.90627413	0.1452125	0	-0.03181769	0	-6.52447499	0
0.72	-61.45611562	312.8158319	15.35902271	0.14515552	0	-0.03251701	0	-6.34293642	0
0.724	-59.02714582	311.4734744	15.79381607	0.14520999	0	-0.03321277	0	-6.16108178	0
0.728	-56.69692718	309.9758204	16.19992374	0.14537642	0	-0.03389884	0	-5.98052018	0
0.732	-54.46501007	308.3264226	16.56653832	0.14565599	0	-0.03456724	0	-5.8028655	0
0.736	-52.33058402	306.529008	16.8834488	0.14605008	0	-0.03520859	0	-5.62965626	0
0.74	-50.29303839	304.5884636	17.14190449	0.14655987	0	-0.03581278	0	-5.46226137	0
0.744	-48.35236538	302.5112495	17.33523659	0.14718596	0	-0.03636961	0	-5.30181297	0
0.748	-46.50925778	300.3049478	17.45889436	0.14792857	0	-0.03686898	0	-5.14920075	0
0.752	-44.76479895	297.9771506	17.50989302	0.14878821	0	-0.03730067	0	-5.00513189	0
0.756	-43.11985719	295.5341677	17.4860252	0.14976615	0	-0.03765418	0	-4.8702246	0
0.76	-41.57448606	292.9800679	17.38531244	0.15086503	0	-0.03791876	0	-4.74508369	0
0.764	-40.12757543	290.3164781	17.20597523	0.15208874	0	-0.03808384	0	-4.63032196	0
0.768	-38.7768164	287.5432984	16.9468626	0.15344186	0	-0.03813978	0	-4.52653107	0
0.772	-37.51896335	284.6599955	16.60806832	0.15492892	0	-0.03807845	0	-4.43422857	0
0.776	-36.35031419	281.6668677	16.19143261	0.15655358	0	-0.03789368	0	-4.35380297	0
0.78	-35.2671888	278.5658532	15.70071853	0.1583181	0	-0.0375813	0	-4.28547256	0
0.784	-34.2661376	275.3607588	15.14139459	0.16022332	0	-0.03713887	0	-4.22927615	0
0.788	-33.34377408	272.0570054	14.52009566	0.16226874	0	-0.03656515	0	-4.18510433	0
0.792	-32.49635463	268.6611238	13.84393207	0.16445284	0	-0.03585946	0	-4.15276015	0
0.796	-31.71934428	265.1803126	13.11985802	0.16677329	0	-0.03502135	0	-4.13202608	0
0.8	-31.00715088	261.6223847	12.35429064	0.1692269	0	-0.03405046	0	-4.12271538	0
0.804	-30.3530741	257.9961894	11.55303072	0.17180922	0	-0.03294668	0	-4.12469745	0
0.808	-29.74948231	254.3122585	10.72134743	0.17451402	0	-0.03171042	0	-4.13789936	0
0.812	-29.18827493	250.5833216	9.86405657	0.17733288	0	-0.03034283	0	-4.16228946	0
0.816	-28.66157056	246.8244284	8.98552958	0.18025505	0	-0.02884588	0	-4.19784808	0
0.82	-28.16230044	243.0525894	8.08967563	0.18326769	0	-0.0272225	0	-4.24453739	0
0.824	-27.68440323	239.2860742	7.17995771	0.1863562	0	-0.02547652	0	-4.30228537	0
0.828	-27.2226663	235.5436534	6.25945249	0.18950481	0	-0.02361283	0	-4.37098427	0
0.832	-26.77246034	231.8440081	5.330937	0.19269681	0	-0.02163722	0	-4.45048825	0
0.836	-26.32955146	228.2053571	4.39697632	0.19591496	0	-0.01955633	0	-4.54059973	0
0.84	-25.89005741	224.6452541	3.45997856	0.19914158	0	-0.01737741	0	-4.64104808	0
0.844	-25.45051376	221.180523	2.52219654	0.20235878	0	-0.01510812	0	-4.75146746	0
0.848	-25.00797908	217.8273039	1.58567861	0.20554845	0	-0.01275619	0	-4.8713823	0
0.852	-24.56011257	214.6011556	0.65219762	0.20869233	0	-0.01032914	0	-5.00021031	0
0.856	-24.10518089	211.5171466	-0.27684278	0.21177207	0	-0.0078339	0	-5.13728743	0
0.86	-23.64201761	208.5898285	-1.20055909	0.21476937	0	-0.00527661	0	-5.28191049	0
0.864	-23.16992757	205.8330485	-2.11867508	0.21766624	0	-0.00266241	0	-5.43338042	0
0.868	-22.68847889	203.2597471	-3.03132899	0.22044527	0	0.0000044	0	-5.59102554	0
0.872	-22.19732246	200.8818754	-3.93876533	0.22308967	0	0.00272006	0	-5.75421825	0
0.876	-21.69624811	198.7103485	-4.84127943	0.22558344	0	0.00548111	0	-5.92240776	0
0.88	-21.18543592	196.7549616	-5.73936372	0.22791156	0	0.00828438	0	-6.09514532	0
0.884	-20.6657786	195.0242909	-6.63381183	0.23006029	0	0.0111269	0	-6.27207436	0
0.888	-20.13920824	193.525546	-7.52573654	0.23201745	0	0.01400568	0	-6.45290043	0
0.892	-19.60891967	192.264331	-8.41654407	0.23377284	0	0.0169172	0	-6.6373646	0
0.896	-19.07937566	191.2443535	-9.30787972	0.2353185	0	0.01985695	0	-6.82521925	0
0.9	-18.55604838	190.4671223	-10.20148783	0.23664908	0	0.02281901	0	-7.01618572	0
0.904	-18.04498559	189.9316631	-11.09892485	0.23776215	0	0.02579569	0	-7.20988552	0
0.908	-17.55244944	189.6343985	-12.00127883	0.23865823	0	0.02877733	0	-7.40578647	0
0.912	-17.0847177	189.5693315	-12.90905946	0.23934068	0	0.03175257	0	-7.60320182	0
0.916	-16.64778304	189.7284228	-13.82208264	0.23981534	0	0.03470861	0	-7.80130604	0
0.92	-16.24688585	190.101969	-14.73924529	0.24009005	0	0.03763123	0	-7.99913371	0
0.924	-15.88618242	190.678975	-15.65844495	0.24017421	0	0.04050477	0	-8.19558822	0
0.928	-15.56863637	191.4475866	-16.57670222	0.24007832	0	0.0433124	0	-8.38947681	0
0.932	-15.29603752	192.3956045	-17.49021232	0.23981344	0	0.04603659	0	-8.57954327	0
0.936	-15.06918867	193.5110656	-18.39422843	0.23939056	0	0.04865943	0	-8.76446699	0
0.94	-14.88824052	194.7827926	-19.28299861	0.23882008	0	0.05116287	0	-8.94284385	0
0.944	-14.75298545	196.2007654	-20.14994821	0.23811153	0	0.05352874	0	-9.11319704	0
0.948	-14.66301375	197.7562651	-20.98793076	0.23727334	0	0.05573883	0	-9.27401436	0
0.952	-14.61780809	199.4418522	-21.78923986	0.23631281	0	0.05777446	0	-9.42375374	0
0.956	-14.61678416	201.2512919	-22.54548937	0.23523612	0	0.05961619	0	-9.56081403	0
0.96	-14.65919228	203.179481	-23.24772218	0.23404822	0	0.06124379	0	-9.68353577	0
0.964	-14.74392104	205.2223837	-23.88680393	0.23275287	0	0.06263649	0	-9.79026097	0
0.968	-14.86934716	207.3769822	-24.45383559	0.23135271	0	0.06377338	0	-9.87940886	0
0.972	-15.03328401	209.6411956	-24.94035483	0.22984923	0	0.06463378	0	-9.94952064	0
0.976	-15.23298985	212.0136682	-25.33836041	0.22824298	0	0.06519751	0	-9.99927741	0
0.98	-15.46520373	214.4933748	-25.64035748	0.22653385	0	0.06544524	0	-10.02752584	0
0.984	-15.72616312	217.0790686	-25.83956295	0.22472157	0	0.06535894	0	-10.03333364	0
0.988	-16.01156459	219.7686272	-25.93028554	0.22280625	0	0.0649226	0	-10.01607639	0
0.992	-16.31648119	222.5583624	-25.90837172	0.220789	0	0.06412305	0	-9.97553202	0
0.996	-16.63522615	225.4423253	-25.77159871	0.21867245	0	0.06295092	0	-9.91195571	0
1	-16.96117391	228.4115692	-25.52003494	0.21646139	0	0.06140173	0	-9.82614038	0
1.004	-17.28664754	231.4533722	-25.15639739	0.21416329	0	0.05947715	0	-9.71947562	0
1.008	-17.60290596	234.5504484	-24.68632301	0.21178907	0	0.05718631	0	-9.59399231	0
1.012	-17.90011338	237.6802634	-24.11848022	0.20935353	0	0.05454684	0	-9.45237419	0
1.016	-18.16734889	240.8149136	-23.46427629	0.20687557	0	0.05158481	0	-9.29788532	0
1.02	-18.39300669	243.9218711	-22.73685494	0.20437758	0	0.04833333	0	-9.13413906	0
1.024	-18.56563925	246.96496	-21.94995652	0.20188485	0	0.04483132	0	-8.96478461	0
1.028	-18.67472035	249.9051318	-21.11744395	0.19942497	0	0.04112294	0	-8.79330961	0
1.032	-18.71109522	252.7022974	-20.25273161	0.19702643	0	0.03725557	0	-8.62292837	0
1.036	-18.66770497	255.3196617	-19.36695589	0.1947155	0	0.03327501	0	-8.45629987	0
1.04	-18.54074202	257.7301135	-18.46676752	0.19251178	0	0.02921944	0	-8.29511899	0
1.044	-18.33043534	259.9227683	-17.55351905	0.19042423	0	0.0251141	0	-8.1399201	0
1.048	-18.04138742	261.9068051	-16.62394015	0.18844916	0	0.02096892	0	-7.99012028	0
1.052	-17.68295529	263.7096774	-15.67142807	0.18657143	0	0.01678019	0	-7.84410238	0
1.056	-17.26924128	265.3699428	-14.68758589	0.18476905	0	0.01253624	0	-7.69933892	0
1.06	-16.81819955	266.9284186	-13.66372897	0.18301863	0	0.00822429	0	-7.55262105	0
1.064	-16.35008361	268.4208838	-12.59227515	0.18130027	0	0.00383649	0	-7.40040475	0
1.068	-15.88565302	269.8732458	-11.46836723	0.17960083	0	-0.00062605	0	-7.23929643	0
1.072	-15.4444117	271.29915	-10.29171081	0.17791576	0	-0.00515118	0	-7.06662545	0
1.076	-15.04281457	272.6999918	-9.06808348	0.17624906	0	-0.00971598	0	-6.88096736	0
1.08	-14.69239064	274.0672101	-7.80990067	0.17461142	0	-0.01428928	0	-6.68247234	0
1.084	-14.39819141	275.3865078	-6.53521442	0.17301703	0	-0.01883616	0	-6.47286005	0
1.088	-14.15825245	276.6430456	-5.26486987	0.17147957	0	-0.02332346	0	-6.25502176	0
1.092	-13.96463097	277.8258777	-4.01849463	0.170009	0	-0.02772443	0	-6.03234627	0
1.096	-13.8060909	278.9300906	-2.81071966	0.16861021	0	-0.03202095	0	-5.8079959	0
1.1	-13.67162579	279.9565991	-1.64909096	0.16728319	0	-0.03620317	0	-5.58435281	0
1.104	-13.55303479	280.9107481	-0.5346191	0.16602439	0	-0.04026744	0	-5.36284453	0
1.108	-13.44513338	281.8006952	0.53547649	0.16482821	0	-0.04421392	0	-5.14422628	0
1.112	-13.34424724	282.6358267	1.56479426	0.16368814	0	-0.04804482	0	-4.92907523	0
1.116	-13.24686742	283.4252187	2.55627898	0.1625978	0	-0.05176363	0	-4.71813308	0
1.12	-13.14947467	284.1764301	3.51221179	0.16155155	0	-0.05537482	0	-4.51237906	0
1.124	-13.04924771	284.8951063	4.43453132	0.1605448	0	-0.05888373	0	-4.31295512	0
1.128	-12.94488052	285.58554	5.32473033	0.15957393	0	-0.06229629	0	-4.12108592	0
1.132	-12.83701183	286.2518208	6.18344964	0.15863587	0	-0.06561859	0	-3.93802412	0
1.136	-12.72826853	286.8990077	7.01029288	0.15772766	0	-0.0688563	0	-3.76496608	0
1.14	-12.62305627	287.5338625	7.80412137	0.15684613	0	-0.07201406	0	-3.60292433	0
1.144	-12.52710849	288.1648859	8.56361659	0.15598787	0	-0.07509493	0	-3.45262326	0
1.148	-12.44680322	288.8016075	9.28773121	0.15514945	0	-0.07810017	0	-3.31448307	0
1.152	-12.38842417	289.4532682	9.97591038	0.1543279	0	-0.08102953	0	-3.18867938	0
