# Supplementary material for: Hindlimb kinematics, kinetics and muscle dynamics during sit-to-stand and sit-to-walk transitions in emus (Dromaius novaehollandiae)
Source: J Exp Biol. 2024 Dec 2;227(24):jeb247519. doi: 10.1242/jeb.247519 (PMC11708823; doi:10.1242/jeb.247519)
Supplement: Dataset 1. [file jexbio-227-247519-Dataset1.zip › Dataset1/DataS1/Motion Files/Code/Example Data/sts_exemplar_trial_pes_contact_r_pos.sto]

PointPosition
version=1
nRows=289
nColumns=4
inDegrees=no
No description.
endheader
time	state_0	state_1	state_2
0	-0.16016627	0.05074813	0.12770423
0.004	-0.16018821	0.05076931	0.12771694
0.008	-0.1602099	0.05078781	0.12773075
0.012	-0.16023136	0.05080364	0.12774562
0.016	-0.1602526	0.05081673	0.12776159
0.02	-0.16027361	0.05082713	0.12777852
0.024	-0.16029441	0.0508348	0.12779638
0.028	-0.16008251	0.05050509	0.12753319
0.032	-0.16016229	0.05058343	0.12752631
0.036	-0.16018012	0.05058154	0.12754795
0.04	-0.16020587	0.05058757	0.12756697
0.044	-0.16023104	0.05059033	0.12758619
0.048	-0.16025582	0.05059002	0.12760528
0.052	-0.16028016	0.05058659	0.12762401
0.056	-0.16005828	0.05068491	0.12761352
0.06	-0.16010021	0.05068883	0.12763477
0.064	-0.1601302	0.0506866	0.12764592
0.068	-0.16016007	0.05068111	0.12765581
0.072	-0.16018966	0.05067253	0.12766377
0.076	-0.16021924	0.05066119	0.12766946
0.08	-0.16002708	0.05032683	0.12775794
0.084	-0.16007981	0.05033866	0.1277489
0.088	-0.16012046	0.05033947	0.12774246
0.092	-0.15991433	0.05084402	0.12755465
0.096	-0.15998673	0.05084076	0.12752148
0.1	-0.16001774	0.05083891	0.1275076
0.104	-0.15979615	0.05062724	0.12786019
0.108	-0.15976561	0.05056424	0.12788232
0.112	-0.15975307	0.05095638	0.12752811
0.116	-0.15981427	0.05098674	0.12749359
0.12	-0.15957901	0.05075946	0.12794812
0.124	-0.15952544	0.05069725	0.12796572
0.128	-0.15949256	0.05130281	0.12789295
0.132	-0.15948056	0.05118207	0.12786756
0.136	-0.15931553	0.05096999	0.12794726
0.14	-0.15932035	0.05097417	0.1279109
0.144	-0.15914465	0.05096295	0.12794358
0.148	-0.1591292	0.05096184	0.12789691
0.152	-0.15894187	0.05083671	0.1282749
0.156	-0.15884309	0.05081626	0.12834754
0.16	-0.15900182	0.05095269	0.12780066
0.164	-0.15890136	0.05101976	0.12787778
0.168	-0.15876454	0.05106269	0.1279393
0.172	-0.15875549	0.05102831	0.12800107
0.176	-0.15862785	0.0507858	0.12791167
0.18	-0.1584597	0.05076855	0.12809351
0.184	-0.15854849	0.05056553	0.12783564
0.188	-0.15842111	0.05071592	0.12789496
0.192	-0.15839091	0.0507113	0.12784592
0.196	-0.1583308	0.05068798	0.12787467
0.2	-0.15824429	0.04999975	0.12783448
0.204	-0.15807297	0.05006446	0.12806766
0.208	-0.15811658	0.05035113	0.12799026
0.212	-0.15806987	0.04927898	0.12786544
0.216	-0.15797673	0.04946673	0.12802639
0.22	-0.15793635	0.04943249	0.12790423
0.224	-0.15785177	0.04833062	0.12805044
0.228	-0.15780649	0.04849714	0.12799437
0.232	-0.15772642	0.04751143	0.12807395
0.236	-0.15770206	0.04767553	0.12795424
0.24	-0.1576175	0.04664554	0.12799433
0.244	-0.15757465	0.04677616	0.12779307
0.248	-0.15755237	0.04552885	0.12775473
0.252	-0.1574993	0.04565524	0.127569
0.256	-0.15745098	0.04467481	0.12745655
0.26	-0.15741804	0.04483564	0.12747063
0.264	-0.15729528	0.04365251	0.1275563
0.268	-0.15728532	0.04379846	0.12732351
0.272	-0.15720868	0.04267405	0.12740301
0.276	-0.15718491	0.04283149	0.12720005
0.28	-0.15709828	0.04164469	0.12731743
0.284	-0.15708789	0.04182418	0.12709881
0.288	-0.15699092	0.04061379	0.12724985
0.292	-0.1569922	0.04081555	0.12702084
0.296	-0.15688551	0.03955812	0.12717673
0.3	-0.15689595	0.03979666	0.12698647
0.304	-0.15680888	0.038507	0.12720982
0.308	-0.15679735	0.03877042	0.12698873
0.312	-0.15667981	0.03747544	0.12722877
0.316	-0.15669815	0.03776876	0.12702004
0.32	-0.15664043	0.03629088	0.12699931
0.324	-0.15661569	0.0366138	0.12697679
0.328	-0.15646176	0.03538906	0.12728432
0.332	-0.15648865	0.03571273	0.12707591
0.336	-0.15632785	0.03436092	0.12752117
0.34	-0.15634912	0.03478404	0.12744352
0.344	-0.15622961	0.03308098	0.12748878
0.348	-0.1561142	0.03268196	0.12762479
0.352	-0.1560018	0.03209574	0.12790479
0.356	-0.15585968	0.03146778	0.12824047
0.36	-0.15584196	0.03207598	0.12801535
0.364	-0.15569184	0.03039876	0.12831479
0.368	-0.15554565	0.02995052	0.12857722
0.372	-0.15538113	0.02937342	0.12895151
0.376	-0.15523307	0.02881286	0.12928689
0.38	-0.15503195	0.02823493	0.12956676
0.384	-0.15485061	0.02767804	0.12976953
0.388	-0.15471552	0.02832841	0.129391
0.392	-0.15455849	0.02658491	0.12993481
0.396	-0.15435	0.02621729	0.13022712
0.4	-0.15430901	0.02713649	0.13019267
0.404	-0.15399109	0.02511454	0.13063685
0.408	-0.15379111	0.0248317	0.13100943
0.412	-0.15363685	0.02425849	0.13103191
0.416	-0.1534671	0.02407121	0.13136841
0.42	-0.15337528	0.02365222	0.13131554
0.424	-0.15323917	0.02340376	0.13145251
0.428	-0.15316651	0.02346778	0.13166747
0.432	-0.15310012	0.02343379	0.13202736
0.436	-0.15314555	0.02335643	0.13159991
0.44	-0.15340681	0.0250172	0.13109262
0.444	-0.15341975	0.02438597	0.13164127
0.448	-0.15364218	0.02478327	0.13135961
0.452	-0.15416833	0.02677528	0.13078516
0.456	-0.15443801	0.0266241	0.13074725
0.46	-0.15510929	0.02886427	0.13013257
0.464	-0.15554036	0.02969838	0.13016621
0.468	-0.15641812	0.03224673	0.12944837
0.472	-0.1573828	0.03486163	0.12862142
0.476	-0.15826196	0.03659868	0.12784909
0.48	-0.15928362	0.03950206	0.12729391
0.484	-0.16049699	0.04268618	0.12637104
0.488	-0.16199283	0.04707434	0.12464416
0.492	-0.16315207	0.05119242	0.12368294
0.496	-0.16452467	0.05565521	0.12243154
0.5	-0.16588362	0.06050889	0.12113848
0.504	-0.16708499	0.06589087	0.11990853
0.508	-0.1683474	0.0710933	0.11853696
0.512	-0.16935007	0.07697474	0.11732583
0.516	-0.17026205	0.08276239	0.11612003
0.52	-0.17113419	0.08845073	0.11484781
0.524	-0.17176707	0.09447578	0.11368593
0.528	-0.17198413	0.10095728	0.1128732
0.532	-0.1721867	0.10661084	0.11176236
0.536	-0.17199672	0.11299329	0.11135171
0.54	-0.17178464	0.11867509	0.1107785
0.544	-0.17129487	0.12438921	0.11034341
0.548	-0.17037337	0.1302207	0.11001233
0.552	-0.1695398	0.13554832	0.11001841
0.556	-0.16845178	0.14070797	0.10999196
0.56	-0.16694561	0.14575809	0.11002683
0.564	-0.16563854	0.15048431	0.11018127
0.568	-0.164141	0.15511473	0.11043636
0.572	-0.16267219	0.15864951	0.11161004
0.576	-0.16057514	0.1635468	0.11071955
0.58	-0.15883545	0.16759224	0.11104165
0.584	-0.15700447	0.1714565	0.11129913
0.588	-0.15528467	0.17454253	0.11233163
0.592	-0.1531301	0.17833747	0.11158786
0.596	-0.15137437	0.18130432	0.11254309
0.6	-0.14931195	0.18509079	0.11180466
0.604	-0.14749017	0.18778843	0.11269955
0.608	-0.14538435	0.1913836	0.11184427
0.612	-0.14340498	0.19383037	0.11169374
0.616	-0.14156243	0.19674452	0.11099191
0.62	-0.1396917	0.19926055	0.11097013
0.624	-0.13773171	0.20232643	0.11092245
0.628	-0.13590515	0.20469485	0.11160626
0.632	-0.13403794	0.20705825	0.11168847
0.636	-0.13215881	0.20948995	0.11174578
0.64	-0.12995807	0.21254389	0.11053984
0.644	-0.12809659	0.21483923	0.11123351
0.648	-0.12620973	0.2171108	0.1112052
0.652	-0.12431499	0.21946039	0.11121519
0.656	-0.1218542	0.22255258	0.10999515
0.66	-0.11987246	0.22509794	0.10979364
0.664	-0.11805188	0.22724947	0.10974116
0.668	-0.11584797	0.22971413	0.10947843
0.672	-0.1138986	0.23215672	0.10916907
0.676	-0.11206466	0.23425349	0.10889752
0.68	-0.10988495	0.23658025	0.10863114
0.684	-0.10805378	0.23869412	0.10826234
0.688	-0.10618146	0.24084686	0.10786763
0.692	-0.10410314	0.24342951	0.10744051
0.696	-0.10207394	0.24528095	0.10685778
0.7	-0.1002957	0.24722899	0.1065934
0.704	-0.09847698	0.24917787	0.10628265
0.708	-0.09667443	0.2511285	0.10574343
0.712	-0.09451632	0.25305815	0.10462803
0.716	-0.09274182	0.25494925	0.10428863
0.72	-0.09097025	0.25675935	0.10359028
0.724	-0.08920572	0.25862094	0.1028837
0.728	-0.08741813	0.26042834	0.10212527
0.732	-0.0856381	0.26223334	0.10131496
0.736	-0.08385221	0.26401637	0.10047714
0.74	-0.08206222	0.26577485	0.09960972
0.744	-0.08026694	0.26750862	0.09872285
0.748	-0.07846571	0.26921733	0.09782021
0.752	-0.07665771	0.27090145	0.09690807
0.756	-0.07484227	0.27256134	0.09599109
0.76	-0.07301868	0.27419739	0.09507471
0.764	-0.07118624	0.2758098	0.09416371
0.768	-0.06889051	0.27635026	0.09270842
0.772	-0.06695854	0.27800345	0.09213033
0.776	-0.06510153	0.27959895	0.09121984
0.78	-0.06323504	0.28118217	0.0904763
0.784	-0.06137004	0.28272353	0.08964734
0.788	-0.05949516	0.28424462	0.0888906
0.792	-0.0576139	0.2857314	0.08812232
0.796	-0.05571576	0.28720204	0.08740646
0.8	-0.0538021	0.28864922	0.08670179
0.804	-0.05164642	0.28931759	0.08563656
0.808	-0.04964442	0.29087595	0.08535099
0.812	-0.04763822	0.29232426	0.08462888
0.816	-0.04566177	0.29375627	0.08411859
0.82	-0.04366628	0.29514644	0.08352941
0.824	-0.0413822	0.29591229	0.08230665
0.828	-0.0393618	0.29733161	0.08231966
0.832	-0.03732233	0.29869515	0.08174587
0.836	-0.03530401	0.30004761	0.08137433
0.84	-0.03327607	0.30136649	0.08087111
0.844	-0.03125286	0.3026676	0.08042974
0.848	-0.02922631	0.30394064	0.07994167
0.852	-0.02720347	0.30519385	0.07947738
0.856	-0.02518159	0.3064222	0.07898979
0.86	-0.02316469	0.30762949	0.07851216
0.864	-0.02115173	0.30881333	0.07802041
0.868	-0.0191453	0.30997579	0.07753367
0.872	-0.01714526	0.31111599	0.07703761
0.876	-0.01515392	0.31223578	0.07654515
0.88	-0.01317177	0.31333455	0.07604602
0.884	-0.01090741	0.31344505	0.0746348
0.888	-0.0088217	0.3146745	0.07439228
0.892	-0.00687216	0.31580417	0.07405746
0.896	-0.00497516	0.31687328	0.073521
0.9	-0.0030805	0.31791225	0.07309522
0.904	-0.00111034	0.31847445	0.07230882
0.908	0.00081016	0.31955024	0.07204654
0.912	0.00263771	0.32056838	0.07163362
0.916	0.00443925	0.32153478	0.07116535
0.92	0.00623179	0.3224571	0.07068369
0.924	0.00801532	0.32333296	0.07020301
0.928	0.00978142	0.32417742	0.06975962
0.932	0.01153567	0.32460847	0.06935914
0.936	0.01330685	0.32550493	0.06898144
0.94	0.01494799	0.32610878	0.06755006
0.944	0.01641075	0.3268301	0.06761929
0.948	0.0180517	0.32759316	0.06729962
0.952	0.01966608	0.32834257	0.06696649
0.956	0.02128204	0.3290497	0.06664927
0.96	0.02279964	0.32951478	0.06643147
0.964	0.02439025	0.33024335	0.06615478
0.968	0.025972	0.33089984	0.06585443
0.972	0.02752576	0.33150889	0.06553037
0.976	0.02905492	0.33207456	0.06521105
0.98	0.03058346	0.33262726	0.06492297
0.984	0.03202558	0.33284662	0.0646964
0.988	0.03357225	0.33347783	0.06444028
0.992	0.03503974	0.33402167	0.06414465
0.996	0.03650185	0.33450942	0.06382529
1	0.03794876	0.33494872	0.06346948
1.004	0.03937953	0.33539048	0.06313153
1.008	0.0407842	0.33579606	0.062781
1.012	0.04216891	0.33619542	0.06242581
1.016	0.04352608	0.33656577	0.06205694
1.02	0.04486126	0.33692827	0.0616804
1.024	0.04616992	0.33727217	0.06129092
1.028	0.04747571	0.33730799	0.06094378
1.032	0.04869807	0.33767254	0.06055426
1.036	0.04988761	0.33806025	0.06012691
1.04	0.05107715	0.33838746	0.05967549
1.044	0.05224773	0.33871672	0.05920636
1.048	0.05338096	0.33901281	0.05874918
1.052	0.05449663	0.3392967	0.05827913
1.056	0.05558091	0.33953351	0.05779248
1.06	0.05627414	0.33998195	0.05769067
1.064	0.05755954	0.3401879	0.05705796
1.068	0.05798711	0.34062339	0.0567125
1.072	0.05967502	0.34033204	0.05599594
1.076	0.06034435	0.34068496	0.05577863
1.08	0.06143185	0.34083465	0.05494738
1.084	0.06182269	0.34123809	0.05460089
1.088	0.06309501	0.34127159	0.0538364
1.092	0.06346086	0.34166376	0.05348511
1.096	0.06466133	0.34165186	0.05272031
1.1	0.0650053	0.34203145	0.05236336
1.104	0.0661215	0.34197265	0.05162656
1.108	0.06642933	0.34235747	0.05125392
1.112	0.06745239	0.34226522	0.05049786
1.116	0.06775038	0.34263338	0.05011703
1.12	0.06873604	0.34249221	0.04936266
1.124	0.06896159	0.34288853	0.04894618
1.128	0.06981059	0.34253262	0.04840006
1.132	0.07011534	0.34285878	0.04800456
1.136	0.07107805	0.34278934	0.04720887
1.14	0.07134838	0.34314382	0.04680284
1.144	0.0722411	0.34301647	0.0460391
1.148	0.07250209	0.34337327	0.04562862
1.152	0.07346127	0.3432149	0.0449071
