# Supplementary material for: Hindlimb kinematics, kinetics and muscle dynamics during sit-to-stand and sit-to-walk transitions in emus (Dromaius novaehollandiae)
Source: J Exp Biol. 2024 Dec 2;227(24):jeb247519. doi: 10.1242/jeb.247519 (PMC11708823; doi:10.1242/jeb.247519)
Supplement: Dataset 1. [file jexbio-227-247519-Dataset1.zip › Dataset1/DataS1/Motion Files/Code/Example Data/sts_exemplar_trial_T2_r_pos.sto]

PointPosition
version=1
nRows=289
nColumns=4
inDegrees=no
No description.
endheader
time	state_0	state_1	state_2
0	0.24068787	0.06033759	0.03697721
0.004	0.2406664	0.06036282	0.03699242
0.008	0.24064482	0.0603866	0.03700729
0.012	0.24062312	0.06040898	0.03702179
0.016	0.24060129	0.06042998	0.03703596
0.02	0.24057933	0.06044974	0.03704965
0.024	0.24055721	0.06046829	0.03706283
0.028	0.24080196	0.06012793	0.03693548
0.032	0.2407262	0.06024458	0.03695094
0.036	0.2407088	0.06024808	0.03697515
0.04	0.24068297	0.06026217	0.03699473
0.044	0.2406572	0.0602757	0.0370125
0.048	0.24063133	0.06028892	0.03702823
0.052	0.24060541	0.06030188	0.03704177
0.056	0.24078647	0.06029248	0.03688445
0.06	0.24074529	0.06029681	0.03690905
0.064	0.24071521	0.06030058	0.03692049
0.068	0.24068476	0.06030568	0.03692895
0.072	0.24065411	0.06031237	0.03693388
0.076	0.24062305	0.06032109	0.03693516
0.08	0.24076462	0.06055319	0.03686171
0.084	0.24071244	0.06055646	0.03685411
0.088	0.24067188	0.06055675	0.03684792
0.092	0.24091706	0.06020644	0.03673791
0.096	0.24085226	0.06023256	0.03674165
0.1	0.24082183	0.06024091	0.03673148
0.104	0.24101039	0.06009893	0.0369457
0.108	0.24099748	0.0603702	0.03681454
0.112	0.2410809	0.06012038	0.03674323
0.116	0.24101851	0.06017116	0.03670565
0.12	0.24117989	0.05994531	0.03683697
0.124	0.24120984	0.06029748	0.03679682
0.128	0.2412241	0.06057142	0.03694639
0.132	0.24124803	0.06080298	0.03700841
0.136	0.24134184	0.06050969	0.03675901
0.14	0.24138632	0.06073217	0.03696106
0.144	0.24150303	0.06041003	0.03670453
0.148	0.24157138	0.06065883	0.03691547
0.152	0.24167524	0.06043987	0.03690873
0.156	0.24177831	0.06037105	0.03699004
0.16	0.24170074	0.06101595	0.03715178
0.164	0.24180544	0.06103729	0.03722638
0.168	0.24193554	0.06091009	0.03721998
0.172	0.24194255	0.06085881	0.03725479
0.176	0.24205748	0.06089873	0.03712444
0.18	0.24215503	0.06102236	0.03699689
0.184	0.2421447	0.06091386	0.03711937
0.188	0.24227247	0.06085798	0.03713851
0.192	0.24233103	0.06070465	0.03717912
0.196	0.24239914	0.06067458	0.03722578
0.2	0.24242925	0.06093692	0.03704459
0.204	0.24254567	0.06106108	0.03702333
0.208	0.24255251	0.06063068	0.03705963
0.212	0.24259127	0.06098772	0.03707111
0.216	0.24266409	0.0608582	0.0370764
0.22	0.24275783	0.06077817	0.03715925
0.224	0.24272883	0.06115819	0.03698704
0.228	0.242823	0.06096372	0.03706416
0.232	0.2428291	0.06123454	0.03696286
0.236	0.24291824	0.06105971	0.03704319
0.24	0.24293838	0.06130831	0.03694726
0.244	0.24306393	0.06112215	0.03702131
0.248	0.24308314	0.06103436	0.03688604
0.252	0.24321032	0.06085738	0.03694354
0.256	0.24321782	0.06117676	0.03684988
0.26	0.24330024	0.06098718	0.03698529
0.264	0.24333552	0.06127521	0.03690535
0.268	0.24343592	0.06108469	0.03696977
0.272	0.24342836	0.06135497	0.03689367
0.276	0.24354364	0.06115924	0.03698373
0.28	0.24353084	0.06141203	0.03689085
0.284	0.24364126	0.06121006	0.03699167
0.288	0.24362756	0.06144263	0.03688924
0.292	0.24373282	0.06123425	0.03699711
0.296	0.2437265	0.06147023	0.03691083
0.3	0.24381257	0.06124359	0.03699455
0.304	0.24376294	0.06138425	0.03685606
0.308	0.24389045	0.06123811	0.03700541
0.312	0.24385086	0.06143222	0.0368314
0.316	0.24395899	0.06120099	0.03700395
0.32	0.24400234	0.06106204	0.03696207
0.324	0.24408283	0.06086805	0.03701294
0.328	0.24404347	0.06112883	0.03681579
0.332	0.24414449	0.06085452	0.03697042
0.336	0.2440832	0.06117955	0.03685495
0.34	0.24416316	0.06104497	0.03702879
0.344	0.24419261	0.06101939	0.03692686
0.348	0.24424659	0.06099307	0.03685722
0.352	0.24425565	0.06102103	0.03682334
0.356	0.24425725	0.06094732	0.03664843
0.36	0.2444359	0.06073364	0.03683801
0.364	0.24441015	0.06093974	0.0368196
0.368	0.24443308	0.06087307	0.03663621
0.372	0.24445566	0.06096073	0.03658777
0.376	0.24446824	0.06094895	0.03648788
0.38	0.24453887	0.06101555	0.03639336
0.384	0.24462521	0.06108391	0.03637753
0.388	0.2449271	0.06071403	0.03632858
0.392	0.24479865	0.06102848	0.03628449
0.396	0.24489395	0.06114933	0.03626994
0.4	0.2451114	0.06080739	0.03650683
0.404	0.24502099	0.0613064	0.03615109
0.408	0.24507795	0.06143246	0.0360912
0.412	0.24515327	0.06156263	0.03606716
0.416	0.24519604	0.06172188	0.03603941
0.42	0.24523538	0.06200467	0.0361281
0.424	0.24525469	0.06214694	0.03601831
0.428	0.24525977	0.06227763	0.03602969
0.432	0.24517831	0.06249965	0.03597669
0.436	0.24511996	0.06290422	0.03600363
0.44	0.24525041	0.06244935	0.03626892
0.444	0.24492362	0.06294826	0.03611608
0.448	0.24466113	0.0634331	0.03608259
0.452	0.2445684	0.0628913	0.03632639
0.456	0.24393451	0.06380593	0.03604057
0.46	0.24371399	0.06325692	0.03626687
0.464	0.24323188	0.06363786	0.03624161
0.468	0.24283329	0.0630081	0.03647782
0.472	0.24234463	0.06241904	0.03673034
0.476	0.24124499	0.0639907	0.03662643
0.48	0.24062294	0.06337468	0.03684128
0.484	0.23988121	0.06255545	0.03707156
0.488	0.23897808	0.06229334	0.03767392
0.492	0.23707381	0.06470382	0.03739458
0.496	0.23614188	0.06377176	0.03769436
0.5	0.23511192	0.06290182	0.03804343
0.504	0.23346983	0.06378281	0.03813953
0.508	0.23241211	0.06278109	0.03850443
0.512	0.23084113	0.06324168	0.03867666
0.516	0.22945576	0.06308692	0.03885219
0.52	0.2284757	0.06188067	0.03931657
0.524	0.22748469	0.0607252	0.03975521
0.528	0.22593788	0.06169667	0.04005281
0.532	0.22521968	0.06041164	0.04054994
0.536	0.22384279	0.06106558	0.04072234
0.54	0.22318672	0.05973753	0.04115423
0.544	0.22258378	0.05855929	0.04152637
0.548	0.22158322	0.05972894	0.04191014
0.552	0.22112554	0.05852876	0.04216432
0.556	0.22082476	0.05743492	0.04249671
0.56	0.22035068	0.05838335	0.0428809
0.564	0.22022437	0.05722073	0.04317832
0.568	0.22012946	0.05623264	0.04336722
0.572	0.22015487	0.05513151	0.04331174
0.576	0.22010235	0.05696546	0.04413652
0.58	0.22025376	0.05583122	0.04424779
0.584	0.22045753	0.05489794	0.04433341
0.588	0.22067778	0.05391426	0.04413621
0.592	0.22092397	0.05541797	0.04482683
0.596	0.22117619	0.05445492	0.04460044
0.6	0.22164139	0.05341376	0.04492709
0.604	0.22197702	0.05253964	0.0446891
0.608	0.22238827	0.05186663	0.04491721
0.612	0.22273181	0.05413751	0.04560276
0.616	0.22291453	0.05436931	0.04565478
0.62	0.22343499	0.05333908	0.04560652
0.624	0.22376244	0.05243728	0.04554866
0.628	0.22410664	0.05167021	0.04519564
0.632	0.22454791	0.05074627	0.04513971
0.636	0.22495649	0.04989636	0.04508348
0.64	0.2253362	0.0522883	0.04615906
0.644	0.22563999	0.05154302	0.04575019
0.648	0.22607458	0.05063422	0.045786
0.652	0.22645318	0.04982283	0.0457544
0.656	0.22686372	0.05271272	0.04721187
0.66	0.22722067	0.05195727	0.04727145
0.664	0.22760193	0.05119694	0.04734565
0.668	0.22786951	0.05299577	0.04804201
0.672	0.22820321	0.05218198	0.04813133
0.676	0.22857475	0.0514695	0.04818306
0.68	0.22878868	0.05315297	0.04886792
0.684	0.2291461	0.0523312	0.04895479
0.688	0.22947111	0.05156547	0.0490429
0.692	0.22963244	0.05124008	0.04927105
0.696	0.22984842	0.05309163	0.04991951
0.7	0.23013268	0.05229719	0.04991078
0.704	0.23040356	0.05149552	0.04988405
0.708	0.2306773	0.05072464	0.04996122
0.712	0.23070607	0.05302006	0.0504666
0.716	0.23092328	0.05219396	0.05042435
0.72	0.23122332	0.0513823	0.05049777
0.724	0.23146003	0.05061799	0.05058463
0.728	0.23171582	0.04985854	0.050669
0.732	0.23194819	0.04913444	0.05077159
0.736	0.23217125	0.0484351	0.05087837
0.74	0.23238702	0.04776111	0.05099013
0.744	0.2325954	0.04711201	0.0511027
0.748	0.23279732	0.04648738	0.0512152
0.752	0.23299275	0.0458869	0.05132553
0.756	0.23318194	0.04531038	0.05143248
0.76	0.23336496	0.04475761	0.05153418
0.764	0.23354209	0.04422831	0.0516294
0.768	0.232678	0.05178428	0.05033552
0.772	0.23287779	0.05087113	0.05018436
0.776	0.23312407	0.05004768	0.05024568
0.78	0.23332063	0.04926196	0.05022166
0.784	0.23353685	0.04851572	0.05024668
0.788	0.23373217	0.0478043	0.05023489
0.792	0.23393744	0.047135	0.05023417
0.796	0.23412481	0.04649038	0.05020336
0.8	0.23430976	0.04587303	0.05016915
0.804	0.23406939	0.05009356	0.04963832
0.808	0.23416314	0.0492499	0.04937101
0.812	0.23438734	0.04842517	0.04930991
0.816	0.23454675	0.0476724	0.04916751
0.82	0.23473154	0.04694535	0.04906821
0.824	0.2344613	0.0501875	0.04835244
0.828	0.23452832	0.04929974	0.04796639
0.832	0.23476326	0.04848838	0.04781026
0.836	0.23491203	0.04771378	0.0476118
0.84	0.23508871	0.04697398	0.04747975
0.844	0.23523555	0.04627553	0.04732974
0.848	0.235383	0.04560666	0.04721457
0.852	0.235512	0.04497575	0.04709887
0.856	0.23563545	0.04437676	0.04700887
0.86	0.23574499	0.04381401	0.04692844
0.864	0.23584785	0.04328503	0.0468723
0.868	0.23593953	0.04279211	0.04683235
0.872	0.23602484	0.04233486	0.04681746
0.876	0.23610111	0.04191544	0.04682229
0.88	0.23617256	0.04153424	0.04685111
0.884	0.23675845	0.04716738	0.04811425
0.888	0.23674858	0.04646578	0.04790709
0.892	0.23677469	0.04586551	0.04783352
0.896	0.23681141	0.04535403	0.04781743
0.9	0.23685406	0.04484743	0.04787118
0.904	0.23714158	0.04697989	0.04876257
0.908	0.23716361	0.0462865	0.04866248
0.912	0.23719	0.04568186	0.04865555
0.916	0.2372308	0.04512705	0.04876619
0.92	0.23728293	0.04462276	0.04890632
0.924	0.2373621	0.04418294	0.04910946
0.928	0.23746211	0.04383214	0.04935462
0.932	0.23788384	0.04568552	0.0503917
0.936	0.2379619	0.04515398	0.05053911
0.94	0.23805441	0.04641152	0.05123816
0.944	0.23805317	0.04577212	0.0511081
0.948	0.23813365	0.04515542	0.05119232
0.952	0.2381642	0.04458745	0.05129473
0.956	0.23823036	0.0440842	0.05145179
0.96	0.2385473	0.04465404	0.05218187
0.964	0.23856472	0.04415094	0.05223143
0.968	0.23860872	0.04367066	0.05232635
0.972	0.23867876	0.04326091	0.05246912
0.976	0.23876845	0.04292976	0.05264325
0.98	0.23884789	0.04263234	0.05283518
0.984	0.23924113	0.04384297	0.05365751
0.988	0.23925344	0.04340609	0.05367147
0.992	0.23929495	0.04300802	0.053742
0.996	0.23938856	0.04267569	0.0538918
1	0.23947161	0.04238972	0.05406305
1.004	0.23954155	0.0421464	0.05422351
1.008	0.23963913	0.04196508	0.05442179
1.012	0.23972658	0.04180989	0.05459586
1.016	0.23983003	0.04169857	0.05479622
1.02	0.23992537	0.04160569	0.05497621
1.024	0.24002409	0.04153257	0.05516209
1.028	0.24031415	0.04374516	0.05566212
1.032	0.24036022	0.04324611	0.05568259
1.036	0.24039471	0.04285296	0.05573113
1.04	0.24045341	0.04249791	0.05584198
1.044	0.24049222	0.04218261	0.05596748
1.048	0.24055701	0.04192598	0.05612201
1.052	0.24060873	0.04170071	0.05629341
1.056	0.240704	0.04155903	0.05652023
1.06	0.2406728	0.04160386	0.05628374
1.064	0.24065758	0.04105814	0.05656052
1.068	0.24090225	0.04138735	0.0566842
1.072	0.24112082	0.04244295	0.05767902
1.076	0.24103608	0.04228144	0.05744129
1.08	0.2410364	0.04168315	0.05775834
1.084	0.24121921	0.04196421	0.05784531
1.088	0.24102966	0.04107266	0.05801479
1.092	0.24117702	0.04134208	0.05808674
1.096	0.2410102	0.04054218	0.05833003
1.1	0.24113529	0.04080404	0.05838813
1.104	0.24102054	0.0400903	0.05867087
1.108	0.24110261	0.04035796	0.05871714
1.112	0.24099823	0.03971225	0.05905343
1.116	0.24108006	0.03997303	0.05909684
1.12	0.24104836	0.03940791	0.05951545
1.124	0.24100136	0.03966586	0.05948543
1.128	0.24134472	0.04045854	0.06061431
1.132	0.24146845	0.04069793	0.06068373
1.136	0.24125515	0.03988053	0.06081631
1.14	0.24131057	0.0401332	0.06084543
1.144	0.24119316	0.03942773	0.06109348
1.148	0.24123111	0.03968228	0.06110991
1.152	0.24115039	0.03899128	0.06145896
