# Supplementary material for: Hindlimb kinematics, kinetics and muscle dynamics during sit-to-stand and sit-to-walk transitions in emus (Dromaius novaehollandiae)
Source: J Exp Biol. 2024 Dec 2;227(24):jeb247519. doi: 10.1242/jeb.247519 (PMC11708823; doi:10.1242/jeb.247519)
Supplement: Dataset 1. [file jexbio-227-247519-Dataset1.zip › Dataset1/DataS1/Motion Files/Code/partition_grf.R]

# This code partitions GRFs between two limbs and pes and digits
library(tidyverse)

setwd('Replace with file path/DataS1/Motion Files/Code')

# Input files
T2_pos_r <-  read.delim('Example Data/sts_exemplar_trial_T2_r_pos.sto',
                        skip = 7)

TMP_pos_r <-  read.delim('Example Data/sts_exemplar_trial_digits_contact_r_pos.sto',
                         skip = 7)

pes_pos_r <-  read.delim('Example Data/sts_exemplar_trial_pes_contact_r_pos.sto',
                         skip = 7)

sts_grf_new_cut <- read.delim("Example Data/sts_exemplar_trial_grf_cut_ascending.mot",
                      skip = 5)

# Specify frame of estimated heel-off
# Heel-off frame number was determined by a 5 mm change in the ankle marker height.
# To ensure smooth transition of GRFs, adjust frame number when necessary.
# Frame number used in the paper to partition GRFs: 
# STS: exemplar trial frame 145; additional trial frame 206
# STW: exemplar trial frame 75; additional trial frame 101
heel_off <- 145

# Correct cranial-caudal CoP if it's outside of base of support 
if (TMP_pos_r$state_0[heel_off + 1] - sts_grf_new_cut$ground_force_px[heel_off + 1] > 0) {
  sts_grf_new_cut$ground_force_px <- sts_grf_new_cut$ground_force_px - sts_grf_new_cut$ground_force_px[heel_off + 1] + TMP_pos_r$state_0[heel_off + 1]
}


if (any(T2_pos_r$state_0 - sts_grf_new_cut$ground_force_px < 0)) {
  sts_grf_new_cut$ground_force_px <- sts_grf_new_cut$ground_force_px - max(sts_grf_new_cut$ground_force_px - T2_pos_r$state_0)
}

# Partition GRFs into two limbs
# 1) GRFs: Divide measured GRFs and free moments by two; set mediolateral GRF to 0
# 2) CoPs: set mediolateral CoP to T2 position respectively;
# Assumptions: minimal medio-lateral force and vertical moments; left-right symmetrical
sts_grf_single <- sts_grf_new_cut %>% 
  mutate(ground_force_r_vx = ground_force_vx / 2,
         ground_force_r_vy = ground_force_vy / 2,
         ground_force_r_vz = 0,
         ground_torque_r_x = ground_torque_x / 2,
         ground_torque_r_y = ground_torque_y / 2,
         ground_torque_r_z = ground_torque_z / 2,
         ground_force_r_px = ground_force_px,
         ground_force_r_py = ground_force_py,
         ground_force_r_pz = T2_pos_r$state_2)

# Partition forces between pes and digits
# using CoM position of Pes and Digits (adapted from partition_forces_USEME.m)
# The unit of the force is newton (N).
# Initialize vectors to store results
Fx1 <- numeric(nrow(sts_grf_single))
Fx2 <- numeric(nrow(sts_grf_single))
Fy1 <- numeric(nrow(sts_grf_single))
Fy2 <- numeric(nrow(sts_grf_single))
Fz1 <- numeric(nrow(sts_grf_single))
Fz2 <- numeric(nrow(sts_grf_single))
Mx1 <- numeric(nrow(sts_grf_single))
Mx2 <- numeric(nrow(sts_grf_single))
RelDistance <- numeric(nrow(sts_grf_single))

# Cycle through each time point
for (i in 1:nrow(sts_grf_single)) {
  
  Fx <- sts_grf_single$ground_force_r_vx[i]
  Fy <- sts_grf_single$ground_force_r_vy[i]
  Fz <- sts_grf_single$ground_force_r_vz[i]
  Mx <- sts_grf_single$ground_torque_r_y[i]
  
  if (i <= heel_off) {
    
    # Knowns:
    x1 <- pes_pos_r$state_0[i]
    y1 <- pes_pos_r$state_1[i]
    z1 <- pes_pos_r$state_2[i]
    
    x2 <- TMP_pos_r$state_0[i]
    y2 <- TMP_pos_r$state_1[i]
    z2 <- TMP_pos_r$state_2[i]
    
    xR <- sts_grf_single$ground_force_r_px[i]
    yR <- sts_grf_single$ground_force_r_py[i]
    zR <- sts_grf_single$ground_force_r_pz[i]
    
    # Solve for vertical force
    # Relative distance of COP between COM of pes and digit:
    P1R <- c(xR, yR, zR) - c(x1, y1, z1)  # position vector from Pes_COM to COP
    P1P2 <- c(x2, y2, z2) - c(x1, y1, z1)  # position vector from Pes_COM to Digit_COM
    
    # Calculate the projection of COP onto line running between COMs, via the dot product
    RelDistance[i] <- sum(P1R * P1P2) / sum(P1P2^2)
    
    if (RelDistance[i] <= 0) {
      # Pes COP gets all the moment and digit COP gets zero
      Fx1[i] <- Fx
      Fx2[i] <- 0
      Fy1[i] <- Fy
      Fy2[i] <- 0
      Fz1[i] <- Fz
      Fz2[i] <- 0
      Mx1[i] <- Mx
      Mx2[i] <- 0
    } else if (RelDistance[i] >= 1) {
      # Digit COP gets all the moment and pes COP gets zero
      Fx1[i] <- 0
      Fx2[i] <- Fx
      Fy1[i] <- 0
      Fy2[i] <- Fy
      Fz1[i] <- 0
      Fz2[i] <- Fz
      Mx1[i] <- 0
      Mx2[i] <- Mx
    } else {
      Fx1[i] <- (1 - RelDistance[i]) * Fx
      Fx2[i] <- RelDistance[i] * Fx
      Fy1[i] <- (1 - RelDistance[i]) * Fy
      Fy2[i] <- RelDistance[i] * Fy
      Fz1[i] <- (1 - RelDistance[i]) * Fz
      Fz2[i] <- RelDistance[i] * Fz
      Mx1[i] <- (1 - RelDistance[i]) * Mx
      Mx2[i] <- RelDistance[i] * Mx
    }
  } else {
    Fx1[i] <- 0
    Fx2[i] <- Fx
    Fy1[i] <- 0
    Fy2[i] <- Fy
    Fz1[i] <- 0
    Fz2[i] <- Fz
    Mx1[i] <- 0
    Mx2[i] <- Mx
  }
}

Fx1 <- t(Fx1)
Fx2 <- t(Fx2)
Fy1 <- t(Fy1)
Fy2 <- t(Fy2)
Fz1 <- t(Fz1)
Fz2 <- t(Fz2)
Mx1 <- t(Mx1)
Mx2 <- t(Mx2)

NewVar <- matrix(nrow = nrow(sts_grf_single), ncol = 8)
NewVar[, 1] <- spline(seq(0, 1, length.out = nrow(sts_grf_single)), Fx1, xout = seq(0, 1, length.out = nrow(sts_grf_single)))$y
NewVar[, 2] <- spline(seq(0, 1, length.out = nrow(sts_grf_single)), Fy1, xout = seq(0, 1, length.out = nrow(sts_grf_single)))$y
NewVar[, 3] <- spline(seq(0, 1, length.out = nrow(sts_grf_single)), Fz1, xout = seq(0, 1, length.out = nrow(sts_grf_single)))$y
NewVar[, 4] <- spline(seq(0, 1, length.out = nrow(sts_grf_single)), Fx2, xout = seq(0, 1, length.out = nrow(sts_grf_single)))$y
NewVar[, 5] <- spline(seq(0, 1, length.out = nrow(sts_grf_single)), Fy2, xout = seq(0, 1, length.out = nrow(sts_grf_single)))$y
NewVar[, 6] <- spline(seq(0, 1, length.out = nrow(sts_grf_single)), Fz2, xout = seq(0, 1, length.out = nrow(sts_grf_single)))$y
NewVar[, 7] <- spline(seq(0, 1, length.out = nrow(sts_grf_single)), Mx1, xout = seq(0, 1, length.out = nrow(sts_grf_single)))$y
NewVar[, 8] <- spline(seq(0, 1, length.out = nrow(sts_grf_single)), Mx2, xout = seq(0, 1, length.out = nrow(sts_grf_single)))$y


sts_grf_single_par <- sts_grf_single %>% 
  mutate(ground_force_pes_r_vx = NewVar[,1],
         ground_force_digits_r_vx = NewVar[,4],
         ground_force_pes_r_vy = NewVar[,2],
         ground_force_digits_r_vy = NewVar[,5],
         ground_force_pes_r_vz = NewVar[,3],
         ground_force_digits_r_vz = NewVar[,6],
         ground_torque_pes_r_y = NewVar[,7],
         ground_torque_digits_r_y = NewVar[,8],
         ground_torque_pes_r_x = ground_torque_r_x,
         ground_torque_digits_r_x = ground_torque_r_x,
         ground_torque_pes_r_z = ground_torque_r_z,
         ground_torque_digits_r_z = ground_torque_r_z,
         ground_force_pes_r_py = ground_force_py,
         ground_force_digits_r_py = ground_force_py,
         ground_force_pes_r_px = ifelse(row_number() <= heel_off, pes_pos_r$state_0[row_number()], pes_pos_r$state_0[heel_off]),
         ground_force_digits_r_px = ifelse(row_number() <= heel_off, TMP_pos_r$state_0[row_number()], ground_force_px[row_number()]),
         ground_force_pes_r_pz = pes_pos_r$state_2,
         ground_force_digits_r_pz = TMP_pos_r$state_2,
         time = seq(from = 0, by = 0.004, length.out = nrow(sts_grf_single))) %>% 
  select(time,	ground_force_pes_r_vx,	ground_force_pes_r_vy,ground_force_pes_r_vz,
         ground_force_pes_r_px,ground_force_pes_r_py,ground_force_pes_r_pz,
         ground_torque_pes_r_x,ground_torque_pes_r_y,ground_torque_pes_r_z,
         ground_force_digits_r_vx,ground_force_digits_r_vy,ground_force_digits_r_vz,
         ground_force_digits_r_px,ground_force_digits_r_py,ground_force_digits_r_pz,
         ground_torque_digits_r_x,ground_torque_digits_r_y,ground_torque_digits_r_z)

# Output files
write.table(sts_grf_single_par, file = 'sts_exemplar_trial_grf_cut_ascending_partitioned.txt', sep = "\t", row.names = FALSE)
