# Supplementary material for: Hindlimb kinematics, kinetics and muscle dynamics during sit-to-stand and sit-to-walk transitions in emus (Dromaius novaehollandiae)
Source: J Exp Biol. 2024 Dec 2;227(24):jeb247519. doi: 10.1242/jeb.247519 (PMC11708823; doi:10.1242/jeb.247519)
Supplement: Dataset 1. [file jexbio-227-247519-Dataset1.zip › Dataset1/DataS1/Motion Files/GRFs/sts_additional_trial_grf_cut_ascending.mot]

sts_additional_trial_cut_ascending_grf.mot
version = 1
nRows = 317
nColumns = 10
endheader
time	ground_force_vx	ground_force_vy	ground_force_vz	ground_force_px	ground_force_py	ground_force_pz	ground_torque_x	ground_torque_y	ground_torque_z	
0	8.82016756799605	282.40496586	1.0230351072834	-0.0244023383785546	0	0.20374012155493	0	-4.09329783	0
0.004	8.88588003639556	282.6036492	1.0226153138153	-0.0245463734587742	0	0.203760505829077	0	-4.09831083	0
0.008	8.92599564875027	282.83823345	1.02617838308271	-0.0246906854161231	0	0.203767486835368	0	-4.09686079	0
0.012	8.93530061931219	283.115221	1.03463944055151	-0.024834093288307	0	0.203757284244917	0	-4.08789428	0
0.016	8.90841546008899	283.44197589	1.04904225660008	-0.0249754797761861	0	0.203725397869503	0	-4.07034667	0
0.02	8.83993013016416	283.82673877	1.07053941717614	-0.0251138539631007	0	0.203666584139011	0	-4.0431661	0
0.024	8.72454757257811	284.27857622	1.10040467268251	-0.0252483423742294	0	0.203574845250842	0	-4.00534455	0
0.028	8.55723741656701	284.80725456	1.14002826503878	-0.0253782126385244	0	0.203443590740401	0	-3.95595715	0
0.032	8.33340513073463	285.42306529	1.1908647746768	-0.025502922090632	0	0.203265751821351	0	-3.8942086	0
0.036	8.04906469767833	286.13658405	1.25435502017879	-0.0256221154844557	0	0.203034000033668	0	-3.81948446	0
0.04	7.7010109685105	286.9583268	1.33185114644686	-0.025735590842863	0	0.202740982576645	0	-3.73140076	0
0.044	7.28700817565147	287.89833742	1.4245334413333	-0.0258433319254294	0	0.202379594206651	0	-3.62984616	0
0.048	6.80599166737328	288.9657376	1.53329873415504	-0.0259454531717028	0	0.20194322041098	0	-3.51501502	0
0.052	6.2582743302934	290.16820958	1.65865052027987	-0.0260421455180223	0	0.201426070211053	0	-3.38743778	0
0.056	5.64577203243572	291.51140522	1.8006331523217	-0.0261336083665961	0	0.200823447875051	0	-3.24802265	0
0.06	4.97223358763796	292.99827744	1.95879636000079	-0.026220035063599	0	0.200132189210784	0	-3.09810689	0
0.064	4.2433851307767	294.62826211	2.13215607184773	-0.0263015017773158	0	0.199351157760738	0	-2.93949055	0
0.068	3.46688547624122	296.39627043	2.31917206285815	-0.0263779646723734	0	0.198481861356867	0	-2.77442742	0
0.072	2.65204296611724	298.29161852	2.51777851288951	-0.0264491085872743	0	0.197529242732709	0	-2.60555946	0
0.076	1.80931167052322	300.29716052	2.72549307506052	-0.0265142517770517	0	0.196502217114312	0	-2.43579257	0
0.08	0.949685784219762	302.38887765	2.93961613964123	-0.0265722559675198	0	0.19541396162106	0	-2.26813753	0
0.084	0.0841556383476143	304.53591225	3.1574741392468	-0.0266214319069245	0	0.194281855996503	0	-2.10555161	0
0.088	-0.776709832891725	306.70081593	3.37664322242504	-0.0266595178556128	0	0.193127201866495	0	-1.95079596	0
0.092	-1.62307875350682	308.84004533	3.59510621456041	-0.0266836851672942	0	0.191974775595747	0	-1.80630862	0
0.096	-2.44608178141411	310.90502297	3.81130967536261	-0.0266906307908921	0	0.190852121285566	0	-1.67410478	0
0.1	-3.23791679431562	312.84390883	4.02412539900294	-0.0266767846581323	0	0.189788507140541	0	-1.55571931	0
0.104	-3.9917856554331	314.60401424	4.23275443845163	-0.0266386267801032	0	0.188813693917564	0	-1.45219359	0
0.108	-4.70165647113827	316.13466121	4.43659650617765	-0.0265730761386174	0	0.187956591226208	0	-1.36410424	0
0.112	-5.3619317734942	317.39013211	4.63504981388124	-0.0264778328575915	0	0.187243879270834	0	-1.29162406	0
0.116	-5.96714860647068	318.33233705	4.82721837768124	-0.0263516405125363	0	0.186698821520107	0	-1.23459514	0
0.12	-6.51179253145695	318.93291762	5.01158641301493	-0.026194420849791	0	0.186340243592986	0	-1.1926018	0
0.124	-6.99025045723125	319.17459749	5.18577080637623	-0.0260072907296957	0	0.186181778841122	0	-1.1650472	0
0.128	-7.39689902397414	319.05172842	5.34644045670303	-0.0257924751414423	0	0.186231441718224	0	-1.15123456	0
0.132	-7.72628696320989	318.57012129	5.48937686312744	-0.0255531393476501	0	0.186491401924164	0	-1.1504432	0
0.136	-7.97337744941332	317.74629161	5.60960159310494	-0.0252932106754159	0	0.186958055975887	0	-1.1619937	0
0.14	-8.1338780918607	316.60624539	5.70158364530321	-0.0250171125132191	0	0.187622269007784	0	-1.18528536	0
0.144	-8.20466023223758	315.18397296	5.75956392490478	-0.0247295368258875	0	0.188469829385762	0	-1.21978044	0
0.148	-8.18418160886065	313.51984297	5.77796471161947	-0.0244351718315208	0	0.189481948545047	0	-1.26494828	0
0.152	-8.0728269267997	311.65903797	5.75181653818699	-0.02413844453454	0	0.190635812071197	0	-1.32020052	0
0.156	-7.87314921982123	309.65006901	5.67716644996079	-0.0238433199277461	0	0.191905166342626	0	-1.38482192	0
0.16	-7.59002584771242	307.54335078	5.55146275661824	-0.0235531052363095	0	0.193260855936404	0	-1.45789769	0
0.164	-7.23073663311113	305.38984512	5.37388101295997	-0.0232703297204383	0	0.194671408449406	0	-1.53825062	0
0.168	-6.80497157865058	303.23978112	5.14550155201819	-0.0229966531819128	0	0.196103731653223	0	-1.62439298	0
0.172	-6.32477519232059	301.14143006	4.86928965985071	-0.0227327195487164	0	0.197523954346249	0	-1.71449134	0
0.176	-5.80442602454348	299.1399355	4.54996773660659	-0.0224780850099602	0	0.198898324468447	0	-1.8063465	0
0.18	-5.26024858189083	297.27628462	4.19390271632345	-0.0222312129036781	0	0.200194044304197	0	-1.89739628	0
0.184	-4.71036528545629	295.58654026	3.80900855773144	-0.0219894935446079	0	0.201380058454907	0	-1.9847432	0
0.188	-4.17440998857448	294.10132795	3.40456518287284	-0.0217493400151498	0	0.202427590796921	0	-2.06519234	0
0.192	-3.67321946016708	292.84546334	2.99095601891014	-0.0215063088963109	0	0.203310634209209	0	-2.13529589	0
0.196	-3.22848253403618	291.83766141	2.57945312357075	-0.0212552827095905	0	0.204006426625831	0	-2.19141874	0
0.2	-2.86230561874291	291.09034404	2.18205162788998	-0.0209905749182447	0	0.204495799891073	0	-2.2298296	0
0.204	-2.59668894067783	290.60957182	1.81121514358218	-0.0207061293769025	0	0.204763587883759	0	-2.2468147	0
0.208	-2.45295395554486	290.39514516	1.47951369849669	-0.0203957307385942	0	0.204799025797463	0	-2.23880783	0
0.212	-2.45115878756989	290.44091292	1.19925127179377	-0.0200532508940135	0	0.204595993869719	0	-2.20252524	0
0.216	-2.60954598902925	290.73521903	0.982124115179459	-0.0196728348430583	0	0.204153165462412	0	-2.13509122	0
0.22	-2.944119739767	291.26135127	0.838933614692578	-0.0192490828024922	0	0.20347399557817	0	-2.0341336	0
0.224	-3.46841920625108	291.99795078	0.779389101434242	-0.0187771369917031	0	0.202566560478255	0	-1.89782633	0
0.228	-4.19344923659111	292.91947219	0.811974784681141	-0.0182527477816857	0	0.201443206187914	0	-1.72488166	0
0.232	-5.12768497699838	293.99677397	0.94388635425233	-0.0176723052246741	0	0.200120044275368	0	-1.51452608	0
0.236	-6.27708186551462	295.19780938	1.18106764515002	-0.0170328757605377	0	0.198616298917382	0	-1.26648668	0
0.24	-7.64505735111576	296.48837927	1.52826852922504	-0.0163322916934753	0	0.196953629439041	0	-0.9809878	0
0.244	-9.23243722143865	297.83296469	1.98904559641207	-0.0155691619500387	0	0.195155534456895	0	-0.65874133	0
0.248	-11.0373636812722	299.19567745	2.56568790703724	-0.0147429197429426	0	0.193246690100439	0	-0.30091869	0
0.252	-13.0551999404981	300.54137678	3.25906928772135	-0.0138538950400278	0	0.191252340480049	0	0.09088673	0
0.256	-15.2785137561459	301.83693373	4.0685155851492	-0.0129033294906625	0	0.189197562964064	0	0.51470323	0
0.26	-17.6971689156134	303.0525114	4.9917198085741	-0.0118933685637604	0	0.187106461514737	0	0.96823588	0
0.264	-20.298449258668	304.16266623	6.02462164187204	-0.0108269521787481	0	0.185001369686398	0	1.44891215	0
0.268	-23.0671307897962	305.14710599	7.16129771594665	-0.00970770419331385	0	0.182902162947655	0	1.9538934	0
0.272	-25.9854868248072	305.99111836	8.39397995120088	-0.00853991896016531	0	0.180825899160785	0	2.48005647	0
0.276	-29.0332317315979	306.6858139	9.71319927700141	-0.00732854169863917	0	0.17878661762188	0	3.02395791	0
0.28	-32.1874025445548	307.22826838	11.1079739738583	-0.00607935362752082	0	0.176795298035211	0	3.58180038	0
0.284	-35.4222741183471	307.62151043	12.5659293074507	-0.00479903757469591	0	0.174859906925327	0	4.14943314	0
0.288	-38.7094571663864	307.87413274	14.0733603147221	-0.00349510403074518	0	0.172985628957074	0	4.72239391	0
0.292	-42.0181875841369	307.99936093	15.6154542527058	-0.00217596717667955	0	0.171175302410328	0	5.29597419	0
0.296	-45.3157301848527	308.01372446	17.1767125816079	-0.0008508653562742	0	0.169430097643466	0	5.86529569	0
0.3	-48.5678890087868	307.93555039	18.7413255429769	0.000470147800015534	0	0.167750192732217	0	6.42539744	0
0.304	-51.7396077091338	307.78328162	20.2934207187412	0.00177628518915747	0	0.166135670581186	0	6.97132083	0
0.308	-54.7954902726814	307.57353434	21.8172497014495	0.00305601387096165	0	0.164587674257926	0	7.49816066	0
0.312	-57.7000470904311	307.31912046	23.2972565566558	0.00429706475316006	0	0.163109679491889	0	8.00107398	0
0.316	-60.4177176420774	307.02768102	24.7180566122761	0.00548607086762814	0	0.161708575798083	0	8.47525979	0
0.32	-62.9129079990142	306.70141948	26.0644023263596	0.00660829048015067	0	0.160395201798727	0	8.91592444	0
0.324	-65.1502235499154	306.33778933	27.3211364862594	0.0076472536976799	0	0.159184231623457	0	9.31826966	0
0.328	-67.0949517776873	305.93071746	28.4731971061502	0.00858477981028895	0	0.158093755301419	0	9.6775317	0
0.332	-68.7137215175988	305.47215799	29.5057081883279	0.00940113842211667	0	0.157144496437892	0	9.98904691	0
0.336	-69.9751625352987	304.95390865	30.4040775427435	0.010075460920286	0	0.156358726074398	0	10.24828715	0
0.34	-70.8504167240749	304.36949342	31.1540832461217	0.0105861806476878	0	0.155759064215051	0	10.45084283	0
0.344	-71.3134709669464	303.71581239	31.7420427693866	0.0109115633557366	0	0.155367083217663	0	10.59239112	0
0.348	-71.3413769098125	302.99439118	32.1550813974702	0.0110304121021985	0	0.155202142319753	0	10.66869542	0
0.352	-70.9144388950013	302.21227915	32.38143800889	0.0109225545484537	0	0.155280453036679	0	10.67564112	0
0.356	-70.0164747316643	301.38272189	32.4108279209674	0.0105695155244127	0	0.155614285062093	0	10.60930683	0
0.36	-68.6353227665521	300.52569313	32.2348408908302	0.00995501266253228	0	0.156211309398187	0	10.46609352	0
0.364	-66.7636500405928	299.66826186	31.847287042053	0.00906573046978379	0	0.157073813918369	0	10.24290205	0
0.368	-64.3997940494259	298.84453424	31.2445186669073	0.00789217197507162	0	0.158197891209288	0	9.9373124	0
0.372	-61.5482819472059	298.09476915	30.4257981676207	0.00642956139984355	0	0.159572830197326	0	9.54773771	0
0.376	-58.2199794631619	297.46357438	29.3936858294731	0.00467855921005336	0	0.161180835114174	0	9.07355354	0
0.38	-54.43207584157	296.99756656	28.1543239705334	0.00264574397271282	0	0.162997215683758	0	8.51520125	0
0.384	-50.2080678251035	296.74282931	26.7175033349832	0.000343799575758464	0	0.164991233808682	0	7.87426715	0
0.388	-45.5779615814381	296.74212471	25.0965284488047	-0.00220870377967942	0	0.167127498620522	0	7.15358328	0
0.392	-40.5789522568962	297.03187793	23.3079689072846	-0.00498782208047435	0	0.169368127353663	0	6.357405	0
0.396	-35.2562389540017	297.6394243	21.3712947978911	-0.00796496081422817	0	0.171675007069298	0	5.49161453	0
0.4	-29.6630154379549	298.5812305	19.3082610249051	-0.0111077018058195	0	0.174012027022515	0	4.56379915	0
0.404	-23.8591460771855	299.86238503	17.1419291170671	-0.0143807493777298	0	0.176346636578896	0	3.58311321	0
0.408	-17.908981863951	301.47697585	14.8954769812119	-0.0177469583890311	0	0.178651192509035	0	2.55997979	0
0.412	-11.8790017985814	303.40884094	12.5911979305881	-0.0211684655988067	0	0.180903689913377	0	1.50573029	0
0.416	-5.8356185371694	305.63255123	10.2499665367697	-0.0246077997889068	0	0.183088013451844	0	0.4322262	0
0.42	0.156745152395358	308.11467323	7.8911066293323	-0.028028812874476	0	0.185193384548901	0	-0.64851927	0
0.424	6.03722553715412	310.81521495	5.53251702615694	-0.0313975068867683	0	0.187213549372839	0	-1.72469687	0
0.428	11.7496553853719	313.68899142	3.19098707127606	-0.0346825026561225	0	0.189146030174867	0	-2.78500293	0
0.432	17.2432766021044	316.68665889	0.882527590645027	-0.0378553809046808	0	0.190991542844699	0	-3.818865	0
0.436	22.4731303237795	319.75541565	-1.37756766124579	-0.0408908314818087	0	0.192754011959241	0	-4.8166017	0
0.44	27.4001883136045	322.83971183	-3.57504860587	-0.0437668409827421	0	0.194440898121665	0	-5.76952231	0
0.444	31.9912388757961	325.88233915	-5.69727374585164	-0.0464647488782672	0	0.196063631429645	0	-6.66996417	0
0.448	36.2186941666121	328.82584478	-7.7337922514914	-0.0489693968849718	0	0.197637527047371	0	-7.51131865	0
0.452	40.0606394937672	331.61392258	-9.6767776426154	-0.0512691267490836	0	0.199181217887476	0	-8.28812407	0
0.456	43.5012545685136	334.19264399	-11.5211881946701	-0.0533558594399125	0	0.200715488611493	0	-8.99623405	0
0.46	46.5313904288124	336.51167451	-13.264629665139	-0.0552249785227255	0	0.202261960546674	0	-9.63300069	0
0.464	49.1490279106722	338.52560182	-14.9069565928957	-0.0568753686825235	0	0.203841832044122	0	-10.19741703	0
0.468	51.3595079891202	340.1952796	-16.4496659146054	-0.0583093136833769	0	0.20547481359219	0	-10.69019043	0
0.472	53.1754980654631	341.48891785	-17.8953131694565	-0.0595325202354674	0	0.207178403944153	0	-11.11372399	0
0.476	54.6166840277275	342.38271624	-19.2472367112177	-0.0605538894371101	0	0.208967668090184	0	-11.47200968	0
0.48	55.709250498153	342.86105634	-20.5095994900906	-0.0613852418310169	0	0.210855468207141	0	-11.77046807	0
0.484	56.4852252587972	342.9163476	-21.6875155201314	-0.0620408521509764	0	0.212852884347379	0	-12.01575755	0
0.488	56.9817113919479	342.54863649	-22.7870933710478	-0.0625370401336566	0	0.214969382106376	0	-12.21555067	0
0.492	57.239979742479	341.76514675	-23.8154711918903	-0.0628917246942853	0	0.21721284725865	0	-12.37827647	0
0.496	57.3044173089567	340.57981242	-24.7809197334041	-0.0631240781319413	0	0.21958923251941	0	-12.5128545	0
0.5	57.2214477659235	339.01287429	-25.6928324847256	-0.0632541326064772	0	0.222102179595286	0	-12.62846623	0
0.504	57.0385669671535	337.09082657	-26.5614337267644	-0.0633024428153972	0	0.224752288737176	0	-12.73438705	0
0.508	56.8034949600433	334.84676173	-27.3973181257315	-0.0632898046010228	0	0.227536234748583	0	-12.83985191	0
0.512	56.5633075248644	332.32065521	-28.2110513228931	-0.0632369543983239	0	0.230446070093474	0	-12.95389969	0
0.516	56.3634250140324	329.55907033	-29.0129830680357	-0.0631640589441666	0	0.233469103796082	0	-13.08517771	0
0.52	56.2464996742983	326.61402996	-29.8133001383257	-0.0630901632382354	0	0.236588482511843	0	-13.24173344	0
0.524	56.2513328503314	323.54116572	-30.6222510259061	-0.0630325300027577	0	0.239784536681404	0	-13.43079971	0
0.528	56.4118924117106	320.39760302	-31.4504001523875	-0.0630061014208911	0	0.243036208658246	0	-13.65855894	0
0.532	56.7564682111903	317.24004263	-32.3086843644061	-0.0630230808027758	0	0.246322094968516	0	-13.92990687	0
0.536	57.3070835136141	314.12318011	-33.2081178186755	-0.0630928106410961	0	0.249620851873496	0	-14.2482677	0
0.54	58.0793578252387	311.09843214	-34.159200655777	-0.0632218426587745	0	0.252910903962278	0	-14.61551214	0
0.544	59.0829557720595	308.2130684	-35.1711167250655	-0.0634143150687556	0	0.25616960667965	0	-15.03201257	0
0.548	60.3225983981821	305.50994011	-36.2507394854614	-0.0636724898272334	0	0.259371828045823	0	-15.49682179	0
0.552	61.7994812733529	303.02792797	-37.4015757715988	-0.0639974683654945	0	0.262488259851885	0	-16.00792356	0
0.556	63.5128479668975	300.80307445	-38.6229089432022	-0.0643897170121773	0	0.265483918594279	0	-16.56251134	0
0.56	65.4614228343225	298.8699857	-39.9093862118104	-0.0648495239801133	0	0.268317216551987	0	-17.15726209	0
0.564	67.6444384012382	297.26272899	-41.2511831894767	-0.0653770280701916	0	0.270940074120286	0	-17.78856105	0
0.568	70.062042135818	296.01465536	-42.6346581118447	-0.0659721024372978	0	0.27329925120865	0	-18.45263294	0
0.572	72.7149647742323	295.15719033	-44.0431198371942	-0.0666340538918777	0	0.27533869473642	0	-19.14556531	0
0.576	75.6035485487324	294.71802957	-45.4572727018345	-0.067361337391851	0	0.277002424907764	0	-19.86326455	0
0.58	78.7264432557061	294.7192277	-46.8552863895637	-0.0681512963480633	0	0.278237463885748	0	-20.60138013	0
0.584	82.0792743258122	295.17564428	-48.2128483991557	-0.0690000461851176	0	0.278996052633037	0	-21.3551609	0
0.588	85.6534290519804	296.09401212	-49.5034256024988	-0.0699024339356563	0	0.279236830771768	0	-22.11921643	0
0.592	89.4350458290777	297.47250609	-50.6985806738369	-0.0708522859576753	0	0.278924871512047	0	-22.88725977	0
0.596	93.4043069276216	299.30052786	-51.7681196662843	-0.0718426773672745	0	0.278031111879492	0	-23.65195041	0
0.6	97.5351155362063	301.55851356	-52.6800312354446	-0.0728664134261538	0	0.276531774468915	0	-24.40489494	0
0.604	101.795254557437	304.21772785	-53.4004230078282	-0.0739162844524619	0	0.274408233964733	0	-25.13679842	0
0.608	106.147128959003	307.24023326	-53.8937767692469	-0.074985281404588	0	0.271647267707774	0	-25.83775639	0
0.612	110.549095985284	310.57937472	-54.1235344383229	-0.0760667621888696	0	0.268241689305253	0	-26.49766079	0
0.616	114.957244059264	314.18102026	-54.0527198076192	-0.0771547223646775	0	0.264191042513168	0	-27.10665305	0
0.62	119.32737883208	317.98567542	-53.6446176858317	-0.0782440770765804	0	0.259502087321233	0	-27.65554057	0
0.624	123.616940722394	321.93146526	-52.863871936714	-0.0793308539845878	0	0.254188879101864	0	-28.1361073	0
0.628	127.786623329343	325.95748978	-51.6780663857849	-0.0804122216337922	0	0.248272393407868	0	-28.5413164	0
0.632	131.801577414881	330.00663836	-50.0595832811811	-0.0814865808130027	0	0.241779928294216	0	-28.86543561	0
0.636	135.632257179382	334.02729264	-47.9875451891452	-0.0825535580353727	0	0.234744775342718	0	-29.1041113	0
0.64	139.255159491161	337.97417404	-45.449446794517	-0.0836141231796292	0	0.227206052442293	0	-29.25446176	0
0.644	142.653758448369	341.80889635	-42.4422049127781	-0.0846706046158631	0	0.219208556078813	0	-29.31528042	0
0.648	145.819658017386	345.50028349	-38.9729919689094	-0.0857265842688217	0	0.210803098969416	0	-29.28736148	0
0.652	148.753340757434	349.02433886	-35.0603171485863	-0.0867866049922784	0	0.20204730632386	0	-29.17381765	0
0.656	151.463493572229	352.36410379	-30.7352112774837	-0.0878553868765433	0	0.193006790395595	0	-28.98018982	0
0.66	153.964419545178	355.50947941	-26.0419233044636	-0.0889369774772671	0	0.183755890561339	0	-28.71424827	0
0.664	156.271968839182	358.45641971	-21.0376817934587	-0.0900337984558621	0	0.174377756268129	0	-28.38550198	0
0.668	158.398845800279	361.20455483	-15.7915254874952	-0.0911455770702408	0	0.164963493109246	0	-28.00450728	0
0.672	160.349983629182	363.75283832	-10.3822299185286	-0.0922677621334799	0	0.155610650023881	0	-27.58212779	0
0.676	162.118444739751	366.09393712	-4.89506415378606	-0.0933894744552183	0	0.146420853683444	0	-27.12880693	0
0.68	163.682462301391	368.20909875	0.582534256644209	-0.0944910723663964	0	0.137496588243102	0	-26.65381655	0
0.684	165.004198413979	370.06546281	5.96536131177115	-0.095542352568901	0	0.128938347578472	0	-26.16458481	0
0.688	166.030022788073	371.61676004	11.1735673854598	-0.0965016916345523	0	0.120843006616242	0	-25.66627444	0
0.692	166.691774637439	372.80713298	16.134111732863	-0.0973162819617237	0	0.113302989511299	0	-25.16156325	0
0.696	166.909149507325	373.57710442	20.7812909798031	-0.0979230001019854	0	0.106405053884917	0	-24.65043858	0
0.7	166.593501302182	373.8698499	25.0566739493959	-0.0982500004922363	0	0.100229058670563	0	-24.12990206	0
0.704	165.652530488138	373.63576525	28.9082435161054	-0.0982189651485185	0	0.0948472955573703	0	-23.59364667	0
0.708	163.995184887472	372.83468769	32.289662404087	-0.0977479233447523	0	0.0903239475532873	0	-23.03211113	0
0.712	161.536680386737	371.43673225	35.1610042222144	-0.0967544913725252	0	0.0867136845470727	0	-22.43325709	0
0.716	158.203408086794	369.42301756	37.4910839930908	-0.0951596154683724	0	0.0840597624124576	0	-21.78376458	0
0.72	153.936850557292	366.7865932	39.2609042790111	-0.0928917449705305	0	0.0823918471271539	0	-21.07028441	0
0.724	148.69583621817	363.53304033	40.4670455546919	-0.0898909179512116	0	0.0817238101679609	0	-20.2807092	0
0.728	142.457545672725	359.68068665	41.1231860972357	-0.0861120077008711	0	0.0820517676052787	0	-19.40523261	0
0.732	135.218029010299	355.26143932	41.2590757511212	-0.0815274209372775	0	0.0833528598325539	0	-18.4368528	0
0.736	126.992518523631	350.3230626	40.9176981595385	-0.0761290579691293	0	0.0855845637629559	0	-17.37136969	0
0.74	117.816159313011	344.93255289	40.1516399141043	-0.0699298962740521	0	0.088684345114748	0	-16.20729939	0
0.744	107.74615468811	339.17943933	39.0194165282731	-0.0629653298534952	0	0.0925696342855202	0	-14.94604609	0
0.748	96.8652273569694	333.17734493	37.582165931936	-0.0552944512444558	0	0.0971382640483317	0	-13.59236402	0
0.752	85.2848982743541	327.06201678	35.9008782565777	-0.0470010251758944	0	0.102269562636662	0	-12.15496503	0
0.756	73.146780793167	320.98505515	34.0342026758729	-0.0381936808190977	0	0.107826402732378	0	-10.6470359	0
0.76	60.6200483432264	315.10465089	32.036909170732	-0.0290040902305725	0	0.113657873153479	0	-9.08630284	0
0.764	47.8928965548523	309.57582526	29.9594725465069	-0.0195817630467687	0	0.119602405251638	0	-7.49424401	0
0.768	35.1576017578446	304.54147971	27.8490809638078	-0.0100848065697199	0	0.125492900130155	0	-5.89429908	0
0.772	22.5927505196393	300.12380903	25.7509590211206	-0.00066750550596353	0	0.13116641018388	0	-4.30920489	0
0.776	10.3479086813918	296.41625483	23.7088051975677	0.00853186295895839	0	0.136477117600265	0	-2.75789574	0
0.78	-1.46556984014098	293.47865216	21.7649071984516	0.0173988262778462	0	0.141305138971879	0	-1.25299961	0
0.784	-12.7763897638552	291.33815825	19.9604755755733	0.0258445686087618	0	0.145556746446708	0	0.20003256	0
0.788	-23.5482644117644	289.99429024	18.3353198581662	0.0338038433839435	0	0.149160081261159	0	1.60198576	0
0.792	-33.768849336263	289.42327136	16.9259802722925	0.0412316095185316	0	0.152062538078768	0	2.9575324	0
0.796	-43.4353061520121	289.57951893	15.762165058061	0.0480994078830574	0	0.154231796966542	0	4.27215242	0
0.8	-52.5413306622638	290.39655505	14.8619726705596	0.0543923120697785	0	0.155658439049913	0	5.54928964	0
0.804	-61.0691619040977	291.78987135	14.2273112251013	0.0601066644580603	0	0.156357985527848	0	6.78849394	0
0.808	-68.9869051540092	293.66164103	13.8415397699279	0.0652484750247609	0	0.156370770612757	0	7.98470478	0
0.812	-76.2499703134453	295.90610623	13.6705472004469	0.069831969378602	0	0.155758854510598	0	9.12854767	0
0.816	-82.8055070674309	298.41508246	13.6669446840843	0.0738781573553243	0	0.154600486866775	0	10.20746944	0
0.82	-88.5987200209099	301.08326493	13.7761511588497	0.077413437504526	0	0.152983153830791	0	11.20733631	0
0.824	-93.5796030723206	303.81283004	13.9428750065822	0.080468310277089	0	0.150996803191228	0	12.11401084	0
0.828	-97.7092722453241	306.51724856	14.1167904305212	0.083076288651164	0	0.148728114147285	0	12.91471883	0
0.832	-100.966125843582	309.12486443	14.2570264580835	0.0852729192058501	0	0.146254765891948	0	13.59929226	0
0.836	-103.351109940242	311.5819264	14.3354008192165	0.0870949130386792	0	0.14363999358951	0	14.16122186	0
0.84	-104.889311145244	313.85306538	14.3377372132083	0.0885792930983775	0	0.140930445775083	0	14.59817503	0
0.844	-105.626174788917	315.91799713	14.2623872013821	0.089762620323722	0	0.138159326690291	0	14.91172325	0
0.848	-105.620765280746	317.76616183	14.1164028824194	0.0906804543375683	0	0.135353007075561	0	15.10651844	0
0.852	-104.939831235334	319.3920504	13.9112287484535	0.0913669188724787	0	0.132537087153923	0	15.18943403	0
0.856	-103.653897424568	320.79254291	13.6594042151005	0.0918544844512572	0	0.129739771367629	0	15.16887297	0
0.86	-101.834805872914	321.96618555	13.3726586087003	0.0921737957592606	0	0.126992243950691	0	15.05415627	0
0.864	-99.5540897777074	322.9136322	13.0612610308342	0.0923535281839123	0	0.124327071652707	0	14.85496802	0
0.868	-96.8817707355937	323.6382417	12.7341126125534	0.092420268889706	0	0.121776355262865	0	14.580921	0
0.872	-93.8854221793925	324.14623692	12.3989367121358	0.0923983898963949	0	0.11937058832131	0	14.24129713	0
0.876	-90.6294101378088	324.44627286	12.0624082335152	0.0923099581332418	0	0.117138367718314	0	13.84492816	0
0.88	-87.1740886857018	324.54827356	11.7304056009751	0.092174749960922	0	0.115106829987137	0	13.40010742	0
0.884	-83.5747948642848	324.46157316	11.4082293927222	0.0920101165282812	0	0.113302888611705	0	12.91448822	0
0.888	-79.8807389685727	324.19278633	11.1004171550902	0.0918310569857368	0	0.111755126908211	0	12.3950128	0
0.892	-76.1340572133271	323.7439538	10.8101175043645	0.0916500841819757	0	0.110496020252289	0	11.84790585	0
0.896	-72.3693350678477	323.11146152	10.5381720810621	0.0914772949870304	0	0.109563898895265	0	11.27873302	0
0.9	-68.6138382441216	322.28613299	10.2821365523045	0.0913205037334613	0	0.109003760277459	0	10.69250807	0
0.904	-64.8884793965441	321.25446346	10.0357493444926	0.0911854137008277	0	0.108866784131614	0	10.09382165	0
0.908	-61.2092651421009	320.00034341	9.78921571678462	0.0910758956827535	0	0.109208831936444	0	9.48695426	0
0.912	-57.5887730497808	318.50643714	9.53012396874542	0.0909942215811192	0	0.110088801669759	0	8.87592535	0
0.916	-54.0372601890813	316.75480204	9.24459541649411	0.0909413132608764	0	0.111567229748436	0	8.26447006	0
0.92	-50.5632863961036	314.72690597	8.91840718508875	0.0909168995126156	0	0.113705369838983	0	7.65598529	0
0.924	-47.1740191743778	312.40350952	8.53792650660742	0.0909196751667397	0	0.116564390839483	0	7.0534847	0
0.928	-43.8754560737942	309.76489557	8.09077906119951	0.0909473652199559	0	0.120204236223975	0	6.45958546	0
0.932	-40.6726879352492	306.79173297	7.56632485797032	0.0909968521501511	0	0.124682118850005	0	5.8765469	0
0.936	-37.5701976428619	303.46652755	6.95600830511655	0.0910642213526046	0	0.130050805144093	0	5.30635614	0
0.94	-34.5721192051877	299.77535818	6.25351012968043	0.0911448850252071	0	0.136356781937199	0	4.75081641	0
0.944	-31.6824015326986	295.70954296	5.45470867536971	0.0912337182891443	0	0.143638640945001	0	4.21160687	0
0.948	-28.9048984763509	291.26694645	4.55761941359674	0.0913251105405942	0	0.151925322560737	0	3.69031897	0
0.952	-26.2434062845839	286.45277641	3.56238546226229	0.0914131433842946	0	0.161234516017187	0	3.18846694	0
0.956	-23.7016026394439	281.27988439	2.47125302304223	0.0914916792955248	0	0.171571267531234	0	2.70745737	0
0.96	-21.2828527725483	275.76867681	1.28855200160891	0.0915544681633703	0	0.182926566747246	0	2.24852516	0
0.964	-18.9899228541817	269.94681363	0.0207487651028044	0.0915953375945891	0	0.195276064020544	0	1.81265288	0
0.968	-16.8246837543653	263.84892632	-1.32355743843911	0.0916083403962065	0	0.208578762171833	0	1.40047838	0
0.972	-14.7878849407416	257.51643747	-2.73385800927913	0.0915879853496567	0	0.222776227141098	0	1.01220851	0
0.976	-12.8790676726164	250.99731725	-4.19807183631419	0.0915295182693931	0	0.237792191532018	0	0.64757824	0
0.98	-11.096707331802	244.34560989	-5.70280606381297	0.0914291379911781	0	0.253532602475198	0	0.30588358	0
0.984	-9.43861316827197	237.62076534	-7.2334807269139	0.0912842919525969	0	0.269885661465441	0	-0.0139133	0
0.988	-7.90240968114924	230.88679165	-8.77432168381134	0.0910939739251758	0	0.286721983370387	0	-0.31303497	0
0.992	-6.48584871195987	224.21096159	-10.3084804354524	0.0908588581942854	0	0.303895219637788	0	-0.59272925	0
0.996	-5.18684131682929	217.66192409	-11.818734350779	0.0905815202608548	0	0.321244115387103	0	-0.85413745	0
1	-4.00322586647129	211.30754931	-13.2886470559416	0.0902664131908707	0	0.338595615891104	0	-1.09823657	0
1.004	-2.93238543809099	205.21274363	-14.7034969688947	0.0899197844758159	0	0.355768864519776	0	-1.32586422	0
1.008	-1.97092848291551	199.43716556	-16.0507476076954	0.0895492577918648	0	0.372580836268849	0	-1.53777762	0
1.012	-1.11462385676314	194.03308622	-17.3203884493564	0.0891635051796008	0	0.388853345085352	0	-1.73467673	0
1.016	-0.358567538725252	189.04389652	-18.505214573568	0.0887717439051096	0	0.404419909687592	0	-1.91716969	0
1.02	0.302582892919394	184.5034629	-19.6009024346984	0.088383311160472	0	0.419131318162294	0	-2.08572055	0
1.024	0.874365854119681	180.43621043	-20.6059671300396	0.0880072384888748	0	0.4328595211528	0	-2.24060685	0
1.028	1.36224915865932	176.85763065	-21.5216183825135	0.0876518750755909	0	0.445500137204817	0	-2.38188198	0
1.032	1.77133829373773	173.77478305	-22.3513712794446	0.0873246656505324	0	0.456974504764125	0	-2.5093215	0
1.036	2.10613668197391	171.18655962	-23.1005059636506	0.0870317960282821	0	0.467231717674441	0	-2.62238101	0
1.04	2.37058535664677	169.08386969	-23.7756529806687	0.0867779708055385	0	0.476249791732321	0	-2.72027194	0
1.044	2.56846926441515	167.44998769	-24.3846035526838	0.0865664134256743	0	0.484034978197719	0	-2.80218419	0
1.048	2.70391158870066	166.26118564	-24.9361290552448	0.0863988620692	0	0.490619465982923	0	-2.8675487	0
1.052	2.78168340876457	165.48770977	-25.439552900657	0.0862757395790841	0	0.496057544090786	0	-2.9162478	0
1.056	2.80738134663114	165.09511937	-25.9041640421622	0.086196325936459	0	0.500420709198806	0	-2.94876316	0
1.06	2.78757916532134	165.04591249	-26.3387458695788	0.0861588484531676	0	0.503792264191079	0	-2.9662637	0
1.064	2.72983117708121	165.30126982	-26.7513105287546	0.0861606348184688	0	0.506262039689486	0	-2.97059285	0
1.068	2.64238629073806	165.82276972	-27.1489740198519	0.086198342513418	0	0.507921665029633	0	-2.96411972	0
1.072	2.53369491385183	166.57392301	-27.5378774024142	0.0862681827142618	0	0.508860178059473	0	-2.94949082	0
1.076	2.41190525881995	167.52127561	-27.9230708324894	0.086366157509959	0	0.509160648396186	0	-2.92937394	0
1.08	2.28450999937329	168.63491181	-28.3083581899981	0.0864883027712367	0	0.508898033792654	0	-2.90628445	0
1.084	2.15819332890932	169.88843492	-28.6961326783266	0.086630754698353	0	0.508138357606576	0	-2.88251684	0
1.088	2.03879714261229	171.2586413	-29.0872311013997	0.0867898501849308	0	0.506938609138674	0	-2.86012658	0
1.092	1.93134749303157	172.72516471	-29.4809268154986	0.0869622495011159	0	0.505346960089131	0	-2.84093514	0
1.096	1.84011312279841	174.2703783	-29.8751725493214	0.0871450418341738	0	0.503402813609198	0	-2.826551	0
1.1	1.76857372074746	175.87967974	-30.2670062215089	0.0873359378142348	0	0.501136426722155	0	-2.81834581	0
1.104	1.71926000135724	177.54201717	-30.6529418168536	0.0875334405942664	0	0.498568126996695	0	-2.81737633	0
1.108	1.69359534564442	179.25035996	-31.0292569935814	0.0877370421396982	0	0.495707775403894	0	-2.82432024	0
1.112	1.69183247980868	181.00183396	-31.39215114378	0.087947272973561	0	0.492554761300983	0	-2.83945807	0
1.116	1.71308541129885	182.79736836	-31.7377777889141	0.0881657391525487	0	0.489098854319138	0	-2.86269049	0
1.12	1.75544945781357	184.64087647	-32.0622493677877	0.0883949833908409	0	0.48532198929454	0	-2.89358556	0
1.124	1.81621357913445	186.53812056	-32.3617250051642	0.088638317280671	0	0.481200750545952	0	-2.93145416	0
1.128	1.89214183560241	188.49550417	-32.6325603172363	0.088899685781247	0	0.476709171267303	0	-2.97544077	0
1.132	1.97977004982903	190.51912689	-32.8714645977884	0.0891834436438634	0	0.471821163737438	0	-3.02461974	0
1.136	2.07565193687902	192.61438774	-33.0756561594275	0.0894941555635052	0	0.466512101469938	0	-3.07808332	0
1.14	2.1764866007778	194.78616362	-33.2429496351464	0.0898363194234461	0	0.460759454011457	0	-3.13498488	0
1.144	2.27909674811365	197.03927465	-33.3717300492486	0.0902141476862988	0	0.454543007966505	0	-3.19451084	0
1.148	2.38031519971504	199.378745	-33.4609314946574	0.090631338771479	0	0.447845775514915	0	-3.25581238	0
1.152	2.47690775170371	201.80943043	-33.5100902450558	0.0910908898467723	0	0.440656092636523	0	-3.31795953	0
1.156	2.56560642902434	204.3349916	-33.5193185344751	0.0915947967566552	0	0.432970872855042	0	-3.37994081	0
1.16	2.64324262439785	206.95663734	-33.4890769627459	0.0921437937467275	0	0.424798856968954	0	-3.44070295	0
1.164	2.70687716747826	209.67222231	-33.4198023546127	0.0927373015726842	0	0.416161971351924	0	-3.49920974	0
1.168	2.75368582375572	212.47604708	-33.3114465024813	0.0933737728202528	0	0.407093890318284	0	-3.55444595	0
1.172	2.78050014781931	215.35919865	-33.1630195592825	0.0940510017265095	0	0.397637368388665	0	-3.60529437	0
1.176	2.78339795487286	218.31008087	-32.9723754483818	0.0947662770386286	0	0.387842493745071	0	-3.65039649	0
1.18	2.75795971506178	221.3150628	-32.7363224617669	0.0955163319288024	0	0.377765708327617	0	-3.68831173	0
1.184	2.70022531820031	224.35920773	-32.4509171167163	0.0962973015717522	0	0.36746860827997	0	-3.7180202	0
1.188	2.60766670239669	227.42697961	-32.1121169718493	0.0971047610531835	0	0.357016547262798	0	-3.73932978	0
1.192	2.4797029048748	230.50308525	-31.7171807307453	0.0979340745181592	0	0.346476352765814	0	-3.75286957	0
1.196	2.31799860693017	233.57353176	-31.2664380679635	0.0987808280743568	0	0.335912700804342	0	-3.7598637	0
1.2	2.12668349507931	236.62703004	-30.7644821978803	0.0996413066540965	0	0.325383153013403	0	-3.76192927	0
1.204	1.91192019193566	239.65686795	-30.2201911639573	0.100512876826801	0	0.314932078985458	0	-3.76075635	0
1.208	1.68038312242811	242.66195495	-29.6452283163615	0.101394160757862	0	0.304586858098011	0	-3.75753003	0
1.212	1.4371179418478	245.64547589	-29.0510439664987	0.102284676507347	0	0.294360452787519	0	-3.7523281	0
1.216	1.18378572997762	248.61175915	-28.4453921592789	0.10318394600545	0	0.284258403125314	0	-3.74383674	0
1.22	0.918105938169049	251.56303712	-27.8299453120063	0.104090721343335	0	0.27428648599667	0	-3.72953693	0
1.224	0.634675446507714	254.49711402	-27.2000424034308	0.105002460387841	0	0.264456588160449	0	-3.70626367	0
1.228	0.326768644095357	257.40647396	-26.5465604305284	0.105915346151647	0	0.254789251246999	0	-3.6709066	0
1.232	-0.0114783530169333	260.27907762	-25.8591451698389	0.10682469207704	0	0.24531242705752	0	-3.621043	0
1.236	-0.383033888014436	263.10051823	-25.1296430272502	0.10772562850169	0	0.236056990973394	0	-3.55539891	0
1.24	-0.786566171213456	265.8564421	-24.3544911680857	0.108613738435467	0	0.22705156404496	0	-3.47410723	0
1.244	-1.21606881241587	268.53378376	-23.5352767383642	0.10948533249274	0	0.218319799030173	0	-3.3787318	0
1.248	-1.66158150886356	271.12025956	-22.6775611688702	0.11033723714274	0	0.209881257363545	0	-3.27206137	0
1.252	-2.11064214895107	273.60318223	-21.7888063865189	0.111166529925675	0	0.201753535101487	0	-3.15775633	0
1.256	-2.54991962963183	275.96925118	-20.876392881009	0.111970353716023	0	0.193952510479385	0	-3.03995611	0
1.26	-2.9665914736361	278.20596017	-19.9463744002524	0.11274608120714	0	0.186489631138616	0	-2.92291687	0
1.264	-3.34926350809715	280.30371281	-19.0031291835294	0.113491588225572	0	0.179368006445009	0	-2.81071062	0
