# Supplementary material for: Hindlimb kinematics, kinetics and muscle dynamics during sit-to-stand and sit-to-walk transitions in emus (Dromaius novaehollandiae)
Source: J Exp Biol. 2024 Dec 2;227(24):jeb247519. doi: 10.1242/jeb.247519 (PMC11708823; doi:10.1242/jeb.247519)
Supplement: Dataset 1. [file jexbio-227-247519-Dataset1.zip › Dataset1/DataS1/Motion Files/GRFs/sts_additional_trial_grf_cut_ascending_partitioned.mot]

sts_additional_trial_grf_cut_ascending_partitioned.mot
version = 1
nRows = 317
nColumns = 19
endheader
time	ground_force_pes_r_vx	ground_force_pes_r_vy	ground_force_pes_r_vz	ground_force_pes_r_px	ground_force_pes_r_py	ground_force_pes_r_pz	ground_torque_pes_r_x	ground_torque_pes_r_y	ground_torque_pes_r_z	ground_force_digits_r_vx	ground_force_digits_r_vy	ground_force_digits_r_vz	ground_force_digits_r_px	ground_force_digits_r_py	ground_force_digits_r_pz	ground_torque_digits_r_x	ground_torque_digits_r_y	ground_torque_digits_r_z
0	1.921708261	61.52943827	0	-0.12508683	0	0.11579946	0	-0.891833879	0	2.488375523	79.67304466	0	0.16977232	0	0.08034936	0	-1.154815036	0
0.004	1.937788116	61.6287853	0	-0.12510563	0	0.11580995	0	-0.893739055	0	2.505151902	79.6730393	0	0.16975147	0	0.08037945	0	-1.15541636	0
0.008	1.952866909	61.88053955	0	-0.12506679	0	0.11462118	0	-0.896328453	0	2.510130915	79.53857717	0	0.16984342	0	0.08020779	0	-1.152101942	0
0.012	1.956552819	61.99342444	0	-0.12508566	0	0.11467035	0	-0.895121655	0	2.51109749	79.56418606	0	0.16981925	0	0.08024917	0	-1.148825485	0
0.016	1.952471626	62.12242997	0	-0.12509968	0	0.11468911	0	-0.892104372	0	2.501736104	79.59855797	0	0.1698046	0	0.08026984	0	-1.143068963	0
0.02	1.93915264	62.26105428	0	-0.12511464	0	0.11471574	0	-0.886920609	0	2.480812426	79.65231511	0	0.16978647	0	0.08030342	0	-1.134662441	0
0.024	1.919456749	62.54312068	0	-0.12486536	0	0.11415506	0	-0.88120164	0	2.442817037	79.59616743	0	0.16983803	0	0.08020872	0	-1.121470635	0
0.028	1.884091243	62.70748703	0	-0.12488677	0	0.11418556	0	-0.871003557	0	2.394527465	79.69614025	0	0.16981671	0	0.08023993	0	-1.106975018	0
0.032	1.836211092	62.89109796	0	-0.12490325	0	0.11421703	0	-0.85806329	0	2.330491473	79.82043469	0	0.16979971	0	0.08027223	0	-1.08904101	0
0.036	1.774915994	63.09657314	0	-0.12491176	0	0.11424915	0	-0.842242461	0	2.249616355	79.97171888	0	0.16978757	0	0.08030366	0	-1.067499769	0
0.04	1.699500776	63.32751648	0	-0.12491569	0	0.11426868	0	-0.823465713	0	2.151004708	80.15164692	0	0.16978203	0	0.08032336	0	-1.042234667	0
0.044	1.610754553	63.63840228	0	-0.12490962	0	0.11361574	0	-0.802358264	0	2.032749535	80.31076643	0	0.16979283	0	0.08007891	0	-1.012564816	0
0.048	1.505594134	63.92383957	0	-0.1249023	0	0.11365701	0	-0.777577501	0	1.8974017	80.55902923	0	0.16980044	0	0.08013301	0	-0.979930009	0
0.052	1.38536503	64.2331846	0	-0.1249049	0	0.11368719	0	-0.749861319	0	1.743772135	80.85092019	0	0.16979782	0	0.08016495	0	-0.943857571	0
0.056	1.250647633	64.57541089	0	-0.12489879	0	0.11371734	0	-0.719499798	0	1.572238384	81.18029172	0	0.16980347	0	0.08019524	0	-0.904511527	0
0.06	1.102224299	64.95065353	0	-0.12488618	0	0.11374553	0	-0.686775598	0	1.383892495	81.54848519	0	0.16981525	0	0.08022195	0	-0.862277847	0
0.064	0.941333808	65.35903188	0	-0.12486692	0	0.11377146	0	-0.652083596	0	1.180358757	81.95509918	0	0.16983346	0	0.08024478	0	-0.817661679	0
0.068	0.769645451	65.79970486	0	-0.12484067	0	0.1137948	0	-0.615920386	0	0.963797287	82.39843035	0	0.16985855	0	0.0802635	0	-0.771293324	0
0.072	0.589195404	66.27043869	0	-0.12480715	0	0.11381521	0	-0.578868321	0	0.736826079	82.87537057	0	0.16989093	0	0.08027784	0	-0.723911409	0
0.076	0.401858382	66.69770217	0	-0.12503234	0	0.11318598	0	-0.541003342	0	0.502797454	83.45087809	0	0.16971963	0	0.08001964	0	-0.676892943	0
0.08	0.211142071	67.22961953	0	-0.12494524	0	0.11340997	0	-0.504271269	0	0.263700821	83.96481929	0	0.16983418	0	0.08013645	0	-0.629797496	0
0.084	0.018726015	67.76425501	0	-0.12488083	0	0.11341977	0	-0.468519904	0	0.023351804	84.50370111	0	0.16989782	0	0.08013956	0	-0.584255901	0
0.088	-0.172960899	68.2973829	0	-0.12481962	0	0.11342223	0	-0.434411165	0	-0.215394017	85.05302507	0	0.16996009	0	0.08013791	0	-0.540986815	0
0.092	-0.361703397	68.82506056	0	-0.12474698	0	0.11342361	0	-0.402536206	0	-0.44983598	85.5949621	0	0.17003593	0	0.08013325	0	-0.500618104	0
0.096	-0.544525692	69.21100268	0	-0.12496782	0	0.11317759	0	-0.37267481	0	-0.678515199	86.2415088	0	0.16984499	0	0.08004938	0	-0.46437758	0
0.1	-0.720703967	69.63361334	0	-0.12497862	0	0.11322416	0	-0.346276062	0	-0.89825443	86.78834108	0	0.16986763	0	0.08008146	0	-0.431583593	0
0.104	-0.88805003	69.98975605	0	-0.12501632	0	0.11322593	0	-0.323068589	0	-1.107842798	87.31225107	0	0.16986219	0	0.08005229	0	-0.403028206	0
0.108	-1.046050817	70.33540682	0	-0.1249342	0	0.11315481	0	-0.303493538	0	-1.304777419	87.73192379	0	0.16990777	0	0.07998968	0	-0.378558582	0
0.112	-1.192009558	70.55891182	0	-0.12498401	0	0.11319515	0	-0.287140585	0	-1.488956328	88.13615424	0	0.16991135	0	0.0800801	0	-0.358671445	0
0.116	-1.325023502	70.68666391	0	-0.12503151	0	0.11317737	0	-0.274145607	0	-1.658550801	88.47950461	0	0.16990873	0	0.08005567	0	-0.343151963	0
0.12	-1.445041769	70.77488804	0	-0.12496207	0	0.11316601	0	-0.264652076	0	-1.810854497	88.69157077	0	0.16992237	0	0.0801506	0	-0.331648824	0
0.124	-1.548705531	70.71384174	0	-0.12499628	0	0.11318414	0	-0.258118798	0	-1.946419697	88.873457	0	0.16993541	0	0.08008164	0	-0.324404802	0
0.128	-1.63608652	70.56960359	0	-0.12502374	0	0.1131567	0	-0.254636347	0	-2.062362992	88.95626062	0	0.16995038	0	0.08004076	0	-0.320980933	0
0.132	-1.706117294	70.34659673	0	-0.12498767	0	0.11311425	0	-0.25404066	0	-2.157026188	88.93846391	0	0.16992096	0	0.08000799	0	-0.32118094	0
0.136	-1.75728858	70.02953683	0	-0.1250238	0	0.11312525	0	-0.256097027	0	-2.229400144	88.84360898	0	0.16995262	0	0.08005416	0	-0.324899823	0
0.14	-1.788818029	69.62865112	0	-0.12505442	0	0.11311186	0	-0.260670224	0	-2.278121017	88.67447158	0	0.16997287	0	0.08001769	0	-0.331972456	0
0.144	-1.80092152	69.18282826	0	-0.12497026	0	0.11313932	0	-0.267741598	0	-2.301408596	88.40915822	0	0.16996235	0	0.07998409	0	-0.342148622	0
0.148	-1.792606089	68.67120091	0	-0.12500735	0	0.11314128	0	-0.277065454	0	-2.299484715	88.08872057	0	0.16999824	0	0.0800426	0	-0.355408686	0
0.152	-1.76371167	68.08973947	0	-0.12508345	0	0.11312098	0	-0.288430941	0	-2.272701794	87.73977951	0	0.16999106	0	0.08002725	0	-0.371669319	0
0.156	-1.717264312	67.53981129	0	-0.12494054	0	0.11321115	0	-0.302052609	0	-2.219310298	87.28522321	0	0.17001471	0	0.08007288	0	-0.390358351	0
0.16	-1.651702283	66.92599799	0	-0.12498628	0	0.11320612	0	-0.317260177	0	-2.143310641	86.8456774	0	0.17004098	0	0.08004295	0	-0.411688668	0
0.164	-1.569519193	66.2885744	0	-0.12508048	0	0.11316303	0	-0.333895977	0	-2.045849124	86.40634816	0	0.17002172	0	0.08002046	0	-0.435229333	0
0.168	-1.475059095	65.73085457	0	-0.12491785	0	0.11320232	0	-0.352106634	0	-1.927426694	85.88903599	0	0.17005496	0	0.08001996	0	-0.460089856	0
0.172	-1.36800057	65.13459143	0	-0.1249812	0	0.11319925	0	-0.370831383	0	-1.794387026	85.4361236	0	0.17007109	0	0.08002107	0	-0.486414287	0
0.176	-1.253201723	64.58565946	0	-0.12485905	0	0.11343018	0	-0.389998345	0	-1.649011289	84.98430829	0	0.17010431	0	0.08000923	0	-0.513174905	0
0.18	-1.133708518	64.07010067	0	-0.12490918	0	0.11333866	0	-0.408933968	0	-1.496415772	84.56804164	0	0.17013219	0	0.08001551	0	-0.539764172	0
0.184	-1.012778218	63.5542238	0	-0.12504649	0	0.11322841	0	-0.426740722	0	-1.342404425	84.23904633	0	0.17008251	0	0.08000784	0	-0.565630878	0
0.188	-0.896667431	63.17325869	0	-0.12488973	0	0.11311186	0	-0.443605375	0	-1.190537564	83.87740529	0	0.17012256	0	0.07998924	0	-0.588990795	0
0.192	-0.787516678	62.78434731	0	-0.12493648	0	0.11309817	0	-0.457794897	0	-1.049093052	83.63838436	0	0.17015022	0	0.079983	0	-0.609853048	0
0.196	-0.691050083	62.46725448	0	-0.12476479	0	0.11342173	0	-0.469068699	0	-0.923191184	83.45157622	0	0.17021292	0	0.0799859	0	-0.626640671	0
0.2	-0.611414833	62.17957749	0	-0.1248542	0	0.11327169	0	-0.476312132	0	-0.819737977	83.36559453	0	0.17021117	0	0.07999976	0	-0.638602668	0
0.204	-0.553888213	61.98864023	0	-0.12476248	0	0.11303114	0	-0.479258089	0	-0.744456257	83.31614568	0	0.17025174	0	0.07995575	0	-0.644149261	0
0.208	-0.521862377	61.78114364	0	-0.12484949	0	0.11298551	0	-0.476303101	0	-0.704614601	83.41642894	0	0.17024538	0	0.07996266	0	-0.643100814	0
0.212	-0.520432011	61.6666489	0	-0.12464637	0	0.11327254	0	-0.467641936	0	-0.705147383	83.55380756	0	0.17034674	0	0.07998884	0	-0.633620684	0
0.216	-0.552333377	61.53666812	0	-0.12475492	0	0.11311551	0	-0.451910849	0	-0.752439617	83.8309414	0	0.17032239	0	0.07998363	0	-0.615634761	0
0.22	-0.621671452	61.50186921	0	-0.1246334	0	0.11291165	0	-0.429521521	0	-0.850388418	84.12880643	0	0.17038304	0	0.07994746	0	-0.587545279	0
0.224	-0.72947424	61.4126986	0	-0.12473346	0	0.11285591	0	-0.399148816	0	-1.004735363	84.58627679	0	0.17036188	0	0.07994928	0	-0.549764349	0
0.228	-0.879048114	61.40298713	0	-0.1245049	0	0.11320928	0	-0.361576803	0	-1.217676505	85.05674897	0	0.17050222	0	0.08000713	0	-0.500864027	0
0.232	-1.069695712	61.33120305	0	-0.12462972	0	0.11302993	0	-0.315948047	0	-1.494146776	85.66718394	0	0.17045739	0	0.07998549	0	-0.441314993	0
0.236	-1.304454556	61.34572331	0	-0.12448349	0	0.11276788	0	-0.263191457	0	-1.834086377	86.25318138	0	0.1705397	0	0.07994537	0	-0.370051883	0
0.24	-1.579234325	61.24540392	0	-0.1245956	0	0.11274139	0	-0.202641986	0	-2.243294351	86.99878571	0	0.17050208	0	0.07994466	0	-0.287851914	0
0.244	-1.896774027	61.18880835	0	-0.12435851	0	0.11318326	0	-0.135336251	0	-2.719444584	87.727674	0	0.17059395	0	0.07995804	0	-0.194034414	0
0.248	-2.251762078	61.03971019	0	-0.12449318	0	0.11303983	0	-0.061391227	0	-3.266919763	88.55812853	0	0.17055098	0	0.0799687	0	-0.089068118	0
0.252	-2.64942805	60.99199992	0	-0.12429111	0	0.11278702	0	0.018444593	0	-3.878171921	89.27868847	0	0.17073493	0	0.07994694	0	0.026998772	0
0.256	-3.077560449	60.79919973	0	-0.12419284	0	0.11300127	0	0.103676989	0	-4.561696429	90.11926714	0	0.17079074	0	0.07992292	0	0.153674626	0
0.26	-3.539135489	60.60539418	0	-0.12413111	0	0.11282652	0	0.193630856	0	-5.309448969	90.92086152	0	0.17092071	0	0.07997766	0	0.290487084	0
0.264	-4.023401607	60.28877106	0	-0.12407377	0	0.11295148	0	0.287192159	0	-6.125823022	91.79256206	0	0.17092027	0	0.0799108	0	0.437263916	0
0.268	-4.535015618	59.99215524	0	-0.12396317	0	0.11301986	0	0.384136942	0	-6.998549777	92.58139775	0	0.17106076	0	0.08005092	0	0.592809758	0
0.272	-5.059763097	59.58104919	0	-0.12396465	0	0.11275428	0	0.482904103	0	-7.932980315	93.41450999	0	0.17102948	0	0.0798787	0	0.757124132	0
0.276	-5.599187419	59.14571849	0	-0.12388487	0	0.11274611	0	0.583183686	0	-8.917428447	94.19718846	0	0.17109846	0	0.07989461	0	0.928795269	0
0.28	-6.144267033	58.64693551	0	-0.12379879	0	0.11287189	0	0.683731406	0	-9.949434239	94.96719868	0	0.17116904	0	0.07989079	0	1.107168784	0
0.284	-6.6925262	58.12063368	0	-0.1237266	0	0.112811	0	0.783975357	0	-11.01861086	95.69012153	0	0.17124174	0	0.07991204	0	1.290741213	0
0.288	-7.235126293	57.5442901	0	-0.12362831	0	0.11287262	0	0.882655528	0	-12.11960229	96.39277627	0	0.17132512	0	0.07986742	0	1.478541427	0
0.292	-7.771512137	56.96630219	0	-0.12356808	0	0.11260017	0	0.979521728	0	-13.23758166	97.03337827	0	0.17142982	0	0.079836	0	1.668465367	0
0.296	-8.288098348	56.33469946	0	-0.12347545	0	0.11264891	0	1.072743335	0	-14.36976674	97.67216277	0	0.17150416	0	0.07982613	0	1.85990451	0
0.3	-8.784287624	55.69512078	0	-0.12337014	0	0.11270993	0	1.162136967	0	-15.49965688	98.27265442	0	0.17159335	0	0.07982258	0	2.050561753	0
0.304	-9.255887279	55.0604747	0	-0.12330314	0	0.11263504	0	1.247125029	0	-16.61391658	98.83116611	0	0.17171189	0	0.07984341	0	2.238535386	0
0.308	-9.700502608	54.45006254	0	-0.12315139	0	0.11258772	0	1.327407177	0	-17.69724253	99.33670463	0	0.17187534	0	0.079811	0	2.421673153	0
0.312	-10.10145667	53.80187602	0	-0.12305938	0	0.11279033	0	1.400735462	0	-18.74856687	99.85768421	0	0.17190853	0	0.07979355	0	2.599801528	0
0.316	-10.47212624	53.21671786	0	-0.12297987	0	0.11264997	0	1.469006011	0	-19.73673258	100.2971226	0	0.17203478	0	0.07980372	0	2.768623884	0
0.32	-10.79954065	52.64793111	0	-0.12287327	0	0.11260607	0	1.530494957	0	-20.65691335	100.7027786	0	0.17215907	0	0.07979287	0	2.927467263	0
0.324	-11.07167438	52.05925735	0	-0.1227473	0	0.11306946	0	1.583553238	0	-21.50343739	101.1096373	0	0.17214542	0	0.07980302	0	3.075581592	0
0.328	-11.290934	51.48291263	0	-0.12283863	0	0.11299024	0	1.628563235	0	-22.25654189	101.4824461	0	0.17212218	0	0.07971838	0	3.210202615	0
0.332	-11.50258704	51.1356394	0	-0.12252549	0	0.11310574	0	1.672153377	0	-22.85427372	101.6004396	0	0.17234091	0	0.07981992	0	3.322370078	0
0.336	-11.63112059	50.68878096	0	-0.12253947	0	0.1131388	0	1.703448186	0	-23.35646068	101.7881734	0	0.17235068	0	0.07963461	0	3.420695389	0
0.34	-11.74284	50.44659476	0	-0.12244628	0	0.11291447	0	1.732136251	0	-23.68236837	101.738152	0	0.17251615	0	0.07989566	0	3.493285164	0
0.344	-11.79587963	50.23728499	0	-0.1222738	0	0.11293227	0	1.752075295	0	-23.86085585	101.6206212	0	0.17265993	0	0.07974771	0	3.544120265	0
0.348	-11.79862575	50.11001441	0	-0.12222277	0	0.11281296	0	1.764417087	0	-23.87206271	101.3871812	0	0.17275391	0	0.0797821	0	3.569930623	0
0.352	-11.73987246	50.03118784	0	-0.12223996	0	0.11273711	0	1.767350445	0	-23.71734699	101.0749517	0	0.17275637	0	0.079761	0	3.570470115	0
0.356	-11.64606188	50.12994217	0	-0.12212748	0	0.11267364	0	1.764679589	0	-23.36217548	100.5614188	0	0.17287993	0	0.07976537	0	3.539973826	0
0.36	-11.50076551	50.35709583	0	-0.12190962	0	0.11286387	0	1.753733829	0	-22.81689587	99.90575073	0	0.17298089	0	0.07969668	0	3.479312931	0
0.364	-11.28689864	50.66118007	0	-0.1219015	0	0.1128413	0	1.731639854	0	-22.09492638	99.17295086	0	0.17301027	0	0.07969098	0	3.389811171	0
0.368	-11.02050957	51.14021092	0	-0.12177179	0	0.11293005	0	1.700537215	0	-21.17938745	98.2820562	0	0.17308076	0	0.07968854	0	3.268118985	0
0.372	-10.68441363	51.74746905	0	-0.12174597	0	0.1129213	0	1.657430162	0	-20.08972734	97.29991552	0	0.17312246	0	0.07969937	0	3.116438693	0
0.376	-10.28218955	52.53483229	0	-0.12169048	0	0.1128359	0	1.602473898	0	-18.82780018	96.1969549	0	0.1731901	0	0.07972808	0	2.934302872	0
0.38	-9.800100978	53.47226056	0	-0.12164285	0	0.11279122	0	1.533100305	0	-17.41593694	95.02652272	0	0.17324042	0	0.07973425	0	2.72450032	0
0.384	-9.233897754	54.5747539	0	-0.12158859	0	0.1127751	0	1.448177174	0	-15.87013616	93.79666076	0	0.17328797	0	0.0797265	0	2.488956401	0
0.388	-8.577559136	55.84547958	0	-0.12153223	0	0.11276521	0	1.346270906	0	-14.21142165	92.52558277	0	0.17333435	0	0.07972132	0	2.230520734	0
0.392	-7.825582992	57.28210027	0	-0.12147595	0	0.11275886	0	1.226014909	0	-12.46389314	91.2338387	0	0.17337895	0	0.07971649	0	1.952687591	0
0.396	-6.974533428	58.8802486	0	-0.12142061	0	0.11275382	0	1.086373653	0	-10.65358605	89.93946355	0	0.17342205	0	0.07971128	0	1.659433612	0
0.4	-6.024002264	60.63624962	0	-0.12135625	0	0.11274481	0	0.926822038	0	-8.807505455	88.65436563	0	0.17346899	0	0.07968495	0	1.355077537	0
0.404	-4.975514413	62.53239801	0	-0.12130118	0	0.1127401	0	0.74721163	0	-6.954058626	87.39879451	0	0.17350921	0	0.07966381	0	1.044344975	0
0.408	-3.835184306	64.56088768	0	-0.12124685	0	0.11273141	0	0.548216219	0	-5.119306626	86.17760025	0	0.17355135	0	0.07964885	0	0.731773676	0
0.412	-2.611568923	66.70367708	0	-0.12119464	0	0.11272243	0	0.331031049	0	-3.327931976	85.00074339	0	0.17359234	0	0.07963168	0	0.421834096	0
0.416	-1.316366786	68.94291267	0	-0.12114336	0	0.1127136	0	0.097499213	0	-1.601442482	83.87336294	0	0.17363336	0	0.07961284	0	0.118613887	0
0.42	0.036250212	71.25720908	0	-0.12109414	0	0.11270524	0	-0.149982059	0	0.042122365	82.80012753	0	0.17367345	0	0.07959198	0	-0.174277576	0
0.424	1.430054482	73.62366841	0	-0.12104789	0	0.11269819	0	-0.408533767	0	1.588558287	81.78393906	0	0.17371227	0	0.07957081	0	-0.453814668	0
0.428	2.847337638	76.01741862	0	-0.12100633	0	0.11269328	0	-0.674900106	0	3.027490054	80.82707709	0	0.1737488	0	0.07955093	0	-0.717601359	0
0.432	4.265789591	78.3446606	0	-0.12094296	0	0.11312039	0	-0.944743562	0	4.35584871	79.99866884	0	0.17364307	0	0.07972214	0	-0.964688938	0
0.436	5.67112572	80.69072424	0	-0.12090676	0	0.1132791	0	-1.215476144	0	5.565439442	79.18698359	0	0.17365972	0	0.07965567	0	-1.192824706	0
0.44	7.046574027	83.02548516	0	-0.12085098	0	0.11326056	0	-1.483762286	0	6.65352013	78.39437076	0	0.17371407	0	0.07962186	0	-1.400998869	0
0.444	8.371250956	85.27468579	0	-0.12081854	0	0.11324114	0	-1.745351099	0	7.624368482	77.66648379	0	0.17375486	0	0.07960058	0	-1.589630986	0
0.448	9.626799135	87.40073133	0	-0.12084564	0	0.11326032	0	-1.996481583	0	8.482547948	77.01219106	0	0.17376749	0	0.07969746	0	-1.759177742	0
0.452	10.80101953	89.40866897	0	-0.12083145	0	0.11325644	0	-2.234617098	0	9.229300213	76.39829232	0	0.17379911	0	0.07968092	0	-1.909444937	0
0.456	11.87409167	91.22114132	0	-0.12046147	0	0.11472491	0	-2.455609818	0	9.876535614	75.87518068	0	0.17394306	0	0.07984187	0	-2.042507207	0
0.46	12.84145888	92.8685086	0	-0.1204805	0	0.11480751	0	-2.658458755	0	10.42423633	75.38732866	0	0.17393852	0	0.0797838	0	-2.15804159	0
0.464	13.70193299	94.37531745	0	-0.12045613	0	0.11476455	0	-2.842870566	0	10.87258097	74.88748346	0	0.1739929	0	0.07978809	0	-2.255837949	0
0.468	14.44198838	95.6608906	0	-0.12045409	0	0.1147316	0	-3.006018009	0	11.23776561	74.4367492	0	0.17402835	0	0.07977881	0	-2.339077206	0
0.472	15.06253737	96.73044495	0	-0.12045523	0	0.11471133	0	-3.148083028	0	11.52521166	74.01401398	0	0.17406375	0	0.07979601	0	-2.408778967	0
0.476	15.55883457	97.53569145	0	-0.12033603	0	0.1149767	0	-3.268069162	0	11.74950744	73.65566667	0	0.17398749	0	0.07988333	0	-2.467935678	0
0.48	15.93984405	98.10133364	0	-0.12039561	0	0.11513457	0	-3.367832519	0	11.9147812	73.32919453	0	0.17396687	0	0.07983585	0	-2.517401516	0
0.484	16.23139609	98.53923813	0	-0.12021639	0	0.11529585	0	-3.452805918	0	12.01121654	72.91893567	0	0.17401604	0	0.07989769	0	-2.555072857	0
0.488	16.41532917	98.68163814	0	-0.1202867	0	0.11538218	0	-3.51906393	0	12.07552653	72.5926801	0	0.17400206	0	0.07983426	0	-2.588711405	0
0.492	16.52934387	98.69244643	0	-0.12029148	0	0.11530301	0	-3.574508398	0	12.090646	72.19012695	0	0.17406855	0	0.07983522	0	-2.614629837	0
0.496	16.57339662	98.5013822	0	-0.12008676	0	0.11561431	0	-3.618926955	0	12.07881204	71.78852401	0	0.17408853	0	0.07992865	0	-2.637500295	0
0.5	16.56032815	98.11293955	0	-0.12014895	0	0.11566772	0	-3.65477549	0	12.05039573	71.3934976	0	0.17410983	0	0.07990587	0	-2.659457625	0
0.504	16.51596344	97.60728684	0	-0.12019926	0	0.11556822	0	-3.687341427	0	12.00332005	70.93812645	0	0.17414976	0	0.07993931	0	-2.679852098	0
0.508	16.43711097	96.89392146	0	-0.12041182	0	0.11497608	0	-3.715441643	0	11.96463651	70.5294594	0	0.17398047	0	0.08004405	0	-2.704484312	0
0.512	16.36797528	96.16510256	0	-0.12043672	0	0.1149848	0	-3.748527432	0	11.91367848	69.99522504	0	0.17405188	0	0.08005616	0	-2.728422413	0
0.516	16.31501362	95.39449954	0	-0.12040067	0	0.11483655	0	-3.787648684	0	11.86669889	69.38503563	0	0.17418379	0	0.08000727	0	-2.754940171	0
0.52	16.26224077	94.43211623	0	-0.12024363	0	0.11539849	0	-3.828509484	0	11.86100907	68.87489875	0	0.1740595	0	0.08009539	0	-2.792357236	0
0.524	16.26669965	93.56128468	0	-0.12024395	0	0.11537846	0	-3.883904147	0	11.85896678	68.20929818	0	0.17416216	0	0.08007968	0	-2.831495708	0
0.528	16.31016036	92.63536574	0	-0.12005954	0	0.11567725	0	-3.949048279	0	11.89578584	67.56343577	0	0.17414398	0	0.08010846	0	-2.880231191	0
0.532	16.4207862	91.78391607	0	-0.12007422	0	0.11562937	0	-4.030201838	0	11.9574479	66.83610524	0	0.17425769	0	0.08012223	0	-2.934751597	0
0.536	16.58502777	90.90920959	0	-0.11987409	0	0.11598855	0	-4.123537633	0	12.06851398	66.15238046	0	0.17423049	0	0.08015015	0	-3.000596217	0
0.54	16.82439459	90.11881286	0	-0.11991024	0	0.11604201	0	-4.233813055	0	12.21528432	65.43040321	0	0.17431066	0	0.08007716	0	-3.073943015	0
0.544	17.13566352	89.3901695	0	-0.11993066	0	0.11522773	0	-4.359692334	0	12.40581437	64.7163647	0	0.174044	0	0.08010497	0	-3.156313951	0
0.548	17.52130687	88.73844223	0	-0.11983142	0	0.11569351	0	-4.501208127	0	12.63999233	64.01652782	0	0.17413336	0	0.08014593	0	-3.247202768	0
0.552	17.98755469	88.20027799	0	-0.11974735	0	0.11585869	0	-4.659317435	0	12.91218594	63.313686	0	0.17420637	0	0.08023794	0	-3.344644345	0
0.556	18.53176496	87.76825563	0	-0.11980766	0	0.11589842	0	-4.832605956	0	13.22465902	62.6332816	0	0.17429129	0	0.08019145	0	-3.448649714	0
0.56	19.15557979	87.45651425	0	-0.11948844	0	0.11647921	0	-5.020625718	0	13.57513162	61.9784786	0	0.17440195	0	0.0803569	0	-3.558005327	0
0.564	19.85488698	87.25207908	0	-0.11956655	0	0.11653908	0	-5.221269887	0	13.96733222	61.37928542	0	0.17447192	0	0.08027711	0	-3.673010638	0
0.568	20.64462567	87.22428818	0	-0.11918435	0	0.11683995	0	-5.437290837	0	14.38639539	60.7830395	0	0.17442681	0	0.08032019	0	-3.789025633	0
0.572	21.51801315	87.34373071	0	-0.11920001	0	0.11690474	0	-5.665608549	0	14.83946924	60.23486445	0	0.17457233	0	0.08031358	0	-3.907174106	0
0.576	22.45628514	87.53917289	0	-0.11896196	0	0.11752321	0	-5.899923232	0	15.34548913	59.81984189	0	0.17467699	0	0.08043059	0	-4.031709043	0
0.58	23.4931332	87.94856959	0	-0.11901839	0	0.11764567	0	-6.147756046	0	15.87008843	59.41104426	0	0.17478294	0	0.08043263	0	-4.152934019	0
0.584	24.6130716	88.51417519	0	-0.11865374	0	0.11827079	0	-6.40376159	0	16.42656556	59.07364695	0	0.17491785	0	0.08054608	0	-4.27381886	0
0.588	25.80958274	89.22074679	0	-0.11877032	0	0.11842743	0	-6.66508922	0	17.01713179	58.82625927	0	0.1749697	0	0.08052437	0	-4.394518995	0
0.592	27.09271245	90.11385856	0	-0.11842534	0	0.11896475	0	-6.933277018	0	17.62481046	58.62239448	0	0.17507701	0	0.08061274	0	-4.510352867	0
0.596	28.44389833	91.14433869	0	-0.11852628	0	0.11922264	0	-7.202597985	0	18.25825513	58.50592524	0	0.17513731	0	0.08061009	0	-4.62337722	0
0.6	29.87746144	92.37496477	0	-0.11809171	0	0.11948303	0	-7.475833741	0	18.89009632	58.40429201	0	0.17503214	0	0.08049918	0	-4.726613729	0
0.604	31.3559479	93.70805414	0	-0.11821255	0	0.11965751	0	-7.742877063	0	19.54167938	58.40080979	0	0.17509725	0	0.08047464	0	-4.825522147	0
0.608	32.85402561	95.09516263	0	-0.11807435	0	0.12033699	0	-7.997148094	0	20.21953887	58.524954	0	0.17518334	0	0.08062067	0	-4.921730101	0
0.612	34.39938609	96.64248926	0	-0.11819401	0	0.12067042	0	-8.245234895	0	20.87516191	58.6471981	0	0.17522276	0	0.08054886	0	-5.0035955	0
0.616	35.94109467	98.22790974	0	-0.11798384	0	0.12146244	0	-8.474827241	0	21.53752736	58.86260039	0	0.17527692	0	0.08052551	0	-5.078499284	0
0.62	37.4905475	99.90546333	0	-0.11824048	0	0.12165975	0	-8.688880688	0	22.17314191	59.08737438	0	0.17521145	0	0.08048471	0	-5.138889597	0
0.624	39.02091265	101.620858	0	-0.11804956	0	0.12241192	0	-8.881441159	0	22.78755771	59.34487458	0	0.17524064	0	0.08043893	0	-5.186612491	0
0.628	40.53090319	103.3860283	0	-0.1183036	0	0.12250796	0	-9.052632441	0	23.36240848	59.59271655	0	0.17516381	0	0.08027457	0	-5.218025759	0
0.632	41.9451413	105.0228332	0	-0.11844691	0	0.12323132	0	-9.186269233	0	23.9556474	59.980486	0	0.17497518	0	0.08035811	0	-5.246448572	0
0.636	43.3550802	106.7723885	0	-0.11871868	0	0.12336297	0	-9.303178358	0	24.46104839	60.24125778	0	0.17486215	0	0.08013023	0	-5.248877292	0
0.64	44.64129861	108.3450414	0	-0.11923096	0	0.12382414	0	-9.378159976	0	24.98628113	60.64204557	0	0.17454624	0	0.08011329	0	-5.249070904	0
0.644	45.85076319	109.8618006	0	-0.11945871	0	0.12452691	0	-9.42231032	0	25.47611603	61.04264759	0	0.17431976	0	0.08009287	0	-5.23532989	0
0.648	47.00652856	111.3757169	0	-0.11994977	0	0.12476852	0	-9.441094655	0	25.90330045	61.37442488	0	0.17398766	0	0.07986611	0	-5.202586085	0
0.652	48.05684067	112.7571788	0	-0.12058116	0	0.12505582	0	-9.425008536	0	26.31982971	61.75499063	0	0.17353472	0	0.07968943	0	-5.161900289	0
0.656	49.02037537	114.0408175	0	-0.12126175	0	0.12536848	0	-9.379288367	0	26.71137142	62.14123436	0	0.17302204	0	0.07949401	0	-5.110806543	0
0.66	49.85013793	115.1057929	0	-0.12216821	0	0.1256797	0	-9.297013174	0	27.13207184	62.64894684	0	0.17247115	0	0.07940762	0	-5.060110961	0
0.664	50.64020155	116.1584222	0	-0.12299036	0	0.12601269	0	-9.198370969	0	27.49578287	63.06978761	0	0.17178397	0	0.07912658	0	-4.994380021	0
0.668	51.32946748	117.0490691	0	-0.12422322	0	0.12591835	0	-9.074917425	0	27.86995542	63.55320828	0	0.17115761	0	0.07907896	0	-4.927336215	0
0.672	51.94824121	117.844229	0	-0.12536631	0	0.12588689	0	-8.935722943	0	28.2267506	64.03219018	0	0.17022657	0	0.07879218	0	-4.855340952	0
0.676	52.47721986	118.5034316	0	-0.12636904	0	0.12637798	0	-8.78150767	0	28.58200251	64.54353695	0	0.16929067	0	0.07852824	0	-4.782895795	0
0.68	52.84851326	118.884474	0	-0.12810389	0	0.12566781	0	-8.605775826	0	28.99271789	65.22007536	0	0.16839005	0	0.07857093	0	-4.721132449	0
0.684	53.1136777	119.12144	0	-0.12953307	0	0.12535792	0	-8.422193727	0	29.38842151	65.91129141	0	0.16721684	0	0.07823876	0	-4.660098678	0
0.688	53.25582578	119.1998718	0	-0.13091538	0	0.12537563	0	-8.232719704	0	29.75918561	66.60850823	0	0.16594657	0	0.07828263	0	-4.600417516	0
0.692	53.0626818	118.6749995	0	-0.13248756	0	0.12527833	0	-8.009633513	0	30.28320551	67.72856699	0	0.16489102	0	0.07835694	0	-4.571148112	0
0.696	52.76015758	118.0881153	0	-0.13398594	0	0.1246386	0	-7.792029542	0	30.69441718	68.70043688	0	0.16339723	0	0.07810422	0	-4.533189748	0
0.7	52.01294801	116.7276809	0	-0.13540996	0	0.1243979	0	-7.533711288	0	31.28380264	70.20724403	0	0.16218734	0	0.07825026	0	-4.531239742	0
0.704	50.9729281	114.9714341	0	-0.13677371	0	0.12399279	0	-7.259999299	0	31.85333715	71.8464485	0	0.1606541	0	0.07816521	0	-4.536824036	0
0.708	49.56545476	112.6845331	0	-0.13799062	0	0.12342025	0	-6.961162079	0	32.43213769	73.73281072	0	0.15911352	0	0.07811316	0	-4.554893486	0
0.712	47.77098846	109.8444007	0	-0.13899956	0	0.12273805	0	-6.63415184	0	32.99735174	75.87396542	0	0.1575735	0	0.07807817	0	-4.582476705	0
0.716	45.47624453	106.1922223	0	-0.13986282	0	0.12262109	0	-6.261836055	0	33.62545951	78.51928647	0	0.15589676	0	0.07795457	0	-4.630046235	0
0.72	42.84874224	102.0960487	0	-0.14045929	0	0.12167532	0	-5.864971138	0	34.11968304	81.29724792	0	0.1543973	0	0.0780955	0	-4.670171067	0
0.724	39.77059246	97.23153493	0	-0.14086256	0	0.12149252	0	-5.424333599	0	34.57732565	84.53498523	0	0.15280115	0	0.07818494	0	-4.716021001	0
0.728	36.38731887	91.87169255	0	-0.14094556	0	0.12107807	0	-4.956595198	0	34.84145396	87.96865077	0	0.15121601	0	0.07821928	0	-4.746021107	0
0.732	32.82609293	86.24474937	0	-0.14109052	0	0.12055641	0	-4.475807315	0	34.78292157	91.38597029	0	0.14960761	0	0.07806374	0	-4.742619085	0
0.736	28.90411307	79.73522795	0	-0.14024851	0	0.12053396	0	-3.953807984	0	34.59214619	95.42630335	0	0.14829943	0	0.07839739	0	-4.731876861	0
0.74	24.99326629	73.17324888	0	-0.13946472	0	0.1204367	0	-3.438181586	0	33.91481336	99.29302757	0	0.14694229	0	0.07846653	0	-4.665468109	0
0.744	21.06298706	66.30521676	0	-0.13841855	0	0.1206237	0	-2.921759726	0	32.81009028	103.2845029	0	0.14565744	0	0.07857353	0	-4.551263319	0
0.748	17.30808618	59.53284121	0	-0.13753442	0	0.12071416	0	-2.4287127	0	31.1245275	107.0558313	0	0.14442619	0	0.07860976	0	-4.36746931	0
0.752	13.71304784	52.58864315	0	-0.13555014	0	0.120813	0	-1.954409518	0	28.9294013	110.9423652	0	0.14356205	0	0.07880365	0	-4.123072997	0
0.756	10.45632296	45.88477257	0	-0.1338024	0	0.12142561	0	-1.52199242	0	26.11706744	114.607755	0	0.14274034	0	0.07908343	0	-3.80152553	0
0.76	7.571752686	39.35817526	0	-0.13214322	0	0.12212039	0	-1.134925488	0	22.73827149	118.1941502	0	0.14192393	0	0.07907363	0	-3.408225932	0
0.764	5.14619685	33.26460188	0	-0.12966997	0	0.12243657	0	-0.805272967	0	18.80025143	121.5233107	0	0.14148732	0	0.07934309	0	-2.941849038	0
0.768	3.17340894	27.48863989	0	-0.12738929	0	0.1230915	0	-0.532033485	0	14.40539194	124.7821	0	0.14104475	0	0.07937713	0	-2.415116055	0
0.772	1.669474445	22.17742497	0	-0.12498425	0	0.12369371	0	-0.318425481	0	9.626900815	127.8844795	0	0.14077994	0	0.07949577	0	-1.836176964	0
0.776	0.603648531	17.29153613	0	-0.12243063	0	0.12448339	0	-0.160882722	0	4.57030581	130.9165913	0	0.14066038	0	0.07957223	0	-1.218065148	0
0.78	-0.063993775	12.81467892	0	-0.11980669	0	0.12534082	0	-0.054711944	0	-0.668791145	133.9246472	0	0.14061766	0	0.07960413	0	-0.571787861	0
0.784	-0.380858899	8.684670096	0	-0.11747972	0	0.12702451	0	0.005962888	0	-6.007335983	136.984409	0	0.14069478	0	0.07992276	0	0.094053392	0
0.788	-0.415183104	5.112934332	0	-0.11443164	0	0.12683671	0	0.02824486	0	-11.3589491	139.8842108	0	0.1408214	0	0.0797008	0	0.77274802	0
0.792	-0.199727569	1.711808595	0	-0.11194123	0	0.12840135	0	0.017492475	0	-16.6846971	142.9998271	0	0.14106844	0	0.0799854	0	1.461273725	0
0.796	-2.78E-17	0	0	-0.10891149	0	0.12845839	0	0	0	-21.71765308	144.7897595	0	0.14141542	0	0.07970706	0	2.13607621	0
0.8	0	0	0	-0.10635571	0	0.12988678	0	0	0	-26.27066533	145.1982775	0	0.14176417	0	0.08003711	0	2.77464482	0
0.804	0	0	0	-0.10328228	0	0.12963971	0	0	0	-30.53458095	145.8949357	0	0.1421884	0	0.07957558	0	3.39424697	0
0.808	0	0	0	-0.10026632	0	0.13021308	0	0	0	-34.49345258	146.8308205	0	0.14263969	0	0.0790458	0	3.99235239	0
0.812	0	-2.81E-18	0	-0.09747743	0	0.13076053	0	0	0	-38.12498516	147.9530531	0	0.14315079	0	0.079144	0	4.564273835	0
0.816	0	0	0	-0.09484662	0	0.13164253	0	0	0	-41.40275353	149.2075412	0	0.14373124	0	0.07955064	0	5.10373472	0
0.82	0	0	0	-0.09188993	0	0.13147652	0	1.37E-21	0	-44.29936001	150.5416325	0	0.14420378	0	0.0791507	0	5.603668155	0
0.824	0	0	0	-0.09188993	0	0.13214496	0	0	0	-46.78980154	151.906415	0	0.14479818	0	0.07950574	0	6.05700542	0
0.828	0	0	0	-0.09188993	0	0.13181464	0	0	0	-48.85463612	153.2586243	0	0.147406158	0	0.07906186	0	6.457359415	0
0.832	0	0	0	-0.09188993	0	0.13248783	0	0	0	-50.48306292	154.5624322	0	0.149602789	0	0.07924831	0	6.79964613	0
0.836	0	0	0	-0.09188993	0	0.13251523	0	0	0	-51.67555497	155.7909632	0	0.151424783	0	0.07948716	0	7.08061093	0
0.84	0	0	0	-0.09188993	0	0.13197367	0	0	0	-52.44465557	156.9265327	0	0.152909163	0	0.07896362	0	7.299087515	0
0.844	0	0	0	-0.09188993	0	0.13159692	0	-6.70E-25	0	-52.81308739	157.9589986	0	0.15409249	0	0.0788621	0	7.455861625	0
0.848	0	0	0	-0.09188993	0	0.13153191	0	0	0	-52.81038264	158.8830809	0	0.155010324	0	0.07882826	0	7.55325922	0
0.852	6.70E-25	0	0	-0.09188993	0	0.13115971	0	0	0	-52.46991562	159.6960252	0	0.155696789	0	0.07893476	0	7.594717015	0
0.856	0	0	0	-0.09188993	0	0.1309001	0	0	0	-51.82694871	160.3962715	0	0.156184354	0	0.07874004	0	7.584436485	0
0.86	-4.19E-26	-3.35E-25	0	-0.09188993	0	0.13033678	0	0	0	-50.91740294	160.9830928	0	0.156503665	0	0.07880225	0	7.527078135	0
0.864	0	0	0	-0.09188993	0	0.12997213	0	0	0	-49.77704489	161.4568161	0	0.156683398	0	0.07865042	0	7.42748401	0
0.868	0	0	0	-0.09188993	0	0.12908407	0	-3.27E-28	0	-48.44088537	161.8191209	0	0.156750139	0	0.07868027	0	7.2904605	0
0.872	0	0	0	-0.09188993	0	0.12861124	0	0	0	-46.94271109	162.0731185	0	0.15672826	0	0.07873515	0	7.120648565	0
0.876	0	0	0	-0.09188993	0	0.1280832	0	0	0	-45.31470507	162.2231364	0	0.156639828	0	0.0788281	0	6.92246408	0
0.88	0	0	0	-0.09188993	0	0.12730846	0	0	0	-43.58704434	162.2741368	0	0.15650462	0	0.07848472	0	6.70005371	0
0.884	-2.05E-29	-1.64E-28	0	-0.09188993	0	0.12665505	0	1.28E-30	0	-41.78739743	162.2307866	0	0.156339986	0	0.07857834	0	6.45724411	0
0.888	0	0	0	-0.09188993	0	0.12568451	0	0	0	-39.94036948	162.0963932	0	0.156160927	0	0.07859778	0	6.1975064	0
0.892	-1.28E-30	0	0	-0.09188993	0	0.12456861	0	0	0	-38.06702861	161.8719769	0	0.155979954	0	0.07844677	0	5.923952925	0
0.896	0	0	0	-0.09188993	0	0.12368422	0	0	0	-36.18466753	161.5557308	0	0.155807165	0	0.07845483	0	5.63936651	0
0.9	0	0	0	-0.09188993	0	0.12259053	0	0	0	-34.30691912	161.1430665	0	0.155650373	0	0.07829596	0	5.346254035	0
0.904	0	0	0	-0.09188993	0	0.12173823	0	0	0	-32.4442397	160.6272317	0	0.155515283	0	0.07826826	0	5.046910825	0
0.908	0	0	0	-0.09188993	0	0.12044205	0	0	0	-30.60463257	160.0001717	0	0.155405765	0	0.07821431	0	4.74347713	0
0.912	0	0	0	-0.09188993	0	0.11932104	0	0	0	-28.79438652	159.2532186	0	0.155324091	0	0.07834539	0	4.437962675	0
0.916	0	0	0	-0.09188993	0	0.11841716	0	-3.90E-35	0	-27.01863009	158.377401	0	0.155271183	0	0.07825513	0	4.13223503	0
0.92	0	0	0	-0.09188993	0	0.11747012	0	0	0	-25.2816432	157.363453	0	0.155246769	0	0.07818928	0	3.827992645	0
0.924	0	3.12E-34	0	-0.09188993	0	0.11653245	0	-2.44E-36	0	-23.58700959	156.2017548	0	0.155249545	0	0.07812254	0	3.52674235	0
0.928	0	0	0	-0.09188993	0	0.11480701	0	0	0	-21.93772804	154.8824478	0	0.155277235	0	0.07883485	0	3.22979273	0
0.932	2.44E-36	0	0	-0.09188993	0	0.11393392	0	0	0	-20.33634397	153.3958665	0	0.155326722	0	0.07878297	0	2.93827345	0
0.936	0	0	0	-0.09188993	0	0.11299193	0	0	0	-18.78509882	151.7332638	0	0.155394091	0	0.07869536	0	2.65317807	0
0.94	0	-1.22E-36	0	-0.09188993	0	0.11202732	0	-1.90E-38	0	-17.2860596	149.8876791	0	0.155474755	0	0.07860923	0	2.375408205	0
0.944	0	0	0	-0.09188993	0	0.11047066	0	0	0	-15.84120077	147.8547715	0	0.155563588	0	0.07845972	0	2.105803435	0
0.948	0	0	0	-0.09188993	0	0.10975121	0	0	0	-14.45244924	145.6334732	0	0.15565498	0	0.07839392	0	1.845159485	0
0.952	0	0	0	-0.09188993	0	0.10886074	0	0	0	-13.12170314	143.2263882	0	0.155743013	0	0.0783573	0	1.59423347	0
0.956	0	0	0	-0.09188993	0	0.10792852	0	0	0	-11.85080132	140.6399422	0	0.155821549	0	0.07831799	0	1.353728685	0
0.96	0	0	0	-0.09188993	0	0.10695399	0	0	0	-10.64142639	137.8843384	0	0.155884338	0	0.07828726	0	1.12426258	0
0.964	7.44E-41	0	0	-0.09188993	0	0.10596977	0	4.65E-42	0	-9.494961427	134.9734068	0	0.155925207	0	0.07826723	0	0.90632644	0
0.968	0	0	0	-0.09188993	0	0.10395783	0	0	0	-8.412341877	131.9244632	0	0.15593821	0	0.07842781	0	0.70023919	0
0.972	0	0	0	-0.09188993	0	0.10338191	0	0	0	-7.39394247	128.7582187	0	0.155917855	0	0.07844309	0	0.506104255	0
0.976	0	0	0	-0.09188993	0	0.10247047	0	0	0	-6.439533836	125.4986586	0	0.155859388	0	0.07843858	0	0.32378912	0
0.98	0	0	0	-0.09188993	0	0.10156415	0	1.82E-44	0	-5.548353666	122.1728049	0	0.155759008	0	0.0784599	0	0.15294179	0
0.984	0	0	0	-0.09188993	0	0.10057356	0	0	0	-4.719306584	118.8103827	0	0.155614162	0	0.07848427	0	-0.00695665	0
0.988	0	-1.45E-43	0	-0.09188993	0	0.09958953	0	0	0	-3.951204841	115.4433958	0	0.155423844	0	0.07852189	0	-0.156517485	0
0.992	0	0	0	-0.09188993	0	0.09772544	0	0	0	-3.242924356	112.1054808	0	0.155188728	0	0.07863721	0	-0.296364625	0
0.996	-2.27E-45	9.08E-45	0	-0.09188993	0	0.09721189	0	-1.42E-46	0	-2.593420658	108.830962	0	0.15491139	0	0.07864971	0	-0.427068725	0
1	0	0	0	-0.09188993	0	0.0961684	0	0	0	-2.001612933	105.6537747	0	0.154596283	0	0.07864556	0	-0.549118285	0
1.004	-1.42E-46	-1.14E-45	0	-0.09188993	0	0.09535159	0	0	0	-1.466192719	102.6063718	0	0.154249654	0	0.07868534	0	-0.66293211	0
1.008	0	0	0	-0.09188993	0	0.09425206	0	0	0	-0.985464241	99.71858278	0	0.153879128	0	0.07871115	0	-0.76888881	0
1.012	0	3.55E-47	0	-0.09188993	0	0.0933555	0	0	0	-0.557311928	97.01654311	0	0.153493375	0	0.07874827	0	-0.867338365	0
1.016	0	0	0	-0.09188993	0	0.09232034	0	0	0	-0.179283769	94.52194826	0	0.153101614	0	0.07879397	0	-0.958584845	0
1.02	0	4.43E-48	0	-0.09188993	0	0.09142391	0	0	0	0.151291446	92.25173145	0	0.152713181	0	0.07885572	0	-1.042860275	0
1.024	0	0	0	-0.09188993	0	0.08958346	0	0	0	0.437182927	90.21810522	0	0.152337108	0	0.0788392	0	-1.120303425	0
1.028	-3.46E-50	0	0	-0.09188993	0	0.08926516	0	0	0	0.681124579	88.42881533	0	0.151981745	0	0.07890742	0	-1.19094099	0
1.032	0	0	0	-0.09188993	0	0.08823305	0	0	0	0.885669147	86.88739153	0	0.151654535	0	0.07891431	0	-1.25466075	0
1.036	-4.33E-51	0	0	-0.09188993	0	0.086587	0	0	0	1.053068341	85.59327981	0	0.151361666	0	0.07905071	0	-1.311190505	0
1.04	0	0	0	-0.09188993	0	0.08644649	0	0	0	1.185292678	84.54193485	0	0.151107841	0	0.07923323	0	-1.36013597	0
1.044	2.71E-52	0	0	-0.09188993	0	0.08543126	0	0	0	1.284234632	83.72499385	0	0.150896283	0	0.07926678	0	-1.401092095	0
1.048	0	0	0	-0.09188993	0	0.08496808	0	0	0	1.351955794	83.13059282	0	0.150728732	0	0.07941219	0	-1.43377435	0
1.052	1.69E-53	0	0	-0.09188993	0	0.0839559	0	0	0	1.390841704	82.74385489	0	0.150605609	0	0.07946303	0	-1.4581239	0
1.056	0	0	0	-0.09188993	0	0.08352191	0	0	0	1.403690673	82.54755969	0	0.150526196	0	0.07962438	0	-1.47438158	0
1.06	0	-8.46E-54	0	-0.09188993	0	0.08260536	0	-6.61E-56	0	1.393789583	82.52295625	0	0.150488718	0	0.07967537	0	-1.48313185	0
1.064	0	0	0	-0.09188993	0	0.08139309	0	0	0	1.364915589	82.65063491	0	0.150490505	0	0.07944621	0	-1.485296425	0
1.068	0	-5.29E-55	0	-0.09188993	0	0.08087286	0	8.26E-57	0	1.321193145	82.91138486	0	0.150528212	0	0.07953661	0	-1.48205986	0
1.072	0	0	0	-0.09188993	0	0.08037167	0	0	0	1.266847457	83.28696151	0	0.150598052	0	0.07967821	0	-1.47474541	0
1.076	-4.13E-57	0	0	-0.09188993	0	0.0795253	0	5.16E-58	0	1.205952629	83.76063781	0	0.150696027	0	0.07979066	0	-1.46468697	0
1.08	0	0	0	-0.09188993	0	0.07934947	0	0	0	1.142255	84.31745591	0	0.150818172	0	0.07989987	0	-1.453142225	0
1.084	-2.58E-58	0	0	-0.09188993	0	0.07897775	0	3.23E-59	0	1.079096664	84.94421746	0	0.150960624	0	0.08006208	0	-1.44125842	0
1.088	0	0	0	-0.09188993	0	0.07813157	0	0	0	1.019398571	85.62932065	0	0.15111972	0	0.08006632	0	-1.43006329	0
1.092	-3.23E-59	2.58E-58	0	-0.09188993	0	0.07819933	0	0	0	0.965673747	86.36258236	0	0.151292119	0	0.08021746	0	-1.42046757	0
1.096	0	0	0	-0.09188993	0	0.07794835	0	0	0	0.920056561	87.13518915	0	0.151474912	0	0.08040776	0	-1.4132755	0
1.1	0	0	0	-0.09188993	0	0.07720089	0	-2.52E-61	0	0.88428686	87.93983987	0	0.151665808	0	0.08040202	0	-1.409172905	0
1.104	0	0	0	-0.09188993	0	0.07730997	0	0	0	0.859630001	88.77100859	0	0.15186331	0	0.08055512	0	-1.408688165	0
1.108	-1.26E-61	0	0	-0.09188993	0	0.07706331	0	0	0	0.846797673	89.62517998	0	0.152066912	0	0.08074669	0	-1.41216012	0
1.112	0	0	0	-0.09188993	0	0.07644473	0	0	0	0.84591624	90.50091698	0	0.152277143	0	0.08076697	0	-1.419729035	0
1.116	7.88E-63	-6.30E-62	0	-0.09188993	0	0.07645316	0	0	0	0.856542706	91.39868418	0	0.152495609	0	0.08087733	0	-1.431345245	0
1.12	0	0	0	-0.09188993	0	0.0761361	0	0	0	0.877724729	92.32043824	0	0.152724853	0	0.08105174	0	-1.44679278	0
1.124	0	0	0	-0.09188993	0	0.07570869	0	0	0	0.90810679	93.26906028	0	0.152968187	0	0.08120312	0	-1.46572708	0
1.128	0	0	0	-0.09188993	0	0.0753606	0	0	0	0.946070918	94.24775209	0	0.153229556	0	0.08088927	0	-1.487720385	0
1.132	6.15E-65	0	0	-0.09188993	0	0.07491108	0	-7.69E-66	0	0.989885025	95.25956345	0	0.153513313	0	0.08098801	0	-1.51230987	0
1.136	0	0	0	-0.09188993	0	0.07436278	0	0	0	1.037825968	96.30719387	0	0.153824025	0	0.08112587	0	-1.53904166	0
1.14	3.85E-66	-3.08E-65	0	-0.09188993	0	0.07371585	0	2.40E-67	0	1.0882433	97.39308181	0	0.154166189	0	0.0811738	0	-1.56749244	0
1.144	0	0	0	-0.09188993	0	0.07313779	0	0	0	1.139548374	98.51963733	0	0.154544017	0	0.08082906	0	-1.59725542	0
1.148	0	-1.92E-66	0	-0.09188993	0	0.07257594	0	0	0	1.1901576	99.6893725	0	0.154961208	0	0.08090781	0	-1.62790619	0
1.152	0	0	0	-0.09188993	0	0.07186449	0	0	0	1.238453876	100.9047152	0	0.15542076	0	0.0809615	0	-1.658979765	0
1.156	0	0	0	-0.09188993	0	0.07107696	0	0	0	1.282803215	102.1674958	0	0.155924666	0	0.08098259	0	-1.689970405	0
1.16	0	0	0	-0.09188993	0	0.07033356	0	0	0	1.321621312	103.4783187	0	0.156473663	0	0.0809524	0	-1.720351475	0
1.164	0	0	0	-0.09188993	0	0.06954796	0	1.17E-70	0	1.353438584	104.8361112	0	0.157067171	0	0.08090516	0	-1.74960487	0
1.168	0	0	0	-0.09188993	0	0.06886253	0	0	0	1.376842912	106.2380235	0	0.157703643	0	0.08081834	0	-1.777222975	0
1.172	0	-9.39E-70	0	-0.09188993	0	0.06810569	0	-1.47E-71	0	1.390250074	107.6795993	0	0.158380871	0	0.0802739	0	-1.802647185	0
1.176	0	0	0	-0.09188993	0	0.06797409	0	0	0	1.391698977	109.1550404	0	0.159096147	0	0.08035469	0	-1.825198245	0
1.18	7.34E-72	-5.87E-71	0	-0.09188993	0	0.06695172	0	1.83E-72	0	1.378979858	110.6575314	0	0.159846202	0	0.08032426	0	-1.844155865	0
1.184	0	0	0	-0.09188993	0	0.06612913	0	0	0	1.350112659	112.1796039	0	0.160627171	0	0.08034672	0	-1.8590101	0
1.188	0	0	0	-0.09188993	0	0.06548678	0	0	0	1.303833351	113.7134898	0	0.161434631	0	0.07998236	0	-1.86966489	0
1.192	0	0	0	-0.09188993	0	0.06486614	0	0	0	1.239851452	115.2515426	0	0.162263944	0	0.08000782	0	-1.876434785	0
1.196	0	0	0	-0.09188993	0	0.06415023	0	0	0	1.158999303	116.7867659	0	0.163110698	0	0.08008627	0	-1.87993185	0
1.2	0	0	0	-0.09188993	0	0.06315491	0	0	0	1.063341748	118.313515	0	0.163971176	0	0.07978554	0	-1.880964635	0
1.204	0	0	0	-0.09188993	0	0.06307874	0	0	0	0.955960096	119.828434	0	0.164842747	0	0.07986	0	-1.880378175	0
1.208	0	0	0	-0.09188993	0	0.06236128	0	0	0	0.840191561	121.3309775	0	0.16572403	0	0.07986583	0	-1.878765015	0
1.212	0	1.79E-75	0	-0.09188993	0	0.06181622	0	2.80E-77	0	0.718558971	122.8227379	0	0.166614546	0	0.07985137	0	-1.87616405	0
1.216	0	0	0	-0.09188993	0	0.06110794	0	0	0	0.591892865	124.3058796	0	0.167513816	0	0.07962727	0	-1.87191837	0
1.22	0	1.12E-76	0	-0.09188993	0	0.06053306	0	-1.75E-78	0	0.459052969	125.7815186	0	0.168420591	0	0.07956793	0	-1.864768465	0
1.224	0	0	0	-0.09188993	0	0.06011619	0	0	0	0.317337723	127.248557	0	0.16933233	0	0.0796721	0	-1.853131835	0
1.228	-8.75E-79	0	0	-0.09188993	0	0.05951181	0	1.09E-79	0	0.163384322	128.703237	0	0.170245216	0	0.07958298	0	-1.8354533	0
1.232	0	0	0	-0.09188993	0	0.0586441	0	0	0	-0.005739177	130.1395388	0	0.171154562	0	0.07953405	0	-1.8105215	0
1.236	0	0	0	-0.09188993	0	0.05803078	0	0	0	-0.191516944	131.5502591	0	0.172055498	0	0.07945456	0	-1.777699455	0
1.24	0	0	0	-0.09188993	0	0.05763308	0	0	0	-0.393283086	132.9282211	0	0.172943608	0	0.07954006	0	-1.737053615	0
1.244	0	5.47E-80	0	-0.09188993	0	0.0570332	0	-4.27E-82	0	-0.608034406	134.2668919	0	0.173815202	0	0.07942325	0	-1.6893659	0
1.248	0	0	0	-0.09188993	0	0.05683339	0	0	0	-0.830790754	135.5601298	0	0.174667107	0	0.07950747	0	-1.636030685	0
1.252	4.27E-82	1.71E-81	0	-0.09188993	0	0.05624243	0	0	0	-1.055321074	136.8015911	0	0.1754964	0	0.07943719	0	-1.578878165	0
1.256	0	0	0	-0.09188993	0	0.05566512	0	0	0	-1.274959815	137.9846256	0	0.176300223	0	0.07940542	0	-1.519978055	0
1.26	-2.67E-83	0	0	-0.09188993	0	0.05516729	0	0	0	-1.483295737	139.1029801	0	0.177075951	0	0.07939411	0	-1.461458435	0
1.264	0	0	0	-0.09188993	0	0.05459095	0	0	0	-1.674631754	140.1518564	0	0.177821458	0	0.07927389	0	-1.40535531	0
