# Supplementary material for: Hindlimb kinematics, kinetics and muscle dynamics during sit-to-stand and sit-to-walk transitions in emus (Dromaius novaehollandiae)
Source: J Exp Biol. 2024 Dec 2;227(24):jeb247519. doi: 10.1242/jeb.247519 (PMC11708823; doi:10.1242/jeb.247519)
Supplement: Dataset 1. [file jexbio-227-247519-Dataset1.zip › Dataset1/DataS1/Motion Files/GRFs/sts_exemplar_trial_grf_cut_ascending_partitioned.mot]

sts_exemplar_trial_grf_cut_ascending_partitioned.mot
version = 1
nRows = 289
nColumns = 19
endheader
time	ground_force_pes_r_vx	ground_force_pes_r_vy	ground_force_pes_r_vz	ground_force_pes_r_px	ground_force_pes_r_py	ground_force_pes_r_pz	ground_torque_pes_r_x	ground_torque_pes_r_y	ground_torque_pes_r_z	ground_force_digits_r_vx	ground_force_digits_r_vy	ground_force_digits_r_vz	ground_force_digits_r_px	ground_force_digits_r_py	ground_force_digits_r_pz	ground_torque_digits_r_x	ground_torque_digits_r_y	ground_torque_digits_r_z
0	0.340876215	22.75525173	0	-0.16016627	0	0.12770423	0	-0.055127469	0	1.778835019	118.7464447	0	0.13615784	0	0.06349592	0	-0.287678251	0
0.004	0.34439048	22.84442929	0	-0.16018821	0	0.12771694	0	-0.053874268	0	1.788159973	118.6138886	0	0.13613645	0	0.06351041	0	-0.279728432	0
0.008	0.34639148	22.94341447	0	-0.1602099	0	0.12773075	0	-0.052716316	0	1.78908238	118.5007743	0	0.13611512	0	0.06352488	0	-0.272275264	0
0.012	0.346526147	23.05334484	0	-0.16023136	0	0.12774562	0	-0.051685486	0	1.779867822	118.4092658	0	0.13609383	0	0.06353928	0	-0.265472994	0
0.016	0.344355089	23.17546615	0	-0.1602526	0	0.12776159	0	-0.050821588	0	1.758392646	118.3417077	0	0.13607258	0	0.06355366	0	-0.259512082	0
0.02	0.339373587	23.31122678	0	-0.16027361	0	0.12777852	0	-0.050170247	0	1.722264361	118.3005887	0	0.13605136	0	0.06356787	0	-0.254605638	0
0.024	0.331037553	23.46233319	0	-0.16029441	0	0.12779638	0	-0.049782153	0	1.668970615	118.2885273	0	0.13603017	0	0.06358188	0	-0.250983457	0
0.028	0.320572333	23.76287199	0	-0.16008251	0	0.12753319	0	-0.049991057	0	1.594252139	118.1761666	0	0.13625566	0	0.06338768	0	-0.248612688	0
0.032	0.30346732	23.92769588	0	-0.16016229	0	0.12752631	0	-0.050252754	0	1.499774569	118.2537537	0	0.13618125	0	0.06339801	0	-0.248355581	0
0.036	0.281718552	24.14110708	0	-0.16018012	0	0.12754795	0	-0.05101636	0	1.381015183	118.3423496	0	0.13616408	0	0.06342166	0	-0.25008778	0
0.04	0.254452439	24.37600687	0	-0.16020587	0	0.12756697	0	-0.052284806	0	1.236713272	118.4745224	0	0.13613876	0	0.06344111	0	-0.254119449	0
0.044	0.221278203	24.63966941	0	-0.16023104	0	0.12758619	0	-0.054130646	0	1.065529992	118.6484093	0	0.1361138	0	0.06345921	0	-0.260657519	0
0.048	0.181774315	24.93518632	0	-0.16025582	0	0.12760528	0	-0.056612484	0	0.866518854	118.8661287	0	0.13608902	0	0.06347569	0	-0.269871926	0
0.052	0.135525272	25.2657651	0	-0.16028016	0	0.12762401	0	-0.059783281	0	0.639008549	119.129367	0	0.1360645	0	0.0634904	0	-0.281881209	0
0.056	0.082388392	25.72469977	0	-0.16005828	0	0.12761352	0	-0.063915158	0	0.382239561	119.3493122	0	0.13627809	0	0.06344241	0	-0.296533302	0
0.06	0.021096519	26.1269728	0	-0.16010021	0	0.12763477	0	-0.068597922	0	0.096665164	119.7149244	0	0.1362367	0	0.06346606	0	-0.314318658	0
0.064	-0.048350806	26.57864444	0	-0.1601302	0	0.12764592	0	-0.074122023	0	-0.218523591	120.1233498	0	0.13620698	0	0.06347728	0	-0.334997737	0
0.068	-0.12655594	27.0766968	0	-0.16016007	0	0.12765581	0	-0.080517605	0	-0.563587725	120.5798322	0	0.1361773	0	0.06348597	0	-0.358566605	0
0.072	-0.214173368	27.62304684	0	-0.16018966	0	0.12766377	0	-0.087827127	0	-0.938812093	121.0834504	0	0.13614782	0	0.06349155	0	-0.384983293	0
0.076	-0.311918073	28.21869012	0	-0.16021924	0	0.12766946	0	-0.096089358	0	-1.344479819	121.6327706	0	0.13611836	0	0.06349389	0	-0.414179922	0
0.08	-0.422252637	28.98079029	0	-0.16002708	0	0.12775794	0	-0.105764828	0	-1.77913317	122.1086166	0	0.13630824	0	0.06346446	0	-0.445633012	0
0.084	-0.542765967	29.66301196	0	-0.16007981	0	0.1277489	0	-0.116010731	0	-2.246113684	122.753638	0	0.13625544	0	0.06345675	0	-0.480084064	0
0.088	-0.675759847	30.39816438	0	-0.16012046	0	0.12774246	0	-0.127304209	0	-2.743874757	123.4295828	0	0.1362149	0	0.06345088	0	-0.516909681	0
0.092	-0.824094765	31.26295686	0	-0.15991433	0	0.12755465	0	-0.140005956	0	-3.270035702	124.0524627	0	0.13641214	0	0.06338445	0	-0.555548334	0
0.096	-0.983944153	32.07312061	0	-0.15998673	0	0.12752148	0	-0.153311203	0	-3.82855298	124.7973689	0	0.13634733	0	0.06338037	0	-0.596537987	0
0.1	-1.158327188	32.93114602	0	-0.16001774	0	0.1275076	0	-0.167637344	0	-4.416147259	125.5507008	0	0.13631743	0	0.06336966	0	-0.639120971	0
0.104	-1.351893824	33.93545628	0	-0.15979615	0	0.12786019	0	-0.183491725	0	-5.027495307	126.200996	0	0.13653155	0	0.06367238	0	-0.682378875	0
0.108	-1.556828982	34.86312285	0	-0.15976561	0	0.12788232	0	-0.199656677	0	-5.669290771	126.9562572	0	0.13655281	0	0.06358617	0	-0.727062363	0
0.112	-1.776535598	35.80516437	0	-0.15975307	0	0.12752811	0	-0.216521713	0	-6.336491906	127.7087465	0	0.13659786	0	0.06349057	0	-0.772282912	0
0.116	-2.007647901	36.69756372	0	-0.15981427	0	0.12749359	0	-0.233604966	0	-7.030196383	128.5041464	0	0.13653718	0	0.06345427	0	-0.818016339	0
0.12	-2.258106936	37.68876388	0	-0.15957901	0	0.12794812	0	-0.251766429	0	-7.739428001	129.1743406	0	0.13673168	0	0.06371775	0	-0.862903401	0
0.124	-2.518456124	38.61450353	0	-0.15952544	0	0.12796572	0	-0.269869126	0	-8.469722062	129.8629384	0	0.13679544	0	0.06369995	0	-0.907586384	0
0.128	-2.785428645	39.44960103	0	-0.15949256	0	0.12789295	0	-0.287588529	0	-9.219466195	130.5738934	0	0.13682471	0	0.06355601	0	-0.951886786	0
0.132	-3.063629019	40.28206519	0	-0.15948056	0	0.12786756	0	-0.305428937	0	-9.978174676	131.1978312	0	0.13686983	0	0.06361306	0	-0.994775563	0
0.136	-3.34638111	41.04042094	0	-0.15931553	0	0.12794726	0	-0.322740514	0	-10.74559058	131.785217	0	0.13699532	0	0.06352684	0	-1.036354591	0
0.14	-3.631907045	41.73001361	0	-0.15932035	0	0.1279109	0	-0.33941984	0	-11.51544677	132.3105862	0	0.13704309	0	0.0636895	0	-1.076175975	0
0.144	-3.913482651	42.30418086	0	-0.15914465	0	0.12794358	0	-0.354943873	0	-12.28526203	132.8019039	0	0.13716966	0	0.06355459	0	-1.114245002	0
0.148	-4.192639047	42.81365309	0	-0.1591292	0	0.12789691	0	-0.369603331	0	-13.04314399	133.1916808	0	0.13724234	0	0.06372189	0	-1.149822204	0
0.152	-4.45799853	43.17597085	0	-0.15894187	0	0.1282749	0	-0.382580125	0	-13.78908366	133.5480642	0	0.13737192	0	0.06385389	0	-1.18336274	0
0.156	-4.710768657	43.44246162	0	-0.15884309	0	0.12834754	0	-0.394217408	0	-14.50976944	133.8083332	0	0.13747673	0	0.06396463	0	-1.214239992	0
0.16	-4.940159375	43.55001655	0	-0.15900182	0	0.12780066	0	-0.403855585	0	-15.2036037	134.0274963	0	0.13738541	0	0.06353252	0	-1.24288708	0
0.164	-5.150176634	43.57080196	0	-0.15890136	0	0.12787778	0	-0.412072637	0	-15.85434945	134.1287433	0	0.13748775	0	0.06363251	0	-1.268528063	0
0.168	-5.333912027	43.47578755	0	-0.15876454	0	0.1279393	0	-0.418524587	0	-16.45720337	134.1397972	0	0.13761145	0	0.06367347	0	-1.291311933	0
0.172	-5.481056487	43.2115454	0	-0.15875549	0	0.12800107	0	-0.42260531	0	-17.01157485	134.1158298	0	0.13761993	0	0.06374102	0	-1.31164163	0
0.176	-5.607497969	42.92890584	0	-0.15862785	0	0.12791167	0	-0.425705919	0	-17.49178729	133.9105772	0	0.13776237	0	0.06366816	0	-1.327928681	0
0.18	-5.694255074	42.49909356	0	-0.1584597	0	0.12809351	0	-0.426500251	0	-17.90849371	133.6601083	0	0.13788707	0	0.06362731	0	-1.341347894	0
0.184	-5.744438551	41.96363057	0	-0.15854849	0	0.12783564	0	-0.425350734	0	-18.2520531	133.3328587	0	0.13786795	0	0.0636629	0	-1.351485286	0
0.188	-5.762349744	41.36467695	0	-0.15842111	0	0.12789496	0	-0.422680078	0	-18.51365868	132.8991721	0	0.13798216	0	0.06370815	0	-1.358014532	0
0.192	-5.743256461	40.67369144	0	-0.15839091	0	0.12784592	0	-0.418236234	0	-18.69565913	132.4024925	0	0.13802173	0	0.06373835	0	-1.361457931	0
0.196	-5.693620663	39.93809474	0	-0.1583308	0	0.12787467	0	-0.412581898	0	-18.79134916	131.8125544	0	0.13808589	0	0.06379284	0	-1.361694247	0
0.2	-5.622355667	39.21700995	0	-0.15824429	0	0.12783448	0	-0.406438406	0	-18.79367133	131.0894648	0	0.13819507	0	0.06367329	0	-1.358588869	0
0.204	-5.51779012	38.42262597	0	-0.15807297	0	0.12806766	0	-0.399022907	0	-18.71814103	130.3420601	0	0.13833022	0	0.06373526	0	-1.353615648	0
0.208	-5.375439703	37.51478982	0	-0.15811658	0	0.12799026	0	-0.39004537	0	-18.57490493	129.632866	0	0.13827406	0	0.06374616	0	-1.347807075	0
0.212	-5.241909973	36.80744708	0	-0.15806987	0	0.12786544	0	-0.382891522	0	-18.32461515	128.6710962	0	0.13840481	0	0.06374059	0	-1.338508258	0
0.216	-5.07046149	35.96082432	0	-0.15797673	0	0.12802639	0	-0.374126911	0	-18.02256099	127.8199531	0	0.13846178	0	0.06380223	0	-1.329805004	0
0.22	-4.893600241	35.18941703	0	-0.15793635	0	0.12790423	0	-0.366046075	0	-17.64565634	126.8882478	0	0.13853071	0	0.0638301	0	-1.31991232	0
0.224	-4.712797804	34.49224143	0	-0.15785177	0	0.12805044	0	-0.35865976	0	-17.20213919	125.8998079	0	0.1386287	0	0.06377924	0	-1.309140635	0
0.228	-4.515904258	33.76848909	0	-0.15780649	0	0.12799437	0	-0.350895992	0	-16.71339741	124.9774454	0	0.13868051	0	0.06382855	0	-1.298668843	0
0.232	-4.324736897	33.17074856	0	-0.15772642	0	0.12807395	0	-0.34427435	0	-16.16548257	123.9893132	0	0.13878417	0	0.06381913	0	-1.286866955	0
0.236	-4.121515571	32.5592285	0	-0.15770206	0	0.12795424	0	-0.337242896	0	-15.58190154	123.0942075	0	0.13882545	0	0.06384801	0	-1.274988659	0
0.24	-3.926944214	32.09486379	0	-0.1576175	0	0.12799433	0	-0.331351545	0	-14.94532028	122.1479075	0	0.13893897	0	0.06383806	0	-1.26107087	0
0.244	-3.723640076	31.64209768	0	-0.15757465	0	0.12779307	0	-0.325081383	0	-14.27455655	121.2998312	0	0.13901122	0	0.06383935	0	-1.246197937	0
0.248	-3.524170666	31.31100715	0	-0.15755237	0	0.12775473	0	-0.319462745	0	-13.55715416	120.4505091	0	0.13907738	0	0.06395211	0	-1.22894323	0
0.252	-3.317326212	31.0126678	0	-0.1574993	0	0.127569	0	-0.313491529	0	-12.80350857	119.6960843	0	0.13915472	0	0.06393901	0	-1.209947776	0
0.256	-3.113311548	30.85231412	0	-0.15745098	0	0.12745655	0	-0.308135844	0	-12.00177504	118.9352649	0	0.13924194	0	0.06384053	0	-1.187859621	0
0.26	-2.89671179	30.69424681	0	-0.15741804	0	0.12747063	0	-0.301919354	0	-11.16478613	118.3047282	0	0.13928216	0	0.06395291	0	-1.163686711	0
0.264	-2.684114188	30.73120685	0	-0.15729528	0	0.1275563	0	-0.296594909	0	-10.27227399	117.6102634	0	0.13942307	0	0.06395876	0	-1.135087391	0
0.268	-2.455784822	30.77536738	0	-0.15728532	0	0.12732351	0	-0.290140639	0	-9.339168079	117.0364464	0	0.13946523	0	0.06393843	0	-1.103383396	0
0.272	-2.221891614	30.98157926	0	-0.15720868	0	0.12740301	0	-0.283818924	0	-8.349528101	116.4240258	0	0.13955731	0	0.06395524	0	-1.066548011	0
0.276	-1.970335162	31.23834311	0	-0.15718491	0	0.12720005	0	-0.276344014	0	-7.309004896	115.8793727	0	0.13961386	0	0.06396814	0	-1.025104656	0
0.28	-1.704764424	31.66122874	0	-0.15709828	0	0.12731743	0	-0.26848821	0	-6.207196113	115.2812982	0	0.13970632	0	0.06399626	0	-0.977589015	0
0.284	-1.414438234	32.14529272	0	-0.15708789	0	0.12709881	0	-0.259066043	0	-5.048232518	114.7288783	0	0.13975357	0	0.06401395	0	-0.924625472	0
0.288	-1.099999737	32.80821125	0	-0.15699092	0	0.12724985	0	-0.248765593	0	-3.825520724	114.0986564	0	0.13984679	0	0.0640543	0	-0.865143782	0
0.292	-0.751837706	33.54232812	0	-0.1569922	0	0.12702084	0	-0.236465029	0	-2.543896936	113.492879	0	0.13988517	0	0.06407528	0	-0.800096426	0
0.296	-0.367617787	34.4763482	0	-0.15688551	0	0.12717673	0	-0.222822108	0	-1.202539202	112.7778952	0	0.13998723	0	0.06413462	0	-0.728888342	0
0.3	0.060664951	35.46642049	0	-0.15689595	0	0.12698647	0	-0.206620694	0	0.191733964	112.0930163	0	0.14000668	0	0.06415007	0	-0.653032826	0
0.304	0.537730397	36.64603216	0	-0.15680888	0	0.12720982	0	-0.188475859	0	1.633182777	111.300512	0	0.14006507	0	0.06419708	0	-0.572434676	0
0.308	1.069200203	37.94306199	0	-0.15679735	0	0.12698873	0	-0.167767844	0	3.112897778	110.4684352	0	0.14012372	0	0.06425461	0	-0.488443741	0
0.312	1.661541234	39.40521614	0	-0.15667981	0	0.12722877	0	-0.144575997	0	4.619024714	109.5450799	0	0.14020049	0	0.06427296	0	-0.401916058	0
0.316	2.316551941	40.95669882	0	-0.15669815	0	0.12702004	0	-0.118544981	0	6.142653075	108.6022668	0	0.1402309	0	0.06435466	0	-0.314338169	0
0.32	3.045112435	42.71643911	0	-0.15664043	0	0.12699931	0	-0.090042139	0	7.664540406	107.5171707	0	0.1402891	0	0.06449142	0	-0.226635841	0
0.324	3.837625844	44.48893695	0	-0.15661569	0	0.12697679	0	-0.058721747	0	9.185128874	106.4816207	0	0.14031755	0	0.06453534	0	-0.140547003	0
0.328	4.708553505	46.43597474	0	-0.15646176	0	0.12728432	0	-0.025111237	0	10.68039482	105.3305529	0	0.14040508	0	0.064512	0	-0.056959728	0
0.332	5.64904194	48.43922165	0	-0.15648865	0	0.12707591	0	0.010645057	0	12.14954014	104.1794829	0	0.14042574	0	0.06457792	0	0.022894598	0
0.336	6.668843285	50.57912431	0	-0.15632785	0	0.12752117	0	0.04818614	0	13.57334008	102.9455373	0	0.14051159	0	0.0646642	0	0.09807501	0
0.34	7.753382853	52.73996675	0	-0.15634912	0	0.12744352	0	0.087012311	0	14.95727577	101.7421997	0	0.14052353	0	0.06478329	0	0.167857974	0
0.344	8.926020198	55.08534876	0	-0.15622961	0	0.12748878	0	0.12690398	0	16.26937753	100.4035746	0	0.14060884	0	0.0648484	0	0.231306755	0
0.348	10.15302235	57.40254527	0	-0.1561142	0	0.12762479	0	0.166911698	0	17.53524595	99.13971568	0	0.14068829	0	0.06485631	0	0.288272552	0
0.352	11.43988607	59.75084455	0	-0.1560018	0	0.12790479	0	0.206485685	0	18.74160976	97.8879514	0	0.1407473	0	0.06493143	0	0.33827908	0
0.356	12.77803249	62.10530689	0	-0.15585968	0	0.12824047	0	0.244879574	0	19.88941999	96.66891466	0	0.14080359	0	0.06493375	0	0.381162961	0
0.36	14.17354132	64.51525383	0	-0.15584196	0	0.12801535	0	0.281665339	0	20.96487083	95.42808902	0	0.14088306	0	0.06501966	0	0.416626821	0
0.364	15.62315322	66.97960113	0	-0.15569184	0	0.12831479	0	0.316340224	0	21.96320156	94.16066392	0	0.14096426	0	0.0651697	0	0.444714586	0
0.368	17.08253575	69.3323532	0	-0.15554565	0	0.12857722	0	0.347700773	0	22.92036559	93.02617045	0	0.1410362	0	0.06512954	0	0.466524932	0
0.372	18.56886171	71.67868943	0	-0.15538113	0	0.12895151	0	0.375998192	0	23.81054455	91.91239907	0	0.14112793	0	0.06521691	0	0.482136268	0
0.376	20.0620664	73.96659658	0	-0.15523307	0	0.12928689	0	0.400997312	0	24.64509818	90.86372252	0	0.14120192	0	0.06526876	0	0.492602203	0
0.38	21.56739078	76.24160809	0	-0.15503195	0	0.12956676	0	0.423260589	0	25.4102746	89.82635946	0	0.14133653	0	0.0653088	0	0.498677281	0
0.384	23.06882441	78.46855109	0	-0.15485061	0	0.12976953	0	0.443208984	0	26.11402956	88.82680911	0	0.14147621	0	0.06538572	0	0.501714881	0
0.388	24.5584279	80.64228419	0	-0.15471552	0	0.129391	0	0.461688397	0	26.75695235	87.86155871	0	0.14166893	0	0.06525232	0	0.503019758	0
0.392	26.0033921	82.67743088	0	-0.15455849	0	0.12993481	0	0.479309162	0	27.36539024	87.00788542	0	0.14170631	0	0.06546704	0	0.504414278	0
0.396	27.41649631	84.63747429	0	-0.15435	0	0.13022712	0	0.497721134	0	27.92105391	86.19509421	0	0.14186039	0	0.06554791	0	0.506880911	0
0.4	28.77525436	86.47073609	0	-0.15430901	0	0.13019267	0	0.518054022	0	28.44176788	85.46859651	0	0.14195953	0	0.06572407	0	0.512050113	0
0.404	30.1021374	88.26107105	0	-0.15399109	0	0.13063685	0	0.542344814	0	28.90093727	84.73908825	0	0.14212777	0	0.06565761	0	0.520703006	0
0.408	31.35044346	89.88544732	0	-0.15379111	0	0.13100943	0	0.571442392	0	29.34118547	84.12466588	0	0.14225752	0	0.0657287	0	0.534818503	0
0.412	32.56122597	91.47761136	0	-0.15363685	0	0.13103191	0	0.607838658	0	29.7168773	83.48668919	0	0.14240544	0	0.06576922	0	0.554741607	0
0.416	33.67846564	92.89347518	0	-0.1534671	0	0.13136841	0	0.652308757	0	30.07850628	82.96390362	0	0.14252081	0	0.06585316	0	0.582582153	0
0.42	34.75319503	94.28996256	0	-0.15337528	0	0.13131554	0	0.707733478	0	30.3683334	82.39325959	0	0.14265414	0	0.06595743	0	0.618437707	0
0.424	35.72551205	95.51805214	0	-0.15323917	0	0.13145251	0	0.774930067	0	30.63839521	81.91680576	0	0.14277741	0	0.06597707	0	0.664584278	0
0.428	36.60001582	96.60756859	0	-0.15316651	0	0.13166747	0	0.855997066	0	30.87540237	81.49716566	0	0.14283344	0	0.06606431	0	0.722110449	0
0.432	37.3699812	97.55645951	0	-0.15310012	0	0.13202736	0	0.952798592	0	31.07720065	81.12879829	0	0.14286168	0	0.06616585	0	0.792355578	0
0.436	38.10629754	98.5620274	0	-0.15314555	0	0.13159991	0	1.069253106	0	31.16465046	80.60744105	0	0.14299077	0	0.06622972	0	0.874472239	0
0.44	38.69339988	99.33467527	0	-0.15340681	0	0.13109262	0	1.204147241	0	31.24661472	80.21709998	0	0.14289405	0	0.06630276	0	0.972401624	0
0.444	39.14848341	99.92894325	0	-0.15341975	0	0.13164127	0	1.359095192	0	31.30180772	79.8998146	0	0.14279437	0	0.06637822	0	1.086686703	0
0.448	39.54028037	100.5240781	0	-0.15364218	0	0.13135961	0	1.537346113	0	31.26120627	79.47601564	0	0.14272625	0	0.0664226	0	1.215451522	0
0.452	39.78703612	100.9101228	0	-0.15416833	0	0.13078516	0	1.736093292	0	31.21113289	79.15943382	0	0.14237044	0	0.06646106	0	1.361886778	0
0.456	39.98890559	101.3342256	0	-0.15443801	0	0.13074725	0	1.958937462	0	31.06144017	78.71150611	0	0.14233274	0	0.06677566	0	1.521607503	0
0.46	40.05012079	101.5409046	0	-0.15510929	0	0.13013257	0	2.199885854	0	30.9232098	78.40102938	0	0.14182077	0	0.06678912	0	1.698559966	0
0.464	40.06629923	101.7551649	0	-0.15554036	0	0.13016621	0	2.461241525	0	30.72045996	78.01982037	0	0.14144719	0	0.06682149	0	1.887133905	0
0.468	39.9841839	101.8213575	0	-0.15641812	0	0.12944837	0	2.736459837	0	30.52824568	77.74142457	0	0.14072717	0	0.06681483	0	2.089309073	0
0.472	39.85757408	101.8558859	0	-0.1573828	0	0.12862142	0	3.024487282	0	30.31308028	77.46496662	0	0.13992146	0	0.06678889	0	2.300228448	0
0.476	39.73994554	101.9804787	0	-0.15826196	0	0.12784909	0	3.324872257	0	30.03593635	77.07809169	0	0.13941592	0	0.06678335	0	2.512979073	0
0.48	39.50727959	101.8694429	0	-0.15928362	0	0.12729391	0	3.621984425	0	29.82613977	76.90664291	0	0.1384587	0	0.06680966	0	2.734428055	0
0.484	39.20155836	101.6296992	0	-0.16049699	0	0.12637104	0	3.912564508	0	29.63685062	76.83327756	0	0.13732864	0	0.06673536	0	2.957945927	0
0.488	38.81842847	101.2578017	0	-0.16199283	0	0.12464416	0	4.189869874	0	29.45809156	76.84137948	0	0.1360824	0	0.0667754	0	3.179561236	0
0.492	38.30710142	100.6366667	0	-0.16315207	0	0.12368294	0	4.442056129	0	29.31792292	77.02117698	0	0.13533337	0	0.06695374	0	3.399679286	0
0.496	37.6114033	99.64030599	0	-0.16452467	0	0.12243154	0	4.655577969	0	29.24220049	77.46857466	0	0.13390335	0	0.06691057	0	3.619629486	0
0.5	36.71288382	98.24695755	0	-0.16588362	0	0.12113848	0	4.820926176	0	29.21251287	78.1752947	0	0.13242196	0	0.06690511	0	3.836020309	0
0.504	35.57838478	96.39842292	0	-0.16708499	0	0.11990853	0	4.927143188	0	29.2205365	79.17204933	0	0.13117672	0	0.06709711	0	4.046663957	0
0.508	34.17481972	94.03234062	0	-0.1683474	0	0.11853696	0	4.963791159	0	29.25587873	80.49782783	0	0.12958663	0	0.0670724	0	4.249329576	0
0.512	32.46613285	91.06523496	0	-0.16935007	0	0.11732583	0	4.920787583	0	29.31184463	82.21767679	0	0.12822299	0	0.06726175	0	4.442702237	0
0.516	30.45678338	87.50593021	0	-0.17026205	0	0.11612003	0	4.795317359	0	29.34439468	84.30990629	0	0.12677708	0	0.06740519	0	4.620175526	0
0.52	28.15361723	83.34606541	0	-0.17113419	0	0.11484781	0	4.586723637	0	29.31232664	86.77631274	0	0.12519172	0	0.06744743	0	4.775497953	0
0.524	25.56388415	78.54481047	0	-0.17176707	0	0.11368593	0	4.295887474	0	29.18095087	89.65821633	0	0.1236755	0	0.06752772	0	4.903718096	0
0.528	22.73812174	73.15212329	0	-0.17198413	0	0.1128732	0	3.932135061	0	28.88070098	92.91376936	0	0.12245887	0	0.06778054	0	4.994379844	0
0.532	19.78977287	67.39178109	0	-0.1721867	0	0.11176236	0	3.51709635	0	28.28912977	96.33535731	0	0.12119139	0	0.06792054	0	5.02762693	0
0.536	16.70218061	61.01753089	0	-0.17199672	0	0.11135171	0	3.050239448	0	27.42581348	100.1938286	0	0.12005043	0	0.06819831	0	5.008645287	0
0.54	13.65328985	54.41425662	0	-0.17178464	0	0.1107785	0	2.565944482	0	26.12956632	104.1376066	0	0.11890333	0	0.06848205	0	4.910685793	0
0.544	10.71414554	47.58782026	0	-0.17129487	0	0.11034341	0	2.079790075	0	24.36134535	108.2030592	0	0.11790119	0	0.06875386	0	4.728933735	0
0.548	8.006018337	40.75239135	0	-0.17037337	0	0.11001233	0	1.616735599	0	22.0475681	112.226963	0	0.1172343	0	0.06902805	0	4.452286606	0
0.552	5.584385411	33.84397278	0	-0.1695398	0	0.11001841	0	1.188569483	0	19.19513436	116.3314415	0	0.11641865	0	0.0693737	0	4.085454217	0
0.556	3.558497212	27.14621004	0	-0.16845178	0	0.10999196	0	0.817852779	0	15.76906572	120.2952665	0	0.11581166	0	0.06973477	0	3.624219286	0
0.56	1.983449674	20.8484334	0	-0.16694561	0	0.11002683	0	0.517087006	0	11.79624353	123.9926583	0	0.11556582	0	0.0699385	0	3.075290654	0
0.564	0.850798824	14.7416879	0	-0.16563854	0	0.11018127	0	0.283983453	0	7.369718878	127.694224	0	0.11513088	0	0.07033644	0	2.459897872	0
0.568	0.176182279	9.049218451	0	-0.164141	0	0.11043636	0	0.123467646	0	2.555024024	131.2332359	0	0.11480876	0	0.07065452	0	1.790547859	0
0.572	-0.073415032	3.882987929	0	-0.16267219	0	0.11161004	0	0.031349026	0	-2.543834869	134.5457447	0	0.11470793	0	0.07112644	0	1.086245459	0
0.576	0	0	0	-0.16057514	0	0.11071955	0	0	0	-7.769983594	136.9113989	0	0.11484841	0	0.07094857	0	0.36612724	0
0.58	0	0	0	-0.16057514	0	0.11104165	0	0	0	-12.69148024	135.7543635	0	0.106478789	0	0.07125158	0	-0.33222748	0
0.584	0	0	0	-0.16057514	0	0.11129913	0	0	0	-17.36447712	134.9690123	0	0.115609677	0	0.07146946	0	-0.972080325	0
0.588	-7.71E-19	-2.47E-17	0	-0.16057514	0	0.11233163	0	9.64E-20	0	-21.78436006	134.5548404	0	0.123820155	0	0.07179083	0	-1.54997416	0
0.592	0	0	0	-0.16057514	0	0.11158786	0	0	0	-25.95163107	134.4999177	0	0.131083953	0	0.07149106	0	-2.06376755	0
0.596	4.82E-20	0	0	-0.16057514	0	0.11254309	0	1.20E-20	0	-29.86610297	134.7818896	0	0.137402056	0	0.07178092	0	-2.512466405	0
0.6	0	0	0	-0.16057514	0	0.11180466	0	0	0	-33.52424816	135.3699523	0	0.142797411	0	0.07184852	0	-2.8964136	0
0.604	0	9.64E-20	0	-0.16057514	0	0.11269955	0	7.53E-22	0	-36.91875111	136.2273328	0	0.147310146	0	0.07210062	0	-3.21756768	0
0.608	0	0	0	-0.16057514	0	0.11184427	0	0	0	-40.03896494	137.3135624	0	0.15099345	0	0.07195182	0	-3.479611175	0
0.612	0	6.02E-21	0	-0.16057514	0	0.11169374	0	4.71E-23	0	-42.87168434	138.586207	0	0.153910085	0	0.07170807	0	-3.687774735	0
0.616	0	0	0	-0.16057514	0	0.11099191	0	0	0	-45.40217757	140.002177	0	0.1561292	0	0.07180766	0	-3.84842388	0
0.62	2.35E-23	0	0	-0.16057514	0	0.11097013	0	0	0	-47.61532576	141.5188751	0	0.157723461	0	0.07192743	0	-3.96854138	0
0.624	0	0	0	-0.16057514	0	0.11092245	0	0	0	-49.49670526	143.095364	0	0.158766301	0	0.07202983	0	-4.05522466	0
0.628	-1.47E-24	0	0	-0.16057514	0	0.11160626	0	0	0	-51.03393541	144.6936851	0	0.159329295	0	0.07214278	0	-4.115252215	0
0.632	0	0	0	-0.16057514	0	0.11168847	0	0	0	-52.21866271	146.2801347	0	0.159480273	0	0.07225478	0	-4.154723265	0
0.636	0	0	0	-0.16057514	0	0.11174578	0	0	0	-53.04882725	147.8259596	0	0.159282386	0	0.07234881	0	-4.17876845	0
0.64	0	0	0	-0.16057514	0	0.11053984	0	0	0	-53.53043402	149.3073611	0	0.158794216	0	0.07197226	0	-4.19135846	0
0.644	0	0	0	-0.16057514	0	0.11123351	0	0	0	-53.67841239	150.7052927	0	0.158070076	0	0.07204268	0	-4.195249385	0
0.648	0	0	0	-0.16057514	0	0.1112052	0	0	0	-53.51640839	152.0052886	0	0.157160206	0	0.07217551	0	-4.192076755	0
0.652	0	1.15E-26	0	-0.16057514	0	0.11121519	0	0	0	-53.07522509	153.1970788	0	0.156110845	0	0.0722547	0	-4.182592575	0
0.656	0	0	0	-0.16057514	0	0.10999515	0	0	0	-52.38995625	154.2739101	0	0.154964302	0	0.07178745	0	-4.16700838	0
0.66	0	0	0	-0.16057514	0	0.10979364	0	0	0	-51.49664983	155.2318525	0	0.153758764	0	0.07185221	0	-4.145337705	0
0.664	0	0	0	-0.16057514	0	0.10974116	0	0	0	-50.4296584	156.0692747	0	0.152527929	0	0.07197794	0	-4.11761948	0
0.668	0	8.98E-29	0	-0.16057514	0	0.10947843	0	0	0	-49.22046673	156.7864364	0	0.151300619	0	0.07162073	0	-4.083976485	0
0.672	0	0	0	-0.16057514	0	0.10916907	0	0	0	-47.89795197	157.3850904	0	0.150100818	0	0.07168401	0	-4.044547885	0
0.676	0	0	0	-0.16057514	0	0.10889752	0	-4.38E-32	0	-46.48921652	157.8679889	0	0.148948137	0	0.07167841	0	-3.99939362	0
0.68	0	0	0	-0.16057514	0	0.10863114	0	0	0	-45.02003903	158.2383212	0	0.147858736	0	0.07142657	0	-3.948463985	0
0.684	2.19E-32	0	0	-0.16057514	0	0.10826234	0	0	0	-43.51452518	158.4992899	0	0.146845998	0	0.07145838	0	-3.89166328	0
0.688	0	0	0	-0.16057514	0	0.10786763	0	0	0	-41.99414874	158.6539428	0	0.145920987	0	0.07144996	0	-3.82897041	0
0.692	0	-2.19E-32	0	-0.16057514	0	0.10744051	0	1.71E-34	0	-40.47675	158.7051776	0	0.14509251	0	0.07143744	0	-3.760550635	0
0.696	0	0	0	-0.16057514	0	0.10685778	0	0	0	-38.97607969	158.655784	0	0.144367254	0	0.07116705	0	-3.686804365	0
0.7	-8.56E-35	-2.74E-33	0	-0.16057514	0	0.1065934	0	0	0	-37.50213647	158.5084997	0	0.143749998	0	0.07114302	0	-3.60833681	0
0.704	0	0	0	-0.16057514	0	0.10628265	0	0	0	-36.06206684	158.2661191	0	0.14324375	0	0.0710797	0	-3.525877495	0
0.708	5.35E-36	0	0	-0.16057514	0	0.10574343	0	-6.69E-37	0	-34.66113167	157.9316299	0	0.142850016	0	0.07099117	0	-3.440198715	0
0.712	0	0	0	-0.16057514	0	0.10462803	0	0	0	-33.30333649	157.5082561	0	0.142569057	0	0.07069653	0	-3.352067335	0
0.716	0	1.07E-35	0	-0.16057514	0	0.10428863	0	0	0	-31.99165496	156.9993118	0	0.142400392	0	0.07062251	0	-3.262237495	0
0.72	0	0	0	-0.16057514	0	0.10359028	0	0	0	-30.72805781	156.407916	0	0.14234341	0	0.07047885	0	-3.17146821	0
0.724	0	0	0	-0.16057514	0	0.1028837	0	0	0	-29.51357291	155.7367372	0	0.142397878	0	0.07033932	0	-3.08054089	0
0.728	0	0	0	-0.16057514	0	0.10212527	0	0	0	-28.34846359	154.9879102	0	0.142564313	0	0.07017578	0	-2.99026009	0
0.732	2.61E-39	0	0	-0.16057514	0	0.10131496	0	0	0	-27.23250504	154.1632113	0	0.142843877	0	0.07000201	0	-2.90143275	0
0.736	0	0	0	-0.16057514	0	0.10047714	0	0	0	-26.16529201	153.264504	0	0.143237975	0	0.0698206	0	-2.81482813	0
0.74	0	0	0	-0.16057514	0	0.09960972	0	0	0	-25.14651919	152.2942318	0	0.143747765	0	0.06963219	0	-2.731130685	0
0.744	0	0	0	-0.16057514	0	0.09872285	0	0	0	-24.17618269	151.2556248	0	0.144373849	0	0.06943912	0	-2.650906485	0
0.748	1.02E-41	3.27E-40	0	-0.16057514	0	0.09782021	0	1.28E-42	0	-23.25462889	150.1524739	0	0.145116465	0	0.06924327	0	-2.574600375	0
0.752	0	0	0	-0.16057514	0	0.09690807	0	0	0	-22.38239947	148.9885753	0	0.145976099	0	0.06904671	0	-2.502565945	0
0.756	6.38E-43	0	0	-0.16057514	0	0.09599109	0	-1.59E-43	0	-21.55992859	147.7670839	0	0.146954044	0	0.0688514	0	-2.4351123	0
0.76	0	0	0	-0.16057514	0	0.09507471	0	0	0	-20.78724303	146.490034	0	0.148052923	0	0.068659	0	-2.372541845	0
0.764	7.97E-44	0	0	-0.16057514	0	0.09416371	0	-9.96E-45	0	-20.06378772	145.1582391	0	0.149276627	0	0.06847133	0	-2.31516098	0
0.768	0	0	0	-0.16057514	0	0.09270842	0	0	0	-19.3884082	143.7716492	0	0.15062975	0	0.06900923	0	-2.263265535	0
0.772	0	0	0	-0.16057514	0	0.09213033	0	6.23E-46	0	-18.75948168	142.3299978	0	0.152116815	0	0.06879239	0	-2.217114285	0
0.776	0	0	0	-0.16057514	0	0.09121984	0	0	0	-18.17515709	140.8334339	0	0.15374147	0	0.06860142	0	-2.176901485	0
0.78	-3.11E-46	-9.96E-45	0	-0.16057514	0	0.0904763	0	0	0	-17.6335944	139.2829266	0	0.155505991	0	0.06843726	0	-2.14273628	0
0.784	0	0	0	-0.16057514	0	0.08964734	0	0	0	-17.1330688	137.6803794	0	0.157411212	0	0.06828043	0	-2.114638075	0
0.788	0	0	0	-0.16057514	0	0.0888906	0	0	0	-16.67188704	136.0285027	0	0.159456627	0	0.0681385	0	-2.092552165	0
0.792	0	0	0	-0.16057514	0	0.08812232	0	0	0	-16.24817732	134.3305619	0	0.161640727	0	0.06800773	0	-2.076380075	0
0.796	1.22E-48	0	0	-0.16057514	0	0.08740646	0	1.52E-49	0	-15.85967214	132.5901563	0	0.163961179	0	0.06788677	0	-2.06601304	0
0.8	0	0	0	-0.16057514	0	0.08670179	0	0	0	-15.50357544	130.8111924	0	0.166414788	0	0.06777666	0	-2.06135769	0
0.804	0	2.43E-48	0	-0.16057514	0	0.08563656	0	0	0	-15.17653705	128.9980947	0	0.168997106	0	0.06794936	0	-2.062348725	0
0.808	0	0	0	-0.16057514	0	0.08535099	0	0	0	-14.87474115	127.1561293	0	0.171701912	0	0.06787959	0	-2.06894968	0
0.812	0	0	0	-0.16057514	0	0.08462888	0	1.19E-51	0	-14.59413747	125.2916608	0	0.174520774	0	0.06776853	0	-2.08114473	0
0.816	0	0	0	-0.16057514	0	0.08411859	0	0	0	-14.33078528	123.4122142	0	0.177442945	0	0.06770909	0	-2.09892404	0
0.82	-5.94E-52	0	0	-0.16057514	0	0.08352941	0	0	0	-14.08115022	121.5262947	0	0.180455577	0	0.06765323	0	-2.122268695	0
0.824	0	0	0	-0.16057514	0	0.08230665	0	0	0	-13.84220162	119.6430371	0	0.183544091	0	0.06794877	0	-2.151142685	0
0.828	0	1.19E-51	0	-0.16057514	0	0.08231966	0	-4.64E-54	0	-13.61133315	117.7718267	0	0.186692696	0	0.06795015	0	-2.185492135	0
0.832	0	0	0	-0.16057514	0	0.08174587	0	0	0	-13.38623017	115.9220041	0	0.189884703	0	0.06785518	0	-2.225244125	0
0.836	0	0	0	-0.16057514	0	0.08137433	0	5.80E-55	0	-13.16477573	114.1026786	0	0.193102854	0	0.06784265	0	-2.270299865	0
0.84	0	0	0	-0.16057514	0	0.08087111	0	0	0	-12.9450287	112.3226271	0	0.196329475	0	0.06781772	0	-2.32052404	0
0.844	-1.45E-55	0	0	-0.16057514	0	0.08042974	0	0	0	-12.72525688	110.5902615	0	0.199546667	0	0.06781063	0	-2.37573373	0
0.848	0	0	0	-0.16057514	0	0.07994167	0	0	0	-12.50398954	108.913652	0	0.202736337	0	0.06780376	0	-2.43569115	0
0.852	0	-2.90E-55	0	-0.16057514	0	0.07947738	0	2.27E-57	0	-12.28005629	107.3005778	0	0.205880222	0	0.06780434	0	-2.500105155	0
0.856	0	0	0	-0.16057514	0	0.07898979	0	0	0	-12.05259045	105.7585733	0	0.208959961	0	0.06780619	0	-2.568643715	0
0.86	0	0	0	-0.16057514	0	0.07851216	0	0	0	-11.8210088	104.2949143	0	0.211957257	0	0.06781279	0	-2.640955245	0
0.864	0	0	0	-0.16057514	0	0.07802041	0	0	0	-11.58496379	102.9165243	0	0.214854126	0	0.06782096	0	-2.71669021	0
0.868	7.08E-59	0	0	-0.16057514	0	0.07753367	0	0	0	-11.34423944	101.6298736	0	0.217633157	0	0.0678332	0	-2.79551277	0
0.872	0	0	0	-0.16057514	0	0.07703761	0	0	0	-11.09866123	100.4409377	0	0.220277558	0	0.06784692	0	-2.877109125	0
0.876	4.43E-60	1.42E-58	0	-0.16057514	0	0.07654515	0	-1.11E-60	0	-10.84812405	99.35517425	0	0.222771335	0	0.06786364	0	-2.96120388	0
0.88	0	0	0	-0.16057514	0	0.07604602	0	0	0	-10.59271796	98.3774808	0	0.22509945	0	0.0678793	0	-3.04757266	0
0.884	0	0	0	-0.16057514	0	0.0746348	0	0	0	-10.3328893	97.51214545	0	0.227248176	0	0.06740066	0	-3.13603718	0
0.888	0	0	0	-0.16057514	0	0.07439228	0	0	0	-10.06960412	96.762773	0	0.229205342	0	0.06732978	0	-3.226450215	0
0.892	0	-5.53E-61	0	-0.16057514	0	0.07405746	0	0	0	-9.804459835	96.1321655	0	0.230960735	0	0.0674184	0	-3.3186823	0
0.896	0	0	0	-0.16057514	0	0.073521	0	0	0	-9.539687832	95.62217675	0	0.232506386	0	0.06740167	0	-3.412609625	0
0.9	0	0	0	-0.16057514	0	0.07309522	0	0	0	-9.278024192	95.23356115	0	0.233836969	0	0.06748533	0	-3.50809286	0
0.904	0	0	0	-0.16057514	0	0.07230882	0	0	0	-9.022492796	94.96583155	0	0.234950037	0	0.06723233	0	-3.60494276	0
0.908	-1.35E-64	4.32E-63	0	-0.16057514	0	0.07204654	0	0	0	-8.77622472	94.81719925	0	0.235846119	0	0.06727846	0	-3.702893235	0
0.912	0	0	0	-0.16057514	0	0.07163362	0	0	0	-8.542358852	94.78466575	0	0.236528574	0	0.0673337	0	-3.80160091	0
0.916	0	2.70E-64	0	-0.16057514	0	0.07116535	0	-2.11E-66	0	-8.323891521	94.8642114	0	0.237003232	0	0.06742069	0	-3.90065302	0
0.92	0	0	0	-0.16057514	0	0.07068369	0	0	0	-8.123442927	95.0509845	0	0.237277937	0	0.06748057	0	-3.999566855	0
0.924	0	1.69E-65	0	-0.16057514	0	0.07020301	0	1.32E-67	0	-7.943091209	95.3394875	0	0.2373621	0	0.06754418	0	-4.09779411	0
0.928	0	0	0	-0.16057514	0	0.06975962	0	0	0	-7.784318186	95.7237933	0	0.237266207	0	0.06761452	0	-4.194738405	0
0.932	-6.59E-68	1.06E-66	0	-0.16057514	0	0.06935914	0	8.24E-69	0	-7.648018761	96.19780225	0	0.237001328	0	0.06707108	0	-4.289771635	0
0.936	0	0	0	-0.16057514	0	0.06898144	0	0	0	-7.534594334	96.7555328	0	0.236578446	0	0.06727604	0	-4.382233495	0
0.94	-4.12E-69	0	0	-0.16057514	0	0.06755006	0	0	0	-7.444120259	97.3913963	0	0.236007974	0	0.06720249	0	-4.471421925	0
0.944	0	0	0	-0.16057514	0	0.06761929	0	0	0	-7.376492723	98.1003827	0	0.235299423	0	0.06737886	0	-4.55659852	0
0.948	0	-8.24E-69	0	-0.16057514	0	0.06729962	0	0	0	-7.331506875	98.87813255	0	0.234461227	0	0.06753617	0	-4.63700718	0
0.952	0	0	0	-0.16057514	0	0.06696649	0	0	0	-7.308904044	99.7209261	0	0.2335007	0	0.06767311	0	-4.71187687	0
0.956	0	5.15E-70	0	-0.16057514	0	0.06664927	0	0	0	-7.30839208	100.625646	0	0.232424006	0	0.0678148	0	-4.780407015	0
0.96	0	0	0	-0.16057514	0	0.06643147	0	0	0	-7.32959614	101.5897405	0	0.231236106	0	0.06763264	0	-4.841767885	0
0.964	0	0	0	-0.16057514	0	0.06615478	0	0	0	-7.371960519	102.6111919	0	0.229940761	0	0.0678314	0	-4.895130485	0
0.968	0	0	0	-0.16057514	0	0.06585443	0	0	0	-7.434673581	103.6884911	0	0.228540598	0	0.06800922	0	-4.93970443	0
0.972	0	0	0	-0.16057514	0	0.06553037	0	1.57E-74	0	-7.516642007	104.8205978	0	0.227037123	0	0.06816467	0	-4.97476032	0
0.976	0	0	0	-0.16057514	0	0.06521105	0	0	0	-7.616494925	106.0068341	0	0.225430873	0	0.06829825	0	-4.999638705	0
0.98	0	0	0	-0.16057514	0	0.06492297	0	-9.83E-76	0	-7.732601866	107.2466874	0	0.223721745	0	0.06844298	0	-5.01376292	0
0.984	0	0	0	-0.16057514	0	0.0646964	0	0	0	-7.863081561	108.5395343	0	0.221909458	0	0.06834207	0	-5.01666682	0
0.988	-4.91E-76	0	0	-0.16057514	0	0.06444028	0	0	0	-8.005782295	109.8843136	0	0.219994142	0	0.06853797	0	-5.008038195	0
0.992	0	0	0	-0.16057514	0	0.06414465	0	0	0	-8.158240593	111.2791812	0	0.217976894	0	0.06874948	0	-4.98776601	0
0.996	0	-9.83E-76	0	-0.16057514	0	0.06382529	0	0	0	-8.317613075	112.7211627	0	0.215860343	0	0.06895912	0	-4.955977855	0
1	0	0	0	-0.16057514	0	0.06346948	0	0	0	-8.480586956	114.2057846	0	0.213649277	0	0.06912769	0	-4.91307019	0
1.004	0	0	0	-0.16057514	0	0.06313153	0	0	0	-8.64332377	115.7266861	0	0.211351184	0	0.06929663	0	-4.85973781	0
1.008	0	0	0	-0.16057514	0	0.062781	0	0	0	-8.80145298	117.2752242	0	0.208976963	0	0.06946577	0	-4.796996155	0
1.012	0	3.84E-78	0	-0.16057514	0	0.06242581	0	0	0	-8.95005669	118.8401317	0	0.206541417	0	0.06962817	0	-4.726187095	0
1.016	0	0	0	-0.16057514	0	0.06205694	0	0	0	-9.083674445	120.4074568	0	0.204063457	0	0.06979581	0	-4.64894266	0
1.02	1.50E-80	0	0	-0.16057514	0	0.0616804	0	1.87E-81	0	-9.196503343	121.9609356	0	0.201565474	0	0.06996076	0	-4.56706953	0
1.024	0	0	0	-0.16057514	0	0.06129092	0	0	0	-9.282819625	123.48248	0	0.19907274	0	0.0701307	0	-4.482392305	0
1.028	9.37E-82	0	0	-0.16057514	0	0.06094378	0	0	0	-9.337360174	124.9525659	0	0.196612859	0	0.07004279	0	-4.396654805	0
1.032	0	0	0	-0.16057514	0	0.06055426	0	0	0	-9.35554761	126.3511487	0	0.194214317	0	0.07032833	0	-4.311464185	0
1.036	-5.86E-83	0	0	-0.16057514	0	0.06012691	0	0	0	-9.333852484	127.6598309	0	0.191903386	0	0.07056852	0	-4.228149935	0
1.04	0	0	0	-0.16057514	0	0.05967549	0	0	0	-9.270371008	128.8650568	0	0.189699666	0	0.07079864	0	-4.147559495	0
1.044	0	0	0	-0.16057514	0	0.05920636	0	-9.15E-85	0	-9.165217668	129.9613842	0	0.187612125	0	0.07100416	0	-4.06996005	0
1.048	0	0	0	-0.16057514	0	0.05874918	0	0	0	-9.020693712	130.9534026	0	0.185637047	0	0.07121919	0	-3.99506014	0
1.052	0	0	0	-0.16057514	0	0.05827913	0	-5.72E-86	0	-8.841477646	131.8548387	0	0.18375932	0	0.07142493	0	-3.92205119	0
1.056	0	0	0	-0.16057514	0	0.05779248	0	0	0	-8.63462064	132.6849714	0	0.181956936	0	0.07163979	0	-3.84966946	0
1.06	0	-9.15E-85	0	-0.16057514	0	0.05769067	0	0	0	-8.409099774	133.4642093	0	0.18020652	0	0.07179689	0	-3.776310525	0
1.064	0	0	0	-0.16057514	0	0.05705796	0	0	0	-8.175041806	134.2104419	0	0.178488155	0	0.0720369	0	-3.700202375	0
1.068	1.79E-87	0	0	-0.16057514	0	0.0567125	0	0	0	-7.942826508	134.9366229	0	0.17678872	0	0.072189	0	-3.619648215	0
1.072	0	0	0	-0.16057514	0	0.05599594	0	0	0	-7.722205849	135.649575	0	0.175103647	0	0.07215144	0	-3.533312725	0
1.076	1.12E-88	-3.57E-87	0	-0.16057514	0	0.05577863	0	0	0	-7.521407287	136.3499959	0	0.173436949	0	0.07236992	0	-3.44048368	0
1.08	0	0	0	-0.16057514	0	0.05494738	0	0	0	-7.346195319	137.0336051	0	0.171799315	0	0.07261849	0	-3.34123617	0
1.084	1.40E-89	0	0	-0.16057514	0	0.05460089	0	0	0	-7.199095705	137.6932539	0	0.170204925	0	0.07276039	0	-3.236430025	0
1.088	0	0	0	-0.16057514	0	0.0538364	0	0	0	-7.079126225	138.3215228	0	0.168667457	0	0.07306149	0	-3.12751088	0
1.092	8.73E-91	0	0	-0.16057514	0	0.05348511	0	-2.18E-91	0	-6.982315484	138.9129389	0	0.167196894	0	0.07318621	0	-3.016173135	0
1.096	0	0	0	-0.16057514	0	0.05272031	0	0	0	-6.903045449	139.4650453	0	0.165798102	0	0.07346255	0	-2.90399795	0
1.1	0	0	0	-0.16057514	0	0.05236336	0	0	0	-6.835812897	139.9782996	0	0.164471078	0	0.07356782	0	-2.792176405	0
1.104	0	0	0	-0.16057514	0	0.05162656	0	0	0	-6.776517396	140.4553741	0	0.163212276	0	0.07382403	0	-2.681422265	0
1.108	0	0	0	-0.16057514	0	0.05125392	0	-4.26E-94	0	-6.722566688	140.9003476	0	0.162016098	0	0.07390951	0	-2.57211314	0
1.112	0	0	0	-0.16057514	0	0.05049786	0	0	0	-6.672123619	141.3179134	0	0.160876027	0	0.07413762	0	-2.464537615	0
1.116	0	6.82E-93	0	-0.16057514	0	0.05011703	0	5.33E-95	0	-6.623433712	141.7126094	0	0.159785687	0	0.07421982	0	-2.35906654	0
1.12	0	0	0	-0.16057514	0	0.04936266	0	0	0	-6.574737333	142.0882151	0	0.158739436	0	0.07445819	0	-2.25618953	0
1.124	0	-4.26E-94	0	-0.16057514	0	0.04894618	0	-3.33E-96	0	-6.524623853	142.4475532	0	0.15773269	0	0.07445168	0	-2.15647756	0
1.128	0	0	0	-0.16057514	0	0.04840006	0	0	0	-6.47244026	142.79277	0	0.156761818	0	0.07426379	0	-2.06054296	0
1.132	1.66E-96	2.66E-95	0	-0.16057514	0	0.04800456	0	0	0	-6.418505913	143.1259104	0	0.155823757	0	0.07437234	0	-1.96901206	0
1.136	0	0	0	-0.16057514	0	0.04720887	0	0	0	-6.364134264	143.4495039	0	0.15491555	0	0.07466536	0	-1.88248304	0
1.14	1.04E-97	3.33E-96	0	-0.16057514	0	0.04680284	0	-1.30E-98	0	-6.311528134	143.7669313	0	0.154034016	0	0.07472672	0	-1.801462165	0
1.144	0	0	0	-0.16057514	0	0.0460391	0	0	0	-6.263554244	144.082443	0	0.15317576	0	0.07498576	0	-1.72631163	0
1.148	0	2.08E-97	0	-0.16057514	0	0.04562862	0	8.13E-100	0	-6.223401609	144.4008038	0	0.152337342	0	0.07503205	0	-1.657241535	0
1.152	0	0	0	-0.16057514	0	0.0449071	0	0	0	-6.194212083	144.7266341	0	0.151515786	0	0.0752721	0	-1.59433969	0
