# Supplementary material for: Hindlimb kinematics, kinetics and muscle dynamics during sit-to-stand and sit-to-walk transitions in emus (Dromaius novaehollandiae)
Source: J Exp Biol. 2024 Dec 2;227(24):jeb247519. doi: 10.1242/jeb.247519 (PMC11708823; doi:10.1242/jeb.247519)
Supplement: Dataset 1. [file jexbio-227-247519-Dataset1.zip › Dataset1/DataS1/Motion Files/GRFs/stw_additional_trial_grf_cut_ascending.mot]

stw_additional_trial_grf_cut_ascending.mot
version = 1
nRows = 140
nColumns = 10
endheader
time	ground_force_vx	ground_force_vy	ground_force_vz	ground_force_px	ground_force_py	ground_force_pz	ground_torque_x	ground_torque_y	ground_torque_z
2.05200000	-8.03783773	274.94623987	28.28727765	0.01478309	0.00000000	0.09806880	0.00000000	7.06604420	0.00000000
2.05600000	-5.74403732	273.71559326	28.05937149	0.01354367	0.00000000	0.09864292	0.00000000	6.64896705	0.00000000
2.06000000	-3.40199676	272.84168585	27.95082410	0.01233003	0.00000000	0.09950087	0.00000000	6.24796863	0.00000000
2.06400000	-1.04688762	272.33595091	27.95933877	0.01116085	0.00000000	0.10063247	0.00000000	5.87080557	0.00000000
2.06800000	1.28680722	272.20180018	28.08171502	0.01005372	0.00000000	0.10202086	0.00000000	5.52490847	0.00000000
2.07200000	3.56503828	272.43473787	28.31405974	0.00902482	0.00000000	0.10364236	0.00000000	5.21727702	0.00000000
2.07600000	5.75374310	273.02253845	28.65186535	0.00808870	0.00000000	0.10546670	0.00000000	4.95434964	0.00000000
2.08000000	7.81852580	273.94549721	29.08999672	0.00725835	0.00000000	0.10745757	0.00000000	4.74185967	0.00000000
2.08400000	9.72468602	275.17684250	29.62259404	0.00654510	0.00000000	0.10957351	0.00000000	4.58468216	0.00000000
2.08800000	11.43766373	276.68339305	30.24288152	0.00595863	0.00000000	0.11176907	0.00000000	4.48666594	0.00000000
2.09200000	12.92387224	278.42647408	30.94289920	0.00550670	0.00000000	0.11399613	0.00000000	4.45044871	0.00000000
2.09600000	14.15185698	280.36310419	31.71318074	0.00519497	0.00000000	0.11620543	0.00000000	4.47725762	0.00000000
2.10000000	15.09370028	282.44750057	32.54236833	0.00502631	0.00000000	0.11834811	0.00000000	4.56669913	0.00000000
2.10400000	15.72654579	284.63274461	33.41680943	0.00500043	0.00000000	0.12037734	0.00000000	4.71655976	0.00000000
2.10800000	16.03402658	286.87217640	34.32031951	0.00511331	0.00000000	0.12224982	0.00000000	4.92267020	0.00000000
2.11200000	16.00739960	289.12032430	35.23429711	0.00535708	0.00000000	0.12392726	0.00000000	5.17888868	0.00000000
2.11600000	15.64646580	291.33368492	36.13820207	0.00572029	0.00000000	0.12537785	0.00000000	5.47722462	0.00000000
2.12000000	14.96059132	293.47177010	37.01031065	0.00618813	0.00000000	0.12657769	0.00000000	5.80808824	0.00000000
2.12400000	13.96990618	295.49853148	37.82869123	0.00674273	0.00000000	0.12751202	0.00000000	6.16064613	0.00000000
2.12800000	12.70622810	297.38392396	38.57230482	0.00736343	0.00000000	0.12817604	0.00000000	6.52326498	0.00000000
2.13200000	11.21300219	299.10522389	39.22204516	0.00802715	0.00000000	0.12857523	0.00000000	6.88400985	0.00000000
2.13600000	9.54382469	300.64780075	39.76150166	0.00870910	0.00000000	0.12872498	0.00000000	7.23113669	0.00000000
2.14000000	7.75972441	302.00518513	40.17724184	0.00938387	0.00000000	0.12864989	0.00000000	7.55350508	0.00000000
2.14400000	5.92584655	303.17842510	40.45854272	0.01002656	0.00000000	0.12838262	0.00000000	7.84085597	0.00000000
2.14800000	4.10821918	304.17497551	40.59676001	0.01061390	0.00000000	0.12796276	0.00000000	8.08395249	0.00000000
2.15200000	2.37102191	305.00758695	40.58465872	0.01112505	0.00000000	0.12743552	0.00000000	8.27463516	0.00000000
2.15600000	0.77460290	305.69353674	40.41592228	0.01154207	0.00000000	0.12685044	0.00000000	8.40585388	0.00000000
2.16000000	-0.62556988	306.25421534	40.08491285	0.01184996	0.00000000	0.12625988	0.00000000	8.47171193	0.00000000
2.16400000	-1.77902486	306.71493895	39.58667624	0.01203648	0.00000000	0.12571744	0.00000000	8.46752596	0.00000000
2.16800000	-2.63973986	307.10485539	38.91711368	0.01209158	0.00000000	0.12527637	0.00000000	8.38988614	0.00000000
2.17200000	-3.16538425	307.45676519	38.07319565	0.01200713	0.00000000	0.12498802	0.00000000	8.23669051	0.00000000
2.17600000	-3.31681124	307.80660533	37.05309264	0.01177662	0.00000000	0.12490036	0.00000000	8.00713302	0.00000000
2.18000000	-3.05806982	308.19236229	35.85614390	0.01139522	0.00000000	0.12505670	0.00000000	7.70164071	0.00000000
2.18400000	-2.35697725	308.65241784	34.48270645	0.01086020	0.00000000	0.12549476	0.00000000	7.32177375	0.00000000
2.18800000	-1.18616177	309.22366032	32.93406711	0.01017118	0.00000000	0.12624605	0.00000000	6.87011806	0.00000000
2.19200000	0.47556466	309.93983908	31.21261178	0.00933030	0.00000000	0.12733562	0.00000000	6.35020980	0.00000000
2.19600000	2.64163912	310.83042341	29.32229647	0.00834208	0.00000000	0.12878184	0.00000000	5.76650843	0.00000000
2.20000000	5.31622213	311.91985262	27.26928348	0.00721308	0.00000000	0.13059611	0.00000000	5.12438721	0.00000000
2.20400000	8.49312431	313.22699355	25.06254840	0.00595169	0.00000000	0.13278239	0.00000000	4.43010395	0.00000000
2.20800000	12.15546804	314.76473937	22.71435899	0.00456792	0.00000000	0.13533653	0.00000000	3.69075881	0.00000000
2.21200000	16.27601472	316.53960206	20.24064870	0.00307331	0.00000000	0.13824531	0.00000000	2.91427130	0.00000000
2.21600000	20.81799457	318.55112255	17.66133908	0.00148101	0.00000000	0.14148558	0.00000000	2.10938686	0.00000000
2.22000000	25.73643672	320.79122872	15.00058254	-0.00019430	0.00000000	0.14502365	0.00000000	1.28569017	0.00000000
2.22400000	30.98007876	323.24403328	12.28679832	-0.00193660	0.00000000	0.14881519	0.00000000	0.45357824	0.00000000
2.22800000	36.49379483	325.88660735	9.55233812	-0.00372918	0.00000000	0.15280580	0.00000000	-0.37586000	0.00000000
2.23200000	42.22121080	328.69083807	6.83264619	-0.00555548	0.00000000	0.15693213	0.00000000	-1.19108156	0.00000000
2.23600000	48.10705015	331.62582557	4.16489194	-0.00740000	0.00000000	0.16112353	0.00000000	-1.98042279	0.00000000
2.24000000	54.09893102	334.65999649	1.58621061	-0.00924880	0.00000000	0.16530423	0.00000000	-2.73247688	0.00000000
2.24400000	60.14859043	337.76247051	-0.86818727	-0.01108960	0.00000000	0.16939566	0.00000000	-3.43645993	0.00000000
2.24800000	66.21258116	340.90376509	-3.16672206	-0.01291166	0.00000000	0.17331887	0.00000000	-4.08252840	0.00000000
2.25200000	72.25238453	344.05604709	-5.28273631	-0.01470535	0.00000000	0.17699683	0.00000000	-4.66203474	0.00000000
2.25600000	78.23388704	347.19284954	-7.19534345	-0.01646187	0.00000000	0.18035643	0.00000000	-5.16773086	0.00000000
2.26000000	84.12640822	350.28820174	-8.88989385	-0.01817289	0.00000000	0.18333009	0.00000000	-5.59393854	0.00000000
2.26400000	89.90168637	353.31583764	-10.35799009	-0.01983054	0.00000000	0.18585695	0.00000000	-5.93667974	0.00000000
2.26800000	95.53327572	356.24957281	-11.59692174	-0.02142770	0.00000000	0.18788364	0.00000000	-6.19374091	0.00000000
2.27200000	100.99672928	359.06517858	-12.60854479	-0.02295859	0.00000000	0.18936460	0.00000000	-6.36468340	0.00000000
2.27600000	106.27068853	361.74305507	-13.39765151	-0.02441926	0.00000000	0.19026228	0.00000000	-6.45082352	0.00000000
2.28000000	111.33866362	364.27085466	-13.96977135	-0.02580786	0.00000000	0.19054724	0.00000000	-6.45515221	0.00000000
2.28400000	116.19116519	366.64558648	-14.32859709	-0.02712462	0.00000000	0.19019847	0.00000000	-6.38217545	0.00000000
2.28800000	120.82779069	368.87498322	-14.47371243	-0.02837164	0.00000000	0.18920400	0.00000000	-6.23773087	0.00000000
2.29200000	125.25850862	370.97790845	-14.39949149	-0.02955260	0.00000000	0.18756202	0.00000000	-6.02883105	0.00000000
2.29600000	129.50327789	372.98351884	-14.09572438	-0.03067235	0.00000000	0.18528269	0.00000000	-5.76353829	0.00000000
2.30000000	133.58997384	374.92926345	-13.54979863	-0.03173634	0.00000000	0.18239036	0.00000000	-5.45088588	0.00000000
2.30400000	137.55158304	376.85857544	-12.74962155	-0.03274998	0.00000000	0.17892551	0.00000000	-5.10084488	0.00000000
2.30800000	141.42371094	378.81927104	-11.68636993	-0.03371796	0.00000000	0.17494570	0.00000000	-4.72427416	0.00000000
2.31200000	145.24288049	380.86271919	-10.35650054	-0.03464389	0.00000000	0.17052505	0.00000000	-4.33278496	0.00000000
2.31600000	149.04551642	383.04285952	-8.76276414	-0.03552993	0.00000000	0.16575224	0.00000000	-3.93846765	0.00000000
2.32000000	152.86698900	385.41394225	-6.91408468	-0.03637672	0.00000000	0.16072688	0.00000000	-3.55342193	0.00000000
2.32400000	156.73986689	388.02615467	-4.82445456	-0.03718312	0.00000000	0.15555429	0.00000000	-3.18909703	0.00000000
2.32800000	160.69099923	390.91910515	-2.51155953	-0.03794559	0.00000000	0.15033905	0.00000000	-2.85557898	0.00000000
2.33200000	164.73765420	394.11416664	0.00400294	-0.03865737	0.00000000	0.14517843	0.00000000	-2.56102616	0.00000000
2.33600000	168.88288428	397.60779882	2.69887377	-0.03930733	0.00000000	0.14015732	0.00000000	-2.31149079	0.00000000
2.34000000	173.11051147	401.36814334	5.54694629	-0.03987853	0.00000000	0.13534536	0.00000000	-2.11120351	0.00000000
2.34400000	177.38156605	405.33460666	8.51898674	-0.04034745	0.00000000	0.13079721	0.00000000	-1.96287663	0.00000000
2.34800000	181.63432416	409.41912759	11.58172475	-0.04068502	0.00000000	0.12655410	0.00000000	-1.86753221	0.00000000
2.35200000	185.78785423	413.51016873	14.69731324	-0.04085792	0.00000000	0.12264556	0.00000000	-1.82402371	0.00000000
2.35600000	189.74741633	417.47963663	17.82360203	-0.04082940	0.00000000	0.11909131	0.00000000	-1.82876281	0.00000000
2.36000000	193.41027314	421.19023409	20.91516353	-0.04055945	0.00000000	0.11590370	0.00000000	-1.87588934	0.00000000
2.36400000	196.67056827	424.50130086	23.92554295	-0.04000528	0.00000000	0.11308946	0.00000000	-1.95775336	0.00000000
2.36800000	199.42234368	427.27294301	26.81073590	-0.03912212	0.00000000	0.11065034	0.00000000	-2.06551568	0.00000000
2.37200000	201.56078692	429.36922432	29.53249137	-0.03786459	0.00000000	0.10858327	0.00000000	-2.18974985	0.00000000
2.37600000	202.98249595	430.66142951	32.05981466	-0.03618833	0.00000000	0.10688066	0.00000000	-2.32091377	0.00000000
2.38000000	203.58599374	431.03197725	34.36828491	-0.03405154	0.00000000	0.10553140	0.00000000	-2.44963082	0.00000000
2.38400000	203.27368209	430.37920061	36.43787395	-0.03141613	0.00000000	0.10452235	0.00000000	-2.56686425	0.00000000
2.38800000	201.95557598	428.62290477	38.25019763	-0.02824842	0.00000000	0.10384076	0.00000000	-2.66413061	0.00000000
2.39200000	199.55423061	425.70988306	39.78611853	-0.02451948	0.00000000	0.10347666	0.00000000	-2.73382937	0.00000000
2.39600000	196.00986717	421.61823416	41.02448040	-0.02020594	0.00000000	0.10342469	0.00000000	-2.76964292	0.00000000
2.40000000	191.28484337	416.36013351	41.94230256	-0.01529145	0.00000000	0.10368470	0.00000000	-2.76689876	0.00000000
2.40400000	185.36709680	409.98367105	42.51617635	-0.00976874	0.00000000	0.10426152	0.00000000	-2.72282706	0.00000000
2.40800000	178.27240490	402.57428552	42.72424473	-0.00364191	0.00000000	0.10516416	0.00000000	-2.63673845	0.00000000
2.41200000	170.04498844	394.25544197	42.54817270	0.00307125	0.00000000	0.10640500	0.00000000	-2.51010035	0.00000000
2.41600000	160.75598749	385.18769802	41.97479823	0.01033712	0.00000000	0.10799879	0.00000000	-2.34638901	0.00000000
2.42000000	150.50018709	375.56569907	40.99749898	0.01810429	0.00000000	0.10996147	0.00000000	-2.15071994	0.00000000
2.42400000	139.39198490	365.61301226	39.61755894	0.02630207	0.00000000	0.11230865	0.00000000	-1.92943149	0.00000000
2.42800000	127.56128726	355.57452461	37.84569182	0.03483999	0.00000000	0.11505395	0.00000000	-1.68972112	0.00000000
2.43200000	115.14924444	345.70609545	35.70346444	0.04360892	0.00000000	0.11820705	0.00000000	-1.43927692	0.00000000
2.43600000	102.30301019	336.26157135	33.22419168	0.05248473	0.00000000	0.12177149	0.00000000	-1.18578669	0.00000000
2.44000000	89.16891676	327.47796563	30.45273601	0.06133534	0.00000000	0.12574213	0.00000000	-0.93626200	0.00000000
2.44400000	75.88508931	319.56058534	27.44347190	0.07003079	0.00000000	0.13010273	0.00000000	-0.69637211	0.00000000
2.44800000	62.57672353	312.67106960	24.25663840	0.07845417	0.00000000	0.13482444	0.00000000	-0.47014007	0.00000000
2.45200000	49.35657175	306.92165959	20.95483837	0.08650914	0.00000000	0.13986482	0.00000000	-0.25992391	0.00000000
2.45600000	36.32855765	302.37626839	17.60093925	0.09412154	0.00000000	0.14516713	0.00000000	-0.06616067	0.00000000
2.46000000	23.59063724	299.05491086	14.25666429	0.10123724	0.00000000	0.15066049	0.00000000	0.11322576	0.00000000
2.46400000	11.23598795	296.93849126	10.98122518	0.10781920	0.00000000	0.15626258	0.00000000	0.28314830	0.00000000
2.46800000	-0.64728914	295.97444134	7.83089960	0.11384516	0.00000000	0.16188416	0.00000000	0.45077464	0.00000000
2.47200000	-11.97838280	296.08419872	4.85955978	0.11930574	0.00000000	0.16743510	0.00000000	0.62399107	0.00000000
2.47600000	-22.68701078	297.17144004	2.11786054	0.12420286	0.00000000	0.17283105	0.00000000	0.80955627	0.00000000
2.48000000	-32.71574055	299.12923656	-0.35048786	0.12854840	0.00000000	0.17800050	0.00000000	1.01170055	0.00000000
2.48400000	-42.01993929	301.84481895	-2.51402832	0.13236276	0.00000000	0.18289111	0.00000000	1.23129732	0.00000000
2.48800000	-50.56461870	305.20105724	-4.35802987	0.13567379	0.00000000	0.18747334	0.00000000	1.46525417	0.00000000
2.49200000	-58.31888378	309.07495266	-5.88682326	0.13851541	0.00000000	0.19174071	0.00000000	1.70607808	0.00000000
2.49600000	-65.25070790	313.33528719	-7.12373709	0.14092648	0.00000000	0.19570752	0.00000000	1.94208955	0.00000000
2.50000000	-71.32494226	317.84218461	-8.10885286	0.14294932	0.00000000	0.19940509	0.00000000	2.15857119	0.00000000
2.50400000	-76.50547051	322.45018798	-8.89521223	0.14462831	0.00000000	0.20287741	0.00000000	2.33946709	0.00000000
2.50800000	-80.76064535	327.01468690	-9.54382930	0.14600838	0.00000000	0.20617606	0.00000000	2.46912730	0.00000000
2.51200000	-84.07039635	331.40011874	-10.11742989	0.14713342	0.00000000	0.20935459	0.00000000	2.53393420	0.00000000
2.51600000	-86.43279036	335.48756435	-10.67365720	0.14804499	0.00000000	0.21246304	0.00000000	2.52369422	0.00000000
2.52000000	-87.86746776	339.17915845	-11.25956849	0.14878121	0.00000000	0.21554415	0.00000000	2.43248903	0.00000000
2.52400000	-88.41432063	342.39762196	-11.90891497	0.14937640	0.00000000	0.21863253	0.00000000	2.25869512	0.00000000
2.52800000	-88.12845368	345.08167317	-12.64233185	0.14986114	0.00000000	0.22175665	0.00000000	2.00428252	0.00000000
2.53200000	-87.07475660	347.18074800	-13.46938949	0.15026271	0.00000000	0.22494184	0.00000000	1.67396805	0.00000000
2.53600000	-85.32454745	348.65268068	-14.39107273	0.15060544	0.00000000	0.22821227	0.00000000	1.27464899	0.00000000
2.54000000	-82.95403717	349.46498646	-15.40184575	0.15091063	0.00000000	0.23159102	0.00000000	0.81499438	0.00000000
2.54400000	-80.04324906	349.59704808	-16.49158206	0.15119668	0.00000000	0.23509981	0.00000000	0.30499552	0.00000000
2.54800000	-76.67464743	349.04056756	-17.64785221	0.15147910	0.00000000	0.23875970	0.00000000	-0.24448841	0.00000000
2.55200000	-72.93123241	347.79840187	-18.85807701	0.15177089	0.00000000	0.24259163	0.00000000	-0.82220721	0.00000000
2.55600000	-68.89408772	345.88323609	-20.11078923	0.15208273	0.00000000	0.24661582	0.00000000	-1.41711052	0.00000000
2.56000000	-64.63978664	343.31668763	-21.39596163	0.15242304	0.00000000	0.25084958	0.00000000	-2.01897183	0.00000000
2.56400000	-60.23821233	340.12862903	-22.70462644	0.15279801	0.00000000	0.25530462	0.00000000	-2.61888518	0.00000000
2.56800000	-55.75121088	336.35646121	-24.02812636	0.15321159	0.00000000	0.25998494	0.00000000	-3.20956574	0.00000000
2.57200000	-51.23225352	332.04428163	-25.35738351	0.15366569	0.00000000	0.26488583	0.00000000	-3.78543571	0.00000000
2.57600000	-46.72676721	327.24199346	-26.68204066	0.15416032	0.00000000	0.26999345	0.00000000	-4.34253556	0.00000000
2.58000000	-42.27261760	322.00436210	-27.98922717	0.15469383	0.00000000	0.27528457	0.00000000	-4.87834373	0.00000000
2.58400000	-37.90076888	316.39009246	-29.26242026	0.15526317	0.00000000	0.28072641	0.00000000	-5.39151075	0.00000000
2.58800000	-33.63641747	310.46116685	-30.48124489	0.15586416	0.00000000	0.28627713	0.00000000	-5.88147839	0.00000000
2.59200000	-29.50042511	304.28265586	-31.62253373	0.15649183	0.00000000	0.29188668	0.00000000	-6.34806951	0.00000000
2.59600000	-25.51051764	297.92275297	-32.66219469	0.15714066	0.00000000	0.29749822	0.00000000	-6.79119664	0.00000000
2.60000000	-21.68200580	291.45231946	-33.57717314	0.15780486	0.00000000	0.30304969	0.00000000	-7.21071787	0.00000000
2.60400000	-18.02817739	284.94341313	-34.34711731	0.15847869	0.00000000	0.30847602	0.00000000	-7.60634720	0.00000000
2.60800000	-14.56051134	278.46687691	-34.95577355	0.15915663	0.00000000	0.31371178	0.00000000	-7.97755977	0.00000000
