# Supplementary material for: Hindlimb kinematics, kinetics and muscle dynamics during sit-to-stand and sit-to-walk transitions in emus (Dromaius novaehollandiae)
Source: J Exp Biol. 2024 Dec 2;227(24):jeb247519. doi: 10.1242/jeb.247519 (PMC11708823; doi:10.1242/jeb.247519)
Supplement: Dataset 1. [file jexbio-227-247519-Dataset1.zip › Dataset1/DataS1/Motion Files/GRFs/stw_additional_trial_grf_cut_ascending_partitioned.mot]

stw_additional_trial_grf_cut_ascending_partitioned.mot
version=1
nRows=140
nColumns=19
inDegrees=yes
endheader
time	ground_force_pes_r_vx	ground_force_pes_r_vy	ground_force_pes_r_vz	ground_force_pes_r_px	ground_force_pes_r_py	ground_force_pes_r_pz	ground_torque_pes_r_x	ground_torque_pes_r_y	ground_torque_pes_r_z	ground_force_digits_r_vx	ground_force_digits_r_vy	ground_force_digits_r_vz	ground_force_digits_r_px	ground_force_digits_r_py	ground_force_digits_r_pz	ground_torque_digits_r_x	ground_torque_digits_r_y	ground_torque_digits_r_z
0	-1.387645167	47.46647466	0	-0.11943718	0	0.1302355	0	1.219875595	0	-2.631273699	90.00664528	0	0.17717624	0	0.09262299	0	2.313146505	0
0.004	-1.00467169	47.87474252	0	-0.11941488	0	0.12979218	0	1.162950133	0	-1.867346969	88.98305411	0	0.17725489	0	0.09263759	0	2.161533392	0
0.008	-0.601901474	48.27277175	0	-0.11932633	0	0.12990558	0	1.105427723	0	-1.099096904	88.14807117	0	0.17723244	0	0.09254945	0	2.018556592	0
0.012	-0.187301571	48.72438112	0	-0.11933653	0	0.12959105	0	1.050362125	0	-0.336142239	87.44359433	0	0.17724514	0	0.09241426	0	1.88504066	0
0.016	0.232775143	49.23955347	0	-0.11938127	0	0.12905366	0	0.999420378	0	0.410628467	86.86134662	0	0.17727346	0	0.092442	0	1.763033857	0
0.02	0.651569807	49.7919617	0	-0.11923636	0	0.12909308	0	0.953543809	0	1.130949333	86.42540724	0	0.17726911	0	0.09247838	0	1.655094701	0
0.024	1.059568961	50.27791512	0	-0.11932056	0	0.12896326	0	0.912358269	0	1.817302591	86.2333541	0	0.17717901	0	0.0922987	0	1.564816551	0
0.028	1.452407957	50.88946819	0	-0.11929647	0	0.12837857	0	0.880871266	0	2.456854942	86.08328041	0	0.17724749	0	0.09222453	0	1.490058569	0
0.032	1.823084729	51.58734157	0	-0.11906992	0	0.1281794	0	0.859489347	0	3.039258281	86.00107968	0	0.17746466	0	0.09247415	0	1.432851733	0
0.036	2.147833188	51.95726927	0	-0.11935682	0	0.12830643	0	0.842533076	0	3.570998677	86.38442726	0	0.17714362	0	0.09218794	0	1.400799894	0
0.04	2.438657733	52.5374177	0	-0.11917599	0	0.12854484	0	0.83977317	0	4.023278386	86.67581934	0	0.17713117	0	0.09232433	0	1.385451185	0
0.044	2.678415582	53.06221706	0	-0.11923216	0	0.12816054	0	0.847376891	0	4.397512907	87.11933503	0	0.17710808	0	0.09230258	0	1.391251919	0
0.048	2.861755127	53.55185064	0	-0.11924595	0	0.1278564	0	0.865842995	0	4.685095011	87.67189964	0	0.17709715	0	0.09225859	0	1.41750657	0
0.052	2.978827698	53.91342225	0	-0.11920758	0	0.12850101	0	0.893382377	0	4.884445195	88.40295005	0	0.1769875	0	0.0922992	0	1.464897503	0
0.056	3.030784921	54.22517307	0	-0.11930974	0	0.12847823	0	0.930493319	0	4.986228371	89.21091513	0	0.17687775	0	0.09217699	0	1.530841781	0
0.06	3.026620738	54.66581649	0	-0.1192276	0	0.12782251	0	0.979205384	0	4.977079064	89.89434566	0	0.17700669	0	0.09233506	0	1.610238956	0
0.064	2.947035824	54.87314627	0	-0.11908078	0	0.12831135	0	1.031643656	0	4.876197074	90.79369619	0	0.17699123	0	0.09210487	0	1.706968654	0
0.068	2.800416057	54.93386188	0	-0.11932417	0	0.12839954	0	1.087193896	0	4.679879604	91.80202317	0	0.17677196	0	0.09215935	0	1.816850224	0
0.072	2.604025219	55.08166043	0	-0.11916958	0	0.12873045	0	1.148359745	0	4.38092787	92.66760531	0	0.17681344	0	0.09232496	0	1.93196332	0
0.076	2.35247909	55.05878358	0	-0.11932703	0	0.12860733	0	1.207741932	0	4.000634958	93.6331784	0	0.17666969	0	0.09221135	0	2.053890558	0
0.08	2.066628224	55.12701123	0	-0.11923624	0	0.12832877	0	1.268767169	0	3.539872872	94.42560072	0	0.1767878	0	0.09228843	0	2.173237756	0
0.084	1.748310815	55.07496402	0	-0.11909128	0	0.12877601	0	1.324654935	0	3.023601531	95.24893636	0	0.1767956	0	0.09227692	0	2.29091341	0
0.088	1.414152335	55.03820955	0	-0.11906085	0	0.12854997	0	1.37657039	0	2.465709867	95.96438301	0	0.17682797	0	0.09233726	0	2.40018215	0
0.092	1.071119817	54.80067974	0	-0.11930982	0	0.12868364	0	1.417265218	0	1.89180346	96.78853281	0	0.17659976	0	0.09233233	0	2.503162767	0
0.096	0.739566836	54.75796558	0	-0.11902273	0	0.12913804	0	1.455283399	0	1.314542752	97.32952217	0	0.17673676	0	0.0923863	0	2.586692846	0
0.1	0.424603432	54.62086525	0	-0.11908943	0	0.12894756	0	1.481824556	0	0.760907523	97.88292823	0	0.17670562	0	0.0921994	0	2.655493024	0
0.104	0.138214346	54.54566768	0	-0.11910624	0	0.12894382	0	1.499877679	0	0.249087102	98.30110069	0	0.17671488	0	0.0924493	0	2.703049261	0
0.108	-0.111361584	54.51821646	0	-0.1189045	0	0.12945984	0	1.508102098	0	-0.201423359	98.60889121	0	0.17679795	0	0.0924525	0	2.727753867	0
0.112	-0.316534268	54.57247439	0	-0.11884325	0	0.12927101	0	1.506590599	0	-0.572978163	98.78499508	0	0.17688168	0	0.09249854	0	2.727172381	0
0.116	-0.469383408	54.60762473	0	-0.11875301	0	0.12959826	0	1.491841453	0	-0.850486521	98.94480297	0	0.1768726	0	0.09250672	0	2.703101617	0
0.12	-0.562872847	54.67237187	0	-0.1188207	0	0.12967052	0	1.464659287	0	-1.019819278	99.05601072	0	0.17683805	0	0.09250433	0	2.653685968	0
0.124	-0.591622721	54.90375194	0	-0.11864303	0	0.12990028	0	1.428239802	0	-1.066782898	98.99955073	0	0.176924	0	0.0925497	0	2.575326708	0
0.128	-0.547550771	55.18218211	0	-0.11861105	0	0.12995332	0	1.378987257	0	-0.981484138	98.91399903	0	0.17698177	0	0.09257858	0	2.471833098	0
0.132	-0.424489876	55.58807434	0	-0.1185506	0	0.12976596	0	1.318646089	0	-0.753998749	98.73813458	0	0.17708211	0	0.0925508	0	2.342240786	0
0.136	-0.214956324	56.03753475	0	-0.11840704	0	0.13023408	0	1.245003306	0	-0.378124561	98.57429541	0	0.17708764	0	0.0925755	0	2.190055724	0
0.14	0.086844895	56.59943815	0	-0.1183953	0	0.13036126	0	1.159638941	0	0.150937437	98.37048139	0	0.17713321	0	0.09266453	0	2.015465959	0
0.144	0.487018583	57.3054023	0	-0.11836931	0	0.13028166	0	1.063126582	0	0.833800976	98.1098094	0	0.17720839	0	0.09279037	0	1.820127633	0
0.148	0.991289257	58.16212929	0	-0.11802958	0	0.13065315	0	0.955518762	0	1.666821809	97.79779702	0	0.17726682	0	0.09277543	0	1.606674843	0
0.152	1.600200278	59.01549345	0	-0.11804026	0	0.13080003	0	0.83468148	0	2.646361877	97.59800333	0	0.17725568	0	0.09263331	0	1.380370495	0
0.156	2.318771299	60.04437191	0	-0.11788351	0	0.13120773	0	0.704047394	0	3.758962719	97.33799777	0	0.17732191	0	0.09280355	0	1.141332011	0
0.16	3.145621813	61.17676186	0	-0.11788608	0	0.13114141	0	0.563233416	0	4.99238555	97.09303917	0	0.17736743	0	0.09282275	0	0.893902234	0
0.164	4.077947092	62.39960433	0	-0.11770235	0	0.13158668	0	0.413198687	0	6.331050191	96.87595694	0	0.17744022	0	0.09276081	0	0.641494743	0
0.168	5.121886833	63.84164166	0	-0.11759099	0	0.13127335	0	0.255869125	0	7.746331526	96.5539727	0	0.17761973	0	0.09285339	0	0.38697596	0
0.172	6.246262661	65.1730795	0	-0.1175653	0	0.13179481	0	0.091451311	0	9.243776717	96.44893714	0	0.17749685	0	0.09290203	0	0.135337809	0
0.176	7.46980321	66.7047326	0	-0.11745828	0	0.13177873	0	-0.076933633	0	10.77709421	96.23857108	0	0.17758191	0	0.09281467	0	-0.110996367	0
0.18	8.767370798	68.2537142	0	-0.1173657	0	0.13217866	0	-0.247331933	0	12.3432346	96.09170483	0	0.17758173	0	0.09295687	0	-0.348208847	0
0.184	10.14709498	69.94897297	0	-0.11726264	0	0.13203131	0	-0.417725429	0	13.90643009	95.86393981	0	0.17774992	0	0.09298158	0	-0.572485966	0
0.188	11.56008936	71.51156949	0	-0.11717263	0	0.13273063	0	-0.583887266	0	15.48937615	95.81842876	0	0.1776679	0	0.09294417	0	-0.782351174	0
0.192	13.04805763	73.27094697	0	-0.11715163	0	0.13241906	0	-0.745472618	0	17.02623759	95.61028829	0	0.17777246	0	0.09298362	0	-0.972757347	0
0.196	14.55748949	74.95105748	0	-0.11679045	0	0.13344316	0	-0.897584163	0	18.54880109	95.50082507	0	0.17776225	0	0.09302351	0	-1.143680037	0
0.2	16.09897112	76.66111509	0	-0.11669221	0	0.13358227	0	-1.038774888	0	20.02722115	95.36690846	0	0.17783566	0	0.09294805	0	-1.292242482	0
0.204	17.65793917	78.36387081	0	-0.11670681	0	0.13347028	0	-1.166393242	0	21.45900435	95.23255396	0	0.17783212	0	0.09294898	0	-1.417472188	0
0.208	19.2180441	80.02070041	0	-0.11667904	0	0.13366746	0	-1.277893111	0	22.84516001	95.12340046	0	0.17783034	0	0.09298384	0	-1.519076159	0
0.212	20.8131691	81.79626626	0	-0.11663397	0	0.13323865	0	-1.374402687	0	24.13767408	94.86165256	0	0.17799325	0	0.09301023	0	-1.593937183	0
0.216	22.3398761	83.30679814	0	-0.11663412	0	0.13366197	0	-1.448368681	0	25.42676176	94.81798826	0	0.1778576	0	0.09307349	0	-1.648501774	0
0.22	23.89383923	84.94775732	0	-0.11663009	0	0.1333634	0	-1.505758879	0	26.60452541	94.58483197	0	0.17798008	0	0.09309512	0	-1.676582821	0
0.224	25.37359548	86.37115345	0	-0.11657425	0	0.13371771	0	-1.540223262	0	27.76174879	94.50037408	0	0.17787274	0	0.09309526	0	-1.685188498	0
0.228	26.8572882	87.86999061	0	-0.11662814	0	0.13345195	0	-1.557122006	0	28.81204361	94.26543672	0	0.17796665	0	0.09319303	0	-1.670454099	0
0.232	28.25449585	89.15812304	0	-0.11656891	0	0.13374755	0	-1.551969545	0	29.84108674	94.1646702	0	0.1778652	0	0.09313307	0	-1.63911818	0
0.236	29.65008034	90.51868637	0	-0.11666693	0	0.13344112	0	-1.530684459	0	30.763815	93.91880524	0	0.17793919	0	0.09326789	0	-1.588180976	0
0.24	30.95162762	91.66938202	0	-0.1166451	0	0.13362654	0	-1.489736192	0	31.67762669	93.81957221	0	0.17782185	0	0.09317801	0	-1.524679333	0
0.244	32.23217926	92.83218028	0	-0.11671828	0	0.13350972	0	-1.43449187	0	32.51945969	93.65957914	0	0.17777093	0	0.09318089	0	-1.447277275	0
0.248	33.49559673	94.0076493	0	-0.11689822	0	0.13317825	0	-1.366724388	0	33.29939019	93.45698242	0	0.17779695	0	0.09332792	0	-1.358718552	0
0.252	34.67909863	95.01247035	0	-0.1169614	0	0.13320073	0	-1.286009937	0	34.0966929	93.41681737	0	0.177647	0	0.09319348	0	-1.264412503	0
0.256	35.86372077	96.06499837	0	-0.11714884	0	0.13292295	0	-1.198031421	0	34.8481347	93.34463715	0	0.17753354	0	0.09319525	0	-1.164105659	0
0.26	37.02874681	97.09852317	0	-0.1173721	0	0.13260426	0	-1.104615914	0	35.59269344	93.33283642	0	0.17740324	0	0.0931593	0	-1.061776566	0
0.264	38.1875148	98.14085802	0	-0.11762743	0	0.13232241	0	-1.009089675	0	36.33524341	93.38057174	0	0.17726362	0	0.09316961	0	-0.96014415	0
0.268	39.34142725	99.18907064	0	-0.11794746	0	0.13189359	0	-0.914498881	0	37.09206725	93.51790049	0	0.17708609	0	0.09312738	0	-0.862212084	0
0.272	40.49738279	100.2555638	0	-0.11830287	0	0.13146495	0	-0.823977242	0	37.87255066	93.75751358	0	0.17688005	0	0.0930504	0	-0.770571273	0
0.276	41.66835564	101.3681935	0	-0.1187338	0	0.13096157	0	-0.740472591	0	38.67714398	94.0913591	0	0.17665003	0	0.09304989	0	-0.687316899	0
0.28	42.83131398	102.4685443	0	-0.11920858	0	0.13054312	0	-0.6658594	0	39.53751312	94.58853904	0	0.17636431	0	0.09297841	0	-0.61465368	0
0.284	44.00178787	103.5951872	0	-0.11974524	0	0.13001358	0	-0.602250061	0	40.43965427	95.20871216	0	0.17605023	0	0.09288193	0	-0.553495334	0
0.288	45.17146237	104.7330161	0	-0.12031819	0	0.12947298	0	-0.550897511	0	41.38379336	95.95105558	0	0.17572442	0	0.09282819	0	-0.504704244	0
0.292	46.34134881	105.8946136	0	-0.12087751	0	0.12909231	0	-0.512806108	0	42.34943422	96.77268976	0	0.17545947	0	0.0929788	0	-0.468632207	0
0.296	47.3842156	106.8080293	0	-0.12162831	0	0.12839253	0	-0.48719618	0	43.43294647	97.90153451	0	0.17497902	0	0.0926481	0	-0.446569925	0
0.3	48.35170762	107.616953	0	-0.12239062	0	0.12783233	0	-0.47470628	0	44.54221949	99.13813135	0	0.17450794	0	0.09250252	0	-0.437305575	0
0.304	49.19388436	108.2357028	0	-0.12320157	0	0.12713785	0	-0.474124749	0	45.6798238	100.5041155	0	0.17402617	0	0.09235901	0	-0.440256656	0
0.308	49.83615687	108.5283746	0	-0.12407017	0	0.12660333	0	-0.483361684	0	46.8689797	102.0667424	0	0.17347771	0	0.09223122	0	-0.454582986	0
0.312	50.25594655	108.4743634	0	-0.1249422	0	0.12616015	0	-0.500271846	0	48.07933759	103.7762871	0	0.17292486	0	0.09216337	0	-0.478604834	0
0.316	50.38169107	107.9454439	0	-0.12590159	0	0.12571876	0	-0.521828051	0	49.32948077	105.6910276	0	0.17229435	0	0.09207935	0	-0.510929789	0
0.32	50.18676171	106.9089443	0	-0.12688348	0	0.12508123	0	-0.545227351	0	50.59363176	107.7756678	0	0.17159359	0	0.09193235	0	-0.549647574	0
0.324	49.61734005	105.2715136	0	-0.12783843	0	0.12499239	0	-0.567327578	0	51.87390793	110.0592011	0	0.17092864	0	0.09183728	0	-0.593129307	0
0.328	48.64163072	102.9839916	0	-0.12885929	0	0.12447088	0	-0.585276205	0	53.15136615	112.531997	0	0.17010836	0	0.09166278	0	-0.639539205	0
0.332	47.23051355	99.99833946	0	-0.12985803	0	0.12456537	0	-0.596409311	0	54.4063275	115.1912608	0	0.16938637	0	0.09166915	0	-0.687022814	0
0.336	45.37375276	96.29954317	0	-0.13084513	0	0.12423107	0	-0.598555415	0	55.60403523	118.0119092	0	0.16846545	0	0.09149649	0	-0.73350989	0
0.34	43.05290482	91.8449437	0	-0.13183186	0	0.1245891	0	-0.589811077	0	56.72421049	121.0099978	0	0.1677173	0	0.09186604	0	-0.777103608	0
0.344	40.30785928	86.70241299	0	-0.13272163	0	0.12461147	0	-0.569554884	0	57.6970743	124.1067041	0	0.16676104	0	0.09177024	0	-0.815266576	0
0.348	37.16688611	80.8992986	0	-0.13358438	0	0.12457376	0	-0.537611916	0	58.47553558	127.2807682	0	0.16565307	0	0.09167343	0	-0.845837464	0
0.352	33.66637277	74.46123578	0	-0.1342714	0	0.12494131	0	-0.49451986	0	59.01717562	130.5305997	0	0.16478521	0	0.09179234	0	-0.86689367	0
0.356	29.91320444	67.54992122	0	-0.1348301	0	0.12546421	0	-0.442431325	0	59.22299801	133.7372215	0	0.16374951	0	0.09201463	0	-0.8759379	0
0.36	25.98590168	60.24925078	0	-0.13521493	0	0.12608914	0	-0.383588023	0	59.03659254	136.8784702	0	0.16268723	0	0.09222826	0	-0.871462152	0
0.364	22.00236891	52.71991397	0	-0.1355162	0	0.12667964	0	-0.32114584	0	58.37562484	139.873935	0	0.16146674	0	0.0923536	0	-0.852048665	0
0.368	18.03202756	44.99802404	0	-0.13539357	0	0.1275566	0	-0.257686332	0	57.21806598	142.7848255	0	0.16047161	0	0.09270817	0	-0.817673638	0
0.372	14.25936359	37.40106634	0	-0.13525067	0	0.1284094	0	-0.1973748	0	55.43662886	145.4054398	0	0.15928843	0	0.09300041	0	-0.767340945	0
0.376	10.74855558	29.96138265	0	-0.13481372	0	0.12935271	0	-0.142379101	0	53.03208805	147.8258797	0	0.15817822	0	0.09332628	0	-0.702481459	0
0.38	7.589100225	22.78432846	0	-0.13371389	0	0.13085001	0	-0.094857911	0	49.98552199	150.0687193	0	0.15735832	0	0.09412076	0	-0.624780549	0
0.384	4.882717347	16.0490899	0	-0.13274345	0	0.13213567	0	-0.056595219	0	46.26878775	152.0816958	0	0.15633941	0	0.09458635	0	-0.536298126	0
0.388	2.628191629	9.652184634	0	-0.13119163	0	0.1335683	0	-0.027595669	0	41.95626675	154.0867982	0	0.1553675	0	0.09511592	0	-0.440535331	0
0.392	0.918148398	3.866425437	0	-0.12964009	0	0.13516777	0	-0.008425541	0	37.02439626	155.9138672	0	0.15453387	0	0.09558015	0	-0.339760514	0
0.396	0	4.44E-16	0	-0.12723403	0	0.13697547	0	0	0	31.28836177	156.3355348	0	0.15403938	0	0.09672526	0	-0.235070035	0
0.4	0	0	0	-0.12494705	0	0.13862271	0	0	0	24.67828588	153.4608298	0	0.15339725	0	0.09729977	0	-0.129961955	0
0.404	0	-1.02E-16	0	-0.12494705	0	0.14053898	0	0	0	18.16427883	151.1881342	0	0.15286266	0	0.09789102	0	-0.033080335	0
0.408	0	0	0	-0.12494705	0	0.14208182	0	0	0	11.79531862	149.5274554	0	0.15997836	0	0.09834534	0	0.05661288	0
0.412	-1.60E-18	6.39E-18	0	-0.12494705	0	0.14393531	0	0	0	5.617993974	148.4692456	0	0.166560322	0	0.09900603	0	0.14157415	0
0.416	0	0	0	-0.12494705	0	0.14569397	0	0	0	-0.32364457	147.9872207	0	0.17258628	0	0.09964591	0	0.22538732	0
0.42	-9.98E-20	-3.99E-19	0	-0.12494705	0	0.14752027	0	7.80E-22	0	-5.989191401	148.0420994	0	0.178046857	0	0.10022713	0	0.311995535	0
0.424	0	0	0	-0.12494705	0	0.14936679	0	0	0	-11.34350539	148.58572	0	0.182943982	0	0.10077502	0	0.404778135	0
0.428	0	0	0	-0.12494705	0	0.15071501	0	4.88E-23	0	-16.35787028	149.5646183	0	0.187289518	0	0.10118429	0	0.505850275	0
0.432	0	0	0	-0.12494705	0	0.15253062	0	0	0	-21.00996964	150.9224095	0	0.191103884	0	0.10166244	0	0.61564866	0
0.436	0	-3.12E-21	0	-0.12494705	0	0.1537868	0	-3.05E-24	0	-25.28230935	152.6005286	0	0.194414908	0	0.10189264	0	0.732627085	0
0.44	0	0	0	-0.12494705	0	0.15514468	0	0	0	-29.15944189	154.5374763	0	0.197256531	0	0.10230172	0	0.85303904	0
0.444	0	0	0	-0.12494705	0	0.15637105	0	-1.90E-25	0	-32.62535395	156.6676436	0	0.199667601	0	0.10262346	0	0.971044775	0
0.448	0	0	0	-0.12494705	0	0.15772236	0	0	0	-35.66247113	158.9210923	0	0.201690437	0	0.10294062	0	1.079285595	0
0.452	0	0	0	-0.12494705	0	0.15854557	0	0	0	-38.25273525	161.225094	0	0.203369433	0	0.10295776	0	1.169733545	0
0.456	0	0	0	-0.12494705	0	0.15956978	0	0	0	-40.38032267	163.5073435	0	0.204749503	0	0.10314304	0	1.23456365	0
0.46	0	0	0	-0.12494705	0	0.1604081	0	0	0	-42.03519817	165.7000594	0	0.205874542	0	0.1032724	0	1.2669671	0
0.464	0	0	0	-0.12494705	0	0.16129928	0	0	0	-43.21639518	167.7437822	0	0.20678611	0	0.1033481	0	1.26184711	0
0.468	0	-4.76E-26	0	-0.12494705	0	0.16205904	0	0	0	-43.93373388	169.5895792	0	0.207522332	0	0.10352043	0	1.216244515	0
0.472	0	0	0	-0.12494705	0	0.16257784	0	0	0	-44.20716032	171.198811	0	0.208117522	0	0.10332862	0	1.12934756	0
0.476	7.44E-28	0	0	-0.12494705	0	0.16328611	0	0	0	-44.06422684	172.5408366	0	0.208602257	0	0.10345983	0	1.00214126	0
0.48	0	0	0	-0.12494705	0	0.16388275	0	0	0	-43.5373783	173.590374	0	0.209003836	0	0.10352916	0	0.836984025	0
0.484	0	0	0	-0.12494705	0	0.16425091	0	0	0	-42.66227372	174.3263403	0	0.20934656	0	0.10316518	0	0.637324495	0
0.488	0	0	0	-0.12494705	0	0.16474213	0	0	0	-41.47701858	174.7324932	0	0.209651756	0	0.10327161	0	0.40749719	0
0.492	-5.81E-30	0	0	-0.12494705	0	0.16510084	0	0	0	-40.02162453	174.798524	0	0.209937806	0	0.10308366	0	0.15249776	0
0.496	0	0	0	-0.12494705	0	0.16542978	0	0	0	-38.33732372	174.5202838	0	0.210220221	0	0.10314841	0	-0.122244205	0
0.5	0	0	0	-0.12494705	0	0.1656938	0	0	0	-36.4656162	173.8992009	0	0.210512013	0	0.1029953	0	-0.411103605	0
0.504	0	0	0	-0.12494705	0	0.16587731	0	0	0	-34.44704386	172.941618	0	0.210823855	0	0.10307271	0	-0.70855526	0
0.508	0	9.08E-32	0	-0.12494705	0	0.16603287	0	-1.77E-34	0	-32.31989332	171.6583438	0	0.211164165	0	0.10308184	0	-1.009485915	0
0.512	0	0	0	-0.12494705	0	0.16604769	0	0	0	-30.11910617	170.0643145	0	0.211539132	0	0.10284013	0	-1.30944259	0
0.516	-1.42E-33	5.68E-33	0	-0.12494705	0	0.1659723	0	0	0	-27.87560544	168.1782306	0	0.211952709	0	0.10288994	0	-1.60478287	0
0.52	0	0	0	-0.12494705	0	0.16581858	0	0	0	-25.61612676	166.0221408	0	0.21240681	0	0.10285994	0	-1.892717855	0
0.524	-8.87E-35	-7.09E-34	0	-0.12494705	0	0.16567263	0	0	0	-23.3633836	163.6209967	0	0.212901437	0	0.10272071	0	-2.17126778	0
0.528	0	0	0	-0.12494705	0	0.16517367	0	0	0	-21.1363088	161.0021811	0	0.213434953	0	0.10272616	0	-2.439171865	0
0.532	-1.11E-35	4.43E-35	0	-0.12494705	0	0.16502527	0	8.66E-38	0	-18.95038444	158.1950462	0	0.214004289	0	0.10271631	0	-2.695755375	0
0.536	0	0	0	-0.12494705	0	0.16463014	0	0	0	-16.81820874	155.2305834	0	0.214605282	0	0.10278052	0	-2.940739195	0
0.54	0	0	0	-0.12494705	0	0.16414079	0	0	0	-14.75021255	152.1413279	0	0.215232953	0	0.10259801	0	-3.174034755	0
0.544	0	0	0	-0.12494705	0	0.16369613	0	0	0	-12.75525882	148.9613765	0	0.215881777	0	0.1026439	0	-3.39559832	0
0.548	-4.33E-38	-1.73E-37	0	-0.12494705	0	0.16286838	0	3.38E-40	0	-10.8410029	145.7261597	0	0.216545986	0	0.10251335	0	-3.605358935	0
0.552	0	0	0	-0.12494705	0	0.16229334	0	0	0	-9.014088693	142.4717066	0	0.217219811	0	0.10255128	0	-3.8031736	0
0.556	-5.41E-39	0	0	-0.12494705	0	0.16165264	0	0	0	-7.280255668	139.2334385	0	0.217897752	0	0.10266122	0	-3.988779885	0
