# Supplementary material for: Hindlimb kinematics, kinetics and muscle dynamics during sit-to-stand and sit-to-walk transitions in emus (Dromaius novaehollandiae)
Source: J Exp Biol. 2024 Dec 2;227(24):jeb247519. doi: 10.1242/jeb.247519 (PMC11708823; doi:10.1242/jeb.247519)
Supplement: Dataset 1. [file jexbio-227-247519-Dataset1.zip › Dataset1/DataS1/Motion Files/GRFs/stw_exemplar_trial_grf_cut_ascending.mot]

stw_exemplar_trial_grf_cut_ascending.mot
version=1
nRows=124
nColumns=10
inDegrees=yes
endheader
time	ground_force_vx	ground_force_vy	ground_force_vz	ground_force_px	ground_force_py	ground_force_pz	ground_torque_x	ground_torque_y	ground_torque_z
0	4.852636587	292.3174948	-0.457753361	0.108443002	0	-0.046242465	0	-0.2965343	0
0.004	4.173448592	292.4199256	-0.263895682	0.108580043	0	-0.04619581	0	-0.32619974	0
0.008	3.33500232	292.5807497	-0.019824918	0.108766522	0	-0.046153756	0	-0.36043895	0
0.012	2.339214142	292.8107644	0.276049569	0.108998216	0	-0.046116453	0	-0.3989638	0
0.016	1.188732383	293.1209341	0.624966352	0.109270334	0	-0.046083759	0	-0.44140719	0
0.02	-0.113063593	293.5223533	1.027707581	0.10957754	0	-0.046055218	0	-0.48733273	0
0.024	-1.562059558	294.0262461	1.484508898	0.10991396	0	-0.046030047	0	-0.53625055	0
0.028	-3.153418335	294.6439637	1.994993709	0.110273212	0	-0.046007181	0	-0.58764046	0
0.032	-4.881610642	295.3869414	2.558132749	0.110648442	0	-0.045985318	0	-0.64098162	0
0.036	-6.740440115	296.2665969	3.172213126	0.111032446	0	-0.045962994	0	-0.69578519	0
0.04	-8.723009151	297.2941744	3.834781739	0.111417764	0	-0.045938621	0	-0.75162491	0
0.044	-10.82157137	298.4805427	4.542530539	0.111796842	0	-0.04591056	0	-0.80816107	0
0.048	-13.02723636	299.8359891	5.291117197	0.112162063	0	-0.045877077	0	-0.86515354	0
0.052	-15.32951105	301.3700693	6.074938183	0.112505833	0	-0.045836378	0	-0.92245894	0
0.056	-17.71569139	303.0915287	6.886884813	0.112820481	0	-0.045786555	0	-0.9800091	0
0.06	-20.17016233	305.0082537	7.718129345	0.113098187	0	-0.045725584	0	-1.03777125	0
0.064	-22.67368989	307.1271968	8.55799932	0.113330731	0	-0.045651386	0	-1.09569556	0
0.068	-25.20278032	309.4542532	9.393971236	0.113509406	0	-0.045561895	0	-1.15366072	0
0.072	-27.72915093	311.9940945	10.21177086	0.113624796	0	-0.045455192	0	-1.21142715	0
0.076	-30.21933585	314.7499692	10.99554922	0.11366667	0	-0.045329653	0	-1.26859957	0
0.08	-32.63445404	317.7234878	11.72810866	0.113623833	0	-0.045184155	0	-1.32459329	0
0.084	-34.93017278	320.9144323	12.39116576	0.113483975	0	-0.045018122	0	-1.37859829	0
0.088	-37.05689009	324.320621	12.96565331	0.113233662	0	-0.044831578	0	-1.42953868	0
0.092	-38.96014162	327.9378446	13.43207569	0.112858522	0	-0.04462503	0	-1.47602908	0
0.096	-40.58121779	331.7598835	13.77092235	0.112343344	0	-0.044399318	0	-1.51633453	0
0.1	-41.85796111	335.778606	13.96312938	0.111672332	0	-0.044155594	0	-1.54834219	0
0.104	-42.72569994	339.9841208	13.99057293	0.110829342	0	-0.04389534	0	-1.56954685	0
0.108	-43.11827666	344.3649399	13.83656314	0.109798149	0	-0.043620545	0	-1.57705113	0
0.112	-42.96921186	348.9081361	13.48632455	0.108562818	0	-0.043333948	0	-1.56758142	0
0.116	-42.2131012	353.5995141	12.92748995	0.107108076	0	-0.043039304	0	-1.53751595	0
0.12	-40.78722495	358.4238188	12.150583	0.105419731	0	-0.042741632	0	-1.48292543	0
0.124	-38.63324141	363.3649383	11.14938729	0.103485142	0	-0.042447327	0	-1.39963539	0
0.128	-35.69887131	368.4060075	9.921156359	0.101293868	0	-0.04216401	0	-1.28330923	0
0.132	-31.93950217	373.5294128	8.4666967	0.098838437	0	-0.041900165	0	-1.12954084	0
0.136	-27.31963101	378.7167715	6.790338116	0.096115152	0	-0.041664502	0	-0.93396318	0
0.14	-21.8141741	383.948962	4.899806449	0.093124857	0	-0.041465396	0	-0.69240118	0
0.144	-15.40983732	389.2063434	2.8060689	0.089873565	0	-0.041310403	0	-0.40109165	0
0.148	-8.106660387	394.4692466	0.52319746	0.086372971	0	-0.041206113	0	-0.05696203	0
0.152	0.080521825	399.7185989	-1.931817121	0.082640736	0	-0.041158199	0	0.34207529	0
0.156	9.121152944	404.9364662	-4.539398864	0.078700721	0	-0.041171531	0	0.79687074	0
0.16	18.96880771	410.10644	-7.277868311	0.074583021	0	-0.041250279	0	1.30687191	0
0.164	29.56174105	415.2139028	-10.12399361	0.070324041	0	-0.041397686	0	1.87005179	0
0.168	40.82386121	420.2462016	-13.05352341	0.065966344	0	-0.041615751	0	2.48290116	0
0.172	52.66591219	425.192683	-16.04163918	0.061558389	0	-0.041904842	0	3.14046223	0
0.176	64.98681772	430.044469	-19.06336818	0.057154056	0	-0.042263497	0	3.83639925	0
0.18	77.67513692	434.7937993	-22.09409974	0.05281181	0	-0.042688357	0	4.56308674	0
0.184	90.61056589	439.4327667	-25.11025293	0.048594077	0	-0.043174092	0	5.31171386	0
0.188	103.6655739	443.9513041	-28.08993363	0.044566345	0	-0.043713426	0	6.07246455	0
0.192	116.7071912	448.3344544	-31.01333576	0.040796208	0	-0.044297292	0	6.83480751	0
0.196	129.5985764	452.5591322	-33.86278183	0.03735201	0	-0.044915196	0	7.58780024	0
0.2	142.2000424	456.5908127	-36.62248765	0.034301514	0	-0.045555649	0	8.32025236	0
0.204	154.3698189	460.3809815	-39.27809557	0.031710439	0	-0.046206558	0	9.02073002	0
0.208	165.9651344	463.8662433	-41.81590976	0.029641124	0	-0.046856023	0	9.67757093	0
0.212	176.8439779	466.9693168	-44.22191368	0.028151314	0	-0.047493279	0	10.27907676	0
0.216	186.8675119	469.6013255	-46.48083081	0.027293299	0	-0.048109624	0	10.81386569	0
0.22	195.902975	471.6645171	-48.57541841	0.027113377	0	-0.048698931	0	11.27124942	0
0.224	203.8271503	473.0549871	-50.48638183	0.027651578	0	-0.049257616	0	11.64155046	0
0.228	210.5303206	473.6658855	-52.19368597	0.028941372	0	-0.049784277	0	11.91631536	0
0.232	215.9201729	473.391825	-53.67927176	0.031009456	0	-0.050278954	0	12.08838869	0
0.236	219.9251565	472.1342306	-54.92999356	0.033875384	0	-0.050742612	0	12.151913	0
0.24	222.4970603	469.8066417	-55.93969511	0.037550866	0	-0.051176873	0	12.10240484	0
0.244	223.6127067	466.3393513	-56.70983068	0.042038739	0	-0.051584048	0	11.93703	0
0.248	223.274747	461.6833992	-57.24822952	0.047331443	0	-0.051967595	0	11.65510448	0
0.252	221.5115356	455.8142891	-57.56615759	0.053409246	0	-0.052333022	0	11.25874939	0
0.256	218.376323	448.7358952	-57.67452715	0.060238233	0	-0.05268905	0	10.75359886	0
0.26	213.9465467	440.4847356	-57.58047862	0.067768043	0	-0.053048664	0	10.14946071	0
0.264	208.3239113	431.1339172	-57.285505	0.07592974	0	-0.053429564	0	9.4607576	0
0.268	201.634672	420.7952	-56.78571428	0.084634272	0	-0.053853561	0	8.70647613	0
0.272	194.0277879	409.6177164	-56.07384562	0.093772251	0	-0.054344361	0	7.90940781	0
0.276	185.6679164	397.7824774	-55.14177161	0.103216062	0	-0.054923877	0	7.09469576	0
0.28	176.7217183	385.4924597	-53.9821497	0.112825352	0	-0.055607036	0	6.28798677	0
0.284	167.3397133	372.9602055	-52.5887246	0.122455707	0	-0.05639698	0	5.51369189	0
0.288	157.6398769	360.3971323	-50.95509833	0.131967981	0	-0.057284079	0	4.79376491	0
0.292	147.6985121	348.0059299	-49.07148403	0.141235693	0	-0.058250496	0	4.14697178	0
0.296	137.5486855	335.9733003	-46.9209356	0.150150678	0	-0.059276559	0	3.58819172	0
0.3	127.1844704	324.4638028	-44.47901805	0.158627373	0	-0.060344253	0	3.1274641	0
0.304	116.5709096	313.6188035	-41.71869587	0.16660361	0	-0.061437609	0	2.76914725	0
0.308	105.6588055	303.5589806	-38.61806979	0.174038126	0	-0.062541467	0	2.51166978	0
0.312	94.40170553	294.3857771	-35.16765368	0.180907622	0	-0.063639187	0	2.34794275	0
0.316	82.77241207	286.1811383	-31.37537472	0.187204168	0	-0.064710192	0	2.26627719	0
0.32	70.77627646	279.0064722	-27.2691132	0.192933013	0	-0.06572838	0	2.25153848	0
0.324	58.45928387	272.9005719	-22.89738462	0.198110618	0	-0.066661654	0	2.28630643	0
0.328	45.91066325	267.8767714	-18.3283475	0.202762855	0	-0.067473253	0	2.35219114	0
0.332	33.25975023	263.9208377	-13.64640106	0.206922996	0	-0.068124868	0	2.43160609	0
0.336	20.66683183	260.9910975	-8.945961675	0.210629293	0	-0.068580664	0	2.50973423	0
0.34	8.310462932	259.0210296	-4.323684392	0.213922304	0	-0.068811357	0	2.57586487	0
0.344	-3.624466845	257.9233683	0.128877129	0.21684223	0	-0.068797744	0	2.62360441	0
0.348	-14.95577304	257.5947832	4.330953072	0.219426751	0	-0.068533378	0	2.65020479	0
0.352	-25.51091857	257.9210204	8.216269723	0.221709218	0	-0.068026009	0	2.65558214	0
0.356	-35.13359296	258.7830328	11.73510304	0.223717458	0	-0.067298012	0	2.64146923	0
0.36	-43.69104618	260.0644194	14.85516829	0.225473017	0	-0.06638565	0	2.61087119	0
0.364	-51.08238768	261.6596767	17.56148018	0.22699161	0	-0.065336236	0	2.56779322	0
0.368	-57.24719968	263.4819712	19.85510452	0.228284895	0	-0.064202536	0	2.51710104	0
0.372	-62.17249571	265.4683971	21.7508947	0.229363237	0	-0.063035654	0	2.46428633	0
0.376	-65.89473199	267.5805856	23.27429884	0.230238335	0	-0.061878626	0	2.41488106	0
0.38	-68.49405773	269.7999865	24.45724568	0.230924857	0	-0.060762599	0	2.37352204	0
0.384	-70.08139674	272.1194511	25.33380406	0.23144087	0	-0.059706312	0	2.34314474	0
0.388	-70.78289351	274.5341343	25.93699903	0.23180694	0	-0.058718529	0	2.32475657	0
0.392	-70.72650234	277.0345149	26.29722639	0.232044415	0	-0.05780202	0	2.31765878	0
0.396	-70.03266118	279.6031499	26.44164815	0.232173773	0	-0.056957575	0	2.31983867	0
0.4	-68.80900957	282.2153918	26.39440276	0.232213057	0	-0.056187268	0	2.32853479	0
0.404	-67.14844033	284.843142	26.17771595	0.232176767	0	-0.055496628	0	2.34096161	0
0.408	-65.12932047	287.4600239	25.81348749	0.23207516	0	-0.054895885	0	2.35503082	0
0.412	-62.816857	290.0461334	25.32472312	0.231914111	0	-0.054399947	0	2.3699023	0
0.416	-60.265317	292.5906789	24.73621389	0.231695583	0	-0.054027324	0	2.38617993	0
0.42	-57.52106156	295.0915078	24.07403775	0.23141882	0	-0.053797806	0	2.40561317	0
0.424	-54.62554782	297.5516668	23.36394193	0.231082086	0	-0.05372948	0	2.43041539	0
0.428	-51.61684901	299.9742275	22.62914545	0.230684476	0	-0.053835633	0	2.46250211	0
0.432	-48.52903203	302.3571108	21.88817354	0.2302274	0	-0.054122306	0	2.50287668	0
0.436	-45.39007502	304.6894405	21.15313644	0.229715584	0	-0.054586731	0	2.55125632	0
0.44	-42.21976893	306.9503641	20.42879451	0.229157287	0	-0.055217026	0	2.60600509	0
0.444	-39.02908644	309.1106748	19.71277204	0.228563844	0	-0.055993199	0	2.66441869	0
0.448	-35.82191375	311.1369342	18.99710595	0.227948517	0	-0.056889488	0	2.72330188	0
0.452	-32.59900534	312.9971203	18.27092957	0.227324921	0	-0.057877884	0	2.77965425	0
0.456	-29.36296677	314.666345	17.52373372	0.226705297	0	-0.05893176	0	2.83123635	0
0.46	-26.12244966	316.1311195	16.74843754	0.2260993	0	-0.060028887	0	2.8768515	0
0.464	-22.89394604	317.391098	15.94343804	0.2255133	0	-0.061153046	0	2.91630802	0
0.468	-19.70067942	318.458096	15.11305144	0.224950479	0	-0.062294073	0	2.95014008	0
0.472	-16.56939194	319.3530071	14.26631186	0.224411509	0	-0.063446592	0	2.97920833	0
0.476	-13.5263796	320.1016664	13.41462052	0.223895602	0	-0.064608059	0	3.00429437	0
0.48	-10.59389745	320.7307008	12.56902036	0.223401571	0	-0.065776608	0	3.02578983	0
0.484	-7.787679041	321.2641977	11.73789064	0.222928732	0	-0.066949352	0	3.04356411	0
0.488	-5.116019315	321.7216884	10.92561996	0.22247741	0	-0.068121381	0	3.05704807	0
0.492	-2.58045073	322.1174796	10.13244533	0.222049142	0	-0.069285496	0	3.06548927	0
