# Supplementary material for: Hindlimb kinematics, kinetics and muscle dynamics during sit-to-stand and sit-to-walk transitions in emus (Dromaius novaehollandiae)
Source: J Exp Biol. 2024 Dec 2;227(24):jeb247519. doi: 10.1242/jeb.247519 (PMC11708823; doi:10.1242/jeb.247519)
Supplement: Dataset 1. [file jexbio-227-247519-Dataset1.zip › Dataset1/DataS1/Motion Files/GRFs/stw_exemplar_trial_grf_cut_ascending_partitioned.mot]

stw_exemplar_trial_grf_cut_ascending_partitioned.mot
version = 1
nRows = 124
nColumns = 19
endheader
time	ground_force_pes_r_vx	ground_force_pes_r_vy	ground_force_pes_r_vz	ground_force_pes_r_px	ground_force_pes_r_py	ground_force_pes_r_pz	ground_torque_pes_r_x	ground_torque_pes_r_y	ground_torque_pes_r_z	ground_force_digits_r_vx	ground_force_digits_r_vy	ground_force_digits_r_vz	ground_force_digits_r_px	ground_force_digits_r_py	ground_force_digits_r_pz	ground_torque_digits_r_x	ground_torque_digits_r_y	ground_torque_digits_r_z
0	0.287716778	17.33174252	0	-0.15066382	0	0.13709484	0	-0.01758176	0	2.138601515	128.8270049	0	0.14397324	0	0.08924827	0	-0.13068539	0
0.004	0.246725037	17.28721834	0	-0.1506327	0	0.13709896	0	-0.019284206	0	1.839999259	128.9227444	0	0.14400281	0	0.08924259	0	-0.143815664	0
0.008	0.196332095	17.22427334	0	-0.15059807	0	0.13710036	0	-0.021219096	0	1.471169065	129.0661015	0	0.14403632	0	0.08923484	0	-0.159000379	0
0.012	0.136991427	17.14788041	0	-0.15055119	0	0.13709823	0	-0.023364522	0	1.032615644	129.2575018	0	0.14408215	0	0.08921167	0	-0.176117378	0
0.016	0.069135707	17.04767483	0	-0.15052592	0	0.13709443	0	-0.025671883	0	0.525230484	129.5127922	0	0.14410747	0	0.08920141	0	-0.195031712	0
0.02	-0.006491207	16.8517051	0	-0.15066977	0	0.13681655	0	-0.027978746	0	-0.050040589	129.9094716	0	0.14395519	0	0.08892626	0	-0.215687619	0
0.024	-0.088961528	16.74521571	0	-0.15064636	0	0.13679558	0	-0.030540237	0	-0.69206825	130.2679073	0	0.14402252	0	0.08903942	0	-0.237585038	0
0.028	-0.178052144	16.63654605	0	-0.15058269	0	0.1368021	0	-0.033180071	0	-1.398657024	130.6854358	0	0.14408124	0	0.08901921	0	-0.260640159	0
0.032	-0.273058426	16.52280346	0	-0.15052798	0	0.13679669	0	-0.035854034	0	-2.167746895	131.1706672	0	0.14413649	0	0.08899598	0	-0.284636776	0
0.036	-0.373300151	16.40788488	0	-0.15048449	0	0.13678548	0	-0.038534089	0	-2.996919906	131.7254136	0	0.14418131	0	0.08897994	0	-0.309358506	0
0.04	-0.478370151	16.30362373	0	-0.15043341	0	0.13676777	0	-0.041219138	0	-3.883134425	132.3434635	0	0.14423544	0	0.08895872	0	-0.334593317	0
0.044	-0.583192803	16.08562181	0	-0.1505308	0	0.13698676	0	-0.043553168	0	-4.827592881	133.1546495	0	0.14405415	0	0.08885317	0	-0.360527367	0
0.048	-0.694485393	15.98433535	0	-0.15056779	0	0.13696302	0	-0.046121563	0	-5.819132789	133.9336592	0	0.14406703	0	0.08898969	0	-0.386455207	0
0.052	-0.810670256	15.93734793	0	-0.15047799	0	0.13693354	0	-0.048782379	0	-6.85408527	134.7476867	0	0.14415778	0	0.088946	0	-0.412447091	0
0.056	-0.929500612	15.90249882	0	-0.15042175	0	0.13690622	0	-0.05141877	0	-7.928345081	135.6432655	0	0.14421571	0	0.08891395	0	-0.43858578	0
0.06	-1.049707948	15.87342644	0	-0.15032993	0	0.13703125	0	-0.054008327	0	-9.035373217	136.6307004	0	0.14426871	0	0.08887536	0	-0.464877298	0
0.064	-1.172789593	15.88605921	0	-0.15029642	0	0.13700428	0	-0.056674514	0	-10.16405535	137.6775392	0	0.14430554	0	0.08885106	0	-0.491173266	0
0.068	-1.290037053	15.83981798	0	-0.15043496	0	0.13696356	0	-0.059051623	0	-11.31135311	138.8873086	0	0.14422085	0	0.08883532	0	-0.517778737	0
0.072	-1.410078238	15.86547256	0	-0.15050474	0	0.13694091	0	-0.061603295	0	-12.45449722	140.1315747	0	0.14417148	0	0.08876709	0	-0.54411028	0
0.076	-1.54626965	16.10519593	0	-0.15030895	0	0.1368596	0	-0.064911983	0	-13.56339828	141.2697887	0	0.14442945	0	0.08877786	0	-0.569387802	0
0.08	-1.667681674	16.23626481	0	-0.15037016	0	0.13683759	0	-0.067689196	0	-14.64954535	142.6254791	0	0.14438868	0	0.08870442	0	-0.594607449	0
0.084	-1.784059665	16.39071464	0	-0.15049168	0	0.1368347	0	-0.070411951	0	-15.68102673	144.0665015	0	0.14429155	0	0.08863208	0	-0.618887194	0
0.088	-1.908615571	16.7041375	0	-0.15044933	0	0.13679218	0	-0.073628407	0	-16.61982947	145.456173	0	0.14436201	0	0.08856086	0	-0.641140933	0
0.092	-2.031388136	17.09873269	0	-0.15031019	0	0.13715643	0	-0.076960397	0	-17.44868267	146.8701896	0	0.14441307	0	0.08851129	0	-0.661054143	0
0.096	-2.143320585	17.52209092	0	-0.15041422	0	0.13704612	0	-0.080086089	0	-18.14728831	148.3578508	0	0.14436305	0	0.08844506	0	-0.678081176	0
0.1	-2.267037979	18.18585598	0	-0.15024487	0	0.13685058	0	-0.083858613	0	-18.66194258	149.703447	0	0.14457552	0	0.088307	0	-0.690312482	0
0.104	-2.360496529	18.78333973	0	-0.15042339	0	0.13682257	0	-0.086713849	0	-19.00235344	151.2087207	0	0.14444913	0	0.08829352	0	-0.698059576	0
0.108	-2.469217476	19.72045252	0	-0.15027788	0	0.13672705	0	-0.090311638	0	-19.08992085	152.4620174	0	0.14481781	0	0.08826183	0	-0.698213927	0
0.112	-2.534023683	20.57616237	0	-0.15043407	0	0.13667563	0	-0.092444992	0	-18.95058225	153.8779057	0	0.14470265	0	0.08814236	0	-0.691345718	0
0.116	-2.591985575	21.71185754	0	-0.1502828	0	0.13694834	0	-0.094407164	0	-18.51456502	155.0878995	0	0.14480271	0	0.08807564	0	-0.674350811	0
0.12	-2.604992242	22.89175761	0	-0.15045404	0	0.13686175	0	-0.094711254	0	-17.78862024	156.3201518	0	0.14469471	0	0.08800597	0	-0.646751461	0
0.124	-2.595039476	24.40764286	0	-0.15026105	0	0.13711236	0	-0.094015127	0	-16.72158123	157.2748263	0	0.14485769	0	0.08791236	0	-0.605802568	0
0.128	-2.515515138	25.95966917	0	-0.15047514	0	0.13695129	0	-0.090428175	0	-15.33392052	158.2433346	0	0.1447391	0	0.08791859	0	-0.55122644	0
0.132	-2.391947951	27.97360174	0	-0.15029545	0	0.13692645	0	-0.084591265	0	-13.57780313	158.7911047	0	0.1452316	0	0.08793068	0	-0.480179155	0
0.136	-2.159255126	29.93254666	0	-0.15049369	0	0.13679789	0	-0.073817424	0	-11.50056038	159.4258391	0	0.14510636	0	0.0878722	0	-0.393164166	0
0.14	-1.834480576	32.28849782	0	-0.15029966	0	0.13708173	0	-0.058228036	0	-9.072606475	159.6859832	0	0.14522807	0	0.08791112	0	-0.287972554	0
0.144	-1.380866978	34.87656463	0	-0.15022324	0	0.13686048	0	-0.0359416	0	-6.324051682	159.7266071	0	0.14537179	0	0.08786139	0	-0.164604225	0
0.148	-0.770874292	37.5106624	0	-0.15029439	0	0.13716958	0	-0.005416603	0	-3.282455902	159.7239609	0	0.14525715	0	0.08794295	0	-0.023064412	0
0.152	0.008151504	40.46490167	0	-0.15028309	0	0.1371801	0	0.034629469	0	0.032109409	159.3943978	0	0.14529735	0	0.08800196	0	0.136408176	0
0.156	0.983193438	43.64918325	0	-0.15028419	0	0.13693405	0	0.085896825	0	3.577383034	158.8190499	0	0.14539647	0	0.08803243	0	0.312538545	0
0.16	2.169839055	46.91201383	0	-0.15029049	0	0.13734398	0	0.149492881	0	7.314564803	158.1412061	0	0.14532142	0	0.08816533	0	0.503943074	0
0.164	3.588097593	50.39716716	0	-0.15028885	0	0.13741168	0	0.226980147	0	11.19277293	157.2097843	0	0.14534305	0	0.08826717	0	0.708045748	0
0.168	5.246500177	54.0081635	0	-0.1502882	0	0.13751368	0	0.31909136	0	15.16543043	156.1149373	0	0.1453603	0	0.08838723	0	0.92235922	0
0.172	7.146728606	57.69835904	0	-0.15028392	0	0.13767142	0	0.426158597	0	19.18622749	154.8979825	0	0.14536794	0	0.08848899	0	1.144072518	0
0.176	9.290364578	61.47815883	0	-0.15026809	0	0.13781898	0	0.54844273	0	23.20304428	153.5440757	0	0.14539589	0	0.08868162	0	1.369756895	0
0.18	11.65137021	65.21962781	0	-0.15027797	0	0.13796625	0	0.684468866	0	27.18619825	152.1772719	0	0.1453797	0	0.08876518	0	1.597074504	0
0.184	14.22325518	68.97831742	0	-0.15026042	0	0.13809654	0	0.833786446	0	31.08202777	150.7380659	0	0.14540302	0	0.08896515	0	1.822070484	0
0.188	16.9577465	72.62211928	0	-0.15022774	0	0.13830919	0	0.993341479	0	34.87504045	149.3535328	0	0.1454197	0	0.0891327	0	2.042890796	0
0.192	19.79995006	76.06214934	0	-0.15037591	0	0.13817538	0	1.159558772	0	38.55364555	148.1050778	0	0.14529098	0	0.08927706	0	2.257844983	0
0.196	22.72267202	79.34772908	0	-0.15031421	0	0.13848352	0	1.33037801	0	42.0766162	146.931837	0	0.14533632	0	0.08948986	0	2.46352211	0
0.2	25.65337244	82.37053924	0	-0.15021374	0	0.13880149	0	1.501001891	0	45.44664876	145.9248671	0	0.14540255	0	0.08967779	0	2.659124289	0
0.204	28.48674623	84.95673754	0	-0.15030965	0	0.13886632	0	1.664646941	0	48.69816322	145.2337532	0	0.14527157	0	0.08987991	0	2.845718069	0
0.208	31.21180343	87.2358044	0	-0.15019218	0	0.13917794	0	1.819987328	0	51.77076377	144.6973172	0	0.14537273	0	0.09010217	0	3.018798137	0
0.212	33.71625713	89.03021601	0	-0.15002277	0	0.13958211	0	1.959761362	0	54.70573184	144.4544424	0	0.14549553	0	0.09031298	0	3.179777018	0
0.216	35.86396951	90.1267826	0	-0.15016635	0	0.13961797	0	2.075417741	0	57.56978644	144.6738801	0	0.14531929	0	0.09057265	0	3.331515104	0
0.22	37.68639399	90.73540014	0	-0.14996043	0	0.14008602	0	2.168281244	0	60.26509351	145.0968584	0	0.14548561	0	0.0907234	0	3.467343466	0
0.224	39.04396168	90.61570436	0	-0.1500228	0	0.14008414	0	2.22998874	0	62.86961345	145.9117892	0	0.1453916	0	0.09103732	0	3.59078649	0
0.228	39.92959162	89.83639657	0	-0.14976881	0	0.14059684	0	2.260071635	0	65.33556867	146.9965462	0	0.1456162	0	0.09118979	0	3.698086045	0
0.232	40.24162471	88.22731063	0	-0.14980167	0	0.14062732	0	2.252945589	0	67.71846172	148.4686019	0	0.14556687	0	0.09149311	0	3.791248756	0
0.236	40.00525093	85.88307342	0	-0.1497424	0	0.14066283	0	2.210480768	0	69.95732734	150.1840419	0	0.14561066	0	0.09170968	0	3.865475732	0
0.24	39.22762084	82.82984405	0	-0.14945031	0	0.14108058	0	2.133729532	0	72.02090932	152.0734768	0	0.1459419	0	0.09195336	0	3.917472888	0
0.244	37.8006762	78.83247371	0	-0.1494649	0	0.14113613	0	2.01789877	0	74.00567713	154.337202	0	0.14592868	0	0.09217269	0	3.95061623	0
0.248	35.8654284	74.16187063	0	-0.14938692	0	0.14122896	0	1.872201496	0	75.77194509	156.679829	0	0.14604326	0	0.09239915	0	3.955350744	0
0.252	33.50492945	68.94460625	0	-0.14906265	0	0.14148882	0	1.702952413	0	77.25083835	158.9625383	0	0.14646542	0	0.09261502	0	3.926422282	0
0.256	30.6055475	62.89055317	0	-0.14909725	0	0.14158843	0	1.507122092	0	78.58261401	161.4773944	0	0.14650258	0	0.0928492	0	3.869677338	0
0.26	27.48810192	56.59399271	0	-0.1487997	0	0.1415623	0	1.304014553	0	79.48517144	163.6483751	0	0.14695571	0	0.09300046	0	3.770715802	0
0.264	24.00520243	49.67964019	0	-0.14889382	0	0.14130746	0	1.09016483	0	80.15675323	165.8873184	0	0.14700529	0	0.093077	0	3.64021397	0
0.268	20.43376087	42.64360096	0	-0.14880168	0	0.14106655	0	0.882318748	0	80.38357512	167.753999	0	0.14725851	0	0.09310945	0	3.470919317	0
0.272	16.90367896	35.68584917	0	-0.14850994	0	0.14063296	0	0.689066715	0	80.110215	169.123009	0	0.14779939	0	0.09314982	0	3.26563719	0
0.276	13.33537512	28.57024872	0	-0.14861361	0	0.14007511	0	0.509568003	0	79.49858306	170.32099	0	0.14796974	0	0.09312843	0	3.037779877	0
0.28	10.03033645	21.87970504	0	-0.14833198	0	0.13946307	0	0.356892314	0	78.3305227	170.8665248	0	0.14852975	0	0.09310056	0	2.787101071	0
0.284	6.873691512	15.3198147	0	-0.14845236	0	0.13864958	0	0.226481906	0	76.79616512	171.1602881	0	0.14875064	0	0.09293039	0	2.530364039	0
0.288	4.085422012	9.340113722	0	-0.14836453	0	0.13747926	0	0.124236031	0	74.73451643	170.8584524	0	0.14919222	0	0.09266057	0	2.272646424	0
0.292	1.640724806	3.865861296	0	-0.14824769	0	0.13617605	0	0.046067082	0	72.20853127	170.1371036	0	0.14967066	0	0.09234691	0	2.027418808	0
0.296	0	0	0	-0.14805829	0	0.13427182	0	0	0	68.77434274	167.9866501	0	0.15022462	0	0.09205905	0	1.79409586	0
0.3	1.16E-16	-2.31E-16	0	-0.14805829	0	0.13327076	0	3.61E-18	0	63.5922352	162.2319014	0	0.158627373	0	0.09165367	0	1.56373205	0
0.304	0	0	0	-0.14805829	0	0.13133847	0	0	0	58.2854548	156.8094018	0	0.16660361	0	0.09121142	0	1.384573625	0
0.308	7.22E-18	0	0	-0.14805829	0	0.12943817	0	0	0	52.82940274	151.7794903	0	0.174038126	0	0.09071068	0	1.25583489	0
0.312	0	0	0	-0.14805829	0	0.12746788	0	0	0	47.20085277	147.1928885	0	0.180907622	0	0.09013901	0	1.173971375	0
0.316	0	0	0	-0.14805829	0	0.12497035	0	1.41E-20	0	41.38620603	143.0905692	0	0.187204168	0	0.08926787	0	1.133138595	0
0.32	0	0	0	-0.14805829	0	0.12293975	0	0	0	35.38813823	139.5032361	0	0.192933013	0	0.08850015	0	1.12576924	0
0.324	0	0	0	-0.14805829	0	0.1200145	0	-1.76E-21	0	29.22964194	136.4502859	0	0.198110618	0	0.08784361	0	1.143153215	0
0.328	0	0	0	-0.14805829	0	0.11731213	0	0	0	22.95533162	133.9383857	0	0.202762855	0	0.08692442	0	1.17609557	0
0.332	0	-7.05E-21	0	-0.14805829	0	0.11519237	0	-1.10E-22	0	16.62987512	131.9604188	0	0.206922996	0	0.08646107	0	1.215803045	0
0.336	0	0	0	-0.14805829	0	0.1124022	0	0	0	10.33341592	130.4955487	0	0.210629293	0	0.08545878	0	1.254867115	0
0.34	-2.20E-22	0	0	-0.14805829	0	0.10984436	0	0	0	4.155231466	129.5105148	0	0.213922304	0	0.0848273	0	1.287932435	0
0.344	0	0	0	-0.14805829	0	0.10715	0	0	0	-1.812233423	128.9616841	0	0.21684223	0	0.08376448	0	1.311802205	0
0.348	0	0	0	-0.14805829	0	0.1047277	0	-4.30E-25	0	-7.47788652	128.7973916	0	0.219426751	0	0.08311878	0	1.325102395	0
0.352	0	0	0	-0.14805829	0	0.10212292	0	0	0	-12.75545929	128.9605102	0	0.221709218	0	0.08201717	0	1.32779107	0
0.356	8.61E-25	0	0	-0.14805829	0	0.09983369	0	0	0	-17.56679648	129.3915164	0	0.223717458	0	0.08140064	0	1.320734615	0
0.36	0	0	0	-0.14805829	0	0.09744758	0	0	0	-21.84552309	130.0322097	0	0.225473017	0	0.08030186	0	1.305435595	0
0.364	0	0	0	-0.14805829	0	0.09538111	0	0	0	-25.54119384	130.8298383	0	0.22699161	0	0.0798338	0	1.28389661	0
0.368	0	0	0	-0.14805829	0	0.0932738	0	0	0	-28.62359984	131.7409856	0	0.228284895	0	0.0789882	0	1.25855052	0
0.372	0	0	0	-0.14805829	0	0.0912807	0	2.10E-28	0	-31.08624785	132.7341986	0	0.229363237	0	0.07814492	0	1.232143165	0
0.376	0	0	0	-0.14805829	0	0.08941501	0	0	0	-32.947366	133.7902928	0	0.230238335	0	0.07732555	0	1.20744053	0
0.38	-4.20E-28	0	0	-0.14805829	0	0.08762309	0	0	0	-34.24702887	134.8999933	0	0.230924857	0	0.07662587	0	1.18676102	0
0.384	0	0	0	-0.14805829	0	0.08612586	0	0	0	-35.04069837	136.0597255	0	0.23144087	0	0.07614676	0	1.17157237	0
0.388	0	0	0	-0.14805829	0	0.08464847	0	8.21E-31	0	-35.39144676	137.2670671	0	0.23180694	0	0.07564021	0	1.162378285	0
0.392	0	0	0	-0.14805829	0	0.08332422	0	0	0	-35.36325117	138.5172575	0	0.232044415	0	0.07506831	0	1.15882939	0
0.396	0	0	0	-0.14805829	0	0.08194229	0	5.13E-32	0	-35.01633059	139.8015749	0	0.232173773	0	0.07447645	0	1.159919335	0
0.4	0	0	0	-0.14805829	0	0.08067843	0	0	0	-34.40450479	141.1076959	0	0.232213057	0	0.07397252	0	1.164267395	0
0.404	0	-4.10E-31	0	-0.14805829	0	0.07970814	0	0	0	-33.57422016	142.421571	0	0.232176767	0	0.07358984	0	1.170480805	0
0.408	0	0	0	-0.14805829	0	0.07863146	0	0	0	-32.56466024	143.7300119	0	0.23207516	0	0.07315768	0	1.17751541	0
0.412	-2.57E-32	0	0	-0.14805829	0	0.07760676	0	0	0	-31.4084285	145.0230667	0	0.231914111	0	0.07275158	0	1.18495115	0
0.416	0	0	0	-0.14805829	0	0.07686074	0	0	0	-30.1326585	146.2953394	0	0.231695583	0	0.07252288	0	1.193089965	0
0.42	8.02E-34	1.60E-33	0	-0.14805829	0	0.07596959	0	0	0	-28.76053078	147.5457539	0	0.23141882	0	0.07215204	0	1.202806585	0
0.424	0	0	0	-0.14805829	0	0.07529417	0	0	0	-27.31277391	148.7758334	0	0.231082086	0	0.07191355	0	1.215207695	0
0.428	0	0	0	-0.14805829	0	0.07493262	0	0	0	-25.80842451	149.9871137	0	0.230684476	0	0.07177049	0	1.231251055	0
0.432	0	0	0	-0.14805829	0	0.07396998	0	0	0	-24.26451601	151.1785554	0	0.2302274	0	0.07148528	0	1.25143834	0
0.436	0	0	0	-0.14805829	0	0.0733847	0	0	0	-22.69503751	152.3447202	0	0.229715584	0	0.07144786	0	1.27562816	0
0.44	0	0	0	-0.14805829	0	0.07290629	0	0	0	-21.10988446	153.475182	0	0.229157287	0	0.07118219	0	1.303002545	0
0.444	0	7.83E-37	0	-0.14805829	0	0.07265618	0	0	0	-19.51454322	154.5553374	0	0.228563844	0	0.07131871	0	1.332209345	0
0.448	0	0	0	-0.14805829	0	0.07193661	0	0	0	-17.91095688	155.5684671	0	0.227948517	0	0.07108895	0	1.36165094	0
0.452	0	0	0	-0.14805829	0	0.07177066	0	7.65E-40	0	-16.29950267	156.4985601	0	0.227324921	0	0.07121035	0	1.389827125	0
0.456	0	0	0	-0.14805829	0	0.07137346	0	0	0	-14.68148339	157.3331725	0	0.226705297	0	0.07138502	0	1.415618175	0
0.46	0	0	0	-0.14805829	0	0.07071245	0	0	0	-13.06122483	158.0655597	0	0.2260993	0	0.07114922	0	1.43842575	0
0.464	0	0	0	-0.14805829	0	0.07059545	0	0	0	-11.44697302	158.695549	0	0.2255133	0	0.07133304	0	1.45815401	0
0.468	1.91E-40	-3.82E-40	0	-0.14805829	0	0.07021712	0	2.99E-42	0	-9.850339708	159.229048	0	0.224950479	0	0.07154125	0	1.47507004	0
0.472	0	0	0	-0.14805829	0	0.06970534	0	0	0	-8.284695968	159.6765035	0	0.224411509	0	0.0715097	0	1.489604165	0
0.476	0	-2.39E-41	0	-0.14805829	0	0.06966783	0	0	0	-6.763189802	160.0508332	0	0.223895602	0	0.0717596	0	1.502147185	0
0.48	0	0	0	-0.14805829	0	0.06866865	0	0	0	-5.296948723	160.3653504	0	0.223401571	0	0.0720156	0	1.512894915	0
0.484	0	0	0	-0.14805829	0	0.06876205	0	0	0	-3.89383952	160.6320989	0	0.222928732	0	0.07238438	0	1.521782055	0
0.488	0	0	0	-0.14805829	0	0.06854071	0	0	0	-2.558009658	160.8608442	0	0.22247741	0	0.07263492	0	1.528524035	0
0.492	0	0	0	-0.14805829	0	0.06823766	0	0	0	-1.290225365	161.0587398	0	0.222049142	0	0.07287938	0	1.532744635	0
