# Supplementary material for: Hindlimb kinematics, kinetics and muscle dynamics during sit-to-stand and sit-to-walk transitions in emus (Dromaius novaehollandiae)
Source: J Exp Biol. 2024 Dec 2;227(24):jeb247519. doi: 10.1242/jeb.247519 (PMC11708823; doi:10.1242/jeb.247519)
Supplement: Dataset 1. [file jexbio-227-247519-Dataset1.zip › Dataset1/DataS1/Motion Files/Inverse Kinematics/sts_additional_trial_ik_cut_ascending.mot]

Coordinates
version=1
nRows=317
nColumns=19
inDegrees=yes
Units are S.I. units (second, meters, Newtons, ...)
If the header above contains a line with 'inDegrees', this indicates whether rotational values are in degrees (yes) or radians (no).
endheader
time	Body_yaw	Body_pitch	Body_roll	Body_ty	Body_tz	Body_tx	Hip_flexion	Hip_abduction	Hip_rotation	Knee_flexion	Knee_abduction	Knee_rotation	Ankle_flexion	Ankle_abduction	Ankle_rotation	MTP_flexion	MTP_abduction	MTP_rotation
0	0	3.18855838	0	0.26721283	0	0	54.18840659	-13.88708988	12.86682523	-118.5675502	8.02633919	13.03226294	156.4342106	7.74483019	10.76889061	-10.28966234	0	0
0.004	-4.54E-05	3.19033332	0	0.26714549	4.30E-05	-3.57E-05	54.18867979	-13.88737406	12.8642821	-118.5664624	8.03022806	13.03215281	156.4354975	7.74588147	10.76919639	-10.28986319	0	0
0.008	-0.01621792	3.20179645	0	0.26714131	0.000239319	-4.49E-06	54.1484484	-13.91209611	12.76304722	-118.5545895	8.19529112	13.01925111	156.4661981	7.79159236	10.78465377	-10.30459388	0	0
0.012	-0.01367205	3.205509	0	0.26707101	0.000288644	-4.93E-05	54.14705184	-13.91351775	12.76404117	-118.5522395	8.19841837	13.0177775	156.4670133	7.79356801	10.78562986	-10.30553981	0	0
0.016	-0.01343497	3.20611341	0	0.26703955	0.000311358	-6.73E-05	54.14681975	-13.91373457	12.76384042	-118.5519066	8.19921806	13.0175813	156.4672071	7.79391447	10.78578322	-10.30568116	0	0
0.02	-0.01278045	3.20831054	0	0.2669788	0.000357622	-0.000100384	54.14682773	-13.91397042	12.76249164	-118.5508672	8.20216184	13.01733829	156.4683369	7.79520161	10.78620196	-10.30599016	0	0
0.024	0.18781252	3.39283518	0	0.267139	0.000362001	4.70E-05	53.29184392	-14.22630479	13.11271949	-117.8722725	9.0868808	12.58842117	156.6059876	8.24731934	11.06745759	-10.63984264	0	0
0.028	0.18775943	3.39291926	0	0.26709756	0.000395111	2.63E-05	53.29164927	-14.22600566	13.11262668	-117.8724607	9.08716871	12.58855477	156.6061107	8.24732539	11.06743645	-10.63991201	0	0
0.032	0.18777112	3.39326667	0	0.26705583	0.000431922	7.55E-06	53.29165473	-14.22558982	13.11228616	-117.8725824	9.08772148	12.58877709	156.6064467	8.24746636	11.0674242	-10.63996327	0	0
0.036	0.18814927	3.39487515	0	0.26700244	0.000484671	-1.60E-05	53.2923545	-14.22402329	13.11081654	-117.872736	9.08984041	12.58970578	156.6080694	8.2483817	11.06742343	-10.64003318	0	0
0.04	0.18832699	3.39561222	0	0.26697493	0.000514026	-2.68E-05	53.29267547	-14.22335977	13.11008029	-117.872807	9.09082998	12.59011292	156.6088066	8.2488094	11.0674298	-10.64005356	0	0
0.044	0.17807619	3.41406049	0	0.26693169	0.000738067	-1.51E-05	53.28060245	-14.18526973	13.05524835	-117.9163272	9.17876188	12.61328332	156.6559511	8.26552951	11.0695906	-10.64671537	0	0
0.048	0.17831019	3.41671149	0	0.26686992	0.000785624	-1.57E-05	53.28005376	-14.18486344	13.05624462	-117.9178376	9.18072686	12.61290939	156.6562047	8.26427282	11.06979442	-10.64739488	0	0
0.052	0.17843087	3.41715258	0	0.26684455	0.000817731	-1.96E-05	53.27992113	-14.18474386	13.05629813	-117.91812	9.18112431	12.61288967	156.6563011	8.26413689	11.06982967	-10.64750223	0	0
0.056	0.17872891	3.41767806	0	0.26681757	0.00085099	-1.62E-05	53.27986614	-14.18446393	13.05622203	-117.9183992	9.18164315	12.6129683	156.6565324	8.26415394	11.06986863	-10.64759821	0	0
0.06	0.17919902	3.4182304	0	0.26679427	0.000883277	-7.12E-06	53.2798512	-14.18403519	13.05603703	-117.9187054	9.18226054	12.61314337	156.6569047	8.26431806	11.06991206	-10.6476829	0	0
0.064	0.17983977	3.41874423	0	0.26677522	0.000914063	8.42E-06	53.27983588	-14.18346719	13.05576002	-117.9190604	9.18295476	12.6134071	156.6573968	8.26461456	11.06995931	-10.64775842	0	0
0.068	0.18064816	3.41914881	0	0.26676115	0.000942849	3.14E-05	53.27977807	-14.18277026	13.05540588	-117.9194856	9.18370542	12.6137513	156.6579874	8.26502743	11.07000971	-10.64782686	0	0
0.072	0.18161874	3.41936676	0	0.26675284	0.000969115	6.28E-05	53.27963329	-14.18195533	13.05498721	-117.9200028	9.18449341	12.61416748	156.6586539	8.26553975	11.07006248	-10.64789031	0	0
0.076	0.25068966	3.42778889	0	0.26662539	0.00116039	0.000156631	53.21793461	-14.1422601	13.01865409	-118.0329133	9.30183345	12.62927353	156.7488678	8.24852808	11.08225169	-10.66098648	0	0
0.08	0.29669591	3.44910017	0	0.26673123	0.001127417	0.000211695	53.19716887	-14.13679154	13.0627497	-118.0540847	9.31529698	12.61174697	156.7163721	8.21994466	11.08628368	-10.67556212	0	0
0.084	0.29864369	3.44769746	0	0.26674469	0.0011512	0.000283377	53.1960876	-14.13523258	13.06229835	-118.0551846	9.31780382	12.61241845	156.7189336	8.22056181	11.08653304	-10.67584608	0	0
0.088	0.29963977	3.44607049	0	0.26676885	0.001157851	0.000355456	53.19519145	-14.13455673	13.06211336	-118.0558757	9.3186053	12.61268802	156.719703	8.22076232	11.08661448	-10.67595803	0	0
0.092	0.30096182	3.44275617	0	0.26680636	0.001163338	0.000452485	53.19337275	-14.13367678	13.06181777	-118.0570859	9.31933832	12.61305207	156.7203494	8.22101878	11.08668863	-10.67609376	0	0
0.096	0.38790743	3.34916621	0	0.26681272	0.001215015	0.000586942	53.15995173	-14.11427876	13.04584051	-118.0704462	9.39645262	12.60972493	156.8098776	8.16707821	11.09501145	-10.67938697	0	0
0.1	0.39659219	3.32786311	0	0.26690074	0.00122107	0.000727874	53.14807978	-14.11294759	13.05032196	-118.0732736	9.3979519	12.6060996	156.7972991	8.16201676	11.09492329	-10.68191165	0	0
0.104	0.41242774	3.29439519	0	0.26701334	0.001196722	0.000872639	53.13512406	-14.10919735	13.05190899	-118.0729489	9.40301587	12.60320781	156.7918892	8.15433671	11.09504225	-10.68378863	0	0
0.108	0.52311942	3.17562486	0	0.26703001	0.001123192	0.000870538	53.15244033	-14.09859836	13.04421879	-117.9958478	9.46559735	12.58089074	156.8450796	8.07368754	11.0986013	-10.6834939	0	0
0.112	0.5235522	3.1423028	0	0.26721075	0.001134986	0.001079756	53.13578863	-14.1018483	13.04699582	-118.0004892	9.46515715	12.57628629	156.8333989	8.06815155	11.09833531	-10.68537647	0	0
0.116	0.53267418	3.09533481	0	0.26736007	0.00110361	0.001302015	53.12015485	-14.10008992	13.04525891	-117.9979874	9.46762795	12.57385248	156.8282702	8.06283781	11.09791818	-10.68621547	0	0
0.12	0.65869336	2.8646802	0	0.26746628	0.000997074	0.001252506	53.17586606	-14.10705028	13.02284769	-117.813274	9.53636164	12.53082638	156.8903866	7.94686824	11.09780578	-10.67766532	0	0
0.124	0.66475602	2.82417884	0	0.26765957	0.000975583	0.001508646	53.15680319	-14.1028567	13.02416715	-117.817144	9.53331844	12.53048697	156.8757678	7.95340597	11.09689716	-10.67955432	0	0
0.128	0.67247563	2.76797128	0	0.26784792	0.000938471	0.001763508	53.14337118	-14.10148605	13.02009895	-117.807372	9.53551953	12.52793177	156.8726968	7.94973849	11.0961021	-10.67950369	0	0
0.132	0.76129661	2.50643157	0	0.26802849	0.000887828	0.00181425	53.20432773	-14.10035531	12.97519371	-117.5986341	9.58425695	12.50005145	156.9418236	7.86568185	11.09253125	-10.66352858	0	0
0.136	0.76096138	2.46285312	0	0.26825832	0.00081562	0.002101824	53.18468398	-14.10559144	12.9808785	-117.600257	9.57823943	12.49275493	156.9196927	7.85904673	11.09166248	-10.66583229	0	0
0.14	0.76857403	2.3961973	0	0.26849789	0.000756726	0.00239028	53.17068573	-14.10394679	12.97736107	-117.583791	9.57650509	12.48873865	156.9086872	7.85209095	11.09028312	-10.66574164	0	0
0.144	0.85191473	2.0750374	0	0.26875542	0.000694253	0.002400569	53.25985411	-14.09244081	12.91913017	-117.2964062	9.61141942	12.46038991	156.9676994	7.75019384	11.08356629	-10.64349738	0	0
0.148	0.84848228	2.02823344	0	0.26901909	0.000604218	0.00271586	53.23913066	-14.09916052	12.9254333	-117.297866	9.60378759	12.4525018	156.9459063	7.74184551	11.08290564	-10.64564712	0	0
0.152	0.84909723	1.95605042	0	0.26931188	0.000534229	0.003049317	53.21909464	-14.09813502	12.92266283	-117.2861372	9.59870038	12.44878771	156.9303637	7.73523486	11.0815864	-10.64598057	0	0
0.156	0.90671445	1.5888889	0	0.26962097	0.000427722	0.003008496	53.33947777	-14.07993535	12.86333538	-116.9239827	9.6175202	12.41733376	156.9767518	7.61465512	11.07442836	-10.6200811	0	0
0.16	0.90565555	1.53557364	0	0.26991968	0.000337682	0.003360144	53.31549138	-14.07993033	12.86775138	-116.926965	9.60868646	12.41363947	156.9547576	7.61357467	11.07376785	-10.62225902	0	0
0.164	0.90179403	1.45942486	0	0.27024555	0.000256914	0.003711305	53.29416152	-14.07762011	12.86410774	-116.9154192	9.6030076	12.4108624	156.9380086	7.60722593	11.07265982	-10.62269079	0	0
0.168	0.92533035	1.07218705	0	0.27060654	0.000161626	0.003664798	53.43204714	-14.03844414	12.79889617	-116.5213457	9.61395442	12.39010457	156.9741513	7.48772522	11.0670719	-10.59626364	0	0
0.172	0.921115	1.01630826	0	0.27093182	4.85E-05	0.004026246	53.40714998	-14.04051094	12.80619069	-116.5243982	9.60285433	12.38497022	156.9503435	7.48240446	11.0668887	-10.5987497	0	0
0.176	0.93405278	0.69751542	0	0.27132911	-6.84E-05	0.004048214	53.51898247	-14.00113774	12.78452247	-116.2085282	9.59262839	12.36479594	156.9435387	7.39471283	11.06784186	-10.58492781	0	0
0.18	0.92314859	0.6391004	0	0.27165	-0.000198415	0.00440877	53.49868364	-14.00441425	12.78657462	-116.2081918	9.5877068	12.35975111	156.9280345	7.3860483	11.0685571	-10.58669105	0	0
0.184	0.91049763	0.56018715	0	0.27202223	-0.000305668	0.004758555	53.47693343	-14.00288588	12.78126578	-116.1988092	9.58406723	12.35709698	156.909572	7.376849	11.06817611	-10.58762203	0	0
0.188	0.88629479	0.14975093	0	0.27248577	-0.000377368	0.004675553	53.64482822	-13.93936123	12.71097271	-115.777439	9.59878365	12.34936039	156.9141456	7.25700774	11.06822661	-10.56604475	0	0
0.192	0.88032536	0.09336793	0	0.27280736	-0.000546714	0.005032157	53.62394599	-13.94340913	12.72354312	-115.7768913	9.584852	12.34324542	156.8923823	7.24712349	11.06926668	-10.56870018	0	0
0.196	0.8752539	-0.24956376	0	0.27325497	-0.000694609	0.004969136	53.77332813	-13.89332952	12.72350778	-115.4264371	9.56547773	12.32946125	156.8613588	7.15113746	11.07854932	-10.56049931	0	0
0.2	0.85945965	-0.3055463	0	0.27359913	-0.000857904	0.005319696	53.75150859	-13.89996801	12.72558856	-115.4324533	9.56252849	12.3242667	156.8466549	7.14075906	11.07997223	-10.5627536	0	0
0.204	0.8211969	-0.6306843	0	0.27405077	-0.000949186	0.005323054	53.89383564	-13.85424289	12.68735842	-115.1320379	9.59343007	12.32024654	156.8274137	7.0638209	11.09267672	-10.55758705	0	0
0.208	0.81215537	-0.6876334	0	0.27440215	-0.00113182	0.005658505	53.87292599	-13.86081098	12.69997243	-115.1340778	9.5817087	12.31394349	156.8060855	7.05276754	11.09433577	-10.56063445	0	0
0.212	0.79920249	-1.03803424	0	0.27488161	-0.001311748	0.00553705	54.04844713	-13.82201763	12.7166709	-114.7768922	9.57494813	12.30073844	156.7470789	6.96156554	11.10949494	-10.55944973	0	0
0.216	0.78358529	-1.09485474	0	0.27523306	-0.001487181	0.005868374	54.02799079	-13.82946487	12.72050702	-114.7833202	9.57259915	12.29652226	156.7354041	6.95277321	11.11155281	-10.56177894	0	0
0.22	0.74255644	-1.43523689	0	0.27569463	-0.001603079	0.005809393	54.19919576	-13.80120068	12.70575841	-114.4702509	9.61459288	12.29335179	156.7004222	6.88853553	11.12891943	-10.56149738	0	0
0.224	0.73360497	-1.48965517	0	0.27605846	-0.001798725	0.006116905	54.18013942	-13.81018524	12.72050394	-114.4736068	9.60442517	12.287003	156.6793098	6.8783866	11.13090938	-10.56486143	0	0
0.228	0.72419277	-1.82447387	0	0.27656635	-0.002022066	0.005936795	54.37208613	-13.80249116	12.77183078	-114.1333486	9.61066297	12.26910845	156.5824739	6.81108921	11.1471234	-10.57090937	0	0
0.232	0.7077674	-1.88333246	0	0.27692453	-0.002193443	0.006250401	54.35391258	-13.81104773	12.7750424	-114.1394541	9.61199333	12.26638307	156.5759556	6.80542419	11.14935888	-10.57283015	0	0
0.236	0.66090751	-2.23980209	0	0.2773985	-0.002314168	0.006124443	54.55645185	-13.81416365	12.78028537	-113.8154945	9.68357401	12.26173185	156.5241576	6.77045853	11.16475186	-10.57451122	0	0
0.24	0.65454757	-2.29237346	0	0.27777758	-0.002514529	0.006400473	54.53938137	-13.82573759	12.80012225	-113.8190565	9.67347284	12.25509611	156.5019372	6.76243764	11.16657057	-10.57810265	0	0
0.244	0.64680799	-2.71020089	0	0.27816996	-0.002759131	0.006128414	54.80961633	-13.8740089	12.9365694	-113.4523707	9.74997729	12.24203535	156.4423999	6.75129354	11.19528523	-10.58986882	0	0
0.248	0.63512462	-2.75702265	0	0.27859418	-0.002916054	0.006375238	54.79225101	-13.88289722	12.94392045	-113.4604492	9.75342724	12.23585791	156.4081964	6.74426795	11.19567389	-10.59439879	0	0
0.252	0.63653902	-3.29677588	0	0.27878648	-0.002994849	0.005799034	55.25673584	-13.99872828	13.63128901	-113.2731635	10.477916	12.32318198	156.2717915	6.8652323	11.31976031	-10.71149482	0	0
0.256	0.56678862	-3.45739943	0	0.27930578	-0.003147929	0.005861923	55.28506875	-13.96478967	13.69973413	-113.0316628	10.48900559	12.37070693	156.2106963	6.82391899	11.30523847	-10.70008553	0	0
0.26	0.54646276	-3.53621698	0	0.27982786	-0.003335319	0.005922705	55.31381312	-13.97719965	13.71776575	-112.9402592	10.51855674	12.36653297	156.1061642	6.7993639	11.29750419	-10.70412733	0	0
0.264	0.5093804	-3.8000945	0	0.28033562	-0.003475649	0.005829459	55.43815159	-14.01449557	13.77233531	-112.6634019	10.56434982	12.38116988	156.0364742	6.80883276	11.28303011	-10.69249641	0	0
0.268	0.50538203	-3.92553094	0	0.280814	-0.003721631	0.005805104	55.51456217	-14.07078059	13.84577133	-112.5403446	10.61182103	12.3689695	155.9385226	6.79971089	11.27506911	-10.69590891	0	0
0.272	0.39268428	-4.3625889	0	0.28098935	-0.003611788	0.00535554	55.61723477	-14.16335114	15.14973853	-112.1621051	11.92925943	12.97608564	155.8336689	6.86095699	11.20251533	-10.74334699	0	0
0.276	0.37420892	-4.53365348	0	0.28151755	-0.003791392	0.005302409	55.71008426	-14.25804955	15.13958586	-111.9632296	11.93561126	12.99255721	155.7376737	6.88299355	11.21269081	-10.74606637	0	0
0.28	0.40364906	-4.73396292	0	0.28200431	-0.003964715	0.00515639	55.84719766	-14.38828053	15.19579313	-111.7926894	11.99910832	13.02200888	155.6308274	6.92155208	11.23198725	-10.75663074	0	0
0.284	0.37393466	-4.92270051	0	0.28252653	-0.004103334	0.005025263	55.98158026	-14.46635875	15.24538127	-111.6209909	12.06273366	13.04021039	155.5261436	6.94982044	11.23427242	-10.75966224	0	0
0.288	0.37422576	-5.13690232	0	0.28303009	-0.004209618	0.004807594	56.15042544	-14.55325417	15.34707659	-111.4564206	12.16961473	13.06155908	155.410199	6.99438161	11.23403399	-10.76441568	0	0
0.292	0.2608762	-5.41289714	0	0.28338126	-0.004149959	0.004404124	56.30465255	-14.61664804	16.21101676	-111.2660046	13.01634655	13.5472706	155.2355521	6.9916729	11.24707251	-10.78781006	0	0
0.296	0.25708525	-5.57675757	0	0.28395805	-0.004262137	0.004214027	56.41731351	-14.70666673	16.20571486	-111.0742906	13.03475674	13.54754337	155.1167203	7.02596064	11.25488245	-10.790015	0	0
0.3	0.25315491	-5.75748244	0	0.28451534	-0.004362337	0.003961972	56.5698794	-14.80024465	16.24075478	-110.9025446	13.08520792	13.54323673	154.9890431	7.07369074	11.26025977	-10.7946041	0	0
0.304	0.25126411	-5.80172892	0	0.28512348	-0.00440568	0.003792714	56.62764064	-14.81682814	16.24892454	-110.8422887	13.11294123	13.52866906	154.8523269	7.0785312	11.25470683	-10.80406611	0	0
0.308	0.22825296	-5.92428943	0	0.28576626	-0.004455423	0.003505387	56.75841068	-14.85248888	16.26680377	-110.6970788	13.15213795	13.50967804	154.6860562	7.10920758	11.24434725	-10.81016345	0	0
0.312	0.29966157	-6.39733082	0	0.28605534	-0.004543378	0.002814308	57.24257904	-15.06983605	16.63832823	-110.5679297	13.52703953	13.49085501	154.5735126	7.27017893	11.24647274	-10.82062651	0	0
0.316	0.26459588	-6.41058154	0	0.28669767	-0.004490987	0.00261709	57.28472757	-15.0547199	16.63708437	-110.5060236	13.5544831	13.48449988	154.4339425	7.27770467	11.2342098	-10.82817148	0	0
0.32	0.21287784	-6.47647802	0	0.28737835	-0.004488977	0.002236836	57.38415655	-15.05246775	16.65615462	-110.3728505	13.58270107	13.47058388	154.252204	7.29938784	11.21645511	-10.83452512	0	0
0.324	0.10106273	-6.83019584	0	0.28789903	-0.004516745	0.001678613	57.70092662	-15.11945105	16.83717981	-110.0512991	13.6836912	13.45709025	154.1377126	7.40133305	11.18662236	-10.82025863	0	0
0.328	0.11130586	-6.8413832	0	0.2885809	-0.004458313	0.001378852	57.73325659	-15.1020346	16.84182476	-110.0269035	13.71742986	13.44499579	153.9846405	7.41077804	11.17643459	-10.83274191	0	0
0.332	0.00617785	-7.16059122	0	0.28911261	-0.004453662	0.0006418	58.11157872	-15.1871095	17.04683977	-109.7613601	13.90478426	13.40165373	153.8068519	7.52926565	11.14477165	-10.8309593	0	0
0.336	0.03453773	-7.14774006	0	0.28977774	-0.004334505	0.000227436	58.14904857	-15.15740348	17.05749712	-109.7385956	13.93693939	13.39366965	153.6575251	7.54644028	11.13456393	-10.84372977	0	0
0.34	0.0063705	-7.14256048	0	0.29043848	-0.004363878	-0.000229932	58.22774048	-15.17156436	17.06823214	-109.6826583	13.98732467	13.35755232	153.4789791	7.53210191	11.12261049	-10.85693924	0	0
0.344	-0.24211932	-7.71193585	0	0.29074931	-0.003975355	-0.001584406	58.78874617	-14.94474949	18.48654801	-109.4880571	15.28460182	13.30233084	153.2698627	7.75475212	10.86129004	-10.8301076	0	0
0.348	-0.25265274	-7.68952434	0	0.29148298	-0.003847693	-0.002035353	58.83405238	-14.94244566	18.46333427	-109.4300822	15.3138766	13.28430644	153.0943677	7.77164416	10.84839135	-10.8436803	0	0
0.352	-0.27321714	-7.67813291	0	0.29216123	-0.003742859	-0.002681018	58.90316238	-14.94281803	18.44695917	-109.3453328	15.33801591	13.26434517	152.9030784	7.80188096	10.83442221	-10.85723789	0	0
0.356	-0.31420272	-7.68384557	0	0.29292867	-0.003640645	-0.00332477	59.00273807	-14.95382074	18.43493474	-109.2275839	15.36363851	13.23780659	152.6837785	7.84765839	10.81848933	-10.87181481	0	0
0.36	-0.39509255	-7.96784138	0	0.29342439	-0.003521533	-0.004367063	59.3805281	-15.09719603	18.76878007	-109.0055141	15.71176192	13.09291754	152.4901305	8.14065239	10.76794236	-10.91846731	0	0
0.364	-0.39648063	-7.91920209	0	0.29417348	-0.00334592	-0.005082497	59.43056829	-15.06749774	18.75254268	-108.9413004	15.73686306	13.07320978	152.2892824	8.14729859	10.75301761	-10.93351688	0	0
0.368	-0.52056277	-7.95587398	0	0.29491678	-0.003187205	-0.005914211	59.56957505	-15.06599626	18.77181278	-108.7335452	15.75791526	13.03801378	152.0681155	8.24151476	10.7270214	-10.94290078	0	0
0.372	-0.51296054	-7.8912555	0	0.29567009	-0.002982232	-0.006736694	59.62813886	-15.04156244	18.75827104	-108.677483	15.79170597	13.01074978	151.855995	8.25517867	10.71442953	-10.96070277	0	0
0.376	-0.53582423	-7.82758619	0	0.29643172	-0.002766644	-0.007614522	59.70317358	-15.02492183	18.7391316	-108.6015348	15.82967943	12.97992343	151.6286459	8.2885168	10.70127735	-10.97881988	0	0
0.38	-0.56771888	-7.76071632	0	0.29719391	-0.002534774	-0.008550018	59.78309156	-15.01045758	18.72219526	-108.5164913	15.86388847	12.94789444	151.391028	8.33739686	10.68849407	-10.9976002	0	0
0.384	-0.60199136	-7.68629858	0	0.29796044	-0.002276223	-0.009525954	59.86335172	-14.99628828	18.70487841	-108.4288956	15.89707139	12.91519345	151.1505364	8.39576726	10.67663786	-11.01672572	0	0
0.388	-0.63758594	-7.60140063	0	0.29872811	-0.002000214	-0.010543495	59.94143402	-14.98281521	18.68574385	-108.341415	15.93080972	12.88038817	150.905487	8.45949141	10.66576881	-11.03649436	0	0
0.392	-0.67282208	-7.50471231	0	0.29949848	-0.00170518	-0.011598843	60.0149783	-14.96906407	18.66394063	-108.2555314	15.96533249	12.84353323	150.655695	8.5274341	10.65592461	-11.05698411	0	0
0.396	-0.70679125	-7.39532519	0	0.30027226	-0.001391124	-0.012687937	60.08216092	-14.95444308	18.63876741	-108.1719992	16.00056354	12.80467165	150.4012277	8.59863302	10.64713799	-11.07819996	0	0
0.4	-0.73645566	-7.27177905	0	0.30105042	-0.001063272	-0.013814881	60.14276431	-14.93719781	18.60962552	-108.0911135	16.03629526	12.76511694	150.1449218	8.67130063	10.63935923	-11.09984555	0	0
0.404	-0.76311488	-7.13672752	0	0.30182914	-0.000714332	-0.014963096	60.1943817	-14.91798517	18.576267	-108.0138637	16.07188006	12.72442904	149.8847829	8.74403224	10.63246239	-11.12208515	0	0
0.408	-0.78849382	-6.98902564	0	0.30261451	-0.00035008	-0.016131153	60.23703287	-14.89746096	18.53816401	-107.9388386	16.10725221	12.68196097	149.6196515	8.81732744	10.62652778	-11.14495168	0	0
0.412	-0.81211209	-6.82951448	0	0.30340513	2.93E-05	-0.017314008	60.26980119	-14.87512057	18.49519492	-107.86556	16.14166765	12.63829818	149.35161	8.89149832	10.62169399	-11.16820241	0	0
0.416	-0.8337876	-6.65890336	0	0.30420193	0.000421499	-0.018506088	60.29216135	-14.85095084	18.44717934	-107.7934732	16.17466258	12.59349251	149.0814967	8.96575776	10.61803024	-11.19169963	0	0
0.42	-0.85340835	-6.47830776	0	0.30500574	0.000824657	-0.019702407	60.30362737	-14.82486883	18.39389224	-107.7219209	16.20578929	12.54765017	148.8100566	9.03946295	10.61560185	-11.21530425	0	0
0.424	-0.87104231	-6.28894795	0	0.30581871	0.001237381	-0.020897294	60.3037575	-14.79692316	18.33510868	-107.6501135	16.23460944	12.5007508	148.5376504	9.11199606	10.61447058	-11.2389066	0	0
0.428	-0.88683712	-6.09207127	0	0.30664315	0.001658301	-0.022085562	60.29203351	-14.76719525	18.27055677	-107.5771154	16.26066857	12.45269763	148.2644451	9.18287821	10.61472509	-11.26240691	0	0
0.432	-0.84629045	-5.32150313	0	0.3080458	0.001896832	-0.022294759	59.0358381	-14.89363956	17.54174496	-106.7791595	15.99225824	11.65767561	148.182591	9.6374244	10.94941734	-11.25574653	0	0
0.436	-0.81300352	-5.18315799	0	0.30886406	0.002328098	-0.023587884	59.0967194	-14.84194985	17.50835017	-106.7310788	16.01443682	11.61955362	147.9109279	9.66812495	10.9395467	-11.28161424	0	0
0.44	-0.8018964	-5.0311819	0	0.30969169	0.002756721	-0.02483705	59.14378454	-14.79252685	17.45561008	-106.681693	16.04467571	11.5811588	147.638335	9.7005383	10.9306374	-11.30681909	0	0
0.444	-0.79895569	-4.87165987	0	0.31054127	0.003188798	-0.026042812	59.17269645	-14.7431226	17.39687862	-106.6296624	16.06934996	11.54295292	147.3634576	9.73632192	10.92308523	-11.33165076	0	0
0.448	-0.80877119	-4.70638429	0	0.31142005	0.003657886	-0.027171134	59.17519956	-14.69626771	17.32927629	-106.5747754	16.08584305	11.49944681	147.0768607	9.77225902	10.91759152	-11.35693579	0	0
0.452	-0.81595123	-4.53250122	0	0.31232442	0.004095565	-0.028287816	59.16411142	-14.64425366	17.25409749	-106.5076923	16.09595533	11.45895737	146.8010108	9.81153253	10.91438307	-11.38013	0	0
0.456	-0.8047783	-3.9687171	0	0.3139822	0.004170169	-0.028967566	58.85868896	-12.11505036	14.9728213	-106.7887115	13.62261229	3.19137477	148.0047978	12.10025365	6.73931881	-11.19943569	0	0
0.46	-0.76987066	-3.85576859	0	0.31490181	0.004602743	-0.030101005	58.89574383	-12.06641969	14.93128187	-106.7296025	13.64764155	3.17566285	147.7334342	12.13201195	6.72140822	-11.22695557	0	0
0.464	-0.75556408	-3.73240794	0	0.31585055	0.005005014	-0.031188584	58.91923769	-12.02183606	14.8746418	-106.656845	13.67441873	3.15664458	147.4569786	12.15954627	6.70512007	-11.25359248	0	0
0.468	-0.74782779	-3.60968426	0	0.31683802	0.005405274	-0.032219225	58.92225007	-11.97491872	14.8109167	-106.5706771	13.69313373	3.13943835	147.1816489	12.18822612	6.69082491	-11.27883952	0	0
0.472	-0.74641902	-3.48688712	0	0.31785768	0.005794779	-0.033198166	58.90542881	-11.92826604	14.73982728	-106.4668136	13.70362624	3.12162044	146.9075841	12.21250169	6.67887431	-11.30251995	0	0
0.476	-0.74552531	-2.90677355	0	0.31955505	0.005971787	-0.033423855	57.80235611	-11.96774466	14.0816311	-105.565223	13.32452559	3.12106241	146.7430671	12.12391974	6.86158193	-11.36792367	0	0
0.48	-0.71350167	-2.83106269	0	0.32059784	0.006332006	-0.034360894	57.83072729	-11.93455586	14.04547973	-105.4967057	13.33282916	3.10352712	146.4718201	12.1608851	6.85739601	-11.39594801	0	0
0.484	-0.66066057	-2.5142541	0	0.32205208	0.006498387	-0.034876348	57.25829552	-12.11757731	13.52771269	-104.8954933	13.0639061	3.19023298	146.22148	12.17317226	7.28590119	-11.553325	0	0
0.488	-0.62616286	-2.45797122	0	0.32316278	0.006824697	-0.035750617	57.2846409	-12.07059056	13.49285299	-104.8216475	13.07655338	3.17473924	145.9489586	12.18580745	7.2791171	-11.57598183	0	0
0.492	-0.61214778	-2.40338435	0	0.32433256	0.007128261	-0.036587371	57.29706396	-12.02292026	13.43436377	-104.7112906	13.09363907	3.1547235	145.665554	12.1848199	7.27272638	-11.59614421	0	0
0.496	-0.6284006	-2.07835871	0	0.32604349	0.007255474	-0.036955628	56.44899738	-12.09182611	12.96979775	-103.7744009	12.85732934	3.34731702	145.4232521	12.03394251	7.687532	-11.62420729	0	0
0.5	-0.58940573	-2.03956981	0	0.32725673	0.007500956	-0.03772667	56.46670066	-12.05428056	12.93507724	-103.6887528	12.868255	3.32830915	145.1394624	12.03144667	7.68560439	-11.64733612	0	0
0.504	-0.5731987	-2.01292956	0	0.32850933	0.007747043	-0.038487347	56.46685257	-12.01302239	12.8728987	-103.5534507	12.88175646	3.30756638	144.8538758	12.01412777	7.68399835	-11.6657685	0	0
0.508	-0.46189243	-1.56800604	0	0.33011323	0.007972669	-0.037974812	54.40977506	-16.3641855	13.80671246	-100.9370971	15.2489929	16.30274921	142.364853	7.7116292	16.98949187	-11.24080989	0	0
0.512	-0.43819956	-1.53156533	0	0.3313866	0.008160873	-0.038653393	54.41762712	-16.31946764	13.78138745	-100.8486947	15.26941298	16.26154834	142.0921464	7.67174973	16.97203792	-11.26652378	0	0
0.516	-0.4282889	-1.51759838	0	0.33276697	0.008322617	-0.039330834	54.40558269	-16.25893029	13.72415856	-100.685096	15.2907032	16.21423251	141.7983716	7.61296878	16.95098403	-11.28779385	0	0
0.52	-0.44808595	-1.27377612	0	0.33482526	0.008360039	-0.039515181	53.17354294	-16.1555684	13.42306159	-99.25382559	15.31514171	16.08252912	141.6683678	7.4319121	16.99670505	-11.35043374	0	0
0.524	-0.41903743	-1.25667084	0	0.33616947	0.008511942	-0.040117427	53.1851292	-16.12810902	13.3891768	-99.15659576	15.33272753	16.04490173	141.3924341	7.39725026	16.98577321	-11.37669828	0	0
0.528	-0.35019972	-1.11866772	0	0.33811956	0.008452283	-0.040393245	52.22037607	-16.21816054	13.09212311	-97.93561091	15.40182108	16.02961783	141.1798564	7.26613185	17.13034381	-11.47980579	0	0
0.532	-0.33364076	-1.11397585	0	0.33953496	0.008494562	-0.040911578	52.22684707	-16.19540424	13.0623308	-97.82733138	15.40936153	15.99389298	140.8919085	7.22008731	17.1216652	-11.50593309	0	0
0.536	-0.29983366	-0.95803074	0	0.34153203	0.008427163	-0.041092877	51.17566926	-16.37065392	12.76791795	-96.49953445	15.50923273	16.17222991	140.6408458	7.05960754	17.37492777	-11.62419927	0	0
0.54	-0.25778734	-0.95559748	0	0.34296379	0.008490429	-0.041596455	51.1830047	-16.33828145	12.74945364	-96.40871256	15.51015524	16.14254544	140.363417	7.00747129	17.36650142	-11.64744899	0	0
0.544	-0.22352184	-0.75901712	0	0.3444707	0.008771156	-0.041197211	48.25748832	-20.34505659	14.53617385	-92.68871316	19.73725918	27.35552774	138.4711695	2.58820185	24.05289153	-12.07982771	0	0
0.548	-0.23640263	-0.86190895	0	0.34608251	0.008704291	-0.041714426	48.14535865	-20.25672166	14.37936454	-92.19123478	19.59360973	27.22376603	138.2191678	2.46165237	24.13459652	-12.03196123	0	0
0.552	-0.15436533	-0.6073025	0	0.34808104	0.008548178	-0.041716963	47.22977757	-20.23581146	13.9045458	-91.27935522	19.45618516	26.94706287	137.9973817	2.37966862	24.35563315	-11.91168183	0	0
0.556	-0.12520268	-0.60954309	0	0.34956535	0.008498692	-0.042098207	47.23224337	-20.21218247	13.88418567	-91.19794318	19.44157458	26.89603037	137.7271088	2.31005957	24.34392732	-11.92948775	0	0
0.56	-0.03709898	-0.48384517	0	0.35171035	0.008176729	-0.042169715	46.0653263	-20.31776895	13.35640271	-89.67420561	19.37445724	26.65507404	137.4885517	2.19255132	24.41500907	-11.82014597	0	0
0.564	-0.00404655	-0.48773079	0	0.35321003	0.0080931	-0.042513576	46.06351738	-20.29670598	13.34493761	-89.59708941	19.35887495	26.60854152	137.2180621	2.12414932	24.40142027	-11.84099928	0	0
0.568	0.03099412	-0.40029245	0	0.35522384	0.007873077	-0.0425854	44.26898311	-21.00933554	13.69118073	-87.24049648	20.72419546	27.78165566	136.7723199	1.46025464	25.25662998	-12.48436197	0	0
0.572	0.06366351	-0.40158008	0	0.35672275	0.007718851	-0.042868601	44.26831637	-20.99561801	13.67215695	-87.16346951	20.69137108	27.73364405	136.5068339	1.37441808	25.2393371	-12.48863742	0	0
0.576	0.18213706	-0.23136886	0	0.35893397	0.007263471	-0.042732421	42.99750022	-21.17316043	12.93276234	-85.58873904	20.43987938	27.66672132	136.225999	1.16510728	25.1608581	-12.05595872	0	0
0.58	0.21733112	-0.23783051	0	0.36043311	0.007038239	-0.042984937	42.99176427	-21.17155331	12.92903076	-85.51158835	20.40770077	27.61577139	135.9613298	1.08565495	25.14786123	-12.07253925	0	0
0.584	0.37982981	-0.08543715	0	0.36263844	0.006521695	-0.04283171	41.54971688	-21.40366213	12.29586217	-83.71038362	20.38332545	27.47632592	135.6838239	0.91440503	25.11058952	-11.88582739	0	0
0.588	0.4058892	-0.0922878	0	0.36414111	0.006242665	-0.043035847	41.53656646	-21.40822955	12.30488843	-83.63878574	20.34785767	27.43105047	135.4168961	0.84590626	25.09779903	-11.90740627	0	0
0.592	0.5981273	0.04562507	0	0.36634787	0.005694337	-0.04286913	40.01255092	-21.64298314	11.73813916	-81.74207987	20.44427217	27.29409651	135.1368314	0.63361964	25.02834262	-11.79947443	0	0
0.596	0.60639194	0.04566583	0	0.3678344	0.005339723	-0.042992843	39.99327758	-21.66300202	11.76289993	-81.67078879	20.39743854	27.25643281	134.8703156	0.58269771	25.01596396	-11.82273881	0	0
0.6	0.63583478	0.18086851	0	0.36979633	0.004955758	-0.042729201	37.45828868	-22.78117945	12.41096691	-78.4335786	22.61447417	28.86020433	134.2510819	-0.37774589	25.98528579	-12.76323714	0	0
0.604	0.66624587	0.17254548	0	0.37129841	0.00457114	-0.042799265	37.43895574	-22.78650351	12.41259807	-78.37690304	22.54904382	28.81751174	133.9997511	-0.45932017	25.97150405	-12.76051003	0	0
0.608	0.85223995	0.36689277	0	0.37354744	0.003875835	-0.042360439	36.00927525	-22.90800967	11.47427983	-76.72361429	22.11674529	28.73245786	133.7082887	-0.747534	25.85775953	-12.08951741	0	0
0.612	0.8755351	0.36366368	0	0.37503167	0.003425142	-0.042332198	35.97816831	-22.93503827	11.50051335	-76.66897007	22.04833369	28.69608925	133.459032	-0.79430951	25.84717947	-12.10141831	0	0
0.616	1.04413244	0.66849264	0	0.3772578	0.00263872	-0.041609683	34.1971053	-23.26961286	10.64953035	-74.77247916	21.93964143	28.54143215	133.0784587	-0.81035519	25.77450417	-11.72461596	0	0
0.62	1.07835008	0.63912093	0	0.3787728	0.002157995	-0.041545074	34.16196273	-23.28258985	10.67331336	-74.72337012	21.88246954	28.49658765	132.8459929	-0.88476979	25.76298481	-11.7402456	0	0
0.624	1.21518597	0.90890112	0	0.38095354	0.001377766	-0.04080327	32.41301583	-23.5307895	10.04538887	-72.81503749	21.9223611	28.35094359	132.4928939	-0.99695658	25.67077885	-11.48539006	0	0
0.628	1.25298773	0.87529532	0	0.38243143	0.000843648	-0.040578666	32.37368214	-23.53947442	10.07536994	-72.79342967	21.87111264	28.31490536	132.299146	-1.05952726	25.66119786	-11.49948253	0	0
0.632	1.41701477	1.10268497	0	0.38468593	0.000125837	-0.039918825	30.7661751	-23.65175729	9.50733807	-71.0718485	21.83208127	28.13616821	131.9761189	-1.27907664	25.5243475	-11.17157386	0	0
0.636	1.44256705	1.07095307	0	0.38614909	-0.000477152	-0.03952379	30.71524063	-23.67263289	9.54950478	-71.0687608	21.7767617	28.11248542	131.8042273	-1.31347867	25.51738603	-11.18410226	0	0
0.64	1.47113122	1.0394178	0	0.38782727	-0.001013909	-0.039252404	30.62431788	-23.69417951	9.58708349	-71.0195901	21.68894376	28.07316268	131.5533119	-1.36725807	25.49947075	-11.18696774	0	0
0.644	1.67019504	1.43598463	0	0.39023322	-0.001907512	-0.038050179	28.61577104	-23.7905681	8.76706155	-69.12692382	21.49858705	27.81691363	131.2465804	-1.50466554	25.26881864	-10.49726429	0	0
0.648	1.69517451	1.39618032	0	0.39179677	-0.002426602	-0.037484257	28.53716705	-23.80981099	8.81993963	-69.15425891	21.44493019	27.80507271	131.0821668	-1.51809685	25.26500444	-10.5078101	0	0
0.652	1.72128471	1.36654677	0	0.39344896	-0.003026169	-0.0369216	28.43008756	-23.83011492	8.87426395	-69.17975232	21.3774504	27.78624274	130.8945858	-1.54190075	25.25706452	-10.50934062	0	0
0.656	1.74943655	1.34993982	0	0.39515694	-0.003604342	-0.036268689	28.29052866	-23.84378692	8.9265342	-69.20795264	21.30605952	27.77125937	130.7134877	-1.56190598	25.24660479	-10.49665919	0	0
0.66	1.97041464	1.98169197	0	0.39761544	-0.004569091	-0.034540985	26.33586717	-24.02879565	8.14866189	-68.02119237	21.15643227	27.69828083	130.3636809	-1.58461406	25.14154148	-9.17524701	0	0
0.664	2.01177265	1.93915492	0	0.39937452	-0.005142146	-0.033783052	26.22050709	-24.04302084	8.22969753	-68.10615792	21.09765119	27.69981253	130.2091587	-1.594668	25.14731641	-9.17483395	0	0
0.668	2.11246565	2.24034166	0	0.40121098	-0.005823213	-0.032394113	25.64020531	-24.33898005	8.12472577	-68.33954455	21.22978181	28.16368303	129.8669493	-1.72171307	25.66103839	-7.64890387	0	0
0.672	2.15190611	2.40800907	0	0.40308726	-0.006283512	-0.031217878	25.40782678	-24.29425327	8.28476644	-68.72842685	21.22374212	28.27213274	129.7734811	-1.78928168	25.77722009	-7.56007736	0	0
0.676	2.21411609	2.36886683	0	0.40499781	-0.006875753	-0.030237514	25.27061435	-24.30449701	8.39641232	-68.88059432	21.15291359	28.2928733	129.6435269	-1.80411074	25.78951116	-7.54405615	0	0
0.68	2.19548883	2.51672112	0	0.4064626	-0.007286607	-0.028889005	26.09338602	-24.53007102	8.67933811	-70.87546385	21.04255012	29.47979486	129.3897334	-2.21496274	26.52646125	-5.34981653	0	0
0.684	2.14557877	2.76295425	0	0.40845436	-0.007605967	-0.027241958	26.05690386	-24.51398824	8.71705429	-71.76946556	20.84013267	30	129.251987	-2.34928879	27.04862088	-4.70959807	0	0
0.688	2.4052016	2.9849915	0	0.41043861	-0.008296148	-0.025781972	25.787188	-24.51843904	8.904252	-72.46064208	20.87668001	30	129.2643659	-2.41600257	27.13809225	-4.58087561	0	0
0.692	2.25187348	2.95396499	0	0.41208836	-0.008495185	-0.024505606	27.5495889	-24.04649818	9.22965475	-75.30207705	19.87269326	30	129.1139634	-2.21432632	27.83994296	-1.88719758	0	0
0.696	2.4734777	3.25725341	0	0.41419206	-0.008953943	-0.022672462	27.25903442	-24.06200667	9.37714548	-76.22273911	19.97157438	30	129.1038123	-2.12809068	27.89385025	-1.79850753	0	0
0.7	2.49963614	3.21040095	0	0.41581677	-0.009368626	-0.021184354	29.48140965	-23.67617419	9.0532813	-79.74205937	18.20133949	30	128.9785484	-1.82339605	28.07923247	0.91186797	0	0
0.704	2.50798228	3.30706426	0	0.41765163	-0.009626369	-0.019450714	30.69214397	-23.31399337	9.27738667	-82.17782768	17.40428395	30	128.9510647	-1.73989064	28.09976192	2.13410433	0	0
0.708	2.55294	3.39003951	0	0.41949245	-0.009911832	-0.017667825	31.95082323	-23.00370172	9.51268003	-84.68157842	16.67117137	30	128.8469487	-1.66897574	28.13808137	3.45318763	0	0
0.712	2.76568527	3.36529714	0	0.42127044	-0.010257408	-0.015955563	33.27325793	-22.9040872	9.74529493	-87.19877464	16.12811477	30	128.669147	-1.54546118	28.18886749	4.65858662	0	0
0.716	2.64724223	3.53544434	0	0.42312945	-0.010464864	-0.013764072	34.53827554	-22.56436609	10.0375522	-89.72852446	15.27262437	30	128.4749128	-1.36578707	28.19642886	6.0858192	0	0
0.72	2.93424325	3.5179159	0	0.42506742	-0.010789107	-0.011878685	36.11041409	-22.2444933	9.91993691	-92.51889028	14.21845405	30	128.2320096	-1.59726467	28.19205213	7.97467107	0	0
0.724	3.07690433	3.76527083	0	0.42720108	-0.011186852	-0.009346475	37.29439759	-21.96951421	9.4321799	-95.05417434	12.71926391	30	127.9390714	-1.69799093	28.29646466	10.07079502	0	0
0.728	3.18574621	3.79901132	0	0.42915759	-0.011474316	-0.007122649	38.64019233	-21.68411964	9.63791107	-97.49253749	11.96998766	30	127.6003349	-1.81364731	28.32062999	11.46243904	0	0
0.732	3.51912569	4.15923972	0	0.43157297	-0.011897575	-0.00436554	38.53012822	-21.72131034	9.83259791	-98.78371347	11.97233332	30	127.3742278	-1.76827197	28.33882231	11.64171617	0	0
0.736	3.64708592	3.89519614	0	0.43327232	-0.012342007	-0.002283565	41.08201884	-21.46696876	9.5865484	-102.0019422	10.27749558	30	126.68845	-2.04666039	28.22193217	14.97274974	0	0
0.74	3.84097597	3.81709071	0	0.43528556	-0.012734396	3.04E-05	42.29989646	-21.31620551	9.93879307	-104.0102989	9.83626511	30	126.2205635	-2.15265046	28.21185811	15.92092575	0	0
0.744	4.02678786	3.82654661	0	0.43735801	-0.013257043	0.002615685	43.41006527	-21.17727724	10.14270054	-105.9419526	9.20418345	29.88366219	125.6924331	-2.17590279	28.02402713	17.42477362	0	0
0.748	4.33768771	4.12247964	0	0.43989489	-0.013844524	0.005566199	43.31940001	-21.19025172	10.32788904	-106.9260996	9.09690444	30	125.3248108	-2.30849963	27.9752508	17.6894654	0	0
0.752	4.50349435	3.80907589	0	0.44185465	-0.014336859	0.007862066	45.34188086	-20.91814303	10.44048671	-109.2393695	8.09071975	30	124.5290364	-2.69105787	27.45803125	20.4134362	0	0
0.756	4.82838262	3.8347763	0	0.4440939	-0.015171905	0.010647057	46.05705934	-21.06193307	10.48612434	-110.5522517	7.52742088	29.9136134	123.9006573	-2.65847498	27.20551739	21.78451682	0	0
0.76	5.09881699	4.01138989	0	0.44657921	-0.015855419	0.013653677	46.14151306	-21.0712646	10.71225633	-111.3789184	7.32995593	30	123.4448003	-2.71521204	27.08090553	22.16698171	0	0
0.764	5.3610769	3.75092465	0	0.44872472	-0.01662327	0.016030312	47.51689781	-21.03138733	10.94036141	-112.8806673	6.7951126	29.73398943	122.6107964	-2.70319879	26.41641052	24.02153789	0	0
0.768	5.596911	3.83055891	0	0.45119723	-0.017443408	0.018962078	47.96896033	-21.00047617	11.04091904	-113.7775919	6.32154745	29.83309828	121.9644539	-2.903838	25.69596895	25.4482663	0	0
0.772	5.89837939	3.82702918	0	0.45365671	-0.018301611	0.021713296	48.40905794	-20.99899396	11.20822288	-114.5558621	6.0227265	29.71066285	121.3273392	-2.92197433	25.0593396	26.46575633	0	0
0.776	6.19256147	3.81805888	0	0.45607119	-0.019208595	0.024441919	48.81517856	-21.03156716	11.43177829	-115.2272937	5.76282512	29.59459188	120.6839184	-2.86431941	24.3203695	27.43383859	0	0
0.78	6.47028017	3.82681105	0	0.45851878	-0.020138048	0.027172171	49.1449048	-21.08021537	11.66233784	-115.7876171	5.52309641	29.49083649	120.0366503	-2.76849937	23.50844963	28.35776197	0	0
0.784	6.70311305	3.80810282	0	0.46116402	-0.021042308	0.02983067	49.03346931	-20.99301832	11.85114952	-115.8366482	5.35132287	29.46233829	119.6272095	-2.81465316	23.47673651	28.34117196	0	0
0.788	6.973533	3.91797953	0	0.4635811	-0.021955714	0.032559148	49.54675049	-21.04298461	12.1188862	-116.6256892	5.15303423	29.45217209	118.7849397	-2.8283137	21.75736246	30.18374714	0	0
0.792	7.19240834	3.90592577	0	0.46623519	-0.022853778	0.035103118	49.45578239	-20.95910708	12.28938407	-116.6285441	4.99190432	29.41991601	118.3345427	-2.86184882	21.72262087	30.15632846	0	0
0.796	7.53708766	4.00211502	0	0.46866986	-0.023902247	0.037755585	49.75486935	-21.39883542	12.50384364	-117.0434348	4.88948949	29.45327299	117.4575681	-2.56760594	20.3201587	31.49132713	0	0
0.8	7.74957388	4.01005821	0	0.47134266	-0.024784424	0.040153743	49.66338978	-21.27597878	12.65880425	-117.0291427	4.74188846	29.41061196	117.0023251	-2.63851648	20.27243438	31.46972264	0	0
0.804	7.85383053	4.30683311	0	0.47409856	-0.025638776	0.042910081	49.70375795	-21.18604343	12.81357526	-117.3444315	4.55834294	29.42259854	116.1899361	-2.68308067	18.23324755	33.31276566	0	0
0.808	8.08241992	4.3266956	0	0.47682593	-0.026606312	0.045002458	49.98179037	-20.37062377	12.59817259	-117.8965468	4.01424723	26.67590264	115.8130312	-1.00340868	15.31634563	33.44275765	0	0
0.812	8.30315966	4.50993249	0	0.47962845	-0.027533948	0.047468032	49.84664751	-20.49403937	12.57611275	-117.8856152	3.82609946	26.67205381	115.1022849	-0.97061479	14.91017603	34.39612647	0	0
0.816	8.46886684	4.54551568	0	0.48238015	-0.028415737	0.049597929	49.7940942	-20.40559604	12.68466913	-117.8239247	3.72163664	26.61785019	114.5594453	-1.03776461	14.86932272	34.36624617	0	0
0.82	8.62916571	4.85319943	0	0.48525061	-0.029241227	0.0521453	49.71057265	-20.62564591	12.68306052	-117.8963321	3.55443573	26.82391955	113.6814921	-1.0265496	13.72879267	35.89262118	0	0
0.824	8.77611794	4.89791949	0	0.48807521	-0.030045249	0.054169876	49.66824672	-20.52982867	12.76636723	-117.8204539	3.47208334	26.7652657	113.107978	-1.09753374	13.68028528	35.85524635	0	0
0.828	8.89089311	5.24156353	0	0.49105802	-0.03082367	0.056615027	49.56871445	-20.66276275	12.73550859	-117.8833221	3.29469541	26.91716372	112.2221274	-1.10425735	12.45934121	37.32624742	0	0
0.832	9.03576148	5.27063226	0	0.49396725	-0.031498503	0.058497814	49.53871034	-20.55214329	12.79632721	-117.775166	3.22064833	26.86621501	111.6266339	-1.15856672	12.41878322	37.27664355	0	0
0.836	9.11026865	5.36895624	0	0.49698346	-0.03220614	0.060463597	49.50462766	-20.48483033	12.82495579	-117.6871186	3.18490562	26.80404288	110.9341851	-1.21434212	12.35551093	37.24386902	0	0
0.84	9.17647327	5.86401601	0	0.50010975	-0.033102797	0.063069791	49.27534639	-20.86331531	12.69687301	-117.644766	2.94116795	27.02050648	109.9049278	-1.05558983	11.02647093	39.22795724	0	0
0.844	9.18878518	6.05656107	0	0.50315517	-0.033695173	0.065074034	49.37347887	-20.66909328	12.70607368	-117.7555406	2.8131073	26.92661977	109.0986902	-1.13033942	10.30255522	40.01143796	0	0
0.848	9.28856784	6.26695908	0	0.50628339	-0.034441259	0.067119399	49.2402371	-20.81233658	12.64894559	-117.606365	2.7241188	26.84852362	108.2907587	-0.95787179	9.91752811	40.5064504	0	0
0.852	9.29942431	6.50581534	0	0.50945536	-0.035027182	0.069145	49.1642099	-20.74157397	12.6582368	-117.5938998	2.69880818	26.79726394	107.5097669	-0.97852584	9.79763973	40.57906413	0	0
0.856	9.35897374	6.74748388	0	0.51272182	-0.035701642	0.071201379	48.96106755	-20.84574083	12.53710329	-117.3505511	2.59630214	26.80178331	106.6246747	-0.917437	9.16032512	41.83945817	0	0
0.86	9.36629253	6.95757802	0	0.51591517	-0.036204862	0.073145907	48.92103369	-20.79327001	12.53318017	-117.331579	2.60732744	26.74845524	105.8211469	-0.93626429	9.06671981	41.87258159	0	0
0.864	9.39985153	7.17417249	0	0.51923692	-0.036806202	0.075144437	48.74972791	-20.91007993	12.45672168	-117.077137	2.57438451	26.77186471	104.9010758	-0.86263226	8.56625702	43.05251484	0	0
0.868	9.38644266	7.33791438	0	0.52248837	-0.03720067	0.077028192	48.71366777	-20.85407366	12.40638478	-117.0138633	2.63392759	26.69863689	104.0987692	-0.91812219	8.49515968	43.04583444	0	0
0.872	9.37042382	7.59653644	0	0.52585679	-0.037658028	0.078994163	48.60311748	-20.83801353	12.39758784	-116.9304602	2.64404081	26.68269227	103.2255856	-0.89855786	8.37310464	43.26065488	0	0
0.876	9.39714545	7.59080791	0	0.52916559	-0.038006288	0.080651649	48.59454469	-20.76123686	12.31354217	-116.7093516	2.69745907	26.59160797	102.4799188	-0.98428194	8.31500636	43.24445305	0	0
0.88	9.42502397	7.98351547	0	0.53270432	-0.038458716	0.082877139	48.06927999	-21.0285284	12.22013492	-116.2472324	2.85347847	26.744053	101.4258214	-0.89398067	7.84857528	45.17959625	0	0
0.884	9.44840379	7.98656349	0	0.53607134	-0.038701291	0.084516207	48.07925137	-20.93381385	12.13318694	-116.0655175	2.92756191	26.64630049	100.6587578	-0.9975771	7.80413868	45.11689273	0	0
0.888	9.41996148	8.04664592	0	0.53948592	-0.038866313	0.086265875	48.06830902	-20.86716497	12.03052061	-115.9065562	3.02497941	26.55567156	99.84349834	-1.08251449	7.7536854	45.07811119	0	0
0.892	9.34933382	8.40254768	0	0.5428606	-0.038964362	0.088384567	47.92117295	-20.8556591	12.0015011	-115.8928416	3.14868971	26.56201129	98.88654852	-1.08869289	7.68506163	45.34441241	0	0
0.896	9.33385722	8.33808796	0	0.54633467	-0.039027105	0.089994294	47.92193275	-20.77929298	11.85894395	-115.6190017	3.2640654	26.45542108	98.11741946	-1.20353614	7.63511047	45.34674347	0	0
0.9	9.33247134	8.65053521	0	0.54999835	-0.039090397	0.092110977	47.30642923	-20.914479	11.91622261	-115.016562	3.7613404	26.74168473	97.00203975	-1.39505006	7.57595339	47.85271033	0	0
0.904	9.33086621	8.6028664	0	0.55345327	-0.039018128	0.093728458	47.3389156	-20.82474962	11.7820637	-114.7954553	3.88172383	26.64153303	96.20892503	-1.51461933	7.54483935	47.77889677	0	0
0.908	9.29284949	8.75372647	0	0.55687054	-0.038813695	0.095608577	47.29954025	-20.77364569	11.70012591	-114.7259344	4.08329161	26.60945292	95.31711435	-1.65003921	7.55418497	47.89290492	0	0
0.912	9.22311932	8.75754103	0	0.56041968	-0.038545649	0.097353147	47.07274449	-20.75403978	11.8836501	-114.2033278	4.68735019	27.0619549	94.26587082	-2.18344792	7.99672746	49.63586632	0	0
0.916	9.22476302	8.69177036	0	0.56391949	-0.038282986	0.098964815	47.09828522	-20.66994402	11.71903562	-113.9565223	4.83085474	26.95973366	93.46354152	-2.31740805	7.96717803	49.54112042	0	0
0.92	9.22334045	8.6387714	0	0.56741395	-0.037961996	0.100599906	47.10656438	-20.5806973	11.55060067	-113.716039	4.9856881	26.85106279	92.66322989	-2.46019102	7.93460538	49.47217054	0	0
0.924	9.22444136	8.58249691	0	0.57091717	-0.037562036	0.102229232	47.10790297	-20.48171927	11.37568109	-113.4673154	5.14932851	26.73684041	91.86215608	-2.61114247	7.90003696	49.42043396	0	0
0.928	9.04353502	8.67336748	0	0.57427397	-0.036767945	0.104236637	46.6526646	-21.19326391	12.32836792	-112.6520498	6.73955607	30	90.47903623	-5.20978458	9.85598924	51.24596929	0	0
0.932	9.09069016	8.53744961	0	0.57780217	-0.036285512	0.10572907	46.66951488	-21.06551592	12.10450574	-112.3507071	6.9049108	29.79095877	89.70471687	-5.358163	9.78759169	51.15397172	0	0
0.936	9.11414358	8.43414445	0	0.58133522	-0.035753625	0.107277459	46.67431298	-20.95110542	11.89140889	-112.0586011	7.08138259	29.63791881	88.90740996	-5.53537865	9.71471888	51.08480626	0	0
0.94	9.14034921	8.33585696	0	0.58487413	-0.035175692	0.108814984	46.67281437	-20.82359932	11.67895362	-111.764106	7.26915492	29.47989385	88.10270908	-5.7268427	9.64146389	51.03761739	0	0
0.944	9.15570239	8.38116236	0	0.58847919	-0.034445031	0.110498127	46.28089043	-20.77941135	11.93289582	-111.1682941	8.14065625	29.96672378	87.01467688	-6.41708215	9.43593049	53.00056402	0	0
0.948	9.16443513	8.22128249	0	0.59198455	-0.03380495	0.111940382	46.32568561	-20.63791706	11.72492857	-110.8284489	8.29651936	29.81752769	86.22572388	-6.59901215	9.39229557	52.89146436	0	0
0.952	9.18144447	8.08065786	0	0.59549262	-0.033111558	0.113383482	46.35876861	-20.48868741	11.51064823	-110.5050135	8.4819235	29.65021443	85.42357263	-6.81236089	9.3424866	52.80627674	0	0
0.956	9.20807716	7.94559994	0	0.59899554	-0.032395165	0.114801828	46.38544883	-20.32589423	11.2988168	-110.180338	8.68084421	29.47530262	84.61573155	-7.04391908	9.28930047	52.74530378	0	0
0.96	9.23413777	7.81067534	0	0.60248526	-0.031657002	0.116195294	46.40850993	-20.1538916	11.08973465	-109.8490084	8.89105977	29.29427807	83.80578984	-7.2897591	9.23293527	52.70875228	0	0
0.964	9.26023273	7.67484582	0	0.60595828	-0.030902771	0.117559456	46.42919436	-19.97255051	10.88642504	-109.5085818	9.10891493	29.10967275	82.99354084	-7.54621995	9.17359019	52.69640482	0	0
0.968	9.1401865	7.52450425	0	0.60927206	-0.02978628	0.118848968	46.17158263	-19.74626604	11.77992562	-108.7878624	10.69694696	29.93539304	81.73470779	-8.70985493	9.42999949	55.59000518	0	0
0.972	9.14891515	7.37207055	0	0.61267486	-0.029045493	0.120150799	46.21585962	-19.60195345	11.57902444	-108.4087515	10.83828788	29.78420054	80.92261768	-8.89937986	9.38857892	55.45893621	0	0
0.976	9.1609817	7.22678066	0	0.616055	-0.028300139	0.121440001	46.25194059	-19.45424832	11.3626667	-108.0438158	11.02057263	29.60244361	80.11117739	-9.1327793	9.33349198	55.35694128	0	0
0.98	9.19332429	7.08792378	0	0.61940013	-0.027558242	0.122688993	46.28043884	-19.28899943	11.1559917	-107.6798867	11.21210859	29.41268362	79.29998982	-9.38522409	9.27051422	55.28397583	0	0
0.984	9.21878538	6.95314807	0	0.62270574	-0.026819473	0.123920466	46.30428783	-19.11891003	10.95327961	-107.3134477	11.41519155	29.21537185	78.49036051	-9.64977246	9.19945056	55.23912787	0	0
0.988	9.24751416	6.82494757	0	0.62596853	-0.026094553	0.125125884	46.3219478	-18.93864032	10.76265222	-106.9435782	11.62247822	29.01664834	77.67977478	-9.92170498	9.12137588	55.22366409	0	0
0.992	8.91208068	6.82994457	0	0.62938346	-0.024904641	0.126447894	45.89535498	-18.17341909	11.2673123	-106.1884564	12.62010493	29.3354852	76.71860498	-11.06492782	8.80956088	57.25801528	0	0
0.996	9.00156417	6.68993401	0	0.6324913	-0.024292982	0.12756907	45.96948633	-18.13391938	11.10594909	-105.8143053	12.78096442	29.19301174	75.85223069	-11.19132496	8.76051624	57.15847632	0	0
1	9.04093454	6.55348514	0	0.63556406	-0.023672743	0.128698593	46.02671567	-18.09085409	10.91509387	-105.4539615	12.98781558	29.00948811	75.01821654	-11.37743446	8.69247615	57.09566545	0	0
1.004	9.12532693	6.43205276	0	0.63859796	-0.02308923	0.129768075	46.06493044	-17.99309259	10.75116135	-105.0875052	13.17951194	28.82864117	74.18566632	-11.58383028	8.61729174	57.06460067	0	0
1.008	9.16487607	6.32216454	0	0.64160305	-0.022501724	0.130851436	46.08961592	-17.89110187	10.57842955	-104.716063	13.39546365	28.63006422	73.35232758	-11.81854022	8.52745064	57.07173632	0	0
1.012	9.22657668	6.22760675	0	0.6445457	-0.021953608	0.13189722	46.09935071	-17.75465183	10.43220192	-104.3377705	13.59316687	28.4434275	72.52391116	-12.05263397	8.43292386	57.10953856	0	0
1.016	9.25464414	6.14241619	0	0.64745358	-0.021421267	0.132947792	46.09838449	-17.61825034	10.28517387	-103.9512418	13.79904433	28.24844682	71.6922104	-12.29580746	8.32814381	57.17688103	0	0
1.02	9.29941585	6.07160652	0	0.65030989	-0.020928756	0.133969508	46.08376046	-17.46178063	10.15906043	-103.5598753	13.99293579	28.0626129	70.85979529	-12.53574433	8.21800723	57.27359536	0	0
1.024	9.00227498	6.19798595	0	0.65333354	-0.02002598	0.135224491	45.267231	-16.95499725	10.99103455	-102.389854	15.38481366	28.60401114	69.63304327	-13.65528262	7.45202583	60.90084423	0	0
1.028	9.11755782	6.10609601	0	0.65597748	-0.019713727	0.136193722	45.34206905	-16.93464787	10.89077107	-102.0535996	15.49631112	28.50010549	68.77813968	-13.74562377	7.42004728	60.77860549	0	0
1.032	9.14715932	6.01973577	0	0.65861212	-0.019377001	0.137147488	45.39720034	-16.92106528	10.73625358	-101.7049294	15.66160477	28.33550541	67.93862369	-13.90749058	7.35995346	60.69544057	0	0
1.036	9.1450543	6.07335131	0	0.66114048	-0.018845763	0.138328479	44.74340156	-17.41657362	11.56052232	-100.659429	17.26663727	30	66.43083978	-15.42413308	7.07214228	63.07833187	0	0
1.04	9.26020774	5.94213601	0	0.66362306	-0.018632493	0.139138477	44.79769543	-17.29655407	11.44731302	-100.2778414	17.30308471	29.86297096	65.71353261	-15.55697119	7.03616153	62.90221859	0	0
1.044	9.25585082	5.86868476	0	0.66613992	-0.018386682	0.140111389	44.82739273	-17.22403039	11.27210359	-99.90749095	17.40683468	29.68028784	64.89797585	-15.73561087	6.96455437	62.74937432	0	0
1.048	9.3590911	5.83481684	0	0.66857586	-0.018204055	0.141022315	44.8196962	-17.09536262	11.15472592	-99.56071418	17.47273351	29.53178131	64.11113805	-15.89882597	6.88827057	62.64587733	0	0
1.052	9.36021428	5.80217554	0	0.67100835	-0.018030667	0.142007502	44.8018102	-17.00767534	10.99390222	-99.18108744	17.57531434	29.34573988	63.29129534	-16.07724965	6.78621969	62.57664713	0	0
1.056	9.45966518	5.79090862	0	0.67335723	-0.017922598	0.14292583	44.75602114	-16.87530685	10.89099387	-98.81370322	17.6365962	29.20130393	62.50796979	-16.22792056	6.68257206	62.55428541	0	0
1.06	9.46586959	5.77699147	0	0.67570637	-0.017823185	0.143908981	44.70395411	-16.78552441	10.74828759	-98.40887502	17.7306484	29.02442262	61.68454235	-16.38409773	6.55398855	62.56554086	0	0
1.064	9.45700302	6.0950775	0	0.67839467	-0.017726258	0.145323479	43.62175734	-16.77829322	10.87502845	-97.19703717	18.40617032	29.5813782	60.5767316	-17.16764129	5.4892407	64.90742398	0	0
1.068	9.52133273	6.04790459	0	0.68050501	-0.017720827	0.146195865	43.72157363	-16.79687798	10.81794876	-96.91348235	18.50131931	29.53241081	59.70630781	-17.24623033	5.42751396	64.80579813	0	0
1.072	9.59760101	5.99659275	0	0.68259697	-0.017749441	0.147083943	43.75543359	-16.76688959	10.75092284	-96.57321372	18.58561866	29.45751727	58.891107	-17.35666694	5.33198052	64.77875964	0	0
1.076	9.71227058	6.04272191	0	0.68465588	-0.017804564	0.148066678	43.39934822	-16.95071058	10.93586121	-95.87583987	19.15262827	30	57.79763445	-17.94004321	4.74225356	65.89613464	0	0
1.08	9.7450544	5.99012881	0	0.68666985	-0.017879832	0.148948169	43.41174036	-16.88397366	10.88422287	-95.50725142	19.16785056	29.92649158	57.05108365	-17.96615953	4.67593437	65.82257439	0	0
1.084	9.81179444	5.97885357	0	0.68866004	-0.018011884	0.149859107	43.38237098	-16.82952015	10.81765006	-95.1401957	19.20855705	29.83932451	56.25662107	-18.0286652	4.56663392	65.80331182	0	0
1.088	9.99365559	6.09304536	0	0.69073448	-0.018192515	0.150855467	42.83547105	-16.92508661	10.91460331	-94.3446165	19.70066605	30	55.29154279	-18.35756478	3.87721125	66.99227223	0	0
1.092	10.00606152	6.06813578	0	0.69256101	-0.018381367	0.151741651	42.8623897	-16.86747141	10.90502819	-94.01846508	19.67404011	29.96841312	54.55607906	-18.3089611	3.82576599	66.92416043	0	0
1.096	10.07917711	6.05719488	0	0.69436983	-0.018611973	0.152606311	42.84841209	-16.8253306	10.85602032	-93.67712371	19.68730806	29.89972934	53.79677021	-18.32945729	3.72083792	66.90957633	0	0
1.1	10.29067764	6.16011207	0	0.69627137	-0.018926136	0.153545311	42.34853467	-16.94748057	10.92784469	-92.92820087	20.11044166	30	52.86221007	-18.54354262	2.99176883	68.10704484	0	0
1.104	10.30838457	6.14004983	0	0.69795294	-0.019192083	0.154404462	42.37214811	-16.88154811	10.92628691	-92.61351632	20.06294773	29.97270348	52.16062902	-18.47267988	2.94430566	68.03379199	0	0
1.108	10.39233775	6.13922978	0	0.69961042	-0.01951621	0.155254218	42.34486254	-16.8438654	10.88087858	-92.28657246	20.0619063	29.90802484	51.43504152	-18.47293352	2.83145652	68.0237074	0	0
1.112	10.60028041	6.24194807	0	0.70136326	-0.019973413	0.156197297	41.89318812	-16.98232637	10.86340844	-91.61647877	20.33388675	30	50.58530586	-18.61434333	2.16824248	68.91874502	0	0
1.116	10.64207495	6.22344061	0	0.70287852	-0.020306465	0.156971092	41.89765582	-16.91151108	10.85692822	-91.31280968	20.28875855	29.9563161	49.94870205	-18.54825417	2.10001614	68.87544272	0	0
1.12	10.72846249	6.22375517	0	0.70440064	-0.020723223	0.157795349	41.85303358	-16.86868713	10.80747763	-90.98954427	20.27685638	29.8648492	49.26948153	-18.52899178	1.97299605	68.8778017	0	0
1.124	10.83404097	6.24141636	0	0.70588794	-0.021193527	0.158637474	41.75800279	-16.83964603	10.74249509	-90.64168253	20.27949213	29.74628003	48.60003655	-18.50865785	1.79733682	68.9462693	0	0
1.128	11.06063774	6.45032359	0	0.70753484	-0.021813569	0.159660003	40.9893066	-17.01565049	10.73786734	-89.76225504	20.56444133	29.90199696	47.83429536	-18.53376211	0.71534938	70.41037982	0	0
1.132	11.10719442	6.41748914	0	0.70885176	-0.022261342	0.160410009	41.02624879	-16.94978811	10.70460085	-89.5022226	20.54075879	29.82921578	47.19548187	-18.53407099	0.64122324	70.32996043	0	0
1.136	11.19434631	6.41367429	0	0.71014922	-0.022795044	0.161193844	40.990583	-16.89907678	10.65090222	-89.22373379	20.52942219	29.71596138	46.58620454	-18.53866622	0.51614944	70.31070519	0	0
1.14	11.28590536	6.43207537	0	0.71144426	-0.023359382	0.162015313	40.89031107	-16.85882266	10.5753518	-88.90208627	20.52758071	29.57799326	45.97393773	-18.52851912	0.33583015	70.356253	0	0
1.144	11.48401336	6.63999737	0	0.71292526	-0.024077046	0.163039636	40.14018556	-16.94979389	10.5110722	-88.09136872	20.72112657	29.58526865	45.34967677	-18.5250644	-0.66756445	71.50853369	0	0
1.148	11.51793623	6.63114574	0	0.71405595	-0.024668131	0.163832231	40.15747927	-16.8979516	10.48578971	-87.86745245	20.69527298	29.51596062	44.75192727	-18.51286091	-0.75972858	71.45938604	0	0
1.152	11.58639108	6.63205952	0	0.71518063	-0.025303744	0.164634248	40.10162262	-16.84856319	10.42323729	-87.59612762	20.67952538	29.3970193	44.18652734	-18.52038129	-0.90697234	71.46582719	0	0
1.156	11.65414078	6.67329224	0	0.71630964	-0.025998557	0.165473406	39.9694623	-16.80959063	10.34437152	-87.28592402	20.66860933	29.2572378	43.61882196	-18.51509272	-1.11649887	71.54413406	0	0
1.16	11.72447022	6.72775258	0	0.71742311	-0.026722307	0.166360171	39.7861342	-16.76878836	10.26144073	-86.93991268	20.65156584	29.11803937	43.06371941	-18.48903895	-1.3675182	71.68140858	0	0
1.164	11.79239661	6.81695416	0	0.71855044	-0.027511634	0.167302019	39.53886711	-16.73728537	10.17373751	-86.56259481	20.63918397	28.976084	42.50101178	-18.4525496	-1.68744661	71.90898529	0	0
1.168	11.84879414	6.90189018	0	0.71960005	-0.028271832	0.168212894	39.2881504	-16.71009069	10.09689559	-86.18391339	20.62326034	28.86286018	41.97785862	-18.40497775	-2.0198468	72.17698043	0	0
1.172	12.00105736	7.18222841	0	0.72077395	-0.029180786	0.16944895	38.48024003	-16.77737779	10.02388588	-85.45927366	20.76615804	28.93959064	41.4513209	-18.41022761	-3.13207429	73.51367622	0	0
1.176	12.05981312	7.13250289	0	0.72155687	-0.02994713	0.170197122	38.49579415	-16.71864697	10.05598712	-85.28137518	20.69123692	28.95281224	41.07986303	-18.35381135	-3.16750113	73.47366043	0	0
1.18	11.96353758	7.16616889	0	0.7224195	-0.030810788	0.17116276	38.46347227	-16.73733032	9.98911048	-85.06334974	20.66427723	28.84990686	40.50922133	-18.31074982	-3.28019093	73.44140064	0	0
1.184	12.00853357	7.25454809	0	0.72332714	-0.031703304	0.172091759	38.30401306	-16.71653187	9.92829026	-84.78430692	20.63804407	28.7674973	39.9299649	-18.28668792	-3.49754294	73.54231963	0	0
1.188	12.12576495	7.49443151	0	0.72438383	-0.032761471	0.173328769	37.47477393	-16.89084393	9.83018175	-83.98309748	20.78442503	29.06298698	39.37040229	-18.37931608	-4.5321731	74.74185943	0	0
1.192	12.08324436	7.5354079	0	0.72505855	-0.033694494	0.174271332	37.48592019	-16.90607954	9.85414226	-83.8592705	20.75502017	29.0913069	38.85072236	-18.31819171	-4.59925991	74.69114195	0	0
1.196	12.08661369	7.58506134	0	0.72577619	-0.034686944	0.175215086	37.38734634	-16.94167677	9.83107216	-83.63322043	20.73951475	29.10096579	38.3381287	-18.29778704	-4.76002216	74.73201426	0	0
1.2	12.22161501	7.81937767	0	0.72663665	-0.035786552	0.176429739	36.74895954	-17.18220064	9.72739203	-83.08722321	20.92910428	29.4065349	37.74823547	-18.443706	-5.47802817	75.41474036	0	0
1.204	12.19221154	7.76288982	0	0.72723232	-0.036806886	0.177312589	36.7508954	-17.16587736	9.78338421	-82.88926995	20.83261348	29.47757079	37.41146518	-18.32786644	-5.49818133	75.36900044	0	0
1.208	12.13677025	7.84942767	0	0.72783406	-0.037882764	0.178333552	36.68468485	-17.21952119	9.77762068	-82.75313995	20.79957212	29.45625202	36.9345315	-18.22350119	-5.58182637	75.34297265	0	0
1.212	12.14286292	7.82957783	0	0.72818564	-0.038967907	0.179273243	36.66022898	-17.23884631	9.80843231	-82.75312326	20.76599575	29.44500756	36.90260678	-18.23195272	-5.58804312	75.34331578	0	0
1.216	12.3603087	8.06731157	0	0.72928904	-0.040310637	0.180450877	35.80905882	-17.63105384	9.57588853	-81.81710794	20.92904538	29.65120662	36.02511167	-18.12209831	-6.39213049	76.14843924	0	0
1.22	12.35954534	8.04692453	0	0.72961394	-0.041404211	0.181401566	35.78671148	-17.64902424	9.60845123	-81.82940754	20.89805045	29.6433689	35.99945362	-18.13028457	-6.39419976	76.14710345	0	0
1.224	12.28313551	8.1615028	0	0.73026958	-0.042564044	0.182401658	35.73590832	-17.69939288	9.64186634	-81.59832904	20.82712669	29.68108916	35.26067275	-17.8917089	-6.47086963	76.0928833	0	0
1.228	12.28664558	8.13404314	0	0.73065993	-0.043683946	0.183322089	35.70903391	-17.71696652	9.6715411	-81.61058251	20.79745358	29.67161149	35.23976768	-17.90112059	-6.47402806	76.09323953	0	0
1.232	12.56420755	8.35129095	0	0.73137481	-0.0450576	0.184409166	35.13393015	-18.13712344	9.50136938	-81.00412616	20.99766492	29.73153867	34.40696991	-17.73852458	-6.97355834	76.56147545	0	0
1.236	12.56302262	8.32088598	0	0.73171749	-0.046227768	0.185280191	35.10887081	-18.1552372	9.53390646	-81.01179248	20.96382395	29.72401207	34.3889521	-17.74837657	-6.97529257	76.56143914	0	0
1.24	12.65309521	8.38527795	0	0.73237607	-0.047472905	0.186263035	34.56132811	-18.43081505	9.5327119	-80.22316902	21.18651813	30	33.64619361	-17.71353102	-7.45142555	77.12532445	0	0
1.244	12.65463847	8.35688973	0	0.7326566	-0.04856971	0.187198506	34.53493497	-18.44594768	9.56213671	-80.23772636	21.15830216	29.99269812	33.62732369	-17.72044515	-7.45274658	77.12456738	0	0
1.248	12.67290564	8.36874548	0	0.73313572	-0.049729229	0.188088936	34.46250697	-18.50540213	9.59261424	-79.97750722	21.10123165	29.98601081	33.12708846	-17.4826546	-7.49206318	77.07149152	0	0
1.252	12.67822636	8.34105667	0	0.73341218	-0.050848876	0.188974462	34.43507829	-18.52337645	9.62289284	-79.99002146	21.07126919	29.97723172	33.10880151	-17.49245722	-7.49450039	77.07151538	0	0
1.256	12.68844083	8.31173137	0	0.73373777	-0.051999415	0.189831686	34.40599514	-18.54096351	9.6551924	-79.99845339	21.03773487	29.9676817	33.08333213	-17.49995408	-7.49707772	77.07006394	0	0
1.26	13.10638517	8.46254193	0	0.73447897	-0.053444879	0.190784265	33.56665293	-19.05826622	9.40930978	-79.06371304	21.31221112	30	32.31323315	-17.28642563	-7.92022517	77.44283596	0	0
1.264	13.10934059	8.43141853	0	0.73470396	-0.054485722	0.19170465	33.53923119	-19.0690275	9.43627236	-79.07834644	21.28620045	29.99338948	32.29550791	-17.294217	-7.92147199	77.44259346	0	0
