# Supplementary material for: Hindlimb kinematics, kinetics and muscle dynamics during sit-to-stand and sit-to-walk transitions in emus (Dromaius novaehollandiae)
Source: J Exp Biol. 2024 Dec 2;227(24):jeb247519. doi: 10.1242/jeb.247519 (PMC11708823; doi:10.1242/jeb.247519)
Supplement: Dataset 1. [file jexbio-227-247519-Dataset1.zip › Dataset1/DataS1/Motion Files/Inverse Kinematics/stw_additional_trial_ik.mot]

Coordinates
version=1
nRows=232
nColumns=17
inDegrees=yes
Units are S.I. units (second, meters, Newtons, ...)
If the header above contains a line with 'inDegrees', this indicates whether rotational values are in degrees (yes) or radians (no).
endheader
time	Body_yaw	Body_pitch	Body_roll	Body_ty	Body_tz	Body_tx	Hip_flexion	Hip_abduction	Hip_rotation	Knee_flexion	Knee_abduction	Knee_rotation	Ankle_flexion	Ankle_abduction	Ankle_rotation	MTP_flexion
0	0	-14.3985119	0	0.30174899	0	0	75.45319612	-18.13634171	-1.81421675	-117.2895926	-9.91801584	7.86090426	151.0007272	6.69528043	6.26181931	-4.68632652
0.004	-0.0269057	-14.44142848	0	0.30217149	5.63E-05	-0.00020316	75.49117618	-18.13139239	-1.84647686	-117.2099167	-9.85727107	7.85416469	150.9019764	6.70026962	6.24763943	-4.69993175
0.008	-0.09147857	-14.69324229	0	0.30252699	6.11E-05	-0.000729901	75.63941336	-18.09304348	-1.73995807	-116.8757164	-9.75462388	7.8694256	150.8420543	6.76086486	6.20223916	-4.7367428
0.012	-0.09800726	-14.69499163	0	0.3028493	0.000224821	-0.00094122	75.65514728	-18.06160613	-1.76936643	-116.8521251	-9.7004431	7.87489769	150.7779614	6.76822666	6.19476931	-4.74795284
0.016	-0.14450964	-14.72873564	0	0.30322537	0.000370782	-0.00113803	75.68214183	-18.02581463	-1.80842448	-116.7925326	-9.6265279	7.87442615	150.6851499	6.76009065	6.18436499	-4.76320125
0.02	-0.54117479	-15.10607122	0	0.30335047	0.000726388	-0.001995287	75.87739573	-17.29184188	-0.67477586	-116.3502488	-8.61478208	7.98087285	150.663909	6.69947123	6.08914622	-5.14282611
0.024	-0.54278316	-15.12155488	0	0.30360701	0.0009888	-0.002138424	75.88124254	-17.26507169	-0.71453561	-116.3299017	-8.58637462	7.99692177	150.6367251	6.72584303	6.0848741	-5.1451248
0.028	-0.5953561	-15.15424263	0	0.30394736	0.001276024	-0.002332159	75.90865393	-17.2250585	-0.79655644	-116.2554637	-8.52353164	8.00842301	150.5591143	6.73529061	6.07682494	-5.15146477
0.032	-0.74163524	-15.26915572	0	0.30431612	0.001554524	-0.002502444	75.97830177	-17.12652105	-0.83467699	-116.0365006	-8.50553856	8.02703334	150.4820536	6.71742676	6.06948579	-5.16225501
0.036	-0.74114224	-15.30220805	0	0.30452191	0.001788088	-0.002721037	75.97558614	-17.07632609	-0.84632131	-116.0206406	-8.50487996	8.0514349	150.4717558	6.74859059	6.06874003	-5.16516079
0.04	-1.27412986	-15.68293713	0	0.3047688	0.002243313	-0.003438312	76.1830109	-16.25677447	-0.02432768	-115.5608567	-7.85785461	8.12525989	150.4501071	6.62953027	6.31232486	-5.53312356
0.044	-1.33805074	-15.71072426	0	0.30503381	0.002572895	-0.003559596	76.19720412	-16.2088253	-0.09063569	-115.5094642	-7.81873339	8.14532173	150.4012639	6.6405791	6.30909876	-5.53617048
0.048	-1.48224045	-15.78736841	0	0.30537223	0.002923656	-0.003707549	76.24080186	-16.09825998	-0.15020373	-115.382091	-7.81168982	8.18278322	150.335287	6.65151985	6.30922364	-5.54243287
0.052	-1.86114571	-15.94962989	0	0.30564173	0.003298904	-0.004042262	76.37978268	-15.54513981	0.04959639	-115.2095017	-7.8507789	8.28721684	150.3279365	6.47419695	6.41687222	-5.63240871
0.056	-1.87857866	-15.97033588	0	0.30585455	0.003648277	-0.004148773	76.38888308	-15.51152385	0.01682933	-115.1949574	-7.82931767	8.30623113	150.3029498	6.51013569	6.41774939	-5.63599858
0.06	-2.07376708	-16.04305508	0	0.30616957	0.003917001	-0.004318887	76.47655279	-15.44686536	-0.04640583	-115.0623338	-7.79092034	8.32332784	150.211639	6.54368354	6.4273932	-5.65022659
0.064	-2.3639243	-16.22361687	0	0.30651491	0.004243592	-0.004576361	76.63894763	-15.23059612	0.0088817	-114.816488	-7.88016103	8.39126041	150.1412113	6.62810849	6.46307917	-5.67887809
0.068	-2.3826702	-16.25524997	0	0.30672656	0.004450675	-0.004625343	76.63588709	-15.20438058	0.00435257	-114.8166082	-7.8756403	8.39970499	150.1261352	6.63491584	6.46671946	-5.68362787
0.072	-2.91668486	-16.57793759	0	0.30698945	0.004871003	-0.005255317	77.06479618	-14.46796657	0.38856552	-114.7042752	-7.77006603	8.45693764	150.0422469	6.43773803	6.72159418	-5.88202901
0.076	-2.95117515	-16.60424206	0	0.30726649	0.005131865	-0.00534152	77.0746578	-14.4500678	0.36021884	-114.6873164	-7.74619842	8.47164538	150.0084478	6.48440474	6.72487801	-5.88695555
0.08	-3.15601187	-16.69257206	0	0.30764564	0.00538821	-0.005413328	77.17223377	-14.42884666	0.34084348	-114.5400688	-7.7337562	8.48826023	149.8743153	6.60543107	6.73971455	-5.90564189
0.084	-3.39012152	-16.83050677	0	0.30791772	0.005410654	-0.005778212	77.33995824	-14.36856088	0.42624513	-114.3158723	-7.79812383	8.51487802	149.7950555	6.73985076	6.77304415	-5.92782017
0.088	-3.50251953	-16.9051241	0	0.30821585	0.005582867	-0.006050089	77.4330727	-14.3083085	0.43176014	-114.2215619	-7.76049459	8.52062473	149.7213463	6.76669134	6.79526366	-5.94882212
0.092	-3.52409792	-16.94144732	0	0.30855934	0.005667237	-0.00610918	77.43517045	-14.29555577	0.4433468	-114.2102385	-7.76863773	8.52589057	149.6904602	6.78871722	6.79805581	-5.95417034
0.096	-3.85306056	-17.16525611	0	0.30891374	0.005674329	-0.006498532	77.70104955	-14.21344878	0.58484913	-113.9106908	-7.81268441	8.54966209	149.5635295	6.97034416	6.84089255	-5.99303635
0.1	-3.87657481	-17.18837665	0	0.30938013	0.00571678	-0.006713478	77.73048615	-14.17949139	0.57838454	-113.8757525	-7.78645487	8.54840942	149.4563777	6.9935266	6.84337891	-6.00837123
0.104	-4.02919464	-17.26897022	0	0.30978981	0.005802208	-0.007105476	77.84429757	-14.16980282	0.61391234	-113.7306056	-7.77267531	8.53714648	149.2970651	7.07783465	6.85108727	-6.03178602
0.108	-4.21793889	-17.42188838	0	0.31015946	0.005752342	-0.007328397	78.01078268	-14.16015333	0.73700428	-113.5164637	-7.79993051	8.54050898	149.2101232	7.24282423	6.86703359	-6.05257671
0.112	-4.26489948	-17.44882341	0	0.31059161	0.005785385	-0.007615873	78.06653495	-14.14675032	0.74476321	-113.4449874	-7.75857334	8.52505476	149.1116572	7.26881877	6.86866798	-6.06709597
0.116	-4.45516098	-17.62735833	0	0.31097603	0.005709915	-0.007939877	78.22687166	-14.15075039	0.88846333	-113.1931954	-7.72425333	8.50509344	149.0195845	7.4563723	6.8783392	-6.08959191
0.12	-4.45861571	-17.63207656	0	0.31144849	0.005715827	-0.008187937	78.24021677	-14.13763202	0.90674582	-113.1540577	-7.71184988	8.48909421	148.9089622	7.47323675	6.87485427	-6.10254363
0.124	-4.6430521	-17.77905749	0	0.31190373	0.005652142	-0.008544254	78.35263447	-14.15009184	1.04960846	-112.8566693	-7.637633	8.44190476	148.7976504	7.67736225	6.86656673	-6.1203192
0.128	-4.64329319	-17.76476082	0	0.31238633	0.005665929	-0.008833373	78.36419167	-14.13618136	1.06265846	-112.8092448	-7.6203733	8.42065576	148.680112	7.68976786	6.86013968	-6.13266552
0.132	-4.69958013	-17.77135806	0	0.31294934	0.005533371	-0.00909828	78.38448778	-14.13538273	1.07345724	-112.7080111	-7.59699317	8.39277908	148.5379636	7.73761774	6.8491671	-6.1444161
0.136	-4.91184704	-17.88642386	0	0.31344556	0.005644985	-0.009372728	78.40369418	-14.13583036	1.17881071	-112.3446589	-7.56484559	8.34610377	148.4550014	7.98213406	6.81922275	-6.14193923
0.14	-4.9076727	-17.86572135	0	0.3139636	0.005649734	-0.009654934	78.39658065	-14.11880712	1.19628589	-112.2902423	-7.55280587	8.31637443	148.3312506	7.98731153	6.8099619	-6.15367698
0.144	-4.9801162	-17.8684641	0	0.31458971	0.005704108	-0.009891308	78.37398729	-14.09793042	1.20021845	-112.1538229	-7.51948697	8.27529092	148.1855614	8.03998495	6.79185302	-6.16277351
0.148	-5.23792174	-17.94996203	0	0.31516309	0.005801116	-0.010408248	77.72260329	-13.4020947	2.19289333	-111.2176564	-6.42655316	6.95834285	148.399169	8.67380761	6.07584921	-6.35169143
0.152	-5.23685555	-17.92652904	0	0.3156996	0.005934849	-0.010662769	77.71941323	-13.37065657	2.18041157	-111.1866569	-6.43964624	6.95593183	148.2947914	8.70507405	6.06355536	-6.35994157
0.156	-5.49436399	-17.77130934	0	0.31651166	0.006003895	-0.010644148	77.35282008	-13.15758851	2.01560605	-110.7812863	-6.67287799	6.76338413	148.2328866	8.77647597	5.8767881	-6.33325792
0.16	-5.52238067	-17.74455693	0	0.31710995	0.006154301	-0.010901268	77.35170375	-13.13696622	1.9846161	-110.739259	-6.66607316	6.74246951	148.1016876	8.81144022	5.86192	-6.34526261
0.164	-5.79049639	-17.6707509	0	0.31781338	0.006255629	-0.01093088	77.166786	-13.00089889	1.92276775	-110.4145103	-6.82415863	6.63442488	148.0088831	8.98588719	5.78521775	-6.34155742
0.168	-5.82782566	-17.61700684	0	0.31845293	0.006432977	-0.011181401	77.11856369	-12.93852475	1.85262504	-110.3378981	-6.80266819	6.58451214	147.8744455	8.97976308	5.76421436	-6.35303041
0.172	-6.08457927	-17.32247908	0	0.31937464	0.006704662	-0.011003371	76.42293208	-12.5035517	1.66612109	-109.8533643	-7.02000873	6.17750711	147.9350391	9.03393183	5.63252935	-6.3597519
0.176	-6.25205038	-17.28186692	0	0.32001719	0.006925719	-0.011150078	76.37310125	-12.44309124	1.6036247	-109.700063	-7.06858841	6.08407754	147.8235651	9.20075465	5.58830832	-6.37686214
0.18	-6.41153638	-16.9807092	0	0.3209636	0.007170297	-0.01101697	75.72191414	-11.98664684	1.38140312	-109.3280743	-7.27769634	5.4246169	147.8820619	9.28560411	5.3957324	-6.43619459
0.184	-6.52249815	-16.96439043	0	0.32169434	0.007325365	-0.011149448	75.71770965	-11.94776418	1.32856	-109.2295197	-7.29937734	5.37679357	147.7100946	9.37566355	5.3641525	-6.45241343
0.188	-6.85900872	-16.84672638	0	0.32244775	0.007615179	-0.011175566	75.43767676	-11.68693137	1.22450105	-108.8653695	-7.55390214	5.24046429	147.672485	9.52184064	5.27687142	-6.44888503
0.192	-6.88356293	-16.79917723	0	0.32313763	0.007880807	-0.011416903	75.39271845	-11.62525183	1.14826889	-108.8152004	-7.52991988	5.20514648	147.5332236	9.5212369	5.26057816	-6.46231087
0.196	-7.2227311	-16.43253196	0	0.32441321	0.008055565	-0.011169426	74.56403006	-10.06779529	0.12770414	-108.6143698	-8.67907927	0.97870727	148.2267698	10.63449074	3.27813488	-6.93085675
0.2	-7.45615198	-16.29583378	0	0.32530633	0.008247618	-0.01106613	74.26469694	-9.96938963	0.03444403	-108.2761336	-8.82126809	1.06739499	148.0981102	10.70560789	3.08034393	-6.82433574
0.204	-7.68233408	-16.04326304	0	0.32625934	0.008473176	-0.010797968	73.77794167	-9.82699277	-0.13260412	-107.9348506	-8.97387881	1.11667734	148.0139094	10.71944212	2.92307531	-6.75005789
0.208	-7.84421043	-15.81281467	0	0.32723331	0.008609639	-0.010567368	73.29793277	-9.74898303	-0.30517346	-107.5602454	-9.15623502	1.11372333	147.9251584	10.77892454	2.81049635	-6.71897175
0.212	-7.88581778	-15.77111834	0	0.32804451	0.008758582	-0.01063331	73.24199335	-9.72133907	-0.38251258	-107.4963626	-9.13695533	1.10049029	147.7712095	10.79778587	2.79372147	-6.73065357
0.216	-8.14128447	-15.28592199	0	0.3293367	0.00884777	-0.009908048	72.19272375	-9.59475791	-0.75169672	-106.7696806	-9.53237372	1.09836064	147.7647961	10.84741662	2.68317553	-6.69529674
0.22	-8.19431347	-15.24806335	0	0.33018531	0.008909427	-0.009955062	72.14556093	-9.59473159	-0.8102104	-106.7057657	-9.53107182	1.08495757	147.5969629	10.90182335	2.66924707	-6.71180202
0.224	-8.37445395	-14.72415258	0	0.3315618	0.008851492	-0.009030559	70.98053664	-9.67948346	-1.27640512	-105.8624186	-9.94277651	1.07766457	147.606765	11.08447976	2.56426014	-6.70410412
0.228	-8.42305107	-14.69337871	0	0.33246178	0.008764951	-0.009013852	70.93116841	-9.69742793	-1.31708117	-105.808543	-9.9503912	1.05823295	147.4332513	11.12720379	2.55092135	-6.72214877
0.232	-8.50797551	-14.13455744	0	0.33392936	0.008584488	-0.007949014	69.66375687	-9.95471627	-1.84023781	-104.8838983	-10.34363594	1.10205782	147.4366766	11.3723866	2.41496018	-6.71448931
0.236	-8.55707726	-14.10881872	0	0.33489103	0.008385962	-0.007850858	69.60427948	-9.99067433	-1.8756616	-104.831369	-10.35413479	1.08123189	147.2644372	11.4101608	2.40017084	-6.73212074
0.24	-8.51555968	-13.51228162	0	0.33646126	0.008027837	-0.006623744	68.19226479	-10.45550112	-2.45181284	-103.7927474	-10.6919211	1.19811549	147.2597301	11.70705539	2.21462585	-6.69792947
0.244	-8.45575193	-13.16734005	0	0.33777341	0.007621163	-0.005832509	67.40322161	-10.84398755	-2.80859048	-103.237353	-10.87015145	1.32369413	147.1668936	11.89623811	2.0607704	-6.76187251
0.248	-8.49925355	-13.15334832	0	0.33885452	0.00726192	-0.005597141	67.32514144	-10.89887746	-2.83118114	-103.1882125	-10.88519258	1.30313319	146.992744	11.92487849	2.04396298	-6.7765564
0.252	-8.27711868	-12.49070031	0	0.34056844	0.006660443	-0.004102517	65.67449734	-11.64769229	-3.45091072	-101.9895615	-11.08312077	1.54874089	146.9694874	12.28914847	1.78597432	-6.66771047
0.256	-8.14408237	-12.10875796	0	0.34202313	0.006075171	-0.003076471	64.73356158	-12.16587009	-3.81256831	-101.352616	-11.17762075	1.81991871	146.8603909	12.45123389	1.59569981	-6.69759214
0.26	-7.97971513	-11.72708716	0	0.34354843	0.005461153	-0.00199307	63.74053285	-12.72187403	-4.17252344	-100.6727421	-11.22650854	2.12706184	146.733162	12.61934513	1.42251157	-6.69617275
0.264	-7.82954253	-11.34537439	0	0.34504633	0.004760724	-0.000831561	62.75737601	-13.29420443	-4.49263871	-100.024919	-11.24296796	2.40694285	146.6161135	12.8218157	1.27973261	-6.65298576
0.268	-7.60773967	-10.93548605	0	0.34670307	0.00409667	0.000411954	61.63550709	-13.8752003	-4.8670373	-99.29949588	-11.22777083	2.76594736	146.4719951	12.9493507	1.12985409	-6.59679363
0.272	-7.4025008	-10.51960585	0	0.34838123	0.003398939	0.001753306	60.49992746	-14.49232121	-5.2300073	-98.57537919	-11.19275293	3.21639393	146.3118957	13.07779236	1.00734455	-6.54251592
0.276	-7.18234111	-10.10147112	0	0.35003518	0.002663754	0.003168909	59.38101705	-15.10618134	-5.57144138	-97.93791584	-11.11538127	3.5941823	146.1682602	13.21911853	0.92209803	-6.44992574
0.28	-6.96898461	-9.67864468	0	0.35181157	0.001952199	0.004671372	58.17983998	-15.69181472	-5.9327536	-97.22274493	-11.05701487	4.06406158	145.9987577	13.31149878	0.85103042	-6.33487077
0.284	-6.75667838	-9.23443679	0	0.35360849	0.001244372	0.006294845	56.9586086	-16.3024947	-6.29912164	-96.55617636	-10.96661967	4.55263929	145.8259351	13.42209844	0.81657139	-6.19743538
0.288	-6.54347529	-8.81184118	0	0.35543474	0.000572125	0.007981236	55.75721918	-16.85409367	-6.65601107	-95.93551439	-10.87626418	5.03309297	145.6514914	13.47774037	0.81630441	-6.03410026
0.292	-6.56745007	-8.8496724	0	0.35694801	1.24E-05	0.008988545	55.60912877	-16.92261399	-6.64260665	-95.98646834	-10.89058974	5.00918768	145.5076187	13.46975865	0.81251449	-6.04123947
0.296	-6.13477799	-7.98432918	0	0.35919558	-0.000672496	0.011568378	53.40819237	-17.71783597	-7.3413432	-94.9180819	-10.72180632	5.45453625	145.3863478	13.73628321	0.69930083	-5.57487868
0.3	-5.98797105	-7.49708151	0	0.36121727	-0.001195285	0.013643078	52.12230268	-18.1380448	-7.72407124	-94.40236849	-10.70583796	6.00467927	145.1958463	13.7080993	0.72972588	-5.32087513
0.304	-5.79113709	-7.07859032	0	0.36319747	-0.001680656	0.015708159	50.98277892	-18.57401108	-8.06930757	-94.05566258	-10.62678552	6.48197461	145.0050721	13.6990264	0.84575842	-5.0609375
0.308	-5.64271844	-6.65416444	0	0.36524198	-0.00209472	0.01786855	49.85207951	-18.87422846	-8.36357947	-93.76426281	-10.59605659	6.91736442	144.8285742	13.6311684	0.99173632	-4.75330363
0.312	-5.41499693	-6.29183434	0	0.36738672	-0.002488041	0.020066601	48.69992652	-19.20374302	-8.71696127	-93.40416631	-10.56753939	7.41923329	144.6175222	13.50191619	1.2356021	-4.34449885
0.316	-5.23761333	-5.91300174	0	0.36953266	-0.002800422	0.022405489	47.62250803	-19.46234603	-9.00471992	-93.21718012	-10.56047423	7.94780148	144.4113398	13.32392295	1.57779489	-3.89409617
0.32	-5.16459874	-5.73778318	0	0.37146465	-0.002976399	0.024468743	47.15767542	-19.48569141	-9.00002487	-93.57638104	-10.51855635	7.99341382	144.3037336	13.2490164	1.63601539	-3.83400726
0.324	-5.01293325	-5.23642286	0	0.37393857	-0.00317027	0.027256598	45.78399544	-19.63282751	-9.37696837	-93.2345526	-10.62155379	8.37228825	144.0943248	13.14085211	1.93495808	-3.0639307
0.328	-4.89898685	-5.06026167	0	0.3759957	-0.003225195	0.029568732	45.30707479	-19.62331295	-9.36228707	-93.68985492	-10.59145253	8.41288227	144.0020311	13.0308006	2.01625583	-2.96418798
0.332	-4.74094659	-4.63278185	0	0.37853086	-0.003301821	0.032459766	44.18356689	-19.68691542	-9.72051343	-93.64945337	-10.81922429	8.78417006	143.732543	12.82301662	2.55152977	-1.83480471
0.336	-4.65922327	-4.43966245	0	0.38071885	-0.003243051	0.035051785	43.73786479	-19.64701564	-9.6492292	-94.23041335	-10.8117387	8.81879541	143.6286621	12.72578714	2.65023589	-1.73607267
0.34	-4.56233238	-4.09496088	0	0.38308143	-0.003069871	0.038142392	42.94871798	-20.37797925	-9.72819398	-94.46001351	-10.67423276	11.58709109	142.7522834	11.68903487	6.49628412	0.00390315
0.344	-4.55518016	-3.89513248	0	0.38549513	-0.002909953	0.040923345	42.58972915	-20.21392457	-9.55964994	-95.14435408	-10.79343872	11.8084948	142.5362721	11.38825255	6.30471695	0.64656227
0.348	-4.37604972	-3.71999038	0	0.38786273	-0.0027456	0.0438179	42.1437377	-20.1493338	-9.45133992	-95.84531758	-10.77644198	11.79365117	142.4230853	11.24881142	6.33097029	0.77340916
0.352	-4.30666385	-3.5835938	0	0.39028287	-0.002525446	0.046758198	42.15797715	-19.97667376	-9.45867428	-97.02592308	-11.19644882	11.69865034	142.0712949	11.04358648	6.77732607	2.81151581
0.356	-4.22503809	-3.44513536	0	0.39277773	-0.002257967	0.049767806	42.0609031	-19.69029446	-9.37823086	-98.11519621	-11.50299026	11.46739668	141.8286919	10.83349567	7.36908027	3.90557767
0.36	-4.15470696	-3.2862368	0	0.39526729	-0.001992897	0.052899126	41.99402249	-19.47168912	-9.23982784	-99.26868915	-11.77050874	11.27481324	141.5478022	10.67451331	7.80083864	5.05238318
0.364	-3.96091679	-3.06653263	0	0.39784744	-0.001748384	0.056184391	41.56687767	-19.33277129	-9.04385512	-100.1105067	-11.7864955	11.24003698	141.3688019	10.48305236	7.83664692	5.14647484
0.368	-3.96705541	-3.08067373	0	0.40020169	-0.001430951	0.059176682	42.1847736	-19.02704222	-8.78040438	-101.8667288	-12.22293657	10.98416112	140.9237511	10.23450661	8.28520694	7.27799646
0.372	-3.73567169	-2.8385135	0	0.40286893	-0.001202542	0.062606432	41.76672485	-18.87141393	-8.56781724	-102.7528084	-12.23922033	10.9273915	140.6881432	10.0170027	8.32894135	7.39413773
0.376	-3.55669106	-2.58179712	0	0.40549239	-0.000936856	0.066090693	41.48534895	-18.69138821	-8.29772672	-103.7939473	-12.28872941	10.88275313	140.4031203	9.7934038	8.3649828	7.64593069
0.38	-3.583783	-2.72999436	0	0.40786978	-0.000664533	0.068993693	42.65915372	-18.23078832	-8.10939007	-105.9895389	-13.00176656	10.30715916	139.683442	9.50277083	9.18681288	11.49252697
0.384	-3.32522924	-2.47187495	0	0.41053748	-0.000509588	0.072539961	42.33832014	-18.14902004	-7.84205256	-106.9191558	-12.99754181	10.24664097	139.3507392	9.36226611	9.21719647	11.54254415
0.388	-3.43851736	-2.61239948	0	0.41289404	-0.000140785	0.075413038	43.38315277	-17.6000139	-7.26251855	-108.8625594	-13.3286291	10.179886	138.7924184	8.83947821	9.26744983	12.92655596
0.392	-3.07123421	-2.33211617	0	0.41547288	-9.60E-05	0.079000668	43.08300692	-17.64531794	-7.00980763	-109.7857996	-13.30339619	10.11702602	138.4060985	8.80049473	9.27974423	13.16116467
0.396	-2.94622794	-2.41353218	0	0.41788946	3.36E-05	0.082022686	44.13613274	-17.33798478	-6.94202605	-111.7358717	-13.88431825	9.43525484	137.5354063	8.65441145	10.23802109	16.7919323
0.4	-2.80342797	-2.35086195	0	0.42040736	0.000203049	0.08520716	44.55226488	-17.06626554	-6.50974035	-113.0512792	-13.99612499	9.46772265	136.9665861	8.31064781	10.06825719	17.56652216
0.404	-2.47810822	-2.05783723	0	0.42302518	0.000164579	0.088737674	44.33633384	-17.08692581	-6.21515011	-113.8716135	-14.0043752	9.43874516	136.4741122	8.28972773	10.02813248	17.74480647
0.408	-2.39199262	-2.20614136	0	0.425318	0.000295279	0.091562021	45.56923494	-16.94549958	-5.7884671	-115.6272776	-14.29047015	9.5487442	135.5483591	7.97058987	9.66457785	20.11046322
0.412	-2.15431313	-2.05108056	0	0.42788547	0.000301942	0.094812252	45.92741468	-16.82118897	-5.56647029	-116.7816882	-14.5190864	9.51632939	134.8005562	7.76038091	9.62229176	21.68277416
0.416	-1.87614233	-1.94058653	0	0.43043774	0.000301802	0.097952956	46.34740634	-16.76123944	-5.35057579	-117.883064	-14.69098063	9.47271537	134.0330153	7.61362958	9.63616378	22.9827546
0.42	-1.65814345	-1.8082952	0	0.43300843	0.00029491	0.101076719	46.77194462	-16.64521389	-5.09737388	-118.9314445	-14.88005886	9.49097805	133.2540022	7.43602798	9.55520394	24.15129032
0.424	-1.33533939	-1.50511063	0	0.43573065	0.000233854	0.104409819	46.6278911	-16.63268664	-4.86643382	-119.5408072	-14.89952338	9.46971193	132.626763	7.44621146	9.52016919	24.31293865
0.428	-1.13263518	-1.571756	0	0.43816952	0.000287941	0.107152827	47.65359974	-16.51966864	-4.64404035	-120.8714705	-15.15376668	9.61123988	131.6382235	7.10946569	9.1453786	26.28584441
0.432	-0.88169829	-1.22891303	0	0.44098096	0.000213429	0.110475821	47.51590589	-16.54148792	-4.44244991	-121.3817596	-15.23106507	9.61718645	130.9325602	7.19757357	9.10734081	26.52280095
0.436	-0.65826583	-1.1917611	0	0.44353232	0.00023042	0.113379977	48.38220651	-16.58517025	-4.43388402	-122.5055006	-15.61652435	9.81510454	129.856688	6.93955473	8.75614748	28.8558286
0.44	-0.37770443	-0.95676719	0	0.44631951	0.000206685	0.116501498	48.6463182	-16.63373102	-4.46753103	-123.2281238	-15.87448	9.88780333	128.9497589	6.81952144	8.74781942	30.17171814
0.444	-0.14654823	-0.76505222	0	0.44907949	0.000232179	0.119523554	49.0078631	-16.65815546	-4.4269056	-123.9529393	-16.07505091	9.98593184	128.0298556	6.71671883	8.70044493	31.25272956
0.448	0.03391603	-0.43600971	0	0.451981	0.000259937	0.122702667	48.92113604	-16.63594736	-4.28407065	-124.3187946	-16.12892336	10.00486429	127.2619313	6.80452371	8.66452522	31.38494428
0.452	0.25737652	-0.33762702	0	0.45477606	0.000338248	0.125572553	49.62569847	-16.74303593	-4.37441057	-125.1699101	-16.46522984	10.27237791	126.1598787	6.5612658	8.27138052	33.327042
0.456	0.45811786	-0.0471589	0	0.45776313	0.000388613	0.128710571	49.78973348	-16.84940631	-4.50351272	-125.6545179	-16.75771331	10.45282327	125.1909122	6.45887228	8.19628613	34.53728302
0.46	0.64660424	0.16191161	0	0.46071498	0.000501527	0.131675159	50.09163366	-16.93331028	-4.53592034	-126.1613418	-16.93708079	10.61388315	124.2186593	6.3902738	8.11678971	35.47413862
0.464	0.78151714	0.43537818	0	0.46378077	0.00062246	0.134747558	50.26465892	-17.0177138	-4.62147169	-126.5505268	-17.18430954	10.83454762	123.2375312	6.30702568	8.00724426	36.50513474
0.468	0.93697631	0.73108964	0	0.4668956	0.000780233	0.137756526	50.21401003	-16.99197367	-4.56069202	-126.777761	-17.17768419	10.85195426	122.4023899	6.38278437	7.95456949	36.58694492
0.472	1.13764614	0.87317201	0	0.46993674	0.000929831	0.140621557	50.68796113	-17.22210843	-4.71451248	-127.2503137	-17.45707835	11.16045293	121.2872111	6.26638599	7.49365405	38.25324735
0.476	1.22024211	1.18014173	0	0.47316122	0.001149181	0.143606684	50.6229108	-17.16582029	-4.68192832	-127.4111376	-17.48605421	11.18852236	120.4287353	6.34275931	7.44097238	38.34931247
0.48	1.31842838	1.47038568	0	0.47640043	0.001373831	0.146582512	50.61685102	-17.17290773	-4.67222599	-127.5804123	-17.52498345	11.24233613	119.5211148	6.43413289	7.32839499	38.60435587
0.484	1.52253678	1.58415746	0	0.47962412	0.001541655	0.149425164	51.0399122	-17.49600398	-4.95426719	-127.871212	-17.87539918	11.59550084	118.3498671	6.32717476	6.72237332	40.70946661
0.488	1.56566876	1.85254959	0	0.48298808	0.001831331	0.152340518	50.9894604	-17.42326516	-4.95156355	-127.9530716	-17.8857243	11.60878571	117.4682775	6.40349879	6.67901025	40.76438518
0.492	1.71300171	2.03270302	0	0.48633303	0.002031657	0.155201764	51.19031889	-17.65575332	-5.14658183	-128.0811567	-18.1044604	11.84943098	116.3711101	6.39932506	6.34082853	42.26525592
0.496	1.74078811	2.2670258	0	0.48978358	0.002354446	0.158064907	51.15330342	-17.59253548	-5.16125856	-128.1102736	-18.09644648	11.85745509	115.4738811	6.48576655	6.30009093	42.30708283
0.5	1.88328038	2.41549845	0	0.49319002	0.002554647	0.160863528	51.28847576	-17.83007051	-5.301714	-128.1066775	-18.21912694	12.05667269	114.397587	6.56340881	6.03069443	43.6315044
0.504	1.88842192	2.62524704	0	0.49671443	0.002885885	0.163695301	51.25349667	-17.75644978	-5.33178111	-128.0930462	-18.2005059	12.05575164	113.4888233	6.637535	5.99105647	43.67052364
0.508	1.91182946	2.81971098	0	0.50024323	0.003186844	0.166497675	51.24091673	-17.76010229	-5.36915412	-128.0482743	-18.18970514	12.0794318	112.5440162	6.75924006	5.91954178	43.84804488
0.512	2.0822663	2.88183492	0	0.50374784	0.003370565	0.169204003	51.34102954	-18.06508914	-5.51323694	-127.8669011	-18.23398656	12.28287788	111.4458543	6.89070056	5.63811582	45.48434896
0.516	2.05111383	3.05720127	0	0.5073765	0.003717227	0.171999946	51.31150888	-17.9650916	-5.56877933	-127.8052642	-18.19613966	12.26848865	110.5184713	6.93425479	5.61452338	45.53292653
0.52	2.03823232	3.20261974	0	0.51098884	0.004043634	0.174755948	51.30196715	-17.95152543	-5.63326275	-127.6969028	-18.1536745	12.27324043	109.5692005	7.03256907	5.57612469	45.69133745
0.524	2.17813186	3.22107771	0	0.51456765	0.004218277	0.177425564	51.3508537	-18.1998021	-5.72865506	-127.4090234	-18.09705867	12.44057651	108.4727853	7.16478285	5.52806166	47.29064846
0.528	2.11283657	3.33085123	0	0.51823914	0.004587774	0.180177018	51.32974257	-18.1030238	-5.82703393	-127.2822271	-18.0238135	12.40130388	107.5584725	7.1768744	5.52174556	47.28990565
0.532	2.09291199	3.4513058	0	0.52193583	0.004846282	0.182943607	51.3106873	-18.06542881	-5.88619916	-127.1334591	-17.97911714	12.40828406	106.5873773	7.25692254	5.53730521	47.48337771
0.536	2.10358537	3.36427939	0	0.52560787	0.005147165	0.185462242	51.32453081	-17.96065557	-6.04440235	-126.8587585	-17.91444896	12.34054748	105.7715231	7.22375773	5.50871146	47.46052423
0.54	2.1700341	3.48589255	0	0.52922835	0.005281549	0.188311445	51.2590413	-18.28055905	-6.05457646	-126.4815153	-17.74751722	12.57768521	104.5409908	7.41967957	5.7583663	49.45729005
0.544	2.16644353	3.41706262	0	0.53293205	0.005563504	0.19086282	51.26461631	-18.13399976	-6.21002672	-126.2284716	-17.68135879	12.50205383	103.7126626	7.3565907	5.74249399	49.38958635
0.548	2.01954626	3.59117384	0	0.53657883	0.005914428	0.193731917	51.22602613	-18.05249593	-6.28963999	-126.0993833	-17.58861513	12.49216608	102.7138928	7.37188914	5.81002343	49.51312416
0.552	2.010957	3.47513591	0	0.54032949	0.006115382	0.196293074	51.23397099	-17.93307495	-6.45592596	-125.7975138	-17.52295226	12.4153993	101.8910291	7.31046718	5.79606279	49.48469845
0.556	1.94112893	3.60874348	0	0.54403404	0.006309698	0.199216109	51.04053877	-18.00532211	-6.40157947	-125.3031631	-17.24627751	12.75445918	100.6434348	7.21047975	6.62907175	51.80989118
0.56	1.90506489	3.48930245	0	0.54771531	0.006531361	0.201802144	51.05907302	-17.8931205	-6.58361852	-125.0098927	-17.15754954	12.6639515	99.82526749	7.12604892	6.61974466	51.72071969
0.564	1.8543482	3.41454907	0	0.55140085	0.006719927	0.204451187	51.06546946	-17.7829259	-6.7469401	-124.7300975	-17.08057246	12.58601222	98.96571993	7.06227773	6.61298824	51.64906569
0.568	1.67419109	3.55382834	0	0.55504617	0.006951126	0.207398386	51.01698729	-17.71159509	-6.83209943	-124.5459313	-16.98630829	12.5892167	97.96139556	7.04511033	6.71675903	51.74617097
0.572	1.6487297	3.38927601	0	0.5587241	0.007075004	0.20999012	51.02614444	-17.58402676	-7.02010147	-124.1946974	-16.91211521	12.50171933	97.15800058	6.94242995	6.71202814	51.71141571
0.576	1.58334836	3.27980231	0	0.56240006	0.007189097	0.212681601	51.01997745	-17.46983901	-7.1957031	-123.8662842	-16.83246978	12.42056259	96.31212315	6.85190329	6.71006504	51.69285533
0.58	1.2700123	3.50371748	0	0.56625199	0.007468427	0.215850492	50.52878581	-17.19378343	-7.05836137	-123.1457179	-16.4726934	13.00626739	95.10388118	6.30706349	7.94788041	54.31402279
0.584	1.23882741	3.3349833	0	0.5698652	0.007497541	0.218537244	50.56399453	-17.13831671	-7.24662769	-122.8213508	-16.35967952	12.90055853	94.28135521	6.1982503	7.94724907	54.21839859
0.588	1.20116716	3.20755617	0	0.57347213	0.007519848	0.22125309	50.5866178	-17.05067813	-7.41584813	-122.5025609	-16.27141278	12.81735901	93.42468137	6.104163	7.95307508	54.13937365
0.592	0.94622793	3.16536968	0	0.57689574	0.007703307	0.224127729	50.6042046	-17.15543468	-6.94628765	-121.9065264	-15.62232672	14.05501228	92.07894706	5.1481632	10.21779824	56.20053048
0.596	0.91239503	3.00054435	0	0.58048453	0.007647008	0.226873937	50.60333216	-17.06962761	-7.15016151	-121.5603347	-15.52067384	13.93955785	91.27555511	4.99195119	10.1886545	56.08262116
0.6	0.80750911	3.03591029	0	0.58402778	0.007628822	0.229871378	50.51716405	-16.97145116	-7.29037402	-121.2784288	-15.43452404	13.94648083	90.3555791	4.82050306	10.21463651	55.99810938
0.604	0.74730017	2.84040881	0	0.58760311	0.007537021	0.232543522	50.51827292	-16.85503023	-7.48129973	-120.8775587	-15.37330798	13.85451639	89.58226758	4.67436106	10.19421679	55.91851966
0.608	0.48095045	2.84333802	0	0.59092289	0.00769136	0.235725168	50.31363144	-17.61009296	-6.64483032	-119.8669655	-14.42255697	17.76540105	88.18171457	1.7362187	12.40558705	57.4522717
0.612	0.43813366	2.66999027	0	0.59442967	0.007512937	0.238442845	50.30556664	-17.5056003	-6.83165087	-119.4775214	-14.37595038	17.6588417	87.39807671	1.61933353	12.35651298	57.34161299
0.616	0.30837519	2.70174105	0	0.59791561	0.007352811	0.241442822	50.16905328	-17.40070822	-6.97053782	-119.1049094	-14.36064418	17.64610045	86.50588295	1.54073897	12.28043458	57.2762283
0.62	0.2328625	2.50086669	0	0.6013652	0.007108615	0.244240189	50.15503993	-17.30052963	-7.15584316	-118.6875214	-14.30993383	17.53053677	85.75023129	1.40590319	12.23413312	57.19441425
0.624	0.18119971	2.36624353	0	0.6047905	0.006806201	0.247022586	50.12467737	-17.16894015	-7.30300683	-118.2833631	-14.29224875	17.44292383	84.934592	1.29895155	12.1918866	57.12065084
0.628	0.07619704	2.25602741	0	0.60819342	0.006496853	0.249880013	50.07904414	-17.06420974	-7.44701118	-117.8806738	-14.26440624	17.35571287	84.11420205	1.19949646	12.14875979	57.05996763
0.632	-0.01292573	2.16427394	0	0.61158635	0.006123305	0.252735741	50.02164575	-16.94676071	-7.5715378	-117.4712377	-14.25389706	17.28206401	83.27434145	1.11310825	12.10808794	57.0094647
0.636	-0.12450834	2.08459504	0	0.61494031	0.005743787	0.255618467	49.95179296	-16.84560019	-7.69191002	-117.0556541	-14.23834319	17.21340261	82.43818371	1.03615634	12.0676475	56.9727708
0.64	-0.31247491	2.52652493	0	0.618698	0.005260432	0.25929924	48.64462725	-16.80123662	-7.51387915	-115.7434271	-13.94053021	17.85824863	81.53810507	0.94285142	11.93959146	58.36291526
0.644	-0.34101477	2.43729072	0	0.62191564	0.004782272	0.26208302	48.68250493	-16.74975608	-7.57664471	-115.4162028	-13.86097046	17.82327087	80.62784416	0.82970202	11.93474557	58.32629804
0.648	-0.51559689	2.22854064	0	0.62463963	0.004517569	0.264941318	48.60955328	-17.72367909	-6.3156958	-114.3105039	-12.36533882	21.66304858	79.2115561	-1.82640496	13.47303844	59.69108876
0.652	-0.59883689	2.20172715	0	0.62787774	0.003943708	0.267808419	48.51141782	-17.64599455	-6.44078715	-113.8976553	-12.40796788	21.6083106	78.35148307	-1.86708719	13.38817697	59.59535885
0.656	-0.67165745	2.12313256	0	0.63106973	0.003357664	0.270677446	48.42929089	-17.59027901	-6.56932301	-113.4588868	-12.42079991	21.53757213	77.50507835	-1.90497312	13.31556951	59.52463072
0.66	-0.75622014	2.09248806	0	0.63422149	0.002715513	0.273576478	48.31948013	-17.57068559	-6.67536716	-113.0177331	-12.42718943	21.4830666	76.62515782	-1.90348312	13.24087906	59.48600914
0.664	-0.73725163	2.23520766	0	0.63748224	0.001907136	0.276883978	47.60437305	-17.85211334	-6.77414546	-112.0960279	-12.2900302	21.69836781	75.74007379	-1.72906593	12.92621648	60.07046985
0.668	-0.83150303	2.20146964	0	0.6405117	0.001259687	0.279710637	47.59043235	-17.77080982	-6.84471428	-111.7511654	-12.27440954	21.63127963	74.8302623	-1.7983828	12.88324238	60.02106336
0.672	-0.98316343	2.20605368	0	0.64347311	0.000571669	0.282760988	47.49405877	-17.81995035	-6.88237033	-111.3229728	-12.21721153	21.63457056	73.87139962	-1.77193589	12.82870368	60.1125503
0.676	-1.02544631	2.03144201	0	0.64641761	-0.000139791	0.285486502	47.49034265	-17.73920444	-7.00199673	-110.8879316	-12.20676396	21.52822383	73.07089619	-1.85303944	12.79479013	60.0481326
0.68	-0.98521409	2.15499846	0	0.64936361	-0.001117111	0.288579041	46.99870528	-18.04181172	-6.88979107	-110.0807533	-11.93333696	21.79371836	71.98657094	-1.64507772	12.71795165	60.92103261
0.684	-1.10206331	2.12194346	0	0.65219754	-0.001853435	0.291458797	46.9886259	-17.95196662	-6.95777174	-109.7404642	-11.91772792	21.71120032	71.06219794	-1.73030291	12.70376735	60.87033957
0.688	-1.18294509	2.12859287	0	0.65496532	-0.002747855	0.29451134	46.70107184	-18.15881427	-6.81802603	-109.0349419	-11.62126087	22.00195496	69.98883302	-1.74151713	12.81802154	61.77546036
0.692	-1.31678599	2.12571444	0	0.65766147	-0.003508427	0.297463265	46.69174391	-18.09187408	-6.88291532	-108.7264113	-11.6042902	21.92527031	69.04052914	-1.82172643	12.82190032	61.70153196
0.696	-1.41189043	2.08355153	0	0.66031871	-0.004363573	0.300380274	46.67391834	-18.05244781	-6.94120901	-108.3513601	-11.61144897	21.87149486	68.09358754	-1.83191626	12.82471359	61.6594313
0.7	-1.43239972	2.07817462	0	0.66290848	-0.005387974	0.30345345	46.39051018	-18.33521181	-6.90375955	-107.6695217	-11.38253002	22.07440881	67.0306443	-1.77163423	12.97597751	62.49212505
0.704	-1.55715303	2.05148336	0	0.665421	-0.006212837	0.30642632	46.38606033	-18.23077351	-6.96765205	-107.3446563	-11.40029278	21.99855994	66.0893522	-1.83952677	12.98032786	62.41667489
0.708	-1.74386394	2.06140702	0	0.66784438	-0.007119807	0.309543468	46.35463805	-18.25000847	-7.00922789	-106.9947103	-11.40097395	21.95542624	65.10522058	-1.82329935	12.99983286	62.4395159
0.712	-1.83123457	1.87930572	0	0.67023402	-0.008019155	0.312468586	46.35733689	-18.18064686	-7.12109664	-106.5707394	-11.41662859	21.8472801	64.29095903	-1.89090112	12.98737115	62.37284909
0.716	-1.96500949	1.99318694	0	0.6725336	-0.009035974	0.315620769	46.295164	-18.22451926	-7.1236671	-106.2469916	-11.44203684	21.83955992	63.1860303	-1.77001551	13.00610714	62.43802975
0.72	-1.9317444	1.95802834	0	0.67483464	-0.010211681	0.318747931	45.94887257	-18.5084429	-7.15538514	-105.4721187	-11.22772987	22.00300466	62.05946912	-1.72083556	13.24886278	63.91515553
0.724	-2.12219194	1.92803445	0	0.67699153	-0.01114605	0.321941072	45.95214753	-18.42213634	-7.19608379	-105.1543996	-11.27440114	21.95138605	61.11233224	-1.7662049	13.29385403	63.85674099
0.728	-2.2391448	1.72955075	0	0.67911776	-0.012145499	0.324974526	45.96032557	-18.35108048	-7.29913999	-104.7399558	-11.31061042	21.84627701	60.32576736	-1.83760711	13.2943129	63.77329351
0.732	-2.39591334	1.81288189	0	0.68111745	-0.013239949	0.328229516	45.91737438	-18.37950775	-7.30056746	-104.4214938	-11.3661546	21.84618356	59.23780843	-1.72054904	13.34465391	63.80426639
0.736	-2.52585148	1.76156822	0	0.6830948	-0.014372517	0.331499034	45.83965587	-18.46103305	-7.35608088	-103.9772863	-11.38620881	21.83783105	58.25086285	-1.6358459	13.4228422	64.01495481
0.74	-2.57863908	1.51575238	0	0.68498042	-0.015475373	0.334492024	45.8295588	-18.37133261	-7.45870509	-103.5341516	-11.43781872	21.74276462	57.53317339	-1.71007606	13.42736973	63.97641301
0.744	-2.59088768	1.6605979	0	0.68691589	-0.01672882	0.338028079	45.35262008	-18.63865812	-7.52852722	-102.7995106	-11.27694311	21.96036805	56.25072381	-1.71713579	13.98140037	65.79653342
0.748	-2.72405566	1.4317899	0	0.68869968	-0.017873489	0.341168005	45.37125469	-18.55575689	-7.60216142	-102.3825488	-11.35362377	21.88635988	55.50991471	-1.76077804	14.00000858	65.67860424
0.752	-2.84370906	1.31474352	0	0.69040318	-0.019068279	0.344361871	45.36316329	-18.49177532	-7.64199956	-101.9963482	-11.44025016	21.84405168	54.62444869	-1.7288303	14.02830863	65.5693669
0.756	-2.99996116	1.35198441	0	0.6919707	-0.020350944	0.347780151	45.28120713	-18.58306898	-7.62276505	-101.6375304	-11.51499223	21.8749717	53.6413971	-1.53328986	14.11577664	65.5808473
0.76	-3.09672799	1.0993205	0	0.69355217	-0.021552984	0.350988902	45.24624668	-18.54354201	-7.71311395	-101.1982037	-11.57069243	21.79358898	52.9804063	-1.56560622	14.13349137	65.52663873
0.764	-3.16501775	0.97894301	0	0.69512682	-0.02281804	0.354252196	45.18077288	-18.49517711	-7.75533289	-100.772144	-11.65375046	21.76467176	52.11521806	-1.49625091	14.17209078	65.47430888
0.768	-3.32158075	0.86645662	0	0.69658416	-0.024111119	0.357662256	45.09121909	-18.54005441	-7.79980837	-100.3478533	-11.71688253	21.71795257	51.32000559	-1.41035661	14.21328817	65.44992677
0.772	-3.14515797	0.98429786	0	0.69810087	-0.025743827	0.361345887	44.28961799	-18.96865451	-7.83829264	-99.37291261	-11.57437605	21.86063543	50.3813488	-0.88600176	14.68492759	66.46972783
0.776	-3.28878273	0.92019343	0	0.69948185	-0.026953247	0.364723005	44.22227291	-18.83378368	-7.84881142	-99.04338957	-11.6451469	21.80988624	49.56288351	-0.94358756	14.7803161	66.46665126
0.78	-3.42651594	0.68255111	0	0.70079622	-0.028219522	0.368052701	44.17209094	-18.80731208	-7.90066944	-98.65327899	-11.70871515	21.73613297	49.006058	-0.97456997	14.82257839	66.41832948
0.784	-3.45679906	0.54909729	0	0.70213536	-0.02951359	0.371337298	44.08579989	-18.72302216	-7.90725022	-98.24074398	-11.80077519	21.73421403	48.23446524	-0.88735283	14.8993279	66.35432928
0.788	-3.36868163	0.65184267	0	0.70348066	-0.031118088	0.375115274	43.24165994	-19.08971476	-7.85104333	-97.27659295	-11.54194292	21.74965938	47.44591241	-0.40362297	15.58561219	67.00551094
0.792	-3.46866128	0.48493063	0	0.70446877	-0.032420626	0.378453948	43.20088567	-19.03836239	-7.85145782	-97.01355077	-11.61774501	21.67309669	46.99799038	-0.47407323	15.6226503	66.9452385
0.796	-3.56240795	0.31288154	0	0.70593283	-0.033557594	0.381812876	43.12248984	-18.93524799	-7.87829373	-96.6090894	-11.68687794	21.64636693	46.25589442	-0.42265349	15.70868879	66.83799813
0.8	-3.47362668	0.3970102	0	0.7071838	-0.035049109	0.385526074	42.33294269	-19.18884358	-7.72632678	-95.76380786	-11.37785484	21.55597274	45.61172625	0.06208441	16.50710171	67.06698075
0.804	-3.59603746	0.21120226	0	0.70832515	-0.036198076	0.388917961	42.28247247	-19.1328781	-7.74113772	-95.48971189	-11.43166957	21.47234088	45.15828561	0.0064852	16.56368192	66.9832366
0.808	-3.62914788	0.0801971	0	0.7094978	-0.037368747	0.392258859	42.19126352	-19.0634225	-7.71580141	-95.17316235	-11.49458669	21.44846184	44.58963206	0.07834805	16.66920519	66.86250087
0.812	-3.50346985	0.12960615	0	0.71069302	-0.038782	0.39595629	41.37741041	-19.31181298	-7.51992028	-94.4022235	-11.10072306	21.18431805	44.19460692	0.60099118	17.58982652	66.63062152
0.816	-3.61682288	-0.03613615	0	0.71180003	-0.03984087	0.399364346	41.32505995	-19.26907305	-7.5156492	-94.19216029	-11.14621917	21.0968865	43.84287597	0.55641478	17.65633603	66.53343733
0.82	-3.64014263	-0.16708417	0	0.71295911	-0.040908347	0.402720388	41.23198397	-19.22277987	-7.47753821	-93.9336209	-11.1859512	21.05351121	43.40515152	0.63281715	17.78648309	66.37013423
0.824	-3.62995328	-0.04717779	0	0.71422167	-0.042017132	0.406426764	40.36029094	-19.04217048	-6.98380268	-93.41352428	-10.52888957	19.99861763	43.34351273	1.17167051	19.64858751	65.28459768
0.828	-3.68319514	-0.26043843	0	0.7152506	-0.043061636	0.409766327	40.34808911	-19.0996473	-6.97222123	-93.25481743	-10.57895652	19.93344852	43.16988616	1.22375853	19.69400637	65.21614577
0.832	-3.65171332	-0.44587105	0	0.71641003	-0.044081557	0.413077279	40.29951102	-19.15955524	-6.94647959	-93.03544871	-10.60513845	19.87237536	42.86579805	1.39671456	19.82842898	65.00837352
0.836	-3.64997241	-0.51976966	0	0.71738431	-0.04497933	0.416493339	40.23827013	-19.18352895	-6.90345313	-93.07732801	-10.64052498	19.86211509	42.83798877	1.39148179	19.83271814	64.99952577
0.84	-3.58484856	-0.71815286	0	0.71905299	-0.046349052	0.419319753	40.05480823	-15.95069156	-6.88557907	-93.82271286	-11.71223637	8.52893247	43.27603716	7.79777357	25.86689043	62.96442668
0.844	-3.58508266	-0.79088706	0	0.72015799	-0.047158202	0.422724181	40.00091954	-15.96984467	-6.85499586	-93.86625002	-11.74196007	8.52293624	43.25476963	7.78768719	25.86781328	62.9587291
0.848	-3.41422623	-0.88732483	0	0.72137327	-0.048242306	0.426305753	39.82266092	-16.35167059	-7.2506919	-93.95204912	-12.00127207	8.24934659	43.62275802	8.02011869	26.88910034	60.52644289
0.852	-3.47658825	-0.98737453	0	0.72248311	-0.04902948	0.429765581	39.77563727	-16.44648418	-7.22930798	-94.01756941	-12.01070089	8.19588911	43.76738422	8.04691033	26.92079655	60.46335746
0.856	-3.43489811	-1.31909769	0	0.72365479	-0.049887074	0.432512557	40.24522341	-14.30221044	-7.48135961	-95.22561423	-13.24034993	1.12680119	44.30202568	12.36218722	28.89201811	57.26992687
0.86	-3.32835015	-1.28101362	0	0.72492052	-0.050686208	0.436148401	39.89103503	-14.46844101	-7.6640263	-95.32298291	-13.25989953	0.9597726	44.79716551	12.34591652	30	56.31215894
0.864	-3.28571332	-1.44881626	0	0.72595575	-0.051449516	0.439321483	40.05662072	-14.48364005	-7.56064248	-95.786862	-13.23916076	0.59314034	45.44640356	12.61557886	30	54.34723667
0.868	-3.33284248	-1.49172948	0	0.72712428	-0.052190847	0.442770956	40.00372055	-14.63161632	-7.52591976	-95.975288	-13.20386571	0.54266663	45.8086174	12.69803866	30	54.27240972
0.872	-3.13254285	-1.55522249	0	0.72812172	-0.052921056	0.445877845	39.96024735	-14.6910688	-7.44913916	-96.37025881	-13.13700971	0.51914319	46.52963879	12.82631285	30	53.94964559
0.876	-3.24526269	-1.81927382	0	0.72916479	-0.0534577	0.448865977	40.40888477	-14.46005272	-7.16607823	-97.3165501	-13.0527279	0.0188722	48.00044238	12.97712456	30	48.38925981
0.88	-3.20974782	-1.83508133	0	0.73025125	-0.054196532	0.45213219	40.35677932	-14.64221748	-7.11210054	-97.62794592	-12.99290394	-0.01007455	48.61651597	13.14967456	30	48.3133705
0.884	-3.17013726	-2.05367668	0	0.73127554	-0.054655686	0.454949892	40.71317458	-14.3148806	-6.98052364	-98.6034287	-12.99357946	-0.53767333	50.19304751	13.28056668	30	43.78876209
0.888	-3.1042628	-2.04047338	0	0.73231278	-0.055378062	0.458055044	40.6759413	-14.491175	-6.90292169	-98.97502952	-12.94077698	-0.52049281	50.90551513	13.50172504	30	43.7187204
0.892	-3.04456462	-2.39427993	0	0.73322755	-0.055953439	0.460583612	41.12336496	-14.26316205	-6.79942585	-99.91248207	-13.07044763	-0.96561956	52.72062483	13.87441816	30	38.45439569
0.896	-3.00655583	-2.45730137	0	0.7342432	-0.056454646	0.463410856	41.23204597	-14.08338345	-6.82265592	-100.6499521	-13.15685044	-1.47268662	54.0954099	14.1825747	30	35.62640052
0.9	-2.97618122	-2.58326586	0	0.73517664	-0.056956791	0.466005555	41.48808575	-13.89818779	-6.78027119	-101.4318643	-13.25066852	-1.75396864	55.4762164	14.37632467	30	32.91421099
0.904	-2.99239603	-2.57928471	0	0.73614926	-0.057305049	0.468654404	41.62948169	-13.65164632	-6.78482765	-102.2311096	-13.23426737	-1.95758887	56.84308285	14.18250885	30	30.54120615
0.908	-2.88511211	-2.75495099	0	0.73691012	-0.057810921	0.470911604	41.90120505	-13.67937566	-6.74089148	-102.9325212	-13.26430412	-1.87803783	58.33117632	14.28013104	30	27.31484396
0.912	-2.85518842	-2.84292125	0	0.73773097	-0.058272343	0.473213272	41.99736807	-13.65911412	-6.69740614	-103.4943134	-13.33358178	-1.67379103	59.7908677	14.28986214	30	24.36108008
0.916	-2.85335005	-2.93778569	0	0.73847836	-0.058618107	0.475303295	42.19930628	-13.57272378	-6.64777099	-104.1275221	-13.36234569	-1.40497665	61.19422512	14.05820123	30	21.61357068
0.92	-2.80969897	-2.9962971	0	0.7391825	-0.058959759	0.477283796	42.31019843	-13.58224338	-6.61925046	-104.6641422	-13.34524023	-0.99965747	62.55470506	13.75651345	30	18.82695975
0.924	-2.7006696	-2.89527191	0	0.73978887	-0.059387717	0.479252483	42.28408511	-13.64664278	-6.56874882	-105.0735732	-13.25740606	-0.93832614	63.3271008	13.80457971	30	18.78071222
