# Supplementary material for: Hindlimb kinematics, kinetics and muscle dynamics during sit-to-stand and sit-to-walk transitions in emus (Dromaius novaehollandiae)
Source: J Exp Biol. 2024 Dec 2;227(24):jeb247519. doi: 10.1242/jeb.247519 (PMC11708823; doi:10.1242/jeb.247519)
Supplement: Dataset 1. [file jexbio-227-247519-Dataset1.zip › Dataset1/DataS1/Motion Files/Inverse Kinematics/stw_exemplar_trial_ik.mot]

Coordinates
version=1
nRows=236
nColumns=17
inDegrees=yes

Units are S.I. units (second, meters, Newtons, ...)
If the header above contains a line with 'inDegrees', this indicates whether rotational values are in degrees (yes) or radians (no).

endheader
time	Body_yaw	Body_pitch	Body_roll	Body_ty	Body_tz	Body_tx	Hip_flexion	Hip_abduction	Hip_rotation	Knee_flexion	Knee_abduction	Knee_rotation	Ankle_flexion	Ankle_abduction	Ankle_rotation	MTP_flexion
0	0	2.41160887	0	0.22205127	0	0	64.34271699	-13.12387424	-7.7211152	-139.6716756	-17.33444388	3.99610367	166.3551246	2.60331689	9.60705407	-7.00619601
0.004	0.00088374	2.4111775	0	0.22208317	4.61E-06	2.85E-05	64.343063	-13.12330362	-7.72158967	-139.671535	-17.33425736	3.99624425	166.3548356	2.60418853	9.60715784	-7.00625576
0.008	0.0016978	2.41039807	0	0.22211776	7.06E-06	6.27E-05	64.34326476	-13.12276182	-7.72211533	-139.6714307	-17.33404164	3.99639689	166.3544814	2.60507599	9.6072598	-7.00632291
0.012	0.00350028	2.40704058	0	0.22217198	1.08E-05	0.000117845	64.34306787	-13.12146515	-7.72382574	-139.6713272	-17.33333459	3.99685585	166.353113	2.60755744	9.60752884	-7.0065424
0.016	0.00406391	2.4055084	0	0.22219825	9.55E-06	0.000148049	64.34289086	-13.12106201	-7.72445538	-139.6713037	-17.33305618	3.99701132	166.3525988	2.60841114	9.60762646	-7.0066237
0.02	0.03945	2.28619494	0	0.22235774	0.000185412	7.12E-05	64.38832263	-13.12118804	-7.79756526	-139.6070427	-17.29053724	3.98843203	166.3538756	2.648416	9.62880033	-7.01059519
0.024	0.03584155	2.25604715	0	0.22237881	6.42E-05	0.000230395	64.38785991	-13.14029999	-7.78145547	-139.6042084	-17.29774379	3.97244277	166.3457271	2.63185922	9.63610876	-7.01381813
0.028	0.03830823	2.25340045	0	0.22242727	5.64E-05	0.00028565	64.3897595	-13.13997281	-7.78092059	-139.6025653	-17.29861029	3.97168186	166.3461287	2.63333025	9.63697214	-7.01400946
0.032	0.03992411	2.24678313	0	0.22248565	4.08E-05	0.000358208	64.38988478	-13.14026193	-7.78057184	-139.6014232	-17.29928672	3.9708196	166.3453823	2.63477324	9.63785988	-7.01429872
0.036	0.04036369	2.24337606	0	0.22252939	2.68E-05	0.000413869	64.38961472	-13.14046881	-7.78048423	-139.6010561	-17.29946768	3.9704984	166.3448915	2.63530021	9.63817443	-7.01440942
0.04	0.04061461	2.23844097	0	0.22258797	7.15E-06	0.000486274	64.3887504	-13.14080059	-7.7804496	-139.6008316	-17.29961805	3.97017031	166.3439348	2.63592671	9.63848617	-7.01454607
0.044	0.09936913	1.98862402	0	0.22265578	-7.66E-06	0.000388226	64.49524621	-13.17617557	-7.78338535	-139.4308322	-17.31331343	3.9210774	166.3780109	2.66827564	9.67683231	-7.00957989
0.048	0.09674916	1.97028446	0	0.22279253	-7.74E-05	0.000444552	64.49781776	-13.19378518	-7.7657155	-139.4306897	-17.30881825	3.90495233	166.3543785	2.65481396	9.68295538	-7.01289252
0.052	0.09831855	1.96619096	0	0.22279228	-0.000113461	0.000543414	64.49840269	-13.19382415	-7.7647311	-139.4301663	-17.3083321	3.90401717	166.3516531	2.65621649	9.68361571	-7.01313321
0.056	0.09875318	1.96341244	0	0.22286395	-0.000142842	0.000610369	64.49821759	-13.19391264	-7.7643199	-139.4301679	-17.30811643	3.90368435	166.3502703	2.656854	9.68383607	-7.01322019
0.06	0.1602053	1.73518467	0	0.22302383	-0.000209396	0.000440056	64.67190613	-13.24776009	-7.69834884	-139.2621449	-17.25876469	3.81925458	166.2810907	2.70687541	9.73012669	-6.996613
0.064	0.15991489	1.73270109	0	0.22307071	-0.000237226	0.000490765	64.67105446	-13.24826706	-7.69737444	-139.26337	-17.25831105	3.81890766	166.280675	2.70716877	9.73039244	-6.9965673
0.068	0.15576661	1.68840672	0	0.22316887	-0.000285022	0.00062648	64.65745656	-13.25434736	-7.68619338	-139.2759168	-17.25256389	3.81403369	166.2636882	2.71336726	9.73344219	-6.9956064
0.072	0.15877784	1.65268445	0	0.22332501	-0.000324498	0.00067199	64.66142965	-13.25529698	-7.67668649	-139.2736684	-17.24595932	3.80882347	166.2454369	2.72296795	9.73651172	-6.9924525
0.076	0.24345189	1.26644869	0	0.22307843	-0.00035258	0.000148235	65.16961249	-13.23085529	-7.21974802	-139.2214508	-16.81660212	3.62722098	166.1432654	2.83700175	9.88015636	-6.75369867
0.08	0.23947927	1.24314049	0	0.22324364	-0.000392726	0.000218585	65.15888654	-13.22334895	-7.21881725	-139.2213008	-16.81909011	3.62934704	166.1253968	2.84108723	9.88002323	-6.75157051
0.084	0.23242326	1.20488764	0	0.22348746	-0.00041827	0.000215266	65.15616743	-13.20929523	-7.21829045	-139.2034616	-16.82212929	3.63064405	166.0856525	2.84552537	9.8793597	-6.74466933
0.088	0.22463889	1.16371242	0	0.22366156	-0.000472397	0.000355619	65.16022297	-13.19883763	-7.21718571	-139.1798791	-16.82339707	3.62939667	166.0416841	2.84787663	9.87838826	-6.73656543
0.092	0.16578599	0.90245949	0	0.22380719	-0.000523486	6.66E-05	65.38920234	-13.13946908	-7.08176077	-138.9389605	-16.80284363	3.60136928	165.9697732	2.89231314	9.89167133	-6.56475275
0.096	0.16606192	0.87679198	0	0.22406658	-0.000605277	0.000132296	65.37905119	-13.13674	-7.07638059	-138.9473868	-16.79152302	3.59909333	165.9281093	2.89046329	9.89123822	-6.56042537
0.1	0.18125961	0.83224233	0	0.22436174	-0.000692752	-9.46E-06	65.4624127	-13.11186139	-7.04802532	-138.8848351	-16.73440717	3.58217093	165.7847158	2.88723889	9.89032747	-6.5093011
0.104	0.17377242	0.78381836	0	0.22467119	-0.000718956	7.95E-05	65.45144386	-13.11298322	-7.0392572	-138.8903126	-16.72997937	3.58060022	165.7588309	2.8937516	9.8901051	-6.50096917
0.108	0.2111185	0.20582384	0	0.22447891	-0.000684913	-0.00076465	66.21516301	-12.96124493	-6.28628787	-138.8203716	-16.07405825	3.4705277	165.5207505	3.0158706	9.94420817	-5.63279992
0.112	0.20344197	0.16845215	0	0.22485119	-0.000763715	-0.000700769	66.19412922	-12.94788746	-6.2877152	-138.8145597	-16.07968245	3.47380588	165.4715678	3.02003369	9.94203297	-5.62851323
0.116	0.0977699	0.00172646	0	0.22536994	-0.00081972	-0.000862611	66.28765656	-12.84489361	-6.2427206	-138.5360008	-16.12366873	3.48834135	165.3397883	3.02822992	9.93536323	-5.46677762
0.12	0.09748179	-0.038358	0	0.22580835	-0.000902127	-0.000807307	66.27123647	-12.83874228	-6.23971956	-138.5347092	-16.11726918	3.48645261	165.275754	3.02610702	9.93337169	-5.46026653
0.124	0.08317769	-0.31944828	0	0.22639024	-0.000982782	-0.001182628	66.50532776	-12.78929878	-6.08916204	-138.2365322	-16.04425115	3.45893045	165.1091861	3.06491699	9.9327458	-5.18613895
0.128	0.07602131	-0.36200029	0	0.22686709	-0.001084853	-0.00110709	66.48642986	-12.79061422	-6.08553548	-138.239483	-16.03116067	3.45356306	165.0364457	3.05462999	9.93053591	-5.18005116
0.132	-0.03287075	-0.76095039	0	0.22725501	-0.001021494	-0.001781201	66.8700331	-12.38650258	-5.25180617	-137.9252094	-15.31394327	3.51537984	164.7240818	3.08498745	9.98336008	-3.86943741
0.136	-0.03729061	-0.8178561	0	0.22789558	-0.00110677	-0.00168995	66.84930041	-12.38616344	-5.26319441	-137.907113	-15.31369157	3.5131435	164.6465925	3.08304687	9.98070172	-3.87259084
0.14	-0.03292379	-1.08308003	0	0.22878807	-0.001268346	-0.002009734	66.99675972	-12.42400208	-5.26875687	-137.5061652	-15.38096091	3.4829023	164.4760784	3.09571371	9.97700228	-3.80616435
0.144	-0.03064395	-1.15195082	0	0.22964572	-0.001346933	-0.00198926	67.02399213	-12.41911976	-5.2981777	-137.4039363	-15.36904941	3.47413074	164.3277718	3.08367811	9.96961127	-3.79846173
0.148	-0.04001752	-1.47728877	0	0.23059379	-0.001531183	-0.002260871	67.16027507	-12.46129193	-5.27503976	-137.0109458	-15.42978319	3.44752852	164.1977635	3.10276722	9.95566833	-3.70274593
0.152	-0.03901	-1.71110699	0	0.2316154	-0.001674032	-0.002388867	67.249378	-12.49021279	-5.25875128	-136.709636	-15.43036269	3.43040916	164.0429191	3.10896428	9.93700145	-3.61508195
0.156	-0.04451436	-1.81933918	0	0.23275854	-0.001783813	-0.002423902	67.27659396	-12.48345942	-5.2955856	-136.545444	-15.42391836	3.41943468	163.8403774	3.0821169	9.92061162	-3.59835734
0.16	-0.07535296	-2.18568069	0	0.23393657	-0.0020005	-0.002542319	67.36851666	-12.51925297	-5.29363887	-136.0526949	-15.52750003	3.40845438	163.7402485	3.08841995	9.88624767	-3.49528791
0.164	-0.08118151	-2.46199357	0	0.23524335	-0.002198029	-0.002589295	67.40291138	-12.56333459	-5.29861633	-135.628699	-15.56061678	3.40165033	163.5791378	3.09118422	9.84426466	-3.40279121
0.168	-0.0950429	-2.74206714	0	0.23665331	-0.002409678	-0.00258117	67.40726118	-12.60629697	-5.313725	-135.1700273	-15.61073176	3.40305883	163.4174949	3.08965104	9.79450085	-3.31583738
0.172	-0.10838694	-3.03477611	0	0.23817645	-0.002637515	-0.002518002	67.37899419	-12.6552816	-5.33850809	-134.660501	-15.67765316	3.41286048	163.2530097	3.09224341	9.73532102	-3.23270794
0.176	-0.12766779	-3.33751477	0	0.23980522	-0.002914538	-0.002378337	67.31242245	-12.72733893	-5.37038911	-134.0848917	-15.7559339	3.42822117	163.0899988	3.09043714	9.66439659	-3.15197331
0.18	-0.15442933	-3.67118407	0	0.24157384	-0.003191628	-0.002187573	67.2265344	-12.7933756	-5.43263693	-133.4566725	-15.85838902	3.4541912	162.9184753	3.09919192	9.58780593	-3.0837943
0.184	-0.19251013	-4.01627212	0	0.24343257	-0.003520776	-0.001896092	67.11502412	-12.88266208	-5.50611552	-132.7776984	-15.97784771	3.48022411	162.7535298	3.10100036	9.50562844	-3.02383613
0.188	-0.22338873	-4.38195723	0	0.24543703	-0.003869263	-0.001533805	66.95965288	-12.98952416	-5.59427684	-132.0160618	-16.1175619	3.515436	162.5780477	3.11606469	9.41101319	-2.96906048
0.192	-0.06431458	-4.48914797	0	0.24775576	-0.004374667	-0.00067619	66.0873608	-13.40651567	-5.60143042	-130.7635653	-16.02710671	3.73601843	162.4438111	3.2500401	9.10216136	-2.91083362
0.196	-0.20897031	-4.97466908	0	0.2499206	-0.004746255	-0.000242493	66.0958948	-13.39334626	-5.69224332	-130.0490615	-16.24283565	3.78623044	162.2438339	3.20996328	9.01944451	-2.89635961
0.2	-0.29934229	-5.46208521	0	0.25223158	-0.005180012	0.000341662	65.99171981	-13.47399188	-5.8095141	-129.1914521	-16.45596011	3.83350839	162.0471545	3.21373194	8.91853013	-2.8749089
0.204	-0.10181375	-5.62844913	0	0.25494992	-0.005835751	0.001534228	64.98093809	-14.00517403	-5.93102597	-127.6955133	-16.45346734	4.06529514	161.8971323	3.37463546	8.57629178	-2.91288677
0.208	-0.30167542	-6.20356339	0	0.25746023	-0.006296561	0.002288687	64.96310328	-13.99746191	-6.04578021	-126.8304708	-16.71587388	4.1339778	161.6757073	3.34996805	8.47089032	-2.90406948
0.212	-0.41244096	-6.77301561	0	0.26014068	-0.006850131	0.003211197	64.78263516	-14.10875216	-6.19358679	-125.7716559	-16.97038511	4.19971166	161.4547198	3.37177332	8.33629469	-2.88319567
0.216	-0.1886524	-6.88339432	0	0.26332871	-0.007669044	0.004965916	63.38757239	-14.74411614	-6.38558676	-123.911125	-16.93785622	4.51524459	161.2931999	3.56775852	7.86033117	-2.94973694
0.22	-0.39844928	-7.54253546	0	0.26618257	-0.008214766	0.006068091	63.32383693	-14.75369189	-6.49760572	-122.8906234	-17.2203662	4.60673302	161.0393262	3.57377797	7.71497316	-2.94493235
0.224	-0.26805051	-7.76262028	0	0.26954323	-0.009112898	0.008021377	61.98711693	-15.31484359	-6.65722433	-120.9202925	-17.15986695	4.97793028	160.8546589	3.7371532	7.14377933	-3.03378781
0.228	-0.48406553	-8.48447716	0	0.27262084	-0.009748764	0.0093408	61.91467893	-15.33851954	-6.76910808	-119.8097751	-17.44535022	5.06711429	160.5658469	3.75650293	6.97763324	-3.02201146
0.232	-0.31889297	-8.71633491	0	0.27623226	-0.010738476	0.011601513	60.43147434	-15.92521143	-6.98565853	-117.6732865	-17.34360702	5.40467644	160.347808	3.94707516	6.35725619	-3.04469724
0.236	-0.41123581	-9.1605403	0	0.27976125	-0.011603166	0.013700383	59.45675117	-16.20427785	-7.01570853	-115.8380984	-17.26468763	5.81170613	160.09914	4.02461387	5.69775735	-3.16085596
0.24	-0.67112143	-9.95765215	0	0.28312531	-0.012415428	0.015368823	59.40825923	-16.26110626	-7.12933895	-114.6573624	-17.54822984	5.86425845	159.7474272	4.07536572	5.52824212	-3.12712312
0.244	-0.50021382	-10.14826699	0	0.28712096	-0.013509749	0.018161063	57.61992518	-16.83457214	-7.39783268	-112.2388804	-17.33833546	6.17960021	159.4738545	4.31412859	4.77561383	-3.04905108
0.248	-0.5514753	-10.61652997	0	0.29096574	-0.014515275	0.020623608	56.51298717	-17.09934695	-7.46036201	-110.2742285	-17.18508198	6.49685977	159.1596706	4.39952902	4.06190019	-3.06915466
0.252	-0.85481416	-11.43233029	0	0.29459148	-0.015436451	0.022675219	56.43512826	-17.16433667	-7.5647148	-109.0485428	-17.43333627	6.54130439	158.7580972	4.48582452	3.86577575	-3.02068723
0.256	-0.67254646	-11.55055935	0	0.29884746	-0.016687658	0.025922475	54.39257858	-17.67381909	-7.83801574	-106.4964333	-17.09340941	6.80563357	158.4138423	4.71839877	3.00536597	-2.81583543
0.26	-0.97012269	-12.37289778	0	0.30264235	-0.017625502	0.028173444	54.28256603	-17.70299869	-7.94456726	-105.2748657	-17.28156038	6.85802485	157.99351	4.77903179	2.78228585	-2.75758853
0.264	-0.81731086	-12.4299254	0	0.30703142	-0.018878293	0.031707931	52.09118585	-18.13106941	-8.18048197	-102.6808705	-16.78113278	7.13709109	157.6138613	5.00443755	1.79940893	-2.46935377
0.268	-0.89054797	-12.86768531	0	0.31117608	-0.019996483	0.034652102	50.90747472	-18.31228275	-8.14612694	-100.765728	-16.39954279	7.39067007	157.1873235	5.10259331	0.92668831	-2.37002273
0.272	-1.17329046	-13.59758767	0	0.31507098	-0.021017345	0.037202992	50.76858714	-18.37052254	-8.23787607	-99.71707065	-16.50515304	7.41683407	156.7246294	5.19514376	0.70551837	-2.2984698
0.276	-1.05089514	-13.63373318	0	0.31949942	-0.022257121	0.040860178	48.73193961	-18.67559608	-8.46532648	-97.45021931	-15.97486165	7.61021521	156.2613816	5.37733906	-0.2095976	-1.82944395
0.28	-1.28902952	-14.28903399	0	0.32345382	-0.023300163	0.043518678	48.55081877	-18.70461636	-8.52864008	-96.53076211	-16.02327548	7.63817888	155.7821818	5.43213045	-0.44117771	-1.73394944
0.284	-1.21449393	-14.28746481	0	0.32782698	-0.024497037	0.047172616	46.68801855	-18.92014616	-8.62497096	-94.60483312	-15.42924451	7.83777378	155.2728983	5.57553289	-1.36279737	-1.14082136
0.288	-1.28805908	-14.55853816	0	0.3319333	-0.025569516	0.050337503	45.72469079	-19.01218423	-8.56066166	-93.40606424	-14.98557452	8.00018551	154.7738835	5.6351716	-2.07001886	-0.74909676
0.292	-1.40167601	-14.78757855	0	0.33597031	-0.026632086	0.053502904	44.9132508	-19.10820094	-8.49439353	-92.47511222	-14.61128556	8.13139249	154.2624532	5.71793939	-2.67044572	-0.32305538
0.296	-1.50659326	-15.03463579	0	0.33981281	-0.027537102	0.056407475	44.75545499	-19.08102623	-8.5679619	-92.50309575	-14.5760218	8.09890102	153.797798	5.68843634	-2.7037352	-0.33993212
0.3	-1.50696133	-15.08219732	0	0.34404091	-0.028639961	0.059826582	43.48782927	-19.12629544	-8.69482884	-91.26880919	-14.27722761	8.22957986	153.2550385	5.7361847	-3.25229461	0.68579055
0.304	-1.59357608	-15.27512478	0	0.34786653	-0.029525703	0.062706305	43.33143029	-19.0926907	-8.75620358	-91.36044195	-14.23284935	8.201849	152.8064348	5.7167052	-3.27957005	0.67328561
0.308	-1.66716667	-15.43700578	0	0.35170418	-0.030405932	0.065563785	43.15667379	-19.05017077	-8.81346454	-91.45662574	-14.18580112	8.17869226	152.3549585	5.69424985	-3.31151742	0.6836222
0.312	-1.72785642	-15.5502791	0	0.35555017	-0.03126177	0.068414983	42.96008777	-18.99415873	-8.86947611	-91.58679609	-14.12628552	8.16033029	151.9003549	5.66513508	-3.34640156	0.71642069
0.316	-1.66065103	-15.13023525	0	0.35933702	-0.032098135	0.071915741	42.02918095	-19.02315035	-8.64165205	-91.76570662	-13.52363703	8.41332354	151.1856953	5.63924052	-3.77752037	3.97207636
0.32	-1.70950767	-15.20647147	0	0.36318564	-0.032870596	0.074679085	41.87772545	-18.93089552	-8.69435508	-91.96196657	-13.46699798	8.39619109	150.735125	5.6077824	-3.78603737	3.95096268
0.324	-1.79163386	-14.94930814	0	0.36665704	-0.033458338	0.077555122	42.11425666	-18.61890122	-8.4747494	-93.43429012	-13.41357501	8.4167111	150.1694367	5.29265737	-3.35138175	5.90123149
0.328	-1.80636975	-14.62497636	0	0.37029318	-0.034077655	0.080636901	41.79519079	-18.47872082	-8.49395584	-94.12993951	-13.27356333	8.40153751	149.7582385	5.21175872	-3.27392142	5.99563775
0.332	-1.87615743	-14.39157548	0	0.37387385	-0.034635155	0.083479148	42.07380195	-18.16776778	-8.63046624	-95.44162789	-13.54896815	8.16285026	149.0644576	5.07282018	-1.52779468	8.4975872
0.336	-1.85205095	-14.0069325	0	0.37741876	-0.035160913	0.086470592	41.84207633	-17.99194786	-8.60624439	-96.32657439	-13.36914808	8.17764616	148.6543481	4.92361455	-1.47209398	8.5291554
0.34	-1.98626884	-13.82830302	0	0.38082472	-0.035584849	0.089077585	42.518107	-17.70733033	-8.5904862	-97.99836283	-13.57802174	8.23086436	147.9461743	4.61329667	-0.0732747	10.72165325
0.344	-1.95126757	-13.3700408	0	0.38430518	-0.036032719	0.092075341	42.28091299	-17.50917453	-8.55630993	-98.93431133	-13.38631596	8.24266741	147.5236651	4.45170857	-0.01342434	10.73637148
0.348	-2.12390568	-13.16065978	0	0.38762499	-0.036352426	0.094639654	43.08596088	-17.15894439	-8.54870301	-100.743138	-13.65816684	8.24132604	146.7848041	4.10313089	1.44373793	12.98286847
0.352	-2.07779224	-12.68449429	0	0.39106143	-0.036708396	0.097606061	42.87810127	-16.92815032	-8.5159456	-101.6928804	-13.4550853	8.25233782	146.3478272	3.91134103	1.51058996	12.99587203
0.356	-2.26699076	-12.47623652	0	0.39430951	-0.036949936	0.100142987	43.74733205	-16.54939013	-8.52368131	-103.5154878	-13.7372789	8.2411317	145.5730185	3.51727739	2.92101204	15.27023341
0.36	-2.23019626	-11.99097991	0	0.39769107	-0.037249933	0.103101607	43.56692587	-16.30204841	-8.48153914	-104.4487036	-13.54030704	8.25228042	145.1112837	3.31519919	2.99227714	15.27949437
0.364	-2.4442775	-11.78371552	0	0.40088249	-0.037451164	0.105644215	44.44691409	-15.92214953	-8.49916979	-106.206884	-13.82203853	8.25444461	144.3015112	2.87969539	4.40000565	17.51867895
0.368	-2.5940149	-11.4724535	0	0.4041364	-0.037644358	0.1083313	44.77585576	-15.50146394	-8.33028698	-107.4422545	-13.76781936	8.31127857	143.7476364	2.48021818	4.68134117	17.86575169
0.372	-2.61585865	-11.24205795	0	0.40725202	-0.037859181	0.110917882	45.35661418	-15.33662602	-8.32652168	-108.8373745	-13.7728255	8.3674747	143.0165739	2.21785694	5.26348333	19.31654349
0.376	-2.61691038	-10.76128655	0	0.41055715	-0.038119665	0.113935306	45.13680276	-15.07715999	-8.29548955	-109.6127101	-13.62421718	8.37343662	142.4909434	1.98451818	5.30889998	19.40173624
0.38	-2.85194063	-10.67583531	0	0.41359416	-0.038238705	0.116353388	46.12675604	-14.72582934	-8.20295478	-111.2158035	-13.79494576	8.43515174	141.6771822	1.55291887	5.75586324	21.27620266
0.384	-2.94000011	-10.35467438	0	0.41681154	-0.038452268	0.119195752	46.40112682	-14.43689188	-8.30072251	-112.2872256	-13.9238812	8.41126398	140.923438	1.20193548	6.37249614	22.84496904
0.388	-3.0483291	-10.09926358	0	0.41995789	-0.038665027	0.121941899	46.73441204	-14.17748513	-8.27865055	-113.3089497	-13.95036608	8.43555457	140.2027404	0.87624224	6.74275782	23.87989396
0.392	-3.061111	-9.70895877	0	0.42316882	-0.038930651	0.124923922	46.56695955	-13.98819095	-8.23730378	-113.9230619	-13.83174617	8.43763196	139.605684	0.68647784	6.73637686	23.97994675
0.396	-3.40375006	-9.57790477	0	0.4263449	-0.039063659	0.127546629	47.15518219	-13.4526924	-8.08658289	-115.0051646	-13.97882928	8.56346028	138.868561	0.11532591	6.63429295	25.22879673
0.4	-3.3777351	-9.45484233	0	0.4293276	-0.039373719	0.130130744	47.72849162	-13.48661183	-8.09709999	-116.0418306	-13.9917732	8.63924895	137.9719386	-0.08116911	6.50360631	27.04723968
0.404	-3.4037472	-9.12017717	0	0.43253361	-0.039703907	0.133073943	47.57995588	-13.37407494	-8.05733431	-116.5124514	-13.91580146	8.62578244	137.3105411	-0.20453088	6.47241723	27.18250869
0.408	-3.69978821	-9.02735247	0	0.43568823	-0.03990563	0.135703775	48.15428636	-12.94504635	-7.96942952	-117.4368781	-14.09582482	8.73088549	136.4863247	-0.72163828	6.1857833	28.8038932
0.412	-3.5947247	-8.91738752	0	0.43870603	-0.040346169	0.138328912	48.54557175	-13.11857567	-8.01791134	-118.1519648	-14.08373928	8.74877609	135.5742667	-0.77311728	5.90037516	30.42836123
0.416	-3.7964919	-8.67587638	0	0.44197507	-0.040659764	0.141185895	48.61438929	-12.80214661	-7.97050635	-118.6545733	-14.18610523	8.73940082	134.8315466	-1.08419242	5.73331089	31.15001032
0.42	-3.78603942	-8.62134856	0	0.44501827	-0.041103995	0.143743375	49.06865758	-12.86240718	-7.9366311	-119.3122373	-14.19181015	8.76956819	133.9307149	-1.19780999	5.337548	32.54974983
0.424	-3.91347394	-8.42170026	0	0.44828222	-0.041505498	0.146546808	49.15841619	-12.67413052	-7.91959611	-119.7250837	-14.28646241	8.76679281	133.1293012	-1.43045619	5.02176736	33.51874186
0.428	-3.87431479	-8.3684939	0	0.45162722	-0.041997685	0.14916558	49.1113674	-12.64242903	-7.91021298	-119.7731771	-14.26878965	8.72796433	132.4190356	-1.49325	4.974906	33.50252903
0.432	-3.95331499	-8.26449195	0	0.45460956	-0.042549894	0.15172966	49.72320462	-12.71169583	-7.79019271	-120.5739697	-14.31126994	8.86688981	131.3870109	-1.68825226	4.24553088	35.52749077
0.436	-3.95296052	-8.06527994	0	0.45789535	-0.043092988	0.154508387	49.63968067	-12.71316988	-7.75955589	-120.7434891	-14.28039525	8.82870198	130.6190376	-1.74253213	4.15151624	35.65700638
0.44	-3.97477145	-8.05395106	0	0.46113791	-0.043684916	0.157006374	50.03543583	-12.73363784	-7.72732038	-121.1136188	-14.38844409	8.921471	129.6430311	-1.91267949	3.5165405	37.47659092
0.444	-3.93623911	-8.01320653	0	0.46456407	-0.044334742	0.159555905	49.99419817	-12.70199714	-7.71087924	-121.0848342	-14.39668852	8.86134064	128.8919863	-2.00008213	3.47143366	37.44646745
0.448	-3.91371132	-7.90335872	0	0.46774023	-0.044986007	0.162154885	50.34569906	-12.88309971	-7.65733859	-121.4855942	-14.41301826	8.93669848	127.8521042	-2.02526482	2.93722183	39.18334209
0.452	-3.87010784	-7.87437351	0	0.47120213	-0.045654373	0.164686027	50.31080177	-12.83133353	-7.64325469	-121.4245715	-14.43376086	8.87666823	127.0938145	-2.11886303	2.89562896	39.14841385
0.456	-3.84533422	-7.79844373	0	0.47471548	-0.046340442	0.167223545	50.28455895	-12.81561119	-7.6273092	-121.3954362	-14.43187274	8.81831872	126.2817074	-2.19977816	2.84054615	39.15038186
0.46	-3.72897227	-7.74203199	0	0.47786764	-0.047146539	0.169739467	50.73539483	-13.21813132	-7.54897081	-121.72961	-14.40982786	8.98517261	125.1158864	-2.10996165	2.29628041	41.43908655
0.464	-3.67990372	-7.70871349	0	0.48140662	-0.047871037	0.172237986	50.70477383	-13.14180966	-7.53666408	-121.637319	-14.43966223	8.91788714	124.329544	-2.22191436	2.26013393	41.40576012
0.468	-3.64734086	-7.64134723	0	0.48500996	-0.048613877	0.174745206	50.68266085	-13.11042845	-7.52776255	-121.5636605	-14.44441672	8.85180295	123.4903436	-2.31229789	2.21537157	41.40397986
0.472	-3.47246493	-7.56708902	0	0.48830774	-0.049482818	0.177273804	50.97654017	-13.53277359	-7.47128046	-121.6909649	-14.38132251	8.96163054	122.305313	-2.15963191	2.01933274	43.66574361
0.476	-3.41236341	-7.53592279	0	0.49196645	-0.050216911	0.179710358	50.95718655	-13.44635418	-7.46136939	-121.5685277	-14.41547865	8.88965265	121.4823091	-2.27170643	1.99305583	43.62509899
0.48	-3.42321382	-7.38221754	0	0.49557097	-0.0510195	0.182354805	50.93829737	-13.48535565	-7.46210689	-121.5372492	-14.36232523	8.8142798	120.5765745	-2.33646534	1.97417217	43.71650895
0.484	-3.23790395	-7.31739593	0	0.49911435	-0.051885033	0.184770351	51.12385973	-13.63216661	-7.39965115	-121.5279888	-14.31121561	8.84514384	119.3545499	-2.3541813	2.44897268	46.36364676
0.488	-3.15902277	-7.21520525	0	0.50273349	-0.05273778	0.187285834	51.13324271	-13.73606884	-7.36543712	-121.4410842	-14.30102798	8.78938706	118.4228541	-2.30340692	2.54695402	46.39209099
0.492	-2.97806207	-7.13118173	0	0.50639558	-0.05361916	0.189743268	51.15676907	-13.92590493	-7.35510184	-121.3375045	-14.23184415	8.74481544	117.4430547	-2.22898632	2.70435326	46.69772422
0.496	-2.88880561	-7.1501564	0	0.51018831	-0.054438175	0.192097722	51.17114891	-13.85694804	-7.36552555	-121.1210075	-14.27098869	8.67295317	116.5754074	-2.3183182	2.69141084	46.67869182
0.5	-2.7110166	-7.03272357	0	0.51386749	-0.055357235	0.194631615	51.22148888	-14.09755605	-7.33396858	-120.9186732	-14.15002049	8.76151474	115.270035	-2.36768498	3.91238172	49.45560924
0.504	-2.63174427	-6.96313011	0	0.51764405	-0.056183216	0.197074898	51.23871035	-14.13205852	-7.34284889	-120.763079	-14.12919708	8.68685102	114.3339332	-2.41068719	3.94253748	49.39092695
0.508	-2.37528712	-6.84945951	0	0.52139474	-0.057107737	0.199577966	51.22237892	-14.43330257	-7.34593498	-120.5241255	-14.0023181	8.88901479	113.1160113	-2.52117894	5.42690152	51.0354724
0.512	-2.29374829	-6.79915146	0	0.52526276	-0.057964183	0.201987432	51.24352022	-14.423981	-7.35133424	-120.3332693	-14.01259044	8.82415187	112.1699688	-2.57782652	5.41987006	50.95733435
0.516	-2.07668635	-6.66595498	0	0.52901736	-0.058881388	0.204529664	51.23899318	-14.77271543	-7.30884227	-120.0819353	-13.93210258	9.20171441	110.9653183	-2.71770688	6.39157989	52.31030859
0.52	-1.89728073	-6.55641774	0	0.53285519	-0.059747323	0.20696436	51.24228712	-14.84890271	-7.3159997	-119.9355979	-13.88475363	9.16003665	109.9636569	-2.74209405	6.42521405	52.28976064
0.524	-1.61114726	-6.52415479	0	0.53672352	-0.060719875	0.209355434	51.21250444	-15.17360961	-7.36036198	-119.5801759	-13.82364729	9.26221249	108.884187	-2.68537142	6.70716499	52.95576581
0.528	-1.50765426	-6.33838638	0	0.54062486	-0.061519725	0.211958668	51.17083836	-15.1352323	-7.34784923	-119.4567274	-13.826813	9.24243928	107.8308494	-2.75135353	6.77240603	53.09400803
0.532	-1.31062907	-6.22338243	0	0.54462108	-0.062411708	0.214495439	51.06990615	-15.30561622	-7.40473795	-119.0535134	-13.78608951	9.45508329	106.6175616	-2.95120077	7.53810094	54.84498163
0.536	-1.20530044	-6.17131051	0	0.54859857	-0.063247675	0.216933227	51.09929273	-15.28222989	-7.42555848	-118.819103	-13.79435465	9.38446096	105.6058144	-3.00090018	7.53505349	54.76903868
0.54	-0.92116843	-6.00157467	0	0.5525209	-0.064159304	0.219531346	50.97813729	-15.58840141	-7.45712486	-118.4640549	-13.70332409	9.63177219	104.36035	-3.08396766	8.33162932	56.18506022
0.544	-0.81215202	-5.95952303	0	0.55653417	-0.064975352	0.221981438	51.00685716	-15.53926199	-7.48350607	-118.2112435	-13.71887954	9.56007244	103.3377171	-3.14016796	8.3152795	56.10137756
0.548	-0.46344885	-5.86734837	0	0.56039802	-0.065941931	0.224478143	50.96364723	-15.90637219	-7.51623193	-117.8875789	-13.63129945	9.63459197	102.1783396	-2.9769077	8.48027296	56.62342588
0.552	-0.29833228	-5.67376627	0	0.56447329	-0.066765896	0.227161578	50.76850003	-15.97607887	-7.55623412	-117.4796867	-13.5942272	9.77015051	100.9744653	-3.09626534	8.84028469	57.84965989
0.556	-0.19646855	-5.62681993	0	0.56851346	-0.067544472	0.229633645	50.79706717	-15.89228772	-7.58767372	-117.2141521	-13.61141337	9.69294072	99.92377969	-3.16741956	8.82739779	57.77560999
0.56	-0.07158753	-5.54260982	0	0.57253417	-0.068335562	0.232167749	50.80383417	-15.86296261	-7.61666221	-116.9558081	-13.61183205	9.62757006	98.83393693	-3.19449351	8.81303103	57.75330165
0.564	0.22267619	-5.31747262	0	0.57653275	-0.06921097	0.234865473	50.51146825	-16.1033366	-7.60352033	-116.42163	-13.44321016	9.82444386	97.51540283	-3.18336402	9.33455052	59.69467646
0.568	0.3344449	-5.29391718	0	0.58057011	-0.069971515	0.237375886	50.5454197	-16.03259215	-7.64107038	-116.1224971	-13.45999367	9.750633	96.43961055	-3.22876974	9.32302092	59.60976927
0.572	0.46690945	-5.21855525	0	0.58456776	-0.070741274	0.239924495	50.55058845	-16.00661778	-7.67056943	-115.8363706	-13.45781432	9.68648492	95.32701652	-3.23770628	9.30885783	59.57769546
0.576	0.77327082	-4.98606993	0	0.58855217	-0.071597714	0.242659404	50.15474791	-16.2159207	-7.57680636	-115.1995782	-13.18076691	9.85209171	94.01757011	-3.1523958	9.74504646	61.38225303
0.58	0.88080178	-4.96725791	0	0.59255284	-0.072329341	0.245162099	50.19033376	-16.1289426	-7.61162474	-114.8795606	-13.20195521	9.77840607	92.92189216	-3.19366466	9.73298534	61.29670837
0.584	1.00756614	-4.8938412	0	0.59650775	-0.073076427	0.247719064	50.1899509	-16.08170331	-7.63451435	-114.5715365	-13.20172198	9.71179427	91.78961687	-3.20153522	9.71709139	61.26218119
0.588	1.14907592	-4.8036305	0	0.60043359	-0.073815733	0.250297849	50.16012482	-16.05262541	-7.65393944	-114.2435844	-13.18713652	9.65152147	90.64195457	-3.18583664	9.69818701	61.2803791
0.592	1.43655987	-4.5123593	0	0.60439407	-0.074629351	0.253083782	49.50350334	-16.12707449	-7.33287599	-113.3580079	-12.65796009	9.78104432	89.29912461	-3.00791435	10.11243632	63.55051894
0.596	1.67601809	-4.51017532	0	0.60815205	-0.075426635	0.25551972	49.5158389	-16.24576704	-7.21381242	-112.9390752	-12.46229068	9.78973983	88.08404156	-2.89890754	10.39267196	63.87876927
0.6	1.77627715	-4.28606629	0	0.61209829	-0.076136364	0.25824474	49.11446176	-16.070032	-7.03338538	-112.319562	-12.21580405	9.79903856	86.88077999	-2.9446364	10.66411808	64.65749891
0.604	1.89477331	-4.24090344	0	0.61590722	-0.076849015	0.26073009	49.1284479	-15.95723083	-7.04681951	-111.9782952	-12.24072843	9.72093242	85.72967034	-2.97720822	10.64771974	64.57183917
0.608	2.18170851	-4.02259144	0	0.61964587	-0.077688325	0.26339818	48.65320822	-16.04306499	-6.79980682	-111.2598629	-11.84848196	9.73075784	84.47229652	-2.74538395	10.83962831	65.5025142
0.612	2.279335	-3.95288626	0	0.62339455	-0.078351483	0.265875791	48.64617522	-15.87143972	-6.80162624	-110.912083	-11.88651487	9.65241288	83.29621005	-2.79190593	10.82668592	65.42103929
0.616	2.51272514	-3.6149708	0	0.62711272	-0.079170831	0.268648124	47.9387597	-15.83101417	-6.45455517	-110.0699189	-11.41438175	9.62404925	82.0311396	-2.53700765	11.0906423	66.50107238
0.62	2.62386975	-3.53972778	0	0.63073077	-0.079861463	0.271084847	47.93364693	-15.65681143	-6.43921513	-109.7232405	-11.45227616	9.54007888	80.83410955	-2.58162253	11.08786904	66.41523564
0.624	2.75399284	-3.37055429	0	0.63423567	-0.080597231	0.273584104	47.84531031	-15.52678292	-6.39012773	-109.3748226	-11.46388509	9.46901128	79.60247615	-2.56674377	11.09302562	66.38195791
0.628	3.08179699	-2.88296198	0	0.63786413	-0.081509365	0.276480412	46.65387685	-15.50585452	-5.91151102	-108.2059703	-10.7724333	9.40035981	78.36126642	-2.13964503	11.51601726	67.70411631
0.632	3.19460664	-2.76551247	0	0.64126528	-0.082211153	0.278872552	46.63332518	-15.31003394	-5.85683911	-107.8720712	-10.80968811	9.31951156	77.12115036	-2.17459445	11.53656412	67.6258566
0.636	3.32810487	-2.54600606	0	0.64456384	-0.082963208	0.281331869	46.50394942	-15.15778966	-5.77109814	-107.5234456	-10.81847555	9.25393539	75.85174718	-2.1452343	11.57153036	67.59375525
0.64	3.49624668	-2.09342593	0	0.64786974	-0.083704995	0.283953066	45.26903543	-14.80326145	-4.47063253	-106.2054235	-9.29341252	9.05194325	74.45231322	-1.81081072	13.15867252	69.7489139
0.644	3.65408733	-1.89272819	0	0.65101445	-0.084495021	0.286318412	45.14630007	-14.66526362	-4.4322844	-105.8457028	-9.3667585	8.9935417	73.20362983	-1.79488779	13.17152059	69.61538366
0.648	3.97715387	-1.27386696	0	0.65435566	-0.085458077	0.289263193	43.92780007	-14.67382186	-4.30067729	-104.8504799	-9.11599622	8.97338683	72.03424642	-1.49184471	13.47673785	69.92628848
0.652	4.16683961	-0.80300481	0	0.6575108	-0.086293473	0.291893466	43.07531688	-14.48407675	-3.93178592	-104.02288	-8.72172997	8.91707039	70.77927864	-1.37308386	13.96780225	70.44422878
0.656	4.32265064	-0.56550096	0	0.66038266	-0.087079572	0.294166866	42.97140426	-14.32208404	-3.84144241	-103.7090608	-8.774625	8.86976366	69.48454553	-1.36103464	14.01030723	70.34286958
0.66	4.62231326	0.10012266	0	0.6634934	-0.088049317	0.297014795	41.65051899	-14.28843999	-3.55076371	-102.627446	-8.36755447	8.88642214	68.27511184	-1.1034837	14.53234376	70.89394395
0.664	4.80436362	0.60182094	0	0.66639533	-0.088889992	0.299563294	40.76624854	-14.1174551	-3.10447757	-101.7732662	-7.89295204	8.92310028	66.9691165	-1.07558866	15.24122812	71.55173121
0.668	4.95960666	0.87057036	0	0.66901789	-0.08968204	0.301757851	40.65655135	-13.95469924	-3.01009911	-101.4743273	-7.96113029	8.90199203	65.6518073	-1.06368544	15.29571844	71.44262445
0.672	5.26266897	1.56194896	0	0.67193088	-0.090689992	0.304557533	39.33822953	-13.97335722	-2.8323876	-100.4050933	-7.67652789	9.03349939	64.42669672	-0.89303237	15.80859072	71.94075173
0.676	5.4023059	1.86364522	0	0.67442622	-0.091483194	0.306717031	39.19547783	-13.79651065	-2.73345071	-100.0926942	-7.74673195	9.03140558	63.09662892	-0.88993998	15.87815968	71.85688386
0.68	5.71229112	2.6138475	0	0.67726409	-0.092537267	0.30954399	37.72945445	-13.84607235	-2.58548048	-98.91731119	-7.46557112	9.26528727	61.87352291	-0.76834485	16.44368419	72.52568523
0.684	5.84888186	2.89817619	0	0.67963399	-0.093331441	0.311643103	37.6086375	-13.66884402	-2.49565642	-98.60036421	-7.5402371	9.28135024	60.53216985	-0.77546407	16.51534263	72.44698772
0.688	6.06000842	3.51691477	0	0.68216306	-0.094269593	0.314245381	36.32504852	-13.91491629	-1.84808232	-97.2836825	-6.60522896	10.36110295	58.99611469	-1.46269862	18.02905213	74.42772354
0.692	6.22081865	3.82889766	0	0.68441739	-0.095117083	0.316324237	36.13587364	-13.78764708	-1.81214188	-96.93078929	-6.71048389	10.398057	57.69318346	-1.41768971	18.03203587	74.25085864
0.696	6.59677187	4.55229312	0	0.68702073	-0.096293607	0.319078254	34.77357229	-13.98461808	-1.95373689	-95.84267722	-6.70108628	10.74774228	56.51879116	-1.23769422	18.06816714	74.41005129
0.7	6.71948484	4.84087924	0	0.68920275	-0.097137617	0.321126025	34.6093481	-13.81340952	-1.90190068	-95.47800474	-6.81007352	10.81122867	55.21544519	-1.2301145	18.08559968	74.31262215
0.704	7.09480249	5.53196552	0	0.69176242	-0.098339188	0.323802678	33.17678703	-14.04533585	-2.00326347	-94.23494536	-6.69197462	11.35517321	54.0009908	-1.20499792	18.1721394	74.96500438
0.708	7.19301182	5.82782404	0	0.69381046	-0.099193673	0.325900973	33.04749147	-13.88869616	-1.93667323	-93.90642687	-6.78149784	11.44885943	52.67124453	-1.19212057	18.19667445	74.88807092
0.712	7.33598708	6.16582629	0	0.69589386	-0.100135424	0.328037527	32.74464065	-13.80685857	-1.90814087	-93.43361011	-6.84867603	11.56761136	51.35173811	-1.11368338	18.21762062	74.86236241
0.716	7.68643736	6.78235966	0	0.69810443	-0.101335861	0.330696398	31.02582559	-14.85686049	-1.28756434	-91.48340969	-5.50045688	14.57244851	49.6858829	-2.66708823	18.5076379	77.88999056
0.72	7.82005736	7.05047049	0	0.70009367	-0.102245682	0.332787886	30.82990566	-14.72356495	-1.29744567	-91.08249682	-5.57219665	14.62691684	48.4042228	-2.64318259	18.47337877	77.60372561
0.724	7.98127462	7.38027858	0	0.70209227	-0.103258375	0.334957808	30.46697521	-14.67360429	-1.31076125	-90.56721262	-5.62806038	14.73123342	47.14411813	-2.5045426	18.42878503	77.38162652
0.728	8.47460455	8.0330726	0	0.70444096	-0.104671001	0.337700435	28.82057925	-15.06809878	-1.46809963	-89.1581494	-5.37107271	15.23337864	46.10169686	-2.21837937	18.11746508	77.42821736
0.732	8.54204405	8.25132242	0	0.70632078	-0.105601332	0.339754553	28.67141215	-14.89204285	-1.40382248	-88.74794116	-5.43445405	15.35090084	44.87522441	-2.20646932	18.07571116	77.3223371
0.736	8.78508469	8.65334423	0	0.70767072	-0.106510147	0.342519776	26.66554906	-18.0066893	0.54018846	-85.94175166	-1.39606394	24.74263317	42.51642347	-7.49412689	15.08499113	78.40429603
0.74	8.85778918	8.86646562	0	0.70947356	-0.107508644	0.344637316	26.51993379	-17.86217927	0.5420603	-85.53548711	-1.52968002	24.74201191	41.32905152	-7.20940505	14.98591708	78.24649083
0.744	9.26418292	9.2672782	0	0.71159421	-0.108890458	0.347076013	25.39222999	-18.01977187	0.33915691	-84.39600301	-1.43504262	24.67450966	40.27716719	-6.58469571	14.34711926	78.42966252
0.748	9.31486415	9.50704429	0	0.71331504	-0.109882831	0.34925848	25.22055436	-17.86431315	0.38468687	-84.01114289	-1.49640613	24.68299479	39.10205511	-6.37409477	14.27015234	78.32270905
0.752	9.70951704	9.88102092	0	0.71527927	-0.11125175	0.351718068	24.1402172	-18.09587563	0.35635841	-82.89271057	-1.14671541	24.67010701	37.97922029	-5.82929262	13.83209506	78.5459349
0.756	9.73261263	10.02208369	0	0.71698597	-0.112255723	0.353836292	23.97619914	-17.89545651	0.44280414	-82.42382366	-1.18465574	24.69979678	36.88317743	-5.68098206	13.77138645	78.45110608
0.76	10.13522548	10.35572014	0	0.71884777	-0.11363741	0.35627356	22.84950831	-18.17493729	0.56042537	-81.23410302	-0.62079285	24.71586158	35.78345734	-5.18182388	13.36817046	78.66269946
0.764	10.12487072	10.48655908	0	0.72048938	-0.114643045	0.358489259	22.70296985	-17.96082134	0.69410017	-80.78350518	-0.63055819	24.76506018	34.70340709	-5.05920389	13.31765737	78.55100537
0.768	10.51092517	10.76891385	0	0.72226857	-0.116038343	0.360962369	21.51985445	-18.27043728	1.01167038	-79.48734584	0.18802449	24.80682941	33.60716982	-4.61478207	12.87762783	78.69079058
0.772	10.49653959	10.87919521	0	0.72381057	-0.117069945	0.363168765	21.41400621	-18.06690043	1.18194722	-79.08986546	0.20125806	24.87033239	32.5944726	-4.51503572	12.83319535	78.55288745
0.776	10.68632502	11.1668847	0	0.72563016	-0.118295795	0.365682191	19.89691957	-18.2281875	2.25624223	-77.42399785	1.73997964	25.19580707	31.57052835	-4.43505557	12.07121945	78.67685883
0.78	10.79159839	11.21941458	0	0.72693771	-0.119440813	0.367916871	19.93872568	-18.25524938	2.33735767	-77.14678882	1.82182719	25.23575356	30.48020467	-4.24517552	12.03669541	78.46991101
0.784	10.94229891	11.25466728	0	0.72833553	-0.120685742	0.370184631	19.75956715	-18.31439706	2.43170298	-76.62996911	1.97372328	25.24336718	29.45502395	-3.96844789	11.96219804	78.1994239
0.788	11.11399343	11.32913987	0	0.72958946	-0.121728522	0.37244288	18.40778491	-18.83403128	4.5537127	-74.92822401	4.84234233	26.00421977	28.38097916	-4.3520628	10.48618893	77.6166791
0.792	11.18043771	11.39299324	0	0.73094524	-0.12296526	0.374879136	18.30212842	-18.79747235	4.56532585	-74.5469522	4.75143602	26.12060079	27.48367624	-4.09636806	10.48624429	77.36095704
0.796	11.36528042	11.46442597	0	0.73229408	-0.124331293	0.37732905	18.03993946	-18.89037988	4.55478615	-74.03983173	4.83085519	26.10181175	26.55857074	-3.78580648	10.4135095	76.98526409
0.8	11.57301413	11.53208771	0	0.73354335	-0.125547227	0.37976034	16.99394977	-19.24124828	6.02877265	-72.78755291	6.75385198	26.34459671	25.86541808	-3.78981323	9.16576418	75.608154
0.804	11.65899959	11.5865572	0	0.7347754	-0.126837513	0.382298264	16.91863507	-19.20251012	6.07951728	-72.49602292	6.71944748	26.38491943	25.05754629	-3.56676281	9.1571429	75.34837876
0.808	11.83862444	11.61581608	0	0.73598944	-0.128239059	0.384814122	16.74168477	-19.27979492	6.15041439	-72.08572284	6.848838	26.29257531	24.23239072	-3.26361203	9.09953858	74.90944251
0.812	12.00971472	11.62723474	0	0.73713144	-0.129467514	0.387242782	15.97232248	-19.37274611	7.73494268	-71.17491785	8.60579948	25.76375102	23.82443154	-3.072685	8.25082869	72.96750254
0.816	12.1233255	11.65261821	0	0.73822369	-0.130844465	0.389822004	15.93392283	-19.37658983	7.85151907	-70.9517297	8.65302227	25.75242521	23.13442441	-2.84655896	8.23255704	72.64510611
0.82	12.28898334	11.68740955	0	0.7393826	-0.132183957	0.392405651	15.34092536	-19.4135054	8.99099037	-70.27677241	9.85814847	25.22111887	22.79151468	-2.62311741	7.77419305	70.74503208
0.824	12.45411408	11.6225709	0	0.74029215	-0.133592055	0.39491291	15.47349743	-19.47484171	9.19720972	-70.18701428	10.05424573	25.11565645	22.14451763	-2.44507539	7.72083277	70.3410469
0.828	12.60073279	11.58069898	0	0.74113335	-0.134873257	0.397333123	15.22596405	-19.50263614	10.59607354	-69.89625235	11.41421305	24.38924924	22.03603763	-2.25893127	7.38860706	68.08325194
0.832	12.74621776	11.49117823	0	0.74187214	-0.136212474	0.399793647	15.35248531	-19.54689593	11.41378577	-69.87272773	12.19150781	23.99256169	21.66802046	-2.12722026	7.16707373	66.84821577
0.836	12.83581581	11.46619256	0	0.74271216	-0.13752328	0.402380327	15.33475251	-19.47612076	12.40432125	-69.81202351	13.06103731	23.51093867	21.4736489	-2.07128753	7.04632306	65.1474194
0.84	13.0256707	11.49692627	0	0.74359665	-0.13900761	0.40514842	15.30205395	-19.40029651	12.51892358	-69.89774266	13.06637581	23.54236254	21.35202101	-2.03776086	7.05413325	65.08440255
0.844	13.05658592	11.28323539	0	0.74391889	-0.14015099	0.407318084	15.80124759	-19.3865483	14.37628935	-70.25918576	14.72462604	22.63378988	21.4352458	-2.03832454	7.16309432	61.98054998
0.848	13.25444629	11.34708999	0	0.74480552	-0.141677542	0.410130929	15.75419155	-19.30179006	14.48835915	-70.36172481	14.7443699	22.65395383	21.3152381	-2.01518199	7.16927157	61.9054228
0.852	13.1779701	11.20660547	0	0.7450954	-0.142732829	0.412380692	16.26954343	-19.08970586	16.62580001	-70.90020158	16.52708304	21.57340046	21.68949717	-2.12246244	7.44048349	58.27800367
0.856	13.41844078	11.2622916	0	0.74593598	-0.14431371	0.415142739	16.23841911	-19.03066368	16.72457038	-71.02857434	16.57502039	21.58014096	21.61877631	-2.10617333	7.44739208	58.21222335
0.86	13.41910844	11.11952183	0	0.74612026	-0.145365012	0.417325322	16.75296869	-18.75796517	18.94533411	-71.77931156	18.47047349	20.19803535	22.43276495	-2.22411765	8.01385747	54.08622687
0.864	13.4491384	10.98409743	0	0.74634902	-0.146554485	0.419606978	17.49528835	-18.48278161	20.04563732	-72.6139814	19.23260218	19.73007733	22.71484494	-2.34131638	8.33862311	52.67984609
0.868	13.5351853	10.92646705	0	0.74663444	-0.147782004	0.421934148	17.92805635	-18.19654396	21.37940459	-73.40180089	20.28503547	18.97388255	23.47639378	-2.46696891	9.02706843	50.18598464
0.872	13.72309777	10.89352821	0	0.74698519	-0.149138439	0.424260369	18.2523558	-17.91572921	22.54375737	-74.12027264	21.24013194	17.74419705	24.24615606	-2.29340901	9.90240683	47.42819312
0.876	13.78419842	10.87758068	0	0.74724315	-0.150341694	0.42653571	18.75763689	-17.29482917	23.74821666	-75.18874747	21.93668102	16.44726989	25.30644159	-2.09118944	11.01644116	44.94160918
0.88	13.77547521	10.76082365	0	0.74720343	-0.151398767	0.428635862	19.66620527	-16.83608734	24.80155348	-76.42051233	22.56346287	16.09816322	26.01173841	-2.239388	11.60162785	43.79699583
0.884	13.80114826	10.68134688	0	0.74718467	-0.152420488	0.430701303	20.32017083	-16.32947207	26.18705566	-77.62384486	23.54515841	15.3258173	27.24724361	-2.27915062	12.80403502	40.95678772
0.888	13.87470415	10.64017585	0	0.74719335	-0.153518721	0.432805126	20.86510172	-15.81220476	27.39144574	-78.79127408	24.38193388	14.3902121	28.52441426	-2.14393067	13.99682078	38.19560512
0.892	13.94078103	10.59550291	0	0.74715883	-0.154574455	0.434807391	21.46116637	-15.21169088	28.49646247	-80.03921571	25.08340272	13.40320453	29.84500627	-1.91878845	15.18766501	35.54101094
0.896	13.9874185	10.56256079	0	0.747097	-0.1555911	0.436789664	22.02336956	-14.53917817	29.54523433	-81.33205871	25.68702596	12.34613384	31.29497378	-1.57563548	16.44935508	32.74620803
0.9	14.26175089	10.57326444	0	0.74763154	-0.156925361	0.438344085	23.58668738	-8.95334398	27.7265801	-85.45779224	21.02501578	-1.37176948	33.34240063	5.98648285	21.15891542	28.37758069
0.904	14.33562431	10.56028878	0	0.7474571	-0.15788703	0.440211917	23.85529481	-8.76274427	28.77698829	-86.35098075	22.07312617	-1.46977385	34.72014352	5.9048398	23.61981611	26.0224745
0.908	14.26550718	10.53979615	0	0.74721281	-0.158638711	0.441939143	24.42958592	-8.2276583	29.58245752	-87.487589	22.58036863	-1.4528418	35.89761186	5.91051032	24.2234354	24.90497534
0.912	14.43478228	10.44636628	0	0.74694919	-0.159468195	0.443508275	24.78903671	-8.02711937	30.508238	-88.46857364	23.60622386	-1.9858756	37.46365467	6.16506463	25.52583717	20.9353822
0.916	14.52116269	10.53253265	0	0.74693205	-0.160383684	0.445172111	24.78747153	-7.53453186	31.14581823	-89.29842173	23.96002928	-2.75093895	39.11965132	6.9755435	25.90082145	17.55698447
0.92	14.54547619	10.41819455	0	0.74659046	-0.160959537	0.446480694	25.41628029	-7.07802294	31.72157438	-90.41681464	24.40291745	-3.10988878	40.35164044	7.26209934	26.16954757	15.27524855
0.924	14.59514663	10.45720163	0	0.74645949	-0.161628591	0.447842132	25.52079531	-6.67558824	32.27146584	-91.21505179	24.73413956	-3.48480976	41.89695534	7.82716587	26.37972777	12.10447626
0.928	14.665008	10.48479107	0	0.74631116	-0.162339568	0.449079618	25.61490704	-6.33679809	32.67057105	-91.92626719	24.91914096	-3.91523782	43.32353883	8.47326439	26.11150657	9.2204531
0.932	14.68325414	10.41899677	0	0.74610184	-0.162741102	0.450074039	26.02230198	-5.96644925	33.02542864	-92.74099259	25.20213553	-4.11382549	44.41267544	8.63148959	26.02039724	7.30892965
0.936	14.76570439	10.51517012	0	0.74599716	-0.163415691	0.451126706	25.99291261	-5.92198432	33.16425825	-93.16763818	25.29481549	-4.03651523	45.34816659	8.80997858	26.04405559	7.15665133
0.94	14.76955883	10.41743007	0	0.7457678	-0.163622005	0.451763629	26.29117289	-5.61660824	33.66623442	-93.8315066	25.71131735	-4.19062498	46.57315268	9.08331422	26.14143749	3.18541053
