# Supplementary material for: Hindlimb kinematics, kinetics and muscle dynamics during sit-to-stand and sit-to-walk transitions in emus (Dromaius novaehollandiae)
Source: J Exp Biol. 2024 Dec 2;227(24):jeb247519. doi: 10.1242/jeb.247519 (PMC11708823; doi:10.1242/jeb.247519)
Supplement: Dataset 1. [file jexbio-227-247519-Dataset1.zip › Dataset1/DataS1/Motion Files/Inverse Kinematics/stw_exemplar_trial_ik_cut_ascending.mot]

Coordinates
version=1
nRows=124
nColumns=19
inDegrees=yes
Units are S.I. units (second, meters, Newtons, ...)
If the header above contains a line with 'inDegrees', this indicates whether rotational values are in degrees (yes) or radians (no).
endheader
time	Body_yaw	Body_pitch	Body_roll	Body_ty	Body_tz	Body_tx	Hip_flexion	Hip_abduction	Hip_rotation	Knee_flexion	Knee_abduction	Knee_rotation	Ankle_flexion	Ankle_abduction	Ankle_rotation	MTP_flexion	MTP_abduction	MTP_rotation
0	0	2.41160887	0	0.22205127	0	0	64.34271699	-13.12387424	-7.7211152	-139.6716756	-17.33444388	3.99610367	166.3551246	2.60331689	9.60705407	-7.00619601	0	0
0.004	0.00088374	2.4111775	0	0.22208317	4.61E-06	2.85E-05	64.343063	-13.12330362	-7.72158967	-139.671535	-17.33425736	3.99624425	166.3548356	2.60418853	9.60715784	-7.00625576	0	0
0.008	0.0016978	2.41039807	0	0.22211776	7.06E-06	6.27E-05	64.34326476	-13.12276182	-7.72211533	-139.6714307	-17.33404164	3.99639689	166.3544814	2.60507599	9.6072598	-7.00632291	0	0
0.012	0.00350028	2.40704058	0	0.22217198	1.08E-05	0.000117845	64.34306787	-13.12146515	-7.72382574	-139.6713272	-17.33333459	3.99685585	166.353113	2.60755744	9.60752884	-7.0065424	0	0
0.016	0.00406391	2.4055084	0	0.22219825	9.55E-06	0.000148049	64.34289086	-13.12106201	-7.72445538	-139.6713037	-17.33305618	3.99701132	166.3525988	2.60841114	9.60762646	-7.0066237	0	0
0.02	0.03945	2.28619494	0	0.22235774	0.000185412	7.12E-05	64.38832263	-13.12118804	-7.79756526	-139.6070427	-17.29053724	3.98843203	166.3538756	2.648416	9.62880033	-7.01059519	0	0
0.024	0.03584155	2.25604715	0	0.22237881	6.42E-05	0.000230395	64.38785991	-13.14029999	-7.78145547	-139.6042084	-17.29774379	3.97244277	166.3457271	2.63185922	9.63610876	-7.01381813	0	0
0.028	0.03830823	2.25340045	0	0.22242727	5.64E-05	0.00028565	64.3897595	-13.13997281	-7.78092059	-139.6025653	-17.29861029	3.97168186	166.3461287	2.63333025	9.63697214	-7.01400946	0	0
0.032	0.03992411	2.24678313	0	0.22248565	4.08E-05	0.000358208	64.38988478	-13.14026193	-7.78057184	-139.6014232	-17.29928672	3.9708196	166.3453823	2.63477324	9.63785988	-7.01429872	0	0
0.036	0.04036369	2.24337606	0	0.22252939	2.68E-05	0.000413869	64.38961472	-13.14046881	-7.78048423	-139.6010561	-17.29946768	3.9704984	166.3448915	2.63530021	9.63817443	-7.01440942	0	0
0.04	0.04061461	2.23844097	0	0.22258797	7.15E-06	0.000486274	64.3887504	-13.14080059	-7.7804496	-139.6008316	-17.29961805	3.97017031	166.3439348	2.63592671	9.63848617	-7.01454607	0	0
0.044	0.09936913	1.98862402	0	0.22265578	-7.66E-06	0.000388226	64.49524621	-13.17617557	-7.78338535	-139.4308322	-17.31331343	3.9210774	166.3780109	2.66827564	9.67683231	-7.00957989	0	0
0.048	0.09674916	1.97028446	0	0.22279253	-7.74E-05	0.000444552	64.49781776	-13.19378518	-7.7657155	-139.4306897	-17.30881825	3.90495233	166.3543785	2.65481396	9.68295538	-7.01289252	0	0
0.052	0.09831855	1.96619096	0	0.22279228	-0.000113461	0.000543414	64.49840269	-13.19382415	-7.7647311	-139.4301663	-17.3083321	3.90401717	166.3516531	2.65621649	9.68361571	-7.01313321	0	0
0.056	0.09875318	1.96341244	0	0.22286395	-0.000142842	0.000610369	64.49821759	-13.19391264	-7.7643199	-139.4301679	-17.30811643	3.90368435	166.3502703	2.656854	9.68383607	-7.01322019	0	0
0.06	0.1602053	1.73518467	0	0.22302383	-0.000209396	0.000440056	64.67190613	-13.24776009	-7.69834884	-139.2621449	-17.25876469	3.81925458	166.2810907	2.70687541	9.73012669	-6.996613	0	0
0.064	0.15991489	1.73270109	0	0.22307071	-0.000237226	0.000490765	64.67105446	-13.24826706	-7.69737444	-139.26337	-17.25831105	3.81890766	166.280675	2.70716877	9.73039244	-6.9965673	0	0
0.068	0.15576661	1.68840672	0	0.22316887	-0.000285022	0.00062648	64.65745656	-13.25434736	-7.68619338	-139.2759168	-17.25256389	3.81403369	166.2636882	2.71336726	9.73344219	-6.9956064	0	0
0.072	0.15877784	1.65268445	0	0.22332501	-0.000324498	0.00067199	64.66142965	-13.25529698	-7.67668649	-139.2736684	-17.24595932	3.80882347	166.2454369	2.72296795	9.73651172	-6.9924525	0	0
0.076	0.24345189	1.26644869	0	0.22307843	-0.00035258	0.000148235	65.16961249	-13.23085529	-7.21974802	-139.2214508	-16.81660212	3.62722098	166.1432654	2.83700175	9.88015636	-6.75369867	0	0
0.08	0.23947927	1.24314049	0	0.22324364	-0.000392726	0.000218585	65.15888654	-13.22334895	-7.21881725	-139.2213008	-16.81909011	3.62934704	166.1253968	2.84108723	9.88002323	-6.75157051	0	0
0.084	0.23242326	1.20488764	0	0.22348746	-0.00041827	0.000215266	65.15616743	-13.20929523	-7.21829045	-139.2034616	-16.82212929	3.63064405	166.0856525	2.84552537	9.8793597	-6.74466933	0	0
0.088	0.22463889	1.16371242	0	0.22366156	-0.000472397	0.000355619	65.16022297	-13.19883763	-7.21718571	-139.1798791	-16.82339707	3.62939667	166.0416841	2.84787663	9.87838826	-6.73656543	0	0
0.092	0.16578599	0.90245949	0	0.22380719	-0.000523486	6.66E-05	65.38920234	-13.13946908	-7.08176077	-138.9389605	-16.80284363	3.60136928	165.9697732	2.89231314	9.89167133	-6.56475275	0	0
0.096	0.16606192	0.87679198	0	0.22406658	-0.000605277	0.000132296	65.37905119	-13.13674	-7.07638059	-138.9473868	-16.79152302	3.59909333	165.9281093	2.89046329	9.89123822	-6.56042537	0	0
0.1	0.18125961	0.83224233	0	0.22436174	-0.000692752	-9.46E-06	65.4624127	-13.11186139	-7.04802532	-138.8848351	-16.73440717	3.58217093	165.7847158	2.88723889	9.89032747	-6.5093011	0	0
0.104	0.17377242	0.78381836	0	0.22467119	-0.000718956	7.95E-05	65.45144386	-13.11298322	-7.0392572	-138.8903126	-16.72997937	3.58060022	165.7588309	2.8937516	9.8901051	-6.50096917	0	0
0.108	0.2111185	0.20582384	0	0.22447891	-0.000684913	-0.00076465	66.21516301	-12.96124493	-6.28628787	-138.8203716	-16.07405825	3.4705277	165.5207505	3.0158706	9.94420817	-5.63279992	0	0
0.112	0.20344197	0.16845215	0	0.22485119	-0.000763715	-0.000700769	66.19412922	-12.94788746	-6.2877152	-138.8145597	-16.07968245	3.47380588	165.4715678	3.02003369	9.94203297	-5.62851323	0	0
0.116	0.0977699	0.00172646	0	0.22536994	-0.00081972	-0.000862611	66.28765656	-12.84489361	-6.2427206	-138.5360008	-16.12366873	3.48834135	165.3397883	3.02822992	9.93536323	-5.46677762	0	0
0.12	0.09748179	-0.038358	0	0.22580835	-0.000902127	-0.000807307	66.27123647	-12.83874228	-6.23971956	-138.5347092	-16.11726918	3.48645261	165.275754	3.02610702	9.93337169	-5.46026653	0	0
0.124	0.08317769	-0.31944828	0	0.22639024	-0.000982782	-0.001182628	66.50532776	-12.78929878	-6.08916204	-138.2365322	-16.04425115	3.45893045	165.1091861	3.06491699	9.9327458	-5.18613895	0	0
0.128	0.07602131	-0.36200029	0	0.22686709	-0.001084853	-0.00110709	66.48642986	-12.79061422	-6.08553548	-138.239483	-16.03116067	3.45356306	165.0364457	3.05462999	9.93053591	-5.18005116	0	0
0.132	-0.03287075	-0.76095039	0	0.22725501	-0.001021494	-0.001781201	66.8700331	-12.38650258	-5.25180617	-137.9252094	-15.31394327	3.51537984	164.7240818	3.08498745	9.98336008	-3.86943741	0	0
0.136	-0.03729061	-0.8178561	0	0.22789558	-0.00110677	-0.00168995	66.84930041	-12.38616344	-5.26319441	-137.907113	-15.31369157	3.5131435	164.6465925	3.08304687	9.98070172	-3.87259084	0	0
0.14	-0.03292379	-1.08308003	0	0.22878807	-0.001268346	-0.002009734	66.99675972	-12.42400208	-5.26875687	-137.5061652	-15.38096091	3.4829023	164.4760784	3.09571371	9.97700228	-3.80616435	0	0
0.144	-0.03064395	-1.15195082	0	0.22964572	-0.001346933	-0.00198926	67.02399213	-12.41911976	-5.2981777	-137.4039363	-15.36904941	3.47413074	164.3277718	3.08367811	9.96961127	-3.79846173	0	0
0.148	-0.04001752	-1.47728877	0	0.23059379	-0.001531183	-0.002260871	67.16027507	-12.46129193	-5.27503976	-137.0109458	-15.42978319	3.44752852	164.1977635	3.10276722	9.95566833	-3.70274593	0	0
0.152	-0.03901	-1.71110699	0	0.2316154	-0.001674032	-0.002388867	67.249378	-12.49021279	-5.25875128	-136.709636	-15.43036269	3.43040916	164.0429191	3.10896428	9.93700145	-3.61508195	0	0
0.156	-0.04451436	-1.81933918	0	0.23275854	-0.001783813	-0.002423902	67.27659396	-12.48345942	-5.2955856	-136.545444	-15.42391836	3.41943468	163.8403774	3.0821169	9.92061162	-3.59835734	0	0
0.16	-0.07535296	-2.18568069	0	0.23393657	-0.0020005	-0.002542319	67.36851666	-12.51925297	-5.29363887	-136.0526949	-15.52750003	3.40845438	163.7402485	3.08841995	9.88624767	-3.49528791	0	0
0.164	-0.08118151	-2.46199357	0	0.23524335	-0.002198029	-0.002589295	67.40291138	-12.56333459	-5.29861633	-135.628699	-15.56061678	3.40165033	163.5791378	3.09118422	9.84426466	-3.40279121	0	0
0.168	-0.0950429	-2.74206714	0	0.23665331	-0.002409678	-0.00258117	67.40726118	-12.60629697	-5.313725	-135.1700273	-15.61073176	3.40305883	163.4174949	3.08965104	9.79450085	-3.31583738	0	0
0.172	-0.10838694	-3.03477611	0	0.23817645	-0.002637515	-0.002518002	67.37899419	-12.6552816	-5.33850809	-134.660501	-15.67765316	3.41286048	163.2530097	3.09224341	9.73532102	-3.23270794	0	0
0.176	-0.12766779	-3.33751477	0	0.23980522	-0.002914538	-0.002378337	67.31242245	-12.72733893	-5.37038911	-134.0848917	-15.7559339	3.42822117	163.0899988	3.09043714	9.66439659	-3.15197331	0	0
0.18	-0.15442933	-3.67118407	0	0.24157384	-0.003191628	-0.002187573	67.2265344	-12.7933756	-5.43263693	-133.4566725	-15.85838902	3.4541912	162.9184753	3.09919192	9.58780593	-3.0837943	0	0
0.184	-0.19251013	-4.01627212	0	0.24343257	-0.003520776	-0.001896092	67.11502412	-12.88266208	-5.50611552	-132.7776984	-15.97784771	3.48022411	162.7535298	3.10100036	9.50562844	-3.02383613	0	0
0.188	-0.22338873	-4.38195723	0	0.24543703	-0.003869263	-0.001533805	66.95965288	-12.98952416	-5.59427684	-132.0160618	-16.1175619	3.515436	162.5780477	3.11606469	9.41101319	-2.96906048	0	0
0.192	-0.06431458	-4.48914797	0	0.24775576	-0.004374667	-0.00067619	66.0873608	-13.40651567	-5.60143042	-130.7635653	-16.02710671	3.73601843	162.4438111	3.2500401	9.10216136	-2.91083362	0	0
0.196	-0.20897031	-4.97466908	0	0.2499206	-0.004746255	-0.000242493	66.0958948	-13.39334626	-5.69224332	-130.0490615	-16.24283565	3.78623044	162.2438339	3.20996328	9.01944451	-2.89635961	0	0
0.2	-0.29934229	-5.46208521	0	0.25223158	-0.005180012	0.000341662	65.99171981	-13.47399188	-5.8095141	-129.1914521	-16.45596011	3.83350839	162.0471545	3.21373194	8.91853013	-2.8749089	0	0
0.204	-0.10181375	-5.62844913	0	0.25494992	-0.005835751	0.001534228	64.98093809	-14.00517403	-5.93102597	-127.6955133	-16.45346734	4.06529514	161.8971323	3.37463546	8.57629178	-2.91288677	0	0
0.208	-0.30167542	-6.20356339	0	0.25746023	-0.006296561	0.002288687	64.96310328	-13.99746191	-6.04578021	-126.8304708	-16.71587388	4.1339778	161.6757073	3.34996805	8.47089032	-2.90406948	0	0
0.212	-0.41244096	-6.77301561	0	0.26014068	-0.006850131	0.003211197	64.78263516	-14.10875216	-6.19358679	-125.7716559	-16.97038511	4.19971166	161.4547198	3.37177332	8.33629469	-2.88319567	0	0
0.216	-0.1886524	-6.88339432	0	0.26332871	-0.007669044	0.004965916	63.38757239	-14.74411614	-6.38558676	-123.911125	-16.93785622	4.51524459	161.2931999	3.56775852	7.86033117	-2.94973694	0	0
0.22	-0.39844928	-7.54253546	0	0.26618257	-0.008214766	0.006068091	63.32383693	-14.75369189	-6.49760572	-122.8906234	-17.2203662	4.60673302	161.0393262	3.57377797	7.71497316	-2.94493235	0	0
0.224	-0.26805051	-7.76262028	0	0.26954323	-0.009112898	0.008021377	61.98711693	-15.31484359	-6.65722433	-120.9202925	-17.15986695	4.97793028	160.8546589	3.7371532	7.14377933	-3.03378781	0	0
0.228	-0.48406553	-8.48447716	0	0.27262084	-0.009748764	0.0093408	61.91467893	-15.33851954	-6.76910808	-119.8097751	-17.44535022	5.06711429	160.5658469	3.75650293	6.97763324	-3.02201146	0	0
0.232	-0.31889297	-8.71633491	0	0.27623226	-0.010738476	0.011601513	60.43147434	-15.92521143	-6.98565853	-117.6732865	-17.34360702	5.40467644	160.347808	3.94707516	6.35725619	-3.04469724	0	0
0.236	-0.41123581	-9.1605403	0	0.27976125	-0.011603166	0.013700383	59.45675117	-16.20427785	-7.01570853	-115.8380984	-17.26468763	5.81170613	160.09914	4.02461387	5.69775735	-3.16085596	0	0
0.24	-0.67112143	-9.95765215	0	0.28312531	-0.012415428	0.015368823	59.40825923	-16.26110626	-7.12933895	-114.6573624	-17.54822984	5.86425845	159.7474272	4.07536572	5.52824212	-3.12712312	0	0
0.244	-0.50021382	-10.14826699	0	0.28712096	-0.013509749	0.018161063	57.61992518	-16.83457214	-7.39783268	-112.2388804	-17.33833546	6.17960021	159.4738545	4.31412859	4.77561383	-3.04905108	0	0
0.248	-0.5514753	-10.61652997	0	0.29096574	-0.014515275	0.020623608	56.51298717	-17.09934695	-7.46036201	-110.2742285	-17.18508198	6.49685977	159.1596706	4.39952902	4.06190019	-3.06915466	0	0
0.252	-0.85481416	-11.43233029	0	0.29459148	-0.015436451	0.022675219	56.43512826	-17.16433667	-7.5647148	-109.0485428	-17.43333627	6.54130439	158.7580972	4.48582452	3.86577575	-3.02068723	0	0
0.256	-0.67254646	-11.55055935	0	0.29884746	-0.016687658	0.025922475	54.39257858	-17.67381909	-7.83801574	-106.4964333	-17.09340941	6.80563357	158.4138423	4.71839877	3.00536597	-2.81583543	0	0
0.26	-0.97012269	-12.37289778	0	0.30264235	-0.017625502	0.028173444	54.28256603	-17.70299869	-7.94456726	-105.2748657	-17.28156038	6.85802485	157.99351	4.77903179	2.78228585	-2.75758853	0	0
0.264	-0.81731086	-12.4299254	0	0.30703142	-0.018878293	0.031707931	52.09118585	-18.13106941	-8.18048197	-102.6808705	-16.78113278	7.13709109	157.6138613	5.00443755	1.79940893	-2.46935377	0	0
0.268	-0.89054797	-12.86768531	0	0.31117608	-0.019996483	0.034652102	50.90747472	-18.31228275	-8.14612694	-100.765728	-16.39954279	7.39067007	157.1873235	5.10259331	0.92668831	-2.37002273	0	0
0.272	-1.17329046	-13.59758767	0	0.31507098	-0.021017345	0.037202992	50.76858714	-18.37052254	-8.23787607	-99.71707065	-16.50515304	7.41683407	156.7246294	5.19514376	0.70551837	-2.2984698	0	0
0.276	-1.05089514	-13.63373318	0	0.31949942	-0.022257121	0.040860178	48.73193961	-18.67559608	-8.46532648	-97.45021931	-15.97486165	7.61021521	156.2613816	5.37733906	-0.2095976	-1.82944395	0	0
0.28	-1.28902952	-14.28903399	0	0.32345382	-0.023300163	0.043518678	48.55081877	-18.70461636	-8.52864008	-96.53076211	-16.02327548	7.63817888	155.7821818	5.43213045	-0.44117771	-1.73394944	0	0
0.284	-1.21449393	-14.28746481	0	0.32782698	-0.024497037	0.047172616	46.68801855	-18.92014616	-8.62497096	-94.60483312	-15.42924451	7.83777378	155.2728983	5.57553289	-1.36279737	-1.14082136	0	0
0.288	-1.28805908	-14.55853816	0	0.3319333	-0.025569516	0.050337503	45.72469079	-19.01218423	-8.56066166	-93.40606424	-14.98557452	8.00018551	154.7738835	5.6351716	-2.07001886	-0.74909676	0	0
0.292	-1.40167601	-14.78757855	0	0.33597031	-0.026632086	0.053502904	44.9132508	-19.10820094	-8.49439353	-92.47511222	-14.61128556	8.13139249	154.2624532	5.71793939	-2.67044572	-0.32305538	0	0
0.296	-1.50659326	-15.03463579	0	0.33981281	-0.027537102	0.056407475	44.75545499	-19.08102623	-8.5679619	-92.50309575	-14.5760218	8.09890102	153.797798	5.68843634	-2.7037352	-0.33993212	0	0
0.3	-1.50696133	-15.08219732	0	0.34404091	-0.028639961	0.059826582	43.48782927	-19.12629544	-8.69482884	-91.26880919	-14.27722761	8.22957986	153.2550385	5.7361847	-3.25229461	0.68579055	0	0
0.304	-1.59357608	-15.27512478	0	0.34786653	-0.029525703	0.062706305	43.33143029	-19.0926907	-8.75620358	-91.36044195	-14.23284935	8.201849	152.8064348	5.7167052	-3.27957005	0.67328561	0	0
0.308	-1.66716667	-15.43700578	0	0.35170418	-0.030405932	0.065563785	43.15667379	-19.05017077	-8.81346454	-91.45662574	-14.18580112	8.17869226	152.3549585	5.69424985	-3.31151742	0.6836222	0	0
0.312	-1.72785642	-15.5502791	0	0.35555017	-0.03126177	0.068414983	42.96008777	-18.99415873	-8.86947611	-91.58679609	-14.12628552	8.16033029	151.9003549	5.66513508	-3.34640156	0.71642069	0	0
0.316	-1.66065103	-15.13023525	0	0.35933702	-0.032098135	0.071915741	42.02918095	-19.02315035	-8.64165205	-91.76570662	-13.52363703	8.41332354	151.1856953	5.63924052	-3.77752037	3.97207636	0	0
0.32	-1.70950767	-15.20647147	0	0.36318564	-0.032870596	0.074679085	41.87772545	-18.93089552	-8.69435508	-91.96196657	-13.46699798	8.39619109	150.735125	5.6077824	-3.78603737	3.95096268	0	0
0.324	-1.79163386	-14.94930814	0	0.36665704	-0.033458338	0.077555122	42.11425666	-18.61890122	-8.4747494	-93.43429012	-13.41357501	8.4167111	150.1694367	5.29265737	-3.35138175	5.90123149	0	0
0.328	-1.80636975	-14.62497636	0	0.37029318	-0.034077655	0.080636901	41.79519079	-18.47872082	-8.49395584	-94.12993951	-13.27356333	8.40153751	149.7582385	5.21175872	-3.27392142	5.99563775	0	0
0.332	-1.87615743	-14.39157548	0	0.37387385	-0.034635155	0.083479148	42.07380195	-18.16776778	-8.63046624	-95.44162789	-13.54896815	8.16285026	149.0644576	5.07282018	-1.52779468	8.4975872	0	0
0.336	-1.85205095	-14.0069325	0	0.37741876	-0.035160913	0.086470592	41.84207633	-17.99194786	-8.60624439	-96.32657439	-13.36914808	8.17764616	148.6543481	4.92361455	-1.47209398	8.5291554	0	0
0.34	-1.98626884	-13.82830302	0	0.38082472	-0.035584849	0.089077585	42.518107	-17.70733033	-8.5904862	-97.99836283	-13.57802174	8.23086436	147.9461743	4.61329667	-0.0732747	10.72165325	0	0
0.344	-1.95126757	-13.3700408	0	0.38430518	-0.036032719	0.092075341	42.28091299	-17.50917453	-8.55630993	-98.93431133	-13.38631596	8.24266741	147.5236651	4.45170857	-0.01342434	10.73637148	0	0
0.348	-2.12390568	-13.16065978	0	0.38762499	-0.036352426	0.094639654	43.08596088	-17.15894439	-8.54870301	-100.743138	-13.65816684	8.24132604	146.7848041	4.10313089	1.44373793	12.98286847	0	0
0.352	-2.07779224	-12.68449429	0	0.39106143	-0.036708396	0.097606061	42.87810127	-16.92815032	-8.5159456	-101.6928804	-13.4550853	8.25233782	146.3478272	3.91134103	1.51058996	12.99587203	0	0
0.356	-2.26699076	-12.47623652	0	0.39430951	-0.036949936	0.100142987	43.74733205	-16.54939013	-8.52368131	-103.5154878	-13.7372789	8.2411317	145.5730185	3.51727739	2.92101204	15.27023341	0	0
0.36	-2.23019626	-11.99097991	0	0.39769107	-0.037249933	0.103101607	43.56692587	-16.30204841	-8.48153914	-104.4487036	-13.54030704	8.25228042	145.1112837	3.31519919	2.99227714	15.27949437	0	0
0.364	-2.4442775	-11.78371552	0	0.40088249	-0.037451164	0.105644215	44.44691409	-15.92214953	-8.49916979	-106.206884	-13.82203853	8.25444461	144.3015112	2.87969539	4.40000565	17.51867895	0	0
0.368	-2.5940149	-11.4724535	0	0.4041364	-0.037644358	0.1083313	44.77585576	-15.50146394	-8.33028698	-107.4422545	-13.76781936	8.31127857	143.7476364	2.48021818	4.68134117	17.86575169	0	0
0.372	-2.61585865	-11.24205795	0	0.40725202	-0.037859181	0.110917882	45.35661418	-15.33662602	-8.32652168	-108.8373745	-13.7728255	8.3674747	143.0165739	2.21785694	5.26348333	19.31654349	0	0
0.376	-2.61691038	-10.76128655	0	0.41055715	-0.038119665	0.113935306	45.13680276	-15.07715999	-8.29548955	-109.6127101	-13.62421718	8.37343662	142.4909434	1.98451818	5.30889998	19.40173624	0	0
0.38	-2.85194063	-10.67583531	0	0.41359416	-0.038238705	0.116353388	46.12675604	-14.72582934	-8.20295478	-111.2158035	-13.79494576	8.43515174	141.6771822	1.55291887	5.75586324	21.27620266	0	0
0.384	-2.94000011	-10.35467438	0	0.41681154	-0.038452268	0.119195752	46.40112682	-14.43689188	-8.30072251	-112.2872256	-13.9238812	8.41126398	140.923438	1.20193548	6.37249614	22.84496904	0	0
0.388	-3.0483291	-10.09926358	0	0.41995789	-0.038665027	0.121941899	46.73441204	-14.17748513	-8.27865055	-113.3089497	-13.95036608	8.43555457	140.2027404	0.87624224	6.74275782	23.87989396	0	0
0.392	-3.061111	-9.70895877	0	0.42316882	-0.038930651	0.124923922	46.56695955	-13.98819095	-8.23730378	-113.9230619	-13.83174617	8.43763196	139.605684	0.68647784	6.73637686	23.97994675	0	0
0.396	-3.40375006	-9.57790477	0	0.4263449	-0.039063659	0.127546629	47.15518219	-13.4526924	-8.08658289	-115.0051646	-13.97882928	8.56346028	138.868561	0.11532591	6.63429295	25.22879673	0	0
0.4	-3.3777351	-9.45484233	0	0.4293276	-0.039373719	0.130130744	47.72849162	-13.48661183	-8.09709999	-116.0418306	-13.9917732	8.63924895	137.9719386	-0.08116911	6.50360631	27.04723968	0	0
0.404	-3.4037472	-9.12017717	0	0.43253361	-0.039703907	0.133073943	47.57995588	-13.37407494	-8.05733431	-116.5124514	-13.91580146	8.62578244	137.3105411	-0.20453088	6.47241723	27.18250869	0	0
0.408	-3.69978821	-9.02735247	0	0.43568823	-0.03990563	0.135703775	48.15428636	-12.94504635	-7.96942952	-117.4368781	-14.09582482	8.73088549	136.4863247	-0.72163828	6.1857833	28.8038932	0	0
0.412	-3.5947247	-8.91738752	0	0.43870603	-0.040346169	0.138328912	48.54557175	-13.11857567	-8.01791134	-118.1519648	-14.08373928	8.74877609	135.5742667	-0.77311728	5.90037516	30.42836123	0	0
0.416	-3.7964919	-8.67587638	0	0.44197507	-0.040659764	0.141185895	48.61438929	-12.80214661	-7.97050635	-118.6545733	-14.18610523	8.73940082	134.8315466	-1.08419242	5.73331089	31.15001032	0	0
0.42	-3.78603942	-8.62134856	0	0.44501827	-0.041103995	0.143743375	49.06865758	-12.86240718	-7.9366311	-119.3122373	-14.19181015	8.76956819	133.9307149	-1.19780999	5.337548	32.54974983	0	0
0.424	-3.91347394	-8.42170026	0	0.44828222	-0.041505498	0.146546808	49.15841619	-12.67413052	-7.91959611	-119.7250837	-14.28646241	8.76679281	133.1293012	-1.43045619	5.02176736	33.51874186	0	0
0.428	-3.87431479	-8.3684939	0	0.45162722	-0.041997685	0.14916558	49.1113674	-12.64242903	-7.91021298	-119.7731771	-14.26878965	8.72796433	132.4190356	-1.49325	4.974906	33.50252903	0	0
0.432	-3.95331499	-8.26449195	0	0.45460956	-0.042549894	0.15172966	49.72320462	-12.71169583	-7.79019271	-120.5739697	-14.31126994	8.86688981	131.3870109	-1.68825226	4.24553088	35.52749077	0	0
0.436	-3.95296052	-8.06527994	0	0.45789535	-0.043092988	0.154508387	49.63968067	-12.71316988	-7.75955589	-120.7434891	-14.28039525	8.82870198	130.6190376	-1.74253213	4.15151624	35.65700638	0	0
0.44	-3.97477145	-8.05395106	0	0.46113791	-0.043684916	0.157006374	50.03543583	-12.73363784	-7.72732038	-121.1136188	-14.38844409	8.921471	129.6430311	-1.91267949	3.5165405	37.47659092	0	0
0.444	-3.93623911	-8.01320653	0	0.46456407	-0.044334742	0.159555905	49.99419817	-12.70199714	-7.71087924	-121.0848342	-14.39668852	8.86134064	128.8919863	-2.00008213	3.47143366	37.44646745	0	0
0.448	-3.91371132	-7.90335872	0	0.46774023	-0.044986007	0.162154885	50.34569906	-12.88309971	-7.65733859	-121.4855942	-14.41301826	8.93669848	127.8521042	-2.02526482	2.93722183	39.18334209	0	0
0.452	-3.87010784	-7.87437351	0	0.47120213	-0.045654373	0.164686027	50.31080177	-12.83133353	-7.64325469	-121.4245715	-14.43376086	8.87666823	127.0938145	-2.11886303	2.89562896	39.14841385	0	0
0.456	-3.84533422	-7.79844373	0	0.47471548	-0.046340442	0.167223545	50.28455895	-12.81561119	-7.6273092	-121.3954362	-14.43187274	8.81831872	126.2817074	-2.19977816	2.84054615	39.15038186	0	0
0.46	-3.72897227	-7.74203199	0	0.47786764	-0.047146539	0.169739467	50.73539483	-13.21813132	-7.54897081	-121.72961	-14.40982786	8.98517261	125.1158864	-2.10996165	2.29628041	41.43908655	0	0
0.464	-3.67990372	-7.70871349	0	0.48140662	-0.047871037	0.172237986	50.70477383	-13.14180966	-7.53666408	-121.637319	-14.43966223	8.91788714	124.329544	-2.22191436	2.26013393	41.40576012	0	0
0.468	-3.64734086	-7.64134723	0	0.48500996	-0.048613877	0.174745206	50.68266085	-13.11042845	-7.52776255	-121.5636605	-14.44441672	8.85180295	123.4903436	-2.31229789	2.21537157	41.40397986	0	0
0.472	-3.47246493	-7.56708902	0	0.48830774	-0.049482818	0.177273804	50.97654017	-13.53277359	-7.47128046	-121.6909649	-14.38132251	8.96163054	122.305313	-2.15963191	2.01933274	43.66574361	0	0
0.476	-3.41236341	-7.53592279	0	0.49196645	-0.050216911	0.179710358	50.95718655	-13.44635418	-7.46136939	-121.5685277	-14.41547865	8.88965265	121.4823091	-2.27170643	1.99305583	43.62509899	0	0
0.48	-3.42321382	-7.38221754	0	0.49557097	-0.0510195	0.182354805	50.93829737	-13.48535565	-7.46210689	-121.5372492	-14.36232523	8.8142798	120.5765745	-2.33646534	1.97417217	43.71650895	0	0
0.484	-3.23790395	-7.31739593	0	0.49911435	-0.051885033	0.184770351	51.12385973	-13.63216661	-7.39965115	-121.5279888	-14.31121561	8.84514384	119.3545499	-2.3541813	2.44897268	46.36364676	0	0
0.488	-3.15902277	-7.21520525	0	0.50273349	-0.05273778	0.187285834	51.13324271	-13.73606884	-7.36543712	-121.4410842	-14.30102798	8.78938706	118.4228541	-2.30340692	2.54695402	46.39209099	0	0
0.492	-2.97806207	-7.13118173	0	0.50639558	-0.05361916	0.189743268	51.15676907	-13.92590493	-7.35510184	-121.3375045	-14.23184415	8.74481544	117.4430547	-2.22898632	2.70435326	46.69772422	0	0
