# Supplementary material for: Hindlimb kinematics, kinetics and muscle dynamics during sit-to-stand and sit-to-walk transitions in emus (Dromaius novaehollandiae)
Source: J Exp Biol. 2024 Dec 2;227(24):jeb247519. doi: 10.1242/jeb.247519 (PMC11708823; doi:10.1242/jeb.247519)
Supplement: Dataset 1. [file jexbio-227-247519-Dataset1.zip › Dataset1/DataS1/Motion Files/Point Kinematics/sts_additional_trial_digits_contact_r_pos.sto]

PointPosition
version=1
nRows=317
nColumns=4
inDegrees=no
No description.
endheader
time	state_0	state_1	state_2
0	0.16977232	0.03494784	0.08034936
0.004	0.16975147	0.03489507	0.08037945
0.008	0.16984342	0.03502993	0.08020779
0.012	0.16981925	0.03497443	0.08024917
0.016	0.1698046	0.03494569	0.08026984
0.02	0.16978647	0.03489895	0.08030342
0.024	0.16983803	0.03489621	0.08020872
0.028	0.16981671	0.03485494	0.08023993
0.032	0.16979971	0.03481588	0.08027223
0.036	0.16978757	0.03477728	0.08030366
0.04	0.16978203	0.03475653	0.08032336
0.044	0.16979283	0.03495804	0.08007891
0.048	0.16980044	0.03490418	0.08013301
0.052	0.16979782	0.03488023	0.08016495
0.056	0.16980347	0.03485575	0.08019524
0.06	0.16981525	0.03483577	0.08022195
0.064	0.16983346	0.03482042	0.08024478
0.068	0.16985855	0.03480999	0.0802635
0.072	0.16989093	0.03480477	0.08027784
0.076	0.16971963	0.03496551	0.08001964
0.08	0.16983418	0.03490582	0.08013645
0.084	0.16989782	0.03492514	0.08013956
0.088	0.16996009	0.03494553	0.08013791
0.092	0.17003593	0.03497047	0.08013325
0.096	0.16984499	0.03512195	0.08004938
0.1	0.16986763	0.03504611	0.08008146
0.104	0.16986219	0.03499773	0.08005229
0.108	0.16990777	0.03510214	0.07998968
0.112	0.16991135	0.03507598	0.0800801
0.116	0.16990873	0.03501923	0.08005567
0.12	0.16992237	0.03513611	0.0801506
0.124	0.16993541	0.03506975	0.08008164
0.128	0.16995038	0.03504685	0.08004076
0.132	0.16992096	0.03518907	0.08000799
0.136	0.16995262	0.0351201	0.08005416
0.14	0.16997287	0.03507822	0.08001769
0.144	0.16996235	0.03519375	0.07998409
0.148	0.16999824	0.03515017	0.0800426
0.152	0.16999106	0.03510124	0.08002725
0.156	0.17001471	0.03520127	0.08007288
0.16	0.17004098	0.03515631	0.08004295
0.164	0.17002172	0.03511871	0.08002046
0.168	0.17005496	0.03521182	0.08001996
0.172	0.17007109	0.03517733	0.08002107
0.176	0.17010431	0.03513841	0.08000923
0.18	0.17013219	0.03515586	0.08001551
0.184	0.17008251	0.03514851	0.08000784
0.188	0.17012256	0.03519622	0.07998924
0.192	0.17015022	0.0351859	0.079983
0.196	0.17021292	0.03512664	0.0799859
0.2	0.17021117	0.03517505	0.07999976
0.204	0.17025174	0.03518841	0.07995575
0.208	0.17024538	0.0352107	0.07996266
0.212	0.17034674	0.03510631	0.07998884
0.216	0.17032239	0.03518112	0.07998363
0.22	0.17038304	0.03518648	0.07994746
0.224	0.17036188	0.03523704	0.07994928
0.228	0.17050222	0.03506675	0.08000713
0.232	0.17045739	0.03517862	0.07998549
0.236	0.1705397	0.03518716	0.07994537
0.24	0.17050208	0.03526064	0.07994466
0.244	0.17059395	0.03525989	0.07995804
0.248	0.17055098	0.03532473	0.0799687
0.252	0.17073493	0.03525697	0.07994694
0.256	0.17079074	0.03527797	0.07992292
0.26	0.17092071	0.03519226	0.07997766
0.264	0.17092027	0.03518435	0.0799108
0.268	0.17106076	0.0351647	0.08005092
0.272	0.17102948	0.03534435	0.0798787
0.276	0.17109846	0.03534468	0.07989461
0.28	0.17116904	0.03533374	0.07989079
0.284	0.17124174	0.03535111	0.07991204
0.288	0.17132512	0.03534179	0.07986742
0.292	0.17142982	0.03539426	0.079836
0.296	0.17150416	0.03538685	0.07982613
0.3	0.17159335	0.03537994	0.07982258
0.304	0.17171189	0.03535007	0.07984341
0.308	0.17187534	0.0352511	0.079811
0.312	0.17190853	0.03538787	0.07979355
0.316	0.17203478	0.03540066	0.07980372
0.32	0.17215907	0.03529761	0.07979287
0.324	0.17214542	0.03542187	0.07980302
0.328	0.17212218	0.03535036	0.07971838
0.332	0.17234091	0.03542166	0.07981992
0.336	0.17235068	0.03542953	0.07963461
0.34	0.17251615	0.03544721	0.07989566
0.344	0.17265993	0.03540873	0.07974771
0.348	0.17275391	0.03544146	0.0797821
0.352	0.17275637	0.03538972	0.079761
0.356	0.17287993	0.03534671	0.07976537
0.36	0.17298089	0.03544207	0.07969668
0.364	0.17301027	0.03544503	0.07969098
0.368	0.17308076	0.03545661	0.07968854
0.372	0.17312246	0.03548064	0.07969937
0.376	0.1731901	0.03549796	0.07972808
0.38	0.17324042	0.0354916	0.07973425
0.384	0.17328797	0.03550185	0.0797265
0.388	0.17333435	0.03551818	0.07972132
0.392	0.17337895	0.03553689	0.07971649
0.396	0.17342205	0.03555584	0.07971128
0.4	0.17346899	0.03559515	0.07968495
0.404	0.17350921	0.03562377	0.07966381
0.408	0.17355135	0.03564706	0.07964885
0.412	0.17359234	0.03566912	0.07963168
0.416	0.17363336	0.03569212	0.07961284
0.42	0.17367345	0.0357163	0.07959198
0.424	0.17371227	0.03574102	0.07957081
0.428	0.1737488	0.03576441	0.07955093
0.432	0.17364307	0.03559286	0.07972214
0.436	0.17365972	0.03563585	0.07965567
0.44	0.17371407	0.03569776	0.07962186
0.444	0.17375486	0.03573907	0.07960058
0.448	0.17376749	0.03568051	0.07969746
0.452	0.17379911	0.03570219	0.07968092
0.456	0.17394306	0.03551794	0.07984187
0.46	0.17393852	0.0355522	0.0797838
0.464	0.1739929	0.0356057	0.07978809
0.468	0.17402835	0.03564533	0.07977881
0.472	0.17406375	0.03568092	0.07979601
0.476	0.17398749	0.03579158	0.07988333
0.48	0.17396687	0.03581205	0.07983585
0.484	0.17401604	0.03588223	0.07989769
0.488	0.17400206	0.03591167	0.07983426
0.492	0.17406855	0.03595033	0.07983522
0.496	0.17408853	0.03600927	0.07992865
0.5	0.17410983	0.03602488	0.07990587
0.504	0.17414976	0.03604436	0.07993931
0.508	0.17398047	0.03568798	0.08004405
0.512	0.17405188	0.03575125	0.08005616
0.516	0.17418379	0.03576122	0.08000727
0.52	0.1740595	0.03582588	0.08009539
0.524	0.17416216	0.0359169	0.08007968
0.528	0.17414398	0.03594939	0.08010846
0.532	0.17425769	0.03599632	0.08012223
0.536	0.17423049	0.03604485	0.08015015
0.54	0.17431066	0.03611935	0.08007716
0.544	0.174044	0.03630919	0.08010497
0.548	0.17413336	0.03628956	0.08014593
0.552	0.17420637	0.03618506	0.08023794
0.556	0.17429129	0.03624268	0.08019145
0.56	0.17440195	0.03614274	0.0803569
0.564	0.17447192	0.03618903	0.08027711
0.568	0.17442681	0.03645301	0.08032019
0.572	0.17457233	0.0365124	0.08031358
0.576	0.17467699	0.03626713	0.08043059
0.58	0.17478294	0.03630466	0.08043263
0.584	0.17491785	0.03619141	0.08054608
0.588	0.1749697	0.03619281	0.08052437
0.592	0.17507701	0.03609737	0.08061274
0.596	0.17513731	0.03610364	0.08061009
0.6	0.17503214	0.03651914	0.08049918
0.604	0.17509725	0.03650293	0.08047464
0.608	0.17518334	0.03609485	0.08062067
0.612	0.17522276	0.03608839	0.08054886
0.616	0.17527692	0.03579572	0.08052551
0.62	0.17521145	0.03575956	0.08048471
0.624	0.17524064	0.03556298	0.08043893
0.628	0.17516381	0.03562534	0.08027457
0.632	0.17497518	0.03528554	0.08035811
0.636	0.17486215	0.03541225	0.08013023
0.64	0.17454624	0.03522806	0.08011329
0.644	0.17431976	0.03484303	0.08009287
0.648	0.17398766	0.03494065	0.07986611
0.652	0.17353472	0.03491832	0.07968943
0.656	0.17302204	0.03491341	0.07949401
0.66	0.17247115	0.03428215	0.07940762
0.664	0.17178397	0.03436131	0.07912658
0.668	0.17115761	0.03375501	0.07907896
0.672	0.17022657	0.03393932	0.07879218
0.676	0.16929067	0.03409293	0.07852824
0.68	0.16839005	0.03344872	0.07857093
0.684	0.16721684	0.03351285	0.07823876
0.688	0.16594657	0.03400233	0.07828263
0.692	0.16489102	0.03303992	0.07835694
0.696	0.16339723	0.03367265	0.07810422
0.7	0.16218734	0.03298094	0.07825026
0.704	0.1606541	0.03322196	0.07816521
0.708	0.15911352	0.0333801	0.07811316
0.712	0.1575735	0.03362255	0.07807817
0.716	0.15589676	0.03391433	0.07795457
0.72	0.1543973	0.03385058	0.0780955
0.724	0.15280115	0.03384263	0.07818494
0.728	0.15121601	0.03407981	0.07821928
0.732	0.14960761	0.03491955	0.07806374
0.736	0.14829943	0.03422548	0.07839739
0.74	0.14694229	0.03460854	0.07846653
0.744	0.14565744	0.03481815	0.07857353
0.748	0.14442619	0.03548397	0.07860976
0.752	0.14356205	0.03501205	0.07880365
0.756	0.14274034	0.03514553	0.07908343
0.76	0.14192393	0.03578212	0.07907363
0.764	0.14148732	0.0354327	0.07934309
0.768	0.14104475	0.03548292	0.07937713
0.772	0.14077994	0.0356103	0.07949577
0.776	0.14066038	0.0357684	0.07957223
0.78	0.14061766	0.03594369	0.07960413
0.784	0.14069478	0.03653239	0.07992276
0.788	0.1408214	0.03632273	0.0797008
0.792	0.14106844	0.03684246	0.0799854
0.796	0.14141542	0.03667306	0.07970706
0.8	0.14176417	0.0372169	0.08003711
0.804	0.1421884	0.03694791	0.07957558
0.808	0.14263969	0.03752535	0.0790458
0.812	0.14315079	0.03749326	0.079144
0.816	0.14373124	0.03791825	0.07955064
0.82	0.14420378	0.03767446	0.0791507
0.824	0.14479818	0.03807331	0.07950574
0.828	0.14525494	0.03787896	0.07906186
0.832	0.14575591	0.03825807	0.07924831
0.836	0.14633379	0.03846765	0.07948716
0.84	0.14679131	0.03810607	0.07896362
0.844	0.14725716	0.03816971	0.0788621
0.848	0.147716	0.03825172	0.07882826
0.852	0.14809659	0.03853732	0.07893476
0.856	0.14856044	0.03828489	0.07874004
0.86	0.1489022	0.0385483	0.07880225
0.864	0.14928632	0.03831501	0.07865042
0.868	0.1496372	0.03853493	0.07868027
0.872	0.14979154	0.03877694	0.07873515
0.876	0.15014815	0.03895989	0.0788281
0.88	0.15042945	0.03835716	0.07848472
0.884	0.15066892	0.03860284	0.07857834
0.888	0.15087401	0.03881426	0.07859778
0.892	0.15091996	0.03899425	0.07844677
0.896	0.15113963	0.03919059	0.07845483
0.9	0.15134079	0.0383034	0.07829596
0.904	0.15148562	0.03854384	0.07826826
0.908	0.15149317	0.03880892	0.07821431
0.912	0.15168988	0.03816535	0.07834539
0.916	0.15178707	0.03842333	0.07825513
0.92	0.15185665	0.03870359	0.07818928
0.924	0.15191175	0.03898166	0.07812254
0.928	0.15188845	0.03828968	0.07883485
0.932	0.15196077	0.03854397	0.07878297
0.936	0.15201322	0.03881712	0.07869536
0.94	0.15205524	0.0390848	0.07860923
0.944	0.15215112	0.03852408	0.07845972
0.948	0.15217504	0.03880756	0.07839392
0.952	0.15220567	0.03908386	0.0783573
0.956	0.15223469	0.03935369	0.07831799
0.96	0.15226457	0.03961611	0.07828726
0.964	0.15229351	0.03986977	0.07826723
0.968	0.15240502	0.03890613	0.07842781
0.972	0.15238969	0.03919973	0.07844309
0.976	0.15240829	0.03948331	0.07843858
0.98	0.15241935	0.03976003	0.0784599
0.984	0.15244278	0.04002667	0.07848427
0.988	0.152458	0.04028241	0.07852189
0.992	0.15260478	0.03978274	0.07863721
0.996	0.15259904	0.04000734	0.07864971
1	0.15261417	0.04026948	0.07864556
1.004	0.15258993	0.0405163	0.07868534
1.008	0.15259731	0.0407383	0.07871115
1.012	0.1525971	0.04094521	0.07874827
1.016	0.15260389	0.04112935	0.07879397
1.02	0.15259032	0.04130265	0.07885572
1.024	0.15280036	0.04005622	0.0788392
1.028	0.15270065	0.0403123	0.07890742
1.032	0.15270657	0.04053381	0.07891431
1.036	0.15262269	0.03971109	0.07905071
1.04	0.15266287	0.0400377	0.07923323
1.044	0.15269829	0.04023647	0.07926678
1.048	0.15264864	0.04051344	0.07941219
1.052	0.15268969	0.04067825	0.07946303
1.056	0.15266268	0.04091323	0.07962438
1.06	0.15271639	0.04102529	0.07967537
1.064	0.15296825	0.04015356	0.07944621
1.068	0.1529135	0.04038783	0.07953661
1.072	0.15291895	0.04058805	0.07967821
1.076	0.15301026	0.04028648	0.07979066
1.08	0.15306029	0.04050351	0.07989987
1.084	0.15306751	0.04066705	0.08006208
1.088	0.15323721	0.0402879	0.08006632
1.092	0.15324951	0.04052115	0.08021746
1.096	0.15327615	0.04069588	0.08040776
1.1	0.15340924	0.04033524	0.08040202
1.104	0.15343726	0.04055669	0.08055512
1.108	0.1534562	0.04072896	0.08074669
1.112	0.15358204	0.04048939	0.08076697
1.116	0.15363389	0.04069436	0.08087733
1.12	0.15364126	0.04084418	0.08105174
1.124	0.1536761	0.0409436	0.08120312
1.128	0.15389245	0.04045527	0.08088927
1.132	0.15388629	0.04060726	0.08098801
1.136	0.15390478	0.04075805	0.08112587
1.14	0.15391253	0.04083218	0.0811738
1.144	0.15413647	0.04040383	0.08082906
1.148	0.154099	0.04056106	0.08090781
1.152	0.15411481	0.04065485	0.0809615
1.156	0.15414573	0.04069455	0.08098259
1.16	0.15417096	0.04067704	0.0809524
1.164	0.15419807	0.04063514	0.08090516
1.168	0.15427539	0.0405637	0.08081834
1.172	0.15445293	0.04018514	0.0802739
1.176	0.15450548	0.04039342	0.08035469
1.18	0.15452424	0.04043577	0.08032426
1.184	0.15448954	0.04044437	0.08034672
1.188	0.15474411	0.03996756	0.07998236
1.192	0.15469642	0.04015459	0.08000782
1.196	0.15474951	0.04022764	0.08008627
1.2	0.15475628	0.04010314	0.07978554
1.204	0.1548462	0.04021902	0.07986
1.208	0.15483831	0.04038697	0.07986583
1.212	0.1551746	0.04084699	0.07985137
1.216	0.15505956	0.04011846	0.07962727
1.22	0.15531803	0.04058653	0.07956793
1.224	0.1550387	0.04054232	0.0796721
1.228	0.15516692	0.04108996	0.07958298
1.232	0.15505768	0.04067667	0.07953405
1.236	0.1551711	0.04117912	0.07945456
1.24	0.15524068	0.04053631	0.07954006
1.244	0.15535012	0.04098783	0.07942325
1.248	0.15519394	0.04092232	0.07950747
1.252	0.15529423	0.04137716	0.07943719
1.256	0.15533749	0.04188105	0.07940542
1.26	0.1552354	0.04113723	0.07939411
1.264	0.15528997	0.04154332	0.07927389
