# Supplementary material for: Hindlimb kinematics, kinetics and muscle dynamics during sit-to-stand and sit-to-walk transitions in emus (Dromaius novaehollandiae)
Source: J Exp Biol. 2024 Dec 2;227(24):jeb247519. doi: 10.1242/jeb.247519 (PMC11708823; doi:10.1242/jeb.247519)
Supplement: Dataset 1. [file jexbio-227-247519-Dataset1.zip › Dataset1/DataS1/Motion Files/Point Kinematics/sts_additional_trial_pes_contact_r_pos.sto]

PointPosition
version=1
nRows=317
nColumns=4
inDegrees=no
No description.
endheader
time	state_0	state_1	state_2
0	-0.12508683	-0.00495712	0.11579946
0.004	-0.12510563	-0.00504224	0.11580995
0.008	-0.12506679	-0.00538333	0.11462118
0.012	-0.12508566	-0.00546966	0.11467035
0.016	-0.12509968	-0.00550446	0.11468911
0.02	-0.12511464	-0.0055799	0.11471574
0.024	-0.12486536	-0.00698046	0.11415506
0.028	-0.12488677	-0.00702149	0.11418556
0.032	-0.12490325	-0.00706489	0.11421703
0.036	-0.12491176	-0.00712834	0.11424915
0.04	-0.12491569	-0.00716055	0.11426868
0.044	-0.12490962	-0.00724575	0.11361574
0.048	-0.1249023	-0.00730692	0.11365701
0.052	-0.1249049	-0.00733225	0.11368719
0.056	-0.12489879	-0.00735999	0.11371734
0.06	-0.12488618	-0.00738442	0.11374553
0.064	-0.12486692	-0.00740461	0.11377146
0.068	-0.12484067	-0.00741942	0.1137948
0.072	-0.12480715	-0.00742768	0.11381521
0.076	-0.12503234	-0.00716821	0.11318598
0.08	-0.12494524	-0.00693312	0.11340997
0.084	-0.12488083	-0.00691353	0.11341977
0.088	-0.12481962	-0.00688229	0.11342223
0.092	-0.12474698	-0.00682988	0.11342361
0.096	-0.12496782	-0.00659236	0.11317759
0.1	-0.12497862	-0.00641646	0.11322416
0.104	-0.12501632	-0.00620773	0.11322593
0.108	-0.1249342	-0.00637103	0.11315481
0.112	-0.12498401	-0.00605399	0.11319515
0.116	-0.12503151	-0.00578126	0.11317737
0.12	-0.12496207	-0.00616127	0.11316601
0.124	-0.12499628	-0.00581612	0.11318414
0.128	-0.12502374	-0.00552085	0.1131567
0.132	-0.12498767	-0.00587919	0.11311425
0.136	-0.1250238	-0.00548422	0.11312525
0.14	-0.12505442	-0.00513606	0.11311186
0.144	-0.12497026	-0.00568678	0.11313932
0.148	-0.12500735	-0.00524398	0.11314128
0.152	-0.12508345	-0.00479008	0.11312098
0.156	-0.12494054	-0.00555797	0.11321115
0.16	-0.12498628	-0.00505525	0.11320612
0.164	-0.12508048	-0.00455577	0.11316303
0.168	-0.12491785	-0.00541345	0.11320232
0.172	-0.1249812	-0.00486692	0.11319925
0.176	-0.12485905	-0.00537367	0.11343018
0.18	-0.12490918	-0.00486354	0.11333866
0.184	-0.12504649	-0.00430481	0.11322841
0.188	-0.12488973	-0.00522769	0.11311186
0.192	-0.12493648	-0.00469403	0.11309817
0.196	-0.12476479	-0.00529863	0.11342173
0.2	-0.1248542	-0.00473973	0.11327169
0.204	-0.12476248	-0.00527051	0.11303114
0.208	-0.12484949	-0.00469543	0.11298551
0.212	-0.12464637	-0.00533343	0.11327254
0.216	-0.12475492	-0.00476307	0.11311551
0.22	-0.1246334	-0.00534213	0.11291165
0.224	-0.12473346	-0.00475626	0.11285591
0.228	-0.1245049	-0.00532368	0.11320928
0.232	-0.12462972	-0.0047518	0.11302993
0.236	-0.12448349	-0.00539125	0.11276788
0.24	-0.1245956	-0.00478908	0.11274139
0.244	-0.12435851	-0.00548572	0.11318326
0.248	-0.12449318	-0.00487308	0.11303983
0.252	-0.12429111	-0.00511773	0.11278702
0.256	-0.12419284	-0.00522631	0.11300127
0.26	-0.12413111	-0.00499558	0.11282652
0.264	-0.12407377	-0.0052838	0.11295148
0.268	-0.12396317	-0.00513955	0.11301986
0.272	-0.12396465	-0.00519495	0.11275428
0.276	-0.12388487	-0.00528922	0.11274611
0.28	-0.12379879	-0.00529476	0.11287189
0.284	-0.1237266	-0.00533653	0.112811
0.288	-0.12362831	-0.00536206	0.11287262
0.292	-0.12356808	-0.00515317	0.11260017
0.296	-0.12347545	-0.00524345	0.11264891
0.3	-0.12337014	-0.00530946	0.11270993
0.304	-0.12330314	-0.00503018	0.11263504
0.308	-0.12315139	-0.00504819	0.11258772
0.312	-0.12305938	-0.00514876	0.11279033
0.316	-0.12297987	-0.00490819	0.11264997
0.32	-0.12287327	-0.00490069	0.11260607
0.324	-0.1227473	-0.0054406	0.11306946
0.328	-0.12283863	-0.0049978	0.11299024
0.332	-0.12252549	-0.00560155	0.11310574
0.336	-0.12253947	-0.0052281	0.1131388
0.34	-0.12244628	-0.00506674	0.11291447
0.344	-0.1222738	-0.0052116	0.11293227
0.348	-0.12222277	-0.0049751	0.11281296
0.352	-0.12223996	-0.00491124	0.11273711
0.356	-0.12212748	-0.0049106	0.11267364
0.36	-0.12190962	-0.00539727	0.11286387
0.364	-0.1219015	-0.0052359	0.1128413
0.368	-0.12177179	-0.00556621	0.11293005
0.372	-0.12174597	-0.00542215	0.1129213
0.376	-0.12169048	-0.00538776	0.1128359
0.38	-0.12164285	-0.00539298	0.11279122
0.384	-0.12158859	-0.00541454	0.1127751
0.388	-0.12153223	-0.00544994	0.11276521
0.392	-0.12147595	-0.00549152	0.11275886
0.396	-0.12142061	-0.00553464	0.11275382
0.4	-0.12135625	-0.00558013	0.11274481
0.404	-0.12130118	-0.00561766	0.1127401
0.408	-0.12124685	-0.00564886	0.11273141
0.412	-0.12119464	-0.00567234	0.11272243
0.416	-0.12114336	-0.00568622	0.1127136
0.42	-0.12109414	-0.0056887	0.11270524
0.424	-0.12104789	-0.00567719	0.11269819
0.428	-0.12100633	-0.00564946	0.11269328
0.432	-0.12094296	-0.00681462	0.11312039
0.436	-0.12090676	-0.00669921	0.1132791
0.44	-0.12085098	-0.0066055	0.11326056
0.444	-0.12081854	-0.0064753	0.11324114
0.448	-0.12084564	-0.00628793	0.11326032
0.452	-0.12083145	-0.00610599	0.11325644
0.456	-0.12046147	-0.00702047	0.11472491
0.46	-0.1204805	-0.00673746	0.11480751
0.464	-0.12045613	-0.00648228	0.11476455
0.468	-0.12045409	-0.00619808	0.1147316
0.472	-0.12045523	-0.00590771	0.11471133
0.476	-0.12033603	-0.00693712	0.1149767
0.48	-0.12039561	-0.00644397	0.11513457
0.484	-0.12021639	-0.00700662	0.11529585
0.488	-0.1202867	-0.00643725	0.11538218
0.492	-0.12029148	-0.00594433	0.11530301
0.496	-0.12008676	-0.0069512	0.11561431
0.5	-0.12014895	-0.0062686	0.11566772
0.504	-0.12019926	-0.00570823	0.11556822
0.508	-0.12041182	-0.0068466	0.11497608
0.512	-0.12043672	-0.00608361	0.1149848
0.516	-0.12040067	-0.0054517	0.11483655
0.52	-0.12024363	-0.00689085	0.11539849
0.524	-0.12024395	-0.00605674	0.11537846
0.528	-0.12005954	-0.0070815	0.11567725
0.532	-0.12007422	-0.0061686	0.11562937
0.536	-0.11987409	-0.00727119	0.11598855
0.54	-0.11991024	-0.00626531	0.11604201
0.544	-0.11993066	-0.00794342	0.11522773
0.548	-0.11983142	-0.00774249	0.11569351
0.552	-0.11974735	-0.00799678	0.11585869
0.556	-0.11980766	-0.00687017	0.11589842
0.56	-0.11948844	-0.0081557	0.11647921
0.564	-0.11956655	-0.00697485	0.11653908
0.568	-0.11918435	-0.00862232	0.11683995
0.572	-0.11920001	-0.00743612	0.11690474
0.576	-0.11896196	-0.00862912	0.11752321
0.58	-0.11901839	-0.00739544	0.11764567
0.584	-0.11865374	-0.00880625	0.11827079
0.588	-0.11877032	-0.00751351	0.11842743
0.592	-0.11842534	-0.00891678	0.11896475
0.596	-0.11852628	-0.0075913	0.11922264
0.6	-0.11809171	-0.00935158	0.11948303
0.604	-0.11821255	-0.0079919	0.11965751
0.608	-0.11807435	-0.00901155	0.12033699
0.612	-0.11819401	-0.00758919	0.12067042
0.616	-0.11798384	-0.00859466	0.12146244
0.62	-0.11824048	-0.00710347	0.12165975
0.624	-0.11804956	-0.00792356	0.12241192
0.628	-0.1183036	-0.00637199	0.12250796
0.632	-0.11844691	-0.00676805	0.12323132
0.636	-0.11871868	-0.00512314	0.12336297
0.64	-0.11923096	-0.00331963	0.12382414
0.644	-0.11945871	-0.00375926	0.12452691
0.648	-0.11994977	-0.00185367	0.12476852
0.652	-0.12058116	0.00017854	0.12505582
0.656	-0.12126175	0.00231032	0.12536848
0.66	-0.12216821	0.00347403	0.1256797
0.664	-0.12299036	0.00585821	0.12601269
0.668	-0.12422322	0.00900688	0.12591835
0.672	-0.12536631	0.01221064	0.12588689
0.676	-0.12636904	0.01505216	0.12637798
0.68	-0.12810389	0.02070332	0.12566781
0.684	-0.12953307	0.02492995	0.12535792
0.688	-0.13091538	0.0292332	0.12537563
0.692	-0.13248756	0.03574598	0.12527833
0.696	-0.13398594	0.04073334	0.1246386
0.7	-0.13540996	0.04837142	0.1243979
0.704	-0.13677371	0.05542687	0.12399279
0.708	-0.13799062	0.06285732	0.12342025
0.712	-0.13899956	0.0705917	0.12273805
0.716	-0.13986282	0.07858099	0.12262109
0.72	-0.14045929	0.08694337	0.12167532
0.724	-0.14086256	0.09516052	0.12149252
0.728	-0.14094556	0.10351387	0.12107807
0.732	-0.14109052	0.11057435	0.12055641
0.736	-0.14024851	0.11988947	0.12053396
0.74	-0.13946472	0.12777037	0.1204367
0.744	-0.13841855	0.13558315	0.1206237
0.748	-0.13753442	0.14212802	0.12071416
0.752	-0.13555014	0.15012295	0.120813
0.756	-0.1338024	0.15674077	0.12142561
0.76	-0.13214322	0.16276976	0.12212039
0.764	-0.12966997	0.16918332	0.12243657
0.768	-0.12738929	0.17491922	0.1230915
0.772	-0.12498425	0.18026022	0.12369371
0.776	-0.12243063	0.18532035	0.12448339
0.78	-0.11980669	0.1901325	0.12534082
0.784	-0.11747972	0.19405276	0.12702451
0.788	-0.11443164	0.19905386	0.12683671
0.792	-0.11194123	0.20266404	0.12840135
0.796	-0.10891149	0.20678341	0.12845839
0.8	-0.10635571	0.21021212	0.12988678
0.804	-0.10328228	0.21409456	0.12963971
0.808	-0.10026632	0.21789575	0.13021308
0.812	-0.09747743	0.22099808	0.13076053
0.816	-0.09484662	0.22394137	0.13164253
0.82	-0.09188993	0.22713224	0.13147652
0.824	-0.08927405	0.22992874	0.13214496
0.828	-0.08632865	0.23302859	0.13181464
0.832	-0.08375344	0.23570155	0.13248783
0.836	-0.08116615	0.23827227	0.13251523
0.84	-0.07818316	0.24117235	0.13197367
0.844	-0.07535926	0.24404892	0.13159692
0.848	-0.07272699	0.24656332	0.13153191
0.852	-0.07012006	0.24931347	0.13115971
0.856	-0.06746944	0.25156088	0.1309001
0.86	-0.06492099	0.25419331	0.13033678
0.864	-0.06231238	0.25641236	0.12997213
0.868	-0.05990798	0.25881683	0.12908407
0.872	-0.05735235	0.26147594	0.12861124
0.876	-0.055089	0.26355154	0.1280832
0.88	-0.05253087	0.26543819	0.12730846
0.884	-0.05028138	0.26761195	0.12665505
0.888	-0.04804136	0.26979058	0.12568451
0.892	-0.04545229	0.27237369	0.12456861
0.896	-0.0433808	0.27428957	0.12368422
0.9	-0.04092614	0.27582701	0.12259053
0.904	-0.0387536	0.27783433	0.12173823
0.908	-0.03642623	0.28016375	0.12044205
0.912	-0.03413414	0.28161426	0.11932104
0.916	-0.03197686	0.2835517	0.11841716
0.92	-0.02983493	0.28550368	0.11747012
0.924	-0.02769479	0.28743188	0.11653245
0.928	-0.02559419	0.28888408	0.11480701
0.932	-0.02350324	0.29065895	0.11393392
0.936	-0.02137818	0.29246939	0.11299193
0.94	-0.01923739	0.29426914	0.11202732
0.944	-0.01682941	0.29568864	0.11047066
0.948	-0.01473558	0.29738614	0.10975121
0.952	-0.01262259	0.29908522	0.10886074
0.956	-0.01049313	0.30076953	0.10792852
0.96	-0.00837029	0.30242314	0.10695399
0.964	-0.00624985	0.3040451	0.10596977
0.968	-0.00376346	0.30507037	0.10395783
0.972	-0.00164782	0.30664289	0.10338191
0.976	0.00043709	0.30817643	0.10247047
0.98	0.00253617	0.30969571	0.10156415
0.984	0.0046196	0.31117518	0.10057356
0.988	0.00670655	0.31262927	0.09958953
0.992	0.00876588	0.31352531	0.09772544
0.996	0.0110253	0.31495305	0.09721189
1	0.01311246	0.31633314	0.0961684
1.004	0.01525287	0.31771255	0.09535159
1.008	0.01734517	0.31902372	0.09425206
1.012	0.01947633	0.32031105	0.0933555
1.016	0.02157706	0.32154506	0.09232034
1.02	0.02370381	0.32276359	0.09142391
1.024	0.02602694	0.32293035	0.08958346
1.028	0.02828901	0.32423527	0.08926516
1.032	0.03039573	0.32539569	0.08823305
1.036	0.03297251	0.32598232	0.086587
1.04	0.03493155	0.32709534	0.08644649
1.044	0.03700641	0.32813226	0.08543126
1.048	0.03911474	0.32926976	0.08496808
1.052	0.04122284	0.33025078	0.0839559
1.056	0.04333235	0.33130569	0.08352191
1.06	0.04546576	0.33220464	0.08260536
1.064	0.04761756	0.33224315	0.08139309
1.068	0.04991212	0.3333088	0.08087286
1.072	0.0520847	0.33426197	0.08037167
1.076	0.05444222	0.3348237	0.0795253
1.08	0.05649296	0.33569626	0.07934947
1.084	0.05864082	0.33654843	0.07897775
1.088	0.06085898	0.3369071	0.07813157
1.092	0.06293689	0.33776983	0.07819933
1.096	0.06503884	0.33856273	0.07794835
1.1	0.06723997	0.33889258	0.07720089
1.104	0.06927034	0.33967867	0.07730997
1.108	0.07131125	0.34040668	0.07706331
1.112	0.07339192	0.34075417	0.07644473
1.116	0.07526088	0.34143389	0.07645316
1.12	0.07719038	0.34207062	0.0761361
1.124	0.07910365	0.34263556	0.07570869
1.128	0.08098441	0.34265659	0.0753606
1.132	0.08278903	0.34322367	0.07491108
1.136	0.08454608	0.3437618	0.07436278
1.14	0.08629492	0.34421605	0.07371585
1.144	0.0879156	0.34416689	0.07313779
1.148	0.0896397	0.34468271	0.07257594
1.152	0.09127668	0.34509411	0.07186449
1.156	0.09291736	0.34544153	0.07107696
1.16	0.0945382	0.34572516	0.07033356
1.164	0.09618131	0.34598277	0.06954796
1.168	0.09774012	0.34618327	0.06886253
1.172	0.09918641	0.34611012	0.06810569
1.176	0.10047812	0.34652878	0.06797409
1.18	0.10215858	0.34681613	0.06695172
1.184	0.10384983	0.3470827	0.06612913
1.188	0.10520468	0.34684148	0.06548678
1.192	0.10684931	0.34726292	0.06486614
1.196	0.10842544	0.3475315	0.06415023
1.2	0.10983778	0.3476162	0.06315491
1.204	0.11110323	0.34789086	0.06307874
1.208	0.11271196	0.34824264	0.06236128
1.212	0.11339301	0.34871904	0.06181622
1.216	0.11540954	0.34828606	0.06110794
1.22	0.11604187	0.34877053	0.06053306
1.224	0.11822558	0.34899482	0.06011619
1.228	0.11876109	0.34955772	0.05951181
1.232	0.12100323	0.34938246	0.0586441
1.236	0.12149457	0.34988979	0.05803078
1.24	0.12323056	0.3494183	0.05763308
1.244	0.12376041	0.34987843	0.0570332
1.248	0.12541846	0.34996977	0.05683339
1.252	0.12591622	0.35042401	0.05624243
1.256	0.12639111	0.35092714	0.05566512
1.26	0.12830312	0.35034566	0.05516729
1.264	0.12879296	0.35075326	0.05459095
	0.12922807	0.35125321	0.05402759
	0.13077661	0.35095084	0.05370084
	0.13122914	0.35135551	0.05311917
	0.13194492	0.35163114	0.05290165
	0.13241374	0.35200332	0.0523257
	0.13334417	0.35134282	0.05149726
	0.13379846	0.35171587	0.05093155
	0.13424962	0.35211046	0.05039415
	0.13520457	0.35189126	0.04991054
	0.13578862	0.35226083	0.0494554
	0.13642427	0.35232289	0.04885436
	0.13687619	0.35269642	0.04827061
	0.13770536	0.3524306	0.04719193
	0.13817273	0.35284099	0.04682332
	0.13867599	0.35296154	0.04636118
	0.13906915	0.3534678	0.0457666
	0.13959592	0.35377739	0.04521721
	0.14017621	0.35309676	0.04406398
	0.1405827	0.35362316	0.04349211
	0.14164712	0.35340619	0.04290858
	0.14205918	0.35394329	0.0423309
	0.14328667	0.35373096	0.04122243
	0.14371452	0.35423505	0.04066506
	0.14433685	0.35424066	0.04048022
	0.14483628	0.35466413	0.03990777
	0.14622836	0.35433768	0.03895686
	0.14667876	0.35484825	0.03838508
	0.14774563	0.35436658	0.03732141
	0.14819564	0.35487478	0.03676417
	0.14971913	0.35474803	0.03614023
	0.15016987	0.35525852	0.03557681
	0.15159702	0.35455362	0.03414269
	0.15210448	0.35500208	0.03360576
	0.15395058	0.35498357	0.03281891
	0.15442573	0.35547843	0.03227459
	0.15568247	0.35523103	0.03109008
	0.15615513	0.35567521	0.03059688
	0.15819979	0.35547612	0.02982423
	0.1591186	0.3550103	0.02796213
	0.16050529	0.35543732	0.02807396
	0.16175476	0.35549192	0.02690832
	0.16217257	0.35595738	0.02636408
	0.16426708	0.3558981	0.02564785
	0.16570788	0.35562828	0.02476041
	0.16681435	0.35565971	0.02405793
	0.16729811	0.35605221	0.02337997
	0.16961022	0.35611259	0.02382748
	0.17077693	0.35631625	0.02310973
	0.17178692	0.35645985	0.02239174
	0.17218131	0.35688726	0.02186741
	0.17353297	0.35661267	0.02058308
	0.17391253	0.35704732	0.02007312
	0.17564536	0.35703546	0.01965525
	0.17602157	0.35743283	0.0191405
	0.17740504	0.35726649	0.01820097
	0.17772519	0.35766358	0.01768175
	0.17894434	0.35756104	0.01677791
	0.17927525	0.35796756	0.01625512
	0.18056157	0.35793801	0.01607515
	0.18086084	0.35833976	0.01554682
	0.18125703	0.35867259	0.01504996
	0.18260321	0.35851262	0.01414644
	0.18287884	0.35889693	0.01362109
	0.18325966	0.35922323	0.01314019
	0.18359531	0.35956676	0.01264617
	0.18442932	0.3596177	0.01170866
	0.18475153	0.35996787	0.01122881
	0.18513009	0.36028049	0.01076212
	0.18547096	0.36060591	0.01028316
	0.18686546	0.36048669	0.00992802
	0.18720769	0.36080192	0.00944343
	0.18754062	0.36111367	0.00895965
	0.18788139	0.36141777	0.00847837
	0.1891994	0.36132286	0.00739617
	0.18952597	0.36162107	0.00693775
	0.18984319	0.3619037	0.00647387
	0.19016959	0.36217965	0.00601443
	0.1898533	0.36236902	0.00544575
	0.19016401	0.36266736	0.00496774
	0.19056319	0.36291886	0.00452504
	0.19092579	0.36317872	0.00406135
	0.19257517	0.36324693	0.00348565
	0.19291887	0.36348214	0.00303195
	0.19324292	0.36371872	0.00257232
	0.19339108	0.36381325	0.00193795
	0.19370143	0.36407384	0.00147154
	0.19408256	0.36430001	0.00104463
	0.19443614	0.36452039	0.00060452
	0.19616087	0.36436903	-0.00015548
	0.19648566	0.36459093	-0.00057455
	0.1968075	0.3647992	-0.00099045
	0.1976884	0.36475686	-0.00135115
	0.19801174	0.36496347	-0.00176419
	0.19832632	0.3651581	-0.00216942
	0.19916873	0.36522965	-0.00258754
	0.19944488	0.36541015	-0.00299113
	0.19976882	0.36559062	-0.00335927
	0.20007692	0.36562046	-0.00352404
	0.20035868	0.36579842	-0.00391409
	0.20070856	0.36596482	-0.00426249
	0.2013301	0.3661537	-0.00454464
	0.20236884	0.36592817	-0.00484979
	0.20263432	0.36609731	-0.00519678
	0.20291303	0.36624915	-0.00552245
	0.20322971	0.3663788	-0.00582723
	0.2040188	0.36625377	-0.00584172
	0.20426514	0.36642816	-0.00615528
	0.20452863	0.36658092	-0.00644657
	0.20481165	0.36672951	-0.00671957
	0.20562798	0.366532	-0.00697279
	0.20585288	0.36672642	-0.00724262
	0.20609075	0.36687992	-0.00749765
	0.20632168	0.36703531	-0.00773848
	0.20656587	0.36717296	-0.00796429
	0.20753027	0.36689887	-0.0080066
	0.20768422	0.36708064	-0.00825339
	0.2078863	0.36723122	-0.00847511
	0.20808575	0.36737855	-0.00868934
	0.20828194	0.36752438	-0.00889708
	0.20919004	0.36709123	-0.00920782
	0.20936969	0.36724877	-0.00941571
	0.20955092	0.36737901	-0.00962192
	0.20973135	0.36750287	-0.00982568
	0.20991107	0.3676208	-0.01002814
	0.21075344	0.36680253	-0.01076003
	0.21090094	0.36692898	-0.01097519
	0.21107602	0.3670124	-0.01118512
	0.21124699	0.3670852	-0.01138878
	0.21142165	0.36713864	-0.01158913
	0.21259887	0.36656204	-0.01229566
	0.21274987	0.3666555	-0.01249082
	0.2129193	0.36666817	-0.01268111
	0.21308487	0.36669404	-0.01286765
	0.2141792	0.36595823	-0.01313585
	0.21431929	0.36598118	-0.01332967
	0.21448395	0.36597002	-0.01349622
	0.2146467	0.36596261	-0.01365916
	0.21573976	0.36527042	-0.0138873
	0.2158635	0.36527491	-0.01405605
	0.21602521	0.3652499	-0.01418692
	0.21618567	0.3652304	-0.01431069
	0.21757868	0.36461205	-0.01420609
	0.21769211	0.36460536	-0.01432625
	0.21784057	0.36458164	-0.0144197
	0.21799072	0.36456327	-0.01450328
	0.2191015	0.36399719	-0.01447634
	0.21923938	0.36398737	-0.01454178
	0.21938131	0.36397072	-0.01460269
	0.21952832	0.36396477	-0.01465262
	0.21967607	0.36396249	-0.01469334
	0.21985116	0.3639533	-0.01477647
	0.22099763	0.36323551	-0.01447231
	0.22114988	0.3632173	-0.01453921
	0.22127674	0.36327286	-0.01453619
	0.22143642	0.36325177	-0.01461022
	0.22157969	0.36329687	-0.01461413
	0.22173967	0.36330588	-0.01467434
	0.2230319	0.36285053	-0.01500547
	0.22318247	0.36286338	-0.01506981
	0.22329076	0.36294422	-0.0150568
	0.223447	0.36295265	-0.01512729
	0.22354774	0.36304716	-0.01512528
	0.22370403	0.36306333	-0.01519898
	0.22380945	0.36315146	-0.01521498
	0.2239607	0.36319435	-0.01528422
	0.22454653	0.3633431	-0.01583437
	0.2250075	0.36251147	-0.01660399
	0.22510595	0.36260761	-0.01663021
	0.22521452	0.36269521	-0.01666425
	0.22531957	0.36278696	-0.01669986
	0.22542518	0.36288419	-0.01673773
	0.22553121	0.3629866	-0.01677771
	0.22563834	0.36309373	-0.01681993
	0.22574718	0.36320478	-0.01686475
	0.22633845	0.36327549	-0.01763079
	0.22639623	0.36341069	-0.01764068
	0.22649839	0.36351833	-0.01766804
	0.22658929	0.36362738	-0.01769616
	0.22668667	0.36373594	-0.01772703
	0.22678654	0.3638437	-0.01776037
	0.2268896	0.36394991	-0.01779613
	0.22699535	0.36405407	-0.01783422
	0.22710348	0.36415559	-0.01787443
	0.22716349	0.36395994	-0.01865925
	0.22725904	0.36410622	-0.01865581
	0.22739187	0.36420846	-0.01867821
	0.22751457	0.3643057	-0.01870599
	0.2276368	0.36439889	-0.01873434
	0.22775792	0.3644893	-0.01876357
	0.22787774	0.3645766	-0.0187939
	0.22799561	0.36466054	-0.01882541
	0.2281109	0.36474067	-0.0188583
	0.22864397	0.36403928	-0.01928312
	0.22876758	0.36413563	-0.01932292
	0.22889488	0.36421509	-0.01937466
	0.22901514	0.36429388	-0.0194265
	0.22913171	0.36436842	-0.01948098
	0.22924319	0.36444015	-0.01953733
	0.22912697	0.36438956	-0.01947339
	0.22925007	0.36448259	-0.01953596
	0.22937294	0.36455449	-0.0196138
	0.22948923	0.36463237	-0.01969086
	0.22959977	0.36470796	-0.01976947
	0.22943007	0.36467348	-0.01953767
	0.22955208	0.36477414	-0.01963003
	0.22970625	0.36484352	-0.01976052
	0.2297876	0.36495839	-0.01983654
	0.22994962	0.36501393	-0.01997749
	0.22951357	0.36522152	-0.01968477
	0.22963117	0.36531495	-0.01980107
	0.2297497	0.36539919	-0.01991834
	0.22986263	0.36549034	-0.02003361
	0.22997042	0.36558175	-0.02014535
	0.2298811	0.3656031	-0.02002177
	0.23000165	0.36570256	-0.02013843
	0.23012116	0.3657968	-0.0202563
	0.23023627	0.36589371	-0.02037073
	0.2303468	0.36598965	-0.02048072
	0.23019254	0.36599914	-0.02026698
	0.23032153	0.36610568	-0.02038268
	0.23045036	0.36620254	-0.02050106
	0.23057449	0.36630321	-0.02061475
	0.23069393	0.36640229	-0.02072304
	0.23056421	0.36641868	-0.02053191
	0.23068949	0.36652904	-0.02064825
	0.23082651	0.36661984	-0.02075964
	0.23095496	0.36672455	-0.02086563
	0.23107733	0.36682583	-0.02096556
	0.2306346	0.3669614	-0.02123947
	0.23077288	0.36707619	-0.02133405
	0.23089961	0.36718154	-0.02143078
	0.23102098	0.3672793	-0.02152145
	0.23098585	0.36730631	-0.02146917
	0.23110837	0.36741135	-0.02155137
	0.23122652	0.36750128	-0.0216349
	0.23133374	0.36759064	-0.02171034
	0.23143106	0.36767281	-0.02177893
	0.23157652	0.3677397	-0.02188099
	0.23137017	0.3677153	-0.02173708
	0.23149198	0.36779376	-0.02181988
	0.23153552	0.36788617	-0.02184814
	0.23165497	0.36792043	-0.02192708
	0.23168044	0.36800321	-0.02194598
	0.23177872	0.36802271	-0.02201041
	0.23184711	0.36806978	-0.02205687
	0.23157669	0.36800758	-0.02185977
