# Supplementary material for: Hindlimb kinematics, kinetics and muscle dynamics during sit-to-stand and sit-to-walk transitions in emus (Dromaius novaehollandiae)
Source: J Exp Biol. 2024 Dec 2;227(24):jeb247519. doi: 10.1242/jeb.247519 (PMC11708823; doi:10.1242/jeb.247519)
Supplement: Dataset 1. [file jexbio-227-247519-Dataset1.zip › Dataset1/DataS1/Motion Files/Point Kinematics/sts_additional_trial_T2_r_pos.sto]

PointPosition
version=1
nRows=317
nColumns=4
inDegrees=no
No description.
endheader
time	state_0	state_1	state_2
0	0.27966873	0.03599283	0.06472788
0.004	0.27964868	0.03595189	0.06476449
0.008	0.27978884	0.03624095	0.06494737
0.012	0.27976429	0.03619502	0.06498675
0.016	0.27974971	0.03616827	0.06500815
0.02	0.27973178	0.03613171	0.065044
0.024	0.27984979	0.03597863	0.06542419
0.028	0.2798285	0.03593717	0.06545556
0.032	0.27981149	0.03589965	0.06548794
0.036	0.2797991	0.03587034	0.06551816
0.04	0.27979346	0.0358539	0.06553747
0.044	0.27981975	0.03615423	0.0654165
0.048	0.27982802	0.0361018	0.06547562
0.052	0.27982549	0.03607817	0.06550821
0.056	0.27983112	0.03605474	0.06553847
0.06	0.27984279	0.03603629	0.06556445
0.064	0.27986079	0.03602264	0.06558591
0.068	0.27988559	0.03601376	0.06560261
0.072	0.27991762	0.0360096	0.06561435
0.076	0.27976246	0.0361122	0.06547301
0.08	0.27987521	0.03591285	0.06556593
0.084	0.27993846	0.03593161	0.065566
0.088	0.28000053	0.03594776	0.06556263
0.092	0.28007614	0.03596222	0.0655555
0.096	0.27989192	0.03607722	0.06552004
0.1	0.27991498	0.03590235	0.06554906
0.104	0.27990882	0.0357544	0.06550898
0.108	0.27995293	0.03596057	0.06544082
0.112	0.27996032	0.03580236	0.06555297
0.116	0.27995815	0.03562108	0.06552621
0.12	0.2799741	0.0359412	0.0656485
0.124	0.27998408	0.03571752	0.0655485
0.128	0.27999895	0.0355761	0.06550199
0.132	0.27996589	0.03593819	0.06545136
0.136	0.28000105	0.03569102	0.06551595
0.14	0.28002082	0.03550379	0.06547086
0.144	0.28000193	0.03591388	0.06538568
0.148	0.28004248	0.03568391	0.06547127
0.152	0.28003643	0.03544664	0.06545881
0.156	0.28005195	0.03592363	0.06545693
0.16	0.28007873	0.03566963	0.06542201
0.164	0.28006134	0.03543082	0.06540791
0.168	0.28008574	0.0359338	0.06535545
0.172	0.2801041	0.03567702	0.06536403
0.176	0.28012173	0.03584125	0.06524393
0.18	0.28015607	0.03567104	0.06529061
0.184	0.28011236	0.03545079	0.06532169
0.188	0.28014959	0.03590782	0.06529604
0.192	0.28017982	0.03568841	0.06530042
0.196	0.28022344	0.03585006	0.06517023
0.2	0.28023163	0.03570313	0.06524979
0.204	0.28027727	0.03593335	0.06525306
0.208	0.28027587	0.03574245	0.06528779
0.212	0.280362	0.03584054	0.06520894
0.216	0.28034701	0.03572538	0.06526529
0.22	0.2804122	0.03595228	0.06527299
0.224	0.28039634	0.03579544	0.06530524
0.228	0.28052194	0.03576098	0.06525859
0.232	0.28048651	0.03569703	0.0652999
0.236	0.2805766	0.03594635	0.06532872
0.24	0.28054287	0.03581421	0.06534808
0.244	0.28061532	0.03604693	0.06522639
0.248	0.28058213	0.03589803	0.06530034
0.252	0.28079135	0.03566149	0.06546375
0.256	0.28083299	0.03575468	0.06533461
0.26	0.2809746	0.03554352	0.06547386
0.264	0.28096323	0.03566313	0.06532788
0.268	0.28110945	0.03557372	0.06550926
0.272	0.2810779	0.03575787	0.0653351
0.276	0.28114866	0.03578758	0.06536531
0.28	0.28121539	0.03575199	0.06533165
0.284	0.2812927	0.03578503	0.06538824
0.288	0.28137215	0.03577137	0.06531375
0.292	0.28148488	0.03572646	0.06534066
0.296	0.28155712	0.03574484	0.06531543
0.3	0.28164465	0.03574958	0.06529957
0.304	0.28176855	0.03558632	0.0653583
0.308	0.28193295	0.03544555	0.06533248
0.312	0.28196238	0.03564311	0.06528747
0.316	0.2820951	0.03555802	0.06534537
0.32	0.28222035	0.03540263	0.06534139
0.324	0.28218521	0.03579981	0.06519336
0.328	0.28216171	0.03551361	0.06510268
0.332	0.28238123	0.03583774	0.06521521
0.336	0.28237994	0.03568604	0.06494314
0.34	0.28256981	0.03562511	0.06538701
0.344	0.28270458	0.03567734	0.06517218
0.348	0.28280537	0.03560969	0.06525659
0.352	0.28280985	0.03549026	0.06525019
0.356	0.2829363	0.03540417	0.06527631
0.36	0.28303307	0.03561972	0.06517672
0.364	0.283062	0.03553685	0.06516686
0.368	0.28312748	0.03565882	0.06512758
0.372	0.2831693	0.03560571	0.06513852
0.376	0.28324161	0.03558375	0.06520228
0.38	0.28329372	0.03554254	0.06522183
0.384	0.28334106	0.03552946	0.06521238
0.388	0.28338712	0.03552859	0.06520484
0.392	0.28343131	0.03553187	0.06519684
0.396	0.28347393	0.03553465	0.06518803
0.4	0.28351947	0.03556556	0.06515111
0.404	0.28355829	0.03557773	0.06511939
0.408	0.2835995	0.03557904	0.06509742
0.412	0.2836394	0.03557512	0.06507222
0.416	0.28367919	0.03556847	0.06504431
0.42	0.28371785	0.03555904	0.06501302
0.424	0.28375509	0.03554519	0.06498038
0.428	0.28378992	0.03552368	0.06494831
0.432	0.2836979	0.03570897	0.06522165
0.436	0.28370216	0.0356776	0.06506113
0.44	0.28375378	0.0356822	0.06500671
0.444	0.2837925	0.03564554	0.06497007
0.448	0.2838071	0.03544923	0.06508332
0.452	0.28383591	0.03536932	0.06504763
0.456	0.2839413	0.035772	0.06491996
0.46	0.283927	0.03566427	0.06478834
0.464	0.28398062	0.03559535	0.06478662
0.468	0.28401386	0.03549926	0.06476184
0.472	0.28404757	0.03539828	0.06476865
0.476	0.28396277	0.03581174	0.06479097
0.48	0.2839299	0.0356043	0.06465589
0.484	0.28398861	0.03560214	0.06478818
0.488	0.2839636	0.03538924	0.06465105
0.492	0.28402959	0.0352232	0.06465679
0.496	0.28404406	0.03562419	0.06469793
0.5	0.284058	0.03534868	0.06463222
0.504	0.28409979	0.03513421	0.06469117
0.508	0.28398432	0.03585612	0.06516228
0.512	0.28405514	0.03561044	0.06516971
0.516	0.28418903	0.03535027	0.06514052
0.52	0.28404062	0.03585985	0.06504567
0.524	0.28414265	0.03562432	0.06502811
0.528	0.28411507	0.0358548	0.06498586
0.532	0.28423101	0.03552901	0.06502277
0.536	0.28419269	0.03578122	0.06496505
0.54	0.28426471	0.03546384	0.06484502
0.544	0.28404889	0.03553133	0.06525027
0.548	0.28411947	0.03551743	0.06515257
0.552	0.28419503	0.03569224	0.06525145
0.556	0.28427457	0.03531515	0.06518613
0.56	0.28436624	0.03586542	0.06518718
0.564	0.28442905	0.0354465	0.06507122
0.568	0.28439387	0.03519517	0.06522034
0.572	0.28453194	0.03482345	0.06520154
0.576	0.28459782	0.03576408	0.06495477
0.58	0.28469788	0.03532033	0.06493815
0.584	0.2847994	0.0360512	0.06478636
0.588	0.28484439	0.03552569	0.06473038
0.592	0.28491993	0.03612907	0.06458544
0.596	0.28497088	0.03559391	0.06452694
0.6	0.28486999	0.03502995	0.0645063
0.604	0.28492095	0.03450107	0.06444063
0.608	0.28495873	0.03560893	0.0641443
0.612	0.28497865	0.03504096	0.06396908
0.616	0.28497595	0.03573381	0.06354142
0.62	0.28490114	0.03509299	0.06345328
0.624	0.28487258	0.03561677	0.06302693
0.628	0.28478487	0.0350923	0.06280228
0.632	0.28453943	0.03540198	0.06252544
0.636	0.28441005	0.03493388	0.06220336
0.64	0.28406683	0.0339975	0.06205595
0.644	0.28376045	0.03495332	0.0615169
0.648	0.28340357	0.03435267	0.06115369
0.652	0.282921	0.03355747	0.06084448
0.656	0.28236912	0.03277721	0.06049413
0.66	0.28173487	0.03400091	0.05981928
0.664	0.28100698	0.03321963	0.05934342
0.668	0.280306	0.03411319	0.0588591
0.672	0.27935518	0.03334309	0.05847139
0.676	0.2783614	0.03252608	0.05794998
0.68	0.27737993	0.0337167	0.05751205
0.684	0.27616426	0.03344085	0.05695973
0.688	0.27488162	0.03275878	0.05697653
0.692	0.27362759	0.03407921	0.05604956
0.696	0.27215832	0.03327291	0.05589595
0.7	0.27071584	0.03458555	0.05498369
0.704	0.26908812	0.03461149	0.05444868
0.708	0.26745298	0.03456378	0.05395739
0.712	0.26583388	0.03429462	0.05355105
0.716	0.26399133	0.03441136	0.05270266
0.72	0.26236838	0.0347838	0.05233276
0.724	0.26052535	0.03563755	0.05145264
0.728	0.25880167	0.03545307	0.05091029
0.732	0.25718679	0.03428761	0.05070204
0.736	0.25547983	0.03609736	0.04956684
0.74	0.25399134	0.03540029	0.04910302
0.744	0.25247828	0.03553873	0.0483886
0.748	0.25117102	0.03443957	0.04816648
0.752	0.25001089	0.03592284	0.0473369
0.756	0.24893388	0.03610837	0.04676708
0.76	0.2479439	0.03533938	0.04618119
0.764	0.24728677	0.03588892	0.0457483
0.768	0.24668689	0.03650913	0.04530326
0.772	0.24628543	0.03654729	0.04499857
0.776	0.24603195	0.0366517	0.04466672
0.78	0.24587357	0.03680007	0.04435075
0.784	0.24564561	0.03591199	0.04376641
0.788	0.24597547	0.03738913	0.04415048
0.792	0.24592355	0.03649245	0.04354882
0.796	0.24642153	0.03730892	0.04371185
0.8	0.24648425	0.03651798	0.04321922
0.804	0.24731866	0.03837486	0.04396752
0.808	0.2481541	0.03808832	0.04456778
0.812	0.24857164	0.03854228	0.04439221
0.816	0.24895777	0.03774324	0.04419971
0.82	0.24965735	0.03907299	0.0445107
0.824	0.25009079	0.03827498	0.04435225
0.828	0.25084098	0.03957841	0.04484134
0.832	0.25117001	0.03877272	0.04446405
0.836	0.25167105	0.0377924	0.04447363
0.84	0.25251506	0.03989939	0.04517582
0.844	0.25315479	0.04019387	0.04563656
0.848	0.25365137	0.04008261	0.04571199
0.852	0.25404096	0.03930045	0.04580545
0.856	0.25464669	0.04031137	0.04612189
0.86	0.25501961	0.03945286	0.04623508
0.864	0.25552687	0.04030961	0.04653642
0.868	0.25595422	0.03939927	0.04676967
0.872	0.25613374	0.03881452	0.04689684
0.876	0.25649906	0.03797476	0.04703415
0.88	0.25698446	0.03986076	0.04740239
0.884	0.25725893	0.03895319	0.04758175
0.888	0.25754025	0.03802853	0.04787257
0.892	0.25768001	0.03742218	0.04807964
0.896	0.2579558	0.03667408	0.04834976
0.9	0.25831268	0.03932063	0.04865945
0.904	0.2585196	0.03841954	0.04883949
0.908	0.25863332	0.03772653	0.04919434
0.912	0.25878999	0.03924076	0.04917773
0.916	0.25896003	0.0383321	0.04933647
0.92	0.2591015	0.03748883	0.04956397
0.924	0.25921925	0.03667826	0.04980053
0.928	0.25880147	0.03811827	0.04896983
0.932	0.2589391	0.03725914	0.04918012
0.936	0.25905969	0.03644326	0.04940781
0.94	0.25916085	0.03565541	0.04964423
0.944	0.25949648	0.03766418	0.05020062
0.948	0.25954899	0.0368189	0.05030083
0.952	0.25962058	0.0359937	0.05052156
0.956	0.25968205	0.03520142	0.05074685
0.96	0.2597407	0.03445155	0.0510008
0.964	0.25979138	0.03374228	0.05126719
0.968	0.26007467	0.03699605	0.05148451
0.972	0.26005081	0.0361288	0.05157312
0.976	0.26009297	0.03531333	0.05181224
0.98	0.26011307	0.03453821	0.05205651
0.984	0.26015035	0.03381556	0.052353
0.988	0.26017055	0.03313596	0.05265153
0.992	0.26060497	0.0355246	0.05333564
0.996	0.26054429	0.03462154	0.05332859
1	0.26057819	0.0338756	0.05364097
1.004	0.26052036	0.03314811	0.0538041
1.008	0.26053481	0.0324887	0.05413916
1.012	0.26050245	0.03186627	0.05432799
1.016	0.26049964	0.03128785	0.05462802
1.02	0.26045059	0.03074423	0.05483444
1.024	0.26126256	0.03536591	0.05568118
1.028	0.26104581	0.03444112	0.05547242
1.032	0.26103507	0.03363239	0.05568397
1.036	0.26110382	0.0361132	0.05578612
1.04	0.26100512	0.03532841	0.05552412
1.044	0.26101468	0.03439367	0.05569216
1.048	0.26084013	0.03359628	0.05555641
1.052	0.26084429	0.03277845	0.05574557
1.056	0.26068591	0.03210511	0.05562981
1.06	0.26069045	0.03139097	0.05577719
1.064	0.26139957	0.0341868	0.05643774
1.068	0.26122316	0.03329274	0.0562768
1.072	0.26111112	0.03257189	0.05617209
1.076	0.26131646	0.03346456	0.05643318
1.08	0.26121195	0.03275418	0.05611944
1.084	0.26108085	0.03202991	0.05596099
1.088	0.2614482	0.03309502	0.05638115
1.092	0.26126955	0.03239831	0.0559681
1.096	0.26113992	0.03172518	0.05576476
1.1	0.26148831	0.03283543	0.05621502
1.104	0.26130933	0.03214476	0.05575195
1.108	0.2611683	0.03150128	0.05554162
1.112	0.26145782	0.03221286	0.05593441
1.116	0.26131779	0.03163316	0.05549204
1.12	0.2611795	0.03103095	0.05533074
1.124	0.26110875	0.03052195	0.05528097
1.128	0.26171562	0.03224952	0.05580597
1.132	0.26155185	0.03152981	0.0555308
1.136	0.26145141	0.03094911	0.05543833
1.14	0.26138211	0.03042367	0.05539986
1.144	0.26198334	0.03171691	0.05601111
1.148	0.26181713	0.03108237	0.05582195
1.152	0.26175054	0.03054106	0.05577017
1.156	0.26174614	0.03009387	0.05584062
1.16	0.26175584	0.02971719	0.05589813
1.164	0.26181364	0.02948762	0.05606641
1.168	0.26193478	0.02936432	0.05619373
1.172	0.26257082	0.03112375	0.05680575
1.176	0.26245261	0.03075805	0.05633553
1.18	0.26246019	0.03009415	0.05654986
1.184	0.26238595	0.02961951	0.05660795
1.188	0.26301057	0.03106058	0.05714859
1.192	0.2628593	0.03049081	0.05699163
1.196	0.26285994	0.03004101	0.05704914
1.2	0.26307094	0.03070466	0.05738137
1.204	0.26300661	0.03026666	0.05695544
1.208	0.26294511	0.02976595	0.05700854
1.212	0.26326043	0.03006255	0.05697141
1.216	0.26336168	0.03011991	0.0574232
1.22	0.26360092	0.03041415	0.05734903
1.224	0.2631575	0.02933753	0.0571528
1.228	0.26326476	0.02970294	0.05705445
1.232	0.26326221	0.02932814	0.05750374
1.236	0.26335433	0.02965683	0.0574099
1.24	0.26346568	0.02945114	0.0574763
1.244	0.26355327	0.02971658	0.05734654
1.248	0.26323877	0.02886151	0.05707551
1.252	0.26331618	0.02913648	0.05699247
1.256	0.26333022	0.02944201	0.05692917
1.26	0.2632749	0.02868016	0.05715386
1.264	0.26330434	0.02889757	0.05701803
			
			
			
			
			
			
			
			
			
			
			
			
			
			
			
			
			
			
			
			
			
			
			
			
			
			
			
			
			
			
			
			
			
			
			
			
			
			
			
			
			
			
			
			
			
			
			
			
			
			
			
			
			
			
			
			
			
			
			
			
			
			
			
			
			
			
			
			
			
			
			
			
			
			
			
			
			
			
			
			
			
			
			
			
			
			
			
			
			
			
			
			
			
			
			
			
			
			
			
			
			
			
			
			
			
			
			
			
			
			
			
			
			
			
			
			
			
			
			
			
			
			
			
			
			
			
			
			
			
			
			
			
			
			
			
			
			
			
			
			
			
			
			
			
			
			
			
			
			
			
			
			
			
			
			
			
			
			
			
			
			
			
			
			
			
			
			
			
			
			
			
			
			
			
			
			
			
			
			
			
			
			
			
			
			
			
			
			
			
			
			
			
			
			
			
			
			
			
			
			
			
			
			
			
			
			
			
			
			
			
			
			
			
			
			
			
			
			
			
			
			
			
			
			
			
			
			
			
			
			
			
			
			
			
			
			
			
			
			
			
			
			
			
			
			
			
