# Supplementary material for: Hindlimb kinematics, kinetics and muscle dynamics during sit-to-stand and sit-to-walk transitions in emus (Dromaius novaehollandiae)
Source: J Exp Biol. 2024 Dec 2;227(24):jeb247519. doi: 10.1242/jeb.247519 (PMC11708823; doi:10.1242/jeb.247519)
Supplement: Dataset 1. [file jexbio-227-247519-Dataset1.zip › Dataset1/DataS1/Motion Files/Point Kinematics/stw_additional_trial_digits_contact_r_pos.sto]

PointPosition
version=1
nRows=140
nColumns=4
inDegrees=no
No description.
endheader
time	state_0	state_1	state_2
0	0.17717624	0.03664156	0.09262299
0.004	0.17725489	0.03658535	0.09263759
0.008	0.17723244	0.03660679	0.09254945
0.012	0.17724514	0.03663312	0.09241426
0.016	0.17727346	0.03653334	0.092442
0.02	0.17726911	0.03674211	0.09247838
0.024	0.17717901	0.03680584	0.0922987
0.028	0.17724749	0.03674727	0.09222453
0.032	0.17746466	0.03670182	0.09247415
0.036	0.17714362	0.03671161	0.09218794
0.04	0.17713117	0.0368359	0.09232433
0.044	0.17710808	0.0368069	0.09230258
0.048	0.17709715	0.03672318	0.09225859
0.052	0.1769875	0.03684633	0.0922992
0.056	0.17687775	0.03686887	0.09217699
0.06	0.17700669	0.03680727	0.09233506
0.064	0.17699123	0.0367752	0.09210487
0.068	0.17677196	0.03677899	0.09215935
0.072	0.17681344	0.03682654	0.09232496
0.076	0.17666969	0.03686229	0.09221135
0.08	0.1767878	0.03663174	0.09228843
0.084	0.1767956	0.0367016	0.09227692
0.088	0.17682797	0.03672578	0.09233726
0.092	0.17659976	0.03678731	0.09233233
0.096	0.17673676	0.03678336	0.0923863
0.1	0.17670562	0.03670708	0.0921994
0.104	0.17671488	0.03647768	0.0924493
0.108	0.17679795	0.03657753	0.0924525
0.112	0.17688168	0.03664309	0.09249854
0.116	0.1768726	0.03669388	0.09250672
0.12	0.17683805	0.03662969	0.09250433
0.124	0.176924	0.03665938	0.0925497
0.128	0.17698177	0.03663749	0.09257858
0.132	0.17708211	0.03657401	0.0925508
0.136	0.17708764	0.03662678	0.0925755
0.14	0.17713321	0.03657556	0.09266453
0.144	0.17720839	0.03646184	0.09279037
0.148	0.17726682	0.03662556	0.09277543
0.152	0.17725568	0.03666136	0.09263331
0.156	0.17732191	0.03658628	0.09280355
0.16	0.17736743	0.03657673	0.09282275
0.164	0.17744022	0.03651688	0.09276081
0.168	0.17761973	0.03651008	0.09285339
0.172	0.17749685	0.03656138	0.09290203
0.176	0.17758191	0.03656979	0.09281467
0.18	0.17758173	0.0365649	0.09295687
0.184	0.17774992	0.03642316	0.09298158
0.188	0.1776679	0.03648862	0.09294417
0.192	0.17777246	0.03647147	0.09298362
0.196	0.17776225	0.03664498	0.09302351
0.2	0.17783566	0.03656575	0.09294805
0.204	0.17783212	0.03657132	0.09294898
0.208	0.17783034	0.03652761	0.09298384
0.212	0.17799325	0.03652173	0.09301023
0.216	0.1778576	0.03651749	0.09307349
0.22	0.17798008	0.03646806	0.09309512
0.224	0.17787274	0.03649104	0.09309526
0.228	0.17796665	0.03643604	0.09319303
0.232	0.1778652	0.03645025	0.09313307
0.236	0.17793919	0.03642526	0.09326789
0.24	0.17782185	0.03641357	0.09317801
0.244	0.17777093	0.03644095	0.09318089
0.248	0.17779695	0.03644274	0.09332792
0.252	0.177647	0.03639114	0.09319348
0.256	0.17753354	0.03645645	0.09319525
0.26	0.17740324	0.03647248	0.0931593
0.264	0.17726362	0.03653091	0.09316961
0.268	0.17708609	0.03652542	0.09312738
0.272	0.17688005	0.03654318	0.0930504
0.276	0.17665003	0.03661266	0.09304989
0.28	0.17636431	0.03662973	0.09297841
0.284	0.17605023	0.03667929	0.09288193
0.288	0.17572442	0.0367466	0.09282819
0.292	0.17545947	0.03693148	0.0929788
0.296	0.17497902	0.03684913	0.0926481
0.3	0.17450794	0.03694112	0.09250252
0.304	0.17402617	0.03705676	0.09235901
0.308	0.17347771	0.03721188	0.09223122
0.312	0.17292486	0.03728452	0.09216337
0.316	0.17229435	0.03743941	0.09207935
0.32	0.17159359	0.03783604	0.09193235
0.324	0.17092864	0.03781383	0.09183728
0.328	0.17010836	0.03833291	0.09166278
0.332	0.16938637	0.03814866	0.09166915
0.336	0.16846545	0.03874503	0.09149649
0.34	0.1677173	0.03817625	0.09186604
0.344	0.16676104	0.03853704	0.09177024
0.348	0.16565307	0.03922464	0.09167343
0.352	0.16478521	0.03888131	0.09179234
0.356	0.16374951	0.03904799	0.09201463
0.36	0.16268723	0.03923407	0.09222826
0.364	0.16146674	0.04004321	0.0923536
0.368	0.16047161	0.03986093	0.09270817
0.372	0.15928843	0.04066374	0.09300041
0.376	0.15817822	0.04143592	0.09332628
0.38	0.15735832	0.04036461	0.09412076
0.384	0.15633941	0.04120364	0.09458635
0.388	0.1553675	0.04152869	0.09511592
0.392	0.15453387	0.04237759	0.09558015
0.396	0.15403938	0.04126675	0.09672526
0.4	0.15339725	0.04181833	0.09729977
0.404	0.15286266	0.04259509	0.09789102
0.408	0.15253817	0.04225396	0.09834534
0.412	0.15228353	0.04230555	0.09900603
0.416	0.15213639	0.04239841	0.09964591
0.42	0.15207762	0.04255156	0.10022713
0.424	0.15204266	0.04316109	0.10077502
0.428	0.15221284	0.04288069	0.10118429
0.432	0.15226393	0.043372	0.10166244
0.436	0.15259786	0.04284088	0.10189264
0.44	0.1529138	0.04277117	0.10230172
0.444	0.15320755	0.04276511	0.10262346
0.448	0.15351123	0.0431504	0.10294062
0.452	0.15392648	0.04278584	0.10295776
0.456	0.15433315	0.04268355	0.10314304
0.46	0.1547413	0.0426785	0.1032724
0.464	0.15515837	0.04263634	0.1033481
0.468	0.15557823	0.04298028	0.10352043
0.472	0.15600399	0.04269791	0.10332862
0.476	0.15640135	0.0430286	0.10345983
0.48	0.15679953	0.04329018	0.10352916
0.484	0.15723659	0.04283321	0.10316518
0.488	0.15760994	0.0431722	0.10327161
0.492	0.15800187	0.04294352	0.10308366
0.496	0.15834099	0.04329256	0.10314841
0.5	0.15871448	0.04311625	0.1029953
0.504	0.15901566	0.04347044	0.10307271
0.508	0.15928745	0.04376416	0.10308184
0.512	0.15965325	0.04346	0.10284013
0.516	0.15988653	0.04381885	0.10288994
0.52	0.16012579	0.04411515	0.10285994
0.524	0.16043515	0.04379699	0.10272071
0.528	0.16068056	0.04415134	0.10272616
0.532	0.16077815	0.04449708	0.10271631
0.536	0.16112291	0.0448302	0.10278052
0.54	0.16128684	0.04432845	0.10259801
0.544	0.16153788	0.04473166	0.1026439
0.548	0.16167927	0.04503863	0.10251335
0.552	0.16188951	0.04548349	0.10255128
0.556	0.16203557	0.04479196	0.10266122
