# Supplementary material for: Hindlimb kinematics, kinetics and muscle dynamics during sit-to-stand and sit-to-walk transitions in emus (Dromaius novaehollandiae)
Source: J Exp Biol. 2024 Dec 2;227(24):jeb247519. doi: 10.1242/jeb.247519 (PMC11708823; doi:10.1242/jeb.247519)
Supplement: Dataset 1. [file jexbio-227-247519-Dataset1.zip › Dataset1/DataS1/Motion Files/Point Kinematics/stw_additional_trial_pes_contact_r_pos.sto]

PointPosition
version=1
nRows=140
nColumns=4
inDegrees=no
No description.
endheader
time	state_0	state_1	state_2
0	-0.11943718	0.00561673	0.1302355
0.004	-0.11941488	0.00556978	0.12979218
0.008	-0.11932633	0.00484133	0.12990558
0.012	-0.11933653	0.00488908	0.12959105
0.016	-0.11938127	0.00483964	0.12905366
0.02	-0.11923636	0.00427445	0.12909308
0.024	-0.11932056	0.00434426	0.12896326
0.028	-0.11929647	0.00412882	0.12837857
0.032	-0.11906992	0.00352537	0.1281794
0.036	-0.11935682	0.00368203	0.12830643
0.04	-0.11917599	0.00276658	0.12854484
0.044	-0.11923216	0.0026464	0.12816054
0.048	-0.11924595	0.00232553	0.1278564
0.052	-0.11920758	0.00194086	0.12850101
0.056	-0.11930974	0.00200749	0.12847823
0.06	-0.1192276	0.00152882	0.12782251
0.064	-0.11908078	0.00091123	0.12831135
0.068	-0.11932417	0.0011558	0.12839954
0.072	-0.11916958	0.00071802	0.12873045
0.076	-0.11932703	0.0008636	0.12860733
0.08	-0.11923624	0.00052636	0.12832877
0.084	-0.11909128	-0.00003061	0.12877601
0.088	-0.11906085	-0.00024443	0.12854997
0.092	-0.11930982	0.00012791	0.12868364
0.096	-0.11902273	-0.00062645	0.12913804
0.1	-0.11908943	-0.00040306	0.12894756
0.104	-0.11910624	-0.00064303	0.12894382
0.108	-0.1189045	-0.00095027	0.12945984
0.112	-0.11884325	-0.0009188	0.12927101
0.116	-0.11875301	-0.00130315	0.12959826
0.12	-0.1188207	-0.00101768	0.12967052
0.124	-0.11864303	-0.00149829	0.12990028
0.128	-0.11861105	-0.00127958	0.12995332
0.132	-0.1185506	-0.00117294	0.12976596
0.136	-0.11840704	-0.00175906	0.13023408
0.14	-0.1183953	-0.00149556	0.13036126
0.144	-0.11836931	-0.00141772	0.13028166
0.148	-0.11802958	-0.00277991	0.13065315
0.152	-0.11804026	-0.002457	0.13080003
0.156	-0.11788351	-0.00301455	0.13120773
0.16	-0.11788608	-0.00273197	0.13114141
0.164	-0.11770235	-0.00313055	0.13158668
0.168	-0.11759099	-0.00301052	0.13127335
0.172	-0.1175653	-0.00359251	0.13179481
0.176	-0.11745828	-0.00365472	0.13177873
0.18	-0.1173657	-0.0040131	0.13217866
0.184	-0.11726264	-0.00382574	0.13203131
0.188	-0.11717263	-0.00430009	0.13273063
0.192	-0.11715163	-0.00403638	0.13241906
0.196	-0.11679045	-0.00499355	0.13344316
0.2	-0.11669221	-0.00516892	0.13358227
0.204	-0.11670681	-0.00528496	0.13347028
0.208	-0.11667904	-0.00541671	0.13366746
0.212	-0.11663397	-0.00501798	0.13323865
0.216	-0.11663412	-0.00567086	0.13366197
0.22	-0.11663009	-0.00517683	0.1333634
0.224	-0.11657425	-0.00596537	0.13371771
0.228	-0.11662814	-0.00531395	0.13345195
0.232	-0.11656891	-0.00609061	0.13374755
0.236	-0.11666693	-0.00531525	0.13344112
0.24	-0.1166451	-0.00607784	0.13362654
0.244	-0.11671828	-0.0059336	0.13350972
0.248	-0.11689822	-0.00492314	0.13317825
0.252	-0.1169614	-0.00557022	0.13320073
0.256	-0.11714884	-0.00521397	0.13292295
0.26	-0.1173721	-0.004809	0.13260426
0.264	-0.11762743	-0.00425231	0.13232241
0.268	-0.11794746	-0.00366182	0.13189359
0.272	-0.11830287	-0.00294728	0.13146495
0.276	-0.1187338	-0.00196986	0.13096157
0.28	-0.11920858	-0.00098326	0.13054312
0.284	-0.11974524	0.00021834	0.13001358
0.288	-0.12031819	0.00159507	0.12947298
0.292	-0.12087751	0.00377762	0.12909231
0.296	-0.12162831	0.00502518	0.12839253
0.3	-0.12239062	0.007021	0.12783233
0.304	-0.12320157	0.0094032	0.12713785
0.308	-0.12407017	0.01203734	0.12660333
0.312	-0.1249422	0.01467811	0.12616015
0.316	-0.12590159	0.0178142	0.12571876
0.32	-0.12688348	0.02182658	0.12508123
0.324	-0.12783843	0.02510931	0.12499239
0.328	-0.12885929	0.02969539	0.12447088
0.332	-0.12985803	0.03379447	0.12456537
0.336	-0.13084513	0.03903581	0.12423107
0.34	-0.13183186	0.04423359	0.1245891
0.344	-0.13272163	0.05015156	0.12461147
0.348	-0.13358438	0.05627999	0.12457376
0.352	-0.1342714	0.0632255	0.12494131
0.356	-0.1348301	0.07020073	0.12546421
0.36	-0.13521493	0.07751131	0.12608914
0.364	-0.1355162	0.08465223	0.12667964
0.368	-0.13539357	0.09311629	0.1275566
0.372	-0.13525067	0.10059392	0.1284094
0.376	-0.13481372	0.10838698	0.12935271
0.38	-0.13371389	0.1174837	0.13085001
0.384	-0.13274345	0.12514221	0.13213567
0.388	-0.13119163	0.13410898	0.1335683
0.392	-0.12964009	0.14171391	0.13516777
0.396	-0.12723403	0.1499984	0.13697547
0.4	-0.12494705	0.15780132	0.13862271
0.404	-0.12261278	0.16485508	0.14053898
0.408	-0.11943036	0.17267309	0.14208182
0.412	-0.11636729	0.17960905	0.14393531
0.416	-0.11313251	0.18621594	0.14569397
0.42	-0.10972481	0.19257812	0.14752027
0.424	-0.10650751	0.19837524	0.14936679
0.428	-0.1025649	0.20451454	0.15071501
0.432	-0.09916879	0.20982656	0.15253062
0.436	-0.09507157	0.21517913	0.1537868
0.44	-0.0912648	0.22008629	0.15514468
0.444	-0.08743052	0.22486515	0.15637105
0.448	-0.08385225	0.22922988	0.15772236
0.452	-0.07974619	0.23370878	0.15854557
0.456	-0.07593749	0.23773287	0.15956978
0.46	-0.07212272	0.24168587	0.1604081
0.464	-0.06835842	0.24538719	0.16129928
0.468	-0.06478094	0.24900988	0.16205904
0.472	-0.06089832	0.25250658	0.16257784
0.476	-0.05738161	0.25587273	0.16328611
0.48	-0.0538183	0.25917035	0.16388275
0.484	-0.05005667	0.26210789	0.16425091
0.488	-0.04663374	0.26519423	0.16474213
0.492	-0.0430545	0.26797924	0.16510084
0.496	-0.0397152	0.27090856	0.16542978
0.5	-0.03627961	0.27347868	0.1656938
0.504	-0.03301078	0.27629049	0.16587731
0.508	-0.02975605	0.27900356	0.16603287
0.512	-0.02650709	0.28118931	0.16604769
0.516	-0.02333604	0.28386042	0.1659723
0.52	-0.02022642	0.28637819	0.16581858
0.524	-0.01709549	0.28838621	0.16567263
0.528	-0.01412755	0.29082184	0.16517367
0.532	-0.01100454	0.29334791	0.16502527
0.536	-0.00827591	0.29542027	0.16463014
0.54	-0.00511122	0.29728731	0.16414079
0.544	-0.00232587	0.29944798	0.16369613
0.548	0.00071751	0.301781	0.16286838
0.552	0.00341337	0.30390601	0.16229334
0.556	0.00652981	0.30550056	0.16165264
