# Supplementary material for: Hindlimb kinematics, kinetics and muscle dynamics during sit-to-stand and sit-to-walk transitions in emus (Dromaius novaehollandiae)
Source: J Exp Biol. 2024 Dec 2;227(24):jeb247519. doi: 10.1242/jeb.247519 (PMC11708823; doi:10.1242/jeb.247519)
Supplement: Dataset 1. [file jexbio-227-247519-Dataset1.zip › Dataset1/DataS1/Motion Files/Point Kinematics/stw_additional_trial_T2_r_pos.sto]

PointPosition
version=1
nRows=140
nColumns=4
inDegrees=no
No description.
endheader
time	state_0	state_1	state_2
0	0.28633639	0.04538847	0.07445995
0.004	0.28644479	0.04530726	0.07464218
0.008	0.28639449	0.04553322	0.0744855
0.012	0.28641966	0.04553599	0.07441411
0.016	0.28648498	0.04539543	0.0746474
0.02	0.28652316	0.04516347	0.07473085
0.024	0.28642946	0.04522609	0.07452849
0.028	0.28652291	0.04522294	0.07463511
0.032	0.28675097	0.04536866	0.07504625
0.036	0.28640954	0.04532233	0.0746051
0.04	0.28642668	0.04510858	0.07476311
0.044	0.28642095	0.04511573	0.07486695
0.048	0.28641753	0.04511636	0.07491062
0.052	0.28627208	0.04525731	0.07473564
0.056	0.28615708	0.04526151	0.07457204
0.06	0.28632272	0.04533342	0.07502463
0.064	0.28625296	0.04546155	0.0745332
0.068	0.28603912	0.04536896	0.07457404
0.072	0.28609192	0.04520744	0.07470913
0.076	0.2859517	0.0451967	0.07459539
0.08	0.28609091	0.04496983	0.07480568
0.084	0.28605994	0.04521895	0.07463889
0.088	0.28610567	0.04529193	0.07480593
0.092	0.28587928	0.04522764	0.07475138
0.096	0.28598097	0.04541314	0.07467833
0.1	0.28596081	0.04519856	0.07449234
0.104	0.28599012	0.04492363	0.07484447
0.108	0.28603788	0.04512165	0.0746767
0.112	0.28613724	0.04517176	0.07481163
0.116	0.28610399	0.0453274	0.07472168
0.12	0.28607775	0.04510765	0.07469548
0.124	0.28614459	0.04527936	0.0746919
0.128	0.28621037	0.04514368	0.07471522
0.132	0.28632785	0.04499271	0.07475094
0.136	0.28629114	0.04527494	0.07462701
0.14	0.28634617	0.04508299	0.07470633
0.144	0.28644127	0.04487971	0.07491131
0.148	0.28647491	0.04521541	0.0748269
0.152	0.28645552	0.04513043	0.07457745
0.156	0.28648755	0.04528748	0.07465159
0.16	0.28654842	0.04514869	0.07470168
0.164	0.28658104	0.04521612	0.07445924
0.168	0.28678981	0.04514519	0.0746966
0.172	0.28662198	0.04541243	0.07457967
0.176	0.28670427	0.04541224	0.07447173
0.18	0.2866919	0.04541405	0.0745448
0.184	0.28688317	0.04512066	0.0746341
0.188	0.28673957	0.04538874	0.07432963
0.192	0.286875	0.04524798	0.07449169
0.196	0.28687126	0.04489823	0.07432995
0.2	0.28690304	0.04507386	0.07412619
0.204	0.2868836	0.04528212	0.0741277
0.208	0.28686079	0.04533648	0.07408657
0.212	0.28706468	0.04516425	0.07427328
0.216	0.2868788	0.04547144	0.07419107
0.22	0.28704014	0.04519171	0.07432966
0.224	0.28688553	0.04552657	0.07420312
0.228	0.28702717	0.0451759	0.07443775
0.232	0.28687905	0.04549407	0.07425101
0.236	0.28700878	0.0451385	0.07455304
0.24	0.28684572	0.0454682	0.07435909
0.244	0.28681721	0.0453318	0.07441378
0.248	0.28690661	0.04493033	0.07474342
0.252	0.28670893	0.0453088	0.07453032
0.256	0.28662442	0.04521701	0.07462712
0.26	0.28652023	0.0450995	0.07468234
0.264	0.28640479	0.04505869	0.07478966
0.268	0.28625516	0.04494981	0.07486579
0.272	0.28607768	0.04482393	0.07489415
0.276	0.28588625	0.04474043	0.07505741
0.28	0.28562616	0.04462854	0.07508399
0.284	0.28534441	0.04452358	0.07511702
0.288	0.28505384	0.04442846	0.07520979
0.292	0.28487153	0.04385881	0.07556169
0.296	0.28437398	0.04418947	0.0752929
0.3	0.28393263	0.04408188	0.07525179
0.304	0.2834972	0.04387006	0.07527058
0.308	0.28298425	0.04371106	0.0752483
0.312	0.28245346	0.04362978	0.07526471
0.316	0.2818473	0.04355771	0.07525499
0.32	0.28123336	0.0427487	0.07527916
0.324	0.28054129	0.0429946	0.0750871
0.328	0.27979212	0.04222198	0.0750288
0.332	0.27902047	0.04263226	0.07485833
0.336	0.27815861	0.04172425	0.07473709
0.34	0.27731206	0.04224056	0.07469597
0.344	0.27636717	0.04185607	0.07451275
0.348	0.27529448	0.04080932	0.0743936
0.352	0.27433153	0.04171541	0.07407472
0.356	0.27324377	0.04145658	0.07391638
0.36	0.27212015	0.04121199	0.07371159
0.364	0.27089054	0.03988427	0.07367877
0.368	0.2697847	0.04060592	0.07340961
0.372	0.26855735	0.03916871	0.07349635
0.376	0.26735456	0.03782681	0.07358179
0.38	0.26637138	0.04031675	0.07318057
0.384	0.26525948	0.0386874	0.07331598
0.388	0.26418434	0.03844932	0.073396
0.392	0.26316449	0.03716743	0.07334086
0.396	0.26246285	0.0393429	0.07299785
0.4	0.26170833	0.03861892	0.07319963
0.404	0.26095224	0.03727578	0.07317891
0.408	0.26059663	0.03836233	0.07323425
0.412	0.26019663	0.03871458	0.07323379
0.416	0.25988377	0.03868871	0.07320575
0.42	0.25966523	0.03857695	0.07318175
0.424	0.25937555	0.03734244	0.07305976
0.428	0.25955984	0.03825687	0.07329911
0.432	0.25934468	0.03715351	0.07307252
0.436	0.25973796	0.03867427	0.07315278
0.44	0.25993494	0.03899399	0.07306902
0.444	0.26011609	0.03898083	0.07298254
0.448	0.26019892	0.03783845	0.07274355
0.452	0.26073019	0.03909201	0.07293
0.456	0.26108212	0.03945152	0.07286839
0.46	0.2614334	0.03942616	0.07280011
0.464	0.2618147	0.03962391	0.07272629
0.468	0.26209189	0.03855112	0.07257589
0.472	0.2626972	0.03968262	0.07283584
0.476	0.26296617	0.03869704	0.07267806
0.48	0.26327118	0.03793137	0.07258704
0.484	0.26402969	0.03983201	0.07302272
0.488	0.26429868	0.03885281	0.07292037
0.492	0.26486194	0.03994173	0.07317953
0.496	0.26511538	0.0389912	0.07309728
0.5	0.26563377	0.03988019	0.07332823
0.504	0.2658666	0.03895374	0.07332681
0.508	0.26608724	0.03823394	0.07332341
0.512	0.26668687	0.03966498	0.07365546
0.516	0.26687426	0.03878178	0.07372496
0.52	0.26708669	0.0380788	0.07378639
0.524	0.26757823	0.03946768	0.074016
0.528	0.26781683	0.03856232	0.07421432
0.532	0.26786262	0.0379434	0.07421533
0.536	0.26817099	0.0371504	0.07442437
0.54	0.26854701	0.03903391	0.07449879
0.544	0.26875945	0.03817826	0.07466304
0.548	0.26890075	0.03740316	0.07480782
0.552	0.269067	0.03668292	0.07502171
0.556	0.26932284	0.03904396	0.07475521
