# Supplementary material for: Hindlimb kinematics, kinetics and muscle dynamics during sit-to-stand and sit-to-walk transitions in emus (Dromaius novaehollandiae)
Source: J Exp Biol. 2024 Dec 2;227(24):jeb247519. doi: 10.1242/jeb.247519 (PMC11708823; doi:10.1242/jeb.247519)
Supplement: Dataset 1. [file jexbio-227-247519-Dataset1.zip › Dataset1/DataS1/Motion Files/Point Kinematics/stw_exemplar_trial_digits_contact_r_pos.sto]

PointPosition
version=1
nRows=124
nColumns=4
inDegrees=no
No description.
endheader
time	state_0	state_1	state_2
0	0.14397324	0.03940165	0.08924827
0.004	0.14400281	0.03943111	0.08924259
0.008	0.14403632	0.03946166	0.08923484
0.012	0.14408215	0.03949775	0.08921167
0.016	0.14410747	0.03951633	0.08920141
0.02	0.14395519	0.03945695	0.08892626
0.024	0.14402252	0.03937622	0.08903942
0.028	0.14408124	0.03942498	0.08901921
0.032	0.14413649	0.03946342	0.08899598
0.036	0.14418131	0.03949549	0.08897994
0.04	0.14423544	0.03953465	0.08895872
0.044	0.14405415	0.03945574	0.08885317
0.048	0.14406703	0.03944339	0.08898969
0.052	0.14415778	0.03941999	0.088946
0.056	0.14421571	0.03947698	0.08891395
0.06	0.14426871	0.03918917	0.08887536
0.064	0.14430554	0.03922622	0.08885106
0.068	0.14422085	0.03909665	0.08883532
0.072	0.14417148	0.03907932	0.08876709
0.076	0.14442945	0.03878415	0.08877786
0.08	0.14438868	0.03876436	0.08870442
0.084	0.14429155	0.03868425	0.08863208
0.088	0.14436201	0.03852329	0.08856086
0.092	0.14441307	0.03825195	0.08851129
0.096	0.14436305	0.03819613	0.08844506
0.1	0.14457552	0.0378092	0.088307
0.104	0.14444913	0.0378341	0.08829352
0.108	0.14481781	0.03710949	0.08826183
0.112	0.14470265	0.03706079	0.08814236
0.116	0.14480271	0.03668958	0.08807564
0.12	0.14469471	0.0366365	0.08800597
0.124	0.14485769	0.03628222	0.08791236
0.128	0.1447391	0.03621248	0.08791859
0.132	0.1452316	0.03525402	0.08793068
0.136	0.14510636	0.03527176	0.0878722
0.14	0.14522807	0.03501202	0.08791112
0.144	0.14537179	0.03495235	0.08786139
0.148	0.14525715	0.03481141	0.08794295
0.152	0.14529735	0.034704	0.08800196
0.156	0.14539647	0.03454713	0.08803243
0.16	0.14532142	0.03460606	0.08816533
0.164	0.14534305	0.03454436	0.08826717
0.168	0.1453603	0.03450817	0.08838723
0.172	0.14536794	0.034474	0.08848899
0.176	0.14539589	0.03447222	0.08868162
0.18	0.1453797	0.03443297	0.08876518
0.184	0.14540302	0.03446189	0.08896515
0.188	0.1454197	0.03445591	0.0891327
0.192	0.14529098	0.03439498	0.08927706
0.196	0.14533632	0.03443947	0.08948986
0.2	0.14540255	0.03447411	0.08967779
0.204	0.14527157	0.03442546	0.08987991
0.208	0.14537273	0.03449255	0.09010217
0.212	0.14549553	0.034516	0.09031298
0.216	0.14531929	0.03445683	0.09057265
0.22	0.14548561	0.03451237	0.0907234
0.224	0.1453916	0.03453816	0.09103732
0.228	0.1456162	0.034565	0.09118979
0.232	0.14556687	0.03453942	0.09149311
0.236	0.14561066	0.03470026	0.09170968
0.24	0.1459419	0.0347144	0.09195336
0.244	0.14592868	0.03463857	0.09217269
0.248	0.14604326	0.03473938	0.09239915
0.252	0.14646542	0.03481403	0.09261502
0.256	0.14650258	0.03470854	0.0928492
0.26	0.14695571	0.03487384	0.09300046
0.264	0.14700529	0.0348404	0.093077
0.268	0.14725851	0.03502769	0.09310945
0.272	0.14779939	0.035304	0.09314982
0.276	0.14796974	0.03531499	0.09312843
0.28	0.14852975	0.03567582	0.09310056
0.284	0.14875064	0.03574577	0.09293039
0.288	0.14919222	0.03611015	0.09266057
0.292	0.14967066	0.03649924	0.09234691
0.296	0.15022462	0.03713742	0.09205905
0.3	0.15069037	0.03733791	0.09165367
0.304	0.15124212	0.03811896	0.09121142
0.308	0.15180237	0.03892397	0.09071068
0.312	0.15238585	0.03974998	0.09013901
0.316	0.15326643	0.03924874	0.08926787
0.32	0.15388452	0.0401531	0.08850015
0.324	0.1547893	0.04040508	0.08784361
0.328	0.15547264	0.04147791	0.08692442
0.332	0.1565484	0.04106546	0.08646107
0.336	0.15729994	0.04223654	0.08545878
0.34	0.15838604	0.04211963	0.0848273
0.344	0.15920047	0.04329292	0.08376448
0.348	0.16032219	0.04312533	0.08311878
0.352	0.16118114	0.04428568	0.08201717
0.356	0.1622697	0.04404701	0.08140064
0.36	0.16314624	0.04514556	0.08030186
0.364	0.16416562	0.04485716	0.0798338
0.368	0.1649724	0.04564964	0.0789882
0.372	0.16587448	0.04581403	0.07814492
0.376	0.16655847	0.04665046	0.07732555
0.38	0.16733941	0.04654292	0.07662587
0.384	0.1679954	0.04648698	0.07614676
0.388	0.16855372	0.046663	0.07564021
0.392	0.16898437	0.04725497	0.07506831
0.396	0.169427	0.04735286	0.07447645
0.4	0.16983328	0.04706091	0.07397252
0.404	0.17007482	0.04748377	0.07358984
0.408	0.17040917	0.04730073	0.07315768
0.412	0.17068095	0.04700261	0.07275158
0.416	0.17086001	0.04711275	0.07252288
0.42	0.17106562	0.04690731	0.07215204
0.424	0.1712307	0.04688361	0.07191355
0.428	0.17135901	0.04710868	0.07177049
0.432	0.17148242	0.04673488	0.07148528
0.436	0.17154984	0.04697495	0.07144786
0.44	0.17172123	0.04657126	0.07118219
0.444	0.17176297	0.0467879	0.07131871
0.448	0.17189574	0.04641964	0.07108895
0.452	0.17195393	0.04665648	0.07121035
0.456	0.17196872	0.04685325	0.07138502
0.46	0.17212683	0.04627686	0.07114922
0.464	0.17219296	0.04652782	0.07133304
0.468	0.17219315	0.04674532	0.07154125
0.472	0.1723604	0.04612905	0.0715097
0.476	0.17238456	0.04642062	0.0717596
0.48	0.1724969	0.04663485	0.0720156
0.484	0.17249258	0.04582637	0.07238438
0.488	0.17250545	0.0460828	0.07263492
0.492	0.17252775	0.0462726	0.07287938
