# Supplementary material for: Hindlimb kinematics, kinetics and muscle dynamics during sit-to-stand and sit-to-walk transitions in emus (Dromaius novaehollandiae)
Source: J Exp Biol. 2024 Dec 2;227(24):jeb247519. doi: 10.1242/jeb.247519 (PMC11708823; doi:10.1242/jeb.247519)
Supplement: Dataset 1. [file jexbio-227-247519-Dataset1.zip › Dataset1/DataS1/Motion Files/Point Kinematics/stw_exemplar_trial_pes_contact_r_pos.sto]

PointPosition
version=1
nRows=124
nColumns=4
inDegrees=no
No description.
endheader
time	state_0	state_1	state_2
0	-0.15066382	0.00745027	0.13709484
0.004	-0.1506327	0.00748022	0.13709896
0.008	-0.15059807	0.00751424	0.13710036
0.012	-0.15055119	0.00757252	0.13709823
0.016	-0.15052592	0.00760146	0.13709443
0.02	-0.15066977	0.00746645	0.13681655
0.024	-0.15064636	0.00759555	0.13679558
0.028	-0.15058269	0.00763887	0.1368021
0.032	-0.15052798	0.0077096	0.13679669
0.036	-0.15048449	0.0077615	0.13678548
0.04	-0.15043341	0.00783448	0.13676777
0.044	-0.1505308	0.00746034	0.13698676
0.048	-0.15056779	0.00767247	0.13696302
0.052	-0.15047799	0.00767981	0.13693354
0.056	-0.15042175	0.00775974	0.13690622
0.06	-0.15032993	0.00733318	0.13703125
0.064	-0.15029642	0.00739684	0.13700428
0.068	-0.15043496	0.00772977	0.13696356
0.072	-0.15050474	0.00797014	0.13694091
0.076	-0.15030895	0.00773319	0.1368596
0.08	-0.15037016	0.00798485	0.13683759
0.084	-0.15049168	0.00823749	0.1368347
0.088	-0.15044933	0.00838212	0.13679218
0.092	-0.15031019	0.00762955	0.13715643
0.096	-0.15041422	0.00801973	0.13704612
0.1	-0.15024487	0.00787665	0.13685058
0.104	-0.15042339	0.00838129	0.13682257
0.108	-0.15027788	0.008298	0.13672705
0.112	-0.15043407	0.00878135	0.13667563
0.116	-0.1502828	0.00817066	0.13694834
0.12	-0.15045404	0.0087381	0.13686175
0.124	-0.15026105	0.00817237	0.13711236
0.128	-0.15047514	0.00881107	0.13695129
0.132	-0.15029545	0.00873475	0.13692645
0.136	-0.15049369	0.00945203	0.13679789
0.14	-0.15029966	0.00870296	0.13708173
0.144	-0.15022324	0.00906785	0.13686048
0.148	-0.15029439	0.0086744	0.13716958
0.152	-0.15028309	0.00863123	0.1371801
0.156	-0.15028419	0.00906458	0.13693405
0.16	-0.15029049	0.00865662	0.13734398
0.164	-0.15028885	0.00857573	0.13741168
0.168	-0.1502882	0.00852327	0.13751368
0.172	-0.15028392	0.0084696	0.13767142
0.176	-0.15026809	0.00836186	0.13781898
0.18	-0.15027797	0.00823773	0.13796625
0.184	-0.15026042	0.00808458	0.13809654
0.188	-0.15022774	0.00787772	0.13830919
0.192	-0.15037591	0.00741096	0.13817538
0.196	-0.15031421	0.00742182	0.13848352
0.2	-0.15021374	0.00727784	0.13880149
0.204	-0.15030965	0.00667746	0.13886632
0.208	-0.15019218	0.00671243	0.13917794
0.212	-0.15002277	0.0065445	0.13958211
0.216	-0.15016635	0.00587526	0.13961797
0.22	-0.14996043	0.00605945	0.14008602
0.224	-0.1500228	0.00537909	0.14008414
0.228	-0.14976881	0.00569715	0.14059684
0.232	-0.14980167	0.00508355	0.14062732
0.236	-0.1497424	0.00499048	0.14066283
0.24	-0.14945031	0.00562977	0.14108058
0.244	-0.1494649	0.00515699	0.14113613
0.248	-0.14938692	0.0054384	0.14122896
0.252	-0.14906265	0.00650573	0.14148882
0.256	-0.14909725	0.00654748	0.14158843
0.26	-0.1487997	0.00796174	0.1415623
0.264	-0.14889382	0.00836718	0.14130746
0.268	-0.14880168	0.00969094	0.14106655
0.272	-0.14850994	0.01191731	0.14063296
0.276	-0.14861361	0.0133331	0.14007511
0.28	-0.14833198	0.01612313	0.13946307
0.284	-0.14845236	0.01843465	0.13864958
0.288	-0.14836453	0.02158256	0.13747926
0.292	-0.14824769	0.02521948	0.13617605
0.296	-0.14805829	0.03026575	0.13427182
0.3	-0.14790861	0.03359458	0.13327076
0.304	-0.14758139	0.03874382	0.13133847
0.308	-0.14716688	0.04389346	0.12943817
0.312	-0.1466625	0.04908521	0.12746788
0.316	-0.14625387	0.0553401	0.12497035
0.32	-0.1455212	0.06049908	0.12293975
0.324	-0.14460024	0.06825915	0.1200145
0.328	-0.14359207	0.07451616	0.11731213
0.332	-0.14223088	0.08128602	0.11519237
0.336	-0.14088479	0.08779308	0.1124022
0.34	-0.13912162	0.09507109	0.10984436
0.344	-0.13744603	0.10156811	0.10715
0.348	-0.13528482	0.10886053	0.1047277
0.352	-0.1333256	0.11523937	0.10212292
0.356	-0.13086648	0.12237483	0.09983369
0.36	-0.12865498	0.12858926	0.09744758
0.364	-0.12597253	0.1354581	0.09538111
0.368	-0.12347746	0.14186702	0.0932738
0.372	-0.12072411	0.14827741	0.0912807
0.376	-0.11829328	0.15403691	0.08941501
0.38	-0.11531898	0.16050532	0.08762309
0.384	-0.11257052	0.16624184	0.08612586
0.388	-0.10982139	0.1719026	0.08464847
0.392	-0.10728765	0.17715543	0.08332422
0.396	-0.10444155	0.18273913	0.08194229
0.4	-0.10144142	0.18822776	0.08067843
0.404	-0.09890006	0.19305484	0.07970814
0.408	-0.0959501	0.19813684	0.07863146
0.412	-0.09302849	0.2029312	0.07760676
0.416	-0.09033516	0.20743974	0.07686074
0.42	-0.08739565	0.21200561	0.07596959
0.424	-0.08464818	0.21622439	0.07529417
0.428	-0.08228081	0.219785	0.07493262
0.432	-0.07899441	0.22448635	0.07396998
0.436	-0.07638597	0.22829202	0.0733847
0.44	-0.07342485	0.23207217	0.07290629
0.444	-0.07101448	0.23537445	0.07265618
0.448	-0.06787723	0.23919913	0.07193661
0.452	-0.06541761	0.24237876	0.07177066
0.456	-0.06288258	0.2455938	0.07137346
0.46	-0.05958918	0.2491339	0.07071245
0.464	-0.05703772	0.25218164	0.07059545
0.468	-0.05443962	0.25525535	0.07021712
0.472	-0.0512069	0.25835011	0.06970534
0.476	-0.04859526	0.26132451	0.06966783
0.48	-0.04576105	0.26430356	0.06866865
0.484	-0.04258492	0.26710051	0.06876205
0.488	-0.03974932	0.27006275	0.06854071
0.492	-0.03684143	0.27299299	0.06823766
