# Supplementary material for: Hindlimb kinematics, kinetics and muscle dynamics during sit-to-stand and sit-to-walk transitions in emus (Dromaius novaehollandiae)
Source: J Exp Biol. 2024 Dec 2;227(24):jeb247519. doi: 10.1242/jeb.247519 (PMC11708823; doi:10.1242/jeb.247519)
Supplement: Dataset 1. [file jexbio-227-247519-Dataset1.zip › Dataset1/DataS1/Motion Files/Point Kinematics/stw_exemplar_trial_T2_r_pos.sto]

PointPosition
version=1
nRows=124
nColumns=4
inDegrees=no
No description.
endheader
time	state_0	state_1	state_2
0	0.25272564	0.04410486	0.06749655
0.004	0.25275449	0.04413406	0.06748717
0.008	0.25278736	0.04416326	0.06747597
0.012	0.25283196	0.04419086	0.06744482
0.016	0.25285696	0.04420552	0.06743209
0.02	0.25270282	0.04416959	0.06715279
0.024	0.25278501	0.04400186	0.06732157
0.028	0.25284177	0.04405208	0.0672918
0.032	0.25289631	0.04407785	0.06726235
0.036	0.25294113	0.04410232	0.06724467
0.04	0.25299557	0.04412865	0.06722232
0.044	0.25278815	0.04416052	0.06701
0.048	0.25281803	0.04405576	0.06721153
0.052	0.25290832	0.04402035	0.06716297
0.056	0.2529663	0.04406862	0.06712933
0.06	0.25300904	0.04384943	0.06705417
0.064	0.25304653	0.04387664	0.06703104
0.068	0.25297134	0.04357674	0.067027
0.072	0.25292265	0.04346912	0.06694382
0.076	0.25317761	0.04357502	0.06702405
0.08	0.2531372	0.04345911	0.06693144
0.084	0.25303949	0.04326937	0.06683288
0.088	0.25311183	0.04301084	0.06675075
0.092	0.25310913	0.04323791	0.06654202
0.096	0.2530695	0.04302545	0.06649224
0.1	0.25328516	0.04264516	0.06637139
0.104	0.25316697	0.04250835	0.06636348
0.108	0.25345491	0.04318433	0.06627503
0.112	0.25334488	0.04294799	0.06612988
0.116	0.25339279	0.04297368	0.06591605
0.12	0.25329828	0.04270419	0.06585222
0.124	0.25339379	0.04294437	0.06559931
0.128	0.25330284	0.04262488	0.06566691
0.132	0.25360775	0.04383357	0.06549536
0.136	0.25350843	0.04358846	0.06546316
0.14	0.25358635	0.04362714	0.06540325
0.144	0.25375391	0.04342695	0.06541502
0.148	0.25359775	0.04355308	0.06539876
0.152	0.25362735	0.04358489	0.06546127
0.156	0.25376182	0.04324412	0.06559014
0.16	0.25363247	0.04366475	0.06560433
0.164	0.25363817	0.04378291	0.06570265
0.168	0.25363906	0.04391565	0.06581399
0.172	0.25362502	0.04404466	0.06588037
0.176	0.2536364	0.04423275	0.06607485
0.18	0.25359819	0.04435348	0.06612266
0.184	0.25360798	0.04456128	0.06633704
0.188	0.25360252	0.04473087	0.06647781
0.192	0.25346749	0.04493521	0.06671408
0.196	0.25350104	0.04502068	0.06688954
0.2	0.25354621	0.04515924	0.06702565
0.204	0.25341412	0.04524275	0.06728528
0.208	0.25350519	0.04533924	0.06747338
0.212	0.25360156	0.0454687	0.06760911
0.216	0.25343456	0.04551446	0.06796384
0.22	0.25358027	0.0455317	0.06799759
0.224	0.25350323	0.04566405	0.06844458
0.228	0.25370861	0.04560421	0.06846295
0.232	0.25366202	0.04576632	0.06887151
0.236	0.25373391	0.04583156	0.0691753
0.24	0.25406844	0.04567157	0.06934948
0.244	0.25403333	0.04590979	0.0696186
0.248	0.25416705	0.04593647	0.06989994
0.252	0.25461304	0.04572916	0.0700918
0.256	0.25461839	0.04598558	0.07035162
0.26	0.25511919	0.04580018	0.07055898
0.264	0.25514452	0.04619754	0.0707328
0.268	0.25543847	0.04620466	0.07087178
0.272	0.25607132	0.04590043	0.07107619
0.276	0.25623467	0.04634079	0.07123141
0.28	0.25690538	0.04599873	0.07140948
0.284	0.25713693	0.04644394	0.0714757
0.288	0.25766972	0.04659525	0.07156469
0.292	0.25825531	0.04666077	0.07164763
0.296	0.25906157	0.04566315	0.07195501
0.3	0.25950368	0.04673873	0.07181351
0.304	0.26028185	0.04590816	0.07192389
0.308	0.26103336	0.04515339	0.07194562
0.312	0.26178225	0.04445566	0.07190096
0.316	0.26256174	0.04784416	0.07186109
0.32	0.26337015	0.04716317	0.07158568
0.324	0.26434733	0.04844471	0.07188288
0.328	0.26524409	0.04781269	0.0716784
0.332	0.26620484	0.04949435	0.07140253
0.336	0.26718759	0.04878539	0.07117035
0.34	0.26822704	0.0501164	0.07092237
0.344	0.26925526	0.04937018	0.07059815
0.348	0.27030905	0.05070634	0.07016651
0.352	0.27136489	0.04996895	0.06978675
0.356	0.27237394	0.0512975	0.06928342
0.36	0.27342873	0.05051029	0.06884177
0.364	0.27436073	0.05176915	0.06836192
0.368	0.27530895	0.05110871	0.0681076
0.372	0.27621759	0.0516708	0.06754118
0.376	0.27703237	0.05078978	0.06728933
0.38	0.27780406	0.05175838	0.06699774
0.384	0.2784325	0.05244313	0.06663285
0.388	0.27902407	0.05244844	0.0664114
0.392	0.27956435	0.05139068	0.06627595
0.396	0.28005523	0.05174715	0.06644981
0.4	0.28044945	0.05265777	0.06655096
0.404	0.28077882	0.05154413	0.06648496
0.408	0.28112438	0.05236523	0.06692582
0.412	0.28137734	0.0531049	0.06714689
0.416	0.2816047	0.05276987	0.06742839
0.42	0.28180441	0.05326	0.06780385
0.424	0.28198872	0.05329731	0.06818949
0.428	0.28219393	0.05203844	0.06807447
0.432	0.28226456	0.05337433	0.0691237
0.436	0.28240816	0.05227884	0.06929301
0.44	0.28250338	0.05352322	0.07003014
0.444	0.28262698	0.05227892	0.07015132
0.448	0.28268525	0.05334658	0.0708789
0.452	0.28282365	0.05214892	0.07092719
0.456	0.2828996	0.05093157	0.07115986
0.46	0.28293659	0.05282964	0.07192391
0.464	0.28307777	0.05167204	0.07199387
0.468	0.28313371	0.05049667	0.07221989
0.472	0.28318134	0.05243405	0.07265357
0.476	0.28327863	0.0513091	0.07273492
0.48	0.28343533	0.05030336	0.07326037
0.484	0.28327971	0.0527724	0.072937
0.488	0.28337032	0.05167342	0.07289652
0.492	0.28343293	0.05100312	0.07280868
