# Supplementary material for: Hindlimb kinematics, kinetics and muscle dynamics during sit-to-stand and sit-to-walk transitions in emus (Dromaius novaehollandiae)
Source: J Exp Biol. 2024 Dec 2;227(24):jeb247519. doi: 10.1242/jeb.247519 (PMC11708823; doi:10.1242/jeb.247519)
Supplement: Dataset 1. [file jexbio-227-247519-Dataset1.zip › Dataset1/DataS1/README.md]

This folder contains the emu musculoskeletal model, sit-to-stand (STS) and sit-to-walk (STW) motion data and all simulation results in
Lin Y., Rankin, W.J., Lamas, L.P., Moazen, M., and Hutchinson, J.R. (2024). Hindlimb kinematics, kinetics, and muscle dynamics during sit-to-stand and sit-to-walk transitions in emus (Dromaius novaehollandiae). J Exp Biol 2024; jeb.247519. doi: https://doi.org/10.1242/jeb.247519

Written by: Yuting Lin, Royal Veterinary College, 29 Nov 2024
Contact: ylin22@rvc.ac.uk

## Emu Model
This folder includes the final (tuned) emu hindlimb musculoskeletal model in OpenSim, two subject-specific models (EMU R and EMU O), and sensitivity analyses of tendon slack lengths.

## Motion Files
This folder includes STS and STW kinematics and GRFs files that can be imported directly into OpenSim, and foot point kinematics results (cut from the start to the end of the ascending phase). Kinematics for the entire STS and STW durations were provided.
This folder also contains R script for partitioning GRF between two limbs and pes and digits. 

## Inverse Dynamics
This folder includes STS and STW inverse dynamics results (cut from the start to the end of the ascending phase). 

## Static Simulation
This folder includes output files from the static simulations of the exemplar STS and STW trials. The static simulations assumed that tendons were inextensible and muscles did not generate passive forces; but TSL values could still impact our results by requiring muscle fibres to be shorter or longer. To test the robustness of this assumption, we varied TSLs by ± 5 % following (Ellis et al., 2018; Redl et al., 2007; Scovil and Ronsky, 2006), and muscle dynamics were compared across conditions to assess how TSL changes altered them. 

## Dynamic Simulation
This folder includes six dynamic simulation output files. The Optimizations are run using OpenSim Moco Inverse Simulation.

(1) Dynamic simulations with full tissue properties of the exemplar STS and STW trials: The dynamic simulation factored in the model state from prior time steps (e.g., joint angles, muscle activation level, tendon strain) to influence the optimal solution for the current step. Linking time steps allows for the integration of muscle excitation – activation dynamics, consideration of non-rigid tendon characteristics, and incorporation of passive muscle fibre force generation. 

(2) Dynamic simulations with full tissue properties of the additional STS and STW trials: We generated additional simulations in Moco assuming rigid tendons, similar to static simulations. Although this approach limited forward dynamics optimisation in accounting for time-dependent muscle interactions, it reduced confounding factors like time coupling and varying muscle and tendon models when comparing static simulations with rigid tendons to dynamic simulations in OpenSim Moco with full tissue properties. 

(3) Dynamic simulations with rigid tendons of the exemplar STS and STW trials: We performed dynamic simulations on two additional STS and STW trials from the same emu to examine within-individual differences.

This folder also contains MATLAB script for the dynamic simulation, along with the example input data files and model.
