# Supplementary material for: Hindlimb kinematics, kinetics and muscle dynamics during sit-to-stand and sit-to-walk transitions in emus (Dromaius novaehollandiae)
Source: J Exp Biol. 2024 Dec 2;227(24):jeb247519. doi: 10.1242/jeb.247519 (PMC11708823; doi:10.1242/jeb.247519)
Supplement: Dataset 1. [file jexbio-227-247519-Dataset1.zip › Dataset1/DataS1/Static Simulation/sts_exemplar_trial_STO_minus5TSL/emu_osimm_tuneTSL_scaledR_STO_minus5TSL_sts_activation.sto]

Static Optimization
version=1
nRows=289
nColumns=56
inDegrees=no
This file contains static optimization results.

endheader
time	IC_r	ILPR_r	ILPOa_r	ILPOp_r	AMB_r	FMTL_r	FMTI_r	FMTM_r	ILFB_r	FCLP_r	FCLA_r	FCM_r	IFE_r	ITCr_r	ITM_r	ITCaa_r	ITCap_r	ISF_r	IFI_r	OMII_r	OMIP_r	CFP_r	PIFML_r	GL_r	GI_r	GM_r	FL_r	TCf_r	TCt_r	EDL_r	FDL_r	FHL_r	FP2_r	FPP2_r	FP3_r	FPP3_r	FP4_r	MY	MX	MZ	FY	FZ	FX	Hip_flexion_reserve	Hip_abduction_reserve	Hip_rotation_reserve	Knee_flexion_reserve	Knee_abduction_reserve	Knee_rotation_reserve	Ankle_flexion_reserve	Ankle_abduction_reserve	Ankle_rotation_reserve	MTP_flexion_reserve	MTP_abduction_reserve	MTP_rotation_reserve
      0.00000000	      0.99661730	      0.67210059	      0.04468983	      0.47338410	      0.40678225	      0.74947017	      0.99999528	      0.25713864	      0.02000024	      0.02000038	      0.30153594	      0.17937470	      0.02000976	      0.21786465	      0.02016796	      0.26533287	      0.08953082	      0.07098352	      0.02012008	      0.99999029	      0.99999760	      0.99998333	      0.99999398	      0.55706690	      0.02001614	      0.99999972	      0.38779698	      0.62834648	      0.09388954	      0.02022493	      0.02022493	      0.53610208	      0.14850041	      0.05797585	      0.27936943	      0.02022493	      0.02022493	      0.00020078	      0.00604496	     -0.00450448	     -0.00183297	      0.00000802	     -0.00214946	     -0.23438948	      0.01436410	     -0.18826257	      1.14029155	      1.14343493	     -0.30395334	     -2.44183464	      0.07779063	      2.55166422	      1.49428029	      0.25214403	     -0.06607547
      0.00400000	      0.99508468	      0.66925744	      0.04641144	      0.47442041	      0.40647895	      0.74823569	      0.99999528	      0.25845542	      0.02000024	      0.02000038	      0.30074415	      0.17243868	      0.02000981	      0.21517553	      0.02016787	      0.26760738	      0.09375148	      0.07111770	      0.02011996	      0.99999029	      0.99999761	      0.99998339	      0.99999394	      0.55516944	      0.02001612	      0.99999972	      0.38763083	      0.62717836	      0.09520343	      0.02022462	      0.02022462	      0.53468549	      0.14761259	      0.05771660	      0.27963199	      0.02022462	      0.02022462	      0.00015385	      0.00603724	     -0.00454592	     -0.00263466	     -0.00017431	     -0.00249654	     -0.23461977	      0.01375019	     -0.18790132	      1.13985631	      1.14364678	     -0.30340991	     -2.44175003	      0.07702218	      2.54865815	      1.49523071	      0.24849513	     -0.06604891
      0.00800000	      0.99448857	      0.66746190	      0.04819822	      0.47527520	      0.40603824	      0.74671141	      0.99999528	      0.25993454	      0.02000024	      0.02000038	      0.30006529	      0.16505103	      0.02000989	      0.21269700	      0.02016822	      0.27026419	      0.09846780	      0.07128940	      0.02012004	      0.99999028	      0.99999760	      0.99998344	      0.99999390	      0.55356638	      0.02001613	      0.99999972	      0.38725444	      0.62573208	      0.09688152	      0.02022462	      0.02022462	      0.53286984	      0.14676892	      0.05745782	      0.28018856	      0.02022462	      0.02022462	      0.00010405	      0.00603143	     -0.00457665	     -0.00344618	     -0.00035463	     -0.00281111	     -0.23476270	      0.01311510	     -0.18737387	      1.13914968	      1.14383347	     -0.30275260	     -2.44143568	      0.07584255	      2.54654095	      1.49620825	      0.24522297	     -0.06601870
      0.01200000	      0.99491462	      0.66669802	      0.04997952	      0.47611012	      0.40563909	      0.74519462	      0.99999528	      0.26163357	      0.02000024	      0.02000038	      0.29959410	      0.15741326	      0.02000998	      0.21037193	      0.02016870	      0.27326715	      0.10357492	      0.07153026	      0.02012013	      0.99999030	      0.99999761	      0.99998353	      0.99999387	      0.55230403	      0.02001616	      0.99999972	      0.38688873	      0.62399350	      0.09845163	      0.02022462	      0.02022462	      0.53128214	      0.14598310	      0.05721800	      0.28089447	      0.02022462	      0.02022462	      0.00004774	      0.00602751	     -0.00458851	     -0.00425183	     -0.00053099	     -0.00306883	     -0.23491728	      0.01246063	     -0.18678670	      1.13865545	      1.14435720	     -0.30209647	     -2.44156472	      0.07492273	      2.54418128	      1.49756917	      0.24228785	     -0.06599253
      0.01600000	      0.99626891	      0.66691923	      0.05174206	      0.47690565	      0.40527124	      0.74366231	      0.99999527	      0.26356933	      0.02000024	      0.02000038	      0.29928834	      0.14957056	      0.02001009	      0.20819296	      0.02016956	      0.27662827	      0.10909968	      0.07183549	      0.02012041	      0.99999033	      0.99999761	      0.99998362	      0.99999384	      0.55133337	      0.02001621	      0.99999972	      0.38651727	      0.62207623	      0.10007449	      0.02022497	      0.02022497	      0.52983097	      0.14528650	      0.05700295	      0.28176804	      0.02022497	      0.02022497	     -0.00001838	      0.00602553	     -0.00457370	     -0.00503642	     -0.00070127	     -0.00324641	     -0.23508496	      0.01177982	     -0.18613705	      1.13837543	      1.14524291	     -0.30142872	     -2.44222447	      0.07407429	      2.54223000	      1.49937168	      0.23980108	     -0.06598337
      0.02000000	      0.99817730	      0.66821845	      0.05330319	      0.47754492	      0.40498826	      0.74215266	      0.99999528	      0.26594330	      0.02000024	      0.02000038	      0.29913882	      0.14147468	      0.02001021	      0.20627829	      0.02017065	      0.28042186	      0.11508635	      0.07220563	      0.02012075	      0.99999038	      0.99999761	      0.99998374	      0.99999381	      0.55061511	      0.02001628	      0.99999972	      0.38618413	      0.61999125	      0.10177151	      0.02022540	      0.02022540	      0.52867022	      0.14472320	      0.05682362	      0.28281561	      0.02022540	      0.02022540	     -0.00009718	      0.00602558	     -0.00452499	     -0.00578546	     -0.00086305	     -0.00332255	     -0.23530195	      0.01107417	     -0.18544607	      1.13852756	      1.14672800	     -0.30073989	     -2.44381664	      0.07341273	      2.54076878	      1.50189667	      0.23787022	     -0.06598836
      0.02400000	      0.99945225	      0.67102339	      0.05413051	      0.47750794	      0.40481928	      0.74054381	      0.99999530	      0.26934920	      0.02000024	      0.02000038	      0.29910413	      0.13268772	      0.02001032	      0.20509517	      0.02017149	      0.28491110	      0.12173785	      0.07262196	      0.02012072	      0.99999048	      0.99999762	      0.99998394	      0.99999381	      0.55006669	      0.02001629	      0.99999972	      0.38583351	      0.61756399	      0.10376737	      0.02022513	      0.02022513	      0.52799824	      0.14436389	      0.05668342	      0.28415356	      0.02022513	      0.02022513	     -0.00019100	      0.00602784	     -0.00443592	     -0.00648533	     -0.00101361	     -0.00327889	     -0.23559927	      0.01035102	     -0.18469114	      1.13938893	      1.14924807	     -0.29991295	     -2.44692407	      0.07309462	      2.53986317	      1.50567964	      0.23668321	     -0.06599100
      0.02800000	      0.99967364	      0.67635005	      0.05430126	      0.47633360	      0.40439224	      0.73848848	      0.99999532	      0.27189771	      0.02000024	      0.02000038	      0.29883422	      0.12409365	      0.02001044	      0.20496519	      0.02017265	      0.29005289	      0.12908691	      0.07298918	      0.02012068	      0.99999056	      0.99999763	      0.99998409	      0.99999380	      0.54937215	      0.02001617	      0.99999972	      0.39085238	      0.61722721	      0.10272236	      0.02022469	      0.02022469	      0.52695252	      0.14645032	      0.05757723	      0.28713582	      0.02022469	      0.02022469	     -0.00030123	      0.00600975	     -0.00429667	     -0.00712351	     -0.00114987	     -0.00310093	     -0.23575818	      0.00962735	     -0.18366531	      1.13978401	      1.14931470	     -0.29882927	     -2.44875996	      0.06965299	      2.55013680	      1.50273766	      0.23764262	     -0.05812362
      0.03200000	      0.99984350	      0.68179619	      0.05387604	      0.47561031	      0.40483447	      0.73745971	      0.99999536	      0.27735585	      0.02000024	      0.02000037	      0.29914589	      0.11432538	      0.02001056	      0.20517799	      0.02017409	      0.29586261	      0.13683456	      0.07354335	      0.02012073	      0.99999071	      0.99999765	      0.99998438	      0.99999380	      0.54914050	      0.02001620	      0.99999972	      0.39027654	      0.61419318	      0.10533645	      0.02022461	      0.02022461	      0.52755183	      0.14665530	      0.05755040	      0.28850580	      0.02022461	      0.02022461	     -0.00042948	      0.00601466	     -0.00411137	     -0.00768897	     -0.00126860	     -0.00277871	     -0.23642886	      0.00888987	     -0.18301271	      1.14303279	      1.15502521	     -0.29806990	     -2.45693956	      0.07026470	      2.55181330	      1.51092522	      0.23819210	     -0.05730525
      0.03600000	      0.99990046	      0.68811822	      0.05251505	      0.47437214	      0.40560640	      0.73667891	      0.99999541	      0.28367301	      0.02000024	      0.02000037	      0.29960224	      0.10475241	      0.02001069	      0.20565809	      0.02017568	      0.30211980	      0.14496832	      0.07417304	      0.02012079	      0.99999089	      0.99999767	      0.99998472	      0.99999381	      0.54894100	      0.02001621	      0.99999972	      0.39074608	      0.61183094	      0.10738338	      0.02022463	      0.02022463	      0.52981556	      0.14696043	      0.05760964	      0.29017715	      0.02022463	      0.02022463	     -0.00057588	      0.00602666	     -0.00387427	     -0.00817265	     -0.00136664	     -0.00230735	     -0.23731140	      0.00812560	     -0.18246867	      1.14755137	      1.16163191	     -0.29727500	     -2.46701551	      0.07195892	      2.55251451	      1.51950114	      0.23949255	     -0.05803293
      0.04000000	      0.99992944	      0.69520361	      0.05056083	      0.47319468	      0.40694448	      0.73670020	      0.99999548	      0.29075198	      0.02000024	      0.02000037	      0.30031028	      0.09538382	      0.02001082	      0.20651175	      0.02017732	      0.30879215	      0.15332416	      0.07490498	      0.02012079	      0.99999111	      0.99999770	      0.99998512	      0.99999382	      0.54883060	      0.02001621	      0.99999972	      0.39181501	      0.60986689	      0.10912927	      0.02022465	      0.02022465	      0.53341548	      0.14763138	      0.05779945	      0.29168521	      0.02022465	      0.02022465	     -0.00073998	      0.00604142	     -0.00358421	     -0.00856790	     -0.00144101	     -0.00168750	     -0.23853441	      0.00734998	     -0.18216559	      1.15386678	      1.17003780	     -0.29672743	     -2.48049729	      0.07453458	      2.55450266	      1.53020191	      0.24178039	     -0.05853680
      0.04400000	      0.99994651	      0.70288345	      0.04790486	      0.47211013	      0.40894357	      0.73767560	      0.99999555	      0.29858380	      0.02000023	      0.02000036	      0.30129870	      0.08638706	      0.02001094	      0.20768981	      0.02018091	      0.31579124	      0.16176994	      0.07574686	      0.02012074	      0.99999137	      0.99999773	      0.99998560	      0.99999385	      0.54875708	      0.02001617	      0.99999972	      0.39372337	      0.60854660	      0.11038173	      0.02023438	      0.02023438	      0.53866276	      0.14866032	      0.05813172	      0.29299213	      0.02023438	      0.02023438	     -0.00092063	      0.00606004	     -0.00324257	     -0.00887081	     -0.00148895	     -0.00092605	     -0.24015416	      0.00656157	     -0.18217300	      1.16222420	      1.18035858	     -0.29647947	     -2.49773999	      0.07822181	      2.55756671	      1.54304170	      0.24507405	     -0.05910308
      0.04800000	      0.99995757	      0.71099532	      0.04448090	      0.47121117	      0.41172715	      0.73982579	      0.99999564	      0.30716683	      0.02000023	      0.02000036	      0.30261706	      0.07788424	      0.02001104	      0.20917848	      0.02018236	      0.32303167	      0.17014794	      0.07671388	      0.02012059	      0.99999166	      0.99999777	      0.99998615	      0.99999389	      0.54868306	      0.02001609	      0.99999973	      0.39663232	      0.60805157	      0.11099809	      0.02023333	      0.02023333	      0.54579770	      0.15007489	      0.05862999	      0.29401852	      0.02023333	      0.02023333	     -0.00111585	      0.00608289	     -0.00285304	     -0.00908035	     -0.00150785	     -0.00003693	     -0.24222146	      0.00578516	     -0.18256567	      1.17293180	      1.19279733	     -0.29661207	     -2.51920733	      0.08311807	      2.56182011	      1.55825316	      0.24940476	     -0.05973147
      0.05200000	      0.99996521	      0.71937508	      0.04021600	      0.47056701	      0.41540479	      0.74334286	      0.99999575	      0.31647711	      0.02000023	      0.02000035	      0.30430963	      0.06997790	      0.02001112	      0.21097458	      0.02018355	      0.33041477	      0.17829542	      0.07781677	      0.02012034	      0.99999199	      0.99999781	      0.99998675	      0.99999394	      0.54856575	      0.02001597	      0.99999973	      0.40069618	      0.60856075	      0.11084814	      0.02023186	      0.02023186	      0.55503169	      0.15189827	      0.05930956	      0.29469319	      0.02023186	      0.02023186	     -0.00132270	      0.00611035	     -0.00242179	     -0.00919852	     -0.00149533	      0.00095827	     -0.24479919	      0.00502205	     -0.18341722	      1.18624753	      1.20755837	     -0.29720283	     -2.54536899	      0.08937904	      2.56736348	      1.57604231	      0.25478334	     -0.06042694
      0.05600000	      0.99996961	      0.72814441	      0.03486920	      0.46918863	      0.41977091	      0.74770663	      0.99999586	      0.32589168	      0.02000023	      0.02000035	      0.30620937	      0.06368368	      0.02001119	      0.21300433	      0.02037045	      0.33772733	      0.18606254	      0.07900717	      0.02014051	      0.99999233	      0.99999786	      0.99998737	      0.99999400	      0.54836140	      0.02001575	      0.99999973	      0.40974741	      0.61224478	      0.10753449	      0.02059047	      0.02059047	      0.56744880	      0.15473995	      0.06060107	      0.29645728	      0.02059047	      0.02059047	     -0.00153732	      0.00614060	     -0.00196526	     -0.00923009	     -0.00144921	      0.00203089	     -0.24777835	      0.00425838	     -0.18465885	      1.20164793	      1.22220850	     -0.29794416	     -2.57397413	      0.09654218	      2.57483896	      1.59042862	      0.26150384	     -0.06105858
      0.06000000	      0.99997445	      0.73658962	      0.02850445	      0.46932278	      0.42556848	      0.75455415	      0.99999598	      0.33665605	      0.02000022	      0.02000034	      0.30880953	      0.05714434	      0.02001121	      0.21542356	      0.02018611	      0.34512627	      0.19327874	      0.08042434	      0.02011957	      0.99999271	      0.99999792	      0.99998806	      0.99999409	      0.54803818	      0.02001555	      0.99999974	      0.41615947	      0.61506948	      0.10572216	      0.02023175	      0.02023175	      0.58144974	      0.15730042	      0.06160958	      0.29617396	      0.02023175	      0.02023175	     -0.00175512	      0.00617954	     -0.00147712	     -0.00918131	     -0.00136761	      0.00314822	     -0.25154229	      0.00354844	     -0.18664283	      1.22097642	      1.24239619	     -0.29969549	     -2.61095323	      0.10602615	      2.58275438	      1.61449516	      0.26888097	     -0.06234401
      0.06400000	      0.99997792	      0.74458458	      0.02352198	      0.46879232	      0.43258965	      0.76290357	      0.99999612	      0.34887641	      0.02000022	      0.02000034	      0.31189604	      0.05091436	      0.02001120	      0.21839589	      0.02019841	      0.35226999	      0.19958461	      0.08200072	      0.02011922	      0.99999311	      0.99999798	      0.99998877	      0.99999419	      0.54755132	      0.02001528	      0.99999975	      0.42473070	      0.61953259	      0.10239061	      0.02025708	      0.02025708	      0.59835592	      0.16042335	      0.06291944	      0.29519042	      0.02025708	      0.02025708	     -0.00197094	      0.00622315	     -0.00097525	     -0.00905806	     -0.00124904	      0.00427802	     -0.25596884	      0.00288324	     -0.18932258	      1.24387925	      1.26543032	     -0.30182829	     -2.65409352	      0.11744460	      2.59219508	      1.64124147	      0.27712637	     -0.06332104
      0.06800000	      0.99997846	      0.75148379	      0.02296359	      0.46625312	      0.44083914	      0.77223080	      0.99999627	      0.36362806	      0.02000021	      0.02000033	      0.31540436	      0.04430493	      0.02001116	      0.22215445	      0.02076222	      0.35894250	      0.20463785	      0.08371852	      0.02020657	      0.99999351	      0.99999805	      0.99998947	      0.99999431	      0.54680790	      0.02001494	      0.99999975	      0.43550676	      0.62588931	      0.09787041	      0.02104729	      0.02104729	      0.61808834	      0.16401112	      0.06452854	      0.29321693	      0.02104729	      0.02104729	     -0.00217932	      0.00627299	     -0.00046826	     -0.00886460	     -0.00109250	      0.00539163	     -0.26100590	      0.00232847	     -0.19270404	      1.27054081	      1.29141814	     -0.30396755	     -2.70354791	      0.13041970	      2.60395796	      1.67072854	      0.28602407	     -0.06441569
      0.07200000	      0.99998318	      0.75814832	      0.02032094	      0.46449406	      0.45036472	      0.78373674	      0.99999642	      0.37868832	      0.02000021	      0.02000032	      0.31948835	      0.03854798	      0.02001107	      0.22622930	      0.02028233	      0.36546056	      0.20893303	      0.08562398	      0.02012373	      0.99999390	      0.99999811	      0.99999017	      0.99999445	      0.54581470	      0.02001456	      0.99999976	      0.44788740	      0.63385094	      0.09214436	      0.02042589	      0.02042589	      0.64046792	      0.16807273	      0.06631480	      0.29073615	      0.02042589	      0.02042589	     -0.00237459	      0.00632952	      0.00003639	     -0.00860331	     -0.00089759	      0.00646475	     -0.26675427	      0.00179640	     -0.19680669	      1.30067475	      1.32041813	     -0.30693508	     -2.75921833	      0.14506878	      2.61743843	      1.70356037	      0.29591415	     -0.06547737
      0.07600000	      0.99998371	      0.76422440	      0.02061084	      0.46087288	      0.46120596	      0.79665234	      0.99999658	      0.39581219	      0.02000020	      0.02000031	      0.32397768	      0.03344333	      0.02001095	      0.23117581	      0.02144384	      0.37107631	      0.21138124	      0.08767637	      0.02044287	      0.99999429	      0.99999819	      0.99999083	      0.99999459	      0.54450414	      0.02001413	      0.99999976	      0.46239110	      0.64368611	      0.08498477	      0.02201050	      0.02201050	      0.66581769	      0.17258534	      0.06850294	      0.28740044	      0.02201050	      0.02201050	     -0.00255085	      0.00639321	      0.00053240	     -0.00827508	     -0.00066455	      0.00747706	     -0.27311921	      0.00140400	     -0.20171832	      1.33480686	      1.35264051	     -0.31015272	     -2.82164610	      0.16156994	      2.63260491	      1.73962916	      0.30650667	     -0.06654936
      0.08000000	      0.99998656	      0.76891392	      0.02007239	      0.45663300	      0.47294788	      0.81042497	      0.99999673	      0.41352175	      0.02000020	      0.02000030	      0.32894765	      0.02799972	      0.02001081	      0.23584961	      0.02018575	      0.37682519	      0.21373391	      0.08987710	      0.02011583	      0.99999464	      0.99999826	      0.99999146	      0.99999475	      0.54252687	      0.02001363	      0.99999977	      0.48213701	      0.65716418	      0.07453654	      0.02022486	      0.02022486	      0.69515416	      0.17776784	      0.07098707	      0.28434814	      0.02022486	      0.02022486	     -0.00270204	      0.00647104	      0.00101590	     -0.00787972	     -0.00039436	      0.00841166	     -0.28008232	      0.00091609	     -0.20715962	      1.37154994	      1.38509340	     -0.31342727	     -2.88688859	      0.17960143	      2.64700345	      1.77239820	      0.31757892	     -0.06901341
      0.08400000	      0.99998792	      0.77424583	      0.02006076	      0.45243191	      0.48636684	      0.82727244	      0.99999688	      0.43242817	      0.02000019	      0.02000029	      0.33439553	      0.02473016	      0.02001061	      0.24203638	      0.02051136	      0.38115096	      0.21327495	      0.09223595	      0.02015224	      0.99999500	      0.99999833	      0.99999205	      0.99999491	      0.54053605	      0.02001313	      0.99999978	      0.50021334	      0.67012591	      0.06524818	      0.02079612	      0.02079612	      0.72582249	      0.18334821	      0.07356476	      0.27940528	      0.02079612	      0.02079612	     -0.00282240	      0.00654893	      0.00147935	     -0.00741646	     -0.00008877	      0.00925469	     -0.28776265	      0.00067006	     -0.21365631	      1.41307153	      1.42394756	     -0.31798040	     -2.96260793	      0.19899539	      2.66674061	      1.81549696	      0.32964393	     -0.06948223
      0.08800000	      0.99998909	      0.77916981	      0.02004517	      0.44750499	      0.50096657	      0.84585503	      0.99999703	      0.45227773	      0.02000018	      0.02000029	      0.34024180	      0.02255238	      0.02001039	      0.24878443	      0.02047170	      0.38462891	      0.21115789	      0.09473192	      0.02014074	      0.99999533	      0.99999840	      0.99999260	      0.99999507	      0.53811387	      0.02001262	      0.99999979	      0.52029131	      0.68479897	      0.05474328	      0.02072014	      0.02072014	      0.75918664	      0.18933596	      0.07636688	      0.27379533	      0.02072014	      0.02072014	     -0.00290610	      0.00663621	      0.00192052	     -0.00688435	      0.00024966	      0.00999504	     -0.29602850	      0.00049476	     -0.22094907	      1.45813105	      1.46577791	     -0.32308745	     -3.04441901	      0.21982398	      2.68780594	      1.86145063	      0.34228331	     -0.07031886
      0.09200000	      0.99998995	      0.78281075	      0.02003396	      0.44245088	      0.51659882	      0.86574208	      0.99999717	      0.47219130	      0.02000018	      0.02000028	      0.34666068	      0.02027485	      0.02001016	      0.25552217	      0.02018268	      0.38829361	      0.20887704	      0.09741664	      0.02011266	      0.99999563	      0.99999847	      0.99999312	      0.99999523	      0.53544473	      0.02001204	      0.99999979	      0.54640287	      0.70349630	      0.04031284	      0.02022536	      0.02022536	      0.79582561	      0.19633795	      0.07983887	      0.26888108	      0.02022536	      0.02022536	     -0.00294803	      0.00672456	      0.00232437	     -0.00628273	      0.00061746	      0.01062400	     -0.30496977	      0.00020888	     -0.22888066	      1.50604587	      1.50784755	     -0.32850974	     -3.12992199	      0.24074555	      2.71333985	      1.90389213	      0.35548942	     -0.07115818
      0.09600000	      0.99999080	      0.78696593	      0.02002803	      0.43649804	      0.53346330	      0.88791242	      0.99999731	      0.49347597	      0.02000017	      0.02000027	      0.35325599	      0.02034095	      0.02000988	      0.26333654	      0.02032963	      0.38983366	      0.20320453	      0.10017644	      0.02012193	      0.99999591	      0.99999854	      0.99999359	      0.99999539	      0.53211412	      0.02001151	      0.99999980	      0.57008233	      0.72040461	      0.02869259	      0.02054076	      0.02054076	      0.83372892	      0.20310505	      0.08306599	      0.26137864	      0.02054076	      0.02054076	     -0.00294312	      0.00682777	      0.00271265	     -0.00561155	      0.00101021	      0.01113469	     -0.31437760	      0.00012593	     -0.23777014	      1.55786617	      1.55563509	     -0.33488397	     -3.22382798	      0.26374510	      2.73844886	      1.95589467	      0.36883924	     -0.07193997
      0.10000000	      0.99999140	      0.78994992	      0.02002358	      0.43102041	      0.55183450	      0.91243657	      0.99999744	      0.51445189	      0.02000016	      0.02000026	      0.36063973	      0.02021477	      0.02000959	      0.27125484	      0.02046713	      0.39102501	      0.19647499	      0.10320129	      0.02014076	      0.99999618	      0.99999860	      0.99999404	      0.99999556	      0.52831918	      0.02001094	      0.99999981	      0.59896383	      0.73449195	      0.02133007	      0.02079487	      0.02079487	      0.87571994	      0.20997256	      0.08671821	      0.25073655	      0.02079487	      0.02079487	     -0.00288745	      0.00693979	      0.00306796	     -0.00487177	      0.00142241	      0.01152159	     -0.32466170	     -0.00002943	     -0.24766968	      1.61368815	      1.60442456	     -0.34209156	     -3.32324326	      0.28945460	      2.76556610	      2.00670011	      0.38061941	     -0.07328639
      0.10400000	      0.99999184	      0.79020531	      0.02001976	      0.42168084	      0.57119797	      0.93664257	      0.99999756	      0.53831611	      0.02000016	      0.02000025	      0.36856008	      0.02019227	      0.02000928	      0.27788463	      0.02058973	      0.39088917	      0.18808476	      0.10646486	      0.02016408	      0.99999642	      0.99999867	      0.99999445	      0.99999572	      0.52352828	      0.02001040	      0.99999981	      0.63339977	      0.74525000	      0.02013537	      0.02102785	      0.02102785	      0.92745864	      0.21298443	      0.08969711	      0.23710816	      0.02102785	      0.02102785	     -0.00277560	      0.00711894	      0.00338493	     -0.00406559	      0.00184760	      0.01178026	     -0.33555532	     -0.00036141	     -0.25849302	      1.67323482	      1.65215553	     -0.34846742	     -3.42338079	      0.32466439	      2.76807640	      2.05183348	      0.38801180	     -0.09677533
      0.10800000	      0.99999212	      0.79114744	      0.02001724	      0.41782070	      0.59202596	      0.96539361	      0.99999768	      0.55802847	      0.02000015	      0.02000024	      0.37716861	      0.02010243	      0.02000895	      0.28598894	      0.02044495	      0.39108075	      0.17907090	      0.10992305	      0.02013699	      0.99999665	      0.99999873	      0.99999484	      0.99999589	      0.51883951	      0.02000982	      0.99999982	      0.67205117	      0.75448282	      0.02004540	      0.02083578	      0.02083578	      0.97507905	      0.22074448	      0.09431724	      0.22099292	      0.02083578	      0.02083578	     -0.00261046	      0.00723879	      0.00366685	     -0.00319665	      0.00227882	      0.01190740	     -0.34731435	     -0.00072727	     -0.27020679	      1.73554366	      1.70246082	     -0.35740225	     -3.53219092	      0.35316116	      2.80220748	      2.09988373	      0.39707617	     -0.09533134
      0.11200000	      0.99999225	      0.79169900	      0.02001524	      0.41644515	      0.61539960	      0.99375776	      0.99999779	      0.57663420	      0.02000014	      0.02000023	      0.38715178	      0.02008908	      0.02000860	      0.29460395	      0.02040758	      0.39090670	      0.16842782	      0.11383924	      0.02013070	      0.99999687	      0.99999879	      0.99999521	      0.99999606	      0.51385388	      0.02000922	      0.99999983	      0.72144136	      0.76284644	      0.02002785	      0.02081359	      0.02081359	      0.99970056	      0.22999886	      0.10000715	      0.20615970	      0.02081359	      0.02081359	     -0.00239009	      0.00734961	      0.00390794	     -0.00227023	      0.00270908	      0.01190099	     -0.36053012	     -0.00118661	     -0.28357193	      1.80430695	      1.75491653	     -0.36827342	     -3.65074392	      0.38504559	      2.84068443	      2.14455553	      0.40680086	     -0.09525943
      0.11600000	      0.99999222	      0.79205330	      0.02001372	      0.42105084	      0.64245934	      0.99978296	      0.99999790	      0.59069937	      0.02000013	      0.02000022	      0.39864018	      0.02010531	      0.02000818	      0.30584879	      0.02057035	      0.38896293	      0.15330657	      0.11823329	      0.02016317	      0.99999709	      0.99999885	      0.99999558	      0.99999625	      0.50804344	      0.02000866	      0.99999984	      0.77932738	      0.77091577	      0.02001910	      0.02117870	      0.02117870	      0.99995348	      0.24007753	      0.10640566	      0.19252406	      0.02117870	      0.02117870	     -0.00211431	      0.00747978	      0.00410849	     -0.00129324	      0.00313159	      0.01176026	     -0.37550168	     -0.00135893	     -0.29932857	      1.88100765	      1.81227752	     -0.38330859	     -3.78187419	      0.42491059	      2.86921028	      2.19136591	      0.41735847	     -0.09869782
      0.12000000	      0.99999203	      0.78945267	      0.02001236	      0.42297991	      0.66993564	      0.99991815	      0.99999800	      0.60759954	      0.02000013	      0.02000021	      0.41031690	      0.02028027	      0.02000779	      0.31577521	      0.02116400	      0.38547477	      0.13635683	      0.12276706	      0.02037306	      0.99999729	      0.99999891	      0.99999590	      0.99999642	      0.50150390	      0.02000815	      0.99999984	      0.84185881	      0.78014374	      0.02001432	      0.02219448	      0.02219448	      0.99997391	      0.24688836	      0.11211370	      0.17962906	      0.02219448	      0.02219448	     -0.00178277	      0.00767630	      0.00425343	     -0.00027414	      0.00353986	      0.01148548	     -0.39079367	     -0.00178623	     -0.31584907	      1.95986807	      1.86908215	     -0.39764364	     -3.91200745	      0.47261061	      2.86764502	      2.23306045	      0.42558056	     -0.12407871
      0.12400000	      0.99999185	      0.78718716	      0.02001133	      0.43094596	      0.69748021	      0.99996398	      0.99999809	      0.61947194	      0.02000012	      0.02000020	      0.42184519	      0.02010426	      0.02000741	      0.32692883	      0.02065594	      0.38192194	      0.11871784	      0.12723228	      0.02019850	      0.99999746	      0.99999896	      0.99999617	      0.99999657	      0.49468802	      0.02000767	      0.99999985	      0.90542623	      0.78890440	      0.02001154	      0.02149798	      0.02149798	      0.99998123	      0.25675229	      0.11874514	      0.16462595	      0.02149798	      0.02149798	     -0.00140672	      0.00781825	      0.00436287	      0.00077717	      0.00392808	      0.01107804	     -0.40619444	     -0.00231014	     -0.33265010	      2.03753025	      1.92589149	     -0.41418400	     -4.04440183	      0.51070036	      2.89300244	      2.27581841	      0.43394377	     -0.13070004
      0.12800000	      0.99999146	      0.78427720	      0.02001058	      0.44280040	      0.72496213	      0.99997356	      0.99999817	      0.62900978	      0.02000012	      0.02000020	      0.43326289	      0.02005130	      0.02000705	      0.33861966	      0.02018109	      0.37817929	      0.10043553	      0.13165021	      0.02010060	      0.99999760	      0.99999901	      0.99999642	      0.99999671	      0.48810189	      0.02000723	      0.99999985	      0.96999027	      0.79758443	      0.02000965	      0.02043968	      0.02043968	      0.99998516	      0.26802625	      0.12578625	      0.14883273	      0.02043968	      0.02043968	     -0.00099110	      0.00793482	      0.00441340	      0.00184940	      0.00429143	      0.01054072	     -0.42167109	     -0.00300515	     -0.34971961	      2.11432253	      1.98290600	     -0.43202558	     -4.17790247	      0.54321593	      2.92893945	      2.31896297	      0.44203513	     -0.12905178
      0.13200000	      0.99999059	      0.78006904	      0.02000976	      0.45282066	      0.75555020	      0.99997937	      0.99999825	      0.64142830	      0.02000011	      0.02000019	      0.44678542	      0.02005236	      0.02000668	      0.34820478	      0.02017663	      0.37375600	      0.08048734	      0.13683220	      0.02009916	      0.99999774	      0.99999905	      0.99999666	      0.99999686	      0.48130564	      0.02000675	      0.99999986	      0.99992731	      0.80847612	      0.02000781	      0.02048232	      0.02048232	      0.99998836	      0.28155669	      0.13525619	      0.13502913	      0.02048232	      0.02048232	     -0.00053958	      0.00807825	      0.00442742	      0.00292998	      0.00462550	      0.00987786	     -0.43914527	     -0.00420041	     -0.36908086	      2.20051056	      2.03559340	     -0.45005030	     -4.31837906	      0.58534057	      2.95320003	      2.33817540	      0.45073629	     -0.13811943
      0.13600000	      0.99998866	      0.77534020	      0.02000900	      0.46539972	      0.78971629	      0.99998339	      0.99999833	      0.65305875	      0.02000010	      0.02000018	      0.46272184	      0.02007518	      0.02000630	      0.35708338	      0.02015774	      0.37016075	      0.06009132	      0.14281114	      0.02009601	      0.99999788	      0.99999910	      0.99999690	      0.99999701	      0.47555998	      0.02000625	      0.99999987	      0.99997633	      0.82119498	      0.02000622	      0.02046084	      0.02046084	      0.99999076	      0.30127042	      0.14853355	      0.12336728	      0.02046084	      0.02046084	     -0.00006290	      0.00820009	      0.00437146	      0.00400541	      0.00492500	      0.00909537	     -0.45897503	     -0.00591588	     -0.39078047	      2.29595366	      2.08254997	     -0.46966736	     -4.46736041	      0.63217911	      2.98530374	      2.33017456	      0.46089058	     -0.13809158
      0.14000000	      0.99998589	      0.76894399	      0.02000839	      0.47818020	      0.82153614	      0.99998596	      0.99999840	      0.66647667	      0.02000010	      0.02000018	      0.47736309	      0.02009005	      0.02000596	      0.36486411	      0.02014338	      0.36506228	      0.03864975	      0.14835019	      0.02009334	      0.99999800	      0.99999914	      0.99999709	      0.99999714	      0.46905330	      0.02000585	      0.99999987	      0.99998537	      0.83341739	      0.02000526	      0.02043595	      0.02043595	      0.99999224	      0.31713620	      0.15997739	      0.11083947	      0.02043595	      0.02043595	      0.00043563	      0.00834208	      0.00428488	      0.00506157	      0.00518320	      0.00820063	     -0.47758846	     -0.00786721	     -0.41172482	      2.38573427	      2.12962657	     -0.48839279	     -4.60944715	      0.67432694	      3.00401610	      2.32772240	      0.46926902	     -0.15208790
      0.14400000	      0.99997978	      0.76184786	      0.02000792	      0.49517089	      0.85304142	      0.99998791	      0.99999846	      0.67463232	      0.02000009	      0.02000017	      0.49135019	      0.02016813	      0.02000563	      0.37351339	      0.02018313	      0.35626002	      0.02260105	      0.15362290	      0.02009698	      0.99999810	      0.99999917	      0.99999726	      0.99999724	      0.46347766	      0.02000548	      0.99999987	      0.99998960	      0.84529957	      0.02000453	      0.02077823	      0.02077823	      0.99999327	      0.33648629	      0.17271016	      0.09851272	      0.02077823	      0.02077823	      0.00094411	      0.00843547	      0.00412300	      0.00608407	      0.00539231	      0.00720260	     -0.49568590	     -0.00958546	     -0.43321107	      2.47272874	      2.17280774	     -0.50912871	     -4.74925044	      0.70796422	      3.03864242	      2.31768583	      0.47720877	     -0.14865754
      0.14800000	      0.99996853	      0.75177821	      0.02000744	      0.50730413	      0.88220508	      0.99998935	      0.99999850	      0.68037335	      0.02000009	      0.02000017	      0.50220022	      0.02004107	      0.02000530	      0.38145755	      0.02011519	      0.33259099	      0.02008537	      0.15799788	      0.02008928	      0.99999818	      0.99999921	      0.99999738	      0.99999732	      0.45689346	      0.02000518	      0.99999988	      0.99999178	      0.85656217	      0.02000404	      0.02023598	      0.02023598	      0.99999399	      0.35096167	      0.18328987	      0.08570944	      0.02023598	      0.02023598	      0.00146361	      0.00855575	      0.00393745	      0.00705845	      0.00554460	      0.00611167	     -0.51077037	     -0.00993768	     -0.45553859	      2.55258041	      2.21486066	     -0.53055864	     -4.87991889	      0.73742484	      3.05466322	      2.31296433	      0.48322293	     -0.16300779
      0.15200000	      0.99967091	      0.74008670	      0.02000705	      0.52093072	      0.90973271	      0.99999044	      0.99999855	      0.68624769	      0.02000008	      0.02000016	      0.51233336	      0.02003283	      0.02000499	      0.38895394	      0.02019124	      0.30718211	      0.02004776	      0.16202317	      0.02011196	      0.99999826	      0.99999923	      0.99999749	      0.99999738	      0.45122894	      0.02000493	      0.99999988	      0.99999320	      0.86736110	      0.02000366	      0.02125474	      0.02125474	      0.99999454	      0.36528107	      0.19362700	      0.07358690	      0.02125474	      0.02125474	      0.00198601	      0.00867359	      0.00368008	      0.00797055	      0.00563355	      0.00493976	     -0.52491413	     -0.01034555	     -0.47740896	      2.62745324	      2.25450877	     -0.55178842	     -5.00403464	      0.76181771	      3.06239440	      2.30598035	      0.48854098	     -0.17587427
      0.15600000	      0.99051854	      0.73351067	      0.02000670	      0.52834345	      0.93336303	      0.99999123	      0.99999858	      0.69501908	      0.02000008	      0.02000016	      0.51981869	      0.02001809	      0.02000471	      0.40161407	      0.02015441	      0.28067372	      0.02003059	      0.16485970	      0.02010539	      0.99999831	      0.99999925	      0.99999756	      0.99999742	      0.44507212	      0.02000472	      0.99999988	      0.99999412	      0.87642263	      0.02000341	      0.02117377	      0.02117377	      0.99999490	      0.37844420	      0.20268593	      0.06310865	      0.02117377	      0.02117377	      0.00250226	      0.00876183	      0.00339369	      0.00880682	      0.00565533	      0.00370078	     -0.53641577	     -0.01004069	     -0.49705160	      2.69216979	      2.29289765	     -0.57105536	     -5.11760794	      0.77240462	      3.07526480	      2.30443905	      0.49395082	     -0.18649768
      0.16000000	      0.96698084	      0.73839914	      0.02000640	      0.53018786	      0.95214485	      0.99999181	      0.99999860	      0.70251468	      0.02000008	      0.02000015	      0.52353217	      0.02001121	      0.02000446	      0.42498648	      0.02013451	      0.25369544	      0.02002264	      0.16598909	      0.02010231	      0.99999835	      0.99999926	      0.99999760	      0.99999742	      0.43830027	      0.02000453	      0.99999989	      0.99999472	      0.88247866	      0.02000326	      0.02111122	      0.02111122	      0.99999506	      0.39612313	      0.21171470	      0.05432000	      0.02111122	      0.02111122	      0.00299507	      0.00873166	      0.00309595	      0.00955457	      0.00560961	      0.00241102	     -0.54433661	     -0.00831589	     -0.51347133	      2.74294071	      2.33051794	     -0.58961326	     -5.22145479	      0.75482328	      3.13474547	      2.31329869	      0.50087413	     -0.15907682
      0.16400000	      0.94458881	      0.73866140	      0.02000613	      0.52889568	      0.96817391	      0.99999223	      0.99999862	      0.71791130	      0.02000008	      0.02000015	      0.52688410	      0.02000804	      0.02000425	      0.44375603	      0.02011577	      0.22620452	      0.02001812	      0.16687941	      0.02009817	      0.99999837	      0.99999927	      0.99999764	      0.99999742	      0.43229484	      0.02000439	      0.99999989	      0.99999519	      0.88829329	      0.02000315	      0.02102421	      0.02102421	      0.99999522	      0.40646956	      0.21828489	      0.04708517	      0.02102421	      0.02102421	      0.00347952	      0.00878507	      0.00273956	      0.01020209	      0.00549891	      0.00108846	     -0.55112475	     -0.00718805	     -0.52867454	      2.78779659	      2.36521179	     -0.60461983	     -5.31229157	      0.74249764	      3.14280190	      2.31980384	      0.50610688	     -0.16801222
      0.16800000	      0.92141296	      0.73910818	      0.02000594	      0.53056217	      0.98098348	      0.99999255	      0.99999863	      0.73309519	      0.02000007	      0.02000015	      0.52933091	      0.02000612	      0.02000405	      0.46176121	      0.02010204	      0.19939046	      0.02001520	      0.16721967	      0.02009465	      0.99999839	      0.99999928	      0.99999766	      0.99999740	      0.42682229	      0.02000427	      0.99999989	      0.99999556	      0.89267348	      0.02000307	      0.02093180	      0.02093180	      0.99999531	      0.41601870	      0.22422708	      0.04019599	      0.02093180	      0.02093180	      0.00393675	      0.00881261	      0.00235424	      0.01073890	      0.00532714	     -0.00024874	     -0.55641407	     -0.00624795	     -0.54206853	      2.82354625	      2.39519781	     -0.61868958	     -5.39150409	      0.71958600	      3.15210875	      2.32434912	      0.51021673	     -0.17336263
      0.17200000	      0.89955168	      0.73831755	      0.02000584	      0.53713929	      0.98935893	      0.99999280	      0.99999864	      0.74761315	      0.02000007	      0.02000014	      0.53075897	      0.02000481	      0.02000388	      0.47764701	      0.02009840	      0.17283892	      0.02001317	      0.16698179	      0.02009776	      0.99999840	      0.99999928	      0.99999767	      0.99999738	      0.42179735	      0.02000418	      0.99999989	      0.99999583	      0.89539116	      0.02000304	      0.02103180	      0.02103180	      0.99999532	      0.42319141	      0.22873083	      0.03263146	      0.02103180	      0.02103180	      0.00436171	      0.00882253	      0.00195450	      0.01115608	      0.00509874	     -0.00158310	     -0.56001622	     -0.00556428	     -0.55348356	      2.84891360	      2.42228270	     -0.63210097	     -5.45849391	      0.68588786	      3.15873088	      2.33346837	      0.51323303	     -0.17852429
      0.17600000	      0.87550858	      0.73908749	      0.02000579	      0.54500129	      0.99353855	      0.99999299	      0.99999864	      0.76147789	      0.02000007	      0.02000014	      0.53113694	      0.02000391	      0.02000373	      0.49321922	      0.02009616	      0.14721607	      0.02001168	      0.16608707	      0.02010335	      0.99999840	      0.99999928	      0.99999767	      0.99999734	      0.41694741	      0.02000409	      0.99999989	      0.99999607	      0.89669301	      0.02000301	      0.02118006	      0.02116799	      0.99999527	      0.43047596	      0.23317045	      0.02615912	      0.02116799	      0.02116799	      0.00474664	      0.00879529	      0.00154524	      0.01144681	      0.00481902	     -0.00289765	     -0.56199842	     -0.00495369	     -0.56285104	      2.86491950	      2.44164254	     -0.64412515	     -5.51174899	      0.64071453	      3.17276807	      2.33419285	      0.51457036	     -0.17658334
      0.18000000	      0.85091100	      0.73943370	      0.02000578	      0.55387756	      0.99569539	      0.99999312	      0.99999864	      0.77699426	      0.02000007	      0.02000014	      0.53083811	      0.02000326	      0.02000359	      0.50668105	      0.02008834	      0.12254772	      0.02001057	      0.16466559	      0.02010189	      0.99999839	      0.99999927	      0.99999766	      0.99999729	      0.41282344	      0.02000402	      0.99999989	      0.99999625	      0.89652541	      0.02000300	      0.02126771	      0.02113884	      0.99999515	      0.43381945	      0.23631924	      0.02081880	      0.02113884	      0.02113884	      0.00509123	      0.00876367	      0.00111585	      0.01160668	      0.00449469	     -0.00417552	     -0.56266976	     -0.00460585	     -0.57041357	      2.87301195	      2.45531104	     -0.65435788	     -5.55272676	      0.58994591	      3.17670799	      2.33804133	      0.51581835	     -0.17583852
      0.18400000	      0.81994180	      0.74432371	      0.02000575	      0.55537464	      0.99649191	      0.99999317	      0.99999864	      0.79441266	      0.02000007	      0.02000014	      0.52928770	      0.02000278	      0.02000347	      0.52054921	      0.02008034	      0.09788395	      0.02000968	      0.16248012	      0.02009651	      0.99999837	      0.99999927	      0.99999764	      0.99999723	      0.40756613	      0.02000395	      0.99999989	      0.99999632	      0.89527923	      0.02000296	      0.02155816	      0.02099121	      0.99999480	      0.42295805	      0.23640639	      0.02002204	      0.02099121	      0.02099121	      0.00538897	      0.00870591	      0.00071123	      0.01163383	      0.00413370	     -0.00540004	     -0.56162828	     -0.00406862	     -0.57603408	      2.87385091	      2.45319214	     -0.66087327	     -5.57582261	      0.53261194	      3.18542919	      2.36076181	      0.52181673	     -0.17482588
      0.18800000	      0.78933118	      0.74808054	      0.02000576	      0.55837150	      0.99591721	      0.99999318	      0.99999863	      0.81338270	      0.02000007	      0.02000014	      0.52711312	      0.02000241	      0.02000336	      0.53171665	      0.02007547	      0.07438509	      0.02000898	      0.15975375	      0.02009442	      0.99999834	      0.99999926	      0.99999761	      0.99999716	      0.40331080	      0.02000389	      0.99999989	      0.99999639	      0.89286828	      0.02000294	      0.02318754	      0.02090979	      0.99999437	      0.41131943	      0.23611212	      0.02001174	      0.02090979	      0.02090979	      0.00564093	      0.00864787	      0.00028925	      0.01152869	      0.00374429	     -0.00655558	     -0.55939247	     -0.00378516	     -0.57988639	      2.86727298	      2.44636512	     -0.66570664	     -5.58726331	      0.47087049	      3.18287735	      2.37646692	      0.52610463	     -0.17647292
      0.19200000	      0.75944236	      0.75147134	      0.02000583	      0.56412672	      0.99350279	      0.99999315	      0.99999861	      0.83087862	      0.02000007	      0.02000014	      0.52383976	      0.02000211	      0.02000327	      0.54055868	      0.02007183	      0.05137829	      0.02000842	      0.15635293	      0.02009359	      0.99999831	      0.99999924	      0.99999758	      0.99999708	      0.39927511	      0.02000385	      0.99999989	      0.99999642	      0.88880318	      0.02000294	      0.03076071	      0.02086312	      0.99999373	      0.39677582	      0.23465243	      0.02000791	      0.02086312	      0.02086312	      0.00584291	      0.00856678	     -0.00011633	      0.01129344	      0.00333385	     -0.00762862	     -0.55557721	     -0.00354576	     -0.58174727	      2.85157996	      2.43445812	     -0.66957960	     -5.58613017	      0.40048471	      3.18185127	      2.39496946	      0.52961630	     -0.17569419
      0.19600000	      0.73071719	      0.75344086	      0.02000596	      0.57160022	      0.98809967	      0.99999309	      0.99999860	      0.84762954	      0.02000007	      0.02000014	      0.51962560	      0.02000186	      0.02000319	      0.54682620	      0.02006936	      0.02896979	      0.02000797	      0.15239878	      0.02009387	      0.99999826	      0.99999922	      0.99999753	      0.99999700	      0.39560331	      0.02000382	      0.99999989	      0.99999643	      0.88333534	      0.02000295	      0.05344462	      0.02085924	      0.99999284	      0.38047923	      0.23244540	      0.02000602	      0.02085924	      0.02085924	      0.00599745	      0.00847899	     -0.00050979	      0.01093154	      0.00290824	     -0.00860829	     -0.55041007	     -0.00329960	     -0.58192684	      2.82819961	      2.41811081	     -0.67241249	     -5.57345678	      0.32501346	      3.17482227	      2.41066577	      0.53163860	     -0.17682512
      0.20000000	      0.70476004	      0.75137911	      0.02000596	      0.56855050	      0.98077635	      0.99999310	      0.99999858	      0.84576177	      0.02000007	      0.02000014	      0.50942845	      0.02000162	      0.02000306	      0.54114193	      0.02006454	      0.02007858	      0.02000681	      0.14747413	      0.02009591	      0.99999823	      0.99999921	      0.99999745	      0.99999687	      0.39157844	      0.02000379	      0.99999989	      0.99999645	      0.87684602	      0.02000295	      0.09105845	      0.02084859	      0.99999155	      0.36469663	      0.23057350	      0.02000488	      0.02084859	      0.02084859	      0.00610191	      0.00835697	     -0.00087691	      0.01044741	      0.00247188	     -0.00948621	     -0.53908732	      0.00159235	     -0.58757216	      2.79892224	      2.39483681	     -0.68102561	     -5.55247913	      0.24404937	      3.17693167	      2.41971326	      0.53186555	     -0.16786371
      0.20400000	      0.68322871	      0.74308523	      0.02000589	      0.55861024	      0.97273677	      0.99999316	      0.99999855	      0.83480906	      0.02000007	      0.02000014	      0.49582570	      0.02000141	      0.02000291	      0.52638018	      0.02005925	      0.02002481	      0.02000565	      0.14214326	      0.02009933	      0.99999820	      0.99999920	      0.99999734	      0.99999672	      0.38818681	      0.02000377	      0.99999988	      0.99999645	      0.86981902	      0.02000295	      0.14176001	      0.02083777	      0.99998970	      0.34549373	      0.22784298	      0.02000411	      0.02083777	      0.02083777	      0.00616627	      0.00825599	     -0.00124505	      0.00984651	      0.00202790	     -0.01025598	     -0.52421306	      0.00928314	     -0.59649006	      2.76633939	      2.36852250	     -0.69253169	     -5.52509902	      0.16619606	      3.16086123	      2.42737322	      0.53145452	     -0.17085398
      0.20800000	      0.66232088	      0.73489374	      0.02000587	      0.55123882	      0.96298390	      0.99999318	      0.99999853	      0.82147752	      0.02000007	      0.02000014	      0.48174369	      0.02000124	      0.02000278	      0.51243384	      0.02005517	      0.02001558	      0.02000486	      0.13668809	      0.02010263	      0.99999816	      0.99999918	      0.99999721	      0.99999656	      0.38502757	      0.02000376	      0.99999988	      0.99999641	      0.86131695	      0.02000295	      0.20498178	      0.02081971	      0.99998610	      0.32262168	      0.22398284	      0.02000346	      0.02081971	      0.02081971	      0.00618538	      0.00812130	     -0.00158882	      0.00913541	      0.00157825	     -0.01091295	     -0.50880957	      0.01688113	     -0.60324446	      2.72770500	      2.33784171	     -0.70322894	     -5.48916550	      0.08114633	      3.15450627	      2.44330558	      0.53215352	     -0.16756329
      0.21200000	      0.64227642	      0.72605069	      0.02000585	      0.54083365	      0.95130347	      0.99999317	      0.99999849	      0.80630557	      0.02000007	      0.02000014	      0.46641978	      0.02000111	      0.02000267	      0.49775444	      0.02005174	      0.02001133	      0.02000427	      0.13109473	      0.02010639	      0.99999810	      0.99999916	      0.99999707	      0.99999637	      0.38089950	      0.02000375	      0.99999988	      0.99999638	      0.85155759	      0.02000295	      0.27813826	      0.02079893	      0.99997864	      0.29977375	      0.22027518	      0.02000302	      0.02079893	      0.02079893	      0.00616757	      0.00798923	     -0.00187893	      0.00832198	      0.00112403	     -0.01145401	     -0.49216644	      0.02481966	     -0.60833499	      2.68299129	      2.29941359	     -0.71199109	     -5.44006151	     -0.00520039	      3.14351116	      2.44461499	      0.53054916	     -0.16661859
      0.21600000	      0.62412906	      0.71603944	      0.02000591	      0.53488584	      0.93876448	      0.99999313	      0.99999846	      0.79450103	      0.02000007	      0.02000014	      0.45216300	      0.02000101	      0.02000258	      0.48489669	      0.02004909	      0.02000920	      0.02000387	      0.12579179	      0.02011027	      0.99999804	      0.99999914	      0.99999691	      0.99999618	      0.37834875	      0.02000375	      0.99999988	      0.99999633	      0.84079993	      0.02000297	      0.35933034	      0.02078331	      0.99995240	      0.27527204	      0.21589325	      0.02000269	      0.02078331	      0.02078331	      0.00611644	      0.00786205	     -0.00218368	      0.00741523	      0.00066560	     -0.01187750	     -0.47657818	      0.03163845	     -0.61066945	      2.63538298	      2.26079200	     -0.71881197	     -5.38634308	     -0.09136013	      3.12328393	      2.44881205	      0.52987287	     -0.16927781
      0.22000000	      0.60826628	      0.70623182	      0.02000602	      0.53265000	      0.92528137	      0.99999307	      0.99999842	      0.78179281	      0.02000007	      0.02000014	      0.43811505	      0.02000092	      0.02000251	      0.47367588	      0.02004701	      0.02000787	      0.02000357	      0.12065773	      0.02011627	      0.99999796	      0.99999911	      0.99999674	      0.99999597	      0.37602014	      0.02000377	      0.99999987	      0.99999631	      0.82784460	      0.02000300	      0.44578305	      0.02080043	      0.98500303	      0.25520076	      0.21241953	      0.02000250	      0.02080043	      0.02080043	      0.00603278	      0.00772119	     -0.00245035	      0.00642512	      0.00020272	     -0.01218321	     -0.46128402	      0.03796301	     -0.61089313	      2.58421305	      2.22134894	     -0.72496322	     -5.32790846	     -0.18004185	      3.10460617	      2.43925962	      0.52815362	     -0.17226029
      0.22400000	      0.59832024	      0.69445667	      0.02000623	      0.53990657	      0.91339535	      0.99999305	      0.99999839	      0.76813525	      0.02000007	      0.02000014	      0.42544415	      0.02000084	      0.02000245	      0.46328886	      0.02004525	      0.02000696	      0.02000334	      0.11607045	      0.02011971	      0.99999789	      0.99999909	      0.99999656	      0.99999577	      0.37515610	      0.02000379	      0.99999987	      0.99999646	      0.80993912	      0.02000304	      0.53420950	      0.02077298	      0.91924194	      0.25341857	      0.21323250	      0.02000259	      0.02077298	      0.02077298	      0.00592222	      0.00758206	     -0.00268836	      0.00536227	     -0.00026540	     -0.01237258	     -0.44747961	      0.04387073	     -0.61099190	      2.53548999	      2.19230614	     -0.73405939	     -5.27887637	     -0.26494932	      3.07179454	      2.39196059	      0.52339263	     -0.17748495
      0.22800000	      0.59012687	      0.68319232	      0.02000654	      0.55173203	      0.90023102	      0.99999299	      0.99999835	      0.75769267	      0.02000007	      0.02000014	      0.41388042	      0.02000078	      0.02000241	      0.45580489	      0.02004424	      0.02000642	      0.02000320	      0.11175527	      0.02021678	      0.99999780	      0.99999906	      0.99999638	      0.99999556	      0.37526989	      0.02000383	      0.99999987	      0.99999659	      0.79101668	      0.02000311	      0.62385194	      0.02152058	      0.85166109	      0.25070825	      0.21343806	      0.02000272	      0.02152058	      0.02152058	      0.00578820	      0.00744580	     -0.00291894	      0.00423778	     -0.00074003	     -0.01244909	     -0.43482686	      0.04837328	     -0.60784584	      2.48336756	      2.16279507	     -0.74091347	     -5.22441780	     -0.35079160	      3.03540514	      2.34463270	      0.51918058	     -0.18894687
      0.23200000	      0.58298952	      0.67306613	      0.02000695	      0.56465057	      0.88539406	      0.99999289	      0.99999830	      0.74889944	      0.02000008	      0.02000014	      0.40261588	      0.02000073	      0.02000239	      0.45035672	      0.02004349	      0.02000609	      0.02000311	      0.10759088	      0.02014053	      0.99999771	      0.99999903	      0.99999618	      0.99999533	      0.37529762	      0.02000388	      0.99999987	      0.99999671	      0.77131911	      0.02000320	      0.71269168	      0.02088611	      0.78406770	      0.24892895	      0.21362184	      0.02000288	      0.02088611	      0.02088611	      0.00563428	      0.00731528	     -0.00311564	      0.00306313	     -0.00122282	     -0.01241871	     -0.42254741	      0.05192866	     -0.60188942	      2.42718433	      2.12982619	     -0.74520280	     -5.16147891	     -0.43711581	      2.99763423	      2.29087982	      0.51430853	     -0.19839990
      0.23600000	      0.57709641	      0.66404704	      0.02000752	      0.58215100	      0.86953155	      0.99999275	      0.99999825	      0.74293602	      0.02000008	      0.02000015	      0.39252070	      0.02000068	      0.02000239	      0.44746763	      0.02004336	      0.02000594	      0.02000307	      0.10373740	      0.02011685	      0.99999760	      0.99999899	      0.99999597	      0.99999510	      0.37624796	      0.02000393	      0.99999986	      0.99999681	      0.75100302	      0.02000331	      0.80052219	      0.02051770	      0.71510871	      0.24737589	      0.21341348	      0.02000309	      0.02051770	      0.02051770	      0.00546270	      0.00718395	     -0.00330695	      0.00185011	     -0.00171571	     -0.01229026	     -0.41146819	      0.05410053	     -0.59318591	      2.36878654	      2.09748399	     -0.74770146	     -5.09561873	     -0.52472102	      2.96097960	      2.23804151	      0.50971784	     -0.21007970
      0.24000000	      0.57216206	      0.65589389	      0.02000827	      0.60025931	      0.85233523	      0.99999253	      0.99999820	      0.73876747	      0.02000008	      0.02000015	      0.38277182	      0.02000065	      0.02000241	      0.44581993	      0.02004376	      0.02000592	      0.02000309	      0.10007765	      0.02011192	      0.99999747	      0.99999895	      0.99999572	      0.99999484	      0.37707945	      0.02000401	      0.99999986	      0.99999690	      0.73058079	      0.02000345	      0.88543185	      0.02022595	      0.64780795	      0.24670257	      0.21323611	      0.02000339	      0.02022595	      0.02022595	      0.00527830	      0.00706585	     -0.00347003	      0.00061096	     -0.00222075	     -0.01207529	     -0.40081371	      0.05539678	     -0.58231068	      2.30771217	      2.06297518	     -0.74798310	     -5.02360656	     -0.61152410	      2.92257245	      2.17945238	      0.50401901	     -0.22105382
      0.24400000	      0.56788958	      0.64909370	      0.02000924	      0.62242811	      0.83445856	      0.99999233	      0.99999815	      0.73714835	      0.02000008	      0.02000015	      0.37420086	      0.02000062	      0.02000243	      0.44634717	      0.02004516	      0.02000600	      0.02000313	      0.09672748	      0.02033658	      0.99999735	      0.99999891	      0.99999550	      0.99999460	      0.37873547	      0.02000407	      0.99999985	      0.99999701	      0.71000056	      0.02000360	      0.96767685	      0.02165979	      0.58106715	      0.24657858	      0.21285587	      0.02000375	      0.02165979	      0.02165979	      0.00508241	      0.00694683	     -0.00363237	     -0.00064158	     -0.00273994	     -0.01178733	     -0.39133168	      0.05543272	     -0.56927855	      2.24571704	      2.02972455	     -0.74684373	     -4.95083526	     -0.69936216	      2.88790166	      2.12193208	      0.49804397	     -0.23273449
      0.24800000	      0.56569644	      0.64164846	      0.02001055	      0.64530845	      0.81653456	      0.99999208	      0.99999809	      0.73781666	      0.02000008	      0.02000015	      0.36620241	      0.02000059	      0.02000247	      0.44674013	      0.02004575	      0.02000616	      0.02000320	      0.09367636	      0.02029789	      0.99999720	      0.99999887	      0.99999526	      0.99999434	      0.38043915	      0.02000415	      0.99999985	      0.99999708	      0.68983307	      0.02000379	      0.99980895	      0.02146871	      0.51470641	      0.24426826	      0.21170821	      0.02000421	      0.02146871	      0.02146871	      0.00488199	      0.00686007	     -0.00377088	     -0.00189420	     -0.00327496	     -0.01144105	     -0.38251557	      0.05492481	     -0.55560261	      2.18447495	      1.99829848	     -0.74492842	     -4.87870966	     -0.78387544	      2.84698406	      2.06970434	      0.49038325	     -0.24957066
      0.25200000	      0.56336627	      0.63624460	      0.02001250	      0.67299438	      0.79892438	      0.99999181	      0.99999803	      0.74094162	      0.02000009	      0.02000016	      0.35969969	      0.02000057	      0.02000253	      0.44964016	      0.02004647	      0.02000647	      0.02000332	      0.09100575	      0.02019960	      0.99999705	      0.99999882	      0.99999503	      0.99999409	      0.38327096	      0.02000424	      0.99999984	      0.99999716	      0.66974117	      0.02000403	      0.99996441	      0.02108238	      0.44846461	      0.24454781	      0.21107223	      0.02000488	      0.02108238	      0.02108238	      0.00467474	      0.00676240	     -0.00392004	     -0.00313323	     -0.00382670	     -0.01105170	     -0.37525672	      0.05332381	     -0.54071709	      2.12501215	      1.97045609	     -0.74284062	     -4.81240225	     -0.87164011	      2.81820730	      2.01933992	      0.48122152	     -0.25893857
      0.25600000	      0.56123784	      0.63189328	      0.02001541	      0.70130502	      0.78084503	      0.99999151	      0.99999796	      0.74491685	      0.02000009	      0.02000016	      0.35357924	      0.02000055	      0.02000260	      0.45342040	      0.02004801	      0.02000691	      0.02000348	      0.08852092	      0.02012530	      0.99999689	      0.99999877	      0.99999478	      0.99999382	      0.38592475	      0.02000432	      0.99999984	      0.99999724	      0.64980101	      0.02000430	      0.99997772	      0.02047300	      0.38343479	      0.24588258	      0.21057214	      0.02000585	      0.02047300	      0.02047300	      0.00446489	      0.00667333	     -0.00405169	     -0.00434491	     -0.00439491	     -0.01063492	     -0.36849194	      0.05116186	     -0.52486201	      2.06538694	      1.94256253	     -0.73979833	     -4.74517509	     -0.95912973	      2.79318195	      1.96782529	      0.47065653	     -0.26363220
      0.26000000	      0.56104347	      0.62601977	      0.02002047	      0.73300704	      0.76276727	      0.99999116	      0.99999790	      0.75319202	      0.02000009	      0.02000016	      0.34873893	      0.02000054	      0.02000269	      0.45752007	      0.02005005	      0.02000756	      0.02000371	      0.08636669	      0.02015303	      0.99999670	      0.99999872	      0.99999455	      0.99999357	      0.38937454	      0.02000442	      0.99999983	      0.99999730	      0.63122763	      0.02000467	      0.99998364	      0.02067530	      0.32159834	      0.24526628	      0.20909315	      0.02000737	      0.02067530	      0.02067530	      0.00425604	      0.00662164	     -0.00420347	     -0.00551588	     -0.00497816	     -0.01020684	     -0.36302785	      0.04792870	     -0.50794405	      2.00684019	      1.91897898	     -0.73594060	     -4.68084431	     -1.04312248	      2.75860066	      1.92311006	      0.45861929	     -0.27938831
      0.26400000	      0.56066707	      0.62099339	      0.02003066	      0.76464999	      0.74413486	      0.99999075	      0.99999783	      0.76214079	      0.02000010	      0.02000017	      0.34413223	      0.02000053	      0.02000279	      0.46234262	      0.02005237	      0.02000846	      0.02000399	      0.08434279	      0.02013602	      0.99999650	      0.99999866	      0.99999431	      0.99999329	      0.39239664	      0.02000453	      0.99999983	      0.99999736	      0.61323678	      0.02000513	      0.99998693	      0.02052617	      0.26295382	      0.24641793	      0.20801555	      0.02001029	      0.02052617	      0.02052617	      0.00404522	      0.00658056	     -0.00434344	     -0.00663365	     -0.00557413	     -0.00978407	     -0.35793515	      0.04421303	     -0.49016131	      1.94803051	      1.89486823	     -0.73101921	     -4.61513632	     -1.12677359	      2.72849479	      1.87336246	      0.44421582	     -0.29039830
      0.26800000	      0.56020450	      0.61691353	      0.02006993	      0.80045113	      0.72541560	      0.99999028	      0.99999775	      0.77259336	      0.02000010	      0.02000017	      0.34060803	      0.02000052	      0.02000292	      0.46889878	      0.02005528	      0.02000987	      0.02000439	      0.08256111	      0.02012446	      0.99999626	      0.99999860	      0.99999408	      0.99999301	      0.39602512	      0.02000464	      0.99999982	      0.99999742	      0.59549148	      0.02000574	      0.99998909	      0.02039286	      0.20354581	      0.24859431	      0.20681901	      0.02001800	      0.02039286	      0.02039286	      0.00383049	      0.00653614	     -0.00450220	     -0.00768720	     -0.00617981	     -0.00938353	     -0.35401412	      0.03956409	     -0.47128330	      1.88995240	      1.87402473	     -0.72595740	     -4.55331834	     -1.21288596	      2.70698837	      1.82784083	      0.42847781	     -0.29874590
      0.27200000	      0.56160801	      0.61045427	      0.02566424	      0.83146073	      0.70683670	      0.99998976	      0.99999767	      0.78438285	      0.02000010	      0.02000018	      0.33656184	      0.02000051	      0.02000306	      0.47434992	      0.02005869	      0.02001179	      0.02000485	      0.08085019	      0.02013864	      0.99999601	      0.99999854	      0.99999383	      0.99999270	      0.39911887	      0.02000475	      0.99999982	      0.99999748	      0.57927921	      0.02000651	      0.99999056	      0.02059377	      0.14775180	      0.24961354	      0.20540051	      0.02008833	      0.02059377	      0.02059377	      0.00361353	      0.00652526	     -0.00466142	     -0.00866744	     -0.00679168	     -0.00902199	     -0.34982675	      0.03527341	     -0.45309029	      1.83327321	      1.85242500	     -0.71995470	     -4.49128341	     -1.29431535	      2.68043693	      1.78150694	      0.41014363	     -0.30926763
      0.27600000	      0.56529056	      0.60002286	      0.05833610	      0.83927104	      0.69201389	      0.99998929	      0.99999760	      0.79698686	      0.02000011	      0.02000018	      0.32945396	      0.02000050	      0.02000314	      0.47795388	      0.02006037	      0.02001255	      0.02000507	      0.07908756	      0.02011918	      0.99999583	      0.99999849	      0.99999348	      0.99999231	      0.40203628	      0.02000482	      0.99999981	      0.99999755	      0.56474468	      0.02000698	      0.99999166	      0.02022459	      0.08688632	      0.24507656	      0.20473531	      0.02211535	      0.02022459	      0.02022459	      0.00339025	      0.00651779	     -0.00484498	     -0.00956745	     -0.00740577	     -0.00871557	     -0.34342473	      0.03472515	     -0.44145562	      1.78723361	      1.82330176	     -0.71396244	     -4.43904833	     -1.36837797	      2.66118032	      1.73606100	      0.39230841	     -0.31792132
      0.28000000	      0.56401584	      0.59280282	      0.08747770	      0.84166385	      0.67738543	      0.99998871	      0.99999753	      0.81428576	      0.02000011	      0.02000018	      0.32277236	      0.02000050	      0.02000324	      0.48350886	      0.02006314	      0.02001377	      0.02000535	      0.07742527	      0.02015886	      0.99999563	      0.99999844	      0.99999311	      0.99999188	      0.40372293	      0.02000489	      0.99999981	      0.99999759	      0.55171127	      0.02000732	      0.99999250	      0.02065812	      0.02396253	      0.23415820	      0.20319818	      0.02894326	      0.02065812	      0.02065812	      0.00316068	      0.00654212	     -0.00503468	     -0.01038244	     -0.00801785	     -0.00847929	     -0.33768248	      0.03384637	     -0.42950546	      1.74411969	      1.78840869	     -0.70492719	     -4.38491071	     -1.43520445	      2.63783026	      1.69809182	      0.37627346	     -0.32576261
      0.28400000	      0.56866307	      0.57983089	      0.12554056	      0.84741522	      0.65920351	      0.99998784	      0.99999744	      0.82973657	      0.02000011	      0.02000019	      0.31554379	      0.02000049	      0.02000337	      0.48749434	      0.02008403	      0.02001595	      0.02000579	      0.07559341	      0.02042889	      0.99999536	      0.99999838	      0.99999266	      0.99999131	      0.40527075	      0.02000495	      0.99999980	      0.99999756	      0.54340410	      0.02000828	      0.99999321	      0.02172532	      0.02006905	      0.21771347	      0.19829816	      0.02736916	      0.02172532	      0.02172532	      0.00292120	      0.00656793	     -0.00525166	     -0.01110963	     -0.00862355	     -0.00832655	     -0.33141096	      0.03183048	     -0.41433888	      1.69193975	      1.75486309	     -0.69360702	     -4.32048758	     -1.51323739	      2.63540339	      1.68010079	      0.35144344	     -0.32936484
      0.28800000	      0.57356145	      0.56541327	      0.16348125	      0.85243674	      0.64028774	      0.99998672	      0.99999733	      0.84710080	      0.02000012	      0.02000020	      0.30852101	      0.02000049	      0.02000353	      0.49115416	      0.02007971	      0.02001944	      0.02000639	      0.07379836	      0.02032846	      0.99999503	      0.99999830	      0.99999216	      0.99999063	      0.40594596	      0.02000504	      0.99999979	      0.99999752	      0.53699703	      0.02000962	      0.99999376	      0.02146171	      0.02002509	      0.20028358	      0.19276380	      0.02653592	      0.02146171	      0.02146171	      0.00267175	      0.00662890	     -0.00547984	     -0.01174827	     -0.00921845	     -0.00826856	     -0.32546974	      0.02927148	     -0.39828898	      1.63907675	      1.72112284	     -0.68057348	     -4.25373864	     -1.58779728	      2.62866146	      1.66365756	      0.32386002	     -0.33391610
      0.29200000	      0.57792253	      0.55093818	      0.20329111	      0.85858153	      0.62099736	      0.99998530	      0.99999722	      0.86522613	      0.02000012	      0.02000020	      0.30195602	      0.02000049	      0.02000372	      0.49599277	      0.02007499	      0.02002602	      0.02000721	      0.07203487	      0.02014657	      0.99999463	      0.99999821	      0.99999162	      0.99998986	      0.40652740	      0.02000511	      0.99999978	      0.99999747	      0.53120441	      0.02001155	      0.99999423	      0.02053986	      0.02001624	      0.18281700	      0.18688580	      0.02595952	      0.02053986	      0.02053986	      0.00240950	      0.00668885	     -0.00573605	     -0.01229948	     -0.00979819	     -0.00831382	     -0.32013129	      0.02614919	     -0.38140046	      1.58617034	      1.68824082	     -0.66670560	     -4.18821961	     -1.66427235	      2.63106427	      1.64961826	      0.29399454	     -0.33630703
      0.29600000	      0.58214024	      0.53499083	      0.24238645	      0.86353618	      0.60100290	      0.99998336	      0.99999708	      0.88544212	      0.02000013	      0.02000021	      0.29563313	      0.02000050	      0.02000394	      0.50044806	      0.02008248	      0.02004316	      0.02000840	      0.07032410	      0.02015662	      0.99999414	      0.99999811	      0.99999102	      0.99998893	      0.40607849	      0.02000520	      0.99999977	      0.99999740	      0.52719246	      0.02001492	      0.99999460	      0.02061052	      0.02001222	      0.16452686	      0.18044355	      0.02691044	      0.02061052	      0.02061052	      0.00213445	      0.00678759	     -0.00600392	     -0.01276599	     -0.01035844	     -0.00846778	     -0.31512979	      0.02248745	     -0.36365254	      1.53270879	      1.65480049	     -0.65093980	     -4.11992041	     -1.73592681	      2.62681657	      1.63578426	      0.26198529	     -0.34077733
      0.30000000	      0.58586113	      0.51877345	      0.28353447	      0.86968319	      0.58056117	      0.99998065	      0.99999693	      0.90582885	      0.02000013	      0.02000022	      0.28972352	      0.02000050	      0.02000422	      0.50601113	      0.02009169	      0.02028398	      0.02001035	      0.06864483	      0.02014942	      0.99999351	      0.99999799	      0.99999036	      0.99998781	      0.40561487	      0.02000530	      0.99999976	      0.99999731	      0.52345160	      0.02002188	      0.99999492	      0.02056767	      0.02000972	      0.14637430	      0.17362677	      0.02783236	      0.02056767	      0.02056767	      0.00184526	      0.00688157	     -0.00630240	     -0.01315162	     -0.01089505	     -0.00873245	     -0.31065505	      0.01828642	     -0.34504055	      1.47887037	      1.62227589	     -0.63442134	     -4.05208914	     -1.80978310	      2.63235188	      1.62475787	      0.22817705	     -0.34152000
      0.30400000	      0.59041586	      0.49931709	      0.31687272	      0.87152826	      0.56035648	      0.99997718	      0.99999676	      0.91882046	      0.02000014	      0.02000023	      0.28181981	      0.02000051	      0.02000448	      0.50586810	      0.02010300	      0.02910972	      0.02001234	      0.06679735	      0.02016090	      0.99999281	      0.99999787	      0.99998945	      0.99998624	      0.40385823	      0.02000539	      0.99999975	      0.99999719	      0.52138382	      0.02004321	      0.99999518	      0.02063344	      0.02000810	      0.12751915	      0.16632349	      0.03032596	      0.02063344	      0.02063344	      0.00154196	      0.00701393	     -0.00661236	     -0.01346087	     -0.01140403	     -0.00910631	     -0.30445669	      0.01559950	     -0.32881460	      1.42531393	      1.59028696	     -0.61997357	     -3.98347482	     -1.87786006	      2.63033172	      1.61560161	      0.19298598	     -0.34367377
      0.30800000	      0.59456187	      0.47834928	      0.34170840	      0.86907241	      0.54080348	      0.99997308	      0.99999656	      0.92035371	      0.02000014	      0.02000024	      0.27144575	      0.02000052	      0.02000468	      0.50028184	      0.02009814	      0.04915210	      0.02001348	      0.06470338	      0.02013081	      0.99999211	      0.99999775	      0.99998808	      0.99998388	      0.40133080	      0.02000547	      0.99999974	      0.99999706	      0.51942503	      0.02038648	      0.99999541	      0.02039259	      0.02000693	      0.10825834	      0.15877090	      0.03354462	      0.02039259	      0.02039259	      0.00122512	      0.00714614	     -0.00694273	     -0.01369836	     -0.01188158	     -0.00958427	     -0.29607413	      0.01501888	     -0.31577722	      1.37250557	      1.55856488	     -0.60917027	     -3.91677050	     -1.94565749	      2.63584551	      1.60788524	      0.15660478	     -0.34587531
      0.31200000	      0.59066064	      0.46307298	      0.36031128	      0.86364895	      0.52341083	      0.99996771	      0.99999635	      0.92166641	      0.02000015	      0.02000024	      0.26160584	      0.02000052	      0.02000488	      0.49946377	      0.02026095	      0.06733979	      0.02001490	      0.06284406	      0.02046092	      0.99999135	      0.99999763	      0.99998642	      0.99998080	      0.39843380	      0.02000554	      0.99999972	      0.99999696	      0.49957731	      0.03963086	      0.99999560	      0.02175889	      0.02000615	      0.08977849	      0.15261571	      0.03320530	      0.02175889	      0.02175889	      0.00089497	      0.00730889	     -0.00728505	     -0.01386846	     -0.01232414	     -0.01015793	     -0.28854097	      0.01495655	     -0.30416368	      1.32608150	      1.52330189	     -0.59868466	     -3.85612768	     -2.00254017	      2.63928588	      1.58836900	      0.11666326	     -0.34667632
      0.31600000	      0.58340340	      0.44989332	      0.37740544	      0.85733051	      0.50648401	      0.99996016	      0.99999613	      0.92088919	      0.02000015	      0.02000025	      0.25196066	      0.02000053	      0.02000510	      0.50093922	      0.02029965	      0.08575989	      0.02001657	      0.06085901	      0.02046680	      0.99999043	      0.99999750	      0.99998424	      0.99997637	      0.39549951	      0.02000559	      0.99999971	      0.99999686	      0.47144465	      0.06702702	      0.99999575	      0.02173362	      0.02000553	      0.07081828	      0.14658599	      0.03055813	      0.02173362	      0.02173362	      0.00055391	      0.00747266	     -0.00764112	     -0.01397494	     -0.01272839	     -0.01081614	     -0.28126083	      0.01504576	     -0.29274886	      1.28116098	      1.48664388	     -0.58825779	     -3.79725241	     -2.05730147	      2.65031391	      1.56534486	      0.07392294	     -0.35018848
      0.32000000	      0.57619253	      0.43519252	      0.39304003	      0.84912793	      0.48881504	      0.99994448	      0.99999585	      0.91892306	      0.02000016	      0.02000026	      0.24221792	      0.02000054	      0.02000534	      0.50152139	      0.02033457	      0.10506384	      0.02001881	      0.05877217	      0.02045409	      0.99998921	      0.99999735	      0.99998114	      0.99996907	      0.39155634	      0.02000566	      0.99999969	      0.99999673	      0.44204658	      0.09664940	      0.99999587	      0.02166648	      0.02000504	      0.05136404	      0.13975994	      0.02795010	      0.02166648	      0.02166648	      0.00020211	      0.00766788	     -0.00798700	     -0.01402091	     -0.01309110	     -0.01154568	     -0.27375800	      0.01500691	     -0.28080502	      1.23481504	      1.44882755	     -0.57657204	     -3.73334071	     -2.10668178	      2.65651653	      1.54217399	      0.03053014	     -0.35629956
      0.32400000	      0.56816820	      0.42016283	      0.40898161	      0.84103451	      0.47111405	      0.99980158	      0.99999553	      0.91580320	      0.02000016	      0.02000027	      0.23286894	      0.02000055	      0.02000562	      0.50292369	      0.02042074	      0.12681995	      0.02002208	      0.05674704	      0.02047890	      0.99998757	      0.99999717	      0.99997662	      0.99995415	      0.38818571	      0.02000572	      0.99999967	      0.99999657	      0.41169169	      0.12717222	      0.99999597	      0.02174345	      0.02000461	      0.03535984	      0.13304084	      0.02484414	      0.02174345	      0.02174345	     -0.00015636	      0.00785784	     -0.00836433	     -0.01400880	     -0.01340872	     -0.01233201	     -0.26652479	      0.01480150	     -0.26854182	      1.18855479	      1.41140273	     -0.56460616	     -3.67079147	     -2.15706065	      2.66997518	      1.51993458	     -0.01183289	     -0.35785304
      0.32800000	      0.56001924	      0.40395560	      0.42359474	      0.83111783	      0.45280159	      0.99955636	      0.99999514	      0.91137177	      0.02000017	      0.02000029	      0.22364816	      0.02000056	      0.02000594	      0.50390247	      0.02014175	      0.15025225	      0.02002696	      0.05424070	      0.02013870	      0.99998520	      0.99999696	      0.99996910	      0.99992243	      0.38425843	      0.02000581	      0.99999965	      0.99999637	      0.38054547	      0.15919890	      0.99999605	      0.02040125	      0.02000426	      0.02268300	      0.12613726	      0.02178071	      0.02040125	      0.02040125	     -0.00052230	      0.00806986	     -0.00873576	     -0.01394058	     -0.01367686	     -0.01316001	     -0.25918860	      0.01441925	     -0.25568203	      1.14108598	      1.37269686	     -0.55134756	     -3.60383411	     -2.20300625	      2.68096594	      1.49664292	     -0.05248467	     -0.35710130
      0.33200000	      0.54900385	      0.38965348	      0.43657973	      0.81903855	      0.43418051	      0.98711738	      0.99999467	      0.90310086	      0.02000018	      0.02000030	      0.21452889	      0.02000058	      0.02000631	      0.50699481	      0.02015123	      0.17531300	      0.02003512	      0.05188542	      0.02013502	      0.99998148	      0.99999669	      0.99995390	      0.99931239	      0.37950814	      0.02000587	      0.99999963	      0.99999599	      0.35215782	      0.18833212	      0.99999612	      0.02034266	      0.02000390	      0.02018758	      0.11703814	      0.02008580	      0.02034266	      0.02034266	     -0.00089207	      0.00827281	     -0.00910269	     -0.01381775	     -0.01389025	     -0.01401447	     -0.25176863	      0.01406725	     -0.24228650	      1.09290449	      1.33035970	     -0.53705330	     -3.53293135	     -2.24841827	      2.70072155	      1.48660148	     -0.09340475	     -0.36117711
      0.33600000	      0.53461581	      0.37330661	      0.44937110	      0.80857876	      0.41736508	      0.95615225	      0.99999414	      0.89721918	      0.02000019	      0.02000031	      0.20680262	      0.02000059	      0.02000672	      0.51171112	      0.02064388	      0.20263275	      0.02005286	      0.05018140	      0.02040039	      0.99997524	      0.99999640	      0.99981816	      0.97661226	      0.37351598	      0.02000593	      0.99999960	      0.99999551	      0.32654531	      0.21606894	      0.99999618	      0.02146413	      0.02000362	      0.02011719	      0.10801971	      0.02003665	      0.02146413	      0.02146413	     -0.00127159	      0.00851894	     -0.00946642	     -0.01364142	     -0.01404319	     -0.01488055	     -0.24561711	      0.01360057	     -0.22964605	      1.04897094	      1.29105147	     -0.52353211	     -3.46651673	     -2.28600612	      2.70480892	      1.48101739	     -0.13161965	     -0.36692658
      0.34000000	      0.51750321	      0.35707211	      0.46220705	      0.79708467	      0.40011383	      0.92227200	      0.99999347	      0.88909075	      0.02000020	      0.02000033	      0.19963044	      0.02000061	      0.02000722	      0.51784041	      0.02022621	      0.23508200	      0.02010869	      0.04755940	      0.02014196	      0.99996366	      0.99999603	      0.99908218	      0.94159933	      0.36736901	      0.02000597	      0.99999956	      0.99999474	      0.30130938	      0.24265247	      0.99999624	      0.02040916	      0.02000334	      0.02005803	      0.09804855	      0.02002047	      0.02040916	      0.02040916	     -0.00165272	      0.00874295	     -0.00982252	     -0.01341213	     -0.01413012	     -0.01574393	     -0.23973656	      0.01277108	     -0.21601948	      1.00394507	      1.24916849	     -0.50850818	     -3.39825975	     -2.32582248	      2.72152783	      1.48145468	     -0.16761821	     -0.37309646
      0.34400000	      0.49721516	      0.33823182	      0.47359505	      0.78460128	      0.38295026	      0.88695767	      0.99999265	      0.88077712	      0.02000021	      0.02000035	      0.19312778	      0.02000064	      0.02000781	      0.52156052	      0.02045556	      0.26852313	      0.02805732	      0.04554358	      0.02018085	      0.99990808	      0.99999556	      0.97274467	      0.90800653	      0.36013858	      0.02000604	      0.99999953	      0.99999361	      0.27651697	      0.26877151	      0.99999628	      0.02066719	      0.02000312	      0.02004454	      0.08829562	      0.02001452	      0.02066719	      0.02066719	     -0.00203901	      0.00897695	     -0.01014807	     -0.01312974	     -0.01414601	     -0.01659097	     -0.23417125	      0.01165194	     -0.20227313	      0.95931460	      1.20673573	     -0.49240906	     -3.32830786	     -2.36212525	      2.73667103	      1.48057181	     -0.19950873	     -0.37724859
      0.34800000	      0.47619588	      0.31521983	      0.48064044	      0.77060559	      0.36732352	      0.85523484	      0.99999163	      0.86733073	      0.02000022	      0.02000037	      0.18625937	      0.02000066	      0.02000836	      0.52443966	      0.02045959	      0.29004526	      0.05748734	      0.04333202	      0.02016096	      0.99738005	      0.99999506	      0.93103848	      0.87524352	      0.35333694	      0.02000609	      0.99999948	      0.99999183	      0.25325987	      0.29298334	      0.99999631	      0.02054224	      0.02000292	      0.02003676	      0.07901129	      0.02001125	      0.02054224	      0.02054224	     -0.00242743	      0.00920509	     -0.01048497	     -0.01279335	     -0.01408632	     -0.01740883	     -0.22811591	      0.01171407	     -0.19051055	      0.91672628	      1.16626718	     -0.47877715	     -3.26293865	     -2.39809367	      2.75302799	      1.48173334	     -0.22712287	     -0.37869427
      0.35200000	      0.45288403	      0.28662239	      0.48454248	      0.75602944	      0.35348475	      0.82629816	      0.99999039	      0.85274923	      0.02000023	      0.02000039	      0.17981182	      0.02000069	      0.02000888	      0.52780090	      0.02149293	      0.30593966	      0.08133821	      0.04210691	      0.02040584	      0.95838277	      0.99999451	      0.89087990	      0.84567657	      0.34599585	      0.02000613	      0.99999943	      0.99998852	      0.23193611	      0.31549552	      0.99999633	      0.02144745	      0.02000276	      0.02003149	      0.06969278	      0.02000909	      0.02144745	      0.02144745	     -0.00282075	      0.00944587	     -0.01080881	     -0.01240132	     -0.01394683	     -0.01818523	     -0.22237808	      0.01243935	     -0.18025726	      0.87706264	      1.12810371	     -0.46665140	     -3.20200452	     -2.43066084	      2.76287940	      1.48742322	     -0.25240788	     -0.38285795
      0.35600000	      0.42880107	      0.25681151	      0.48714091	      0.74021034	      0.33974291	      0.79678064	      0.99998873	      0.83537213	      0.02000024	      0.02000041	      0.17360631	      0.02000072	      0.02000946	      0.53163134	      0.02210644	      0.32181861	      0.10482969	      0.04059391	      0.02052873	      0.90934786	      0.99999381	      0.85086580	      0.81700283	      0.33916276	      0.02000617	      0.99999936	      0.99997944	      0.21087419	      0.33726957	      0.99999635	      0.02176563	      0.02000261	      0.02002778	      0.06044070	      0.02000754	      0.02176563	      0.02176563	     -0.00321479	      0.00967804	     -0.01112552	     -0.01195137	     -0.01372381	     -0.01890795	     -0.21662292	      0.01322960	     -0.16987242	      0.83712685	      1.08913902	     -0.45419679	     -3.13895874	     -2.46157807	      2.77513910	      1.49525385	     -0.27271913	     -0.38368029
      0.36000000	      0.40303678	      0.22793862	      0.48805271	      0.72161803	      0.32511968	      0.76467881	      0.99998621	      0.81263343	      0.02000026	      0.02000043	      0.16727406	      0.02000075	      0.02001016	      0.53579536	      0.02144596	      0.33876645	      0.12987384	      0.03757503	      0.02026402	      0.85597319	      0.99999284	      0.80909792	      0.78705010	      0.33235117	      0.02000620	      0.99999928	      0.99832949	      0.19063003	      0.35682870	      0.99999635	      0.02095695	      0.02000247	      0.02002499	      0.05030318	      0.02000641	      0.02095695	      0.02095695	     -0.00360385	      0.00987922	     -0.01140807	     -0.01144113	     -0.01341434	     -0.01956430	     -0.21039655	      0.01392060	     -0.15860127	      0.79478450	      1.04595076	     -0.44013943	     -3.06910387	     -2.49277053	      2.79905962	      1.50226208	     -0.29056879	     -0.38805026
      0.36400000	      0.38339420	      0.19934167	      0.49026176	      0.70720048	      0.31311919	      0.73809252	      0.99998312	      0.79686481	      0.02000027	      0.02000046	      0.16248221	      0.02000078	      0.02001084	      0.54049431	      0.02229628	      0.35548972	      0.15299373	      0.03644557	      0.02039306	      0.81066939	      0.99999174	      0.77479478	      0.76431467	      0.32832507	      0.02000626	      0.99999918	      0.97351774	      0.16875844	      0.37838274	      0.99999628	      0.02136273	      0.02000243	      0.02002511	      0.04740947	      0.02000686	      0.02136273	      0.02136273	     -0.00400141	      0.01011459	     -0.01166595	     -0.01086884	     -0.01301670	     -0.02014120	     -0.20568645	      0.01466439	     -0.14891338	      0.75940585	      1.01269908	     -0.42926589	     -3.01426301	     -2.51937182	      2.80162232	      1.45929072	     -0.30341291	     -0.39179955
      0.36800000	      0.36350205	      0.17212867	      0.49228392	      0.69246653	      0.30133921	      0.71157842	      0.99997837	      0.77909705	      0.02000029	      0.02000049	      0.15807725	      0.02000082	      0.02001163	      0.54687125	      0.02253815	      0.37395111	      0.17760979	      0.03472883	      0.02036116	      0.76431314	      0.99999022	      0.74162117	      0.74275386	      0.32646768	      0.02000631	      0.99999906	      0.94537365	      0.14731009	      0.39791865	      0.99999619	      0.02127076	      0.02000240	      0.02002613	      0.04607532	      0.02000754	      0.02127076	      0.02127076	     -0.00439112	      0.01031370	     -0.01193418	     -0.01023409	     -0.01253048	     -0.02062562	     -0.20118831	      0.01534635	     -0.13895260	      0.72438742	      0.97894900	     -0.41829848	     -2.96021088	     -2.54819370	      2.81249519	      1.40757345	     -0.30885707	     -0.38686928
      0.37200000	      0.34510325	      0.14420281	      0.49400048	      0.67743248	      0.28948992	      0.68450114	      0.99997000	      0.76006952	      0.02000031	      0.02000052	      0.15392597	      0.02000086	      0.02001254	      0.55269231	      0.02340896	      0.39270551	      0.20260507	      0.03369456	      0.02047773	      0.71699982	      0.99998797	      0.70935630	      0.72181350	      0.32562434	      0.02000638	      0.99999890	      0.91621707	      0.12471735	      0.41912537	      0.99999607	      0.02158181	      0.02000238	      0.02002732	      0.04475918	      0.02000846	      0.02158181	      0.02158181	     -0.00478333	      0.01052277	     -0.01218147	     -0.00953823	     -0.01195678	     -0.02100463	     -0.19668259	      0.01588219	     -0.12879027	      0.68916701	      0.94613838	     -0.40726885	     -2.90324481	     -2.57170259	      2.81623118	      1.35481023	     -0.31345329	     -0.38720946
      0.37600000	      0.32675476	      0.11692975	      0.49526505	      0.66164544	      0.27742219	      0.65664173	      0.99995120	      0.73844575	      0.02000033	      0.02000055	      0.14990394	      0.02000091	      0.02001362	      0.55891491	      0.02131578	      0.41218542	      0.22840680	      0.02966306	      0.02013833	      0.66775940	      0.99998423	      0.67737343	      0.70081738	      0.32610495	      0.02000645	      0.99999866	      0.88586317	      0.10213730	      0.43977910	      0.99999592	      0.02033735	      0.02000237	      0.02002890	      0.04261471	      0.02000967	      0.02033735	      0.02033735	     -0.00517034	      0.01071254	     -0.01241320	     -0.00878442	     -0.01129850	     -0.02126508	     -0.19206712	      0.01628322	     -0.11824314	      0.65330708	      0.91253577	     -0.39586805	     -2.84340495	     -2.59392768	      2.82300388	      1.29988240	     -0.31438608	     -0.38547252
      0.38000000	      0.30850108	      0.09015299	      0.49604329	      0.64503239	      0.26498520	      0.62776485	      0.99969202	      0.71391891	      0.02000035	      0.02000059	      0.14590351	      0.02000097	      0.02001492	      0.56508189	      0.02344010	      0.43188676	      0.25461408	      0.02991973	      0.02027036	      0.61632722	      0.99997668	      0.64533445	      0.67926613	      0.32770410	      0.02000652	      0.99999827	      0.85547956	      0.07949053	      0.46028289	      0.99999575	      0.02100314	      0.02000237	      0.02003094	      0.04182166	      0.02001137	      0.02100314	      0.02100314	     -0.00555220	      0.01088667	     -0.01262407	     -0.00797774	     -0.01056073	     -0.02139311	     -0.18720867	      0.01652207	     -0.10730097	      0.61647250	      0.87809800	     -0.38406523	     -2.77949461	     -2.61378696	      2.83145333	      1.24276859	     -0.31269599	     -0.38375610
      0.38400000	      0.29094011	      0.06511084	      0.49469008	      0.62731566	      0.25301885	      0.59916603	      0.97856020	      0.69137330	      0.02000038	      0.02000064	      0.14243073	      0.02000104	      0.02001642	      0.57126983	      0.02313239	      0.45211543	      0.28115025	      0.02775670	      0.02018157	      0.56556913	      0.99995597	      0.61583062	      0.65960038	      0.32975041	      0.02000657	      0.99999760	      0.82517811	      0.05936938	      0.47840298	      0.99999555	      0.02063841	      0.02000237	      0.02003331	      0.04034056	      0.02001349	      0.02063841	      0.02063841	     -0.00592788	      0.01104567	     -0.01280986	     -0.00712541	     -0.00975086	     -0.02137409	     -0.18268210	      0.01656325	     -0.09654197	      0.58161409	      0.84364809	     -0.37156991	     -2.71714067	     -2.63295188	      2.84061818	      1.18598263	     -0.31005139	     -0.38330717
      0.38800000	      0.27022243	      0.04476995	      0.48859754	      0.60563480	      0.24125791	      0.56975711	      0.92722243	      0.66887978	      0.02000041	      0.02000070	      0.13926160	      0.02000111	      0.02001825	      0.57917450	      0.02364500	      0.47363193	      0.30871983	      0.02647055	      0.02017622	      0.51368433	      0.99832141	      0.58750090	      0.64065792	      0.33166945	      0.02000656	      0.99999583	      0.79540115	      0.04618591	      0.48690328	      0.99999532	      0.02061416	      0.02000237	      0.02003611	      0.03990535	      0.02001536	      0.02061416	      0.02061416	     -0.00627679	      0.01112718	     -0.01296982	     -0.00623720	     -0.00887857	     -0.02119303	     -0.17829697	      0.01647298	     -0.08563008	      0.54811626	      0.80349020	     -0.35640085	     -2.65549114	     -2.65913543	      2.87140143	      1.12618625	     -0.30180267	     -0.37505910
      0.39200000	      0.24447874	      0.02047835	      0.47679139	      0.58554775	      0.23514257	      0.54616177	      0.88553910	      0.65377949	      0.02000044	      0.02000075	      0.13681248	      0.02000119	      0.02001899	      0.59224886	      0.02414313	      0.48329063	      0.31710678	      0.02559752	      0.02018065	      0.48356110	      0.95911237	      0.56448560	      0.62944386	      0.33398940	      0.02000665	      0.99999084	      0.76856062	      0.02517556	      0.50716451	      0.99999510	      0.02063159	      0.02000238	      0.02003891	      0.03857247	      0.02001893	      0.02063159	      0.02063159	     -0.00664715	      0.01129706	     -0.01311240	     -0.00532608	     -0.00795548	     -0.02083573	     -0.17520087	      0.01860112	     -0.07928270	      0.51975737	      0.77844245	     -0.34675108	     -2.60590204	     -2.67550073	      2.86464379	      1.08288684	     -0.30165487	     -0.37905145
      0.39600000	      0.21437072	      0.02001296	      0.45713343	      0.56526146	      0.23567480	      0.49619352	      0.82151978	      0.66252714	      0.02000053	      0.02000082	      0.13701288	      0.02000130	      0.02001884	      0.62150572	      0.02469349	      0.49835484	      0.32416002	      0.02487361	      0.02017670	      0.46932592	      0.93808998	      0.55259157	      0.63220441	      0.34174936	      0.02000724	      0.99068686	      0.74280624	      0.02002115	      0.50598665	      0.99999488	      0.02061549	      0.02000247	      0.02005092	      0.03777954	      0.02664728	      0.02061549	      0.02061549	     -0.00699747	      0.01142512	     -0.01324198	     -0.00440843	     -0.00699473	     -0.02029023	     -0.17567796	      0.02226326	     -0.07584044	      0.47349815	      0.80902683	     -0.34038739	     -2.56302227	     -2.68662188	      2.85022017	      1.04758785	     -0.29601526	     -0.37839821
      0.40000000	      0.20402529	      0.02000937	      0.44876174	      0.55790705	      0.23886384	      0.48178957	      0.81114163	      0.68401269	      0.02000057	      0.02000086	      0.14001319	      0.02000136	      0.02001852	      0.64828152	      0.02495153	      0.51777757	      0.33515930	      0.02419439	      0.02015441	      0.46404583	      0.93400525	      0.55316292	      0.64753403	      0.35893234	      0.02000774	      0.95414874	      0.72048166	      0.02001331	      0.47522289	      0.99999479	      0.02051119	      0.02000251	      0.02005492	      0.03681363	      0.05446965	      0.02051119	      0.02051119	     -0.00732803	      0.01152224	     -0.01333792	     -0.00350381	     -0.00601060	     -0.01954790	     -0.17863706	      0.02532996	     -0.07402732	      0.46082860	      0.82517387	     -0.34098687	     -2.55670965	     -2.68197650	      2.77487528	      1.05885580	     -0.28558775	     -0.37931390
      0.40400000	      0.19537091	      0.02000722	      0.44012904	      0.55073394	      0.24218012	      0.46674587	      0.80060704	      0.70579336	      0.02000062	      0.02000090	      0.14319608	      0.02000143	      0.02001809	      0.67506671	      0.02528930	      0.53641353	      0.34461780	      0.02356307	      0.02014153	      0.45904598	      0.93089738	      0.55385573	      0.66403865	      0.37740797	      0.02000832	      0.92017175	      0.69822370	      0.02000953	      0.44863759	      0.99999469	      0.02043330	      0.02000255	      0.02006190	      0.03652925	      0.08937257	      0.02043330	      0.02043330	     -0.00765228	      0.01163693	     -0.01342286	     -0.00263419	     -0.00501835	     -0.01860401	     -0.18140142	      0.02860919	     -0.07231982	      0.44730710	      0.84457959	     -0.34287485	     -2.54808010	     -2.67594700	      2.69753789	      1.07077199	     -0.26960506	     -0.37119663
      0.40800000	      0.18895627	      0.02000583	      0.43285235	      0.54498123	      0.24560269	      0.45234502	      0.78977965	      0.72643023	      0.02000068	      0.02000095	      0.14645467	      0.02000150	      0.02001753	      0.70212599	      0.02537754	      0.55387897	      0.35195933	      0.02264928	      0.02013002	      0.45419220	      0.92851703	      0.55406562	      0.68136824	      0.39766223	      0.02000902	      0.88774944	      0.67547829	      0.02000731	      0.42421603	      0.99999459	      0.02031694	      0.02000260	      0.02007015	      0.03568784	      0.12999835	      0.02031694	      0.02031694	     -0.00796126	      0.01174938	     -0.01348928	     -0.00182272	     -0.00403401	     -0.01745787	     -0.18383609	      0.03218458	     -0.07070651	      0.43309800	      0.86745700	     -0.34716604	     -2.54046411	     -2.67226224	      2.62338345	      1.08390861	     -0.25879490	     -0.36747021
      0.41200000	      0.18523173	      0.02000491	      0.42863504	      0.54175141	      0.24894405	      0.44066128	      0.77876698	      0.74336483	      0.02000075	      0.02000099	      0.14950949	      0.02000158	      0.02001686	      0.72933843	      0.02887303	      0.56921702	      0.35610282	      0.02503087	      0.02033010	      0.44902578	      0.92593620	      0.55251965	      0.69842506	      0.41981064	      0.02000977	      0.85339838	      0.65510481	      0.02000588	      0.39697556	      0.99999450	      0.02133889	      0.02000265	      0.02010414	      0.03655007	      0.17334523	      0.02133889	      0.02133889	     -0.00824217	      0.01183075	     -0.01350823	     -0.00109224	     -0.00307370	     -0.01611258	     -0.18563297	      0.03615467	     -0.06912226	      0.41866712	      0.89227171	     -0.35489328	     -2.53446167	     -2.67170634	      2.55535059	      1.09742034	     -0.25147262	     -0.36312628
      0.41600000	      0.18438971	      0.02000417	      0.42569814	      0.54024816	      0.25268094	      0.42831990	      0.76586189	      0.76081963	      0.02000085	      0.02000103	      0.15276581	      0.02000168	      0.02001606	      0.75687854	      0.02972603	      0.58317307	      0.35754339	      0.02479957	      0.02035173	      0.44497818	      0.92581217	      0.55084247	      0.71714497	      0.44341204	      0.02001075	      0.82325733	      0.63411873	      0.02000484	      0.37653692	      0.99999443	      0.02143310	      0.02000271	      0.02016283	      0.03594943	      0.22717306	      0.02143310	      0.02143310	     -0.00851348	      0.01194031	     -0.01352365	     -0.00046363	     -0.00215300	     -0.01457458	     -0.18717199	      0.04048914	     -0.06781534	      0.40269466	      0.92411549	     -0.36581049	     -2.53068952	     -2.67486863	      2.48952341	      1.11334724	     -0.24742065	     -0.35932838
      0.42000000	      0.18706585	      0.02000362	      0.42692919	      0.54228090	      0.25646044	      0.41880551	      0.75120942	      0.77435971	      0.02000098	      0.02000108	      0.15573463	      0.02000178	      0.02001517	      0.78458279	      0.02762085	      0.59434609	      0.35477157	      0.02164792	      0.02012716	      0.44108745	      0.92625558	      0.54691983	      0.73551358	      0.46868774	      0.02001194	      0.79131402	      0.61626453	      0.02000408	      0.35381680	      0.99999437	      0.02031160	      0.02000278	      0.02011272	      0.03307631	      0.28468293	      0.02031160	      0.02031160	     -0.00875347	      0.01202321	     -0.01348458	      0.00004566	     -0.00128648	     -0.01285326	     -0.18796907	      0.04531764	     -0.06662396	      0.38602816	      0.96012843	     -0.38148212	     -2.52983954	     -2.68265792	      2.43063756	      1.12998309	     -0.24942803	     -0.35662687
      0.42400000	      0.19361669	      0.02000316	      0.43163236	      0.54780371	      0.26074004	      0.40978167	      0.73315412	      0.78712648	      0.02000119	      0.02000111	      0.15875640	      0.02000188	      0.02001418	      0.81315922	      0.02863836	      0.60364008	      0.34833537	      0.02155357	      0.02012958	      0.43843430	      0.92934192	      0.54201942	      0.75518337	      0.49607217	      0.02001344	      0.76202891	      0.60050871	      0.02000348	      0.33575543	      0.99999436	      0.02035548	      0.02000286	      0.02014742	      0.03224488	      0.35160830	      0.02035548	      0.02035548	     -0.00897385	      0.01211609	     -0.01344415	      0.00042273	     -0.00048735	     -0.01096108	     -0.18837743	      0.05064730	     -0.06571659	      0.36775512	      1.00493232	     -0.40227414	     -2.53409228	     -2.69740018	      2.37751472	      1.14984670	     -0.25477589	     -0.35091788
      0.42800000	      0.20472687	      0.02000275	      0.44041845	      0.55737516	      0.26548186	      0.40048409	      0.70923967	      0.79883842	      0.02000156	      0.02000114	      0.16170302	      0.02000197	      0.02001315	      0.84216354	      0.02953475	      0.61026386	      0.33732668	      0.02136430	      0.02013196	      0.43727472	      0.93539418	      0.53567929	      0.77580939	      0.52473864	      0.02001551	      0.73537250	      0.58644488	      0.02000298	      0.32279186	      0.99999438	      0.02038154	      0.02000296	      0.02022700	      0.03103797	      0.42762862	      0.02038154	      0.02038154	     -0.00917580	      0.01222376	     -0.01337870	      0.00065985	      0.00023277	     -0.00891396	     -0.18826733	      0.05650917	     -0.06513473	      0.34707750	      1.06075551	     -0.42915385	     -2.54375232	     -2.71950916	      2.32989079	      1.17274269	     -0.26809293	     -0.34678053
      0.43200000	      0.22117394	      0.02000240	      0.45421140	      0.57195018	      0.27084335	      0.39010070	      0.67705745	      0.81005695	      0.02000242	      0.02000116	      0.16460621	      0.02000206	      0.02001208	      0.87198741	      0.03148970	      0.61426780	      0.32152059	      0.02212300	      0.02020775	      0.43800302	      0.94510207	      0.52800403	      0.79774041	      0.55498188	      0.02001843	      0.71166986	      0.57521200	      0.02000257	      0.31568646	      0.99999446	      0.02086672	      0.02000308	      0.02094874	      0.03087308	      0.51193698	      0.02086672	      0.02086672	     -0.00936014	      0.01234808	     -0.01329773	      0.00075480	      0.00086394	     -0.00673141	     -0.18770735	      0.06293631	     -0.06492379	      0.32342621	      1.13080094	     -0.46334703	     -2.55968855	     -2.75000480	      2.28786292	      1.19894127	     -0.28963583	     -0.34286932
      0.43600000	      0.24220540	      0.02000212	      0.47531628	      0.59239780	      0.27612494	      0.38404861	      0.63859029	      0.81460608	      0.02000543	      0.02000117	      0.16667075	      0.02000212	      0.02001103	      0.90204718	      0.03209616	      0.61410549	      0.29966434	      0.02166286	      0.02020336	      0.43862128	      0.95447973	      0.51606017	      0.81739501	      0.58694753	      0.02002266	      0.68259914	      0.57156146	      0.02000226	      0.30122684	      0.99999457	      0.02081168	      0.02000320	      0.02147004	      0.02924556	      0.59077406	      0.02081168	      0.02081168	     -0.00949506	      0.01240522	     -0.01314315	      0.00071106	      0.00139776	     -0.00443607	     -0.18605464	      0.06991539	     -0.06471783	      0.29907801	      1.20619264	     -0.50470609	     -2.58242215	     -2.78963381	      2.25733014	      1.22610026	     -0.32136316	     -0.33980751
      0.44000000	      0.27250220	      0.02000193	      0.50212697	      0.61769327	      0.28218504	      0.38836368	      0.60283354	      0.81456890	      0.02391120	      0.02000116	      0.16769810	      0.02000213	      0.02000997	      0.93468388	      0.03226422	      0.60892166	      0.26941632	      0.02094938	      0.02016421	      0.44147073	      0.96792051	      0.49941630	      0.83493899	      0.61969517	      0.02002781	      0.65564949	      0.57568629	      0.02000203	      0.28976939	      0.99999474	      0.02055811	      0.02000331	      0.02140200	      0.02680278	      0.65017421	      0.02055811	      0.02055811	     -0.00960068	      0.01244642	     -0.01296429	      0.00053773	      0.00182710	     -0.00205352	     -0.18348517	      0.07789441	     -0.06487213	      0.27866995	      1.28180456	     -0.55252146	     -2.61687826	     -2.84373225	      2.23750961	      1.25728342	     -0.36933081	     -0.33685659
      0.44400000	      0.32360134	      0.02000190	      0.52774714	      0.64144255	      0.29089851	      0.42955745	      0.60869009	      0.80775026	      0.04576502	      0.02000110	      0.16582299	      0.02000205	      0.02000879	      0.97599391	      0.03392459	      0.59238067	      0.21985230	      0.02131098	      0.02031795	      0.45190024	      0.99241110	      0.47203121	      0.84566728	      0.64666862	      0.02002849	      0.64456272	      0.59991259	      0.02000199	      0.30144636	      0.99999498	      0.02108510	      0.02000330	      0.02182176	      0.02606238	      0.64047325	      0.02108510	      0.02108510	     -0.00972271	      0.01258597	     -0.01281013	      0.00024875	      0.00214587	      0.00038732	     -0.17943960	      0.08861676	     -0.06618761	      0.27913238	      1.32459667	     -0.60134288	     -2.67036626	     -2.92034098	      2.22504792	      1.29445396	     -0.44366464	     -0.34053075
      0.44800000	      0.36792678	      0.02000181	      0.54798424	      0.65999965	      0.30987893	      0.48124532	      0.60998475	      0.78941349	      0.06612976	      0.02000103	      0.16214757	      0.02000195	      0.02000743	      0.99993778	      0.03446211	      0.58842947	      0.16089752	      0.02019497	      0.02014512	      0.46775381	      0.99988850	      0.43110935	      0.85592884	      0.67312469	      0.02002887	      0.62882611	      0.62419675	      0.02000195	      0.30520747	      0.99999525	      0.02022506	      0.02000329	      0.02027264	      0.02099102	      0.63585241	      0.02022506	      0.02022506	     -0.00979136	      0.01264243	     -0.01258674	     -0.00013838	      0.00234899	      0.00285351	     -0.17770269	      0.10575475	     -0.06753197	      0.27920122	      1.37537690	     -0.66021024	     -2.73385254	     -3.00998497	      2.22451244	      1.33782423	     -0.52180157	     -0.34137851
      0.45200000	      0.40782236	      0.02000168	      0.56089532	      0.67087779	      0.34047839	      0.54355258	      0.60643631	      0.75987521	      0.08636623	      0.02000096	      0.15650058	      0.02000185	      0.02000609	      0.99998080	      0.04033764	      0.60442235	      0.09575368	      0.02043694	      0.02053184	      0.48591772	      0.99995297	      0.37393680	      0.86518101	      0.69865772	      0.02002903	      0.61371193	      0.64678044	      0.02000190	      0.30853443	      0.99999555	      0.02119993	      0.02000327	      0.02149057	      0.02322762	      0.63619543	      0.02119993	      0.02119993	     -0.00982236	      0.01265419	     -0.01232462	     -0.00060477	      0.00243291	      0.00530719	     -0.17897727	      0.12993854	     -0.06809572	      0.27906128	      1.43643996	     -0.72969309	     -2.80999989	     -3.11574099	      2.23403099	      1.39112192	     -0.60736113	     -0.33767915
      0.45600000	      0.45189300	      0.02000155	      0.57449628	      0.68440833	      0.37167468	      0.60898125	      0.60469889	      0.73323996	      0.11078951	      0.02000090	      0.14943601	      0.02000174	      0.02000506	      0.99998852	      0.04456027	      0.61270318	      0.02568188	      0.02025488	      0.02077089	      0.50963933	      0.99997103	      0.31396651	      0.87424281	      0.72276864	      0.02002930	      0.60779188	      0.67229631	      0.02000186	      0.32870289	      0.99999585	      0.02133208	      0.02000325	      0.02149204	      0.02214345	      0.64200607	      0.02133208	      0.02133208	     -0.00986368	      0.01274030	     -0.01206048	     -0.00113289	      0.00239603	      0.00770434	     -0.17956162	      0.15430692	     -0.06957788	      0.27974488	      1.50663635	     -0.80280129	     -2.89553428	     -3.23420303	      2.24273568	      1.44886365	     -0.70362104	     -0.34503593
      0.46000000	      0.49305236	      0.02000144	      0.58309493	      0.69863518	      0.40387801	      0.68045088	      0.59484898	      0.69439396	      0.13328428	      0.02000083	      0.13595945	      0.02000161	      0.02000419	      0.99999146	      0.04732863	      0.57955019	      0.02003545	      0.02017012	      0.02114544	      0.55735405	      0.99998334	      0.24275944	      0.87286694	      0.75272700	      0.02002993	      0.59698122	      0.69601374	      0.02000181	      0.33960744	      0.99999616	      0.02145172	      0.02000324	      0.02156127	      0.02151097	      0.65202393	      0.02145172	      0.02145172	     -0.00984675	      0.01272374	     -0.01174906	     -0.00170873	      0.00223825	      0.00999418	     -0.17639815	      0.18048477	     -0.07539830	      0.27895458	      1.58514018	     -0.88296153	     -2.99253048	     -3.36783961	      2.26266212	      1.51516854	     -0.80004186	     -0.33549841
      0.46400000	      0.53600882	      0.02000133	      0.58902327	      0.71312591	      0.43642902	      0.75267590	      0.58468113	      0.65559306	      0.16029068	      0.02000077	      0.11974568	      0.02000150	      0.02000351	      0.99999314	      0.04958443	      0.53305619	      0.02001661	      0.02012612	      0.02158930	      0.61181543	      0.99998839	      0.16802380	      0.87041390	      0.78941282	      0.02003113	      0.59587166	      0.72366533	      0.02000176	      0.36597409	      0.99999645	      0.02152274	      0.02000323	      0.02159183	      0.02102876	      0.66447966	      0.02152274	      0.02152274	     -0.00983696	      0.01276661	     -0.01144690	     -0.00232272	      0.00195984	      0.01212082	     -0.17236873	      0.20663421	     -0.08244946	      0.27844318	      1.67013420	     -0.96420818	     -3.10085292	     -3.51662174	      2.28208877	      1.58875786	     -0.90161909	     -0.32733890
      0.46800000	      0.57960002	      0.02000125	      0.60213292	      0.73371868	      0.46404365	      0.82335246	      0.57332836	      0.61259104	      0.18739155	      0.02000071	      0.10201552	      0.02000140	      0.02000302	      0.99999411	      0.05145588	      0.48047857	      0.02001082	      0.02009932	      0.02224684	      0.65949058	      0.99999082	      0.09410639	      0.86518116	      0.84436672	      0.02003422	      0.58993470	      0.75209509	      0.02000171	      0.38282925	      0.99999673	      0.02167510	      0.02000323	      0.02171868	      0.02074521	      0.67155402	      0.02167510	      0.02167510	     -0.00977359	      0.01271120	     -0.01110290	     -0.00296884	      0.00156076	      0.01402722	     -0.16710454	      0.22936394	     -0.08871291	      0.27804074	      1.75139287	     -1.04096326	     -3.21768038	     -3.67747260	      2.30857912	      1.66727765	     -1.00996687	     -0.31375470
      0.47200000	      0.62647110	      0.02000119	      0.61688027	      0.75653392	      0.48894040	      0.89111162	      0.55806489	      0.56765218	      0.21698700	      0.02000067	      0.08254861	      0.02000131	      0.02000265	      0.99999478	      0.05243256	      0.42150726	      0.02000794	      0.02006950	      0.02066504	      0.70449196	      0.99999232	      0.02411889	      0.85984483	      0.90803139	      0.02003817	      0.58637243	      0.78592918	      0.02000166	      0.40133844	      0.99999698	      0.02032842	      0.02000328	      0.02033238	      0.02013494	      0.66513082	      0.02032842	      0.02032842	     -0.00968666	      0.01263150	     -0.01074791	     -0.00364232	      0.00104077	      0.01566138	     -0.16121612	      0.24991679	     -0.09483104	      0.27791227	      1.83283484	     -1.11376931	     -3.34318106	     -3.85062967	      2.33647370	      1.75001712	     -1.12529668	     -0.29971785
      0.47600000	      0.68546783	      0.02000112	      0.62131243	      0.76863457	      0.51789163	      0.95892352	      0.52442291	      0.50817405	      0.24585382	      0.02000062	      0.05717949	      0.02000123	      0.02000232	      0.99999546	      0.05495982	      0.36423718	      0.02000614	      0.02006246	      0.02104033	      0.74805877	      0.99999341	      0.02004925	      0.84340362	      0.97065060	      0.02004304	      0.58760626	      0.82762663	      0.02000160	      0.42493971	      0.99999721	      0.02034255	      0.02000337	      0.02034337	      0.02011435	      0.64678381	      0.02034255	      0.02034255	     -0.00958658	      0.01255517	     -0.01039697	     -0.00433687	      0.00040005	      0.01698250	     -0.15562378	      0.27313684	     -0.10027954	      0.27682572	      1.91931280	     -1.18782366	     -3.47580076	     -4.03431635	      2.36211488	      1.83534598	     -1.24408659	     -0.29124321
      0.48000000	      0.73199709	      0.02000111	      0.62172073	      0.77262198	      0.52575898	      0.99165827	      0.47570870	      0.44732084	      0.27307729	      0.02000060	      0.03351864	      0.02000118	      0.02000215	      0.99999565	      0.05521470	      0.29703197	      0.02000520	      0.02005925	      0.02142631	      0.76362247	      0.99999371	      0.02002726	      0.81795104	      0.99998627	      0.02008496	      0.60712987	      0.87250494	      0.02000160	      0.45942719	      0.99999745	      0.02036474	      0.02000345	      0.02035828	      0.02010056	      0.62170793	      0.02036474	      0.02036474	     -0.00947079	      0.01248065	     -0.01006390	     -0.00504288	     -0.00036001	      0.01796394	     -0.14599804	      0.28311957	     -0.10249256	      0.27084667	      1.95533543	     -1.22225469	     -3.64109466	     -4.25759214	      2.39866351	      1.94131387	     -1.36835273	     -0.28000726
      0.48400000	      0.77321667	      0.02000113	      0.62669002	      0.77711491	      0.51704977	      0.99691506	      0.42339797	      0.38755462	      0.29402098	      0.02000059	      0.02156108	      0.02000116	      0.02000208	      0.99999556	      0.05369931	      0.22606275	      0.02000468	      0.02005857	      0.02181696	      0.75726908	      0.99999357	      0.02002050	      0.79082278	      0.99999438	      0.03236981	      0.63062996	      0.91910151	      0.02000162	      0.49024935	      0.99999767	      0.02042034	      0.02000352	      0.02040031	      0.02009108	      0.60124468	      0.02042034	      0.02042034	     -0.00931245	      0.01234633	     -0.00972613	     -0.00574720	     -0.00123606	      0.01859319	     -0.13402681	      0.28232868	     -0.10220472	      0.26267319	      1.95684485	     -1.22823793	     -3.82161211	     -4.50105418	      2.43862772	      2.05867659	     -1.48922684	     -0.26399306
      0.48800000	      0.82861019	      0.02000116	      0.64462736	      0.79424599	      0.50943662	      0.99930436	      0.38255384	      0.33211305	      0.30526754	      0.02000058	      0.02019958	      0.02000112	      0.02000203	      0.99999549	      0.05252034	      0.16156517	      0.02000427	      0.02005824	      0.02226908	      0.75152420	      0.99999344	      0.02001679	      0.77655795	      0.99999597	      0.07412031	      0.64074049	      0.96058486	      0.02000160	      0.50592666	      0.99999785	      0.02051259	      0.02000360	      0.02046880	      0.02008330	      0.59804838	      0.02051259	      0.02051259	     -0.00909838	      0.01212658	     -0.00936759	     -0.00643430	     -0.00222219	      0.01887123	     -0.12380912	      0.28110538	     -0.10206364	      0.25855461	      1.97485358	     -1.24019266	     -3.98796658	     -4.73100600	      2.46726178	      2.16545942	     -1.60756063	     -0.24949148
      0.49200000	      0.89577657	      0.02000118	      0.66290999	      0.81313051	      0.50567103	      0.99983315	      0.35165961	      0.28287033	      0.31524091	      0.02000056	      0.02008486	      0.02000108	      0.02000199	      0.99999552	      0.05193605	      0.10200778	      0.02000393	      0.02005779	      0.02240022	      0.75040685	      0.99999342	      0.02001425	      0.77172599	      0.99999668	      0.10314867	      0.65921605	      0.99990629	      0.02000157	      0.53364248	      0.99999799	      0.02050389	      0.02000370	      0.02044646	      0.02007968	      0.61917306	      0.02050389	      0.02050389	     -0.00888466	      0.01197830	     -0.00911639	     -0.00708826	     -0.00330947	      0.01881237	     -0.11542603	      0.28140375	     -0.10252614	      0.25700221	      2.00866069	     -1.25682021	     -4.15222521	     -4.96079422	      2.47983929	      2.24904573	     -1.72280556	     -0.24411227
      0.49600000	      0.96577879	      0.02000122	      0.68984175	      0.83868728	      0.49679567	      0.99989573	      0.33326748	      0.23838386	      0.31812571	      0.02000055	      0.02005998	      0.02000104	      0.02000200	      0.99999546	      0.05090507	      0.04678797	      0.02000371	      0.02005826	      0.02254220	      0.74230502	      0.99999325	      0.02001281	      0.76812419	      0.99999725	      0.13441519	      0.68116706	      0.99999286	      0.02000154	      0.55558846	      0.99999806	      0.02053549	      0.02000392	      0.02056581	      0.02012949	      0.68832844	      0.02053549	      0.02053549	     -0.00861334	      0.01176324	     -0.00884386	     -0.00769505	     -0.00448588	      0.01844351	     -0.10722311	      0.27790739	     -0.10213296	      0.25650893	      2.03743056	     -1.26633417	     -4.33250359	     -5.21159037	      2.49386756	      2.22465815	     -1.82183109	     -0.21603888
      0.50000000	      0.99996602	      0.02000133	      0.72494561	      0.88494692	      0.45784528	      0.99983367	      0.32980215	      0.24141210	      0.31707845	      0.02000053	      0.02003898	      0.02000099	      0.02000208	      0.99999363	      0.03688298	      0.02002031	      0.02000324	      0.02006960	      0.02239937	      0.77649662	      0.99999357	      0.02001272	      0.71590760	      0.99999760	      0.16143319	      0.70158078	      0.99999604	      0.02000147	      0.57181045	      0.99999813	      0.02050459	      0.02000411	      0.02068899	      0.02040532	      0.76986669	      0.02050459	      0.02050459	     -0.00829714	      0.01152974	     -0.00860555	     -0.00824415	     -0.00573649	      0.01780267	     -0.08323695	      0.25981074	     -0.11337956	      0.25545471	      2.07644032	     -1.26508400	     -4.50473358	     -5.45485717	      2.49336662	      2.20245084	     -1.91817427	     -0.18996771
      0.50400000	      0.99998732	      0.02000154	      0.76565846	      0.95316363	      0.39215643	      0.99545153	      0.34264245	      0.28836322	      0.31313199	      0.02000052	      0.02002657	      0.02000094	      0.02000226	      0.99996622	      0.02111133	      0.02000673	      0.02000269	      0.02012376	      0.02219971	      0.85747861	      0.99999434	      0.02001455	      0.63372688	      0.99999787	      0.18929145	      0.72357433	      0.99999724	      0.02000139	      0.58542752	      0.99999818	      0.02049843	      0.02000427	      0.02098497	      0.02265501	      0.86581105	      0.02049843	      0.02049843	     -0.00793889	      0.01130254	     -0.00843222	     -0.00872893	     -0.00704371	      0.01693695	     -0.04576065	      0.22836644	     -0.13711034	      0.25398946	      2.11880289	     -1.25088442	     -4.67144234	     -5.69325581	      2.47784654	      2.17563358	     -2.01353953	     -0.17452703
      0.50800000	      0.99999097	      0.02000166	      0.79411030	      0.98647594	      0.36803052	      0.99033397	      0.36803772	      0.30506271	      0.30350479	      0.02000050	      0.02002360	      0.02000090	      0.02000235	      0.97180299	      0.02039699	      0.02000552	      0.02000256	      0.02016971	      0.02213201	      0.86826942	      0.99999439	      0.02001487	      0.59198604	      0.99999803	      0.20072454	      0.74113228	      0.99999779	      0.02000132	      0.58567253	      0.99999823	      0.02050992	      0.02000436	      0.02153852	      0.03039627	      0.96425143	      0.02050992	      0.02050992	     -0.00751386	      0.01103141	     -0.00825221	     -0.00914560	     -0.00838755	      0.01590052	     -0.03303456	      0.21604353	     -0.14204420	      0.25785176	      2.16714272	     -1.24949879	     -4.82609381	     -5.91852219	      2.44755691	      2.16206898	     -2.10035658	     -0.15061082
      0.51200000	      0.99999259	      0.02000176	      0.81993338	      0.99825539	      0.35622092	      0.98761628	      0.40096838	      0.31234047	      0.29524983	      0.02000049	      0.02002309	      0.02000086	      0.02000243	      0.93658661	      0.02032120	      0.02000532	      0.02000255	      0.02018463	      0.02200989	      0.85285652	      0.99999418	      0.02001497	      0.56903831	      0.99999817	      0.21163450	      0.76398986	      0.99999822	      0.02000126	      0.58406522	      0.99999826	      0.02050668	      0.02000448	      0.02273847	      0.04592455	      0.99994775	      0.02050668	      0.02050668	     -0.00704050	      0.01078076	     -0.00814397	     -0.00949134	     -0.00974587	      0.01475235	     -0.02908478	      0.20872525	     -0.14012593	      0.26334870	      2.21274231	     -1.24795949	     -4.98238939	     -6.14699620	      2.40444196	      2.11997218	     -2.19163503	     -0.14062982
      0.51600000	      0.99999353	      0.02000189	      0.85090933	      0.99976347	      0.34146404	      0.98044413	      0.43872092	      0.31592015	      0.28504968	      0.02000048	      0.02002384	      0.02000084	      0.02000256	      0.90223755	      0.02032132	      0.02000534	      0.02000261	      0.02022259	      0.02200665	      0.82610379	      0.99999376	      0.02001579	      0.55532901	      0.99999832	      0.22261651	      0.78521783	      0.99999850	      0.02000121	      0.57183262	      0.99999827	      0.02057335	      0.02000458	      0.02539918	      0.06352987	      0.99997963	      0.02057335	      0.02057335	     -0.00650424	      0.01052072	     -0.00804335	     -0.00976263	     -0.01109454	      0.01355398	     -0.02674024	      0.19882789	     -0.13598108	      0.26850803	      2.24312774	     -1.23731456	     -5.12859335	     -6.36433194	      2.34551700	      2.06870398	     -2.27711563	     -0.13209443
      0.52000000	      0.99999409	      0.02000208	      0.88300058	      0.99990528	      0.32344209	      0.96663437	      0.47925489	      0.31656546	      0.26955676	      0.02000047	      0.02002593	      0.02000082	      0.02000274	      0.86976807	      0.02036547	      0.02000558	      0.02000275	      0.02027872	      0.02199153	      0.78614230	      0.99999300	      0.02001744	      0.54896212	      0.99999846	      0.23810145	      0.80073355	      0.99999867	      0.02000117	      0.54503986	      0.99999828	      0.02066561	      0.02000465	      0.02964144	      0.07934691	      0.99998744	      0.02066561	      0.02066561	     -0.00590160	      0.01024464	     -0.00792566	     -0.00995417	     -0.01240747	      0.01236708	     -0.02586456	      0.18632997	     -0.12926814	      0.27273655	      2.25356339	     -1.21544107	     -5.25700391	     -6.56093921	      2.26907492	      2.02509299	     -2.34964814	     -0.12133056
      0.52400000	      0.99999443	      0.02000234	      0.91253995	      0.99993464	      0.30292557	      0.94605036	      0.52005195	      0.31541870	      0.24969090	      0.02000047	      0.02002974	      0.02000081	      0.02000298	      0.84016605	      0.02041124	      0.02000610	      0.02000298	      0.02031227	      0.02179829	      0.73497528	      0.99999170	      0.02002026	      0.54914321	      0.99999861	      0.25900232	      0.81370087	      0.99999879	      0.02000115	      0.50767710	      0.99999828	      0.02069012	      0.02000470	      0.03528408	      0.09382146	      0.99999103	      0.02069012	      0.02069012	     -0.00524376	      0.00998125	     -0.00782343	     -0.01005875	     -0.01365649	      0.01125087	     -0.02626549	      0.17186877	     -0.12038471	      0.27572644	      2.24429005	     -1.18298236	     -5.37046071	     -6.74008609	      2.17541203	      1.98381523	     -2.40941937	     -0.11571966
      0.52800000	      0.99999463	      0.02000269	      0.93691038	      0.99994314	      0.28112042	      0.92000168	      0.55969044	      0.31468678	      0.22651393	      0.02000048	      0.02003614	      0.02000081	      0.02000331	      0.81363226	      0.02047394	      0.02000694	      0.02000332	      0.02032576	      0.02153289	      0.67656994	      0.99998945	      0.02002494	      0.55507715	      0.99999875	      0.28407976	      0.82644512	      0.99999888	      0.02000115	      0.46373350	      0.99999827	      0.02067355	      0.02000474	      0.04242433	      0.10738794	      0.99999314	      0.02067355	      0.02067355	     -0.00454527	      0.00976478	     -0.00774585	     -0.01006763	     -0.01481151	      0.01025952	     -0.02766134	      0.15634167	     -0.11010265	      0.27763520	      2.21967772	     -1.14253999	     -5.46806992	     -6.90056210	      2.06325425	      1.93874871	     -2.45365576	     -0.12391006
      0.53200000	      0.99999474	      0.02000318	      0.96120952	      0.99994591	      0.25774266	      0.89172160	      0.59794582	      0.31244505	      0.19682204	      0.02000048	      0.02004788	      0.02000081	      0.02000374	      0.78812083	      0.02064079	      0.02000835	      0.02000383	      0.02036231	      0.02137206	      0.61022269	      0.99998471	      0.02003358	      0.56496211	      0.99999885	      0.30845215	      0.82658707	      0.99999893	      0.02000114	      0.40045814	      0.99999824	      0.02070817	      0.02000474	      0.05001579	      0.11791021	      0.99999440	      0.02070817	      0.02070817	     -0.00379245	      0.00953182	     -0.00756076	     -0.00997129	     -0.01584094	      0.00943992	     -0.02986361	      0.13968242	     -0.09840147	      0.27904185	      2.18204429	     -1.09692985	     -5.53210551	     -7.02027810	      1.93313707	      1.90714607	     -2.46634136	     -0.13146952
      0.53600000	      0.99999478	      0.02000387	      0.97844526	      0.99994013	      0.23458327	      0.86023286	      0.63283020	      0.31166603	      0.16452753	      0.02000049	      0.02007203	      0.02000082	      0.02000432	      0.76532843	      0.02081738	      0.02001069	      0.02000455	      0.02035775	      0.02111328	      0.54145356	      0.99997101	      0.02005246	      0.57965408	      0.99999895	      0.33343003	      0.82609531	      0.99999895	      0.02000115	      0.33210910	      0.99999820	      0.02066459	      0.02000471	      0.05778885	      0.12614155	      0.99999526	      0.02066459	      0.02066459	     -0.00301801	      0.00936242	     -0.00738526	     -0.00976044	     -0.01671267	      0.00882961	     -0.03269137	      0.12304129	     -0.08630418	      0.27961577	      2.13434757	     -1.04714873	     -5.57418291	     -7.11341721	      1.78557976	      1.88328185	     -2.45649385	     -0.14993781
      0.54000000	      0.99999479	      0.02000491	      0.99192722	      0.99994047	      0.21180024	      0.83026382	      0.66541213	      0.31031279	      0.12697088	      0.02000050	      0.02029934	      0.02000083	      0.02000509	      0.74275724	      0.02114312	      0.02001510	      0.02000561	      0.02036377	      0.02092810	      0.47160250	      0.99877612	      0.02017979	      0.59733144	      0.99999903	      0.35072644	      0.81318853	      0.99999894	      0.02000116	      0.24821827	      0.99999815	      0.02064831	      0.02000464	      0.06473018	      0.13047321	      0.99999582	      0.02064831	      0.02064831	     -0.00221611	      0.00920025	     -0.00707804	     -0.00942768	     -0.01739500	      0.00845456	     -0.03586087	      0.10665489	     -0.07414845	      0.28038246	      2.08348735	     -0.99797553	     -5.57564539	     -7.15639027	      1.62231956	      1.87779367	     -2.40754294	     -0.17313256
      0.54400000	      0.99999464	      0.02000565	      0.98145751	      0.99991650	      0.20062567	      0.80526880	      0.68499205	      0.29928203	      0.08302107	      0.02000051	      0.02216721	      0.02000084	      0.02000570	      0.71883287	      0.02126549	      0.02001825	      0.02000634	      0.02044829	      0.02089157	      0.44549857	      0.96204484	      0.02546388	      0.62399035	      0.99999908	      0.35869867	      0.79144446	      0.99999890	      0.02000115	      0.15313982	      0.99999808	      0.02068643	      0.02000454	      0.07175270	      0.13194078	      0.99999624	      0.02068643	      0.02068643	     -0.00140436	      0.00905967	     -0.00668462	     -0.00896989	     -0.01785767	      0.00832681	     -0.03775026	      0.09768961	     -0.06965772	      0.27975841	      2.04180934	     -0.95637622	     -5.54190806	     -7.15570976	      1.44743595	      1.88496976	     -2.31595292	     -0.20156600
      0.54800000	      0.99999452	      0.02000639	      0.96214474	      0.99981728	      0.19233562	      0.78356215	      0.69986600	      0.28609736	      0.03559849	      0.02000051	      0.02857068	      0.02000084	      0.02000634	      0.69857263	      0.02135853	      0.02002160	      0.02000703	      0.02053407	      0.02087494	      0.42763528	      0.92370340	      0.04884663	      0.64451033	      0.99999911	      0.35669665	      0.76060632	      0.99999883	      0.02000115	      0.04896052	      0.99999799	      0.02072372	      0.02000444	      0.07904995	      0.13264514	      0.99999653	      0.02072372	      0.02072372	     -0.00059941	      0.00894488	     -0.00619368	     -0.00839059	     -0.01807288	      0.00844262	     -0.03922536	      0.09082755	     -0.06658365	      0.27900888	      2.00399896	     -0.91879646	     -5.47159014	     -7.10931345	      1.26429395	      1.89705836	     -2.17565807	     -0.23820473
      0.55200000	      0.99999448	      0.02001334	      0.93030296	      0.99676860	      0.18637652	      0.81884497	      0.83408073	      0.26536771	      0.02000574	      0.02000052	      0.03299931	      0.02000085	      0.02000695	      0.68035425	      0.02132565	      0.02002347	      0.02000751	      0.02058380	      0.02085341	      0.41795888	      0.90113332	      0.06182558	      0.64252089	      0.99999910	      0.31297896	      0.76780578	      0.99999869	      0.02000100	      0.02000512	      0.99999783	      0.02072822	      0.02000409	      0.07360479	      0.12522084	      0.99999634	      0.02072822	      0.02072822	      0.00017992	      0.00886490	     -0.00557915	     -0.00770108	     -0.01801654	      0.00878250	     -0.03928965	      0.08638827	     -0.06489748	      0.31202300	      1.89872019	     -0.87858017	     -5.37297434	     -6.96671108	      1.32263475	      1.93848451	     -1.99152936	     -0.27827812
      0.55600000	      0.99999439	      0.05210937	      0.88648448	      0.96403942	      0.18620286	      0.86688751	      0.98821995	      0.24770927	      0.02000254	      0.02000052	      0.03704863	      0.02000085	      0.02000738	      0.67730977	      0.02138637	      0.02002411	      0.02000773	      0.02070014	      0.02092166	      0.42275656	      0.90869918	      0.07315867	      0.65367076	      0.99999907	      0.24462419	      0.78663137	      0.99999845	      0.02000084	      0.02000212	      0.99999758	      0.02080394	      0.02000372	      0.06322040	      0.11615113	      0.99999583	      0.02080394	      0.02080394	      0.00091821	      0.00880640	     -0.00485203	     -0.00691994	     -0.01766954	      0.00931341	     -0.04007124	      0.08499033	     -0.06560297	      0.35395917	      1.78601278	     -0.84225731	     -5.25102527	     -6.76968504	      1.48501077	      1.99166667	     -1.75823093	     -0.32382854
      0.56000000	      0.99999437	      0.16984663	      0.80698184	      0.89940947	      0.19875728	      0.88689460	      0.99996190	      0.27700300	      0.02000178	      0.02000051	      0.04645587	      0.02000084	      0.02000738	      0.71539047	      0.02119224	      0.02002385	      0.02000753	      0.02065682	      0.02076456	      0.45670054	      0.97827553	      0.09614670	      0.72107921	      0.99999900	      0.15949907	      0.80014565	      0.99999811	      0.02000070	      0.02000132	      0.99999720	      0.02068061	      0.02000342	      0.05617972	      0.10889810	      0.99999509	      0.02068061	      0.02068061	      0.00159877	      0.00875635	     -0.00402274	     -0.00607209	     -0.01701895	      0.00999234	     -0.04428370	      0.08888787	     -0.07098954	      0.38842477	      1.72631441	     -0.81064272	     -5.10862855	     -6.54406897	      1.66622603	      2.04479442	     -1.47624313	     -0.36624553
      0.56400000	      0.99999436	      0.28388636	      0.70263969	      0.82581119	      0.22418095	      0.93891922	      0.99998468	      0.30336135	      0.02000123	      0.02000050	      0.04592712	      0.02000083	      0.02000679	      0.74364533	      0.02088180	      0.02001690	      0.02000633	      0.02090161	      0.02085041	      0.54587000	      0.99996887	      0.11176649	      0.80493298	      0.99999885	      0.03362179	      0.81134804	      0.99999746	      0.02000060	      0.02000097	      0.99999675	      0.02073234	      0.02000309	      0.04140158	      0.09837989	      0.99999292	      0.02073234	      0.02073234	      0.00220219	      0.00874766	     -0.00311311	     -0.00518763	     -0.01605896	      0.01077071	     -0.04722063	      0.10036377	     -0.08587844	      0.44088784	      1.66963459	     -0.79230852	     -4.95028360	     -6.30032561	      1.84556081	      2.13009811	     -1.16338046	     -0.41575671
      0.56800000	      0.99999498	      0.42281492	      0.58313884	      0.75908162	      0.27101569	      0.99991551	      0.99999225	      0.34937629	      0.02000083	      0.02000046	      0.03229790	      0.02000077	      0.02000571	      0.78388442	      0.02025210	      0.02001016	      0.02000470	      0.02072251	      0.02052209	      0.71530711	      0.99999081	      0.11676688	      0.91720288	      0.99999826	      0.02001942	      0.80715008	      0.99999602	      0.02000053	      0.02000076	      0.99999611	      0.02040452	      0.02000274	      0.02289681	      0.08731114	      0.99997947	      0.02040452	      0.02040452	      0.00271867	      0.00875199	     -0.00214904	     -0.00430001	     -0.01479146	      0.01160012	     -0.04944862	      0.12391479	     -0.11429392	      0.53187457	      1.67940257	     -0.81461215	     -4.76700697	     -6.02570524	      2.03533728	      2.22483624	     -0.81978449	     -0.45992380
      0.57200000	      0.99999581	      0.54010622	      0.49369925	      0.72508878	      0.32138788	      0.99997638	      0.99999485	      0.39946147	      0.02000063	      0.02000042	      0.02216339	      0.02000070	      0.02000491	      0.82326633	      0.02013501	      0.02000724	      0.02000373	      0.02040910	      0.02027404	      0.89719167	      0.99999470	      0.12757519	      0.99988083	      0.99999471	      0.02000836	      0.80341668	      0.99999441	      0.02000047	      0.02000064	      0.99999426	      0.02022467	      0.02000253	      0.02029608	      0.09040659	      0.90098972	      0.02022467	      0.02022467	      0.00314022	      0.00880522	     -0.00115122	     -0.00344360	     -0.01322636	      0.01243896	     -0.05247715	      0.14874008	     -0.14504585	      0.63042710	      1.76185054	     -0.86444368	     -4.59571462	     -5.77483752	      2.20704380	      2.21733729	     -0.48080286	     -0.52392688
      0.57600000	      0.99999554	      0.58962390	      0.43217269	      0.70845697	      0.35576830	      0.99998306	      0.99999573	      0.40802002	      0.02000053	      0.02000041	      0.04151541	      0.02000068	      0.02000465	      0.83287522	      0.02013990	      0.02000656	      0.02000345	      0.02274261	      0.02077212	      0.99913083	      0.99999586	      0.19415555	      0.99997813	      0.95613205	      0.02000619	      0.81247925	      0.99999497	      0.02000043	      0.02000055	      0.99998031	      0.02054132	      0.02000245	      0.02401177	      0.11651409	      0.72673276	      0.02054132	      0.02054132	      0.00346290	      0.00881721	      0.00005115	     -0.00265126	     -0.01138142	      0.01325852	     -0.06155734	      0.16036029	     -0.16627019	      0.69568752	      1.74360429	     -0.87033208	     -4.48116933	     -5.60175249	      2.39094858	      2.09336613	     -0.14815639	     -0.55424894
      0.58000000	      0.99999574	      0.55832880	      0.39419553	      0.64919886	      0.33115599	      0.99997617	      0.99999478	      0.33199637	      0.02000057	      0.02000042	      0.02055449	      0.02000071	      0.02000501	      0.73865579	      0.02011274	      0.02000635	      0.02000354	      0.02084259	      0.02031022	      0.96901468	      0.99999538	      0.13060531	      0.98345043	      0.79601902	      0.02000617	      0.80608736	      0.99985085	      0.02000039	      0.02000050	      0.99997883	      0.02023016	      0.02000229	      0.02032374	      0.08906095	      0.37928747	      0.02023016	      0.02023016	      0.00370842	      0.00905512	      0.00333289	     -0.00195282	     -0.00928169	      0.01404634	     -0.04965358	      0.15364813	     -0.15915050	      0.64368026	      1.69864971	     -0.83216794	     -4.23817038	     -5.27309814	      2.49135551	      2.28029928	      0.09101054	     -0.48884285
      0.58400000	      0.99999472	      0.57027007	      0.33169771	      0.61740166	      0.35035799	      0.99997865	      0.99999516	      0.30775667	      0.02000051	      0.02000043	      0.03291763	      0.02000073	      0.02000493	      0.73051764	      0.02010836	      0.02000628	      0.02000350	      0.02276401	      0.02053426	      0.99981749	      0.99999591	      0.19244132	      0.99994512	      0.74466616	      0.02000566	      0.81617326	      0.99998528	      0.02000040	      0.02000049	      0.66491029	      0.02036060	      0.02000229	      0.03238617	      0.12215366	      0.27283625	      0.02036060	      0.02036060	      0.00387641	      0.00928343	      0.00407424	     -0.00137455	     -0.00695848	      0.01480470	     -0.05802247	      0.15764538	     -0.17153830	      0.67518762	      1.59307815	     -0.80303082	     -4.12706133	     -5.16663307	      2.42258811	      2.11998531	      0.40053194	     -0.54004936
      0.58800000	      0.99999376	      0.55534885	      0.29296653	      0.59699076	      0.36003068	      0.99997897	      0.99999518	      0.27914573	      0.02000049	      0.02000044	      0.04450624	      0.02000076	      0.02000494	      0.70970365	      0.02010957	      0.02000628	      0.02000352	      0.02434836	      0.02073238	      0.99992944	      0.99999614	      0.23002424	      0.99995944	      0.69464365	      0.02000532	      0.82456067	      0.99998696	      0.02000041	      0.02000048	      0.29311616	      0.02052739	      0.02000225	      0.05194548	      0.14070248	      0.12926650	      0.02052739	      0.02052739	      0.00397794	      0.00952731	      0.00478015	     -0.00093876	     -0.00444812	      0.01554460	     -0.06300217	      0.15886573	     -0.17900074	      0.68781818	      1.52698151	     -0.78172857	     -4.00715020	     -5.06238254	      2.30523596	      2.05909650	      0.65704567	     -0.55397394
      0.59200000	      0.99999151	      0.54612603	      0.24890339	      0.58136322	      0.37849491	      0.99998131	      0.99999530	      0.23632800	      0.02000045	      0.02000045	      0.05483313	      0.02000078	      0.02000480	      0.69049311	      0.02009554	      0.02000603	      0.02000342	      0.02314207	      0.02025777	      0.99996649	      0.99999652	      0.27125292	      0.99997184	      0.64413992	      0.02000495	      0.83303520	      0.99999082	      0.02000041	      0.02000047	      0.02002294	      0.02022492	      0.02000222	      0.07626767	      0.16437357	      0.02009788	      0.02022492	      0.02022492	      0.00400511	      0.00968880	      0.00544365	     -0.00066279	     -0.00179068	      0.01627843	     -0.06882558	      0.16429057	     -0.19203107	      0.71193124	      1.44285464	     -0.76751016	     -3.90181621	     -4.96972370	      2.24698593	      1.96050025	      0.88517742	     -0.53454929
      0.59600000	      0.99577875	      0.56409036	      0.13562043	      0.55464408	      0.44049928	      0.99998755	      0.99999611	      0.16886469	      0.02000036	      0.02000046	      0.07934321	      0.02000082	      0.02000419	      0.67580343	      0.02007988	      0.02000509	      0.02000296	      0.03033160	      0.02024661	      0.99998723	      0.99999739	      0.37553830	      0.99998830	      0.58146943	      0.02000432	      0.85750359	      0.99999613	      0.02000043	      0.02000045	      0.02000365	      0.02022474	      0.02000225	      0.10119688	      0.21155514	      0.02001777	      0.02022474	      0.02022474	      0.00399681	      0.00992994	      0.00605872	     -0.00055825	      0.00097167	      0.01701466	     -0.08391904	      0.18651392	     -0.23249736	      0.80557759	      1.23066253	     -0.75561062	     -3.82528132	     -4.89545907	      2.29886545	      1.63602608	      1.12518813	     -0.64177030
      0.60000000	      0.91408434	      0.61361646	      0.02689063	      0.48081048	      0.46422044	      0.99998853	      0.99999630	      0.16517935	      0.02000032	      0.02000046	      0.07366586	      0.02000083	      0.02000396	      0.66254603	      0.02007436	      0.02000468	      0.02000278	      0.03348396	      0.02058662	      0.99998966	      0.99999761	      0.38169263	      0.99998827	      0.51905141	      0.02000399	      0.88190466	      0.99999741	      0.02000043	      0.02000043	      0.02000200	      0.02044974	      0.02000234	      0.14943363	      0.25231648	      0.02002609	      0.02044974	      0.02044974	      0.00394292	      0.01014046	      0.00662001	     -0.00063118	      0.00379668	      0.01775567	     -0.08547623	      0.19812024	     -0.24915106	      0.84908731	      1.14242092	     -0.73911348	     -3.76645537	     -4.85079179	      2.35273544	      1.36545572	      1.32374012	     -0.71973722
      0.60400000	      0.84149306	      0.64457534	      0.02002253	      0.33804620	      0.50609380	      0.99998982	      0.99999660	      0.17139185	      0.02000028	      0.02000046	      0.05101696	      0.02000084	      0.02000355	      0.63891496	      0.02006510	      0.02000391	      0.02000242	      0.03712144	      0.02136002	      0.99999239	      0.99999794	      0.35950095	      0.99998795	      0.45580424	      0.02000363	      0.90879023	      0.99999797	      0.02000044	      0.02000041	      0.02000139	      0.02080795	      0.02000236	      0.17946742	      0.28636718	      0.02001552	      0.02080795	      0.02080795	      0.00386648	      0.01037416	      0.00712284	     -0.00088250	      0.00664374	      0.01849792	     -0.08213576	      0.22270252	     -0.27914012	      0.91531951	      1.02184437	     -0.71973042	     -3.71720274	     -4.82836969	      2.38779778	      1.14376382	      1.49024521	     -0.79385850
      0.60800000	      0.77667916	      0.67322955	      0.02001129	      0.20245241	      0.55028294	      0.99999102	      0.99999682	      0.16428628	      0.02000024	      0.02000045	      0.03009782	      0.02000084	      0.02000318	      0.61476728	      0.02006030	      0.02000331	      0.02000212	      0.04119112	      0.02308457	      0.99999403	      0.99999820	      0.33015523	      0.99998758	      0.39707493	      0.02000332	      0.93341153	      0.99999830	      0.02000044	      0.02000039	      0.02000107	      0.02162474	      0.02000236	      0.20629181	      0.31690787	      0.02001029	      0.02162474	      0.02162474	      0.00375659	      0.01054987	      0.00756349	     -0.00130799	      0.00947520	      0.01923323	     -0.07757941	      0.24949522	     -0.31051429	      0.98236971	      0.91315135	     -0.71049966	     -3.68459967	     -4.83401681	      2.43091402	      0.96055703	      1.61904860	     -0.82746887
      0.61200000	      0.72052803	      0.69825145	      0.02000768	      0.07753634	      0.59439319	      0.99999203	      0.99999696	      0.14361505	      0.02000022	      0.02000044	      0.02023564	      0.02000084	      0.02000286	      0.58944830	      0.02005069	      0.02000286	      0.02000187	      0.04345158	      0.02114061	      0.99999506	      0.99999839	      0.29413811	      0.99998706	      0.34290003	      0.02000305	      0.95656249	      0.99999850	      0.02000045	      0.02000038	      0.02000087	      0.02029400	      0.02000233	      0.22799245	      0.34241725	      0.02000727	      0.02029400	      0.02029400	      0.00363390	      0.01070700	      0.00793904	     -0.00189823	      0.01225745	      0.01994960	     -0.07182189	      0.27722172	     -0.34168930	      1.04631939	      0.81749434	     -0.71019164	     -3.65886831	     -4.85644278	      2.46848561	      0.81654375	      1.71614914	     -0.84217666
      0.61600000	      0.68906251	      0.70501882	      0.02000516	      0.02003121	      0.65291739	      0.99999290	      0.99999717	      0.13429775	      0.02000019	      0.02000043	      0.02006714	      0.02000084	      0.02000251	      0.56105453	      0.02004414	      0.02000239	      0.02000161	      0.04784248	      0.02443379	      0.99999599	      0.99999860	      0.22356335	      0.99998542	      0.29282754	      0.02000280	      0.98014493	      0.99999863	      0.02000046	      0.02000037	      0.02000075	      0.02092096	      0.02000224	      0.22628873	      0.36108178	      0.02000439	      0.02092096	      0.02092096	      0.00352851	      0.01090468	      0.00824687	     -0.00263943	      0.01496162	      0.02063070	     -0.06050026	      0.31650483	     -0.38269858	      1.12690637	      0.68616226	     -0.70126423	     -3.62582230	     -4.87759335	      2.48238495	      0.71086404	      1.79335638	     -0.86744866
      0.62000000	      0.67757252	      0.69881288	      0.02000364	      0.02001121	      0.72607748	      0.99999371	      0.99999741	      0.13272172	      0.02000016	      0.02000042	      0.02003538	      0.02000083	      0.02000216	      0.53171281	      0.02003802	      0.02000198	      0.02000136	      0.05283387	      0.02769370	      0.99999674	      0.99999879	      0.13008147	      0.99998290	      0.24831187	      0.02000258	      0.99995535	      0.99999872	      0.02000048	      0.02000035	      0.02000066	      0.02096818	      0.02000213	      0.20744214	      0.37699052	      0.02000276	      0.02096818	      0.02096818	      0.00343689	      0.01109687	      0.00848379	     -0.00351526	      0.01756340	      0.02125452	     -0.04556732	      0.36617728	     -0.43308451	      1.22666879	      0.53580551	     -0.69139718	     -3.60888695	     -4.89085235	      2.48612825	      0.63612706	      1.85257471	     -0.88410251
      0.62400000	      0.67470188	      0.69428294	      0.02000280	      0.02000706	      0.82305075	      0.99999477	      0.99999772	      0.12582977	      0.02000014	      0.02000039	      0.02002432	      0.02000078	      0.02000183	      0.50329286	      0.02003249	      0.02000165	      0.02000115	      0.06075336	      0.03068152	      0.99999737	      0.99999897	      0.05734050	      0.99998439	      0.21534840	      0.02000242	      0.99999749	      0.99999883	      0.02000047	      0.02000032	      0.02000058	      0.02047948	      0.02000207	      0.18377335	      0.39785620	      0.02000196	      0.02047948	      0.02047948	      0.00336419	      0.01127658	      0.00864560	     -0.00450858	      0.02004192	      0.02179308	     -0.03392184	      0.42660643	     -0.49802710	      1.36596754	      0.43257521	     -0.71732668	     -3.69218703	     -4.81300531	      2.46990208	      0.59130433	      1.89382902	     -0.89215473
      0.62800000	      0.68859225	      0.68445976	      0.02000227	      0.02000511	      0.91939030	      0.99999552	      0.99999793	      0.08980379	      0.02000012	      0.02000036	      0.02001764	      0.02000074	      0.02000157	      0.47619352	      0.02002833	      0.02000139	      0.02000098	      0.06831606	      0.03859744	      0.99999778	      0.99999909	      0.02010489	      0.99998328	      0.18694969	      0.02000228	      0.99999860	      0.99999891	      0.02000045	      0.02000030	      0.02000052	      0.02103024	      0.02000199	      0.15161154	      0.41376959	      0.02000151	      0.02103024	      0.02103024	      0.00331598	      0.01144630	      0.00872755	     -0.00560235	      0.02237881	      0.02221463	     -0.01746088	      0.49020742	     -0.56201405	      1.49524296	      0.32777264	     -0.74933133	     -3.75987953	     -4.74276926	      2.45153098	      0.57146716	      1.92274672	     -0.89386368
      0.63200000	      0.71986547	      0.66781377	      0.02000189	      0.02000390	      0.99816233	      0.99999609	      0.99999809	      0.02500671	      0.02000011	      0.02000033	      0.02001309	      0.02000070	      0.02000136	      0.45147711	      0.02002485	      0.02000119	      0.02000085	      0.07540616	      0.04787929	      0.99999809	      0.99999920	      0.02002589	      0.99997662	      0.16283244	      0.02000215	      0.99999900	      0.99999896	      0.02000045	      0.02000028	      0.02000048	      0.02117596	      0.02000191	      0.10922942	      0.42546353	      0.02000119	      0.02117596	      0.02117596	      0.00329346	      0.01160322	      0.00872573	     -0.00677954	      0.02455792	      0.02248839	      0.00533968	      0.56004657	     -0.62747083	      1.61802961	      0.21474991	     -0.78880044	     -3.81250604	     -4.67599394	      2.43179878	      0.57215612	      1.94289783	     -0.88933618
      0.63600000	      0.72621469	      0.65053506	      0.02000163	      0.02000320	      0.99996806	      0.99999678	      0.99999816	      0.02001697	      0.02000009	      0.02000030	      0.02000889	      0.02000064	      0.02000114	      0.43351779	      0.02002120	      0.02000098	      0.02000071	      0.08144104	      0.06300701	      0.99999837	      0.99999929	      0.02000900	      0.96616568	      0.14065460	      0.02000202	      0.99999922	      0.99999900	      0.02000045	      0.02000026	      0.02000045	      0.02122613	      0.02000183	      0.06567995	      0.43465040	      0.02000100	      0.02122613	      0.02122613	      0.00329537	      0.01174404	      0.00863897	     -0.00802223	      0.02656538	      0.02259055	      0.04745375	      0.65543373	     -0.70733919	      1.72806871	      0.11551642	     -0.90546869	     -3.86475896	     -4.61069906	      2.41078555	      0.59221623	      1.95523533	     -0.87944084
      0.64000000	      0.70745904	      0.63719027	      0.02000148	      0.02000286	      0.99998058	      0.99999713	      0.99999825	      0.02001076	      0.02000009	      0.02000028	      0.02000747	      0.02000060	      0.02000102	      0.41813589	      0.02001925	      0.02000088	      0.02000063	      0.08875949	      0.07240217	      0.99999851	      0.99999935	      0.02000694	      0.89719456	      0.11805636	      0.02000192	      0.99999936	      0.99999903	      0.02000043	      0.02000025	      0.02000043	      0.02042901	      0.02000177	      0.03318009	      0.44501742	      0.02000089	      0.02042901	      0.02042901	      0.00329540	      0.01180076	      0.00847015	     -0.00931079	      0.02838948	      0.02250877	      0.06830730	      0.72022947	     -0.76504704	      1.83048489	      0.05688160	     -0.98496012	     -3.93564518	     -4.57333603	      2.40665610	      0.62428551	      1.95031040	     -0.83290787
      0.64400000	      0.69313270	      0.61985413	      0.02000135	      0.02000257	      0.99998581	      0.99999737	      0.99999833	      0.02000810	      0.02000008	      0.02000026	      0.02000644	      0.02000057	      0.02000091	      0.40210790	      0.02001766	      0.02000080	      0.02000058	      0.09618980	      0.08134955	      0.99999861	      0.99999939	      0.02000569	      0.83364000	      0.09791148	      0.02000181	      0.99999946	      0.99999905	      0.02000042	      0.02000023	      0.02000041	      0.02099045	      0.02000170	      0.02032904	      0.44869346	      0.02000078	      0.02099045	      0.02099045	      0.00333940	      0.01190970	      0.00822632	     -0.01062461	      0.03002053	      0.02224264	      0.08784277	      0.78129575	     -0.81857413	      1.92947028	     -0.00722081	     -1.05276117	     -3.99182736	     -4.50534839	      2.38389961	      0.68265935	      1.94730225	     -0.81934939
      0.64800000	      0.67854296	      0.60200926	      0.02000125	      0.02000235	      0.99998856	      0.99999755	      0.99999840	      0.02000653	      0.02000007	      0.02000025	      0.02000567	      0.02000054	      0.02000083	      0.38689418	      0.02001639	      0.02000073	      0.02000053	      0.10334259	      0.08952563	      0.99999869	      0.99999942	      0.02000485	      0.77295731	      0.08015952	      0.02000175	      0.99999953	      0.99999905	      0.02000041	      0.02000022	      0.02000040	      0.02112816	      0.02000164	      0.02005373	      0.44892412	      0.02000070	      0.02112816	      0.02112816	      0.00340314	      0.01201456	      0.00791770	     -0.01194377	      0.03145075	      0.02180146	      0.10572054	      0.83649630	     -0.86572326	      2.01846359	     -0.06706768	     -1.11380948	     -4.03633174	     -4.43078340	      2.35922202	      0.75632595	      1.94036236	     -0.81051763
      0.65200000	      0.66279615	      0.58474901	      0.02000118	      0.02000218	      0.99999021	      0.99999769	      0.99999845	      0.02000548	      0.02000007	      0.02000023	      0.02000508	      0.02000051	      0.02000076	      0.37295007	      0.02001538	      0.02000068	      0.02000049	      0.11005164	      0.09678483	      0.99999874	      0.99999944	      0.02000426	      0.71527804	      0.06497422	      0.02000170	      0.99999958	      0.99999905	      0.02000040	      0.02000021	      0.02000039	      0.02098552	      0.02000158	      0.02003311	      0.44673506	      0.02000064	      0.02098552	      0.02098552	      0.00347619	      0.01209825	      0.00755694	     -0.01324961	      0.03267422	      0.02120256	      0.12172847	      0.88504549	     -0.90592750	      2.09517970	     -0.11739054	     -1.17078226	     -4.06924099	     -4.35768887	      2.33761381	      0.83729363	      1.92964854	     -0.79678232
      0.65600000	      0.63766133	      0.57278633	      0.02000114	      0.02000209	      0.99999113	      0.99999778	      0.99999848	      0.02000465	      0.02000006	      0.02000022	      0.02000463	      0.02000049	      0.02000070	      0.36225610	      0.02001465	      0.02000065	      0.02000047	      0.11545959	      0.10258270	      0.99999877	      0.99999945	      0.02000383	      0.65404005	      0.05124167	      0.02000168	      0.99999961	      0.99999905	      0.02000039	      0.02000020	      0.02000039	      0.02070769	      0.02000154	      0.02002695	      0.44656124	      0.02000060	      0.02070769	      0.02070769	      0.00352859	      0.01208518	      0.00715836	     -0.01452407	      0.03368682	      0.02046989	      0.13523718	      0.92209088	     -0.93407795	      2.14597968	     -0.14797738	     -1.22672855	     -4.10198213	     -4.32211885	      2.33918713	      0.91500641	      1.90505060	     -0.74077561
      0.66000000	      0.62176717	      0.55652171	      0.02000109	      0.02000199	      0.99999189	      0.99999786	      0.99999852	      0.02000411	      0.02000006	      0.02000021	      0.02000425	      0.02000046	      0.02000065	      0.35078947	      0.02001397	      0.02000061	      0.02000044	      0.12125337	      0.10800379	      0.99999879	      0.99999946	      0.02000350	      0.60499400	      0.04065574	      0.02000164	      0.99999964	      0.99999903	      0.02000038	      0.02000020	      0.02000038	      0.02078473	      0.02000150	      0.02002103	      0.44018566	      0.02000056	      0.02078473	      0.02078473	      0.00361330	      0.01214191	      0.00673677	     -0.01574940	      0.03448614	      0.01963107	      0.14757005	      0.95851882	     -0.96242498	      2.20214505	     -0.18304006	     -1.27387386	     -4.10908223	     -4.24582554	      2.31863413	      1.00445678	      1.88941190	     -0.72531514
      0.66400000	      0.60669394	      0.54042360	      0.02000105	      0.02000191	      0.99999241	      0.99999791	      0.99999855	      0.02000372	      0.02000006	      0.02000021	      0.02000394	      0.02000045	      0.02000061	      0.34041703	      0.02001343	      0.02000059	      0.02000042	      0.12646610	      0.11243527	      0.99999881	      0.99999946	      0.02000324	      0.56049388	      0.03183554	      0.02000161	      0.99999966	      0.99999901	      0.02000038	      0.02000019	      0.02000038	      0.02064480	      0.02000146	      0.02001736	      0.43195581	      0.02000053	      0.02064480	      0.02064480	      0.00370136	      0.01219720	      0.00630601	     -0.01690886	      0.03507142	      0.01871335	      0.15801302	      0.98857164	     -0.98479543	      2.24790145	     -0.21309765	     -1.31329998	     -4.10411485	     -4.16407626	      2.29497666	      1.09590140	      1.87288404	     -0.71510810
      0.66800000	      0.58552358	      0.53006777	      0.02000105	      0.02000190	      0.99999229	      0.99999790	      0.99999853	      0.02000344	      0.02000006	      0.02000020	      0.02000377	      0.02000043	      0.02000058	      0.33358242	      0.02001380	      0.02000058	      0.02000041	      0.13075237	      0.11579309	      0.99999878	      0.99999945	      0.02000312	      0.51688079	      0.02496896	      0.02000166	      0.99999968	      0.99999899	      0.02000036	      0.02000019	      0.02000039	      0.02111091	      0.02000146	      0.02001766	      0.42534883	      0.02000053	      0.02111091	      0.02111091	      0.00376226	      0.01216666	      0.00587822	     -0.01798731	      0.03544372	      0.01774148	      0.16651389	      1.01113520	     -0.99988460	      2.27732420	     -0.22529291	     -1.35570780	     -4.08954107	     -4.11454997	      2.29154360	      1.17882719	      1.84434873	     -0.66809587
      0.67200000	      0.57155047	      0.51695165	      0.02000101	      0.02000182	      0.99999299	      0.99999798	      0.99999858	      0.02000311	      0.02000006	      0.02000019	      0.02000346	      0.02000041	      0.02000054	      0.32661012	      0.02001267	      0.02000055	      0.02000039	      0.13489882	      0.11849641	      0.99999881	      0.99999946	      0.02000288	      0.48243190	      0.02004858	      0.02000155	      0.99999969	      0.99999894	      0.02000037	      0.02000019	      0.02000039	      0.02039735	      0.02000139	      0.02001349	      0.41329005	      0.02000049	      0.02039735	      0.02039735	      0.00383795	      0.01219227	      0.00546400	     -0.01897147	      0.03560577	      0.01673782	      0.17365260	      1.03087787	     -1.01306484	      2.30628540	     -0.24142689	     -1.38697389	     -4.05533552	     -4.03475659	      2.26944758	      1.26584203	      1.82215457	     -0.65470291
      0.67600000	      0.56427757	      0.50659554	      0.02000099	      0.02000177	      0.99999333	      0.99999802	      0.99999861	      0.02000288	      0.02000005	      0.02000018	      0.02000324	      0.02000039	      0.02000050	      0.32193378	      0.02001228	      0.02000053	      0.02000037	      0.14005858	      0.12159050	      0.99999882	      0.99999946	      0.02000273	      0.46142990	      0.02000466	      0.02000145	      0.99999969	      0.99999888	      0.02000038	      0.02000019	      0.02000040	      0.02023328	      0.02000135	      0.02001153	      0.39853803	      0.02000047	      0.02023328	      0.02023328	      0.00390123	      0.01219811	      0.00507273	     -0.01985000	      0.03556188	      0.01572301	      0.18091749	      1.05640356	     -1.03281289	      2.35028301	     -0.24761350	     -1.43209109	     -3.97967427	     -3.95770221	      2.25269898	      1.34801014	      1.79656580	     -0.63712453
      0.68000000	      0.55175925	      0.49973525	      0.02000098	      0.02000175	      0.99999349	      0.99999805	      0.99999863	      0.02000268	      0.02000005	      0.02000018	      0.02000306	      0.02000037	      0.02000047	      0.31977544	      0.02001203	      0.02000051	      0.02000036	      0.14380929	      0.12336246	      0.99999881	      0.99999946	      0.02000261	      0.43857884	      0.02000292	      0.02000139	      0.99999969	      0.99999882	      0.02000039	      0.02000019	      0.02000041	      0.02099936	      0.02000131	      0.02001041	      0.38515350	      0.02000045	      0.02099936	      0.02099936	      0.00394205	      0.01215644	      0.00471270	     -0.02061333	      0.03531781	      0.01471653	      0.18604283	      1.07202667	     -1.04301894	      2.37358058	     -0.24544921	     -1.46916348	     -3.90446032	     -3.89513617	      2.24297790	      1.42186347	      1.76418863	     -0.60170003
      0.68400000	      0.54189578	      0.49129569	      0.02000097	      0.02000174	      0.99999355	      0.99999805	      0.99999863	      0.02000255	      0.02000005	      0.02000017	      0.02000292	      0.02000035	      0.02000045	      0.31780543	      0.02001187	      0.02000051	      0.02000036	      0.14663183	      0.12414011	      0.99999880	      0.99999946	      0.02000253	      0.41850644	      0.02000222	      0.02000135	      0.99999969	      0.99999874	      0.02000040	      0.02000019	      0.02000043	      0.02020551	      0.02000129	      0.02000952	      0.36989823	      0.02000044	      0.02020551	      0.02020551	      0.00398280	      0.01215133	      0.00439107	     -0.02125338	      0.03488052	      0.01373643	      0.18942823	      1.08060765	     -1.04693638	      2.38536032	     -0.24638089	     -1.49065235	     -3.82315290	     -3.81297204	      2.21845751	      1.49514234	      1.73451810	     -0.59012388
      0.68800000	      0.53021268	      0.48450265	      0.02000097	      0.02000173	      0.99999350	      0.99999803	      0.99999863	      0.02000245	      0.02000005	      0.02000017	      0.02000281	      0.02000034	      0.02000043	      0.31743332	      0.02001182	      0.02000050	      0.02000035	      0.14829666	      0.12385639	      0.99999878	      0.99999945	      0.02000246	      0.39877239	      0.02000191	      0.02000133	      0.99999969	      0.99999866	      0.02000040	      0.02000019	      0.02000045	      0.02027082	      0.02000127	      0.02000889	      0.35453530	      0.02000043	      0.02027082	      0.02027082	      0.00400744	      0.01213165	      0.00411349	     -0.02176367	      0.03425802	      0.01279865	      0.19108576	      1.08164169	     -1.04390264	      2.38230454	     -0.24311090	     -1.50312406	     -3.73810888	     -3.73208097	      2.19209096	      1.56213841	      1.70155165	     -0.57706433
      0.69200000	      0.51742802	      0.47906603	      0.02000098	      0.02000174	      0.99999335	      0.99999800	      0.99999862	      0.02000238	      0.02000005	      0.02000016	      0.02000272	      0.02000033	      0.02000042	      0.31852199	      0.02001185	      0.02000050	      0.02000035	      0.14890515	      0.12269742	      0.99999876	      0.99999944	      0.02000242	      0.37987867	      0.02000176	      0.02000131	      0.99999969	      0.99999855	      0.02000041	      0.02000019	      0.02000046	      0.02030127	      0.02000126	      0.02000846	      0.33904472	      0.02000043	      0.02030127	      0.02030127	      0.00401706	      0.01210303	      0.00388376	     -0.02213939	      0.03345930	      0.01191615	      0.19117817	      1.07598574	     -1.03480017	      2.36625285	     -0.23643775	     -1.50702690	     -3.64790925	     -3.65064012	      2.16264593	      1.62320487	      1.66591585	     -0.56542946
      0.69600000	      0.49988914	      0.47750309	      0.02000099	      0.02000178	      0.99999308	      0.99999795	      0.99999859	      0.02000232	      0.02000005	      0.02000016	      0.02000266	      0.02000032	      0.02000041	      0.32230524	      0.02001198	      0.02000050	      0.02000035	      0.14828191	      0.12064626	      0.99999872	      0.99999943	      0.02000240	      0.36001914	      0.02000170	      0.02000131	      0.99999969	      0.99999842	      0.02000042	      0.02000020	      0.02000048	      0.02028619	      0.02000126	      0.02000825	      0.32508377	      0.02000043	      0.02028619	      0.02028619	      0.00400176	      0.01202501	      0.00370367	     -0.02237760	      0.03249450	      0.01109840	      0.18969468	      1.06330173	     -1.01913751	      2.33495497	     -0.22167406	     -1.50701098	     -3.55412066	     -3.59495171	      2.14545152	      1.67582435	      1.62367668	     -0.53540615
      0.70000000	      0.48517403	      0.47494090	      0.02000101	      0.02000181	      0.99999271	      0.99999789	      0.99999856	      0.02000229	      0.02000005	      0.02000016	      0.02000262	      0.02000031	      0.02000041	      0.32652163	      0.02001219	      0.02000051	      0.02000035	      0.14685721	      0.11796159	      0.99999868	      0.99999941	      0.02000239	      0.34314409	      0.02000169	      0.02000131	      0.99999968	      0.99999829	      0.02000043	      0.02000020	      0.02000051	      0.02029079	      0.02000126	      0.02000803	      0.30899962	      0.02000043	      0.02029079	      0.02029079	      0.00398201	      0.01197730	      0.00357296	     -0.02247756	      0.03137487	      0.01035119	      0.18697306	      1.04584042	     -0.99937736	      2.29579185	     -0.20890779	     -1.49566638	     -3.45192876	     -3.51028132	      2.10956425	      1.72440160	      1.58329118	     -0.52647971
      0.70400000	      0.46908294	      0.47419006	      0.02000104	      0.02000186	      0.99999218	      0.99999781	      0.99999851	      0.02000228	      0.02000005	      0.02000016	      0.02000261	      0.02000031	      0.02000040	      0.33257619	      0.02001249	      0.02000052	      0.02000036	      0.14440923	      0.11460934	      0.99999862	      0.99999939	      0.02000240	      0.32707047	      0.02000172	      0.02000133	      0.99999968	      0.99999812	      0.02000044	      0.02000021	      0.02000054	      0.02066893	      0.02000127	      0.02000790	      0.29288056	      0.02000043	      0.02066893	      0.02066893	      0.00394727	      0.01191427	      0.00348978	     -0.02244102	      0.03011250	      0.00967712	      0.18294108	      1.02290967	     -0.97462049	      2.24559595	     -0.19290725	     -1.47773805	     -3.34359916	     -3.42628051	      2.07246446	      1.76631392	      1.54036742	     -0.51631852
      0.70800000	      0.45185702	      0.47511488	      0.02000107	      0.02000192	      0.99999145	      0.99999770	      0.99999845	      0.02000228	      0.02000005	      0.02000016	      0.02000261	      0.02000031	      0.02000041	      0.34048452	      0.02001290	      0.02000053	      0.02000036	      0.14096048	      0.11065948	      0.99999856	      0.99999936	      0.02000243	      0.31189519	      0.02000205	      0.02000135	      0.99999967	      0.99999792	      0.02000045	      0.02000021	      0.02000057	      0.02219529	      0.02000128	      0.02000784	      0.27679402	      0.02000044	      0.02219529	      0.02219529	      0.00389944	      0.01183781	      0.00345126	     -0.02227210	      0.02872014	      0.00907693	      0.17767275	      0.99489738	     -0.94519044	      2.18515554	     -0.17438950	     -1.45322859	     -3.22887927	     -3.34092761	      2.03355579	      1.80186233	      1.49547439	     -0.50604120
      0.71200000	      0.43077930	      0.47943829	      0.02000112	      0.02000201	      0.99999042	      0.99999758	      0.99999837	      0.02000230	      0.02000005	      0.02000016	      0.02000264	      0.02000030	      0.02000042	      0.35121517	      0.02001343	      0.02000055	      0.02000037	      0.13637517	      0.10611484	      0.99999848	      0.99999933	      0.02000247	      0.29629365	      0.02000237	      0.02000139	      0.99999966	      0.99999769	      0.02000046	      0.02000022	      0.02000060	      0.02213594	      0.02000129	      0.02000788	      0.26162225	      0.02000045	      0.02213594	      0.02213594	      0.00383425	      0.01171916	      0.00345413	     -0.02197687	      0.02721097	      0.00855060	      0.17113070	      0.96151123	     -0.91062911	      2.11293510	     -0.15085885	     -1.42482333	     -3.10978867	     -3.26576834	      2.00069142	      1.82885433	      1.44656424	     -0.48153953
      0.71600000	      0.41230010	      0.48299194	      0.02000118	      0.02000212	      0.99998900	      0.99999742	      0.99999828	      0.02000234	      0.02000006	      0.02000017	      0.02000270	      0.02000031	      0.02000043	      0.36267266	      0.02001406	      0.02000057	      0.02000039	      0.13100472	      0.10116465	      0.99999839	      0.99999930	      0.02000254	      0.28322033	      0.02000213	      0.02000143	      0.99999965	      0.99999736	      0.02000048	      0.02000022	      0.02000065	      0.02014801	      0.02000131	      0.02000789	      0.24455676	      0.02000046	      0.02014801	      0.02014801	      0.00376828	      0.01162537	      0.00349472	     -0.02156301	      0.02559812	      0.00809745	      0.16359340	      0.92443017	     -0.87274780	      2.03435182	     -0.12982140	     -1.38666805	     -2.98171696	     -3.17102860	      1.95608925	      1.85313885	      1.39979299	     -0.47607817
      0.72000000	      0.39206171	      0.48853091	      0.02000124	      0.02000224	      0.99998683	      0.99999723	      0.99999816	      0.02000240	      0.02000006	      0.02000017	      0.02000278	      0.02000031	      0.02000045	      0.37631739	      0.02001487	      0.02000060	      0.02000041	      0.12463262	      0.09576944	      0.99999828	      0.99999926	      0.02000262	      0.27052970	      0.02000249	      0.02000149	      0.99999963	      0.99999691	      0.02000049	      0.02000023	      0.02000070	      0.02023629	      0.02000133	      0.02000797	      0.22773718	      0.02000047	      0.02023629	      0.02023629	      0.00369442	      0.01151039	      0.00356882	     -0.02103953	      0.02389392	      0.00771558	      0.15497133	      0.88299394	     -0.83066382	      1.94655737	     -0.10685480	     -1.34308929	     -2.84795557	     -3.07595277	      1.91235640	      1.87116174	      1.35153861	     -0.46701532
      0.72400000	      0.37119157	      0.49527842	      0.02000133	      0.02000240	      0.99998328	      0.99999700	      0.99999800	      0.02000249	      0.02000006	      0.02000018	      0.02000289	      0.02000032	      0.02000047	      0.39180619	      0.02001586	      0.02000063	      0.02000043	      0.11733439	      0.09000199	      0.99999815	      0.99999921	      0.02000273	      0.25863273	      0.02000307	      0.02000157	      0.99999962	      0.99999625	      0.02000051	      0.02000024	      0.02000076	      0.02041930	      0.02000135	      0.02000809	      0.21058151	      0.02000048	      0.02041930	      0.02041930	      0.00361831	      0.01138555	      0.00367151	     -0.02041634	      0.02210944	      0.00740155	      0.14534410	      0.83771518	     -0.78484900	      1.85088991	     -0.08346864	     -1.29333385	     -2.70794168	     -2.97526615	      1.86677907	      1.88402090	      1.30315940	     -0.46006480
      0.72800000	      0.34929952	      0.50342561	      0.02000143	      0.02000260	      0.99996880	      0.99999668	      0.99999780	      0.02000260	      0.02000007	      0.02000019	      0.02000305	      0.02000033	      0.02000050	      0.40930379	      0.02001728	      0.02000067	      0.02000046	      0.10911307	      0.08390239	      0.99999797	      0.99999914	      0.02000287	      0.24725332	      0.02001907	      0.02000169	      0.99999960	      0.99999517	      0.02000053	      0.02000026	      0.02000084	      0.02223244	      0.02000139	      0.02000837	      0.19319769	      0.02000050	      0.02223244	      0.02223244	      0.00354279	      0.01124612	      0.00379738	     -0.01970387	      0.02025455	      0.00715080	      0.13474731	      0.78880620	     -0.73542644	      1.74759641	     -0.05952879	     -1.23811081	     -2.56227102	     -2.86923836	      1.82036994	      1.89122891	      1.25473131	     -0.45303506
      0.73200000	      0.32660083	      0.51273930	      0.02000156	      0.02000286	      0.99987241	      0.99999627	      0.99999754	      0.02000273	      0.02000007	      0.02000020	      0.02000326	      0.02000035	      0.02000054	      0.42871754	      0.02001898	      0.02000073	      0.02000049	      0.10000643	      0.07750406	      0.99999774	      0.99999906	      0.02000305	      0.23636835	      0.02005646	      0.02000183	      0.99999957	      0.99999319	      0.02000055	      0.02000027	      0.02000093	      0.02208775	      0.02000143	      0.02000866	      0.17515263	      0.02000052	      0.02208775	      0.02208775	      0.00347218	      0.01109400	      0.00394079	     -0.01891279	      0.01833809	      0.00695815	      0.12322970	      0.73656841	     -0.68264051	      1.63729589	     -0.03548285	     -1.17755717	     -2.41123140	     -2.75663017	      1.77300377	      1.89287201	      1.20685981	     -0.44696883
      0.73600000	      0.30299568	      0.52306179	      0.02000172	      0.02000317	      0.99958079	      0.99999577	      0.99999721	      0.02000289	      0.02000008	      0.02000021	      0.02000350	      0.02000037	      0.02000058	      0.44995246	      0.02002060	      0.02000080	      0.02000053	      0.09002517	      0.07087337	      0.99999746	      0.99999897	      0.02000326	      0.22573953	      0.02006233	      0.02000194	      0.99999954	      0.99998842	      0.02000057	      0.02000029	      0.02000104	      0.02031189	      0.02000147	      0.02000880	      0.15668602	      0.02000054	      0.02031189	      0.02031189	      0.00341054	      0.01092942	      0.00409619	     -0.01805421	      0.01636823	      0.00681834	      0.11079671	      0.68105247	     -0.62649714	      1.52002562	     -0.01159454	     -1.11165603	     -2.25587838	     -2.63665311	      1.72469256	      1.88878873	      1.15998542	     -0.44206672
      0.74000000	      0.28099511	      0.53037483	      0.02000192	      0.02000356	      0.95126276	      0.99999502	      0.99999675	      0.02000309	      0.02000008	      0.02000023	      0.02000383	      0.02000039	      0.02000063	      0.47502601	      0.02002333	      0.02000088	      0.02000059	      0.08078569	      0.06515252	      0.99999706	      0.99999885	      0.02000352	      0.21625425	      0.02052576	      0.02000216	      0.99999951	      0.99977819	      0.02000059	      0.02000031	      0.02000120	      0.02155995	      0.02000152	      0.02000904	      0.13809697	      0.02000056	      0.02155995	      0.02155995	      0.00336167	      0.01075247	      0.00425833	     -0.01713995	      0.01435272	      0.00672631	      0.09962204	      0.63313131	     -0.57726759	      1.41852703	      0.00763877	     -1.05364709	     -2.09221025	     -2.50862709	      1.67648744	      1.87835940	      1.11354684	     -0.43806086
      0.74400000	      0.26213555	      0.53739028	      0.02000209	      0.02000390	      0.88618742	      0.99999443	      0.99999636	      0.02000324	      0.02000009	      0.02000024	      0.02000408	      0.02000041	      0.02000068	      0.50260313	      0.02002606	      0.02000095	      0.02000063	      0.07208250	      0.06004017	      0.99999674	      0.99999876	      0.02000372	      0.21006576	      0.02228969	      0.02000222	      0.99999947	      0.98163451	      0.02000063	      0.02000033	      0.02000131	      0.02168915	      0.02000158	      0.02000942	      0.12840167	      0.02000059	      0.02168915	      0.02168915	      0.00332909	      0.01056367	      0.00442249	     -0.01618262	      0.01229924	      0.00667735	      0.08923853	      0.59082771	     -0.53321158	      1.32911169	      0.02578212	     -1.00293141	     -1.94921499	     -2.38067980	      1.62942383	      1.81285648	      1.07306367	     -0.43323766
      0.74800000	      0.24563672	      0.54560448	      0.02000229	      0.02000432	      0.82445061	      0.99999367	      0.99999585	      0.02000340	      0.02000009	      0.02000025	      0.02000439	      0.02000042	      0.02000073	      0.53152353	      0.02002784	      0.02000104	      0.02000068	      0.06341268	      0.05517696	      0.99999632	      0.99999865	      0.02000394	      0.20679275	      0.02518533	      0.02000231	      0.99999944	      0.95490514	      0.02000067	      0.02000035	      0.02000142	      0.02022460	      0.02000167	      0.02001000	      0.12267720	      0.02000062	      0.02022460	      0.02022460	      0.00331577	      0.01036369	      0.00458440	     -0.01519537	      0.01021570	      0.00666709	      0.07891020	      0.55033315	     -0.49074518	      1.24378529	      0.04490814	     -0.95528134	     -1.81056836	     -2.24906482	      1.58420658	      1.71623449	      1.03633288	     -0.42858711
      0.75200000	      0.22868228	      0.55412659	      0.02000257	      0.02000491	      0.76101360	      0.99999248	      0.99999509	      0.02000361	      0.02000010	      0.02000027	      0.02000481	      0.02000045	      0.02000079	      0.56147341	      0.02003164	      0.02000115	      0.02000074	      0.05437044	      0.05045559	      0.99999569	      0.99999849	      0.02000424	      0.20351935	      0.02805806	      0.02000246	      0.99999939	      0.92876659	      0.02000071	      0.02000038	      0.02000154	      0.02156387	      0.02000178	      0.02001081	      0.11700720	      0.02000066	      0.02156387	      0.02156387	      0.00332401	      0.01015333	      0.00474010	     -0.01419125	      0.00811064	      0.00669119	      0.06805357	      0.50824893	     -0.44653564	      1.15497835	      0.06386363	     -0.90511149	     -1.66958868	     -2.10987621	      1.53940618	      1.61309101	      1.00189556	     -0.42544515
      0.75600000	      0.21126012	      0.56280090	      0.02000294	      0.02000570	      0.69610260	      0.99999071	      0.99999395	      0.02000385	      0.02000011	      0.02000029	      0.02000534	      0.02000048	      0.02000087	      0.59203844	      0.02003588	      0.02000130	      0.02000083	      0.04477140	      0.04528295	      0.99999473	      0.99999828	      0.02000461	      0.20012511	      0.03088603	      0.02000264	      0.99999934	      0.90300723	      0.02000076	      0.02000041	      0.02000169	      0.02043323	      0.02000191	      0.02001191	      0.11137143	      0.02000072	      0.02043323	      0.02043323	      0.00335533	      0.00993343	      0.00488570	     -0.01318264	      0.00599361	      0.00674495	      0.05674481	      0.46477491	     -0.40082364	      1.06307257	      0.08274750	     -0.85276643	     -1.52731314	     -1.96465649	      1.49575344	      1.50297993	      0.97003023	     -0.42388407
      0.76000000	      0.19292730	      0.57137357	      0.02000345	      0.02000684	      0.62906658	      0.99998769	      0.99999205	      0.02000412	      0.02000012	      0.02000031	      0.02000604	      0.02000051	      0.02000098	      0.62284311	      0.02004201	      0.02000149	      0.02000094	      0.03530284	      0.04030599	      0.99999312	      0.99999798	      0.02000508	      0.19608556	      0.03347967	      0.02000287	      0.99999927	      0.87838274	      0.02000081	      0.02000045	      0.02000185	      0.02048326	      0.02000208	      0.02001341	      0.10574068	      0.02000079	      0.02048326	      0.02048326	      0.00341029	      0.00970488	      0.00501707	     -0.01218080	      0.00387556	      0.00682294	      0.04492602	      0.41945307	     -0.35321142	      0.96705412	      0.10138795	     -0.79753663	     -1.38458408	     -1.81227587	      1.45241219	      1.38758632	      0.94079653	     -0.42407669
      0.76400000	      0.17405509	      0.57981484	      0.02000439	      0.02000923	      0.56066448	      0.99997946	      0.99998721	      0.02000452	      0.02000014	      0.02000035	      0.02000726	      0.02000056	      0.02000114	      0.65357835	      0.02006385	      0.02000182	      0.02000112	      0.02798907	      0.03592404	      0.99998893	      0.99999743	      0.02000589	      0.19164562	      0.03597359	      0.02000322	      0.99999917	      0.85431081	      0.02000085	      0.02000049	      0.02000206	      0.02090230	      0.02000233	      0.02001653	      0.10043902	      0.02000090	      0.02090230	      0.02090230	      0.00348844	      0.00946860	      0.00512986	     -0.01119580	      0.00176931	      0.00691878	      0.03271565	      0.37279633	     -0.30426168	      0.86807674	      0.12001510	     -0.74035250	     -1.24142557	     -1.65445354	      1.41046381	      1.26558984	      0.91449603	     -0.42606820
      0.76800000	      0.16368087	      0.58143884	      0.02000525	      0.02001120	      0.49065317	      0.99995958	      0.99997846	      0.02000493	      0.02000016	      0.02000039	      0.02000833	      0.02000062	      0.02000130	      0.67928285	      0.02006400	      0.02000217	      0.02000130	      0.02278109	      0.03101746	      0.99998016	      0.99999680	      0.02000650	      0.18966391	      0.03781223	      0.02000357	      0.99999910	      0.82642018	      0.02000091	      0.02000054	      0.02000225	      0.02059062	      0.02000262	      0.02001825	      0.09330183	      0.02000100	      0.02059062	      0.02059062	      0.00360219	      0.00932898	      0.00521960	     -0.01023655	     -0.00031067	      0.00702540	      0.02024260	      0.32461820	     -0.25439195	      0.76691034	      0.13283013	     -0.67261091	     -1.10705275	     -1.45153197	      1.34396657	      1.13116320	      0.89808505	     -0.48036152
      0.77200000	      0.14008548	      0.58982155	      0.02000731	      0.02001759	      0.42119008	      0.98746204	      0.99926891	      0.02000532	      0.02000019	      0.02000044	      0.02001029	      0.02000068	      0.02000155	      0.70873141	      0.02008571	      0.02000282	      0.02000161	      0.02053390	      0.02652297	      0.99803450	      0.99999541	      0.02000757	      0.18159383	      0.03927777	      0.02000404	      0.99999896	      0.80554979	      0.02000097	      0.02000060	      0.02000250	      0.02035174	      0.02000301	      0.02002318	      0.08845910	      0.02000117	      0.02035174	      0.02035174	      0.00372000	      0.00907314	      0.00528222	     -0.00931047	     -0.00234933	      0.00713591	      0.00776527	      0.27658431	     -0.20414490	      0.66409600	      0.15180997	     -0.61526992	     -0.96857293	     -1.28715400	      1.30580404	      1.00142213	      0.87723221	     -0.48293667
      0.77600000	      0.10472835	      0.58153060	      0.02000782	      0.02001768	      0.39196367	      0.91585023	      0.96138023	      0.02000579	      0.02000020	      0.02000048	      0.02001123	      0.02000075	      0.02000169	      0.71130970	      0.02011727	      0.02000318	      0.02000177	      0.02064289	      0.02640213	      0.91732855	      0.99999449	      0.02000797	      0.15684093	      0.03106152	      0.02000442	      0.99999892	      0.80166926	      0.02000103	      0.02000063	      0.02000271	      0.02065155	      0.02000329	      0.02002464	      0.08487646	      0.02000123	      0.02065155	      0.02065155	      0.00385455	      0.00881542	      0.00531464	     -0.00842288	     -0.00433289	      0.00724477	      0.00440526	      0.25759610	     -0.18380968	      0.62285422	      0.11601448	     -0.56474254	     -0.89587726	     -1.13667841	      1.25866550	      0.91641840	      0.85684690	     -0.49198566
      0.78000000	      0.07104811	      0.57236200	      0.02000822	      0.02001749	      0.36455181	      0.84232703	      0.91570409	      0.02000649	      0.02000021	      0.02000053	      0.02001241	      0.02000083	      0.02000185	      0.71121135	      0.02034840	      0.02000363	      0.02000197	      0.02099971	      0.02653096	      0.83584290	      0.99999306	      0.02000846	      0.13294569	      0.02225821	      0.02000496	      0.99999887	      0.79911950	      0.02000109	      0.02000067	      0.02000295	      0.02137374	      0.02000363	      0.02002731	      0.08132551	      0.02000129	      0.02137374	      0.02137374	      0.00400259	      0.00855725	      0.00531513	     -0.00757666	     -0.00624987	      0.00734840	      0.00147127	      0.23974789	     -0.16498837	      0.58488955	      0.07087307	     -0.50840170	     -0.82659749	     -0.98453620	      1.21222419	      0.82944655	      0.83867582	     -0.50407108
      0.78400000	      0.05155754	      0.56864844	      0.02000858	      0.02001721	      0.34412868	      0.79057885	      0.88148815	      0.02000712	      0.02000023	      0.02000057	      0.02001344	      0.02000090	      0.02000199	      0.71509721	      0.02034335	      0.02000406	      0.02000215	      0.02059828	      0.02521900	      0.77336062	      0.99999152	      0.02000887	      0.12306292	      0.02000559	      0.02000464	      0.99999868	      0.78528889	      0.02000127	      0.02000074	      0.02000324	      0.02105357	      0.02000402	      0.02002769	      0.07741100	      0.02000134	      0.02105357	      0.02105357	      0.00416021	      0.00829745	      0.00528329	     -0.00677249	     -0.00809104	      0.00744511	     -0.00142457	      0.22612556	     -0.15042984	      0.55693525	      0.04543000	     -0.47043609	     -0.71205049	     -0.81842491	      1.17556089	      0.70179533	      0.82706269	     -0.51583841
      0.78800000	      0.03732206	      0.56641902	      0.02000896	      0.02001726	      0.32603399	      0.74608160	      0.85125193	      0.02000766	      0.02000023	      0.02000061	      0.02001434	      0.02000096	      0.02000211	      0.71911653	      0.02014237	      0.02000447	      0.02000231	      0.02015225	      0.02192823	      0.71736120	      0.99998982	      0.02000922	      0.11802700	      0.02000191	      0.02000398	      0.99999828	      0.76759358	      0.02000159	      0.02000086	      0.02000360	      0.02023429	      0.02000448	      0.02002697	      0.07344313	      0.02000139	      0.02023429	      0.02023429	      0.00432362	      0.00803888	      0.00521989	     -0.00600903	     -0.00984878	      0.00753477	     -0.00421307	      0.21386200	     -0.13745548	      0.53213250	      0.02659953	     -0.43846765	     -0.58158445	     -0.64522947	      1.14350882	      0.55633188	      0.82019278	     -0.52898724
      0.79200000	      0.02358661	      0.56362815	      0.02000947	      0.02001764	      0.30782318	      0.70112885	      0.82115815	      0.02000840	      0.02000025	      0.02000066	      0.02001564	      0.02000103	      0.02000228	      0.72114900	      0.02024852	      0.02000505	      0.02000252	      0.02018662	      0.02269324	      0.66122412	      0.99998665	      0.02000973	      0.11302904	      0.02000118	      0.02000352	      0.99999749	      0.74985101	      0.02000208	      0.02000101	      0.02000394	      0.02045271	      0.02000510	      0.02002777	      0.06969728	      0.02000144	      0.02045271	      0.02045271	      0.00448830	      0.00778297	      0.00512657	     -0.00528311	     -0.01151623	      0.00761829	     -0.00685646	      0.20144537	     -0.12467621	      0.50683325	      0.00706884	     -0.40574911	     -0.45091793	     -0.47138208	      1.11451234	      0.40579946	      0.81697567	     -0.54385407
      0.79600000	      0.02004973	      0.56031316	      0.02001059	      0.02001977	      0.29057047	      0.66383359	      0.77738758	      0.02000847	      0.02000026	      0.02000073	      0.02001724	      0.02000115	      0.02000246	      0.72194137	      0.02026560	      0.02000575	      0.02000277	      0.02015038	      0.02196648	      0.60796603	      0.99998104	      0.02001037	      0.11599902	      0.02000087	      0.02000318	      0.99999509	      0.73198414	      0.02000320	      0.02000122	      0.02000431	      0.02036283	      0.02000591	      0.02002838	      0.06615978	      0.02000150	      0.02036283	      0.02036283	      0.00464915	      0.00753171	      0.00500565	     -0.00458972	     -0.01308650	      0.00769740	     -0.00970461	      0.18934369	     -0.11273063	      0.48077310	     -0.03326678	     -0.37776473	     -0.31966580	     -0.29895925	      1.08878470	      0.25075325	      0.81736762	     -0.56021048
      0.80000000	      0.02002175	      0.55651079	      0.02001219	      0.02002322	      0.27353877	      0.62857802	      0.72954891	      0.02000832	      0.02000027	      0.02000083	      0.02001921	      0.02000132	      0.02000266	      0.72121909	      0.02021811	      0.02000665	      0.02000307	      0.02012590	      0.02083817	      0.55557665	      0.99996770	      0.02001115	      0.12157644	      0.02000070	      0.02000290	      0.99965562	      0.71426858	      0.02000695	      0.02000153	      0.02000472	      0.02022577	      0.02000705	      0.02002907	      0.06275676	      0.02000156	      0.02022577	      0.02022577	      0.00480036	      0.00728750	      0.00485998	     -0.00392230	     -0.01455189	      0.00777446	     -0.01254272	      0.17723711	     -0.10116519	      0.45415154	     -0.08004238	     -0.35073412	     -0.19024381	     -0.12599004	      1.06598813	      0.09284646	      0.81992411	     -0.57765985
      0.80400000	      0.02001555	      0.55021105	      0.02001385	      0.02002649	      0.25611785	      0.58923701	      0.68852134	      0.02000851	      0.02000029	      0.02000094	      0.02002166	      0.02000152	      0.02000291	      0.71723438	      0.02101706	      0.02000787	      0.02000344	      0.02017124	      0.02281699	      0.50310944	      0.99968381	      0.02001208	      0.12556060	      0.02000065	      0.02000294	      0.98393204	      0.71066986	      0.02000754	      0.02000156	      0.02000489	      0.02076269	      0.02000942	      0.02003088	      0.06038816	      0.02000166	      0.02076269	      0.02076269	      0.00493978	      0.00708779	      0.00469279	     -0.00327334	     -0.01590402	      0.00785213	     -0.01510497	      0.16489370	     -0.08979262	      0.42738715	     -0.11899277	     -0.32021045	     -0.15787856	      0.09516451	      1.02724167	     -0.01844978	      0.82598181	     -0.61714806
      0.80800000	      0.02001118	      0.53945805	      0.02001580	      0.02003212	      0.24391427	      0.56237552	      0.65108331	      0.02000825	      0.02000030	      0.02000108	      0.02002367	      0.02000179	      0.02000310	      0.70813530	      0.02195833	      0.02000882	      0.02000372	      0.02029225	      0.02363207	      0.47071919	      0.97888859	      0.02001285	      0.12815810	      0.02000061	      0.02000296	      0.96636162	      0.71054378	      0.02000837	      0.02000156	      0.02000505	      0.02133385	      0.02001346	      0.02003240	      0.05891847	      0.02000173	      0.02133385	      0.02133385	      0.00505352	      0.00686650	      0.00450747	     -0.00263542	     -0.01713533	      0.00793267	     -0.01630774	      0.15635821	     -0.08263976	      0.40635110	     -0.16610719	     -0.29722855	     -0.13436103	      0.30409507	      0.99764168	     -0.12160159	      0.83170438	     -0.64173591
      0.81200000	      0.02000863	      0.52452965	      0.02001742	      0.02003676	      0.23519645	      0.54231202	      0.61931318	      0.02000787	      0.02000031	      0.02000123	      0.02002500	      0.02000214	      0.02000326	      0.69465665	      0.02178400	      0.02000934	      0.02000390	      0.02024171	      0.02310425	      0.45245778	      0.94387940	      0.02001346	      0.12907440	      0.02000057	      0.02000296	      0.94784173	      0.71136786	      0.02000934	      0.02000155	      0.02000518	      0.02112667	      0.02002240	      0.02003340	      0.05784763	      0.02000180	      0.02112667	      0.02112667	      0.00514055	      0.00665210	      0.00430732	     -0.00200229	     -0.01824129	      0.00801704	     -0.01647949	      0.15040738	     -0.07843102	      0.38930178	     -0.21547425	     -0.27788052	     -0.11647577	      0.50719407	      0.97234246	     -0.22169911	      0.84009835	     -0.66427749
      0.81600000	      0.02000715	      0.50883637	      0.02001902	      0.02003977	      0.22638511	      0.52077421	      0.58996102	      0.02000761	      0.02000032	      0.02000144	      0.02002657	      0.02000266	      0.02000343	      0.68009529	      0.02058908	      0.02000997	      0.02000411	      0.02012309	      0.02114257	      0.43437889	      0.90890929	      0.02001415	      0.12955783	      0.02000054	      0.02000296	      0.92875416	      0.71198672	      0.02000962	      0.02000152	      0.02000525	      0.02032453	      0.02006652	      0.02003495	      0.05694347	      0.02000187	      0.02032453	      0.02032453	      0.00520031	      0.00645764	      0.00409532	     -0.00136952	     -0.01922154	      0.00810451	     -0.01656026	      0.14437481	     -0.07432128	      0.37204732	     -0.26272033	     -0.25688480	     -0.10335523	      0.70830685	      0.94916498	     -0.32064691	      0.85194161	     -0.69016474
      0.82000000	      0.02000617	      0.49955388	      0.02002025	      0.02004278	      0.21942190	      0.50170642	      0.57157793	      0.02000745	      0.02000033	      0.02000172	      0.02002825	      0.02000348	      0.02000360	      0.67080738	      0.02042249	      0.02001061	      0.02000432	      0.02012168	      0.02068291	      0.41982597	      0.88126022	      0.02001486	      0.13320196	      0.02000051	      0.02000296	      0.90797201	      0.70380401	      0.02000979	      0.02000148	      0.02000534	      0.02024909	      0.06429260	      0.02003624	      0.05656210	      0.02000191	      0.02024909	      0.02024909	      0.00523231	      0.00627777	      0.00387420	     -0.00073453	     -0.02007928	      0.00819287	     -0.01690719	      0.13939079	     -0.07086252	      0.35859930	     -0.31148867	     -0.23500573	     -0.09584962	      0.88618110	      0.93129621	     -0.40465642	      0.86849837	     -0.71190953
      0.82400000	      0.02000573	      0.49551404	      0.02001972	      0.02003940	      0.21432183	      0.48220205	      0.57233532	      0.02000767	      0.02000034	      0.02000206	      0.02002995	      0.02000475	      0.02000374	      0.66611778	      0.02032395	      0.02001123	      0.02000450	      0.02012180	      0.02040842	      0.40924746	      0.86178705	      0.02001556	      0.13895638	      0.02000048	      0.02000293	      0.88628054	      0.68229910	      0.02000935	      0.02000144	      0.02000540	      0.02022469	      0.16047098	      0.02003674	      0.05590266	      0.02000194	      0.02022469	      0.02022469	      0.00524333	      0.00615440	      0.00364644	     -0.00009624	     -0.02082025	      0.00827892	     -0.01738422	      0.13553302	     -0.06813047	      0.34988589	     -0.35268210	     -0.21003186	     -0.09216807	      1.05091249	      0.91165808	     -0.47903832	      0.89289895	     -0.74845226
      0.82800000	      0.02000523	      0.49223479	      0.02001996	      0.02003896	      0.20911080	      0.46479461	      0.56707781	      0.02000771	      0.02000034	      0.02000260	      0.02003199	      0.02000782	      0.02000390	      0.66173907	      0.02034071	      0.02001197	      0.02000471	      0.02012257	      0.02039957	      0.39808421	      0.84121366	      0.02001638	      0.14568771	      0.02000046	      0.02000294	      0.86394388	      0.66555225	      0.02000886	      0.02000139	      0.02000548	      0.02022584	      0.24885127	      0.02003813	      0.05623468	      0.02000196	      0.02022584	      0.02022584	      0.00522747	      0.00600937	      0.00341425	      0.00054563	     -0.02145180	      0.00835898	     -0.01798232	      0.13150661	     -0.06528017	      0.34006258	     -0.39822159	     -0.18665238	     -0.09223597	      1.20067514	      0.90201726	     -0.54537686	      0.91736675	     -0.76816231
      0.83200000	      0.02000480	      0.48893987	      0.02002032	      0.02003890	      0.20384589	      0.44761320	      0.56061294	      0.02000773	      0.02000035	      0.02000354	      0.02003437	      0.02002891	      0.02000407	      0.65724767	      0.02097900	      0.02001286	      0.02000495	      0.02013162	      0.02109310	      0.38664774	      0.82011151	      0.02001732	      0.15269576	      0.02000045	      0.02000295	      0.84145793	      0.65073178	      0.02000821	      0.02000134	      0.02000556	      0.02040532	      0.33314676	      0.02004049	      0.05704187	      0.02000198	      0.02040532	      0.02040532	      0.00519143	      0.00586678	      0.00317956	      0.00119120	     -0.02198240	      0.00842928	     -0.01864449	      0.12738032	     -0.06238570	      0.32971328	     -0.44381893	     -0.16323844	     -0.09500391	      1.34202185	      0.89785720	     -0.60700115	      0.94356408	     -0.78218833
      0.83600000	      0.02000469	      0.48740753	      0.02002060	      0.02003869	      0.19914476	      0.43371984	      0.55814526	      0.02000797	      0.02000036	      0.02000444	      0.02003668	      0.02399573	      0.02000424	      0.65348387	      0.02104616	      0.02001373	      0.02000518	      0.02013302	      0.02104640	      0.37690397	      0.80231364	      0.02001820	      0.15665937	      0.02000043	      0.02000289	      0.81922362	      0.63600613	      0.02000670	      0.02000130	      0.02000562	      0.02040933	      0.41479194	      0.02004362	      0.05802739	      0.02000202	      0.02040933	      0.02040933	      0.00514182	      0.00574675	      0.00294397	      0.00184081	     -0.02242121	      0.00848618	     -0.01909923	      0.12372124	     -0.05978082	      0.32122701	     -0.46309608	     -0.14683560	     -0.09976288	      1.48031883	      0.89601677	     -0.66644931	      0.97298227	     -0.80029394
      0.84000000	      0.02000484	      0.48857404	      0.02002118	      0.02003949	      0.19511734	      0.42482653	      0.55762709	      0.02000839	      0.02000037	      0.02000460	      0.02003879	      0.03254065	      0.02000441	      0.65104525	      0.02040836	      0.02001456	      0.02000540	      0.02012459	      0.02038409	      0.36898955	      0.78815901	      0.02001895	      0.15744798	      0.02000039	      0.02000276	      0.79729133	      0.62226336	      0.02000517	      0.02000125	      0.02000569	      0.02022620	      0.49175939	      0.02004829	      0.05935739	      0.02000209	      0.02022620	      0.02022620	      0.00508165	      0.00563716	      0.00270879	      0.00249502	     -0.02277766	      0.00852623	     -0.01935463	      0.12060531	     -0.05747003	      0.31492675	     -0.45489439	     -0.13973356	     -0.10628144	      1.61370244	      0.89767957	     -0.72316846	      1.00459293	     -0.81706330
      0.84400000	      0.02000503	      0.48930332	      0.02002157	      0.02003965	      0.19102144	      0.41524298	      0.55797643	      0.02000892	      0.02000038	      0.02000480	      0.02004119	      0.04098789	      0.02000460	      0.64840898	      0.02042297	      0.02001552	      0.02000565	      0.02012531	      0.02037104	      0.36083274	      0.77356880	      0.02001978	      0.15809518	      0.02000037	      0.02000264	      0.77575431	      0.60907133	      0.02000417	      0.02000120	      0.02000576	      0.02022639	      0.56520202	      0.02005450	      0.06105303	      0.02000215	      0.02022639	      0.02022639	      0.00501560	      0.00554022	      0.00247500	      0.00315445	     -0.02306111	      0.00854613	     -0.01962437	      0.11740464	     -0.05510686	      0.30866418	     -0.44597448	     -0.13185628	     -0.11422976	      1.74216417	      0.90256022	     -0.77678525	      1.03873466	     -0.83399253
      0.84800000	      0.02000524	      0.48998627	      0.02002182	      0.02003937	      0.18697680	      0.40545569	      0.55896919	      0.02000959	      0.02000038	      0.02000502	      0.02004389	      0.04944644	      0.02000480	      0.64592041	      0.02049446	      0.02001665	      0.02000593	      0.02012603	      0.02039123	      0.35261253	      0.75883089	      0.02002070	      0.15872106	      0.02000034	      0.02000254	      0.75469968	      0.59629195	      0.02000348	      0.02000116	      0.02000584	      0.02023004	      0.63577811	      0.02006307	      0.06302578	      0.02000222	      0.02023004	      0.02023004	      0.00494753	      0.00545258	      0.00224331	      0.00381951	     -0.02328048	      0.00854280	     -0.01996791	      0.11422253	     -0.05274728	      0.30259100	     -0.43670108	     -0.12357191	     -0.12332773	      1.86504849	      0.91065823	     -0.82730218	      1.07475499	     -0.84969806
      0.85200000	      0.02000552	      0.49053571	      0.02002202	      0.02003888	      0.18298806	      0.39550601	      0.56039861	      0.02001045	      0.02000039	      0.02000528	      0.02004709	      0.05797265	      0.02000505	      0.64352925	      0.02041396	      0.02001804	      0.02000626	      0.02012727	      0.02033267	      0.34432671	      0.74396801	      0.02002177	      0.15922233	      0.02000032	      0.02000245	      0.73414698	      0.58434693	      0.02000299	      0.02000112	      0.02000595	      0.02022536	      0.70236369	      0.02007539	      0.06522017	      0.02000229	      0.02022536	      0.02022536	      0.00488136	      0.00537361	      0.00201420	      0.00449018	     -0.02344410	      0.00851338	     -0.02031726	      0.11101744	     -0.05036610	      0.29666865	     -0.42718812	     -0.11493819	     -0.13332229	      1.98240119	      0.92211985	     -0.87383673	      1.11248024	     -0.86467172
      0.85600000	      0.02000578	      0.49119959	      0.02002199	      0.02003795	      0.17910053	      0.38571269	      0.56214818	      0.02001141	      0.02000040	      0.02000552	      0.02005034	      0.06663260	      0.02000529	      0.64139596	      0.02042091	      0.02001953	      0.02000658	      0.02012768	      0.02032383	      0.33608413	      0.72926913	      0.02002278	      0.15967805	      0.02000031	      0.02000236	      0.71421228	      0.57296527	      0.02000261	      0.02000108	      0.02000604	      0.02022466	      0.76549766	      0.02009106	      0.06773181	      0.02000234	      0.02022466	      0.02022466	      0.00482050	      0.00530120	      0.00178795	      0.00516578	     -0.02355950	      0.00845525	     -0.02069768	      0.10789348	     -0.04803358	      0.29104747	     -0.41780289	     -0.10622311	     -0.14400580	      2.09453526	      0.93643309	     -0.91715514	      1.15171136	     -0.87837821
      0.86000000	      0.02000609	      0.49214240	      0.02002200	      0.02003737	      0.17539687	      0.37631125	      0.56415896	      0.02001262	      0.02000041	      0.02000580	      0.02005459	      0.07549324	      0.02000558	      0.63954759	      0.02197229	      0.02002134	      0.02000695	      0.02017543	      0.02121214	      0.32805902	      0.71500684	      0.02002396	      0.16010533	      0.02000029	      0.02000229	      0.69495011	      0.56211176	      0.02000232	      0.02000104	      0.02000618	      0.02063656	      0.82542069	      0.02015743	      0.07036714	      0.02000240	      0.02063656	      0.02063656	      0.00476809	      0.00523435	      0.00156466	      0.00584485	     -0.02363346	      0.00836597	     -0.02110374	      0.10484985	     -0.04576514	      0.28576513	     -0.40866092	     -0.09756415	     -0.15520069	      2.20147565	      0.95336746	     -0.95730882	      1.19223354	     -0.89088921
      0.86400000	      0.02000643	      0.49344086	      0.02002198	      0.02003656	      0.17190976	      0.36754427	      0.56613064	      0.02001406	      0.02000042	      0.02000611	      0.02005935	      0.08463163	      0.02000593	      0.63810248	      0.02215249	      0.02002343	      0.02000734	      0.02018906	      0.02126482	      0.32030766	      0.70130147	      0.02002523	      0.16047376	      0.02000028	      0.02000222	      0.67636711	      0.55201781	      0.02000209	      0.02000101	      0.02000634	      0.02069044	      0.88167902	      0.02042082	      0.07334577	      0.02000246	      0.02069044	      0.02069044	      0.00472682	      0.00517144	      0.00134425	      0.00652507	     -0.02367192	      0.00824325	     -0.02152569	      0.10193113	     -0.04358826	      0.28085249	     -0.40000130	     -0.08920861	     -0.16678685	      2.30329558	      0.97283690	     -0.99398034	      1.23366716	     -0.90208841
      0.86800000	      0.02000678	      0.49528682	      0.02002197	      0.02003581	      0.16869777	      0.35965771	      0.56801968	      0.02001574	      0.02000043	      0.02000644	      0.02006432	      0.09409976	      0.02000632	      0.63710110	      0.02214996	      0.02002581	      0.02000777	      0.02018644	      0.02118686	      0.31300186	      0.68849303	      0.02002657	      0.16082116	      0.02000027	      0.02000213	      0.65851560	      0.54250889	      0.02000191	      0.02000098	      0.02000653	      0.02066193	      0.93462106	      0.02170737	      0.07641669	      0.02000251	      0.02066193	      0.02066193	      0.00469900	      0.00511161	      0.00112642	      0.00720328	     -0.02368013	      0.00808488	     -0.02195306	      0.09917916	     -0.04154354	      0.27638726	     -0.39207394	     -0.08132963	     -0.17868960	      2.40061904	      0.99443890	     -1.02765066	      1.27569542	     -0.91209389
      0.87200000	      0.02000712	      0.49770058	      0.02002203	      0.02003529	      0.16578648	      0.35287922	      0.56945561	      0.02001765	      0.02000044	      0.02000679	      0.02006966	      0.10397712	      0.02000676	      0.63648885	      0.02209895	      0.02002847	      0.02000820	      0.02018021	      0.02108878	      0.30622798	      0.67678398	      0.02002800	      0.16106008	      0.02000025	      0.02000208	      0.64141617	      0.53378780	      0.02000177	      0.02000095	      0.02000675	      0.02061712	      0.98308066	      0.02534702	      0.07962094	      0.02000256	      0.02061712	      0.02061712	      0.00468656	      0.00505367	      0.00091072	      0.00787543	     -0.02366271	      0.00788864	     -0.02236536	      0.09661982	     -0.03966050	      0.27235015	     -0.38509501	     -0.07416299	     -0.19087449	      2.49382456	      1.01796432	     -1.05858292	      1.31774982	     -0.92103318
      0.87600000	      0.02000745	      0.49682923	      0.02002240	      0.02003554	      0.16241693	      0.34577326	      0.56530423	      0.02001953	      0.02000045	      0.02000722	      0.02007445	      0.11486987	      0.02000725	      0.63320467	      0.02203435	      0.02003125	      0.02000867	      0.02017675	      0.02101219	      0.29874788	      0.66330522	      0.02002935	      0.15830187	      0.02000024	      0.02000202	      0.62555953	      0.53018707	      0.02000163	      0.02000092	      0.02000696	      0.02058183	      0.99981131	      0.03367411	      0.08275729	      0.02000263	      0.02058183	      0.02058183	      0.00469108	      0.00499711	      0.00069655	      0.00853653	     -0.02362377	      0.00765237	     -0.02248306	      0.09391729	     -0.03779057	      0.26690547	     -0.37776893	     -0.06799205	     -0.20383301	      2.59517237	      1.04213670	     -1.09410633	      1.35810193	     -0.93188169
      0.88000000	      0.02000772	      0.49481488	      0.02002298	      0.02003623	      0.15910617	      0.33942877	      0.55819467	      0.02002123	      0.02000046	      0.02000769	      0.02007767	      0.12659141	      0.02000778	      0.62893204	      0.02177932	      0.02003391	      0.02000913	      0.02016220	      0.02084296	      0.29155136	      0.65015925	      0.02003060	      0.15388471	      0.02000024	      0.02000197	      0.61064420	      0.52926928	      0.02000152	      0.02000089	      0.02000720	      0.02048517	      0.99995551	      0.04505582	      0.08588881	      0.02000272	      0.02048517	      0.02048517	      0.00471386	      0.00494120	      0.00048337	      0.00918063	     -0.02356699	      0.00737417	     -0.02240700	      0.09135138	     -0.03608723	      0.26112145	     -0.37127589	     -0.06292021	     -0.21744045	      2.69835228	      1.06742831	     -1.13025633	      1.39756506	     -0.94282103
      0.88400000	      0.02000753	      0.49773328	      0.02002563	      0.02004267	      0.15679105	      0.34059911	      0.54369690	      0.02002043	      0.02000047	      0.02000816	      0.02009294	      0.14014601	      0.02000830	      0.62765013	      0.02257233	      0.02003708	      0.02000956	      0.02025071	      0.02135950	      0.28602674	      0.64054885	      0.02003199	      0.15092026	      0.02000023	      0.02000194	      0.59572727	      0.53140316	      0.02000144	      0.02000087	      0.02000757	      0.02083659	      0.99996893	      0.05764299	      0.08979366	      0.02000278	      0.02083659	      0.02083659	      0.00475071	      0.00483785	      0.00027079	      0.00980082	     -0.02349547	      0.00705274	     -0.02244683	      0.08935727	     -0.03472529	      0.25628137	     -0.37057391	     -0.06424308	     -0.23078641	      2.78086569	      1.09997721	     -1.15430785	      1.43361769	     -0.92911059
      0.88800000	      0.02000756	      0.49827748	      0.02002683	      0.02004417	      0.15462724	      0.33874232	      0.53496321	      0.02002084	      0.02000048	      0.02000869	      0.02008548	      0.15329294	      0.02000882	      0.62495963	      0.02163816	      0.02003857	      0.02000994	      0.02016489	      0.02077056	      0.28135344	      0.63221545	      0.02003289	      0.14644756	      0.02000022	      0.02000189	      0.58202414	      0.53137112	      0.02000137	      0.02000085	      0.02000792	      0.02045405	      0.99997688	      0.06704747	      0.09342836	      0.02000285	      0.02045405	      0.02045405	      0.00481130	      0.00477590	      0.00005860	      0.01038923	     -0.02341126	      0.00668785	     -0.02224857	      0.08756945	     -0.03362506	      0.25191985	     -0.36857294	     -0.06225261	     -0.24506364	      2.87282191	      1.12868928	     -1.18258673	      1.47370965	     -0.93256851
      0.89200000	      0.02000762	      0.49869491	      0.02002783	      0.02004660	      0.15290472	      0.33692117	      0.52845094	      0.02002145	      0.02000049	      0.02000927	      0.02009662	      0.16674795	      0.02000932	      0.62215835	      0.02233844	      0.02004007	      0.02001026	      0.02024418	      0.02124237	      0.27795357	      0.62611527	      0.02003380	      0.14139212	      0.02000021	      0.02000185	      0.56911956	      0.53044655	      0.02000130	      0.02000082	      0.02000831	      0.02076443	      0.99998146	      0.07765965	      0.09676961	      0.02000291	      0.02076443	      0.02076443	      0.00489194	      0.00473137	     -0.00015329	      0.01093707	     -0.02331499	      0.00628068	     -0.02190791	      0.08612347	     -0.03282554	      0.24821977	     -0.36745972	     -0.05971192	     -0.26011380	      2.96688860	      1.15647313	     -1.21076075	      1.51506365	     -0.94181900
      0.89600000	      0.02000749	      0.50098886	      0.02002955	      0.02005057	      0.15184817	      0.33816026	      0.52026984	      0.02002105	      0.02000050	      0.02000987	      0.02009477	      0.18133895	      0.02000976	      0.62052094	      0.02206915	      0.02004024	      0.02001050	      0.02022387	      0.02110966	      0.27602828	      0.62279781	      0.02003441	      0.13655201	      0.02000021	      0.02000182	      0.55668810	      0.52995119	      0.02000124	      0.02000080	      0.02000879	      0.02066930	      0.99998429	      0.08994110	      0.10037913	      0.02000296	      0.02066930	      0.02066930	      0.00498808	      0.00467991	     -0.00036484	      0.01143492	     -0.02320617	      0.00583372	     -0.02152419	      0.08511133	     -0.03232802	      0.24526205	     -0.36942632	     -0.05942649	     -0.27562125	      3.05528611	      1.18640030	     -1.23502779	      1.55578746	     -0.94468026
      0.90000000	      0.02000735	      0.50322927	      0.02003112	      0.02005456	      0.15120754	      0.33975555	      0.51335930	      0.02002060	      0.02000051	      0.02001054	      0.02009327	      0.19656403	      0.02001015	      0.61886640	      0.02185686	      0.02003959	      0.02001065	      0.02021491	      0.02102546	      0.27527029	      0.62150959	      0.02003478	      0.13116221	      0.02000020	      0.02000178	      0.54483513	      0.52928624	      0.02000119	      0.02000078	      0.02000931	      0.02060948	      0.99998629	      0.09963166	      0.10402962	      0.02000300	      0.02060948	      0.02060948	      0.00509913	      0.00464282	     -0.00057587	      0.01187321	     -0.02308381	      0.00535054	     -0.02100840	      0.08441977	     -0.03208467	      0.24281298	     -0.37266182	     -0.05903211	     -0.29180878	      3.14223604	      1.21625215	     -1.25757052	      1.59810636	     -0.95031542
      0.90400000	      0.02000690	      0.50881600	      0.02003549	      0.02006899	      0.15135104	      0.34675719	      0.50152252	      0.02001861	      0.02000051	      0.02001123	      0.02009172	      0.21370218	      0.02001045	      0.61917954	      0.02168280	      0.02003847	      0.02001072	      0.02020955	      0.02096755	      0.27603572	      0.62325372	      0.02003499	      0.12658191	      0.02000020	      0.02000175	      0.53307428	      0.53025618	      0.02000116	      0.02000076	      0.02001002	      0.02056564	      0.99998750	      0.10986464	      0.10822986	      0.02000301	      0.02056564	      0.02056564	      0.00521816	      0.00458040	     -0.00078608	      0.01224265	     -0.02294689	      0.00483563	     -0.02052663	      0.08419437	     -0.03211418	      0.24111890	     -0.38089723	     -0.06313013	     -0.30801015	      3.21693144	      1.25032320	     -1.27234263	      1.63854634	     -0.93908954
      0.90800000	      0.02000662	      0.51257660	      0.02003859	      0.02008147	      0.15169683	      0.35144885	      0.49403383	      0.02001753	      0.02000052	      0.02001202	      0.02008872	      0.23071939	      0.02001069	      0.61851647	      0.02148462	      0.02003663	      0.02001071	      0.02020280	      0.02090505	      0.27765824	      0.62635230	      0.02003486	      0.12078968	      0.02000019	      0.02000172	      0.52211478	      0.52944162	      0.02000112	      0.02000074	      0.02001080	      0.02051705	      0.99998865	      0.11693659	      0.11245530	      0.02000304	      0.02051705	      0.02051705	      0.00534764	      0.00455524	     -0.00099499	      0.01253458	     -0.02279418	      0.00429457	     -0.01984091	      0.08419286	     -0.03233499	      0.23974927	     -0.38862193	     -0.06479183	     -0.32548771	      3.29942521	      1.28179791	     -1.29079290	      1.68318995	     -0.93992171
      0.91200000	      0.02000631	      0.51683042	      0.02005056	      0.02018412	      0.15251653	      0.35713149	      0.48712178	      0.02001645	      0.02000052	      0.02001287	      0.02010025	      0.24804855	      0.02001086	      0.61827630	      0.02196154	      0.02003529	      0.02001063	      0.02030847	      0.02136558	      0.28040705	      0.63156970	      0.02003520	      0.11476789	      0.02000019	      0.02000169	      0.51145181	      0.52826262	      0.02000109	      0.02000072	      0.02001176	      0.02080033	      0.99998953	      0.12543306	      0.11661806	      0.02000304	      0.02080033	      0.02080033	      0.00548102	      0.00454214	     -0.00120198	      0.01274104	     -0.02262395	      0.00373417	     -0.01906999	      0.08452424	     -0.03276242	      0.23893800	     -0.39817626	     -0.06699771	     -0.34373888	      3.38171420	      1.31358611	     -1.30721142	      1.72693913	     -0.93951028
      0.91600000	      0.02000600	      0.52126234	      0.02004743	      0.02014282	      0.15377241	      0.36341312	      0.48125711	      0.02001526	      0.02000052	      0.02001375	      0.02008284	      0.26510693	      0.02001095	      0.61834280	      0.02123499	      0.02003221	      0.02001046	      0.02020644	      0.02089318	      0.28415165	      0.63867610	      0.02003395	      0.10864959	      0.02000018	      0.02000166	      0.50104000	      0.52657312	      0.02000105	      0.02000070	      0.02001292	      0.02048370	      0.99999024	      0.13559344	      0.12064910	      0.02000305	      0.02048370	      0.02048370	      0.00561421	      0.00454587	     -0.00140624	      0.01285499	     -0.02243392	      0.00316242	     -0.01822824	      0.08515726	     -0.03337190	      0.23866816	     -0.40913321	     -0.06946886	     -0.36260649	      3.46233551	      1.34569855	     -1.32168962	      1.77079439	     -0.93925669
      0.92000000	      0.02000570	      0.52553560	      0.02006026	      0.02032033	      0.15540050	      0.37021983	      0.47576552	      0.02001419	      0.02000052	      0.02001465	      0.02008503	      0.28167939	      0.02001098	      0.61851351	      0.02147892	      0.02003011	      0.02001025	      0.02027346	      0.02119272	      0.28873680	      0.64736040	      0.02003350	      0.10205403	      0.02000018	      0.02000163	      0.49081592	      0.52485227	      0.02000103	      0.02000069	      0.02001439	      0.02064883	      0.99999080	      0.14086724	      0.12513698	      0.02000304	      0.02064883	      0.02064883	      0.00574248	      0.00456353	     -0.00160673	      0.01287061	     -0.02222138	      0.00258825	     -0.01728500	      0.08607108	     -0.03413329	      0.23875619	     -0.42141336	     -0.07236918	     -0.38195918	      3.54079873	      1.37825422	     -1.33388562	      1.81563469	     -0.93593203
      0.92400000	      0.02000541	      0.52984645	      0.02007593	      0.02057892	      0.15747335	      0.37743177	      0.47170018	      0.02001317	      0.02000052	      0.02001550	      0.02008144	      0.29718799	      0.02001093	      0.61902992	      0.02138500	      0.02002785	      0.02000999	      0.02028515	      0.02123533	      0.29425340	      0.65787604	      0.02003270	      0.09543928	      0.02000017	      0.02000160	      0.48073206	      0.52231190	      0.02000100	      0.02000067	      0.02001623	      0.02065018	      0.99999125	      0.15072958	      0.12946371	      0.02000302	      0.02065018	      0.02065018	      0.00586224	      0.00460061	     -0.00180205	      0.01278372	     -0.02198321	      0.00202139	     -0.01628475	      0.08728522	     -0.03505568	      0.23941505	     -0.43478591	     -0.07543429	     -0.40172476	      3.61775497	      1.41115739	     -1.34432103	      1.85954395	     -0.93180865
      0.92800000	      0.02000514	      0.53337848	      0.02009068	      0.02089079	      0.15986570	      0.38438633	      0.46904566	      0.02001228	      0.02000052	      0.02001624	      0.02007460	      0.31115019	      0.02001082	      0.61943253	      0.02106815	      0.02002557	      0.02000968	      0.02024366	      0.02105453	      0.30042210	      0.66963130	      0.02003152	      0.08848832	      0.02000017	      0.02000158	      0.47077993	      0.51930384	      0.02000098	      0.02000066	      0.02001865	      0.02052081	      0.99999163	      0.15763424	      0.13394449	      0.02000301	      0.02052081	      0.02052081	      0.00597050	      0.00465966	     -0.00199025	      0.01259211	     -0.02171555	      0.00147247	     -0.01519983	      0.08874019	     -0.03609751	      0.24040151	     -0.44855985	     -0.07833071	     -0.42176318	      3.69338260	      1.44401343	     -1.35315890	      1.90388018	     -0.92640128
      0.93200000	      0.02000471	      0.54043577	      0.02015644	      0.02301183	      0.16308114	      0.39754214	      0.45989573	      0.02001085	      0.02000051	      0.02001668	      0.02007175	      0.32550782	      0.02001062	      0.62232116	      0.02121774	      0.02002361	      0.02000934	      0.02031083	      0.02137187	      0.30782427	      0.68410609	      0.02003043	      0.08201605	      0.02000017	      0.02000156	      0.46043937	      0.51864473	      0.02000097	      0.02000064	      0.02002222	      0.02066139	      0.99999174	      0.16265113	      0.13945328	      0.02000296	      0.02066139	      0.02066139	      0.00606029	      0.00468271	     -0.00216868	      0.01229572	     -0.02141283	      0.00095307	     -0.01416437	      0.09067826	     -0.03731372	      0.24226886	     -0.46826313	     -0.08687292	     -0.43981680	      3.74688476	      1.48212940	     -1.35033190	      1.94438156	     -0.89117572
      0.93600000	      0.02000455	      0.54127372	      0.02013673	      0.02280324	      0.16599441	      0.40237983	      0.46240040	      0.02001036	      0.02000051	      0.02001700	      0.02006557	      0.33470124	      0.02001042	      0.62193003	      0.02099686	      0.02002165	      0.02000900	      0.02028505	      0.02129233	      0.31498508	      0.69773577	      0.02002903	      0.07480868	      0.02000017	      0.02000153	      0.45079424	      0.51359725	      0.02000094	      0.02000063	      0.02002673	      0.02057907	      0.99999204	      0.16859011	      0.14390845	      0.02000293	      0.02057907	      0.02057907	      0.00614034	      0.00480155	     -0.00233412	      0.01189643	     -0.02106632	      0.00047551	     -0.01294798	      0.09252539	     -0.03855328	      0.24386454	     -0.48089383	     -0.08806197	     -0.46009626	      3.82328910	      1.51340910	     -1.35835522	      1.98842229	     -0.88914763
      0.94000000	      0.02000435	      0.54301743	      0.02014842	      0.02364829	      0.16942743	      0.40950933	      0.46340328	      0.02000970	      0.02000050	      0.02001696	      0.02006138	      0.34241602	      0.02001015	      0.62256037	      0.02097745	      0.02001996	      0.02000863	      0.02031504	      0.02146073	      0.32289877	      0.71299680	      0.02002776	      0.06781876	      0.02000016	      0.02000150	      0.44098433	      0.50919971	      0.02000093	      0.02000062	      0.02003351	      0.02062247	      0.99999221	      0.17456478	      0.14876040	      0.02000290	      0.02062247	      0.02062247	      0.00620097	      0.00491769	     -0.00248292	      0.01139772	     -0.02066340	      0.00005237	     -0.01173570	      0.09469575	     -0.03991133	      0.24602689	     -0.49568250	     -0.09140288	     -0.47888313	      3.88741459	      1.54694241	     -1.35981266	      2.02984639	     -0.87302695
      0.94400000	      0.02000428	      0.54175353	      0.02021806	      0.02362038	      0.17288509	      0.41325528	      0.46986346	      0.02000940	      0.02000050	      0.02001662	      0.02006539	      0.34639592	      0.02000989	      0.62182421	      0.02141579	      0.02001896	      0.02000834	      0.02056225	      0.02225474	      0.33085808	      0.72823276	      0.02002815	      0.06071197	      0.02000016	      0.02000148	      0.43143735	      0.50289230	      0.02000091	      0.02000060	      0.02004387	      0.02102799	      0.99999241	      0.17996146	      0.15334206	      0.02000287	      0.02102799	      0.02102799	      0.00624422	      0.00508179	     -0.00261151	      0.01080429	     -0.02018938	     -0.00030459	     -0.01045355	      0.09692649	     -0.04131180	      0.24815617	     -0.50716538	     -0.09184166	     -0.49781764	      3.95701630	      1.57782683	     -1.36402005	      2.07166575	     -0.86740252
      0.94800000	      0.02000417	      0.53959269	      0.02021439	      0.02293818	      0.17655225	      0.41682851	      0.47775739	      0.02000903	      0.02000049	      0.02001603	      0.02006429	      0.34767977	      0.02000959	      0.62081361	      0.02148706	      0.02001772	      0.02000801	      0.02068687	      0.02260096	      0.33901898	      0.74389914	      0.02002765	      0.05430510	      0.02000016	      0.02000145	      0.42193363	      0.49601034	      0.02000089	      0.02000059	      0.02006318	      0.02117608	      0.99999255	      0.18478375	      0.15796638	      0.02000285	      0.02117608	      0.02117608	      0.00626632	      0.00526647	     -0.00271667	      0.01012190	     -0.01963121	     -0.00058547	     -0.00920123	      0.09928229	     -0.04277261	      0.25050990	     -0.51799226	     -0.09226909	     -0.51561289	      4.02223648	      1.60821776	     -1.36626838	      2.11175649	     -0.85978928
      0.95200000	      0.02000402	      0.53657150	      0.02016554	      0.02199523	      0.18041467	      0.42015800	      0.48726221	      0.02000857	      0.02000048	      0.02001527	      0.02005828	      0.34635107	      0.02000926	      0.61954407	      0.02131330	      0.02001630	      0.02000765	      0.02067925	      0.02262308	      0.34735027	      0.75993658	      0.02002608	      0.04848268	      0.02000016	      0.02000143	      0.41247429	      0.48858450	      0.02000088	      0.02000059	      0.02011276	      0.02111483	      0.99999265	      0.18934959	      0.16255148	      0.02000282	      0.02111483	      0.02111483	      0.00626615	      0.00546962	     -0.00279567	      0.00935735	     -0.01898059	     -0.00078292	     -0.00797445	      0.10175934	     -0.04428854	      0.25305721	     -0.52803436	     -0.09254302	     -0.53193481	      4.08224225	      1.63789049	     -1.36647965	      2.14964865	     -0.85019876
      0.95600000	      0.02000343	      0.53242672	      0.02017606	      0.02155444	      0.18444112	      0.42267892	      0.49913818	      0.02000718	      0.02000048	      0.02001464	      0.02006722	      0.34244126	      0.02000912	      0.61791883	      0.02151623	      0.02001644	      0.02000762	      0.02093755	      0.02319407	      0.35582667	      0.77627130	      0.02002873	      0.04277545	      0.02000015	      0.02000140	      0.40308297	      0.48059148	      0.02000088	      0.02000058	      0.02042564	      0.02140485	      0.99999267	      0.19343918	      0.16569674	      0.02000279	      0.02140485	      0.02140485	      0.00624372	      0.00569140	     -0.00284618	      0.00851839	     -0.01823521	     -0.00089216	     -0.00672742	      0.10436353	     -0.04585062	      0.25568032	     -0.53678840	     -0.09205307	     -0.54659503	      4.13719693	      1.66631794	     -1.36506865	      2.18525510	     -0.83982592
      0.96000000	      0.02000356	      0.53002449	      0.02021579	      0.02180090	      0.18891437	      0.42858121	      0.50805080	      0.02000728	      0.02000047	      0.02001351	      0.02007110	      0.33757095	      0.02000867	      0.61738596	      0.02159820	      0.02001543	      0.02000721	      0.02113177	      0.02360496	      0.36478311	      0.79374276	      0.02003013	      0.03816252	      0.02000015	      0.02000139	      0.39354791	      0.47348155	      0.02000087	      0.02000057	      0.02107400	      0.02158473	      0.99999262	      0.19700007	      0.17208334	      0.02000275	      0.02158473	      0.02158473	      0.00619739	      0.00589585	     -0.00286621	      0.00761344	     -0.01739839	     -0.00091101	     -0.00557631	      0.10720860	     -0.04750601	      0.25891923	     -0.54835835	     -0.09455583	     -0.55782592	      4.17433170	      1.69583157	     -1.35611138	      2.21552057	     -0.81285005
      0.96400000	      0.02000387	      0.52385038	      0.02014786	      0.02103524	      0.19312159	      0.42996808	      0.52391289	      0.02000776	      0.02000046	      0.02001242	      0.02006046	      0.32873483	      0.02000822	      0.61472580	      0.02133540	      0.02001381	      0.02000672	      0.02106064	      0.02352778	      0.37322517	      0.81001926	      0.02002733	      0.03370011	      0.02000015	      0.02000137	      0.38433107	      0.46418242	      0.02000086	      0.02000057	      0.02132754	      0.02142743	      0.99999265	      0.19978490	      0.17618924	      0.02000274	      0.02142743	      0.02142743	      0.00613361	      0.00615162	     -0.00285427	      0.00665103	     -0.01647777	     -0.00084006	     -0.00438130	      0.10993873	     -0.04913386	      0.26160427	     -0.55452688	     -0.09292203	     -0.56860859	      4.21856518	      1.72046509	     -1.35217196	      2.24517023	     -0.80344632
      0.96800000	      0.02000381	      0.51721758	      0.02003891	      0.02011464	      0.19742529	      0.43161963	      0.54069093	      0.02000770	      0.02000046	      0.02001148	      0.02003993	      0.31790289	      0.02000784	      0.61174194	      0.02024991	      0.02001207	      0.02000631	      0.02022953	      0.02113313	      0.38162559	      0.82624186	      0.02002049	      0.03007854	      0.02000015	      0.02000135	      0.37517079	      0.45453727	      0.02000085	      0.02000056	      0.02028865	      0.02028923	      0.99999261	      0.20184340	      0.18016028	      0.02000273	      0.02028923	      0.02028923	      0.00605082	      0.00641563	     -0.00280964	      0.00563903	     -0.01548382	     -0.00068286	     -0.00324574	      0.11272154	     -0.05079414	      0.26435623	     -0.56010286	     -0.09141434	     -0.57699947	      4.25480109	      1.74306021	     -1.34610273	      2.27088446	     -0.79219497
      0.97200000	      0.02000381	      0.51005278	      0.02003429	      0.02008683	      0.20183078	      0.43320341	      0.55876659	      0.02000758	      0.02000045	      0.02001060	      0.02003793	      0.30529009	      0.02000750	      0.60847727	      0.02022677	      0.02001135	      0.02000603	      0.02023362	      0.02115802	      0.39003408	      0.84248588	      0.02001971	      0.02676029	      0.02000015	      0.02000134	      0.36607536	      0.44457274	      0.02000085	      0.02000056	      0.02027802	      0.02027802	      0.99999251	      0.20308899	      0.18390374	      0.02000272	      0.02027802	      0.02027802	      0.00595028	      0.00668529	     -0.00273235	      0.00458436	     -0.01442895	     -0.00044589	     -0.00209939	      0.11559527	     -0.05248210	      0.26707918	     -0.56497164	     -0.08964240	     -0.58290191	      4.28254463	      1.76324163	     -1.33790237	      2.29249397	     -0.77910833
      0.97600000	      0.02000389	      0.50263642	      0.02009035	      0.02040609	      0.20631666	      0.43489927	      0.57747539	      0.02000742	      0.02000044	      0.02000995	      0.02006282	      0.29101467	      0.02000724	      0.60497578	      0.02077682	      0.02001269	      0.02000608	      0.02095470	      0.02340873	      0.39840740	      0.85864428	      0.02003551	      0.02421057	      0.02000015	      0.02000133	      0.35698952	      0.43448250	      0.02000085	      0.02000056	      0.02107583	      0.02107583	      0.99999231	      0.20348533	      0.18722843	      0.02000270	      0.02107583	      0.02107583	      0.00583341	      0.00695846	     -0.00262301	      0.00349311	     -0.01332750	     -0.00013805	     -0.00089119	      0.11857244	     -0.05417977	      0.26970045	     -0.56946101	     -0.08780547	     -0.58624034	      4.30111627	      1.78080160	     -1.32662963	      2.30947063	     -0.76422768
      0.98000000	      0.02000391	      0.49507381	      0.02006299	      0.02025763	      0.21083067	      0.43651783	      0.59647998	      0.02000735	      0.02000044	      0.02000912	      0.02005220	      0.27499936	      0.02000688	      0.60116294	      0.02059053	      0.02001127	      0.02000568	      0.02085873	      0.02326641	      0.40666321	      0.87451048	      0.02002992	      0.02301784	      0.02000015	      0.02000132	      0.34813959	      0.42357509	      0.02000085	      0.02000056	      0.02090937	      0.02090937	      0.99999215	      0.20343267	      0.19061908	      0.02000270	      0.02090937	      0.02090937	      0.00570234	      0.00723665	     -0.00248255	      0.00237098	     -0.01219577	      0.00022990	      0.00046011	      0.12166030	     -0.05585699	      0.27207251	     -0.57356409	     -0.08579390	     -0.58733962	      4.31234107	      1.79474625	     -1.31595508	      2.32187765	     -0.74916570
      0.98400000	      0.02000376	      0.48904470	      0.02003642	      0.02013102	      0.21555273	      0.44259748	      0.61247771	      0.02000709	      0.02000043	      0.02000837	      0.02003740	      0.25889988	      0.02000654	      0.59785443	      0.02032094	      0.02000976	      0.02000530	      0.02055642	      0.02254501	      0.41485317	      0.89051944	      0.02002089	      0.02292991	      0.02000015	      0.02000131	      0.33919466	      0.41356354	      0.02000087	      0.02000057	      0.02054733	      0.02054733	      0.99999181	      0.20202505	      0.19363663	      0.02000269	      0.02054733	      0.02054733	      0.00555738	      0.00749032	     -0.00231211	      0.00122361	     -0.01105130	      0.00064596	      0.00115106	      0.12458639	     -0.05766248	      0.27555603	     -0.58038045	     -0.08748729	     -0.58485820	      4.30538056	      1.80686938	     -1.29811403	      2.32751083	     -0.72062430
      0.98800000	      0.02000376	      0.48019075	      0.02003254	      0.02010744	      0.21992392	      0.44474958	      0.63359095	      0.02000704	      0.02000042	      0.02000779	      0.02003608	      0.24000452	      0.02000626	      0.59283556	      0.02030696	      0.02000931	      0.02000509	      0.02062901	      0.02274762	      0.42242173	      0.90506075	      0.02002047	      0.02296040	      0.02000015	      0.02000131	      0.33051654	      0.40188148	      0.02000088	      0.02000057	      0.02057082	      0.02057082	      0.99999150	      0.19964333	      0.19558991	      0.02000269	      0.02057082	      0.02057082	      0.00540518	      0.00777664	     -0.00211310	      0.00005666	     -0.00991165	      0.00109725	      0.00207618	      0.12744452	     -0.05936640	      0.27806535	     -0.58261529	     -0.08551225	     -0.58177204	      4.30155878	      1.81327945	     -1.28424617	      2.33026380	     -0.70688278
      0.99200000	      0.02000380	      0.47091032	      0.02002917	      0.02009134	      0.22418092	      0.44728252	      0.65536950	      0.02000699	      0.02000042	      0.02000727	      0.02003473	      0.21989082	      0.02000598	      0.58730833	      0.02031608	      0.02000886	      0.02000489	      0.02076810	      0.02307268	      0.42959153	      0.91882827	      0.02001997	      0.02371612	      0.02000015	      0.02000131	      0.32196273	      0.38975458	      0.02000089	      0.02000058	      0.02064326	      0.02064326	      0.99999112	      0.19659813	      0.19563672	      0.02000269	      0.02064326	      0.02064326	      0.00524550	      0.00806436	     -0.00188737	     -0.00112418	     -0.00879288	      0.00157022	      0.00278479	      0.13016504	     -0.06106611	      0.28062559	     -0.58406404	     -0.08368386	     -0.57685520	      4.29033503	      1.81566563	     -1.26932658	      2.32803357	     -0.69340573
      0.99600000	      0.02000381	      0.46155087	      0.02002272	      0.02005477	      0.22832768	      0.45007281	      0.67722966	      0.02000696	      0.02000041	      0.02000681	      0.02003084	      0.19871576	      0.02000573	      0.58148515	      0.02027612	      0.02000836	      0.02000470	      0.02079138	      0.02312766	      0.43640839	      0.93188208	      0.02001742	      0.02538271	      0.02000015	      0.02000131	      0.31352920	      0.37717371	      0.02000090	      0.02000059	      0.02061273	      0.02061273	      0.99999064	      0.19268581	      0.19677666	      0.02000271	      0.02061273	      0.02061273	      0.00507960	      0.00835074	     -0.00163732	     -0.00231302	     -0.00770910	      0.00205075	      0.00341584	      0.13281598	     -0.06272966	      0.28309587	     -0.58505383	     -0.08194680	     -0.57024888	      4.27138379	      1.81410203	     -1.25316483	      2.32047923	     -0.67943175
      1.00000000	      0.02000382	      0.45265553	      0.02001944	      0.02003708	      0.23240546	      0.45326241	      0.69829135	      0.02000692	      0.02000041	      0.02000639	      0.02002856	      0.17676009	      0.02000548	      0.57571445	      0.02026114	      0.02000797	      0.02000453	      0.02087269	      0.02328019	      0.44296601	      0.94439828	      0.02001599	      0.02814441	      0.02000015	      0.02000131	      0.30518179	      0.36442662	      0.02000092	      0.02000059	      0.02062532	      0.02062532	      0.99999004	      0.18782187	      0.19742354	      0.02000272	      0.02062532	      0.02062532	      0.00490830	      0.00863065	     -0.00136593	     -0.00350312	     -0.00667274	      0.00252436	      0.00409485	      0.13547801	     -0.06433083	      0.28540600	     -0.58622200	     -0.08046665	     -0.56193640	      4.24311850	      1.80906223	     -1.23457882	      2.30760081	     -0.66277593
      1.00400000	      0.02000379	      0.44375582	      0.02001984	      0.02004101	      0.23630753	      0.45646304	      0.71935873	      0.02000682	      0.02000041	      0.02000612	      0.02002947	      0.15401989	      0.02000532	      0.56974907	      0.02046008	      0.02000786	      0.02000445	      0.02157391	      0.02446043	      0.44909341	      0.95604913	      0.02001632	      0.03170277	      0.02000015	      0.02000131	      0.29700440	      0.35116768	      0.02000095	      0.02000061	      0.02110817	      0.02110817	      0.99998930	      0.18254029	      0.19762154	      0.02000272	      0.02110817	      0.02110817	      0.00473321	      0.00890811	     -0.00107667	     -0.00468625	     -0.00569507	      0.00297666	      0.00470005	      0.13803203	     -0.06586154	      0.28756833	     -0.58678850	     -0.07889959	     -0.55247460	      4.20826041	      1.80029372	     -1.21534579	      2.29001893	     -0.64567700
      1.00800000	      0.02000388	      0.43485510	      0.02001711	      0.02003032	      0.23999599	      0.45953544	      0.74035705	      0.02000691	      0.02000040	      0.02000571	      0.02002677	      0.13066441	      0.02000504	      0.56360485	      0.02032031	      0.02000741	      0.02000424	      0.02143361	      0.02423404	      0.45475572	      0.96677180	      0.02001532	      0.03596213	      0.02000016	      0.02000132	      0.28898768	      0.33749504	      0.02000097	      0.02000062	      0.02090203	      0.02090203	      0.99998843	      0.17672488	      0.19734819	      0.02000273	      0.02090203	      0.02090203	      0.00455599	      0.00918248	     -0.00077347	     -0.00585203	     -0.00478632	      0.00339372	      0.00523776	      0.14045836	     -0.06730590	      0.28954139	     -0.58667143	     -0.07716367	     -0.54210572	      4.16726218	      1.78823293	     -1.19512623	      2.26818938	     -0.62816793
      1.01200000	      0.02000392	      0.42600256	      0.02001632	      0.02002899	      0.24344860	      0.46241793	      0.76114421	      0.02000694	      0.02000040	      0.02000543	      0.02002616	      0.10693251	      0.02000485	      0.55735879	      0.02036526	      0.02000718	      0.02000412	      0.02177479	      0.02464819	      0.45992928	      0.97649469	      0.02001510	      0.04081881	      0.02000016	      0.02000132	      0.28115032	      0.32345758	      0.02000100	      0.02000063	      0.02105977	      0.02105977	      0.99998733	      0.17052591	      0.19666074	      0.02000276	      0.02105977	      0.02105977	      0.00437870	      0.00945215	     -0.00046074	     -0.00698752	     -0.00395569	      0.00376246	      0.00570985	      0.14274292	     -0.06865081	      0.29130554	     -0.58588497	     -0.07524144	     -0.53109852	      4.12087712	      1.77335802	     -1.17399945	      2.24265615	     -0.60989929
      1.01600000	      0.02000398	      0.41695668	      0.02001582	      0.02002844	      0.24666373	      0.46485730	      0.78194979	      0.02000702	      0.02000039	      0.02000520	      0.02002601	      0.08298631	      0.02000468	      0.55089988	      0.02040626	      0.02000705	      0.02000404	      0.02209561	      0.02499554	      0.46469848	      0.98490146	      0.02001506	      0.04605369	      0.02000016	      0.02000134	      0.27352543	      0.30906211	      0.02000102	      0.02000064	      0.02119576	      0.02119576	      0.99998598	      0.16398067	      0.19549512	      0.02000279	      0.02119576	      0.02119576	      0.00420403	      0.00971755	     -0.00014345	     -0.00807715	     -0.00321111	      0.00407095	      0.00613710	      0.14488975	     -0.06990381	      0.29281835	     -0.58423579	     -0.07292271	     -0.51981330	      4.07073473	      1.75618414	     -1.15240656	      2.21429042	     -0.59160935
      1.02000000	      0.02000405	      0.40784510	      0.02001456	      0.02002449	      0.24956565	      0.46673802	      0.80248838	      0.02000712	      0.02000039	      0.02000496	      0.02002473	      0.05914908	      0.02000450	      0.54432908	      0.02014529	      0.02000677	      0.02000391	      0.02074492	      0.02276017	      0.46887947	      0.99225222	      0.02001459	      0.05154138	      0.02000016	      0.02000135	      0.26613960	      0.29440510	      0.02000105	      0.02000066	      0.02034209	      0.02034209	      0.99998425	      0.15752952	      0.19414366	      0.02000281	      0.02034209	      0.02034209	      0.00403480	      0.00997653	      0.00017307	     -0.00910304	     -0.00255912	      0.00430880	      0.00651360	      0.14685224	     -0.07102867	      0.29401933	     -0.58167937	     -0.07020320	     -0.50848630	      4.01769395	      1.73742655	     -1.13041826	      2.18375805	     -0.57296755
      1.02400000	      0.02000413	      0.39794607	      0.02001380	      0.02002290	      0.25250437	      0.46831958	      0.82334913	      0.02000726	      0.02000039	      0.02000476	      0.02002412	      0.03554278	      0.02000434	      0.53724539	      0.02014660	      0.02000659	      0.02000381	      0.02092440	      0.02307841	      0.47352206	      0.99683744	      0.02001437	      0.05694290	      0.02000016	      0.02000136	      0.25903034	      0.27956230	      0.02000108	      0.02000067	      0.02038314	      0.02038314	      0.99998208	      0.15104284	      0.19256804	      0.02000285	      0.02038314	      0.02038314	      0.00387417	      0.01022859	      0.00048335	     -0.01004562	     -0.00200458	      0.00446769	      0.00694107	      0.14885987	     -0.07219722	      0.29511076	     -0.57874196	     -0.06706026	     -0.49743849	      3.96348388	      1.71767436	     -1.10849471	      2.15200662	     -0.55452295
      1.02800000	      0.02000429	      0.39150864	      0.02001349	      0.02002252	      0.25862212	      0.48408476	      0.84039728	      0.02000732	      0.02000038	      0.02000413	      0.02002322	      0.02009406	      0.02000414	      0.53119217	      0.02021587	      0.02000631	      0.02000366	      0.02194340	      0.02456589	      0.48608968	      0.99916420	      0.02001394	      0.05862721	      0.02000016	      0.02000136	      0.25210519	      0.26584833	      0.02000111	      0.02000069	      0.02078971	      0.02078971	      0.99997770	      0.14312380	      0.19132520	      0.02000286	      0.02078971	      0.02078971	      0.00372266	      0.01043930	      0.00078194	     -0.01088421	     -0.00155032	      0.00454170	      0.00809386	      0.15295708	     -0.07456761	      0.30287283	     -0.55862462	     -0.08079380	     -0.48540084	      3.89731909	      1.69863359	     -1.08146147	      2.11758706	     -0.52051992
      1.03200000	      0.02000519	      0.38569236	      0.02001310	      0.02002213	      0.26958831	      0.52019046	      0.86419576	      0.02000806	      0.02000037	      0.02000257	      0.02002119	      0.02000668	      0.02000387	      0.52308384	      0.02012587	      0.02000577	      0.02000341	      0.02133618	      0.02382238	      0.51169644	      0.99994063	      0.02001289	      0.04832522	      0.02000016	      0.02000131	      0.24569545	      0.25069770	      0.02000111	      0.02000070	      0.02038434	      0.02038434	      0.99996967	      0.13308256	      0.18942725	      0.02000289	      0.02038434	      0.02038434	      0.00358863	      0.01068562	      0.00106339	     -0.01159841	     -0.00119645	      0.00452715	      0.01098506	      0.16048066	     -0.07889391	      0.32392055	     -0.47363858	     -0.12605698	     -0.47623720	      3.84970208	      1.67804464	     -1.06279652	      2.08727597	     -0.50899344
      1.03600000	      0.02000650	      0.37967178	      0.02001284	      0.02002211	      0.27968934	      0.55404273	      0.88629331	      0.02000897	      0.02000036	      0.02000194	      0.02001979	      0.02000384	      0.02000364	      0.51510537	      0.02021669	      0.02000538	      0.02000322	      0.02316402	      0.02614981	      0.53482521	      0.99995704	      0.02001212	      0.03887428	      0.02000016	      0.02000127	      0.23961630	      0.23595951	      0.02000111	      0.02000072	      0.02105926	      0.02105926	      0.99995443	      0.12387456	      0.18757784	      0.02000292	      0.02105926	      0.02105926	      0.00346969	      0.01091411	      0.00132251	     -0.01217073	     -0.00093992	      0.00442253	      0.01367644	      0.16740645	     -0.08282848	      0.34360170	     -0.39304534	     -0.16867106	     -0.46774248	      3.80273248	      1.65821707	     -1.04422642	      2.05724372	     -0.49528448
      1.04000000	      0.02000860	      0.37332621	      0.02001245	      0.02002136	      0.28847305	      0.58439415	      0.90688964	      0.02001018	      0.02000035	      0.02000158	      0.02001846	      0.02000274	      0.02000345	      0.50717918	      0.02012431	      0.02000504	      0.02000305	      0.02247509	      0.02536693	      0.55478554	      0.99997228	      0.02001141	      0.03022159	      0.02000015	      0.02000124	      0.23389931	      0.22160002	      0.02000111	      0.02000073	      0.02056393	      0.02056393	      0.99990898	      0.11572730	      0.18574636	      0.02000296	      0.02056393	      0.02056393	      0.00336646	      0.01112811	      0.00155535	     -0.01258994	     -0.00077475	      0.00422891	      0.01611883	      0.17350806	     -0.08621572	      0.36142554	     -0.31625328	     -0.20771578	     -0.46025832	      3.75907834	      1.63919740	     -1.02679238	      2.02814758	     -0.48165133
      1.04400000	      0.02001240	      0.36687571	      0.02001408	      0.02003200	      0.29598470	      0.61044723	      0.92521660	      0.02001189	      0.02000035	      0.02000135	      0.02001980	      0.02000218	      0.02000331	      0.49954549	      0.02012493	      0.02000496	      0.02000296	      0.02287197	      0.02587439	      0.57162003	      0.99997424	      0.02001309	      0.02257121	      0.02000015	      0.02000121	      0.22852841	      0.20795617	      0.02000110	      0.02000075	      0.02058068	      0.02058068	      0.99823422	      0.10862951	      0.18403294	      0.02000300	      0.02058068	      0.02058068	      0.00327812	      0.01132562	      0.00176022	     -0.01285403	     -0.00069285	      0.00395047	      0.01861502	      0.17891296	     -0.08899563	      0.37692830	     -0.24386291	     -0.24255398	     -0.45385569	      3.71926289	      1.62100970	     -1.01033994	      1.99984216	     -0.46740292
      1.04800000	      0.02033062	      0.36574148	      0.02000979	      0.02001468	      0.30729003	      0.62178250	      0.93400047	      0.02001522	      0.02000034	      0.02000115	      0.02001427	      0.02000176	      0.02000307	      0.49632755	      0.02009830	      0.02000423	      0.02000266	      0.02233687	      0.02744798	      0.59743890	      0.99998151	      0.02000855	      0.02002867	      0.02000015	      0.02000119	      0.22359685	      0.19548398	      0.02000109	      0.02000076	      0.02041171	      0.02041171	      0.98639909	      0.10544087	      0.18210487	      0.02000309	      0.02041171	      0.02041171	      0.00320369	      0.01151206	      0.00193843	     -0.01297178	     -0.00068491	      0.00359481	      0.03107898	      0.19047034	     -0.09089165	      0.38487417	     -0.17096707	     -0.26739436	     -0.44916604	      3.68840778	      1.60312242	     -0.99791247	      1.97178960	     -0.45549750
      1.05200000	      0.02834018	      0.35595598	      0.02001032	      0.02001606	      0.31036854	      0.64488262	      0.93683017	      0.02001619	      0.02000034	      0.02000107	      0.02001433	      0.02000159	      0.02000300	      0.48854405	      0.02009650	      0.02000419	      0.02000263	      0.02085661	      0.02544889	      0.60336768	      0.99998237	      0.02000871	      0.02003563	      0.02000015	      0.02000117	      0.21907682	      0.18475463	      0.02000109	      0.02000077	      0.02022466	      0.02022466	      0.96125598	      0.09907228	      0.18017191	      0.02000315	      0.02022466	      0.02022466	      0.00314134	      0.01168707	      0.00209463	     -0.01296163	     -0.00074097	      0.00317326	      0.02988392	      0.19185501	     -0.09253533	      0.39592521	     -0.12488987	     -0.29653618	     -0.44618411	      3.66651889	      1.58508961	     -0.98916674	      1.94440623	     -0.44453485
      1.05600000	      0.03680114	      0.34480720	      0.02001139	      0.02001914	      0.31141715	      0.66788057	      0.93986749	      0.02001734	      0.02000034	      0.02000101	      0.02001492	      0.02000147	      0.02000296	      0.47986214	      0.02009626	      0.02000423	      0.02000263	      0.02101617	      0.02465189	      0.60468015	      0.99998260	      0.02000929	      0.02007154	      0.02000015	      0.02000115	      0.21484916	      0.17414090	      0.02000109	      0.02000078	      0.02022481	      0.02022481	      0.93726903	      0.09271751	      0.17817183	      0.02000320	      0.02022481	      0.02022481	      0.00308944	      0.01185581	      0.00223634	     -0.01284799	     -0.00085074	      0.00270079	      0.02631459	      0.19116068	     -0.09390595	      0.40688770	     -0.08184336	     -0.32471378	     -0.44421919	      3.64816258	      1.56675819	     -0.98176330	      1.91730803	     -0.43451555
      1.06000000	      0.04596077	      0.33493950	      0.02001261	      0.02002373	      0.31260101	      0.68973827	      0.93996809	      0.02001918	      0.02000034	      0.02000096	      0.02001548	      0.02000138	      0.02000293	      0.47214564	      0.02009970	      0.02000426	      0.02000264	      0.02391528	      0.02665374	      0.60634360	      0.99998275	      0.02000988	      0.02198626	      0.02000014	      0.02000113	      0.21081311	      0.16381137	      0.02000110	      0.02000079	      0.02049488	      0.02049549	      0.91441127	      0.08664161	      0.17590545	      0.02000325	      0.02049488	      0.02049488	      0.00304559	      0.01201227	      0.00237298	     -0.01265664	     -0.00100390	      0.00219559	      0.02343442	      0.19079750	     -0.09515360	      0.41687963	     -0.04254977	     -0.35157622	     -0.44275611	      3.62917598	      1.54770711	     -0.97407837	      1.88906382	     -0.42100128
      1.06400000	      0.06041442	      0.32705720	      0.02001357	      0.02002709	      0.31606198	      0.71301248	      0.93239134	      0.02001788	      0.02000034	      0.02000091	      0.02001536	      0.02000129	      0.02000286	      0.46674202	      0.02009479	      0.02000420	      0.02000260	      0.02348188	      0.02582408	      0.61315855	      0.99998372	      0.02000989	      0.03042513	      0.02000014	      0.02000112	      0.20692575	      0.15285689	      0.02000110	      0.02000079	      0.02032580	      0.02032795	      0.89492597	      0.08019776	      0.17355721	      0.02000330	      0.02032580	      0.02032580	      0.00300923	      0.01217785	      0.00251471	     -0.01241087	     -0.00119031	      0.00167814	      0.02310484	      0.19274175	     -0.09666098	      0.42621919	     -0.01019047	     -0.37947563	     -0.44237535	      3.61452919	      1.52679616	     -0.96853135	      1.86030001	     -0.41269211
      1.06800000	      0.07545245	      0.32063118	      0.02001462	      0.02003188	      0.31995423	      0.73665580	      0.92188368	      0.02001709	      0.02000033	      0.02000087	      0.02001516	      0.02000121	      0.02000280	      0.46193555	      0.02009311	      0.02000412	      0.02000255	      0.02391149	      0.02598792	      0.62102621	      0.99998460	      0.02000983	      0.04025468	      0.02000014	      0.02000110	      0.20302157	      0.14243454	      0.02000111	      0.02000080	      0.02033562	      0.02034276	      0.87367742	      0.07360254	      0.17099327	      0.02000335	      0.02033562	      0.02033562	      0.00297744	      0.01233173	      0.00267135	     -0.01212865	     -0.00140016	      0.00117016	      0.02346084	      0.19520810	     -0.09819113	      0.43526227	      0.01996862	     -0.40766294	     -0.44215446	      3.59687088	      1.50363108	     -0.96194977	      1.82817639	     -0.39887787
      1.07200000	      0.08891994	      0.31585154	      0.02001592	      0.02003911	      0.32380861	      0.76057872	      0.91023871	      0.02001627	      0.02000033	      0.02000083	      0.02001498	      0.02000114	      0.02000274	      0.45710516	      0.02009192	      0.02000404	      0.02000251	      0.02468831	      0.02645331	      0.62887778	      0.99998540	      0.02000977	      0.04936415	      0.02000014	      0.02000109	      0.19900301	      0.13305343	      0.02000113	      0.02000081	      0.02040208	      0.02042409	      0.84904431	      0.06710517	      0.16851461	      0.02000340	      0.02040208	      0.02040208	      0.00294839	      0.01246128	      0.00285135	     -0.01182122	     -0.00162415	      0.00069322	      0.02389873	      0.19761601	     -0.09963417	      0.44450306	      0.04935849	     -0.43622376	     -0.44123149	      3.57029609	      1.47811990	     -0.95246249	      1.79124605	     -0.37302093
      1.07600000	      0.10641755	      0.31026739	      0.02001771	      0.02005392	      0.32848532	      0.78813741	      0.89825341	      0.02001556	      0.02000033	      0.02000079	      0.02001480	      0.02000108	      0.02000268	      0.45179740	      0.02009493	      0.02000395	      0.02000246	      0.02618030	      0.02754232	      0.63890728	      0.99998630	      0.02000973	      0.06121872	      0.02000014	      0.02000107	      0.19494629	      0.12198760	      0.02000113	      0.02000082	      0.02067617	      0.02075253	      0.82950281	      0.05966854	      0.16532813	      0.02000346	      0.02067617	      0.02067617	      0.00292492	      0.01262740	      0.00306079	     -0.01149349	     -0.00185318	      0.00026716	      0.02433669	      0.20050167	     -0.10153440	      0.45548927	      0.08365269	     -0.46905399	     -0.44205360	      3.55359433	      1.44863358	     -0.94898337	      1.75380748	     -0.36343004
      1.08000000	      0.12517289	      0.30501142	      0.02002018	      0.02009175	      0.33354755	      0.81777112	      0.88539279	      0.02001488	      0.02000032	      0.02000075	      0.02001463	      0.02000101	      0.02000263	      0.44603063	      0.02008822	      0.02000386	      0.02000241	      0.02600202	      0.02696448	      0.65004089	      0.99998718	      0.02000969	      0.07393325	      0.02000014	      0.02000106	      0.19062224	      0.11103758	      0.02000114	      0.02000083	      0.02044116	      0.02053590	      0.80928346	      0.05125544	      0.16156720	      0.02000352	      0.02044116	      0.02044116	      0.00290472	      0.01279955	      0.00330252	     -0.01114607	     -0.00207797	     -0.00009173	      0.02482793	      0.20359100	     -0.10360801	      0.46750647	      0.12009821	     -0.50435666	     -0.44336686	      3.53776826	      1.41564544	     -0.94602196	      1.71335297	     -0.35609778
      1.08400000	      0.14337079	      0.30082568	      0.02002362	      0.02041532	      0.33877722	      0.84842874	      0.87175048	      0.02001419	      0.02000032	      0.02000071	      0.02001447	      0.02000095	      0.02000257	      0.44003261	      0.02008556	      0.02000377	      0.02000236	      0.02580500	      0.02634967	      0.66168608	      0.99998799	      0.02000965	      0.08623615	      0.02000014	      0.02000104	      0.18598307	      0.10103514	      0.02000115	      0.02000084	      0.02028734	      0.02037898	      0.78619195	      0.04252959	      0.15755096	      0.02000358	      0.02028734	      0.02028734	      0.00288626	      0.01295842	      0.00357583	     -0.01077774	     -0.00228901	     -0.00037197	      0.02539999	      0.20678004	     -0.10574639	      0.47994176	      0.15673709	     -0.54073898	     -0.44438408	      3.51692828	      1.37985936	     -0.94125503	      1.66879596	     -0.34231904
      1.08800000	      0.16605970	      0.29326944	      0.02002745	      0.03076102	      0.34551113	      0.87996714	      0.86168324	      0.02001368	      0.02000031	      0.02000068	      0.02001423	      0.02000090	      0.02000251	      0.43387508	      0.02008320	      0.02000366	      0.02000230	      0.02636650	      0.02640452	      0.67694694	      0.99998890	      0.02000954	      0.09655123	      0.02000013	      0.02000102	      0.18121321	      0.09012629	      0.02000116	      0.02000085	      0.02025764	      0.02038378	      0.76700266	      0.03342874	      0.15320417	      0.02000365	      0.02025764	      0.02025764	      0.00287077	      0.01313990	      0.00387695	     -0.01038780	     -0.00247697	     -0.00056728	      0.02638441	      0.21096029	     -0.10842935	      0.49319243	      0.19247083	     -0.57685370	     -0.44650454	      3.50224435	      1.34144908	     -0.94099183	      1.62401240	     -0.33930754
      1.09200000	      0.18883686	      0.28397516	      0.02003088	      0.05169310	      0.35309946	      0.90939899	      0.85504366	      0.02001324	      0.02000031	      0.02000065	      0.02001392	      0.02000086	      0.02000245	      0.42791032	      0.02008080	      0.02000354	      0.02000223	      0.02779713	      0.02736022	      0.69416422	      0.99998978	      0.02000936	      0.10173374	      0.02000013	      0.02000101	      0.17616442	      0.08065898	      0.02000117	      0.02000086	      0.02034010	      0.02071112	      0.74445528	      0.02634854	      0.14878318	      0.02000370	      0.02034010	      0.02034010	      0.00285496	      0.01329715	      0.00420017	     -0.00997769	     -0.00263324	     -0.00067600	      0.02781785	      0.21575652	     -0.11134078	      0.50565799	      0.22239738	     -0.60892042	     -0.44794681	      3.48043522	      1.30170827	     -0.93756825	      1.57530058	     -0.32547754
      1.09600000	      0.21380723	      0.27395888	      0.02003540	      0.07352780	      0.36122045	      0.94015476	      0.84913196	      0.02001288	      0.02000030	      0.02000062	      0.02001363	      0.02000082	      0.02000239	      0.42179193	      0.02008030	      0.02000342	      0.02000217	      0.02978622	      0.02885066	      0.71266240	      0.99999058	      0.02000918	      0.10790963	      0.02000013	      0.02000099	      0.17101419	      0.07054554	      0.02000118	      0.02000086	      0.02066121	      0.02178180	      0.72554740	      0.02317135	      0.14381760	      0.02000376	      0.02066121	      0.02066121	      0.00284005	      0.01347541	      0.00453913	     -0.00955154	     -0.00275027	     -0.00069965	      0.02930172	      0.22085085	     -0.11444279	      0.51888574	      0.25361109	     -0.64229827	     -0.45058462	      3.46611944	      1.26077688	     -0.93763860	      1.52691629	     -0.32238356
      1.10000000	      0.23643176	      0.26534076	      0.02004127	      0.09471549	      0.36899853	      0.96969119	      0.84283055	      0.02001251	      0.02000030	      0.02000060	      0.02001336	      0.02000079	      0.02000234	      0.41568091	      0.02007599	      0.02000331	      0.02000211	      0.02891899	      0.02723563	      0.73039484	      0.99999124	      0.02000902	      0.11287882	      0.02000013	      0.02000097	      0.16577203	      0.06183064	      0.02000119	      0.02000087	      0.02022568	      0.02064565	      0.70413778	      0.02028845	      0.13930807	      0.02000382	      0.02022568	      0.02022568	      0.00282257	      0.01362982	      0.00488825	     -0.00911574	     -0.00282192	     -0.00064102	      0.03079897	      0.22573558	     -0.11737017	      0.53144767	      0.28244276	     -0.67417978	     -0.45253935	      3.44545095	      1.21982907	     -0.93511940	      1.47659433	     -0.30872441
      1.10400000	      0.26065697	      0.25632931	      0.02004979	      0.11678826	      0.37758604	      0.99626341	      0.83750027	      0.02001218	      0.02000029	      0.02000058	      0.02001310	      0.02000076	      0.02000229	      0.40989157	      0.02007391	      0.02000321	      0.02000205	      0.03115987	      0.02915267	      0.74985548	      0.99999187	      0.02000885	      0.11865185	      0.02000013	      0.02000096	      0.16054387	      0.05256346	      0.02000120	      0.02000088	      0.02043318	      0.02296934	      0.68609651	      0.02026743	      0.13431386	      0.02000389	      0.02043318	      0.02043318	      0.00280353	      0.01380571	      0.00524350	     -0.00867804	     -0.00284365	     -0.00050274	      0.03237948	      0.23106372	     -0.12052197	      0.54508355	      0.31256849	     -0.70795907	     -0.45574844	      3.43309166	      1.17862134	     -0.93610869	      1.42772041	     -0.30580994
      1.10800000	      0.28068453	      0.25043405	      0.02006420	      0.14096946	      0.38877855	      0.99988357	      0.83409455	      0.02001157	      0.02000029	      0.02000055	      0.02001273	      0.02000072	      0.02000222	      0.40571659	      0.02007116	      0.02000308	      0.02000198	      0.03210307	      0.02947686	      0.77488524	      0.99999256	      0.02000859	      0.12134978	      0.02000013	      0.02000094	      0.15532990	      0.04505257	      0.02000122	      0.02000089	      0.02033332	      0.02432050	      0.66116617	      0.02012984	      0.12959630	      0.02000392	      0.02033332	      0.02033332	      0.00277979	      0.01395843	      0.00560240	     -0.00824644	     -0.00281262	     -0.00028706	      0.03450243	      0.23807022	     -0.12447997	      0.56217235	      0.34289142	     -0.74753679	     -0.45845584	      3.41626964	      1.13779669	     -0.93518635	      1.37736881	     -0.29255359
      1.11200000	      0.30217055	      0.24404233	      0.02009182	      0.16591744	      0.40066543	      0.99994480	      0.83146165	      0.02001102	      0.02000028	      0.02000053	      0.02001238	      0.02000069	      0.02000216	      0.40182398	      0.02006867	      0.02000296	      0.02000192	      0.03369618	      0.03052189	      0.80141960	      0.99999317	      0.02000835	      0.12468636	      0.02000012	      0.02000092	      0.15018475	      0.03711002	      0.02000123	      0.02000089	      0.02040323	      0.02770825	      0.63888620	      0.02009617	      0.12463634	      0.02000396	      0.02040323	      0.02040323	      0.00275295	      0.01413262	      0.00596344	     -0.00782822	     -0.00272786	      0.00000354	      0.03668416	      0.24546424	     -0.12862810	      0.58016687	      0.37431271	     -0.78875710	     -0.46238070	      3.40763169	      1.09706898	     -0.93758215	      1.32911683	     -0.28938577
      1.11600000	      0.32155426	      0.23875041	      0.02019223	      0.18981527	      0.41193902	      0.99996262	      0.82837433	      0.02001054	      0.02000027	      0.02000051	      0.02001206	      0.02000067	      0.02000210	      0.39814416	      0.02006647	      0.02000285	      0.02000186	      0.03506252	      0.03132216	      0.82651593	      0.99999367	      0.02000812	      0.12704058	      0.02000012	      0.02000090	      0.14508211	      0.03025153	      0.02000124	      0.02000090	      0.02042549	      0.03204460	      0.61557897	      0.02007800	      0.11999048	      0.02000400	      0.02042549	      0.02042549	      0.00272114	      0.01428809	      0.00632553	     -0.00742899	     -0.00259034	      0.00036584	      0.03881493	      0.25246012	     -0.13244567	      0.59702270	      0.40305545	     -0.82770402	     -0.46556613	      3.39327583	      1.05725274	     -0.93737985	      1.28015364	     -0.27692173
      1.12000000	      0.34292479	      0.23228827	      0.02138474	      0.21341633	      0.42348504	      0.99997179	      0.82611236	      0.02001014	      0.02000027	      0.02000049	      0.02001177	      0.02000064	      0.02000205	      0.39455401	      0.02006438	      0.02000275	      0.02000180	      0.03645557	      0.03212208	      0.85225172	      0.99999410	      0.02000790	      0.13023357	      0.02000012	      0.02000089	      0.14005300	      0.02278887	      0.02000124	      0.02000090	      0.02043234	      0.03761055	      0.59631447	      0.02006664	      0.11486985	      0.02000405	      0.02043234	      0.02043234	      0.00268709	      0.01446798	      0.00668792	     -0.00705189	     -0.00240299	      0.00079600	      0.04092829	      0.25957573	     -0.13630206	      0.61404762	      0.43221383	     -0.86679337	     -0.46998679	      3.38735178	      1.01807090	     -0.94003919	      1.23395665	     -0.27530721
      1.12400000	      0.36167566	      0.22556267	      0.02747937	      0.23252166	      0.43332530	      0.99997661	      0.82260843	      0.02000984	      0.02000026	      0.02000047	      0.02001153	      0.02000062	      0.02000200	      0.39052344	      0.02006261	      0.02000267	      0.02000175	      0.03734801	      0.03209757	      0.87432860	      0.99999444	      0.02000771	      0.13108643	      0.02000012	      0.02000088	      0.13389279	      0.02002981	      0.02000125	      0.02000091	      0.02022596	      0.04315657	      0.56467288	      0.02005587	      0.10718931	      0.02000402	      0.02022596	      0.02022596	      0.00264951	      0.01461561	      0.00705043	     -0.00669737	     -0.00217057	      0.00129009	      0.04293322	      0.26564801	     -0.13943926	      0.62777761	      0.45577880	     -0.89939184	     -0.47432515	      3.38069604	      0.97681855	     -0.92308972	      1.18490988	     -0.25908728
      1.12800000	      0.37855252	      0.21835589	      0.03931922	      0.24710501	      0.44214173	      0.99997959	      0.81920894	      0.02000961	      0.02000026	      0.02000046	      0.02001132	      0.02000061	      0.02000197	      0.38635847	      0.02006120	      0.02000260	      0.02000171	      0.03900536	      0.03390015	      0.89425901	      0.99999471	      0.02000753	      0.12988715	      0.02000012	      0.02000087	      0.12721663	      0.02001238	      0.02000126	      0.02000091	      0.02061421	      0.04879415	      0.52629829	      0.02004826	      0.09830624	      0.02000397	      0.02061421	      0.02061421	      0.00261079	      0.01473990	      0.00741368	     -0.00636361	     -0.00189939	      0.00184447	      0.04490978	      0.27110027	     -0.14210432	      0.63910920	      0.47446532	     -0.92670107	     -0.47829746	      3.37142616	      0.93540598	     -0.89511232	      1.13475197	     -0.23160700
      1.13200000	      0.39927360	      0.20888978	      0.05144473	      0.26199297	      0.45099972	      0.99998191	      0.81622480	      0.02000946	      0.02000026	      0.02000045	      0.02001112	      0.02000059	      0.02000193	      0.38214376	      0.02006166	      0.02000254	      0.02000168	      0.04084625	      0.03561436	      0.91450679	      0.99999496	      0.02000737	      0.13052980	      0.02000012	      0.02000085	      0.12002127	      0.02000677	      0.02000126	      0.02000091	      0.02128780	      0.05439158	      0.49021730	      0.02004191	      0.08736261	      0.02000390	      0.02128780	      0.02128780	      0.00257618	      0.01490915	      0.00777891	     -0.00604787	     -0.00159644	      0.00245554	      0.04675986	      0.27651940	     -0.14475629	      0.65053764	      0.49500109	     -0.95441617	     -0.48509577	      3.38133770	      0.89367520	     -0.86475388	      1.08901855	     -0.22497823
      1.13600000	      0.42228818	      0.19813771	      0.06352349	      0.27687386	      0.45981736	      0.99998373	      0.81357870	      0.02000936	      0.02000025	      0.02000044	      0.02001094	      0.02000058	      0.02000190	      0.37804756	      0.02005999	      0.02000248	      0.02000164	      0.04193523	      0.03619376	      0.93473660	      0.99999519	      0.02000723	      0.13232492	      0.02000011	      0.02000084	      0.11252211	      0.02000443	      0.02000125	      0.02000091	      0.02129166	      0.05964720	      0.45603569	      0.02003661	      0.07542271	      0.02000382	      0.02129166	      0.02129166	      0.00254685	      0.01510767	      0.00814762	     -0.00574796	     -0.00126849	      0.00311904	      0.04852741	      0.28185667	     -0.14735242	      0.66177414	      0.51621007	     -0.98194081	     -0.49374304	      3.40328983	      0.85288678	     -0.83296549	      1.04712188	     -0.23141138
      1.14000000	      0.44177604	      0.18957335	      0.07486167	      0.29045450	      0.46795868	      0.99998512	      0.81093634	      0.02000926	      0.02000025	      0.02000043	      0.02001077	      0.02000057	      0.02000187	      0.37463876	      0.02005847	      0.02000242	      0.02000161	      0.04290283	      0.03667373	      0.95353035	      0.99999538	      0.02000708	      0.13251955	      0.02000011	      0.02000083	      0.10561648	      0.02000347	      0.02000125	      0.02000091	      0.02122992	      0.06492011	      0.42252779	      0.02003327	      0.06560239	      0.02000377	      0.02122992	      0.02122992	      0.00252161	      0.01527596	      0.00852130	     -0.00546301	     -0.00092162	      0.00382966	      0.05023595	      0.28678682	     -0.14956311	      0.67188554	      0.53396692	     -1.00683787	     -0.50030925	      3.41107962	      0.81636439	     -0.80349643	      1.00589316	     -0.22157087
      1.14400000	      0.46377444	      0.17968390	      0.08609292	      0.30408993	      0.47620759	      0.99998629	      0.80887178	      0.02000921	      0.02000025	      0.02000043	      0.02001062	      0.02000056	      0.02000184	      0.37136758	      0.02005772	      0.02000237	      0.02000158	      0.04399824	      0.03727650	      0.97248369	      0.99999556	      0.02000695	      0.13392048	      0.02000011	      0.02000082	      0.09830659	      0.02000277	      0.02000125	      0.02000090	      0.02127188	      0.06995777	      0.39054906	      0.02003037	      0.05471614	      0.02000371	      0.02127188	      0.02127188	      0.00250415	      0.01547589	      0.00890131	     -0.00519332	     -0.00056135	      0.00458098	      0.05188359	      0.29173009	     -0.15178665	      0.68201228	      0.55265652	     -1.03188675	     -0.50880073	      3.43140835	      0.78121017	     -0.77217448	      0.96903513	     -0.22564371
      1.14800000	      0.48237544	      0.17166051	      0.09625345	      0.31649230	      0.48438031	      0.99998725	      0.80742272	      0.02000913	      0.02000024	      0.02000042	      0.02001046	      0.02000055	      0.02000182	      0.36832484	      0.02005967	      0.02000232	      0.02000155	      0.04531343	      0.03825276	      0.98875602	      0.99999572	      0.02000681	      0.13355705	      0.02000011	      0.02000082	      0.09149444	      0.02000238	      0.02000124	      0.02000090	      0.02163181	      0.07490589	      0.35835189	      0.02002844	      0.04636178	      0.02000368	      0.02163181	      0.02163181	      0.00249261	      0.01564862	      0.00928886	     -0.00493952	     -0.00019310	      0.00536553	      0.05360309	      0.29664247	     -0.15387489	      0.69170927	      0.56839694	     -1.05544325	     -0.51528625	      3.43836607	      0.75052171	     -0.74294143	      0.93313977	     -0.21463254
      1.15200000	      0.50274845	      0.16141237	      0.10508649	      0.32873856	      0.49449540	      0.99998829	      0.80839922	      0.02000899	      0.02000024	      0.02000041	      0.02001023	      0.02000054	      0.02000178	      0.36363444	      0.02005407	      0.02000226	      0.02000152	      0.04592546	      0.03737180	      0.99914404	      0.99999593	      0.02000664	      0.13340553	      0.02000011	      0.02000081	      0.08428440	      0.02000204	      0.02000124	      0.02000089	      0.02035153	      0.07944523	      0.32585122	      0.02002638	      0.03616476	      0.02000362	      0.02035153	      0.02035153	      0.00249005	      0.01585292	      0.00968481	     -0.00470157	      0.00017759	      0.00617484	      0.05575556	      0.30279846	     -0.15668292	      0.70353758	      0.58557093	     -1.08239998	     -0.52354938	      3.45736743	      0.72162522	     -0.71277808	      0.90186028	     -0.21722728
