# Supplementary material for: Hindlimb kinematics, kinetics and muscle dynamics during sit-to-stand and sit-to-walk transitions in emus (Dromaius novaehollandiae)
Source: J Exp Biol. 2024 Dec 2;227(24):jeb247519. doi: 10.1242/jeb.247519 (PMC11708823; doi:10.1242/jeb.247519)
Supplement: Dataset 1. [file jexbio-227-247519-Dataset1.zip › Dataset1/DataS1/Static Simulation/sts_exemplar_trial_STO_minus5TSL/emu_osimm_tuneTSL_scaledR_STO_minus5TSL_sts_controls.xml]

<?xml version="1.0" encoding="UTF-8" ?>
<OpenSimDocument Version="40500">
	<ControlSet name="Control Set">
		<objects>
			<ControlLinear name="IC_r">
				<is_model_control>true</is_model_control>
				<extrapolate>true</extrapolate>
				<default_min>0.02</default_min>
				<default_max>1</default_max>
				<filter_on>false</filter_on>
				<use_steps>false</use_steps>
				<x_nodes>
					<ControlLinearNode>
						<t>0</t>
						<value>0.99661729947804434</value>
					</ControlLinearNode>
					<ControlLinearNode>
						<t>0.0040000000000000001</t>
						<value>0.99508467547615864</value>
					</ControlLinearNode>
					<ControlLinearNode>
						<t>0.0080000000000000002</t>
						<value>0.99448856784185102</value>
					</ControlLinearNode>
					<ControlLinearNode>
						<t>0.012</t>
						<value>0.99491462249723961</value>
					</ControlLinearNode>
					<ControlLinearNode>
						<t>0.016</t>
						<value>0.99626891157184005</value>
					</ControlLinearNode>
					<ControlLinearNode>
						<t>0.02</t>
						<value>0.998177297042524</value>
					</ControlLinearNode>
					<ControlLinearNode>
						<t>0.024</t>
						<value>0.99945224729433912</value>
					</ControlLinearNode>
					<ControlLinearNode>
						<t>0.028000000000000001</t>
						<value>0.99967364102870726</value>
					</ControlLinearNode>
					<ControlLinearNode>
						<t>0.032000000000000001</t>
						<value>0.99984349681883689</value>
					</ControlLinearNode>
					<ControlLinearNode>
						<t>0.035999999999999997</t>
						<value>0.99990046109243025</value>
					</ControlLinearNode>
					<ControlLinearNode>
						<t>0.040000000000000001</t>
						<value>0.99992944365705672</value>
					</ControlLinearNode>
					<ControlLinearNode>
						<t>0.043999999999999997</t>
						<value>0.99994651262726564</value>
					</ControlLinearNode>
					<ControlLinearNode>
						<t>0.048000000000000001</t>
						<value>0.99995756670723779</value>
					</ControlLinearNode>
					<ControlLinearNode>
						<t>0.051999999999999998</t>
						<value>0.99996520820275814</value>
					</ControlLinearNode>
					<ControlLinearNode>
						<t>0.056000000000000001</t>
						<value>0.99996960722863859</value>
					</ControlLinearNode>
					<ControlLinearNode>
						<t>0.059999999999999998</t>
						<value>0.99997444881121111</value>
					</ControlLinearNode>
					<ControlLinearNode>
						<t>0.064000000000000001</t>
						<value>0.99997791972610628</value>
					</ControlLinearNode>
					<ControlLinearNode>
						<t>0.068000000000000005</t>
						<value>0.99997845593634338</value>
					</ControlLinearNode>
					<ControlLinearNode>
						<t>0.071999999999999995</t>
						<value>0.99998317546890303</value>
					</ControlLinearNode>
					<ControlLinearNode>
						<t>0.075999999999999998</t>
						<value>0.99998371255216567</value>
					</ControlLinearNode>
					<ControlLinearNode>
						<t>0.080000000000000002</t>
						<value>0.99998655956883031</value>
					</ControlLinearNode>
					<ControlLinearNode>
						<t>0.084000000000000005</t>
						<value>0.99998792449111584</value>
					</ControlLinearNode>
					<ControlLinearNode>
						<t>0.087999999999999995</t>
						<value>0.99998908738193293</value>
					</ControlLinearNode>
					<ControlLinearNode>
						<t>0.091999999999999998</t>
						<value>0.99998995048428296</value>
					</ControlLinearNode>
					<ControlLinearNode>
						<t>0.096000000000000002</t>
						<value>0.99999080108816563</value>
					</ControlLinearNode>
					<ControlLinearNode>
						<t>0.10000000000000001</t>
						<value>0.99999140433179423</value>
					</ControlLinearNode>
					<ControlLinearNode>
						<t>0.104</t>
						<value>0.99999184212992764</value>
					</ControlLinearNode>
					<ControlLinearNode>
						<t>0.108</t>
						<value>0.9999921234740039</value>
					</ControlLinearNode>
					<ControlLinearNode>
						<t>0.112</t>
						<value>0.99999224679339815</value>
					</ControlLinearNode>
					<ControlLinearNode>
						<t>0.11600000000000001</t>
						<value>0.99999221528709703</value>
					</ControlLinearNode>
					<ControlLinearNode>
						<t>0.12</t>
						<value>0.99999203095372491</value>
					</ControlLinearNode>
					<ControlLinearNode>
						<t>0.124</t>
						<value>0.99999184620998616</value>
					</ControlLinearNode>
					<ControlLinearNode>
						<t>0.128</t>
						<value>0.99999146385512616</value>
					</ControlLinearNode>
					<ControlLinearNode>
						<t>0.13200000000000001</t>
						<value>0.99999058912994199</value>
					</ControlLinearNode>
					<ControlLinearNode>
						<t>0.13600000000000001</t>
						<value>0.99998866154439758</value>
					</ControlLinearNode>
					<ControlLinearNode>
						<t>0.14000000000000001</t>
						<value>0.99998589458975595</value>
					</ControlLinearNode>
					<ControlLinearNode>
						<t>0.14399999999999999</t>
						<value>0.99997977513247027</value>
					</ControlLinearNode>
					<ControlLinearNode>
						<t>0.14799999999999999</t>
						<value>0.99996853211500258</value>
					</ControlLinearNode>
					<ControlLinearNode>
						<t>0.152</t>
						<value>0.99967091260592977</value>
					</ControlLinearNode>
					<ControlLinearNode>
						<t>0.156</t>
						<value>0.99051854321401811</value>
					</ControlLinearNode>
					<ControlLinearNode>
						<t>0.16</t>
						<value>0.96698083513995858</value>
					</ControlLinearNode>
					<ControlLinearNode>
						<t>0.16400000000000001</t>
						<value>0.94458880652068267</value>
					</ControlLinearNode>
					<ControlLinearNode>
						<t>0.16800000000000001</t>
						<value>0.92141295965342684</value>
					</ControlLinearNode>
					<ControlLinearNode>
						<t>0.17199999999999999</t>
						<value>0.89955168274058706</value>
					</ControlLinearNode>
					<ControlLinearNode>
						<t>0.17599999999999999</t>
						<value>0.87550858496352368</value>
					</ControlLinearNode>
					<ControlLinearNode>
						<t>0.17999999999999999</t>
						<value>0.85091099980086127</value>
					</ControlLinearNode>
					<ControlLinearNode>
						<t>0.184</t>
						<value>0.81994180179866549</value>
					</ControlLinearNode>
					<ControlLinearNode>
						<t>0.188</t>
						<value>0.78933117623049853</value>
					</ControlLinearNode>
					<ControlLinearNode>
						<t>0.192</t>
						<value>0.75944236087114037</value>
					</ControlLinearNode>
					<ControlLinearNode>
						<t>0.19600000000000001</t>
						<value>0.73071719010219083</value>
					</ControlLinearNode>
					<ControlLinearNode>
						<t>0.20000000000000001</t>
						<value>0.70476004036361162</value>
					</ControlLinearNode>
					<ControlLinearNode>
						<t>0.20399999999999999</t>
						<value>0.68322871340293911</value>
					</ControlLinearNode>
					<ControlLinearNode>
						<t>0.20799999999999999</t>
						<value>0.66232088345309492</value>
					</ControlLinearNode>
					<ControlLinearNode>
						<t>0.21199999999999999</t>
						<value>0.64227641554424308</value>
					</ControlLinearNode>
					<ControlLinearNode>
						<t>0.216</t>
						<value>0.62412905631812365</value>
					</ControlLinearNode>
					<ControlLinearNode>
						<t>0.22</t>
						<value>0.60826628122380177</value>
					</ControlLinearNode>
					<ControlLinearNode>
						<t>0.224</t>
						<value>0.5983202400391614</value>
					</ControlLinearNode>
					<ControlLinearNode>
						<t>0.22800000000000001</t>
						<value>0.59012687011110287</value>
					</ControlLinearNode>
					<ControlLinearNode>
						<t>0.23200000000000001</t>
						<value>0.58298951519041087</value>
					</ControlLinearNode>
					<ControlLinearNode>
						<t>0.23599999999999999</t>
						<value>0.57709640513354454</value>
					</ControlLinearNode>
					<ControlLinearNode>
						<t>0.23999999999999999</t>
						<value>0.57216206164333805</value>
					</ControlLinearNode>
					<ControlLinearNode>
						<t>0.24399999999999999</t>
						<value>0.56788957631710035</value>
					</ControlLinearNode>
					<ControlLinearNode>
						<t>0.248</t>
						<value>0.56569644473746616</value>
					</ControlLinearNode>
					<ControlLinearNode>
						<t>0.252</t>
						<value>0.5633662740246882</value>
					</ControlLinearNode>
					<ControlLinearNode>
						<t>0.25600000000000001</t>
						<value>0.56123784474217142</value>
					</ControlLinearNode>
					<ControlLinearNode>
						<t>0.26000000000000001</t>
						<value>0.56104347123026532</value>
					</ControlLinearNode>
					<ControlLinearNode>
						<t>0.26400000000000001</t>
						<value>0.56066707035851482</value>
					</ControlLinearNode>
					<ControlLinearNode>
						<t>0.26800000000000002</t>
						<value>0.56020449609988043</value>
					</ControlLinearNode>
					<ControlLinearNode>
						<t>0.27200000000000002</t>
						<value>0.56160801254999093</value>
					</ControlLinearNode>
					<ControlLinearNode>
						<t>0.27600000000000002</t>
						<value>0.56529055928516792</value>
					</ControlLinearNode>
					<ControlLinearNode>
						<t>0.28000000000000003</t>
						<value>0.5640158357808599</value>
					</ControlLinearNode>
					<ControlLinearNode>
						<t>0.28399999999999997</t>
						<value>0.56866306687302093</value>
					</ControlLinearNode>
					<ControlLinearNode>
						<t>0.28799999999999998</t>
						<value>0.57356145376910384</value>
					</ControlLinearNode>
					<ControlLinearNode>
						<t>0.29199999999999998</t>
						<value>0.57792252788426512</value>
					</ControlLinearNode>
					<ControlLinearNode>
						<t>0.29599999999999999</t>
						<value>0.58214023553535865</value>
					</ControlLinearNode>
					<ControlLinearNode>
						<t>0.29999999999999999</t>
						<value>0.58586112893915887</value>
					</ControlLinearNode>
					<ControlLinearNode>
						<t>0.30399999999999999</t>
						<value>0.59041585730808455</value>
					</ControlLinearNode>
					<ControlLinearNode>
						<t>0.308</t>
						<value>0.59456187328011623</value>
					</ControlLinearNode>
					<ControlLinearNode>
						<t>0.312</t>
						<value>0.59066063698229765</value>
					</ControlLinearNode>
					<ControlLinearNode>
						<t>0.316</t>
						<value>0.58340339886455461</value>
					</ControlLinearNode>
					<ControlLinearNode>
						<t>0.32000000000000001</t>
						<value>0.57619252749254335</value>
					</ControlLinearNode>
					<ControlLinearNode>
						<t>0.32400000000000001</t>
						<value>0.5681681950283668</value>
					</ControlLinearNode>
					<ControlLinearNode>
						<t>0.32800000000000001</t>
						<value>0.56001923852986735</value>
					</ControlLinearNode>
					<ControlLinearNode>
						<t>0.33200000000000002</t>
						<value>0.54900384976686289</value>
					</ControlLinearNode>
					<ControlLinearNode>
						<t>0.33600000000000002</t>
						<value>0.53461580887233895</value>
					</ControlLinearNode>
					<ControlLinearNode>
						<t>0.34000000000000002</t>
						<value>0.51750321253093545</value>
					</ControlLinearNode>
					<ControlLinearNode>
						<t>0.34399999999999997</t>
						<value>0.49721516401994159</value>
					</ControlLinearNode>
					<ControlLinearNode>
						<t>0.34799999999999998</t>
						<value>0.47619588366387239</value>
					</ControlLinearNode>
					<ControlLinearNode>
						<t>0.35199999999999998</t>
						<value>0.45288402817527834</value>
					</ControlLinearNode>
					<ControlLinearNode>
						<t>0.35599999999999998</t>
						<value>0.42880106707081145</value>
					</ControlLinearNode>
					<ControlLinearNode>
						<t>0.35999999999999999</t>
						<value>0.40303677818051103</value>
					</ControlLinearNode>
					<ControlLinearNode>
						<t>0.36399999999999999</t>
						<value>0.38339420333719493</value>
					</ControlLinearNode>
					<ControlLinearNode>
						<t>0.36799999999999999</t>
						<value>0.36350204796639313</value>
					</ControlLinearNode>
					<ControlLinearNode>
						<t>0.372</t>
						<value>0.34510324582587765</value>
					</ControlLinearNode>
					<ControlLinearNode>
						<t>0.376</t>
						<value>0.32675475942590393</value>
					</ControlLinearNode>
					<ControlLinearNode>
						<t>0.38</t>
						<value>0.3085010769430192</value>
					</ControlLinearNode>
					<ControlLinearNode>
						<t>0.38400000000000001</t>
						<value>0.29094011460232067</value>
					</ControlLinearNode>
					<ControlLinearNode>
						<t>0.38800000000000001</t>
						<value>0.27022243105014732</value>
					</ControlLinearNode>
					<ControlLinearNode>
						<t>0.39200000000000002</t>
						<value>0.2444787391231128</value>
					</ControlLinearNode>
					<ControlLinearNode>
						<t>0.39600000000000002</t>
						<value>0.2143707183605629</value>
					</ControlLinearNode>
					<ControlLinearNode>
						<t>0.40000000000000002</t>
						<value>0.20402529441951861</value>
					</ControlLinearNode>
					<ControlLinearNode>
						<t>0.40400000000000003</t>
						<value>0.19537091300913095</value>
					</ControlLinearNode>
					<ControlLinearNode>
						<t>0.40799999999999997</t>
						<value>0.18895626862642351</value>
					</ControlLinearNode>
					<ControlLinearNode>
						<t>0.41199999999999998</t>
						<value>0.18523172734829849</value>
					</ControlLinearNode>
					<ControlLinearNode>
						<t>0.41599999999999998</t>
						<value>0.18438970941879634</value>
					</ControlLinearNode>
					<ControlLinearNode>
						<t>0.41999999999999998</t>
						<value>0.18706584848449892</value>
					</ControlLinearNode>
					<ControlLinearNode>
						<t>0.42399999999999999</t>
						<value>0.19361668875660865</value>
					</ControlLinearNode>
					<ControlLinearNode>
						<t>0.42799999999999999</t>
						<value>0.20472687104474163</value>
					</ControlLinearNode>
					<ControlLinearNode>
						<t>0.432</t>
						<value>0.22117394332474771</value>
					</ControlLinearNode>
					<ControlLinearNode>
						<t>0.436</t>
						<value>0.2422054029294588</value>
					</ControlLinearNode>
					<ControlLinearNode>
						<t>0.44</t>
						<value>0.27250219823962019</value>
					</ControlLinearNode>
					<ControlLinearNode>
						<t>0.44400000000000001</t>
						<value>0.32360134487334435</value>
					</ControlLinearNode>
					<ControlLinearNode>
						<t>0.44800000000000001</t>
						<value>0.36792678134795381</value>
					</ControlLinearNode>
					<ControlLinearNode>
						<t>0.45200000000000001</t>
						<value>0.40782235963294988</value>
					</ControlLinearNode>
					<ControlLinearNode>
						<t>0.45600000000000002</t>
						<value>0.45189300178101061</value>
					</ControlLinearNode>
					<ControlLinearNode>
						<t>0.46000000000000002</t>
						<value>0.49305235883480536</value>
					</ControlLinearNode>
					<ControlLinearNode>
						<t>0.46400000000000002</t>
						<value>0.53600882485822132</value>
					</ControlLinearNode>
					<ControlLinearNode>
						<t>0.46800000000000003</t>
						<value>0.57960001587288557</value>
					</ControlLinearNode>
					<ControlLinearNode>
						<t>0.47199999999999998</t>
						<value>0.6264711049819478</value>
					</ControlLinearNode>
					<ControlLinearNode>
						<t>0.47599999999999998</t>
						<value>0.68546783311940507</value>
					</ControlLinearNode>
					<ControlLinearNode>
						<t>0.47999999999999998</t>
						<value>0.73199709225216103</value>
					</ControlLinearNode>
					<ControlLinearNode>
						<t>0.48399999999999999</t>
						<value>0.77321666599099004</value>
					</ControlLinearNode>
					<ControlLinearNode>
						<t>0.48799999999999999</t>
						<value>0.8286101922534721</value>
					</ControlLinearNode>
					<ControlLinearNode>
						<t>0.49199999999999999</t>
						<value>0.89577657133562105</value>
					</ControlLinearNode>
					<ControlLinearNode>
						<t>0.496</t>
						<value>0.96577879003173894</value>
					</ControlLinearNode>
					<ControlLinearNode>
						<t>0.5</t>
						<value>0.99996602245659438</value>
					</ControlLinearNode>
					<ControlLinearNode>
						<t>0.504</t>
						<value>0.99998732087611553</value>
					</ControlLinearNode>
					<ControlLinearNode>
						<t>0.50800000000000001</t>
						<value>0.99999096665867349</value>
					</ControlLinearNode>
					<ControlLinearNode>
						<t>0.51200000000000001</t>
						<value>0.99999259065715973</value>
					</ControlLinearNode>
					<ControlLinearNode>
						<t>0.51600000000000001</t>
						<value>0.99999352837393896</value>
					</ControlLinearNode>
					<ControlLinearNode>
						<t>0.52000000000000002</t>
						<value>0.99999409441847853</value>
					</ControlLinearNode>
					<ControlLinearNode>
						<t>0.52400000000000002</t>
						<value>0.99999443160175205</value>
					</ControlLinearNode>
					<ControlLinearNode>
						<t>0.52800000000000002</t>
						<value>0.9999946331478986</value>
					</ControlLinearNode>
					<ControlLinearNode>
						<t>0.53200000000000003</t>
						<value>0.99999474351548434</value>
					</ControlLinearNode>
					<ControlLinearNode>
						<t>0.53600000000000003</t>
						<value>0.99999477910092882</value>
					</ControlLinearNode>
					<ControlLinearNode>
						<t>0.54000000000000004</t>
						<value>0.99999478628129845</value>
					</ControlLinearNode>
					<ControlLinearNode>
						<t>0.54400000000000004</t>
						<value>0.99999464308035824</value>
					</ControlLinearNode>
					<ControlLinearNode>
						<t>0.54800000000000004</t>
						<value>0.9999945191976799</value>
					</ControlLinearNode>
					<ControlLinearNode>
						<t>0.55200000000000005</t>
						<value>0.99999447782931805</value>
					</ControlLinearNode>
					<ControlLinearNode>
						<t>0.55600000000000005</t>
						<value>0.99999439240250676</value>
					</ControlLinearNode>
					<ControlLinearNode>
						<t>0.56000000000000005</t>
						<value>0.99999437493708421</value>
					</ControlLinearNode>
					<ControlLinearNode>
						<t>0.56399999999999995</t>
						<value>0.99999436058391855</value>
					</ControlLinearNode>
					<ControlLinearNode>
						<t>0.56799999999999995</t>
						<value>0.99999498392929365</value>
					</ControlLinearNode>
					<ControlLinearNode>
						<t>0.57199999999999995</t>
						<value>0.99999581464104226</value>
					</ControlLinearNode>
					<ControlLinearNode>
						<t>0.57599999999999996</t>
						<value>0.99999554165024884</value>
					</ControlLinearNode>
					<ControlLinearNode>
						<t>0.57999999999999996</t>
						<value>0.99999573580184453</value>
					</ControlLinearNode>
					<ControlLinearNode>
						<t>0.58399999999999996</t>
						<value>0.9999947161899253</value>
					</ControlLinearNode>
					<ControlLinearNode>
						<t>0.58799999999999997</t>
						<value>0.99999376231064119</value>
					</ControlLinearNode>
					<ControlLinearNode>
						<t>0.59199999999999997</t>
						<value>0.99999150861088792</value>
					</ControlLinearNode>
					<ControlLinearNode>
						<t>0.59599999999999997</t>
						<value>0.99577875351221978</value>
					</ControlLinearNode>
					<ControlLinearNode>
						<t>0.59999999999999998</t>
						<value>0.91408433621060758</value>
					</ControlLinearNode>
					<ControlLinearNode>
						<t>0.60399999999999998</t>
						<value>0.84149305988574286</value>
					</ControlLinearNode>
					<ControlLinearNode>
						<t>0.60799999999999998</t>
						<value>0.77667916211480104</value>
					</ControlLinearNode>
					<ControlLinearNode>
						<t>0.61199999999999999</t>
						<value>0.72052803375623853</value>
					</ControlLinearNode>
					<ControlLinearNode>
						<t>0.61599999999999999</t>
						<value>0.689062514171769</value>
					</ControlLinearNode>
					<ControlLinearNode>
						<t>0.62</t>
						<value>0.67757252079500341</value>
					</ControlLinearNode>
					<ControlLinearNode>
						<t>0.624</t>
						<value>0.67470188419470811</value>
					</ControlLinearNode>
					<ControlLinearNode>
						<t>0.628</t>
						<value>0.68859224972260968</value>
					</ControlLinearNode>
					<ControlLinearNode>
						<t>0.63200000000000001</t>
						<value>0.71986546676484608</value>
					</ControlLinearNode>
					<ControlLinearNode>
						<t>0.63600000000000001</t>
						<value>0.72621469421595009</value>
					</ControlLinearNode>
					<ControlLinearNode>
						<t>0.64000000000000001</t>
						<value>0.70745903750001415</value>
					</ControlLinearNode>
					<ControlLinearNode>
						<t>0.64400000000000002</t>
						<value>0.69313269894253859</value>
					</ControlLinearNode>
					<ControlLinearNode>
						<t>0.64800000000000002</t>
						<value>0.67854295706937906</value>
					</ControlLinearNode>
					<ControlLinearNode>
						<t>0.65200000000000002</t>
						<value>0.66279615150675208</value>
					</ControlLinearNode>
					<ControlLinearNode>
						<t>0.65600000000000003</t>
						<value>0.63766133427547622</value>
					</ControlLinearNode>
					<ControlLinearNode>
						<t>0.66000000000000003</t>
						<value>0.62176717388362501</value>
					</ControlLinearNode>
					<ControlLinearNode>
						<t>0.66400000000000003</t>
						<value>0.60669393557677087</value>
					</ControlLinearNode>
					<ControlLinearNode>
						<t>0.66800000000000004</t>
						<value>0.58552357976634728</value>
					</ControlLinearNode>
					<ControlLinearNode>
						<t>0.67200000000000004</t>
						<value>0.57155047042104468</value>
					</ControlLinearNode>
					<ControlLinearNode>
						<t>0.67600000000000005</t>
						<value>0.56427757456226424</value>
					</ControlLinearNode>
					<ControlLinearNode>
						<t>0.68000000000000005</t>
						<value>0.55175925161664263</value>
					</ControlLinearNode>
					<ControlLinearNode>
						<t>0.68400000000000005</t>
						<value>0.54189577859674509</value>
					</ControlLinearNode>
					<ControlLinearNode>
						<t>0.68799999999999994</t>
						<value>0.53021267880603917</value>
					</ControlLinearNode>
					<ControlLinearNode>
						<t>0.69199999999999995</t>
						<value>0.51742802079486472</value>
					</ControlLinearNode>
					<ControlLinearNode>
						<t>0.69599999999999995</t>
						<value>0.49988913509977478</value>
					</ControlLinearNode>
					<ControlLinearNode>
						<t>0.69999999999999996</t>
						<value>0.48517402988938585</value>
					</ControlLinearNode>
					<ControlLinearNode>
						<t>0.70399999999999996</t>
						<value>0.46908294161203201</value>
					</ControlLinearNode>
					<ControlLinearNode>
						<t>0.70799999999999996</t>
						<value>0.45185702493806063</value>
					</ControlLinearNode>
					<ControlLinearNode>
						<t>0.71199999999999997</t>
						<value>0.43077930276353654</value>
					</ControlLinearNode>
					<ControlLinearNode>
						<t>0.71599999999999997</t>
						<value>0.41230010205307399</value>
					</ControlLinearNode>
					<ControlLinearNode>
						<t>0.71999999999999997</t>
						<value>0.39206170768565862</value>
					</ControlLinearNode>
					<ControlLinearNode>
						<t>0.72399999999999998</t>
						<value>0.37119156972056877</value>
					</ControlLinearNode>
					<ControlLinearNode>
						<t>0.72799999999999998</t>
						<value>0.34929952497782218</value>
					</ControlLinearNode>
					<ControlLinearNode>
						<t>0.73199999999999998</t>
						<value>0.32660083074853968</value>
					</ControlLinearNode>
					<ControlLinearNode>
						<t>0.73599999999999999</t>
						<value>0.3029956848594702</value>
					</ControlLinearNode>
					<ControlLinearNode>
						<t>0.73999999999999999</t>
						<value>0.28099511218788065</value>
					</ControlLinearNode>
					<ControlLinearNode>
						<t>0.74399999999999999</t>
						<value>0.26213555044599973</value>
					</ControlLinearNode>
					<ControlLinearNode>
						<t>0.748</t>
						<value>0.24563671986034266</value>
					</ControlLinearNode>
					<ControlLinearNode>
						<t>0.752</t>
						<value>0.22868227931931365</value>
					</ControlLinearNode>
					<ControlLinearNode>
						<t>0.75600000000000001</t>
						<value>0.21126012020323859</value>
					</ControlLinearNode>
					<ControlLinearNode>
						<t>0.76000000000000001</t>
						<value>0.19292729702440398</value>
					</ControlLinearNode>
					<ControlLinearNode>
						<t>0.76400000000000001</t>
						<value>0.17405508644503156</value>
					</ControlLinearNode>
					<ControlLinearNode>
						<t>0.76800000000000002</t>
						<value>0.16368086941103718</value>
					</ControlLinearNode>
					<ControlLinearNode>
						<t>0.77200000000000002</t>
						<value>0.14008548166171522</value>
					</ControlLinearNode>
					<ControlLinearNode>
						<t>0.77600000000000002</t>
						<value>0.10472834550046128</value>
					</ControlLinearNode>
					<ControlLinearNode>
						<t>0.78000000000000003</t>
						<value>0.071048113430925819</value>
					</ControlLinearNode>
					<ControlLinearNode>
						<t>0.78400000000000003</t>
						<value>0.051557538235595689</value>
					</ControlLinearNode>
					<ControlLinearNode>
						<t>0.78800000000000003</t>
						<value>0.037322061814687141</value>
					</ControlLinearNode>
					<ControlLinearNode>
						<t>0.79200000000000004</t>
						<value>0.023586613155268457</value>
					</ControlLinearNode>
					<ControlLinearNode>
						<t>0.79600000000000004</t>
						<value>0.020049728101829534</value>
					</ControlLinearNode>
					<ControlLinearNode>
						<t>0.80000000000000004</t>
						<value>0.020021746048315813</value>
					</ControlLinearNode>
					<ControlLinearNode>
						<t>0.80400000000000005</t>
						<value>0.020015553972328546</value>
					</ControlLinearNode>
					<ControlLinearNode>
						<t>0.80800000000000005</t>
						<value>0.020011181676240802</value>
					</ControlLinearNode>
					<ControlLinearNode>
						<t>0.81200000000000006</t>
						<value>0.020008630642897506</value>
					</ControlLinearNode>
					<ControlLinearNode>
						<t>0.81599999999999995</t>
						<value>0.020007150076983317</value>
					</ControlLinearNode>
					<ControlLinearNode>
						<t>0.81999999999999995</t>
						<value>0.020006173598480774</value>
					</ControlLinearNode>
					<ControlLinearNode>
						<t>0.82399999999999995</t>
						<value>0.020005731807959341</value>
					</ControlLinearNode>
					<ControlLinearNode>
						<t>0.82799999999999996</t>
						<value>0.020005226055978556</value>
					</ControlLinearNode>
					<ControlLinearNode>
						<t>0.83199999999999996</t>
						<value>0.020004797372682733</value>
					</ControlLinearNode>
					<ControlLinearNode>
						<t>0.83599999999999997</t>
						<value>0.020004690059677154</value>
					</ControlLinearNode>
					<ControlLinearNode>
						<t>0.83999999999999997</t>
						<value>0.020004840227540465</value>
					</ControlLinearNode>
					<ControlLinearNode>
						<t>0.84399999999999997</t>
						<value>0.020005026440844936</value>
					</ControlLinearNode>
					<ControlLinearNode>
						<t>0.84799999999999998</t>
						<value>0.020005244342337351</value>
					</ControlLinearNode>
					<ControlLinearNode>
						<t>0.85199999999999998</t>
						<value>0.020005515255214882</value>
					</ControlLinearNode>
					<ControlLinearNode>
						<t>0.85599999999999998</t>
						<value>0.020005780896276304</value>
					</ControlLinearNode>
					<ControlLinearNode>
						<t>0.85999999999999999</t>
						<value>0.020006094658046293</value>
					</ControlLinearNode>
					<ControlLinearNode>
						<t>0.86399999999999999</t>
						<value>0.020006430628933314</value>
					</ControlLinearNode>
					<ControlLinearNode>
						<t>0.86799999999999999</t>
						<value>0.020006778985364012</value>
					</ControlLinearNode>
					<ControlLinearNode>
						<t>0.872</t>
						<value>0.020007122037572728</value>
					</ControlLinearNode>
					<ControlLinearNode>
						<t>0.876</t>
						<value>0.020007446601997398</value>
					</ControlLinearNode>
					<ControlLinearNode>
						<t>0.88</t>
						<value>0.020007723326910906</value>
					</ControlLinearNode>
					<ControlLinearNode>
						<t>0.88400000000000001</t>
						<value>0.020007528127237894</value>
					</ControlLinearNode>
					<ControlLinearNode>
						<t>0.88800000000000001</t>
						<value>0.020007559533059906</value>
					</ControlLinearNode>
					<ControlLinearNode>
						<t>0.89200000000000002</t>
						<value>0.020007615023861999</value>
					</ControlLinearNode>
					<ControlLinearNode>
						<t>0.89600000000000002</t>
						<value>0.020007486922859738</value>
					</ControlLinearNode>
					<ControlLinearNode>
						<t>0.90000000000000002</t>
						<value>0.020007348665311748</value>
					</ControlLinearNode>
					<ControlLinearNode>
						<t>0.90400000000000003</t>
						<value>0.020006900768788236</value>
					</ControlLinearNode>
					<ControlLinearNode>
						<t>0.90800000000000003</t>
						<value>0.020006618479468122</value>
					</ControlLinearNode>
					<ControlLinearNode>
						<t>0.91200000000000003</t>
						<value>0.020006312169455087</value>
					</ControlLinearNode>
					<ControlLinearNode>
						<t>0.91600000000000004</t>
						<value>0.020006000522411017</value>
					</ControlLinearNode>
					<ControlLinearNode>
						<t>0.92000000000000004</t>
						<value>0.020005698087451142</value>
					</ControlLinearNode>
					<ControlLinearNode>
						<t>0.92400000000000004</t>
						<value>0.020005405605412196</value>
					</ControlLinearNode>
					<ControlLinearNode>
						<t>0.92800000000000005</t>
						<value>0.020005136983517767</value>
					</ControlLinearNode>
					<ControlLinearNode>
						<t>0.93200000000000005</t>
						<value>0.020004711002383546</value>
					</ControlLinearNode>
					<ControlLinearNode>
						<t>0.93600000000000005</t>
						<value>0.020004551946440734</value>
					</ControlLinearNode>
					<ControlLinearNode>
						<t>0.93999999999999995</t>
						<value>0.02000434570123933</value>
					</ControlLinearNode>
					<ControlLinearNode>
						<t>0.94399999999999995</t>
						<value>0.020004275323691766</value>
					</ControlLinearNode>
					<ControlLinearNode>
						<t>0.94799999999999995</t>
						<value>0.020004173087673986</value>
					</ControlLinearNode>
					<ControlLinearNode>
						<t>0.95199999999999996</t>
						<value>0.020004023659439697</value>
					</ControlLinearNode>
					<ControlLinearNode>
						<t>0.95599999999999996</t>
						<value>0.02000342539166072</value>
					</ControlLinearNode>
					<ControlLinearNode>
						<t>0.95999999999999996</t>
						<value>0.020003559620711042</value>
					</ControlLinearNode>
					<ControlLinearNode>
						<t>0.96399999999999997</t>
						<value>0.020003867675413799</value>
					</ControlLinearNode>
					<ControlLinearNode>
						<t>0.96799999999999997</t>
						<value>0.020003813951352326</value>
					</ControlLinearNode>
					<ControlLinearNode>
						<t>0.97199999999999998</t>
						<value>0.020003808095352776</value>
					</ControlLinearNode>
					<ControlLinearNode>
						<t>0.97599999999999998</t>
						<value>0.020003892482971224</value>
					</ControlLinearNode>
					<ControlLinearNode>
						<t>0.97999999999999998</t>
						<value>0.02000391443757854</value>
					</ControlLinearNode>
					<ControlLinearNode>
						<t>0.98399999999999999</t>
						<value>0.02000375770780926</value>
					</ControlLinearNode>
					<ControlLinearNode>
						<t>0.98799999999999999</t>
						<value>0.020003764787166173</value>
					</ControlLinearNode>
					<ControlLinearNode>
						<t>0.99199999999999999</t>
						<value>0.020003795457513608</value>
					</ControlLinearNode>
					<ControlLinearNode>
						<t>0.996</t>
						<value>0.020003807564974226</value>
					</ControlLinearNode>
					<ControlLinearNode>
						<t>1</t>
						<value>0.020003823929526716</value>
					</ControlLinearNode>
					<ControlLinearNode>
						<t>1.004</t>
						<value>0.020003791400419899</value>
					</ControlLinearNode>
					<ControlLinearNode>
						<t>1.008</t>
						<value>0.020003880965037212</value>
					</ControlLinearNode>
					<ControlLinearNode>
						<t>1.012</t>
						<value>0.020003921452255494</value>
					</ControlLinearNode>
					<ControlLinearNode>
						<t>1.016</t>
						<value>0.020003979981631972</value>
					</ControlLinearNode>
					<ControlLinearNode>
						<t>1.02</t>
						<value>0.020004046118292457</value>
					</ControlLinearNode>
					<ControlLinearNode>
						<t>1.024</t>
						<value>0.02000413001375264</value>
					</ControlLinearNode>
					<ControlLinearNode>
						<t>1.028</t>
						<value>0.020004285645212842</value>
					</ControlLinearNode>
					<ControlLinearNode>
						<t>1.032</t>
						<value>0.020005192799343641</value>
					</ControlLinearNode>
					<ControlLinearNode>
						<t>1.036</t>
						<value>0.020006497555066814</value>
					</ControlLinearNode>
					<ControlLinearNode>
						<t>1.04</t>
						<value>0.020008597136730144</value>
					</ControlLinearNode>
					<ControlLinearNode>
						<t>1.044</t>
						<value>0.02001239623733788</value>
					</ControlLinearNode>
					<ControlLinearNode>
						<t>1.048</t>
						<value>0.020330615393505003</value>
					</ControlLinearNode>
					<ControlLinearNode>
						<t>1.052</t>
						<value>0.028340175667167764</value>
					</ControlLinearNode>
					<ControlLinearNode>
						<t>1.056</t>
						<value>0.036801144229242244</value>
					</ControlLinearNode>
					<ControlLinearNode>
						<t>1.0600000000000001</t>
						<value>0.045960766637788267</value>
					</ControlLinearNode>
					<ControlLinearNode>
						<t>1.0640000000000001</t>
						<value>0.060414417074439501</value>
					</ControlLinearNode>
					<ControlLinearNode>
						<t>1.0680000000000001</t>
						<value>0.075452450674467542</value>
					</ControlLinearNode>
					<ControlLinearNode>
						<t>1.0720000000000001</t>
						<value>0.088919943929405762</value>
					</ControlLinearNode>
					<ControlLinearNode>
						<t>1.0760000000000001</t>
						<value>0.10641755294474547</value>
					</ControlLinearNode>
					<ControlLinearNode>
						<t>1.0800000000000001</t>
						<value>0.1251728882982806</value>
					</ControlLinearNode>
					<ControlLinearNode>
						<t>1.0840000000000001</t>
						<value>0.14337079235020511</value>
					</ControlLinearNode>
					<ControlLinearNode>
						<t>1.0880000000000001</t>
						<value>0.16605970459134634</value>
					</ControlLinearNode>
					<ControlLinearNode>
						<t>1.0920000000000001</t>
						<value>0.18883686469162259</value>
					</ControlLinearNode>
					<ControlLinearNode>
						<t>1.0960000000000001</t>
						<value>0.21380722892233617</value>
					</ControlLinearNode>
					<ControlLinearNode>
						<t>1.1000000000000001</t>
						<value>0.2364317610859141</value>
					</ControlLinearNode>
					<ControlLinearNode>
						<t>1.1040000000000001</t>
						<value>0.26065696566615637</value>
					</ControlLinearNode>
					<ControlLinearNode>
						<t>1.1080000000000001</t>
						<value>0.28068453342629679</value>
					</ControlLinearNode>
					<ControlLinearNode>
						<t>1.1120000000000001</t>
						<value>0.30217054746673722</value>
					</ControlLinearNode>
					<ControlLinearNode>
						<t>1.1160000000000001</t>
						<value>0.32155425834671814</value>
					</ControlLinearNode>
					<ControlLinearNode>
						<t>1.1200000000000001</t>
						<value>0.34292478761316847</value>
					</ControlLinearNode>
					<ControlLinearNode>
						<t>1.1240000000000001</t>
						<value>0.36167565610885871</value>
					</ControlLinearNode>
					<ControlLinearNode>
						<t>1.1279999999999999</t>
						<value>0.37855251624392178</value>
					</ControlLinearNode>
					<ControlLinearNode>
						<t>1.1319999999999999</t>
						<value>0.39927360441632181</value>
					</ControlLinearNode>
					<ControlLinearNode>
						<t>1.1359999999999999</t>
						<value>0.42228817832613691</value>
					</ControlLinearNode>
					<ControlLinearNode>
						<t>1.1399999999999999</t>
						<value>0.44177604305428225</value>
					</ControlLinearNode>
					<ControlLinearNode>
						<t>1.1439999999999999</t>
						<value>0.46377443760711645</value>
					</ControlLinearNode>
					<ControlLinearNode>
						<t>1.1479999999999999</t>
						<value>0.48237543577297037</value>
					</ControlLinearNode>
					<ControlLinearNode>
						<t>1.1519999999999999</t>
						<value>0.50274844904708749</value>
					</ControlLinearNode>
				</x_nodes>
				<min_nodes />
				<max_nodes />
				<kp>100</kp>
				<kv>20</kv>
			</ControlLinear>
			<ControlLinear name="ILPR_r">
				<is_model_control>true</is_model_control>
				<extrapolate>true</extrapolate>
				<default_min>0.02</default_min>
				<default_max>1</default_max>
				<filter_on>false</filter_on>
				<use_steps>false</use_steps>
				<x_nodes>
					<ControlLinearNode>
						<t>0</t>
						<value>0.67210059244302767</value>
					</ControlLinearNode>
					<ControlLinearNode>
						<t>0.0040000000000000001</t>
						<value>0.66925743517580993</value>
					</ControlLinearNode>
					<ControlLinearNode>
						<t>0.0080000000000000002</t>
						<value>0.66746189562368852</value>
					</ControlLinearNode>
					<ControlLinearNode>
						<t>0.012</t>
						<value>0.66669801862549283</value>
					</ControlLinearNode>
					<ControlLinearNode>
						<t>0.016</t>
						<value>0.66691923100824668</value>
					</ControlLinearNode>
					<ControlLinearNode>
						<t>0.02</t>
						<value>0.66821844887407533</value>
					</ControlLinearNode>
					<ControlLinearNode>
						<t>0.024</t>
						<value>0.67102339151452894</value>
					</ControlLinearNode>
					<ControlLinearNode>
						<t>0.028000000000000001</t>
						<value>0.67635004833306056</value>
					</ControlLinearNode>
					<ControlLinearNode>
						<t>0.032000000000000001</t>
						<value>0.68179619106206202</value>
					</ControlLinearNode>
					<ControlLinearNode>
						<t>0.035999999999999997</t>
						<value>0.6881182227143231</value>
					</ControlLinearNode>
					<ControlLinearNode>
						<t>0.040000000000000001</t>
						<value>0.69520360846301432</value>
					</ControlLinearNode>
					<ControlLinearNode>
						<t>0.043999999999999997</t>
						<value>0.70288344669371505</value>
					</ControlLinearNode>
					<ControlLinearNode>
						<t>0.048000000000000001</t>
						<value>0.7109953164267121</value>
					</ControlLinearNode>
					<ControlLinearNode>
						<t>0.051999999999999998</t>
						<value>0.71937507531670541</value>
					</ControlLinearNode>
					<ControlLinearNode>
						<t>0.056000000000000001</t>
						<value>0.72814441322700618</value>
					</ControlLinearNode>
					<ControlLinearNode>
						<t>0.059999999999999998</t>
						<value>0.73658962303697673</value>
					</ControlLinearNode>
					<ControlLinearNode>
						<t>0.064000000000000001</t>
						<value>0.7445845819429826</value>
					</ControlLinearNode>
					<ControlLinearNode>
						<t>0.068000000000000005</t>
						<value>0.75148378932162607</value>
					</ControlLinearNode>
					<ControlLinearNode>
						<t>0.071999999999999995</t>
						<value>0.75814831740588895</value>
					</ControlLinearNode>
					<ControlLinearNode>
						<t>0.075999999999999998</t>
						<value>0.76422439961014565</value>
					</ControlLinearNode>
					<ControlLinearNode>
						<t>0.080000000000000002</t>
						<value>0.76891392271047965</value>
					</ControlLinearNode>
					<ControlLinearNode>
						<t>0.084000000000000005</t>
						<value>0.77424583113401224</value>
					</ControlLinearNode>
					<ControlLinearNode>
						<t>0.087999999999999995</t>
						<value>0.7791698145443029</value>
					</ControlLinearNode>
					<ControlLinearNode>
						<t>0.091999999999999998</t>
						<value>0.7828107474250201</value>
					</ControlLinearNode>
					<ControlLinearNode>
						<t>0.096000000000000002</t>
						<value>0.78696592675148069</value>
					</ControlLinearNode>
					<ControlLinearNode>
						<t>0.10000000000000001</t>
						<value>0.78994991997423369</value>
					</ControlLinearNode>
					<ControlLinearNode>
						<t>0.104</t>
						<value>0.7902053070870706</value>
					</ControlLinearNode>
					<ControlLinearNode>
						<t>0.108</t>
						<value>0.79114744172174956</value>
					</ControlLinearNode>
					<ControlLinearNode>
						<t>0.112</t>
						<value>0.79169900218732181</value>
					</ControlLinearNode>
					<ControlLinearNode>
						<t>0.11600000000000001</t>
						<value>0.79205329906008004</value>
					</ControlLinearNode>
					<ControlLinearNode>
						<t>0.12</t>
						<value>0.7894526653914381</value>
					</ControlLinearNode>
					<ControlLinearNode>
						<t>0.124</t>
						<value>0.78718716170145409</value>
					</ControlLinearNode>
					<ControlLinearNode>
						<t>0.128</t>
						<value>0.78427719622558878</value>
					</ControlLinearNode>
					<ControlLinearNode>
						<t>0.13200000000000001</t>
						<value>0.78006904139454813</value>
					</ControlLinearNode>
					<ControlLinearNode>
						<t>0.13600000000000001</t>
						<value>0.77534020316868169</value>
					</ControlLinearNode>
					<ControlLinearNode>
						<t>0.14000000000000001</t>
						<value>0.76894398824067089</value>
					</ControlLinearNode>
					<ControlLinearNode>
						<t>0.14399999999999999</t>
						<value>0.76184786465388588</value>
					</ControlLinearNode>
					<ControlLinearNode>
						<t>0.14799999999999999</t>
						<value>0.75177821282527135</value>
					</ControlLinearNode>
					<ControlLinearNode>
						<t>0.152</t>
						<value>0.74008669604447952</value>
					</ControlLinearNode>
					<ControlLinearNode>
						<t>0.156</t>
						<value>0.7335106713218752</value>
					</ControlLinearNode>
					<ControlLinearNode>
						<t>0.16</t>
						<value>0.7383991400737927</value>
					</ControlLinearNode>
					<ControlLinearNode>
						<t>0.16400000000000001</t>
						<value>0.73866140385810231</value>
					</ControlLinearNode>
					<ControlLinearNode>
						<t>0.16800000000000001</t>
						<value>0.73910817570134579</value>
					</ControlLinearNode>
					<ControlLinearNode>
						<t>0.17199999999999999</t>
						<value>0.73831755213659755</value>
					</ControlLinearNode>
					<ControlLinearNode>
						<t>0.17599999999999999</t>
						<value>0.73908748684130909</value>
					</ControlLinearNode>
					<ControlLinearNode>
						<t>0.17999999999999999</t>
						<value>0.73943369823122473</value>
					</ControlLinearNode>
					<ControlLinearNode>
						<t>0.184</t>
						<value>0.74432371497570182</value>
					</ControlLinearNode>
					<ControlLinearNode>
						<t>0.188</t>
						<value>0.7480805436011313</value>
					</ControlLinearNode>
					<ControlLinearNode>
						<t>0.192</t>
						<value>0.75147133776725994</value>
					</ControlLinearNode>
					<ControlLinearNode>
						<t>0.19600000000000001</t>
						<value>0.75344086283681555</value>
					</ControlLinearNode>
					<ControlLinearNode>
						<t>0.20000000000000001</t>
						<value>0.75137911029434612</value>
					</ControlLinearNode>
					<ControlLinearNode>
						<t>0.20399999999999999</t>
						<value>0.74308522982623726</value>
					</ControlLinearNode>
					<ControlLinearNode>
						<t>0.20799999999999999</t>
						<value>0.73489373646414557</value>
					</ControlLinearNode>
					<ControlLinearNode>
						<t>0.21199999999999999</t>
						<value>0.72605069434649172</value>
					</ControlLinearNode>
					<ControlLinearNode>
						<t>0.216</t>
						<value>0.71603944271863906</value>
					</ControlLinearNode>
					<ControlLinearNode>
						<t>0.22</t>
						<value>0.70623181811041735</value>
					</ControlLinearNode>
					<ControlLinearNode>
						<t>0.224</t>
						<value>0.69445666772718662</value>
					</ControlLinearNode>
					<ControlLinearNode>
						<t>0.22800000000000001</t>
						<value>0.68319232408909791</value>
					</ControlLinearNode>
					<ControlLinearNode>
						<t>0.23200000000000001</t>
						<value>0.6730661344186154</value>
					</ControlLinearNode>
					<ControlLinearNode>
						<t>0.23599999999999999</t>
						<value>0.66404704204652565</value>
					</ControlLinearNode>
					<ControlLinearNode>
						<t>0.23999999999999999</t>
						<value>0.65589389373348772</value>
					</ControlLinearNode>
					<ControlLinearNode>
						<t>0.24399999999999999</t>
						<value>0.64909369789035909</value>
					</ControlLinearNode>
					<ControlLinearNode>
						<t>0.248</t>
						<value>0.64164846279385468</value>
					</ControlLinearNode>
					<ControlLinearNode>
						<t>0.252</t>
						<value>0.63624460013300355</value>
					</ControlLinearNode>
					<ControlLinearNode>
						<t>0.25600000000000001</t>
						<value>0.63189327632920023</value>
					</ControlLinearNode>
					<ControlLinearNode>
						<t>0.26000000000000001</t>
						<value>0.6260197658956913</value>
					</ControlLinearNode>
					<ControlLinearNode>
						<t>0.26400000000000001</t>
						<value>0.62099339089383754</value>
					</ControlLinearNode>
					<ControlLinearNode>
						<t>0.26800000000000002</t>
						<value>0.61691352650750808</value>
					</ControlLinearNode>
					<ControlLinearNode>
						<t>0.27200000000000002</t>
						<value>0.61045427002115682</value>
					</ControlLinearNode>
					<ControlLinearNode>
						<t>0.27600000000000002</t>
						<value>0.60002286221614265</value>
					</ControlLinearNode>
					<ControlLinearNode>
						<t>0.28000000000000003</t>
						<value>0.59280281856101991</value>
					</ControlLinearNode>
					<ControlLinearNode>
						<t>0.28399999999999997</t>
						<value>0.57983089113442654</value>
					</ControlLinearNode>
					<ControlLinearNode>
						<t>0.28799999999999998</t>
						<value>0.56541327279351616</value>
					</ControlLinearNode>
					<ControlLinearNode>
						<t>0.29199999999999998</t>
						<value>0.55093818137648143</value>
					</ControlLinearNode>
					<ControlLinearNode>
						<t>0.29599999999999999</t>
						<value>0.53499083083730803</value>
					</ControlLinearNode>
					<ControlLinearNode>
						<t>0.29999999999999999</t>
						<value>0.51877344558329486</value>
					</ControlLinearNode>
					<ControlLinearNode>
						<t>0.30399999999999999</t>
						<value>0.49931708538036867</value>
					</ControlLinearNode>
					<ControlLinearNode>
						<t>0.308</t>
						<value>0.47834928484601591</value>
					</ControlLinearNode>
					<ControlLinearNode>
						<t>0.312</t>
						<value>0.46307297860282653</value>
					</ControlLinearNode>
					<ControlLinearNode>
						<t>0.316</t>
						<value>0.44989332416785272</value>
					</ControlLinearNode>
					<ControlLinearNode>
						<t>0.32000000000000001</t>
						<value>0.43519251590080599</value>
					</ControlLinearNode>
					<ControlLinearNode>
						<t>0.32400000000000001</t>
						<value>0.42016283053707271</value>
					</ControlLinearNode>
					<ControlLinearNode>
						<t>0.32800000000000001</t>
						<value>0.40395560113110063</value>
					</ControlLinearNode>
					<ControlLinearNode>
						<t>0.33200000000000002</t>
						<value>0.38965348091679103</value>
					</ControlLinearNode>
					<ControlLinearNode>
						<t>0.33600000000000002</t>
						<value>0.373306614976537</value>
					</ControlLinearNode>
					<ControlLinearNode>
						<t>0.34000000000000002</t>
						<value>0.35707211338889971</value>
					</ControlLinearNode>
					<ControlLinearNode>
						<t>0.34399999999999997</t>
						<value>0.33823181622212201</value>
					</ControlLinearNode>
					<ControlLinearNode>
						<t>0.34799999999999998</t>
						<value>0.31521983358990285</value>
					</ControlLinearNode>
					<ControlLinearNode>
						<t>0.35199999999999998</t>
						<value>0.28662239118047889</value>
					</ControlLinearNode>
					<ControlLinearNode>
						<t>0.35599999999999998</t>
						<value>0.25681150542435727</value>
					</ControlLinearNode>
					<ControlLinearNode>
						<t>0.35999999999999999</t>
						<value>0.22793861899100878</value>
					</ControlLinearNode>
					<ControlLinearNode>
						<t>0.36399999999999999</t>
						<value>0.19934166572002873</value>
					</ControlLinearNode>
					<ControlLinearNode>
						<t>0.36799999999999999</t>
						<value>0.17212866823956655</value>
					</ControlLinearNode>
					<ControlLinearNode>
						<t>0.372</t>
						<value>0.14420280820950004</value>
					</ControlLinearNode>
					<ControlLinearNode>
						<t>0.376</t>
						<value>0.11692975437528688</value>
					</ControlLinearNode>
					<ControlLinearNode>
						<t>0.38</t>
						<value>0.090152988517811741</value>
					</ControlLinearNode>
					<ControlLinearNode>
						<t>0.38400000000000001</t>
						<value>0.065110838503336585</value>
					</ControlLinearNode>
					<ControlLinearNode>
						<t>0.38800000000000001</t>
						<value>0.04476994558193418</value>
					</ControlLinearNode>
					<ControlLinearNode>
						<t>0.39200000000000002</t>
						<value>0.020478350812638223</value>
					</ControlLinearNode>
					<ControlLinearNode>
						<t>0.39600000000000002</t>
						<value>0.020012955552443049</value>
					</ControlLinearNode>
					<ControlLinearNode>
						<t>0.40000000000000002</t>
						<value>0.020009369824511493</value>
					</ControlLinearNode>
					<ControlLinearNode>
						<t>0.40400000000000003</t>
						<value>0.020007219066760808</value>
					</ControlLinearNode>
					<ControlLinearNode>
						<t>0.40799999999999997</t>
						<value>0.020005826338495812</value>
					</ControlLinearNode>
					<ControlLinearNode>
						<t>0.41199999999999998</t>
						<value>0.020004908709050303</value>
					</ControlLinearNode>
					<ControlLinearNode>
						<t>0.41599999999999998</t>
						<value>0.020004167016424813</value>
					</ControlLinearNode>
					<ControlLinearNode>
						<t>0.41999999999999998</t>
						<value>0.020003619470877473</value>
					</ControlLinearNode>
					<ControlLinearNode>
						<t>0.42399999999999999</t>
						<value>0.020003156541513745</value>
					</ControlLinearNode>
					<ControlLinearNode>
						<t>0.42799999999999999</t>
						<value>0.02000275441005946</value>
					</ControlLinearNode>
					<ControlLinearNode>
						<t>0.432</t>
						<value>0.020002397437366044</value>
					</ControlLinearNode>
					<ControlLinearNode>
						<t>0.436</t>
						<value>0.020002124607069623</value>
					</ControlLinearNode>
					<ControlLinearNode>
						<t>0.44</t>
						<value>0.02000193140216195</value>
					</ControlLinearNode>
					<ControlLinearNode>
						<t>0.44400000000000001</t>
						<value>0.020001896892964739</value>
					</ControlLinearNode>
					<ControlLinearNode>
						<t>0.44800000000000001</t>
						<value>0.020001809740451744</value>
					</ControlLinearNode>
					<ControlLinearNode>
						<t>0.45200000000000001</t>
						<value>0.020001676553349657</value>
					</ControlLinearNode>
					<ControlLinearNode>
						<t>0.45600000000000002</t>
						<value>0.020001553927709453</value>
					</ControlLinearNode>
					<ControlLinearNode>
						<t>0.46000000000000002</t>
						<value>0.020001435965271406</value>
					</ControlLinearNode>
					<ControlLinearNode>
						<t>0.46400000000000002</t>
						<value>0.020001328456213552</value>
					</ControlLinearNode>
					<ControlLinearNode>
						<t>0.46800000000000003</t>
						<value>0.020001251047573432</value>
					</ControlLinearNode>
					<ControlLinearNode>
						<t>0.47199999999999998</t>
						<value>0.020001188257143844</value>
					</ControlLinearNode>
					<ControlLinearNode>
						<t>0.47599999999999998</t>
						<value>0.020001123493357989</value>
					</ControlLinearNode>
					<ControlLinearNode>
						<t>0.47999999999999998</t>
						<value>0.020001109016963597</value>
					</ControlLinearNode>
					<ControlLinearNode>
						<t>0.48399999999999999</t>
						<value>0.020001133485799894</value>
					</ControlLinearNode>
					<ControlLinearNode>
						<t>0.48799999999999999</t>
						<value>0.020001161203731042</value>
					</ControlLinearNode>
					<ControlLinearNode>
						<t>0.49199999999999999</t>
						<value>0.020001181568196639</value>
					</ControlLinearNode>
					<ControlLinearNode>
						<t>0.496</t>
						<value>0.020001220281867956</value>
					</ControlLinearNode>
					<ControlLinearNode>
						<t>0.5</t>
						<value>0.020001331323319136</value>
					</ControlLinearNode>
					<ControlLinearNode>
						<t>0.504</t>
						<value>0.020001537382974853</value>
					</ControlLinearNode>
					<ControlLinearNode>
						<t>0.50800000000000001</t>
						<value>0.020001658870739347</value>
					</ControlLinearNode>
					<ControlLinearNode>
						<t>0.51200000000000001</t>
						<value>0.020001755234508849</value>
					</ControlLinearNode>
					<ControlLinearNode>
						<t>0.51600000000000001</t>
						<value>0.020001890135935684</value>
					</ControlLinearNode>
					<ControlLinearNode>
						<t>0.52000000000000002</t>
						<value>0.020002080203229362</value>
					</ControlLinearNode>
					<ControlLinearNode>
						<t>0.52400000000000002</t>
						<value>0.020002340010295182</value>
					</ControlLinearNode>
					<ControlLinearNode>
						<t>0.52800000000000002</t>
						<value>0.020002685673123376</value>
					</ControlLinearNode>
					<ControlLinearNode>
						<t>0.53200000000000003</t>
						<value>0.020003183371274311</value>
					</ControlLinearNode>
					<ControlLinearNode>
						<t>0.53600000000000003</t>
						<value>0.020003873043681182</value>
					</ControlLinearNode>
					<ControlLinearNode>
						<t>0.54000000000000004</t>
						<value>0.020004913605931932</value>
					</ControlLinearNode>
					<ControlLinearNode>
						<t>0.54400000000000004</t>
						<value>0.02000564720289465</value>
					</ControlLinearNode>
					<ControlLinearNode>
						<t>0.54800000000000004</t>
						<value>0.020006388381044918</value>
					</ControlLinearNode>
					<ControlLinearNode>
						<t>0.55200000000000005</t>
						<value>0.020013336431640421</value>
					</ControlLinearNode>
					<ControlLinearNode>
						<t>0.55600000000000005</t>
						<value>0.052109371539064545</value>
					</ControlLinearNode>
					<ControlLinearNode>
						<t>0.56000000000000005</t>
						<value>0.16984662856294017</value>
					</ControlLinearNode>
					<ControlLinearNode>
						<t>0.56399999999999995</t>
						<value>0.28388635964765302</value>
					</ControlLinearNode>
					<ControlLinearNode>
						<t>0.56799999999999995</t>
						<value>0.42281491746599531</value>
					</ControlLinearNode>
					<ControlLinearNode>
						<t>0.57199999999999995</t>
						<value>0.54010621706020201</value>
					</ControlLinearNode>
					<ControlLinearNode>
						<t>0.57599999999999996</t>
						<value>0.58962389813452676</value>
					</ControlLinearNode>
					<ControlLinearNode>
						<t>0.57999999999999996</t>
						<value>0.55832880080874037</value>
					</ControlLinearNode>
					<ControlLinearNode>
						<t>0.58399999999999996</t>
						<value>0.57027007133682872</value>
					</ControlLinearNode>
					<ControlLinearNode>
						<t>0.58799999999999997</t>
						<value>0.55534884983775556</value>
					</ControlLinearNode>
					<ControlLinearNode>
						<t>0.59199999999999997</t>
						<value>0.54612602598038718</value>
					</ControlLinearNode>
					<ControlLinearNode>
						<t>0.59599999999999997</t>
						<value>0.56409036154399139</value>
					</ControlLinearNode>
					<ControlLinearNode>
						<t>0.59999999999999998</t>
						<value>0.61361645547412658</value>
					</ControlLinearNode>
					<ControlLinearNode>
						<t>0.60399999999999998</t>
						<value>0.64457534496951363</value>
					</ControlLinearNode>
					<ControlLinearNode>
						<t>0.60799999999999998</t>
						<value>0.67322955165052711</value>
					</ControlLinearNode>
					<ControlLinearNode>
						<t>0.61199999999999999</t>
						<value>0.69825145043397563</value>
					</ControlLinearNode>
					<ControlLinearNode>
						<t>0.61599999999999999</t>
						<value>0.70501882123519799</value>
					</ControlLinearNode>
					<ControlLinearNode>
						<t>0.62</t>
						<value>0.69881288049513479</value>
					</ControlLinearNode>
					<ControlLinearNode>
						<t>0.624</t>
						<value>0.69428294100865717</value>
					</ControlLinearNode>
					<ControlLinearNode>
						<t>0.628</t>
						<value>0.68445976440217615</value>
					</ControlLinearNode>
					<ControlLinearNode>
						<t>0.63200000000000001</t>
						<value>0.66781377334374492</value>
					</ControlLinearNode>
					<ControlLinearNode>
						<t>0.63600000000000001</t>
						<value>0.65053505676341938</value>
					</ControlLinearNode>
					<ControlLinearNode>
						<t>0.64000000000000001</t>
						<value>0.63719027256186878</value>
					</ControlLinearNode>
					<ControlLinearNode>
						<t>0.64400000000000002</t>
						<value>0.61985413226817498</value>
					</ControlLinearNode>
					<ControlLinearNode>
						<t>0.64800000000000002</t>
						<value>0.60200925926482185</value>
					</ControlLinearNode>
					<ControlLinearNode>
						<t>0.65200000000000002</t>
						<value>0.58474900634633664</value>
					</ControlLinearNode>
					<ControlLinearNode>
						<t>0.65600000000000003</t>
						<value>0.57278633457851602</value>
					</ControlLinearNode>
					<ControlLinearNode>
						<t>0.66000000000000003</t>
						<value>0.55652170956641067</value>
					</ControlLinearNode>
					<ControlLinearNode>
						<t>0.66400000000000003</t>
						<value>0.54042359739093138</value>
					</ControlLinearNode>
					<ControlLinearNode>
						<t>0.66800000000000004</t>
						<value>0.53006777469453215</value>
					</ControlLinearNode>
					<ControlLinearNode>
						<t>0.67200000000000004</t>
						<value>0.51695165023041889</value>
					</ControlLinearNode>
					<ControlLinearNode>
						<t>0.67600000000000005</t>
						<value>0.50659553575374472</value>
					</ControlLinearNode>
					<ControlLinearNode>
						<t>0.68000000000000005</t>
						<value>0.49973525158116888</value>
					</ControlLinearNode>
					<ControlLinearNode>
						<t>0.68400000000000005</t>
						<value>0.49129568810400065</value>
					</ControlLinearNode>
					<ControlLinearNode>
						<t>0.68799999999999994</t>
						<value>0.48450264831204842</value>
					</ControlLinearNode>
					<ControlLinearNode>
						<t>0.69199999999999995</t>
						<value>0.47906603014336724</value>
					</ControlLinearNode>
					<ControlLinearNode>
						<t>0.69599999999999995</t>
						<value>0.4775030868127309</value>
					</ControlLinearNode>
					<ControlLinearNode>
						<t>0.69999999999999996</t>
						<value>0.47494089838587278</value>
					</ControlLinearNode>
					<ControlLinearNode>
						<t>0.70399999999999996</t>
						<value>0.4741900647041799</value>
					</ControlLinearNode>
					<ControlLinearNode>
						<t>0.70799999999999996</t>
						<value>0.47511488127552348</value>
					</ControlLinearNode>
					<ControlLinearNode>
						<t>0.71199999999999997</t>
						<value>0.47943828713845654</value>
					</ControlLinearNode>
					<ControlLinearNode>
						<t>0.71599999999999997</t>
						<value>0.48299193785229722</value>
					</ControlLinearNode>
					<ControlLinearNode>
						<t>0.71999999999999997</t>
						<value>0.4885309053718313</value>
					</ControlLinearNode>
					<ControlLinearNode>
						<t>0.72399999999999998</t>
						<value>0.49527841962483166</value>
					</ControlLinearNode>
					<ControlLinearNode>
						<t>0.72799999999999998</t>
						<value>0.50342560581375406</value>
					</ControlLinearNode>
					<ControlLinearNode>
						<t>0.73199999999999998</t>
						<value>0.51273930487344943</value>
					</ControlLinearNode>
					<ControlLinearNode>
						<t>0.73599999999999999</t>
						<value>0.52306179404494668</value>
					</ControlLinearNode>
					<ControlLinearNode>
						<t>0.73999999999999999</t>
						<value>0.53037482822145288</value>
					</ControlLinearNode>
					<ControlLinearNode>
						<t>0.74399999999999999</t>
						<value>0.53739027916838</value>
					</ControlLinearNode>
					<ControlLinearNode>
						<t>0.748</t>
						<value>0.54560447925498845</value>
					</ControlLinearNode>
					<ControlLinearNode>
						<t>0.752</t>
						<value>0.55412658987142371</value>
					</ControlLinearNode>
					<ControlLinearNode>
						<t>0.75600000000000001</t>
						<value>0.56280089891642637</value>
					</ControlLinearNode>
					<ControlLinearNode>
						<t>0.76000000000000001</t>
						<value>0.57137356594292299</value>
					</ControlLinearNode>
					<ControlLinearNode>
						<t>0.76400000000000001</t>
						<value>0.57981484027437191</value>
					</ControlLinearNode>
					<ControlLinearNode>
						<t>0.76800000000000002</t>
						<value>0.58143883864897261</value>
					</ControlLinearNode>
					<ControlLinearNode>
						<t>0.77200000000000002</t>
						<value>0.58982154869583281</value>
					</ControlLinearNode>
					<ControlLinearNode>
						<t>0.77600000000000002</t>
						<value>0.58153059593570222</value>
					</ControlLinearNode>
					<ControlLinearNode>
						<t>0.78000000000000003</t>
						<value>0.57236199538854726</value>
					</ControlLinearNode>
					<ControlLinearNode>
						<t>0.78400000000000003</t>
						<value>0.568648442876315</value>
					</ControlLinearNode>
					<ControlLinearNode>
						<t>0.78800000000000003</t>
						<value>0.56641901763503022</value>
					</ControlLinearNode>
					<ControlLinearNode>
						<t>0.79200000000000004</t>
						<value>0.56362815050425463</value>
					</ControlLinearNode>
					<ControlLinearNode>
						<t>0.79600000000000004</t>
						<value>0.56031316163703071</value>
					</ControlLinearNode>
					<ControlLinearNode>
						<t>0.80000000000000004</t>
						<value>0.55651079291619443</value>
					</ControlLinearNode>
					<ControlLinearNode>
						<t>0.80400000000000005</t>
						<value>0.55021104504805873</value>
					</ControlLinearNode>
					<ControlLinearNode>
						<t>0.80800000000000005</t>
						<value>0.53945805489927146</value>
					</ControlLinearNode>
					<ControlLinearNode>
						<t>0.81200000000000006</t>
						<value>0.52452965406834351</value>
					</ControlLinearNode>
					<ControlLinearNode>
						<t>0.81599999999999995</t>
						<value>0.5088363713084203</value>
					</ControlLinearNode>
					<ControlLinearNode>
						<t>0.81999999999999995</t>
						<value>0.49955387966994197</value>
					</ControlLinearNode>
					<ControlLinearNode>
						<t>0.82399999999999995</t>
						<value>0.49551403789557852</value>
					</ControlLinearNode>
					<ControlLinearNode>
						<t>0.82799999999999996</t>
						<value>0.49223479204958953</value>
					</ControlLinearNode>
					<ControlLinearNode>
						<t>0.83199999999999996</t>
						<value>0.48893987224364394</value>
					</ControlLinearNode>
					<ControlLinearNode>
						<t>0.83599999999999997</t>
						<value>0.48740753070463633</value>
					</ControlLinearNode>
					<ControlLinearNode>
						<t>0.83999999999999997</t>
						<value>0.48857403876195143</value>
					</ControlLinearNode>
					<ControlLinearNode>
						<t>0.84399999999999997</t>
						<value>0.48930332254332654</value>
					</ControlLinearNode>
					<ControlLinearNode>
						<t>0.84799999999999998</t>
						<value>0.48998627000741174</value>
					</ControlLinearNode>
					<ControlLinearNode>
						<t>0.85199999999999998</t>
						<value>0.49053571302985638</value>
					</ControlLinearNode>
					<ControlLinearNode>
						<t>0.85599999999999998</t>
						<value>0.4911995918291871</value>
					</ControlLinearNode>
					<ControlLinearNode>
						<t>0.85999999999999999</t>
						<value>0.49214240254654718</value>
					</ControlLinearNode>
					<ControlLinearNode>
						<t>0.86399999999999999</t>
						<value>0.49344085624998274</value>
					</ControlLinearNode>
					<ControlLinearNode>
						<t>0.86799999999999999</t>
						<value>0.49528681724492263</value>
					</ControlLinearNode>
					<ControlLinearNode>
						<t>0.872</t>
						<value>0.4977005791536846</value>
					</ControlLinearNode>
					<ControlLinearNode>
						<t>0.876</t>
						<value>0.49682923015894664</value>
					</ControlLinearNode>
					<ControlLinearNode>
						<t>0.88</t>
						<value>0.49481488417439673</value>
					</ControlLinearNode>
					<ControlLinearNode>
						<t>0.88400000000000001</t>
						<value>0.49773327974843856</value>
					</ControlLinearNode>
					<ControlLinearNode>
						<t>0.88800000000000001</t>
						<value>0.49827747994507621</value>
					</ControlLinearNode>
					<ControlLinearNode>
						<t>0.89200000000000002</t>
						<value>0.49869490984207138</value>
					</ControlLinearNode>
					<ControlLinearNode>
						<t>0.89600000000000002</t>
						<value>0.50098885672603133</value>
					</ControlLinearNode>
					<ControlLinearNode>
						<t>0.90000000000000002</t>
						<value>0.50322926744001317</value>
					</ControlLinearNode>
					<ControlLinearNode>
						<t>0.90400000000000003</t>
						<value>0.50881600417947204</value>
					</ControlLinearNode>
					<ControlLinearNode>
						<t>0.90800000000000003</t>
						<value>0.51257659853281889</value>
					</ControlLinearNode>
					<ControlLinearNode>
						<t>0.91200000000000003</t>
						<value>0.5168304191953359</value>
					</ControlLinearNode>
					<ControlLinearNode>
						<t>0.91600000000000004</t>
						<value>0.52126234346146749</value>
					</ControlLinearNode>
					<ControlLinearNode>
						<t>0.92000000000000004</t>
						<value>0.52553559898316793</value>
					</ControlLinearNode>
					<ControlLinearNode>
						<t>0.92400000000000004</t>
						<value>0.52984644887661292</value>
					</ControlLinearNode>
					<ControlLinearNode>
						<t>0.92800000000000005</t>
						<value>0.53337847694825002</value>
					</ControlLinearNode>
					<ControlLinearNode>
						<t>0.93200000000000005</t>
						<value>0.54043577343012617</value>
					</ControlLinearNode>
					<ControlLinearNode>
						<t>0.93600000000000005</t>
						<value>0.54127372057727496</value>
					</ControlLinearNode>
					<ControlLinearNode>
						<t>0.93999999999999995</t>
						<value>0.5430174346037846</value>
					</ControlLinearNode>
					<ControlLinearNode>
						<t>0.94399999999999995</t>
						<value>0.5417535341955958</value>
					</ControlLinearNode>
					<ControlLinearNode>
						<t>0.94799999999999995</t>
						<value>0.53959269460430237</value>
					</ControlLinearNode>
					<ControlLinearNode>
						<t>0.95199999999999996</t>
						<value>0.53657150091182615</value>
					</ControlLinearNode>
					<ControlLinearNode>
						<t>0.95599999999999996</t>
						<value>0.53242671799080443</value>
					</ControlLinearNode>
					<ControlLinearNode>
						<t>0.95999999999999996</t>
						<value>0.53002449022747911</value>
					</ControlLinearNode>
					<ControlLinearNode>
						<t>0.96399999999999997</t>
						<value>0.52385038454569754</value>
					</ControlLinearNode>
					<ControlLinearNode>
						<t>0.96799999999999997</t>
						<value>0.51721758141648067</value>
					</ControlLinearNode>
					<ControlLinearNode>
						<t>0.97199999999999998</t>
						<value>0.51005278044143798</value>
					</ControlLinearNode>
					<ControlLinearNode>
						<t>0.97599999999999998</t>
						<value>0.50263642271377396</value>
					</ControlLinearNode>
					<ControlLinearNode>
						<t>0.97999999999999998</t>
						<value>0.49507380822790525</value>
					</ControlLinearNode>
					<ControlLinearNode>
						<t>0.98399999999999999</t>
						<value>0.48904469632376141</value>
					</ControlLinearNode>
					<ControlLinearNode>
						<t>0.98799999999999999</t>
						<value>0.48019075480271628</value>
					</ControlLinearNode>
					<ControlLinearNode>
						<t>0.99199999999999999</t>
						<value>0.47091031726181665</value>
					</ControlLinearNode>
					<ControlLinearNode>
						<t>0.996</t>
						<value>0.46155087311870346</value>
					</ControlLinearNode>
					<ControlLinearNode>
						<t>1</t>
						<value>0.45265552559434319</value>
					</ControlLinearNode>
					<ControlLinearNode>
						<t>1.004</t>
						<value>0.44375581934699543</value>
					</ControlLinearNode>
					<ControlLinearNode>
						<t>1.008</t>
						<value>0.43485509582561932</value>
					</ControlLinearNode>
					<ControlLinearNode>
						<t>1.012</t>
						<value>0.42600256411198689</value>
					</ControlLinearNode>
					<ControlLinearNode>
						<t>1.016</t>
						<value>0.41695668169556366</value>
					</ControlLinearNode>
					<ControlLinearNode>
						<t>1.02</t>
						<value>0.40784510399506041</value>
					</ControlLinearNode>
					<ControlLinearNode>
						<t>1.024</t>
						<value>0.39794606856390025</value>
					</ControlLinearNode>
					<ControlLinearNode>
						<t>1.028</t>
						<value>0.39150864194444351</value>
					</ControlLinearNode>
					<ControlLinearNode>
						<t>1.032</t>
						<value>0.38569235555217973</value>
					</ControlLinearNode>
					<ControlLinearNode>
						<t>1.036</t>
						<value>0.37967177919004397</value>
					</ControlLinearNode>
					<ControlLinearNode>
						<t>1.04</t>
						<value>0.3733262081910515</value>
					</ControlLinearNode>
					<ControlLinearNode>
						<t>1.044</t>
						<value>0.36687571433042088</value>
					</ControlLinearNode>
					<ControlLinearNode>
						<t>1.048</t>
						<value>0.36574147990882039</value>
					</ControlLinearNode>
					<ControlLinearNode>
						<t>1.052</t>
						<value>0.35595597646003613</value>
					</ControlLinearNode>
					<ControlLinearNode>
						<t>1.056</t>
						<value>0.34480720261423048</value>
					</ControlLinearNode>
					<ControlLinearNode>
						<t>1.0600000000000001</t>
						<value>0.33493949613427648</value>
					</ControlLinearNode>
					<ControlLinearNode>
						<t>1.0640000000000001</t>
						<value>0.32705719622066942</value>
					</ControlLinearNode>
					<ControlLinearNode>
						<t>1.0680000000000001</t>
						<value>0.32063117914003497</value>
					</ControlLinearNode>
					<ControlLinearNode>
						<t>1.0720000000000001</t>
						<value>0.3158515438780411</value>
					</ControlLinearNode>
					<ControlLinearNode>
						<t>1.0760000000000001</t>
						<value>0.31026739350162269</value>
					</ControlLinearNode>
					<ControlLinearNode>
						<t>1.0800000000000001</t>
						<value>0.30501142164260386</value>
					</ControlLinearNode>
					<ControlLinearNode>
						<t>1.0840000000000001</t>
						<value>0.30082567565706114</value>
					</ControlLinearNode>
					<ControlLinearNode>
						<t>1.0880000000000001</t>
						<value>0.29326943592754307</value>
					</ControlLinearNode>
					<ControlLinearNode>
						<t>1.0920000000000001</t>
						<value>0.28397516409712242</value>
					</ControlLinearNode>
					<ControlLinearNode>
						<t>1.0960000000000001</t>
						<value>0.27395887624222359</value>
					</ControlLinearNode>
					<ControlLinearNode>
						<t>1.1000000000000001</t>
						<value>0.2653407624785627</value>
					</ControlLinearNode>
					<ControlLinearNode>
						<t>1.1040000000000001</t>
						<value>0.25632930740493204</value>
					</ControlLinearNode>
					<ControlLinearNode>
						<t>1.1080000000000001</t>
						<value>0.25043404571098021</value>
					</ControlLinearNode>
					<ControlLinearNode>
						<t>1.1120000000000001</t>
						<value>0.24404232846535603</value>
					</ControlLinearNode>
					<ControlLinearNode>
						<t>1.1160000000000001</t>
						<value>0.23875041014107895</value>
					</ControlLinearNode>
					<ControlLinearNode>
						<t>1.1200000000000001</t>
						<value>0.23228827281471634</value>
					</ControlLinearNode>
					<ControlLinearNode>
						<t>1.1240000000000001</t>
						<value>0.22556266914785211</value>
					</ControlLinearNode>
					<ControlLinearNode>
						<t>1.1279999999999999</t>
						<value>0.21835589073027226</value>
					</ControlLinearNode>
					<ControlLinearNode>
						<t>1.1319999999999999</t>
						<value>0.20888978167943092</value>
					</ControlLinearNode>
					<ControlLinearNode>
						<t>1.1359999999999999</t>
						<value>0.19813770875073891</value>
					</ControlLinearNode>
					<ControlLinearNode>
						<t>1.1399999999999999</t>
						<value>0.18957335058060221</value>
					</ControlLinearNode>
					<ControlLinearNode>
						<t>1.1439999999999999</t>
						<value>0.17968390010852717</value>
					</ControlLinearNode>
					<ControlLinearNode>
						<t>1.1479999999999999</t>
						<value>0.17166050703056082</value>
					</ControlLinearNode>
					<ControlLinearNode>
						<t>1.1519999999999999</t>
						<value>0.16141236659395641</value>
					</ControlLinearNode>
				</x_nodes>
				<min_nodes />
				<max_nodes />
				<kp>100</kp>
				<kv>20</kv>
			</ControlLinear>
			<ControlLinear name="ILPOa_r">
				<is_model_control>true</is_model_control>
				<extrapolate>true</extrapolate>
				<default_min>0.02</default_min>
				<default_max>1</default_max>
				<filter_on>false</filter_on>
				<use_steps>false</use_steps>
				<x_nodes>
					<ControlLinearNode>
						<t>0</t>
						<value>0.044689828687277014</value>
					</ControlLinearNode>
					<ControlLinearNode>
						<t>0.0040000000000000001</t>
						<value>0.04641143678186662</value>
					</ControlLinearNode>
					<ControlLinearNode>
						<t>0.0080000000000000002</t>
						<value>0.048198219149974221</value>
					</ControlLinearNode>
					<ControlLinearNode>
						<t>0.012</t>
						<value>0.04997952191881562</value>
					</ControlLinearNode>
					<ControlLinearNode>
						<t>0.016</t>
						<value>0.05174205571467571</value>
					</ControlLinearNode>
					<ControlLinearNode>
						<t>0.02</t>
						<value>0.053303186703486889</value>
					</ControlLinearNode>
					<ControlLinearNode>
						<t>0.024</t>
						<value>0.054130512172990294</value>
					</ControlLinearNode>
					<ControlLinearNode>
						<t>0.028000000000000001</t>
						<value>0.054301261173482711</value>
					</ControlLinearNode>
					<ControlLinearNode>
						<t>0.032000000000000001</t>
						<value>0.053876042744215369</value>
					</ControlLinearNode>
					<ControlLinearNode>
						<t>0.035999999999999997</t>
						<value>0.052515051290556024</value>
					</ControlLinearNode>
					<ControlLinearNode>
						<t>0.040000000000000001</t>
						<value>0.050560829678924134</value>
					</ControlLinearNode>
					<ControlLinearNode>
						<t>0.043999999999999997</t>
						<value>0.047904858731092181</value>
					</ControlLinearNode>
					<ControlLinearNode>
						<t>0.048000000000000001</t>
						<value>0.044480902858278423</value>
					</ControlLinearNode>
					<ControlLinearNode>
						<t>0.051999999999999998</t>
						<value>0.040215998089414125</value>
					</ControlLinearNode>
					<ControlLinearNode>
						<t>0.056000000000000001</t>
						<value>0.034869203236936687</value>
					</ControlLinearNode>
					<ControlLinearNode>
						<t>0.059999999999999998</t>
						<value>0.028504448252427105</value>
					</ControlLinearNode>
					<ControlLinearNode>
						<t>0.064000000000000001</t>
						<value>0.023521977965679626</value>
					</ControlLinearNode>
					<ControlLinearNode>
						<t>0.068000000000000005</t>
						<value>0.022963594362391832</value>
					</ControlLinearNode>
					<ControlLinearNode>
						<t>0.071999999999999995</t>
						<value>0.020320942139618315</value>
					</ControlLinearNode>
					<ControlLinearNode>
						<t>0.075999999999999998</t>
						<value>0.020610840557022669</value>
					</ControlLinearNode>
					<ControlLinearNode>
						<t>0.080000000000000002</t>
						<value>0.020072390547335055</value>
					</ControlLinearNode>
					<ControlLinearNode>
						<t>0.084000000000000005</t>
						<value>0.020060758482431728</value>
					</ControlLinearNode>
					<ControlLinearNode>
						<t>0.087999999999999995</t>
						<value>0.020045165468933177</value>
					</ControlLinearNode>
					<ControlLinearNode>
						<t>0.091999999999999998</t>
						<value>0.020033956522763414</value>
					</ControlLinearNode>
					<ControlLinearNode>
						<t>0.096000000000000002</t>
						<value>0.020028034140862509</value>
					</ControlLinearNode>
					<ControlLinearNode>
						<t>0.10000000000000001</t>
						<value>0.020023582598356206</value>
					</ControlLinearNode>
					<ControlLinearNode>
						<t>0.104</t>
						<value>0.020019759815586288</value>
					</ControlLinearNode>
					<ControlLinearNode>
						<t>0.108</t>
						<value>0.020017242967695904</value>
					</ControlLinearNode>
					<ControlLinearNode>
						<t>0.112</t>
						<value>0.020015243522620969</value>
					</ControlLinearNode>
					<ControlLinearNode>
						<t>0.11600000000000001</t>
						<value>0.02001371909989022</value>
					</ControlLinearNode>
					<ControlLinearNode>
						<t>0.12</t>
						<value>0.020012363676391767</value>
					</ControlLinearNode>
					<ControlLinearNode>
						<t>0.124</t>
						<value>0.020011332313945546</value>
					</ControlLinearNode>
					<ControlLinearNode>
						<t>0.128</t>
						<value>0.020010580182156391</value>
					</ControlLinearNode>
					<ControlLinearNode>
						<t>0.13200000000000001</t>
						<value>0.020009761163473562</value>
					</ControlLinearNode>
					<ControlLinearNode>
						<t>0.13600000000000001</t>
						<value>0.02000900497107785</value>
					</ControlLinearNode>
					<ControlLinearNode>
						<t>0.14000000000000001</t>
						<value>0.020008390762577006</value>
					</ControlLinearNode>
					<ControlLinearNode>
						<t>0.14399999999999999</t>
						<value>0.020007915528538058</value>
					</ControlLinearNode>
					<ControlLinearNode>
						<t>0.14799999999999999</t>
						<value>0.020007436877108042</value>
					</ControlLinearNode>
					<ControlLinearNode>
						<t>0.152</t>
						<value>0.020007050620098544</value>
					</ControlLinearNode>
					<ControlLinearNode>
						<t>0.156</t>
						<value>0.020006696086876791</value>
					</ControlLinearNode>
					<ControlLinearNode>
						<t>0.16</t>
						<value>0.020006404595009186</value>
					</ControlLinearNode>
					<ControlLinearNode>
						<t>0.16400000000000001</t>
						<value>0.020006130990302455</value>
					</ControlLinearNode>
					<ControlLinearNode>
						<t>0.16800000000000001</t>
						<value>0.020005939800131239</value>
					</ControlLinearNode>
					<ControlLinearNode>
						<t>0.17199999999999999</t>
						<value>0.020005837238189959</value>
					</ControlLinearNode>
					<ControlLinearNode>
						<t>0.17599999999999999</t>
						<value>0.020005787129612828</value>
					</ControlLinearNode>
					<ControlLinearNode>
						<t>0.17999999999999999</t>
						<value>0.020005778716589505</value>
					</ControlLinearNode>
					<ControlLinearNode>
						<t>0.184</t>
						<value>0.020005748002562048</value>
					</ControlLinearNode>
					<ControlLinearNode>
						<t>0.188</t>
						<value>0.020005760701025905</value>
					</ControlLinearNode>
					<ControlLinearNode>
						<t>0.192</t>
						<value>0.020005833902570852</value>
					</ControlLinearNode>
					<ControlLinearNode>
						<t>0.19600000000000001</t>
						<value>0.020005957390083026</value>
					</ControlLinearNode>
					<ControlLinearNode>
						<t>0.20000000000000001</t>
						<value>0.020005960736845733</value>
					</ControlLinearNode>
					<ControlLinearNode>
						<t>0.20399999999999999</t>
						<value>0.020005885035021032</value>
					</ControlLinearNode>
					<ControlLinearNode>
						<t>0.20799999999999999</t>
						<value>0.020005866826710982</value>
					</ControlLinearNode>
					<ControlLinearNode>
						<t>0.21199999999999999</t>
						<value>0.020005852854020616</value>
					</ControlLinearNode>
					<ControlLinearNode>
						<t>0.216</t>
						<value>0.020005907371129818</value>
					</ControlLinearNode>
					<ControlLinearNode>
						<t>0.22</t>
						<value>0.020006024229880463</value>
					</ControlLinearNode>
					<ControlLinearNode>
						<t>0.224</t>
						<value>0.020006231606714178</value>
					</ControlLinearNode>
					<ControlLinearNode>
						<t>0.22800000000000001</t>
						<value>0.02000654477965285</value>
					</ControlLinearNode>
					<ControlLinearNode>
						<t>0.23200000000000001</t>
						<value>0.020006949730765045</value>
					</ControlLinearNode>
					<ControlLinearNode>
						<t>0.23599999999999999</t>
						<value>0.02000751552600007</value>
					</ControlLinearNode>
					<ControlLinearNode>
						<t>0.23999999999999999</t>
						<value>0.020008265773369151</value>
					</ControlLinearNode>
					<ControlLinearNode>
						<t>0.24399999999999999</t>
						<value>0.020009242133772684</value>
					</ControlLinearNode>
					<ControlLinearNode>
						<t>0.248</t>
						<value>0.020010551054149769</value>
					</ControlLinearNode>
					<ControlLinearNode>
						<t>0.252</t>
						<value>0.020012497862798163</value>
					</ControlLinearNode>
					<ControlLinearNode>
						<t>0.25600000000000001</t>
						<value>0.020015408061021485</value>
					</ControlLinearNode>
					<ControlLinearNode>
						<t>0.26000000000000001</t>
						<value>0.020020470364252047</value>
					</ControlLinearNode>
					<ControlLinearNode>
						<t>0.26400000000000001</t>
						<value>0.020030659073372328</value>
					</ControlLinearNode>
					<ControlLinearNode>
						<t>0.26800000000000002</t>
						<value>0.020069933258379496</value>
					</ControlLinearNode>
					<ControlLinearNode>
						<t>0.27200000000000002</t>
						<value>0.025664242472681651</value>
					</ControlLinearNode>
					<ControlLinearNode>
						<t>0.27600000000000002</t>
						<value>0.058336101395341566</value>
					</ControlLinearNode>
					<ControlLinearNode>
						<t>0.28000000000000003</t>
						<value>0.087477696492157919</value>
					</ControlLinearNode>
					<ControlLinearNode>
						<t>0.28399999999999997</t>
						<value>0.12554056414659842</value>
					</ControlLinearNode>
					<ControlLinearNode>
						<t>0.28799999999999998</t>
						<value>0.16348125130114333</value>
					</ControlLinearNode>
					<ControlLinearNode>
						<t>0.29199999999999998</t>
						<value>0.20329111450297493</value>
					</ControlLinearNode>
					<ControlLinearNode>
						<t>0.29599999999999999</t>
						<value>0.24238644796052383</value>
					</ControlLinearNode>
					<ControlLinearNode>
						<t>0.29999999999999999</t>
						<value>0.28353446876764632</value>
					</ControlLinearNode>
					<ControlLinearNode>
						<t>0.30399999999999999</t>
						<value>0.31687271592214578</value>
					</ControlLinearNode>
					<ControlLinearNode>
						<t>0.308</t>
						<value>0.34170840104328937</value>
					</ControlLinearNode>
					<ControlLinearNode>
						<t>0.312</t>
						<value>0.36031128226198128</value>
					</ControlLinearNode>
					<ControlLinearNode>
						<t>0.316</t>
						<value>0.37740544276061516</value>
					</ControlLinearNode>
					<ControlLinearNode>
						<t>0.32000000000000001</t>
						<value>0.39304002540900956</value>
					</ControlLinearNode>
					<ControlLinearNode>
						<t>0.32400000000000001</t>
						<value>0.40898160553589002</value>
					</ControlLinearNode>
					<ControlLinearNode>
						<t>0.32800000000000001</t>
						<value>0.42359474448818579</value>
					</ControlLinearNode>
					<ControlLinearNode>
						<t>0.33200000000000002</t>
						<value>0.43657972654717342</value>
					</ControlLinearNode>
					<ControlLinearNode>
						<t>0.33600000000000002</t>
						<value>0.44937109782221446</value>
					</ControlLinearNode>
					<ControlLinearNode>
						<t>0.34000000000000002</t>
						<value>0.46220704740011692</value>
					</ControlLinearNode>
					<ControlLinearNode>
						<t>0.34399999999999997</t>
						<value>0.47359505277836317</value>
					</ControlLinearNode>
					<ControlLinearNode>
						<t>0.34799999999999998</t>
						<value>0.48064044226758246</value>
					</ControlLinearNode>
					<ControlLinearNode>
						<t>0.35199999999999998</t>
						<value>0.48454247564032277</value>
					</ControlLinearNode>
					<ControlLinearNode>
						<t>0.35599999999999998</t>
						<value>0.48714091324484371</value>
					</ControlLinearNode>
					<ControlLinearNode>
						<t>0.35999999999999999</t>
						<value>0.48805271461104194</value>
					</ControlLinearNode>
					<ControlLinearNode>
						<t>0.36399999999999999</t>
						<value>0.4902617582658344</value>
					</ControlLinearNode>
					<ControlLinearNode>
						<t>0.36799999999999999</t>
						<value>0.49228392448275143</value>
					</ControlLinearNode>
					<ControlLinearNode>
						<t>0.372</t>
						<value>0.49400048036613287</value>
					</ControlLinearNode>
					<ControlLinearNode>
						<t>0.376</t>
						<value>0.49526504694425943</value>
					</ControlLinearNode>
					<ControlLinearNode>
						<t>0.38</t>
						<value>0.49604329050657564</value>
					</ControlLinearNode>
					<ControlLinearNode>
						<t>0.38400000000000001</t>
						<value>0.49469008111055868</value>
					</ControlLinearNode>
					<ControlLinearNode>
						<t>0.38800000000000001</t>
						<value>0.48859753543889356</value>
					</ControlLinearNode>
					<ControlLinearNode>
						<t>0.39200000000000002</t>
						<value>0.47679138818353656</value>
					</ControlLinearNode>
					<ControlLinearNode>
						<t>0.39600000000000002</t>
						<value>0.45713343138284096</value>
					</ControlLinearNode>
					<ControlLinearNode>
						<t>0.40000000000000002</t>
						<value>0.44876174073654301</value>
					</ControlLinearNode>
					<ControlLinearNode>
						<t>0.40400000000000003</t>
						<value>0.44012903692618699</value>
					</ControlLinearNode>
					<ControlLinearNode>
						<t>0.40799999999999997</t>
						<value>0.43285235402880162</value>
					</ControlLinearNode>
					<ControlLinearNode>
						<t>0.41199999999999998</t>
						<value>0.42863503956068544</value>
					</ControlLinearNode>
					<ControlLinearNode>
						<t>0.41599999999999998</t>
						<value>0.42569814274747053</value>
					</ControlLinearNode>
					<ControlLinearNode>
						<t>0.41999999999999998</t>
						<value>0.42692919181766836</value>
					</ControlLinearNode>
					<ControlLinearNode>
						<t>0.42399999999999999</t>
						<value>0.43163236366668672</value>
					</ControlLinearNode>
					<ControlLinearNode>
						<t>0.42799999999999999</t>
						<value>0.44041844675411057</value>
					</ControlLinearNode>
					<ControlLinearNode>
						<t>0.432</t>
						<value>0.4542113955512706</value>
					</ControlLinearNode>
					<ControlLinearNode>
						<t>0.436</t>
						<value>0.47531627925437536</value>
					</ControlLinearNode>
					<ControlLinearNode>
						<t>0.44</t>
						<value>0.50212697286069619</value>
					</ControlLinearNode>
					<ControlLinearNode>
						<t>0.44400000000000001</t>
						<value>0.52774714148883939</value>
					</ControlLinearNode>
					<ControlLinearNode>
						<t>0.44800000000000001</t>
						<value>0.54798424138493418</value>
					</ControlLinearNode>
					<ControlLinearNode>
						<t>0.45200000000000001</t>
						<value>0.56089532052005586</value>
					</ControlLinearNode>
					<ControlLinearNode>
						<t>0.45600000000000002</t>
						<value>0.57449628128182684</value>
					</ControlLinearNode>
					<ControlLinearNode>
						<t>0.46000000000000002</t>
						<value>0.58309493004611002</value>
					</ControlLinearNode>
					<ControlLinearNode>
						<t>0.46400000000000002</t>
						<value>0.58902326514218095</value>
					</ControlLinearNode>
					<ControlLinearNode>
						<t>0.46800000000000003</t>
						<value>0.60213291733685426</value>
					</ControlLinearNode>
					<ControlLinearNode>
						<t>0.47199999999999998</t>
						<value>0.61688027138280344</value>
					</ControlLinearNode>
					<ControlLinearNode>
						<t>0.47599999999999998</t>
						<value>0.62131243108791767</value>
					</ControlLinearNode>
					<ControlLinearNode>
						<t>0.47999999999999998</t>
						<value>0.62172073051928078</value>
					</ControlLinearNode>
					<ControlLinearNode>
						<t>0.48399999999999999</t>
						<value>0.62669002299758381</value>
					</ControlLinearNode>
					<ControlLinearNode>
						<t>0.48799999999999999</t>
						<value>0.64462735519942649</value>
					</ControlLinearNode>
					<ControlLinearNode>
						<t>0.49199999999999999</t>
						<value>0.66290999396097183</value>
					</ControlLinearNode>
					<ControlLinearNode>
						<t>0.496</t>
						<value>0.68984175333008391</value>
					</ControlLinearNode>
					<ControlLinearNode>
						<t>0.5</t>
						<value>0.72494560535167718</value>
					</ControlLinearNode>
					<ControlLinearNode>
						<t>0.504</t>
						<value>0.76565845809196065</value>
					</ControlLinearNode>
					<ControlLinearNode>
						<t>0.50800000000000001</t>
						<value>0.79411030282291384</value>
					</ControlLinearNode>
					<ControlLinearNode>
						<t>0.51200000000000001</t>
						<value>0.81993338079539713</value>
					</ControlLinearNode>
					<ControlLinearNode>
						<t>0.51600000000000001</t>
						<value>0.85090932597588076</value>
					</ControlLinearNode>
					<ControlLinearNode>
						<t>0.52000000000000002</t>
						<value>0.8830005807988176</value>
					</ControlLinearNode>
					<ControlLinearNode>
						<t>0.52400000000000002</t>
						<value>0.91253994607034417</value>
					</ControlLinearNode>
					<ControlLinearNode>
						<t>0.52800000000000002</t>
						<value>0.9369103841117814</value>
					</ControlLinearNode>
					<ControlLinearNode>
						<t>0.53200000000000003</t>
						<value>0.961209523926006</value>
					</ControlLinearNode>
					<ControlLinearNode>
						<t>0.53600000000000003</t>
						<value>0.97844525626749157</value>
					</ControlLinearNode>
					<ControlLinearNode>
						<t>0.54000000000000004</t>
						<value>0.99192722364010011</value>
					</ControlLinearNode>
					<ControlLinearNode>
						<t>0.54400000000000004</t>
						<value>0.98145750685943234</value>
					</ControlLinearNode>
					<ControlLinearNode>
						<t>0.54800000000000004</t>
						<value>0.96214473597267225</value>
					</ControlLinearNode>
					<ControlLinearNode>
						<t>0.55200000000000005</t>
						<value>0.93030295507960514</value>
					</ControlLinearNode>
					<ControlLinearNode>
						<t>0.55600000000000005</t>
						<value>0.88648448413330594</value>
					</ControlLinearNode>
					<ControlLinearNode>
						<t>0.56000000000000005</t>
						<value>0.80698184033221965</value>
					</ControlLinearNode>
					<ControlLinearNode>
						<t>0.56399999999999995</t>
						<value>0.70263969326352804</value>
					</ControlLinearNode>
					<ControlLinearNode>
						<t>0.56799999999999995</t>
						<value>0.58313883695026481</value>
					</ControlLinearNode>
					<ControlLinearNode>
						<t>0.57199999999999995</t>
						<value>0.49369925469018083</value>
					</ControlLinearNode>
					<ControlLinearNode>
						<t>0.57599999999999996</t>
						<value>0.43217268652930424</value>
					</ControlLinearNode>
					<ControlLinearNode>
						<t>0.57999999999999996</t>
						<value>0.39419553285743469</value>
					</ControlLinearNode>
					<ControlLinearNode>
						<t>0.58399999999999996</t>
						<value>0.33169771090393724</value>
					</ControlLinearNode>
					<ControlLinearNode>
						<t>0.58799999999999997</t>
						<value>0.29296653299735054</value>
					</ControlLinearNode>
					<ControlLinearNode>
						<t>0.59199999999999997</t>
						<value>0.24890339288184526</value>
					</ControlLinearNode>
					<ControlLinearNode>
						<t>0.59599999999999997</t>
						<value>0.13562043395476464</value>
					</ControlLinearNode>
					<ControlLinearNode>
						<t>0.59999999999999998</t>
						<value>0.026890629721164072</value>
					</ControlLinearNode>
					<ControlLinearNode>
						<t>0.60399999999999998</t>
						<value>0.020022529314780827</value>
					</ControlLinearNode>
					<ControlLinearNode>
						<t>0.60799999999999998</t>
						<value>0.02001129120125968</value>
					</ControlLinearNode>
					<ControlLinearNode>
						<t>0.61199999999999999</t>
						<value>0.020007680347347585</value>
					</ControlLinearNode>
					<ControlLinearNode>
						<t>0.61599999999999999</t>
						<value>0.020005159774192153</value>
					</ControlLinearNode>
					<ControlLinearNode>
						<t>0.62</t>
						<value>0.020003642266943625</value>
					</ControlLinearNode>
					<ControlLinearNode>
						<t>0.624</t>
						<value>0.020002800772499087</value>
					</ControlLinearNode>
					<ControlLinearNode>
						<t>0.628</t>
						<value>0.02000227097787009</value>
					</ControlLinearNode>
					<ControlLinearNode>
						<t>0.63200000000000001</t>
						<value>0.02000188594469934</value>
					</ControlLinearNode>
					<ControlLinearNode>
						<t>0.63600000000000001</t>
						<value>0.020001625591727728</value>
					</ControlLinearNode>
					<ControlLinearNode>
						<t>0.64000000000000001</t>
						<value>0.020001478166590935</value>
					</ControlLinearNode>
					<ControlLinearNode>
						<t>0.64400000000000002</t>
						<value>0.020001352754556261</value>
					</ControlLinearNode>
					<ControlLinearNode>
						<t>0.64800000000000002</t>
						<value>0.020001254461405129</value>
					</ControlLinearNode>
					<ControlLinearNode>
						<t>0.65200000000000002</t>
						<value>0.020001179991899015</value>
					</ControlLinearNode>
					<ControlLinearNode>
						<t>0.65600000000000003</t>
						<value>0.020001136132869395</value>
					</ControlLinearNode>
					<ControlLinearNode>
						<t>0.66000000000000003</t>
						<value>0.020001089614529705</value>
					</ControlLinearNode>
					<ControlLinearNode>
						<t>0.66400000000000003</t>
						<value>0.020001052904812543</value>
					</ControlLinearNode>
					<ControlLinearNode>
						<t>0.66800000000000004</t>
						<value>0.020001053391022452</value>
					</ControlLinearNode>
					<ControlLinearNode>
						<t>0.67200000000000004</t>
						<value>0.020001011378084056</value>
					</ControlLinearNode>
					<ControlLinearNode>
						<t>0.67600000000000005</t>
						<value>0.02000098787081829</value>
					</ControlLinearNode>
					<ControlLinearNode>
						<t>0.68000000000000005</t>
						<value>0.020000976904008042</value>
					</ControlLinearNode>
					<ControlLinearNode>
						<t>0.68400000000000005</t>
						<value>0.020000969267971503</value>
					</ControlLinearNode>
					<ControlLinearNode>
						<t>0.68799999999999994</t>
						<value>0.020000969171342576</value>
					</ControlLinearNode>
					<ControlLinearNode>
						<t>0.69199999999999995</t>
						<value>0.020000975628280033</value>
					</ControlLinearNode>
					<ControlLinearNode>
						<t>0.69599999999999995</t>
						<value>0.02000099217423856</value>
					</ControlLinearNode>
					<ControlLinearNode>
						<t>0.69999999999999996</t>
						<value>0.020001011689615492</value>
					</ControlLinearNode>
					<ControlLinearNode>
						<t>0.70399999999999996</t>
						<value>0.020001038754073056</value>
					</ControlLinearNode>
					<ControlLinearNode>
						<t>0.70799999999999996</t>
						<value>0.020001073936378889</value>
					</ControlLinearNode>
					<ControlLinearNode>
						<t>0.71199999999999997</t>
						<value>0.020001121261614085</value>
					</ControlLinearNode>
					<ControlLinearNode>
						<t>0.71599999999999997</t>
						<value>0.020001175156584665</value>
					</ControlLinearNode>
					<ControlLinearNode>
						<t>0.71999999999999997</t>
						<value>0.020001242623557219</value>
					</ControlLinearNode>
					<ControlLinearNode>
						<t>0.72399999999999998</t>
						<value>0.020001325186049589</value>
					</ControlLinearNode>
					<ControlLinearNode>
						<t>0.72799999999999998</t>
						<value>0.020001430218418818</value>
					</ControlLinearNode>
					<ControlLinearNode>
						<t>0.73199999999999998</t>
						<value>0.02000156343998645</value>
					</ControlLinearNode>
					<ControlLinearNode>
						<t>0.73599999999999999</t>
						<value>0.020001717856941468</value>
					</ControlLinearNode>
					<ControlLinearNode>
						<t>0.73999999999999999</t>
						<value>0.020001917922647616</value>
					</ControlLinearNode>
					<ControlLinearNode>
						<t>0.74399999999999999</t>
						<value>0.020002087817174663</value>
					</ControlLinearNode>
					<ControlLinearNode>
						<t>0.748</t>
						<value>0.020002290256612387</value>
					</ControlLinearNode>
					<ControlLinearNode>
						<t>0.752</t>
						<value>0.020002569458716188</value>
					</ControlLinearNode>
					<ControlLinearNode>
						<t>0.75600000000000001</t>
						<value>0.020002936747652064</value>
					</ControlLinearNode>
					<ControlLinearNode>
						<t>0.76000000000000001</t>
						<value>0.020003446756324959</value>
					</ControlLinearNode>
					<ControlLinearNode>
						<t>0.76400000000000001</t>
						<value>0.020004386492561796</value>
					</ControlLinearNode>
					<ControlLinearNode>
						<t>0.76800000000000002</t>
						<value>0.020005247556819289</value>
					</ControlLinearNode>
					<ControlLinearNode>
						<t>0.77200000000000002</t>
						<value>0.020007312864876597</value>
					</ControlLinearNode>
					<ControlLinearNode>
						<t>0.77600000000000002</t>
						<value>0.02000782002471127</value>
					</ControlLinearNode>
					<ControlLinearNode>
						<t>0.78000000000000003</t>
						<value>0.020008219083275113</value>
					</ControlLinearNode>
					<ControlLinearNode>
						<t>0.78400000000000003</t>
						<value>0.020008575112049655</value>
					</ControlLinearNode>
					<ControlLinearNode>
						<t>0.78800000000000003</t>
						<value>0.020008955990404958</value>
					</ControlLinearNode>
					<ControlLinearNode>
						<t>0.79200000000000004</t>
						<value>0.020009474143684605</value>
					</ControlLinearNode>
					<ControlLinearNode>
						<t>0.79600000000000004</t>
						<value>0.020010585855827979</value>
					</ControlLinearNode>
					<ControlLinearNode>
						<t>0.80000000000000004</t>
						<value>0.020012190051948285</value>
					</ControlLinearNode>
					<ControlLinearNode>
						<t>0.80400000000000005</t>
						<value>0.020013845181377377</value>
					</ControlLinearNode>
					<ControlLinearNode>
						<t>0.80800000000000005</t>
						<value>0.020015798215592448</value>
					</ControlLinearNode>
					<ControlLinearNode>
						<t>0.81200000000000006</t>
						<value>0.020017418293482008</value>
					</ControlLinearNode>
					<ControlLinearNode>
						<t>0.81599999999999995</t>
						<value>0.020019019251026123</value>
					</ControlLinearNode>
					<ControlLinearNode>
						<t>0.81999999999999995</t>
						<value>0.020020249353055204</value>
					</ControlLinearNode>
					<ControlLinearNode>
						<t>0.82399999999999995</t>
						<value>0.020019721887925876</value>
					</ControlLinearNode>
					<ControlLinearNode>
						<t>0.82799999999999996</t>
						<value>0.02001995970502787</value>
					</ControlLinearNode>
					<ControlLinearNode>
						<t>0.83199999999999996</t>
						<value>0.020020323634195609</value>
					</ControlLinearNode>
					<ControlLinearNode>
						<t>0.83599999999999997</t>
						<value>0.020020604411804199</value>
					</ControlLinearNode>
					<ControlLinearNode>
						<t>0.83999999999999997</t>
						<value>0.020021179440413307</value>
					</ControlLinearNode>
					<ControlLinearNode>
						<t>0.84399999999999997</t>
						<value>0.020021568533367316</value>
					</ControlLinearNode>
					<ControlLinearNode>
						<t>0.84799999999999998</t>
						<value>0.020021821443148815</value>
					</ControlLinearNode>
					<ControlLinearNode>
						<t>0.85199999999999998</t>
						<value>0.020022018532129055</value>
					</ControlLinearNode>
					<ControlLinearNode>
						<t>0.85599999999999998</t>
						<value>0.020021987942719241</value>
					</ControlLinearNode>
					<ControlLinearNode>
						<t>0.85999999999999999</t>
						<value>0.020021999856480156</value>
					</ControlLinearNode>
					<ControlLinearNode>
						<t>0.86399999999999999</t>
						<value>0.020021981975951959</value>
					</ControlLinearNode>
					<ControlLinearNode>
						<t>0.86799999999999999</t>
						<value>0.02002197326950304</value>
					</ControlLinearNode>
					<ControlLinearNode>
						<t>0.872</t>
						<value>0.020022033021457237</value>
					</ControlLinearNode>
					<ControlLinearNode>
						<t>0.876</t>
						<value>0.020022403799817283</value>
					</ControlLinearNode>
					<ControlLinearNode>
						<t>0.88</t>
						<value>0.020022979023908746</value>
					</ControlLinearNode>
					<ControlLinearNode>
						<t>0.88400000000000001</t>
						<value>0.020025631929354467</value>
					</ControlLinearNode>
					<ControlLinearNode>
						<t>0.88800000000000001</t>
						<value>0.020026828479761106</value>
					</ControlLinearNode>
					<ControlLinearNode>
						<t>0.89200000000000002</t>
						<value>0.020027829823410104</value>
					</ControlLinearNode>
					<ControlLinearNode>
						<t>0.89600000000000002</t>
						<value>0.0200295506091029</value>
					</ControlLinearNode>
					<ControlLinearNode>
						<t>0.90000000000000002</t>
						<value>0.0200311207386819</value>
					</ControlLinearNode>
					<ControlLinearNode>
						<t>0.90400000000000003</t>
						<value>0.020035485613673371</value>
					</ControlLinearNode>
					<ControlLinearNode>
						<t>0.90800000000000003</t>
						<value>0.020038594639957878</value>
					</ControlLinearNode>
					<ControlLinearNode>
						<t>0.91200000000000003</t>
						<value>0.020050555376868982</value>
					</ControlLinearNode>
					<ControlLinearNode>
						<t>0.91600000000000004</t>
						<value>0.020047426852183154</value>
					</ControlLinearNode>
					<ControlLinearNode>
						<t>0.92000000000000004</t>
						<value>0.020060261025704299</value>
					</ControlLinearNode>
					<ControlLinearNode>
						<t>0.92400000000000004</t>
						<value>0.020075927250630784</value>
					</ControlLinearNode>
					<ControlLinearNode>
						<t>0.92800000000000005</t>
						<value>0.020090682185791436</value>
					</ControlLinearNode>
					<ControlLinearNode>
						<t>0.93200000000000005</t>
						<value>0.020156439710402849</value>
					</ControlLinearNode>
					<ControlLinearNode>
						<t>0.93600000000000005</t>
						<value>0.020136731285913749</value>
					</ControlLinearNode>
					<ControlLinearNode>
						<t>0.93999999999999995</t>
						<value>0.02014842079930803</value>
					</ControlLinearNode>
					<ControlLinearNode>
						<t>0.94399999999999995</t>
						<value>0.020218063153773454</value>
					</ControlLinearNode>
					<ControlLinearNode>
						<t>0.94799999999999995</t>
						<value>0.020214385534192268</value>
					</ControlLinearNode>
					<ControlLinearNode>
						<t>0.95199999999999996</t>
						<value>0.020165541611970435</value>
					</ControlLinearNode>
					<ControlLinearNode>
						<t>0.95599999999999996</t>
						<value>0.020176060704069229</value>
					</ControlLinearNode>
					<ControlLinearNode>
						<t>0.95999999999999996</t>
						<value>0.020215787452576607</value>
					</ControlLinearNode>
					<ControlLinearNode>
						<t>0.96399999999999997</t>
						<value>0.020147859263298588</value>
					</ControlLinearNode>
					<ControlLinearNode>
						<t>0.96799999999999997</t>
						<value>0.020038907453086577</value>
					</ControlLinearNode>
					<ControlLinearNode>
						<t>0.97199999999999998</t>
						<value>0.020034293155802966</value>
					</ControlLinearNode>
					<ControlLinearNode>
						<t>0.97599999999999998</t>
						<value>0.02009034504227521</value>
					</ControlLinearNode>
					<ControlLinearNode>
						<t>0.97999999999999998</t>
						<value>0.020062988602734626</value>
					</ControlLinearNode>
					<ControlLinearNode>
						<t>0.98399999999999999</t>
						<value>0.020036417375163391</value>
					</ControlLinearNode>
					<ControlLinearNode>
						<t>0.98799999999999999</t>
						<value>0.020032536004171837</value>
					</ControlLinearNode>
					<ControlLinearNode>
						<t>0.99199999999999999</t>
						<value>0.020029170064505303</value>
					</ControlLinearNode>
					<ControlLinearNode>
						<t>0.996</t>
						<value>0.020022718951822668</value>
					</ControlLinearNode>
					<ControlLinearNode>
						<t>1</t>
						<value>0.020019440998071857</value>
					</ControlLinearNode>
					<ControlLinearNode>
						<t>1.004</t>
						<value>0.020019839503326742</value>
					</ControlLinearNode>
					<ControlLinearNode>
						<t>1.008</t>
						<value>0.020017112355187817</value>
					</ControlLinearNode>
					<ControlLinearNode>
						<t>1.012</t>
						<value>0.020016322639828658</value>
					</ControlLinearNode>
					<ControlLinearNode>
						<t>1.016</t>
						<value>0.020015822818775352</value>
					</ControlLinearNode>
					<ControlLinearNode>
						<t>1.02</t>
						<value>0.020014562907825523</value>
					</ControlLinearNode>
					<ControlLinearNode>
						<t>1.024</t>
						<value>0.020013801426385577</value>
					</ControlLinearNode>
					<ControlLinearNode>
						<t>1.028</t>
						<value>0.020013486070858243</value>
					</ControlLinearNode>
					<ControlLinearNode>
						<t>1.032</t>
						<value>0.02001309562918591</value>
					</ControlLinearNode>
					<ControlLinearNode>
						<t>1.036</t>
						<value>0.020012835478632137</value>
					</ControlLinearNode>
					<ControlLinearNode>
						<t>1.04</t>
						<value>0.020012445851047292</value>
					</ControlLinearNode>
					<ControlLinearNode>
						<t>1.044</t>
						<value>0.020014083550889461</value>
					</ControlLinearNode>
					<ControlLinearNode>
						<t>1.048</t>
						<value>0.020009790088775743</value>
					</ControlLinearNode>
					<ControlLinearNode>
						<t>1.052</t>
						<value>0.020010318697694807</value>
					</ControlLinearNode>
					<ControlLinearNode>
						<t>1.056</t>
						<value>0.020011387174086515</value>
					</ControlLinearNode>
					<ControlLinearNode>
						<t>1.0600000000000001</t>
						<value>0.020012609057806337</value>
					</ControlLinearNode>
					<ControlLinearNode>
						<t>1.0640000000000001</t>
						<value>0.020013568032073669</value>
					</ControlLinearNode>
					<ControlLinearNode>
						<t>1.0680000000000001</t>
						<value>0.020014620415694497</value>
					</ControlLinearNode>
					<ControlLinearNode>
						<t>1.0720000000000001</t>
						<value>0.020015923501593254</value>
					</ControlLinearNode>
					<ControlLinearNode>
						<t>1.0760000000000001</t>
						<value>0.020017714557215995</value>
					</ControlLinearNode>
					<ControlLinearNode>
						<t>1.0800000000000001</t>
						<value>0.020020176181549481</value>
					</ControlLinearNode>
					<ControlLinearNode>
						<t>1.0840000000000001</t>
						<value>0.020023621499367244</value>
					</ControlLinearNode>
					<ControlLinearNode>
						<t>1.0880000000000001</t>
						<value>0.020027450873455751</value>
					</ControlLinearNode>
					<ControlLinearNode>
						<t>1.0920000000000001</t>
						<value>0.020030878668281366</value>
					</ControlLinearNode>
					<ControlLinearNode>
						<t>1.0960000000000001</t>
						<value>0.020035401878599805</value>
					</ControlLinearNode>
					<ControlLinearNode>
						<t>1.1000000000000001</t>
						<value>0.020041271529085292</value>
					</ControlLinearNode>
					<ControlLinearNode>
						<t>1.1040000000000001</t>
						<value>0.020049792239907265</value>
					</ControlLinearNode>
					<ControlLinearNode>
						<t>1.1080000000000001</t>
						<value>0.020064197260422169</value>
					</ControlLinearNode>
					<ControlLinearNode>
						<t>1.1120000000000001</t>
						<value>0.020091818600754614</value>
					</ControlLinearNode>
					<ControlLinearNode>
						<t>1.1160000000000001</t>
						<value>0.020192234482228476</value>
					</ControlLinearNode>
					<ControlLinearNode>
						<t>1.1200000000000001</t>
						<value>0.021384735801696794</value>
					</ControlLinearNode>
					<ControlLinearNode>
						<t>1.1240000000000001</t>
						<value>0.027479368685938057</value>
					</ControlLinearNode>
					<ControlLinearNode>
						<t>1.1279999999999999</t>
						<value>0.039319222809031787</value>
					</ControlLinearNode>
					<ControlLinearNode>
						<t>1.1319999999999999</t>
						<value>0.051444730664397115</value>
					</ControlLinearNode>
					<ControlLinearNode>
						<t>1.1359999999999999</t>
						<value>0.06352349135350023</value>
					</ControlLinearNode>
					<ControlLinearNode>
						<t>1.1399999999999999</t>
						<value>0.074861671100873745</value>
					</ControlLinearNode>
					<ControlLinearNode>
						<t>1.1439999999999999</t>
						<value>0.086092922239075872</value>
					</ControlLinearNode>
					<ControlLinearNode>
						<t>1.1479999999999999</t>
						<value>0.096253447976896514</value>
					</ControlLinearNode>
					<ControlLinearNode>
						<t>1.1519999999999999</t>
						<value>0.10508648696377572</value>
					</ControlLinearNode>
				</x_nodes>
				<min_nodes />
				<max_nodes />
				<kp>100</kp>
				<kv>20</kv>
			</ControlLinear>
			<ControlLinear name="ILPOp_r">
				<is_model_control>true</is_model_control>
				<extrapolate>true</extrapolate>
				<default_min>0.02</default_min>
				<default_max>1</default_max>
				<filter_on>false</filter_on>
				<use_steps>false</use_steps>
				<x_nodes>
					<ControlLinearNode>
						<t>0</t>
						<value>0.4733840969292511</value>
					</ControlLinearNode>
					<ControlLinearNode>
						<t>0.0040000000000000001</t>
						<value>0.4744204139763043</value>
					</ControlLinearNode>
					<ControlLinearNode>
						<t>0.0080000000000000002</t>
						<value>0.47527519928256223</value>
					</ControlLinearNode>
					<ControlLinearNode>
						<t>0.012</t>
						<value>0.47611011928031416</value>
					</ControlLinearNode>
					<ControlLinearNode>
						<t>0.016</t>
						<value>0.47690564678148767</value>
					</ControlLinearNode>
					<ControlLinearNode>
						<t>0.02</t>
						<value>0.47754492337351778</value>
					</ControlLinearNode>
					<ControlLinearNode>
						<t>0.024</t>
						<value>0.47750794146931175</value>
					</ControlLinearNode>
					<ControlLinearNode>
						<t>0.028000000000000001</t>
						<value>0.476333597781537</value>
					</ControlLinearNode>
					<ControlLinearNode>
						<t>0.032000000000000001</t>
						<value>0.47561030774633917</value>
					</ControlLinearNode>
					<ControlLinearNode>
						<t>0.035999999999999997</t>
						<value>0.4743721448716765</value>
					</ControlLinearNode>
					<ControlLinearNode>
						<t>0.040000000000000001</t>
						<value>0.47319467652277525</value>
					</ControlLinearNode>
					<ControlLinearNode>
						<t>0.043999999999999997</t>
						<value>0.4721101346229849</value>
					</ControlLinearNode>
					<ControlLinearNode>
						<t>0.048000000000000001</t>
						<value>0.47121117406134544</value>
					</ControlLinearNode>
					<ControlLinearNode>
						<t>0.051999999999999998</t>
						<value>0.47056700942994661</value>
					</ControlLinearNode>
					<ControlLinearNode>
						<t>0.056000000000000001</t>
						<value>0.4691886254357619</value>
					</ControlLinearNode>
					<ControlLinearNode>
						<t>0.059999999999999998</t>
						<value>0.46932278415694118</value>
					</ControlLinearNode>
					<ControlLinearNode>
						<t>0.064000000000000001</t>
						<value>0.46879232151276296</value>
					</ControlLinearNode>
					<ControlLinearNode>
						<t>0.068000000000000005</t>
						<value>0.4662531227378176</value>
					</ControlLinearNode>
					<ControlLinearNode>
						<t>0.071999999999999995</t>
						<value>0.46449405629314217</value>
					</ControlLinearNode>
					<ControlLinearNode>
						<t>0.075999999999999998</t>
						<value>0.46087287889987893</value>
					</ControlLinearNode>
					<ControlLinearNode>
						<t>0.080000000000000002</t>
						<value>0.45663300378103866</value>
					</ControlLinearNode>
					<ControlLinearNode>
						<t>0.084000000000000005</t>
						<value>0.45243190910848302</value>
					</ControlLinearNode>
					<ControlLinearNode>
						<t>0.087999999999999995</t>
						<value>0.44750499312559577</value>
					</ControlLinearNode>
					<ControlLinearNode>
						<t>0.091999999999999998</t>
						<value>0.44245087520397236</value>
					</ControlLinearNode>
					<ControlLinearNode>
						<t>0.096000000000000002</t>
						<value>0.43649803908614576</value>
					</ControlLinearNode>
					<ControlLinearNode>
						<t>0.10000000000000001</t>
						<value>0.43102041184787793</value>
					</ControlLinearNode>
					<ControlLinearNode>
						<t>0.104</t>
						<value>0.4216808360326289</value>
					</ControlLinearNode>
					<ControlLinearNode>
						<t>0.108</t>
						<value>0.41782069917607306</value>
					</ControlLinearNode>
					<ControlLinearNode>
						<t>0.112</t>
						<value>0.41644515344008476</value>
					</ControlLinearNode>
					<ControlLinearNode>
						<t>0.11600000000000001</t>
						<value>0.42105084392185338</value>
					</ControlLinearNode>
					<ControlLinearNode>
						<t>0.12</t>
						<value>0.42297990583407979</value>
					</ControlLinearNode>
					<ControlLinearNode>
						<t>0.124</t>
						<value>0.43094596245414146</value>
					</ControlLinearNode>
					<ControlLinearNode>
						<t>0.128</t>
						<value>0.44280040486737776</value>
					</ControlLinearNode>
					<ControlLinearNode>
						<t>0.13200000000000001</t>
						<value>0.45282065946145028</value>
					</ControlLinearNode>
					<ControlLinearNode>
						<t>0.13600000000000001</t>
						<value>0.46539972250039513</value>
					</ControlLinearNode>
					<ControlLinearNode>
						<t>0.14000000000000001</t>
						<value>0.478180199285411</value>
					</ControlLinearNode>
					<ControlLinearNode>
						<t>0.14399999999999999</t>
						<value>0.49517088615510313</value>
					</ControlLinearNode>
					<ControlLinearNode>
						<t>0.14799999999999999</t>
						<value>0.5073041333607311</value>
					</ControlLinearNode>
					<ControlLinearNode>
						<t>0.152</t>
						<value>0.52093072414747876</value>
					</ControlLinearNode>
					<ControlLinearNode>
						<t>0.156</t>
						<value>0.52834344782942444</value>
					</ControlLinearNode>
					<ControlLinearNode>
						<t>0.16</t>
						<value>0.53018786439607968</value>
					</ControlLinearNode>
					<ControlLinearNode>
						<t>0.16400000000000001</t>
						<value>0.52889567626921008</value>
					</ControlLinearNode>
					<ControlLinearNode>
						<t>0.16800000000000001</t>
						<value>0.53056216675642154</value>
					</ControlLinearNode>
					<ControlLinearNode>
						<t>0.17199999999999999</t>
						<value>0.53713928886443529</value>
					</ControlLinearNode>
					<ControlLinearNode>
						<t>0.17599999999999999</t>
						<value>0.54500128535938963</value>
					</ControlLinearNode>
					<ControlLinearNode>
						<t>0.17999999999999999</t>
						<value>0.55387755819204487</value>
					</ControlLinearNode>
					<ControlLinearNode>
						<t>0.184</t>
						<value>0.55537464345387622</value>
					</ControlLinearNode>
					<ControlLinearNode>
						<t>0.188</t>
						<value>0.55837150403844782</value>
					</ControlLinearNode>
					<ControlLinearNode>
						<t>0.192</t>
						<value>0.56412671785321022</value>
					</ControlLinearNode>
					<ControlLinearNode>
						<t>0.19600000000000001</t>
						<value>0.57160021549626328</value>
					</ControlLinearNode>
					<ControlLinearNode>
						<t>0.20000000000000001</t>
						<value>0.56855049826413295</value>
					</ControlLinearNode>
					<ControlLinearNode>
						<t>0.20399999999999999</t>
						<value>0.55861024211131782</value>
					</ControlLinearNode>
					<ControlLinearNode>
						<t>0.20799999999999999</t>
						<value>0.55123882319037709</value>
					</ControlLinearNode>
					<ControlLinearNode>
						<t>0.21199999999999999</t>
						<value>0.54083364812936774</value>
					</ControlLinearNode>
					<ControlLinearNode>
						<t>0.216</t>
						<value>0.53488584373306547</value>
					</ControlLinearNode>
					<ControlLinearNode>
						<t>0.22</t>
						<value>0.53265000350376457</value>
					</ControlLinearNode>
					<ControlLinearNode>
						<t>0.224</t>
						<value>0.53990657106874862</value>
					</ControlLinearNode>
					<ControlLinearNode>
						<t>0.22800000000000001</t>
						<value>0.55173203097470669</value>
					</ControlLinearNode>
					<ControlLinearNode>
						<t>0.23200000000000001</t>
						<value>0.56465056903700783</value>
					</ControlLinearNode>
					<ControlLinearNode>
						<t>0.23599999999999999</t>
						<value>0.58215100122724672</value>
					</ControlLinearNode>
					<ControlLinearNode>
						<t>0.23999999999999999</t>
						<value>0.60025931069248439</value>
					</ControlLinearNode>
					<ControlLinearNode>
						<t>0.24399999999999999</t>
						<value>0.62242811436471457</value>
					</ControlLinearNode>
					<ControlLinearNode>
						<t>0.248</t>
						<value>0.64530845021351413</value>
					</ControlLinearNode>
					<ControlLinearNode>
						<t>0.252</t>
						<value>0.67299438286940516</value>
					</ControlLinearNode>
					<ControlLinearNode>
						<t>0.25600000000000001</t>
						<value>0.70130501622051378</value>
					</ControlLinearNode>
					<ControlLinearNode>
						<t>0.26000000000000001</t>
						<value>0.73300703707913173</value>
					</ControlLinearNode>
					<ControlLinearNode>
						<t>0.26400000000000001</t>
						<value>0.76464998614542656</value>
					</ControlLinearNode>
					<ControlLinearNode>
						<t>0.26800000000000002</t>
						<value>0.80045113263042822</value>
					</ControlLinearNode>
					<ControlLinearNode>
						<t>0.27200000000000002</t>
						<value>0.83146072691804807</value>
					</ControlLinearNode>
					<ControlLinearNode>
						<t>0.27600000000000002</t>
						<value>0.83927103917520485</value>
					</ControlLinearNode>
					<ControlLinearNode>
						<t>0.28000000000000003</t>
						<value>0.84166384847475173</value>
					</ControlLinearNode>
					<ControlLinearNode>
						<t>0.28399999999999997</t>
						<value>0.84741522128341307</value>
					</ControlLinearNode>
					<ControlLinearNode>
						<t>0.28799999999999998</t>
						<value>0.85243673656598085</value>
					</ControlLinearNode>
					<ControlLinearNode>
						<t>0.29199999999999998</t>
						<value>0.85858153009255123</value>
					</ControlLinearNode>
					<ControlLinearNode>
						<t>0.29599999999999999</t>
						<value>0.86353617956568218</value>
					</ControlLinearNode>
					<ControlLinearNode>
						<t>0.29999999999999999</t>
						<value>0.8696831923490449</value>
					</ControlLinearNode>
					<ControlLinearNode>
						<t>0.30399999999999999</t>
						<value>0.87152825776633436</value>
					</ControlLinearNode>
					<ControlLinearNode>
						<t>0.308</t>
						<value>0.86907241060496432</value>
					</ControlLinearNode>
					<ControlLinearNode>
						<t>0.312</t>
						<value>0.86364895152817966</value>
					</ControlLinearNode>
					<ControlLinearNode>
						<t>0.316</t>
						<value>0.85733051064870303</value>
					</ControlLinearNode>
					<ControlLinearNode>
						<t>0.32000000000000001</t>
						<value>0.84912793358176064</value>
					</ControlLinearNode>
					<ControlLinearNode>
						<t>0.32400000000000001</t>
						<value>0.84103450628428722</value>
					</ControlLinearNode>
					<ControlLinearNode>
						<t>0.32800000000000001</t>
						<value>0.83111783284227869</value>
					</ControlLinearNode>
					<ControlLinearNode>
						<t>0.33200000000000002</t>
						<value>0.8190385517075065</value>
					</ControlLinearNode>
					<ControlLinearNode>
						<t>0.33600000000000002</t>
						<value>0.80857875912392019</value>
					</ControlLinearNode>
					<ControlLinearNode>
						<t>0.34000000000000002</t>
						<value>0.79708466836806124</value>
					</ControlLinearNode>
					<ControlLinearNode>
						<t>0.34399999999999997</t>
						<value>0.78460127608391128</value>
					</ControlLinearNode>
					<ControlLinearNode>
						<t>0.34799999999999998</t>
						<value>0.77060558947467062</value>
					</ControlLinearNode>
					<ControlLinearNode>
						<t>0.35199999999999998</t>
						<value>0.75602944131893179</value>
					</ControlLinearNode>
					<ControlLinearNode>
						<t>0.35599999999999998</t>
						<value>0.74021034053574464</value>
					</ControlLinearNode>
					<ControlLinearNode>
						<t>0.35999999999999999</t>
						<value>0.7216180348399861</value>
					</ControlLinearNode>
					<ControlLinearNode>
						<t>0.36399999999999999</t>
						<value>0.70720048105977518</value>
					</ControlLinearNode>
					<ControlLinearNode>
						<t>0.36799999999999999</t>
						<value>0.69246652878917581</value>
					</ControlLinearNode>
					<ControlLinearNode>
						<t>0.372</t>
						<value>0.67743248148830082</value>
					</ControlLinearNode>
					<ControlLinearNode>
						<t>0.376</t>
						<value>0.66164544248772172</value>
					</ControlLinearNode>
					<ControlLinearNode>
						<t>0.38</t>
						<value>0.64503238846436661</value>
					</ControlLinearNode>
					<ControlLinearNode>
						<t>0.38400000000000001</t>
						<value>0.62731566473551559</value>
					</ControlLinearNode>
					<ControlLinearNode>
						<t>0.38800000000000001</t>
						<value>0.60563479587800761</value>
					</ControlLinearNode>
					<ControlLinearNode>
						<t>0.39200000000000002</t>
						<value>0.58554774637764528</value>
					</ControlLinearNode>
					<ControlLinearNode>
						<t>0.39600000000000002</t>
						<value>0.56526145954206841</value>
					</ControlLinearNode>
					<ControlLinearNode>
						<t>0.40000000000000002</t>
						<value>0.5579070532166488</value>
					</ControlLinearNode>
					<ControlLinearNode>
						<t>0.40400000000000003</t>
						<value>0.55073393788409986</value>
					</ControlLinearNode>
					<ControlLinearNode>
						<t>0.40799999999999997</t>
						<value>0.54498122891197898</value>
					</ControlLinearNode>
					<ControlLinearNode>
						<t>0.41199999999999998</t>
						<value>0.54175140727712656</value>
					</ControlLinearNode>
					<ControlLinearNode>
						<t>0.41599999999999998</t>
						<value>0.54024816202445514</value>
					</ControlLinearNode>
					<ControlLinearNode>
						<t>0.41999999999999998</t>
						<value>0.54228090448807875</value>
					</ControlLinearNode>
					<ControlLinearNode>
						<t>0.42399999999999999</t>
						<value>0.54780370780966325</value>
					</ControlLinearNode>
					<ControlLinearNode>
						<t>0.42799999999999999</t>
						<value>0.55737515782046476</value>
					</ControlLinearNode>
					<ControlLinearNode>
						<t>0.432</t>
						<value>0.5719501841832797</value>
					</ControlLinearNode>
					<ControlLinearNode>
						<t>0.436</t>
						<value>0.59239780164025158</value>
					</ControlLinearNode>
					<ControlLinearNode>
						<t>0.44</t>
						<value>0.61769327240032024</value>
					</ControlLinearNode>
					<ControlLinearNode>
						<t>0.44400000000000001</t>
						<value>0.64144254668993139</value>
					</ControlLinearNode>
					<ControlLinearNode>
						<t>0.44800000000000001</t>
						<value>0.65999965115886572</value>
					</ControlLinearNode>
					<ControlLinearNode>
						<t>0.45200000000000001</t>
						<value>0.67087779476585352</value>
					</ControlLinearNode>
					<ControlLinearNode>
						<t>0.45600000000000002</t>
						<value>0.68440833062401385</value>
					</ControlLinearNode>
					<ControlLinearNode>
						<t>0.46000000000000002</t>
						<value>0.69863517833172672</value>
					</ControlLinearNode>
					<ControlLinearNode>
						<t>0.46400000000000002</t>
						<value>0.7131259121327217</value>
					</ControlLinearNode>
					<ControlLinearNode>
						<t>0.46800000000000003</t>
						<value>0.73371867828226645</value>
					</ControlLinearNode>
					<ControlLinearNode>
						<t>0.47199999999999998</t>
						<value>0.75653391976691198</value>
					</ControlLinearNode>
					<ControlLinearNode>
						<t>0.47599999999999998</t>
						<value>0.768634565240505</value>
					</ControlLinearNode>
					<ControlLinearNode>
						<t>0.47999999999999998</t>
						<value>0.77262197591851001</value>
					</ControlLinearNode>
					<ControlLinearNode>
						<t>0.48399999999999999</t>
						<value>0.77711490528776983</value>
					</ControlLinearNode>
					<ControlLinearNode>
						<t>0.48799999999999999</t>
						<value>0.79424598662858548</value>
					</ControlLinearNode>
					<ControlLinearNode>
						<t>0.49199999999999999</t>
						<value>0.81313050829124156</value>
					</ControlLinearNode>
					<ControlLinearNode>
						<t>0.496</t>
						<value>0.83868728144435123</value>
					</ControlLinearNode>
					<ControlLinearNode>
						<t>0.5</t>
						<value>0.88494691564857286</value>
					</ControlLinearNode>
					<ControlLinearNode>
						<t>0.504</t>
						<value>0.95316363077111743</value>
					</ControlLinearNode>
					<ControlLinearNode>
						<t>0.50800000000000001</t>
						<value>0.98647593832412961</value>
					</ControlLinearNode>
					<ControlLinearNode>
						<t>0.51200000000000001</t>
						<value>0.99825538843000738</value>
					</ControlLinearNode>
					<ControlLinearNode>
						<t>0.51600000000000001</t>
						<value>0.99976346848695863</value>
					</ControlLinearNode>
					<ControlLinearNode>
						<t>0.52000000000000002</t>
						<value>0.99990528113298627</value>
					</ControlLinearNode>
					<ControlLinearNode>
						<t>0.52400000000000002</t>
						<value>0.99993463652457548</value>
					</ControlLinearNode>
					<ControlLinearNode>
						<t>0.52800000000000002</t>
						<value>0.99994314000769557</value>
					</ControlLinearNode>
					<ControlLinearNode>
						<t>0.53200000000000003</t>
						<value>0.99994590514764203</value>
					</ControlLinearNode>
					<ControlLinearNode>
						<t>0.53600000000000003</t>
						<value>0.99994012576601843</value>
					</ControlLinearNode>
					<ControlLinearNode>
						<t>0.54000000000000004</t>
						<value>0.99994046848260498</value>
					</ControlLinearNode>
					<ControlLinearNode>
						<t>0.54400000000000004</t>
						<value>0.99991650057724613</value>
					</ControlLinearNode>
					<ControlLinearNode>
						<t>0.54800000000000004</t>
						<value>0.99981728393129143</value>
					</ControlLinearNode>
					<ControlLinearNode>
						<t>0.55200000000000005</t>
						<value>0.9967686000366458</value>
					</ControlLinearNode>
					<ControlLinearNode>
						<t>0.55600000000000005</t>
						<value>0.96403941838523755</value>
					</ControlLinearNode>
					<ControlLinearNode>
						<t>0.56000000000000005</t>
						<value>0.89940946789426113</value>
					</ControlLinearNode>
					<ControlLinearNode>
						<t>0.56399999999999995</t>
						<value>0.82581119006478498</value>
					</ControlLinearNode>
					<ControlLinearNode>
						<t>0.56799999999999995</t>
						<value>0.75908162433134752</value>
					</ControlLinearNode>
					<ControlLinearNode>
						<t>0.57199999999999995</t>
						<value>0.72508877996570631</value>
					</ControlLinearNode>
					<ControlLinearNode>
						<t>0.57599999999999996</t>
						<value>0.70845696503657563</value>
					</ControlLinearNode>
					<ControlLinearNode>
						<t>0.57999999999999996</t>
						<value>0.64919885562077195</value>
					</ControlLinearNode>
					<ControlLinearNode>
						<t>0.58399999999999996</t>
						<value>0.6174016579461864</value>
					</ControlLinearNode>
					<ControlLinearNode>
						<t>0.58799999999999997</t>
						<value>0.5969907551674275</value>
					</ControlLinearNode>
					<ControlLinearNode>
						<t>0.59199999999999997</t>
						<value>0.58136322485488867</value>
					</ControlLinearNode>
					<ControlLinearNode>
						<t>0.59599999999999997</t>
						<value>0.55464407721586106</value>
					</ControlLinearNode>
					<ControlLinearNode>
						<t>0.59999999999999998</t>
						<value>0.48081047833364354</value>
					</ControlLinearNode>
					<ControlLinearNode>
						<t>0.60399999999999998</t>
						<value>0.33804620410286584</value>
					</ControlLinearNode>
					<ControlLinearNode>
						<t>0.60799999999999998</t>
						<value>0.20245241169435146</value>
					</ControlLinearNode>
					<ControlLinearNode>
						<t>0.61199999999999999</t>
						<value>0.077536342426234042</value>
					</ControlLinearNode>
					<ControlLinearNode>
						<t>0.61599999999999999</t>
						<value>0.020031208024257834</value>
					</ControlLinearNode>
					<ControlLinearNode>
						<t>0.62</t>
						<value>0.020011213708709456</value>
					</ControlLinearNode>
					<ControlLinearNode>
						<t>0.624</t>
						<value>0.020007061150409965</value>
					</ControlLinearNode>
					<ControlLinearNode>
						<t>0.628</t>
						<value>0.020005106990272057</value>
					</ControlLinearNode>
					<ControlLinearNode>
						<t>0.63200000000000001</t>
						<value>0.020003896956971055</value>
					</ControlLinearNode>
					<ControlLinearNode>
						<t>0.63600000000000001</t>
						<value>0.020003199231964041</value>
					</ControlLinearNode>
					<ControlLinearNode>
						<t>0.64000000000000001</t>
						<value>0.020002857413569473</value>
					</ControlLinearNode>
					<ControlLinearNode>
						<t>0.64400000000000002</t>
						<value>0.020002567626608753</value>
					</ControlLinearNode>
					<ControlLinearNode>
						<t>0.64800000000000002</t>
						<value>0.020002345002577363</value>
					</ControlLinearNode>
					<ControlLinearNode>
						<t>0.65200000000000002</t>
						<value>0.020002180397085737</value>
					</ControlLinearNode>
					<ControlLinearNode>
						<t>0.65600000000000003</t>
						<value>0.020002087319556133</value>
					</ControlLinearNode>
					<ControlLinearNode>
						<t>0.66000000000000003</t>
						<value>0.02000198652399008</value>
					</ControlLinearNode>
					<ControlLinearNode>
						<t>0.66400000000000003</t>
						<value>0.020001906532652377</value>
					</ControlLinearNode>
					<ControlLinearNode>
						<t>0.66800000000000004</t>
						<value>0.020001904829183258</value>
					</ControlLinearNode>
					<ControlLinearNode>
						<t>0.67200000000000004</t>
						<value>0.020001819023040216</value>
					</ControlLinearNode>
					<ControlLinearNode>
						<t>0.67600000000000005</t>
						<value>0.020001773634184324</value>
					</ControlLinearNode>
					<ControlLinearNode>
						<t>0.68000000000000005</t>
						<value>0.020001753494918246</value>
					</ControlLinearNode>
					<ControlLinearNode>
						<t>0.68400000000000005</t>
						<value>0.020001736560034955</value>
					</ControlLinearNode>
					<ControlLinearNode>
						<t>0.68799999999999994</t>
						<value>0.020001734034307921</value>
					</ControlLinearNode>
					<ControlLinearNode>
						<t>0.69199999999999995</t>
						<value>0.02000174385777255</value>
					</ControlLinearNode>
					<ControlLinearNode>
						<t>0.69599999999999995</t>
						<value>0.020001775032971892</value>
					</ControlLinearNode>
					<ControlLinearNode>
						<t>0.69999999999999996</t>
						<value>0.020001809729830618</value>
					</ControlLinearNode>
					<ControlLinearNode>
						<t>0.70399999999999996</t>
						<value>0.02000185914548732</value>
					</ControlLinearNode>
					<ControlLinearNode>
						<t>0.70799999999999996</t>
						<value>0.0200019242835776</value>
					</ControlLinearNode>
					<ControlLinearNode>
						<t>0.71199999999999997</t>
						<value>0.020002014816436962</value>
					</ControlLinearNode>
					<ControlLinearNode>
						<t>0.71599999999999997</t>
						<value>0.020002115837855848</value>
					</ControlLinearNode>
					<ControlLinearNode>
						<t>0.71999999999999997</t>
						<value>0.020002243922842024</value>
					</ControlLinearNode>
					<ControlLinearNode>
						<t>0.72399999999999998</t>
						<value>0.020002401514734924</value>
					</ControlLinearNode>
					<ControlLinearNode>
						<t>0.72799999999999998</t>
						<value>0.020002603948573831</value>
					</ControlLinearNode>
					<ControlLinearNode>
						<t>0.73199999999999998</t>
						<value>0.020002863353253336</value>
					</ControlLinearNode>
					<ControlLinearNode>
						<t>0.73599999999999999</t>
						<value>0.020003166737319163</value>
					</ControlLinearNode>
					<ControlLinearNode>
						<t>0.73999999999999999</t>
						<value>0.020003556460118678</value>
					</ControlLinearNode>
					<ControlLinearNode>
						<t>0.74399999999999999</t>
						<value>0.020003903890193606</value>
					</ControlLinearNode>
					<ControlLinearNode>
						<t>0.748</t>
						<value>0.020004320785076728</value>
					</ControlLinearNode>
					<ControlLinearNode>
						<t>0.752</t>
						<value>0.020004906994658574</value>
					</ControlLinearNode>
					<ControlLinearNode>
						<t>0.75600000000000001</t>
						<value>0.020005700090461511</value>
					</ControlLinearNode>
					<ControlLinearNode>
						<t>0.76000000000000001</t>
						<value>0.020006844629949578</value>
					</ControlLinearNode>
					<ControlLinearNode>
						<t>0.76400000000000001</t>
						<value>0.02000922608569608</value>
					</ControlLinearNode>
					<ControlLinearNode>
						<t>0.76800000000000002</t>
						<value>0.020011198736632509</value>
					</ControlLinearNode>
					<ControlLinearNode>
						<t>0.77200000000000002</t>
						<value>0.020017588192673234</value>
					</ControlLinearNode>
					<ControlLinearNode>
						<t>0.77600000000000002</t>
						<value>0.020017682764991052</value>
					</ControlLinearNode>
					<ControlLinearNode>
						<t>0.78000000000000003</t>
						<value>0.020017494047150645</value>
					</ControlLinearNode>
					<ControlLinearNode>
						<t>0.78400000000000003</t>
						<value>0.02001720898541132</value>
					</ControlLinearNode>
					<ControlLinearNode>
						<t>0.78800000000000003</t>
						<value>0.020017259521714927</value>
					</ControlLinearNode>
					<ControlLinearNode>
						<t>0.79200000000000004</t>
						<value>0.020017639864055792</value>
					</ControlLinearNode>
					<ControlLinearNode>
						<t>0.79600000000000004</t>
						<value>0.020019773627309913</value>
					</ControlLinearNode>
					<ControlLinearNode>
						<t>0.80000000000000004</t>
						<value>0.020023224219533637</value>
					</ControlLinearNode>
					<ControlLinearNode>
						<t>0.80400000000000005</t>
						<value>0.020026486137810873</value>
					</ControlLinearNode>
					<ControlLinearNode>
						<t>0.80800000000000005</t>
						<value>0.020032119335201857</value>
					</ControlLinearNode>
					<ControlLinearNode>
						<t>0.81200000000000006</t>
						<value>0.020036755499328995</value>
					</ControlLinearNode>
					<ControlLinearNode>
						<t>0.81599999999999995</t>
						<value>0.020039767051200103</value>
					</ControlLinearNode>
					<ControlLinearNode>
						<t>0.81999999999999995</t>
						<value>0.02004277920329273</value>
					</ControlLinearNode>
					<ControlLinearNode>
						<t>0.82399999999999995</t>
						<value>0.020039402353214473</value>
					</ControlLinearNode>
					<ControlLinearNode>
						<t>0.82799999999999996</t>
						<value>0.020038957452917568</value>
					</ControlLinearNode>
					<ControlLinearNode>
						<t>0.83199999999999996</t>
						<value>0.020038901822321681</value>
					</ControlLinearNode>
					<ControlLinearNode>
						<t>0.83599999999999997</t>
						<value>0.020038689931263756</value>
					</ControlLinearNode>
					<ControlLinearNode>
						<t>0.83999999999999997</t>
						<value>0.020039490362679834</value>
					</ControlLinearNode>
					<ControlLinearNode>
						<t>0.84399999999999997</t>
						<value>0.020039646475309762</value>
					</ControlLinearNode>
					<ControlLinearNode>
						<t>0.84799999999999998</t>
						<value>0.020039374062860132</value>
					</ControlLinearNode>
					<ControlLinearNode>
						<t>0.85199999999999998</t>
						<value>0.020038877516090861</value>
					</ControlLinearNode>
					<ControlLinearNode>
						<t>0.85599999999999998</t>
						<value>0.02003795201624348</value>
					</ControlLinearNode>
					<ControlLinearNode>
						<t>0.85999999999999999</t>
						<value>0.020037373499564821</value>
					</ControlLinearNode>
					<ControlLinearNode>
						<t>0.86399999999999999</t>
						<value>0.02003656374047439</value>
					</ControlLinearNode>
					<ControlLinearNode>
						<t>0.86799999999999999</t>
						<value>0.020035807858112514</value>
					</ControlLinearNode>
					<ControlLinearNode>
						<t>0.872</t>
						<value>0.020035291100849149</value>
					</ControlLinearNode>
					<ControlLinearNode>
						<t>0.876</t>
						<value>0.020035539635509997</value>
					</ControlLinearNode>
					<ControlLinearNode>
						<t>0.88</t>
						<value>0.02003623313732894</value>
					</ControlLinearNode>
					<ControlLinearNode>
						<t>0.88400000000000001</t>
						<value>0.02004266982275358</value>
					</ControlLinearNode>
					<ControlLinearNode>
						<t>0.88800000000000001</t>
						<value>0.020044172485435503</value>
					</ControlLinearNode>
					<ControlLinearNode>
						<t>0.89200000000000002</t>
						<value>0.020046595497426208</value>
					</ControlLinearNode>
					<ControlLinearNode>
						<t>0.89600000000000002</t>
						<value>0.020050568697897158</value>
					</ControlLinearNode>
					<ControlLinearNode>
						<t>0.90000000000000002</t>
						<value>0.020054559201624769</value>
					</ControlLinearNode>
					<ControlLinearNode>
						<t>0.90400000000000003</t>
						<value>0.020068990430163088</value>
					</ControlLinearNode>
					<ControlLinearNode>
						<t>0.90800000000000003</t>
						<value>0.020081467799942816</value>
					</ControlLinearNode>
					<ControlLinearNode>
						<t>0.91200000000000003</t>
						<value>0.020184123008859835</value>
					</ControlLinearNode>
					<ControlLinearNode>
						<t>0.91600000000000004</t>
						<value>0.020142820753395706</value>
					</ControlLinearNode>
					<ControlLinearNode>
						<t>0.92000000000000004</t>
						<value>0.020320330591395302</value>
					</ControlLinearNode>
					<ControlLinearNode>
						<t>0.92400000000000004</t>
						<value>0.020578924079637604</value>
					</ControlLinearNode>
					<ControlLinearNode>
						<t>0.92800000000000005</t>
						<value>0.020890788685551418</value>
					</ControlLinearNode>
					<ControlLinearNode>
						<t>0.93200000000000005</t>
						<value>0.023011831842602557</value>
					</ControlLinearNode>
					<ControlLinearNode>
						<t>0.93600000000000005</t>
						<value>0.022803244619941078</value>
					</ControlLinearNode>
					<ControlLinearNode>
						<t>0.93999999999999995</t>
						<value>0.023648294803731922</value>
					</ControlLinearNode>
					<ControlLinearNode>
						<t>0.94399999999999995</t>
						<value>0.023620380371252594</value>
					</ControlLinearNode>
					<ControlLinearNode>
						<t>0.94799999999999995</t>
						<value>0.02293817697910849</value>
					</ControlLinearNode>
					<ControlLinearNode>
						<t>0.95199999999999996</t>
						<value>0.021995234025360858</value>
					</ControlLinearNode>
					<ControlLinearNode>
						<t>0.95599999999999996</t>
						<value>0.021554438759531218</value>
					</ControlLinearNode>
					<ControlLinearNode>
						<t>0.95999999999999996</t>
						<value>0.021800895054515879</value>
					</ControlLinearNode>
					<ControlLinearNode>
						<t>0.96399999999999997</t>
						<value>0.021035237883097507</value>
					</ControlLinearNode>
					<ControlLinearNode>
						<t>0.96799999999999997</t>
						<value>0.020114639495259892</value>
					</ControlLinearNode>
					<ControlLinearNode>
						<t>0.97199999999999998</t>
						<value>0.02008683257493641</value>
					</ControlLinearNode>
					<ControlLinearNode>
						<t>0.97599999999999998</t>
						<value>0.020406088409641629</value>
					</ControlLinearNode>
					<ControlLinearNode>
						<t>0.97999999999999998</t>
						<value>0.020257625559929753</value>
					</ControlLinearNode>
					<ControlLinearNode>
						<t>0.98399999999999999</t>
						<value>0.020131015041715026</value>
					</ControlLinearNode>
					<ControlLinearNode>
						<t>0.98799999999999999</t>
						<value>0.020107444017213195</value>
					</ControlLinearNode>
					<ControlLinearNode>
						<t>0.99199999999999999</t>
						<value>0.020091335381077949</value>
					</ControlLinearNode>
					<ControlLinearNode>
						<t>0.996</t>
						<value>0.020054773903216916</value>
					</ControlLinearNode>
					<ControlLinearNode>
						<t>1</t>
						<value>0.020037078200513651</value>
					</ControlLinearNode>
					<ControlLinearNode>
						<t>1.004</t>
						<value>0.020041009666459098</value>
					</ControlLinearNode>
					<ControlLinearNode>
						<t>1.008</t>
						<value>0.020030318215936888</value>
					</ControlLinearNode>
					<ControlLinearNode>
						<t>1.012</t>
						<value>0.020028988528247645</value>
					</ControlLinearNode>
					<ControlLinearNode>
						<t>1.016</t>
						<value>0.020028441210412883</value>
					</ControlLinearNode>
					<ControlLinearNode>
						<t>1.02</t>
						<value>0.020024491685005436</value>
					</ControlLinearNode>
					<ControlLinearNode>
						<t>1.024</t>
						<value>0.020022899036324395</value>
					</ControlLinearNode>
					<ControlLinearNode>
						<t>1.028</t>
						<value>0.020022522242942865</value>
					</ControlLinearNode>
					<ControlLinearNode>
						<t>1.032</t>
						<value>0.020022133964023889</value>
					</ControlLinearNode>
					<ControlLinearNode>
						<t>1.036</t>
						<value>0.02002210734136959</value>
					</ControlLinearNode>
					<ControlLinearNode>
						<t>1.04</t>
						<value>0.020021358448451695</value>
					</ControlLinearNode>
					<ControlLinearNode>
						<t>1.044</t>
						<value>0.02003200025254398</value>
					</ControlLinearNode>
					<ControlLinearNode>
						<t>1.048</t>
						<value>0.020014684936141905</value>
					</ControlLinearNode>
					<ControlLinearNode>
						<t>1.052</t>
						<value>0.020016059064456287</value>
					</ControlLinearNode>
					<ControlLinearNode>
						<t>1.056</t>
						<value>0.020019144327190107</value>
					</ControlLinearNode>
					<ControlLinearNode>
						<t>1.0600000000000001</t>
						<value>0.020023730713574894</value>
					</ControlLinearNode>
					<ControlLinearNode>
						<t>1.0640000000000001</t>
						<value>0.02002709071127998</value>
					</ControlLinearNode>
					<ControlLinearNode>
						<t>1.0680000000000001</t>
						<value>0.020031883998180625</value>
					</ControlLinearNode>
					<ControlLinearNode>
						<t>1.0720000000000001</t>
						<value>0.020039105260770913</value>
					</ControlLinearNode>
					<ControlLinearNode>
						<t>1.0760000000000001</t>
						<value>0.020053923217265571</value>
					</ControlLinearNode>
					<ControlLinearNode>
						<t>1.0800000000000001</t>
						<value>0.02009175254149833</value>
					</ControlLinearNode>
					<ControlLinearNode>
						<t>1.0840000000000001</t>
						<value>0.020415324654031793</value>
					</ControlLinearNode>
					<ControlLinearNode>
						<t>1.0880000000000001</t>
						<value>0.03076101951277847</value>
					</ControlLinearNode>
					<ControlLinearNode>
						<t>1.0920000000000001</t>
						<value>0.051693096507382713</value>
					</ControlLinearNode>
					<ControlLinearNode>
						<t>1.0960000000000001</t>
						<value>0.073527795071899299</value>
					</ControlLinearNode>
					<ControlLinearNode>
						<t>1.1000000000000001</t>
						<value>0.094715491156060552</value>
					</ControlLinearNode>
					<ControlLinearNode>
						<t>1.1040000000000001</t>
						<value>0.11678826454947079</value>
					</ControlLinearNode>
					<ControlLinearNode>
						<t>1.1080000000000001</t>
						<value>0.1409694602929876</value>
					</ControlLinearNode>
					<ControlLinearNode>
						<t>1.1120000000000001</t>
						<value>0.16591743685861438</value>
					</ControlLinearNode>
					<ControlLinearNode>
						<t>1.1160000000000001</t>
						<value>0.18981526944515134</value>
					</ControlLinearNode>
					<ControlLinearNode>
						<t>1.1200000000000001</t>
						<value>0.21341632757845297</value>
					</ControlLinearNode>
					<ControlLinearNode>
						<t>1.1240000000000001</t>
						<value>0.23252165698262534</value>
					</ControlLinearNode>
					<ControlLinearNode>
						<t>1.1279999999999999</t>
						<value>0.24710500911829905</value>
					</ControlLinearNode>
					<ControlLinearNode>
						<t>1.1319999999999999</t>
						<value>0.26199297070414773</value>
					</ControlLinearNode>
					<ControlLinearNode>
						<t>1.1359999999999999</t>
						<value>0.27687385501409678</value>
					</ControlLinearNode>
					<ControlLinearNode>
						<t>1.1399999999999999</t>
						<value>0.2904545041578856</value>
					</ControlLinearNode>
					<ControlLinearNode>
						<t>1.1439999999999999</t>
						<value>0.30408992591830664</value>
					</ControlLinearNode>
					<ControlLinearNode>
						<t>1.1479999999999999</t>
						<value>0.31649230341642792</value>
					</ControlLinearNode>
					<ControlLinearNode>
						<t>1.1519999999999999</t>
						<value>0.32873855671291319</value>
					</ControlLinearNode>
				</x_nodes>
				<min_nodes />
				<max_nodes />
				<kp>100</kp>
				<kv>20</kv>
			</ControlLinear>
			<ControlLinear name="AMB_r">
				<is_model_control>true</is_model_control>
				<extrapolate>true</extrapolate>
				<default_min>0.02</default_min>
				<default_max>1</default_max>
				<filter_on>false</filter_on>
				<use_steps>false</use_steps>
				<x_nodes>
					<ControlLinearNode>
						<t>0</t>
						<value>0.40678225195586776</value>
					</ControlLinearNode>
					<ControlLinearNode>
						<t>0.0040000000000000001</t>
						<value>0.40647895340545759</value>
					</ControlLinearNode>
					<ControlLinearNode>
						<t>0.0080000000000000002</t>
						<value>0.40603823515437615</value>
					</ControlLinearNode>
					<ControlLinearNode>
						<t>0.012</t>
						<value>0.4056390927271018</value>
					</ControlLinearNode>
					<ControlLinearNode>
						<t>0.016</t>
						<value>0.40527123583944152</value>
					</ControlLinearNode>
					<ControlLinearNode>
						<t>0.02</t>
						<value>0.40498825768639041</value>
					</ControlLinearNode>
					<ControlLinearNode>
						<t>0.024</t>
						<value>0.40481928234209574</value>
					</ControlLinearNode>
					<ControlLinearNode>
						<t>0.028000000000000001</t>
						<value>0.40439223724319739</value>
					</ControlLinearNode>
					<ControlLinearNode>
						<t>0.032000000000000001</t>
						<value>0.40483447363966873</value>
					</ControlLinearNode>
					<ControlLinearNode>
						<t>0.035999999999999997</t>
						<value>0.40560640381603585</value>
					</ControlLinearNode>
					<ControlLinearNode>
						<t>0.040000000000000001</t>
						<value>0.40694447668441386</value>
					</ControlLinearNode>
					<ControlLinearNode>
						<t>0.043999999999999997</t>
						<value>0.40894357381286994</value>
					</ControlLinearNode>
					<ControlLinearNode>
						<t>0.048000000000000001</t>
						<value>0.41172714684031964</value>
					</ControlLinearNode>
					<ControlLinearNode>
						<t>0.051999999999999998</t>
						<value>0.41540479164166511</value>
					</ControlLinearNode>
					<ControlLinearNode>
						<t>0.056000000000000001</t>
						<value>0.4197709067651938</value>
					</ControlLinearNode>
					<ControlLinearNode>
						<t>0.059999999999999998</t>
						<value>0.42556847506931395</value>
					</ControlLinearNode>
					<ControlLinearNode>
						<t>0.064000000000000001</t>
						<value>0.43258965134645949</value>
					</ControlLinearNode>
					<ControlLinearNode>
						<t>0.068000000000000005</t>
						<value>0.44083914252472622</value>
					</ControlLinearNode>
					<ControlLinearNode>
						<t>0.071999999999999995</t>
						<value>0.4503647192535698</value>
					</ControlLinearNode>
					<ControlLinearNode>
						<t>0.075999999999999998</t>
						<value>0.46120595525041047</value>
					</ControlLinearNode>
					<ControlLinearNode>
						<t>0.080000000000000002</t>
						<value>0.47294788215417766</value>
					</ControlLinearNode>
					<ControlLinearNode>
						<t>0.084000000000000005</t>
						<value>0.48636684485618648</value>
					</ControlLinearNode>
					<ControlLinearNode>
						<t>0.087999999999999995</t>
						<value>0.50096657449470361</value>
					</ControlLinearNode>
					<ControlLinearNode>
						<t>0.091999999999999998</t>
						<value>0.5165988225195004</value>
					</ControlLinearNode>
					<ControlLinearNode>
						<t>0.096000000000000002</t>
						<value>0.53346330019205734</value>
					</ControlLinearNode>
					<ControlLinearNode>
						<t>0.10000000000000001</t>
						<value>0.55183450046433979</value>
					</ControlLinearNode>
					<ControlLinearNode>
						<t>0.104</t>
						<value>0.57119796870332029</value>
					</ControlLinearNode>
					<ControlLinearNode>
						<t>0.108</t>
						<value>0.59202596193940027</value>
					</ControlLinearNode>
					<ControlLinearNode>
						<t>0.112</t>
						<value>0.61539960091395607</value>
					</ControlLinearNode>
					<ControlLinearNode>
						<t>0.11600000000000001</t>
						<value>0.64245934219130574</value>
					</ControlLinearNode>
					<ControlLinearNode>
						<t>0.12</t>
						<value>0.66993564148676465</value>
					</ControlLinearNode>
					<ControlLinearNode>
						<t>0.124</t>
						<value>0.69748021233153878</value>
					</ControlLinearNode>
					<ControlLinearNode>
						<t>0.128</t>
						<value>0.72496212991701037</value>
					</ControlLinearNode>
					<ControlLinearNode>
						<t>0.13200000000000001</t>
						<value>0.75555020124207783</value>
					</ControlLinearNode>
					<ControlLinearNode>
						<t>0.13600000000000001</t>
						<value>0.78971628881564071</value>
					</ControlLinearNode>
					<ControlLinearNode>
						<t>0.14000000000000001</t>
						<value>0.82153613527042935</value>
					</ControlLinearNode>
					<ControlLinearNode>
						<t>0.14399999999999999</t>
						<value>0.8530414207220145</value>
					</ControlLinearNode>
					<ControlLinearNode>
						<t>0.14799999999999999</t>
						<value>0.88220507626579825</value>
					</ControlLinearNode>
					<ControlLinearNode>
						<t>0.152</t>
						<value>0.90973271193695227</value>
					</ControlLinearNode>
					<ControlLinearNode>
						<t>0.156</t>
						<value>0.93336302979320807</value>
					</ControlLinearNode>
					<ControlLinearNode>
						<t>0.16</t>
						<value>0.95214485028092355</value>
					</ControlLinearNode>
					<ControlLinearNode>
						<t>0.16400000000000001</t>
						<value>0.96817391390041985</value>
					</ControlLinearNode>
					<ControlLinearNode>
						<t>0.16800000000000001</t>
						<value>0.9809834780446387</value>
					</ControlLinearNode>
					<ControlLinearNode>
						<t>0.17199999999999999</t>
						<value>0.98935893284145116</value>
					</ControlLinearNode>
					<ControlLinearNode>
						<t>0.17599999999999999</t>
						<value>0.99353855181577466</value>
					</ControlLinearNode>
					<ControlLinearNode>
						<t>0.17999999999999999</t>
						<value>0.99569539375016003</value>
					</ControlLinearNode>
					<ControlLinearNode>
						<t>0.184</t>
						<value>0.99649191461762121</value>
					</ControlLinearNode>
					<ControlLinearNode>
						<t>0.188</t>
						<value>0.99591720700692177</value>
					</ControlLinearNode>
					<ControlLinearNode>
						<t>0.192</t>
						<value>0.99350278993357</value>
					</ControlLinearNode>
					<ControlLinearNode>
						<t>0.19600000000000001</t>
						<value>0.9880996726934167</value>
					</ControlLinearNode>
					<ControlLinearNode>
						<t>0.20000000000000001</t>
						<value>0.98077635307298794</value>
					</ControlLinearNode>
					<ControlLinearNode>
						<t>0.20399999999999999</t>
						<value>0.97273677202251541</value>
					</ControlLinearNode>
					<ControlLinearNode>
						<t>0.20799999999999999</t>
						<value>0.96298390389445454</value>
					</ControlLinearNode>
					<ControlLinearNode>
						<t>0.21199999999999999</t>
						<value>0.95130346759826157</value>
					</ControlLinearNode>
					<ControlLinearNode>
						<t>0.216</t>
						<value>0.93876448360311837</value>
					</ControlLinearNode>
					<ControlLinearNode>
						<t>0.22</t>
						<value>0.92528137281573097</value>
					</ControlLinearNode>
					<ControlLinearNode>
						<t>0.224</t>
						<value>0.91339535399941751</value>
					</ControlLinearNode>
					<ControlLinearNode>
						<t>0.22800000000000001</t>
						<value>0.90023102390492615</value>
					</ControlLinearNode>
					<ControlLinearNode>
						<t>0.23200000000000001</t>
						<value>0.88539405843889785</value>
					</ControlLinearNode>
					<ControlLinearNode>
						<t>0.23599999999999999</t>
						<value>0.86953154814395839</value>
					</ControlLinearNode>
					<ControlLinearNode>
						<t>0.23999999999999999</t>
						<value>0.85233522961879571</value>
					</ControlLinearNode>
					<ControlLinearNode>
						<t>0.24399999999999999</t>
						<value>0.83445856447822764</value>
					</ControlLinearNode>
					<ControlLinearNode>
						<t>0.248</t>
						<value>0.8165345602127887</value>
					</ControlLinearNode>
					<ControlLinearNode>
						<t>0.252</t>
						<value>0.79892437792036852</value>
					</ControlLinearNode>
					<ControlLinearNode>
						<t>0.25600000000000001</t>
						<value>0.78084502909853382</value>
					</ControlLinearNode>
					<ControlLinearNode>
						<t>0.26000000000000001</t>
						<value>0.76276726979579357</value>
					</ControlLinearNode>
					<ControlLinearNode>
						<t>0.26400000000000001</t>
						<value>0.7441348602824438</value>
					</ControlLinearNode>
					<ControlLinearNode>
						<t>0.26800000000000002</t>
						<value>0.72541560393881677</value>
					</ControlLinearNode>
					<ControlLinearNode>
						<t>0.27200000000000002</t>
						<value>0.70683670201277427</value>
					</ControlLinearNode>
					<ControlLinearNode>
						<t>0.27600000000000002</t>
						<value>0.69201388633873495</value>
					</ControlLinearNode>
					<ControlLinearNode>
						<t>0.28000000000000003</t>
						<value>0.67738543124941675</value>
					</ControlLinearNode>
					<ControlLinearNode>
						<t>0.28399999999999997</t>
						<value>0.65920350752577861</value>
					</ControlLinearNode>
					<ControlLinearNode>
						<t>0.28799999999999998</t>
						<value>0.64028773516940019</value>
					</ControlLinearNode>
					<ControlLinearNode>
						<t>0.29199999999999998</t>
						<value>0.62099735913238585</value>
					</ControlLinearNode>
					<ControlLinearNode>
						<t>0.29599999999999999</t>
						<value>0.60100290129844236</value>
					</ControlLinearNode>
					<ControlLinearNode>
						<t>0.29999999999999999</t>
						<value>0.58056116746783615</value>
					</ControlLinearNode>
					<ControlLinearNode>
						<t>0.30399999999999999</t>
						<value>0.56035647636063513</value>
					</ControlLinearNode>
					<ControlLinearNode>
						<t>0.308</t>
						<value>0.540803478502353</value>
					</ControlLinearNode>
					<ControlLinearNode>
						<t>0.312</t>
						<value>0.52341083046301506</value>
					</ControlLinearNode>
					<ControlLinearNode>
						<t>0.316</t>
						<value>0.50648400887703182</value>
					</ControlLinearNode>
					<ControlLinearNode>
						<t>0.32000000000000001</t>
						<value>0.4888150399943908</value>
					</ControlLinearNode>
					<ControlLinearNode>
						<t>0.32400000000000001</t>
						<value>0.47111405000083495</value>
					</ControlLinearNode>
					<ControlLinearNode>
						<t>0.32800000000000001</t>
						<value>0.45280158550733202</value>
					</ControlLinearNode>
					<ControlLinearNode>
						<t>0.33200000000000002</t>
						<value>0.43418050775738026</value>
					</ControlLinearNode>
					<ControlLinearNode>
						<t>0.33600000000000002</t>
						<value>0.41736508341677203</value>
					</ControlLinearNode>
					<ControlLinearNode>
						<t>0.34000000000000002</t>
						<value>0.4001138275057145</value>
					</ControlLinearNode>
					<ControlLinearNode>
						<t>0.34399999999999997</t>
						<value>0.38295026429089024</value>
					</ControlLinearNode>
					<ControlLinearNode>
						<t>0.34799999999999998</t>
						<value>0.36732351898667903</value>
					</ControlLinearNode>
					<ControlLinearNode>
						<t>0.35199999999999998</t>
						<value>0.35348475438473076</value>
					</ControlLinearNode>
					<ControlLinearNode>
						<t>0.35599999999999998</t>
						<value>0.33974291342326846</value>
					</ControlLinearNode>
					<ControlLinearNode>
						<t>0.35999999999999999</t>
						<value>0.32511968085093462</value>
					</ControlLinearNode>
					<ControlLinearNode>
						<t>0.36399999999999999</t>
						<value>0.31311918610633432</value>
					</ControlLinearNode>
					<ControlLinearNode>
						<t>0.36799999999999999</t>
						<value>0.30133920948686671</value>
					</ControlLinearNode>
					<ControlLinearNode>
						<t>0.372</t>
						<value>0.28948992263706874</value>
					</ControlLinearNode>
					<ControlLinearNode>
						<t>0.376</t>
						<value>0.27742218940905089</value>
					</ControlLinearNode>
					<ControlLinearNode>
						<t>0.38</t>
						<value>0.26498520190720715</value>
					</ControlLinearNode>
					<ControlLinearNode>
						<t>0.38400000000000001</t>
						<value>0.25301885114581574</value>
					</ControlLinearNode>
					<ControlLinearNode>
						<t>0.38800000000000001</t>
						<value>0.24125790567145197</value>
					</ControlLinearNode>
					<ControlLinearNode>
						<t>0.39200000000000002</t>
						<value>0.23514257434096472</value>
					</ControlLinearNode>
					<ControlLinearNode>
						<t>0.39600000000000002</t>
						<value>0.23567479798610513</value>
					</ControlLinearNode>
					<ControlLinearNode>
						<t>0.40000000000000002</t>
						<value>0.23886383996294072</value>
					</ControlLinearNode>
					<ControlLinearNode>
						<t>0.40400000000000003</t>
						<value>0.24218012446611414</value>
					</ControlLinearNode>
					<ControlLinearNode>
						<t>0.40799999999999997</t>
						<value>0.24560269175264815</value>
					</ControlLinearNode>
					<ControlLinearNode>
						<t>0.41199999999999998</t>
						<value>0.24894404686089172</value>
					</ControlLinearNode>
					<ControlLinearNode>
						<t>0.41599999999999998</t>
						<value>0.25268093792833674</value>
					</ControlLinearNode>
					<ControlLinearNode>
						<t>0.41999999999999998</t>
						<value>0.25646043616163638</value>
					</ControlLinearNode>
					<ControlLinearNode>
						<t>0.42399999999999999</t>
						<value>0.26074004086049657</value>
					</ControlLinearNode>
					<ControlLinearNode>
						<t>0.42799999999999999</t>
						<value>0.26548185665273916</value>
					</ControlLinearNode>
					<ControlLinearNode>
						<t>0.432</t>
						<value>0.2708433483553786</value>
					</ControlLinearNode>
					<ControlLinearNode>
						<t>0.436</t>
						<value>0.27612494298324769</value>
					</ControlLinearNode>
					<ControlLinearNode>
						<t>0.44</t>
						<value>0.28218504070655642</value>
					</ControlLinearNode>
					<ControlLinearNode>
						<t>0.44400000000000001</t>
						<value>0.29089851337336603</value>
					</ControlLinearNode>
					<ControlLinearNode>
						<t>0.44800000000000001</t>
						<value>0.30987893486446016</value>
					</ControlLinearNode>
					<ControlLinearNode>
						<t>0.45200000000000001</t>
						<value>0.34047839035747629</value>
					</ControlLinearNode>
					<ControlLinearNode>
						<t>0.45600000000000002</t>
						<value>0.37167467530213649</value>
					</ControlLinearNode>
					<ControlLinearNode>
						<t>0.46000000000000002</t>
						<value>0.40387800889846759</value>
					</ControlLinearNode>
					<ControlLinearNode>
						<t>0.46400000000000002</t>
						<value>0.43642902051616034</value>
					</ControlLinearNode>
					<ControlLinearNode>
						<t>0.46800000000000003</t>
						<value>0.46404365374523499</value>
					</ControlLinearNode>
					<ControlLinearNode>
						<t>0.47199999999999998</t>
						<value>0.48894040342463502</value>
					</ControlLinearNode>
					<ControlLinearNode>
						<t>0.47599999999999998</t>
						<value>0.51789163110337932</value>
					</ControlLinearNode>
					<ControlLinearNode>
						<t>0.47999999999999998</t>
						<value>0.52575897991063769</value>
					</ControlLinearNode>
					<ControlLinearNode>
						<t>0.48399999999999999</t>
						<value>0.51704977327210577</value>
					</ControlLinearNode>
					<ControlLinearNode>
						<t>0.48799999999999999</t>
						<value>0.50943661584134259</value>
					</ControlLinearNode>
					<ControlLinearNode>
						<t>0.49199999999999999</t>
						<value>0.50567102923067175</value>
					</ControlLinearNode>
					<ControlLinearNode>
						<t>0.496</t>
						<value>0.4967956685575966</value>
					</ControlLinearNode>
					<ControlLinearNode>
						<t>0.5</t>
						<value>0.45784527971573036</value>
					</ControlLinearNode>
					<ControlLinearNode>
						<t>0.504</t>
						<value>0.39215643197621347</value>
					</ControlLinearNode>
					<ControlLinearNode>
						<t>0.50800000000000001</t>
						<value>0.36803052153669652</value>
					</ControlLinearNode>
					<ControlLinearNode>
						<t>0.51200000000000001</t>
						<value>0.35622092117182258</value>
					</ControlLinearNode>
					<ControlLinearNode>
						<t>0.51600000000000001</t>
						<value>0.34146403988255924</value>
					</ControlLinearNode>
					<ControlLinearNode>
						<t>0.52000000000000002</t>
						<value>0.32344208554277015</value>
					</ControlLinearNode>
					<ControlLinearNode>
						<t>0.52400000000000002</t>
						<value>0.30292556612365784</value>
					</ControlLinearNode>
					<ControlLinearNode>
						<t>0.52800000000000002</t>
						<value>0.28112042296608686</value>
					</ControlLinearNode>
					<ControlLinearNode>
						<t>0.53200000000000003</t>
						<value>0.25774265985922612</value>
					</ControlLinearNode>
					<ControlLinearNode>
						<t>0.53600000000000003</t>
						<value>0.23458327099360649</value>
					</ControlLinearNode>
					<ControlLinearNode>
						<t>0.54000000000000004</t>
						<value>0.21180024469824296</value>
					</ControlLinearNode>
					<ControlLinearNode>
						<t>0.54400000000000004</t>
						<value>0.20062566677377242</value>
					</ControlLinearNode>
					<ControlLinearNode>
						<t>0.54800000000000004</t>
						<value>0.19233562237486629</value>
					</ControlLinearNode>
					<ControlLinearNode>
						<t>0.55200000000000005</t>
						<value>0.18637651711891629</value>
					</ControlLinearNode>
					<ControlLinearNode>
						<t>0.55600000000000005</t>
						<value>0.1862028630234023</value>
					</ControlLinearNode>
					<ControlLinearNode>
						<t>0.56000000000000005</t>
						<value>0.19875728037931023</value>
					</ControlLinearNode>
					<ControlLinearNode>
						<t>0.56399999999999995</t>
						<value>0.22418094720758719</value>
					</ControlLinearNode>
					<ControlLinearNode>
						<t>0.56799999999999995</t>
						<value>0.27101568976120632</value>
					</ControlLinearNode>
					<ControlLinearNode>
						<t>0.57199999999999995</t>
						<value>0.32138788448731309</value>
					</ControlLinearNode>
					<ControlLinearNode>
						<t>0.57599999999999996</t>
						<value>0.35576830315031449</value>
					</ControlLinearNode>
					<ControlLinearNode>
						<t>0.57999999999999996</t>
						<value>0.33115599476424978</value>
					</ControlLinearNode>
					<ControlLinearNode>
						<t>0.58399999999999996</t>
						<value>0.35035798737518642</value>
					</ControlLinearNode>
					<ControlLinearNode>
						<t>0.58799999999999997</t>
						<value>0.36003068350743545</value>
					</ControlLinearNode>
					<ControlLinearNode>
						<t>0.59199999999999997</t>
						<value>0.37849490547920556</value>
					</ControlLinearNode>
					<ControlLinearNode>
						<t>0.59599999999999997</t>
						<value>0.44049928246476522</value>
					</ControlLinearNode>
					<ControlLinearNode>
						<t>0.59999999999999998</t>
						<value>0.46422044281390895</value>
					</ControlLinearNode>
					<ControlLinearNode>
						<t>0.60399999999999998</t>
						<value>0.50609379668926846</value>
					</ControlLinearNode>
					<ControlLinearNode>
						<t>0.60799999999999998</t>
						<value>0.55028293971668851</value>
					</ControlLinearNode>
					<ControlLinearNode>
						<t>0.61199999999999999</t>
						<value>0.59439319086949116</value>
					</ControlLinearNode>
					<ControlLinearNode>
						<t>0.61599999999999999</t>
						<value>0.65291739353611711</value>
					</ControlLinearNode>
					<ControlLinearNode>
						<t>0.62</t>
						<value>0.72607748012526296</value>
					</ControlLinearNode>
					<ControlLinearNode>
						<t>0.624</t>
						<value>0.82305075192639243</value>
					</ControlLinearNode>
					<ControlLinearNode>
						<t>0.628</t>
						<value>0.91939029659423754</value>
					</ControlLinearNode>
					<ControlLinearNode>
						<t>0.63200000000000001</t>
						<value>0.9981623328451229</value>
					</ControlLinearNode>
					<ControlLinearNode>
						<t>0.63600000000000001</t>
						<value>0.99996805919811937</value>
					</ControlLinearNode>
					<ControlLinearNode>
						<t>0.64000000000000001</t>
						<value>0.99998058163814385</value>
					</ControlLinearNode>
					<ControlLinearNode>
						<t>0.64400000000000002</t>
						<value>0.99998580851640895</value>
					</ControlLinearNode>
					<ControlLinearNode>
						<t>0.64800000000000002</t>
						<value>0.99998856214457155</value>
					</ControlLinearNode>
					<ControlLinearNode>
						<t>0.65200000000000002</t>
						<value>0.99999020639088521</value>
					</ControlLinearNode>
					<ControlLinearNode>
						<t>0.65600000000000003</t>
						<value>0.99999112806273638</value>
					</ControlLinearNode>
					<ControlLinearNode>
						<t>0.66000000000000003</t>
						<value>0.99999189108577058</value>
					</ControlLinearNode>
					<ControlLinearNode>
						<t>0.66400000000000003</t>
						<value>0.99999241188522059</value>
					</ControlLinearNode>
					<ControlLinearNode>
						<t>0.66800000000000004</t>
						<value>0.99999228720990174</value>
					</ControlLinearNode>
					<ControlLinearNode>
						<t>0.67200000000000004</t>
						<value>0.99999299301314726</value>
					</ControlLinearNode>
					<ControlLinearNode>
						<t>0.67600000000000005</t>
						<value>0.99999333092247422</value>
					</ControlLinearNode>
					<ControlLinearNode>
						<t>0.68000000000000005</t>
						<value>0.99999349415036465</value>
					</ControlLinearNode>
					<ControlLinearNode>
						<t>0.68400000000000005</t>
						<value>0.99999355128595258</value>
					</ControlLinearNode>
					<ControlLinearNode>
						<t>0.68799999999999994</t>
						<value>0.99999350021674427</value>
					</ControlLinearNode>
					<ControlLinearNode>
						<t>0.69199999999999995</t>
						<value>0.99999334942268669</value>
					</ControlLinearNode>
					<ControlLinearNode>
						<t>0.69599999999999995</t>
						<value>0.99999307949393768</value>
					</ControlLinearNode>
					<ControlLinearNode>
						<t>0.69999999999999996</t>
						<value>0.99999270537533369</value>
					</ControlLinearNode>
					<ControlLinearNode>
						<t>0.70399999999999996</t>
						<value>0.99999218091685893</value>
					</ControlLinearNode>
					<ControlLinearNode>
						<t>0.70799999999999996</t>
						<value>0.99999145109555565</value>
					</ControlLinearNode>
					<ControlLinearNode>
						<t>0.71199999999999997</t>
						<value>0.99999042034550711</value>
					</ControlLinearNode>
					<ControlLinearNode>
						<t>0.71599999999999997</t>
						<value>0.99998899681978681</value>
					</ControlLinearNode>
					<ControlLinearNode>
						<t>0.71999999999999997</t>
						<value>0.99998682699306674</value>
					</ControlLinearNode>
					<ControlLinearNode>
						<t>0.72399999999999998</t>
						<value>0.99998328085540722</value>
					</ControlLinearNode>
					<ControlLinearNode>
						<t>0.72799999999999998</t>
						<value>0.99996879707601516</value>
					</ControlLinearNode>
					<ControlLinearNode>
						<t>0.73199999999999998</t>
						<value>0.9998724142250871</value>
					</ControlLinearNode>
					<ControlLinearNode>
						<t>0.73599999999999999</t>
						<value>0.99958078858830635</value>
					</ControlLinearNode>
					<ControlLinearNode>
						<t>0.73999999999999999</t>
						<value>0.95126275798191262</value>
					</ControlLinearNode>
					<ControlLinearNode>
						<t>0.74399999999999999</t>
						<value>0.8861874202660478</value>
					</ControlLinearNode>
					<ControlLinearNode>
						<t>0.748</t>
						<value>0.82445061377733508</value>
					</ControlLinearNode>
					<ControlLinearNode>
						<t>0.752</t>
						<value>0.76101360379243643</value>
					</ControlLinearNode>
					<ControlLinearNode>
						<t>0.75600000000000001</t>
						<value>0.69610260154261228</value>
					</ControlLinearNode>
					<ControlLinearNode>
						<t>0.76000000000000001</t>
						<value>0.62906658417340156</value>
					</ControlLinearNode>
					<ControlLinearNode>
						<t>0.76400000000000001</t>
						<value>0.56066447935119523</value>
					</ControlLinearNode>
					<ControlLinearNode>
						<t>0.76800000000000002</t>
						<value>0.4906531679515912</value>
					</ControlLinearNode>
					<ControlLinearNode>
						<t>0.77200000000000002</t>
						<value>0.42119007872189768</value>
					</ControlLinearNode>
					<ControlLinearNode>
						<t>0.77600000000000002</t>
						<value>0.39196366953330725</value>
					</ControlLinearNode>
					<ControlLinearNode>
						<t>0.78000000000000003</t>
						<value>0.36455181047925589</value>
					</ControlLinearNode>
					<ControlLinearNode>
						<t>0.78400000000000003</t>
						<value>0.34412867814519382</value>
					</ControlLinearNode>
					<ControlLinearNode>
						<t>0.78800000000000003</t>
						<value>0.32603398939786604</value>
					</ControlLinearNode>
					<ControlLinearNode>
						<t>0.79200000000000004</t>
						<value>0.30782318391224206</value>
					</ControlLinearNode>
					<ControlLinearNode>
						<t>0.79600000000000004</t>
						<value>0.29057046647028079</value>
					</ControlLinearNode>
					<ControlLinearNode>
						<t>0.80000000000000004</t>
						<value>0.27353876685485418</value>
					</ControlLinearNode>
					<ControlLinearNode>
						<t>0.80400000000000005</t>
						<value>0.25611784824302974</value>
					</ControlLinearNode>
					<ControlLinearNode>
						<t>0.80800000000000005</t>
						<value>0.24391426594673676</value>
					</ControlLinearNode>
					<ControlLinearNode>
						<t>0.81200000000000006</t>
						<value>0.23519644884657057</value>
					</ControlLinearNode>
					<ControlLinearNode>
						<t>0.81599999999999995</t>
						<value>0.22638510716617416</value>
					</ControlLinearNode>
					<ControlLinearNode>
						<t>0.81999999999999995</t>
						<value>0.21942190066442968</value>
					</ControlLinearNode>
					<ControlLinearNode>
						<t>0.82399999999999995</t>
						<value>0.21432183185459816</value>
					</ControlLinearNode>
					<ControlLinearNode>
						<t>0.82799999999999996</t>
						<value>0.20911079865229373</value>
					</ControlLinearNode>
					<ControlLinearNode>
						<t>0.83199999999999996</t>
						<value>0.20384589427670524</value>
					</ControlLinearNode>
					<ControlLinearNode>
						<t>0.83599999999999997</t>
						<value>0.19914475563046588</value>
					</ControlLinearNode>
					<ControlLinearNode>
						<t>0.83999999999999997</t>
						<value>0.19511733989369068</value>
					</ControlLinearNode>
					<ControlLinearNode>
						<t>0.84399999999999997</t>
						<value>0.19102143582992812</value>
					</ControlLinearNode>
					<ControlLinearNode>
						<t>0.84799999999999998</t>
						<value>0.18697679607483678</value>
					</ControlLinearNode>
					<ControlLinearNode>
						<t>0.85199999999999998</t>
						<value>0.18298805562918627</value>
					</ControlLinearNode>
					<ControlLinearNode>
						<t>0.85599999999999998</t>
						<value>0.17910053163438219</value>
					</ControlLinearNode>
					<ControlLinearNode>
						<t>0.85999999999999999</t>
						<value>0.17539687473265941</value>
					</ControlLinearNode>
					<ControlLinearNode>
						<t>0.86399999999999999</t>
						<value>0.17190976041069686</value>
					</ControlLinearNode>
					<ControlLinearNode>
						<t>0.86799999999999999</t>
						<value>0.16869777015037679</value>
					</ControlLinearNode>
					<ControlLinearNode>
						<t>0.872</t>
						<value>0.16578648105640703</value>
					</ControlLinearNode>
					<ControlLinearNode>
						<t>0.876</t>
						<value>0.16241692614701003</value>
					</ControlLinearNode>
					<ControlLinearNode>
						<t>0.88</t>
						<value>0.15910616890712123</value>
					</ControlLinearNode>
					<ControlLinearNode>
						<t>0.88400000000000001</t>
						<value>0.15679104717555559</value>
					</ControlLinearNode>
					<ControlLinearNode>
						<t>0.88800000000000001</t>
						<value>0.15462723711520604</value>
					</ControlLinearNode>
					<ControlLinearNode>
						<t>0.89200000000000002</t>
						<value>0.1529047153242945</value>
					</ControlLinearNode>
					<ControlLinearNode>
						<t>0.89600000000000002</t>
						<value>0.15184817267180953</value>
					</ControlLinearNode>
					<ControlLinearNode>
						<t>0.90000000000000002</t>
						<value>0.15120753569955511</value>
					</ControlLinearNode>
					<ControlLinearNode>
						<t>0.90400000000000003</t>
						<value>0.15135103739485639</value>
					</ControlLinearNode>
					<ControlLinearNode>
						<t>0.90800000000000003</t>
						<value>0.15169682851945979</value>
					</ControlLinearNode>
					<ControlLinearNode>
						<t>0.91200000000000003</t>
						<value>0.1525165283604199</value>
					</ControlLinearNode>
					<ControlLinearNode>
						<t>0.91600000000000004</t>
						<value>0.15377241258845223</value>
					</ControlLinearNode>
					<ControlLinearNode>
						<t>0.92000000000000004</t>
						<value>0.15540049871034228</value>
					</ControlLinearNode>
					<ControlLinearNode>
						<t>0.92400000000000004</t>
						<value>0.15747335494404219</value>
					</ControlLinearNode>
					<ControlLinearNode>
						<t>0.92800000000000005</t>
						<value>0.15986569500732306</value>
					</ControlLinearNode>
					<ControlLinearNode>
						<t>0.93200000000000005</t>
						<value>0.16308114421664863</value>
					</ControlLinearNode>
					<ControlLinearNode>
						<t>0.93600000000000005</t>
						<value>0.16599440569186347</value>
					</ControlLinearNode>
					<ControlLinearNode>
						<t>0.93999999999999995</t>
						<value>0.16942742624736565</value>
					</ControlLinearNode>
					<ControlLinearNode>
						<t>0.94399999999999995</t>
						<value>0.17288508933336694</value>
					</ControlLinearNode>
					<ControlLinearNode>
						<t>0.94799999999999995</t>
						<value>0.17655224629906593</value>
					</ControlLinearNode>
					<ControlLinearNode>
						<t>0.95199999999999996</t>
						<value>0.18041466565187494</value>
					</ControlLinearNode>
					<ControlLinearNode>
						<t>0.95599999999999996</t>
						<value>0.1844411180303035</value>
					</ControlLinearNode>
					<ControlLinearNode>
						<t>0.95999999999999996</t>
						<value>0.18891437092034069</value>
					</ControlLinearNode>
					<ControlLinearNode>
						<t>0.96399999999999997</t>
						<value>0.19312158550462571</value>
					</ControlLinearNode>
					<ControlLinearNode>
						<t>0.96799999999999997</t>
						<value>0.19742528875158144</value>
					</ControlLinearNode>
					<ControlLinearNode>
						<t>0.97199999999999998</t>
						<value>0.20183077913833733</value>
					</ControlLinearNode>
					<ControlLinearNode>
						<t>0.97599999999999998</t>
						<value>0.20631666047064318</value>
					</ControlLinearNode>
					<ControlLinearNode>
						<t>0.97999999999999998</t>
						<value>0.21083067200559855</value>
					</ControlLinearNode>
					<ControlLinearNode>
						<t>0.98399999999999999</t>
						<value>0.21555273251173412</value>
					</ControlLinearNode>
					<ControlLinearNode>
						<t>0.98799999999999999</t>
						<value>0.21992391904414296</value>
					</ControlLinearNode>
					<ControlLinearNode>
						<t>0.99199999999999999</t>
						<value>0.22418092244806107</value>
					</ControlLinearNode>
					<ControlLinearNode>
						<t>0.996</t>
						<value>0.22832767812335619</value>
					</ControlLinearNode>
					<ControlLinearNode>
						<t>1</t>
						<value>0.2324054621731419</value>
					</ControlLinearNode>
					<ControlLinearNode>
						<t>1.004</t>
						<value>0.23630753289976716</value>
					</ControlLinearNode>
					<ControlLinearNode>
						<t>1.008</t>
						<value>0.23999599198973359</value>
					</ControlLinearNode>
					<ControlLinearNode>
						<t>1.012</t>
						<value>0.24344859766530577</value>
					</ControlLinearNode>
					<ControlLinearNode>
						<t>1.016</t>
						<value>0.24666373098574182</value>
					</ControlLinearNode>
					<ControlLinearNode>
						<t>1.02</t>
						<value>0.24956564873841419</value>
					</ControlLinearNode>
					<ControlLinearNode>
						<t>1.024</t>
						<value>0.25250437482797894</value>
					</ControlLinearNode>
					<ControlLinearNode>
						<t>1.028</t>
						<value>0.25862211504728189</value>
					</ControlLinearNode>
					<ControlLinearNode>
						<t>1.032</t>
						<value>0.26958830854174426</value>
					</ControlLinearNode>
					<ControlLinearNode>
						<t>1.036</t>
						<value>0.27968934488885538</value>
					</ControlLinearNode>
					<ControlLinearNode>
						<t>1.04</t>
						<value>0.28847305090576242</value>
					</ControlLinearNode>
					<ControlLinearNode>
						<t>1.044</t>
						<value>0.29598470104155195</value>
					</ControlLinearNode>
					<ControlLinearNode>
						<t>1.048</t>
						<value>0.30729003118355697</value>
					</ControlLinearNode>
					<ControlLinearNode>
						<t>1.052</t>
						<value>0.31036853985762314</value>
					</ControlLinearNode>
					<ControlLinearNode>
						<t>1.056</t>
						<value>0.31141714685996474</value>
					</ControlLinearNode>
					<ControlLinearNode>
						<t>1.0600000000000001</t>
						<value>0.31260100858053863</value>
					</ControlLinearNode>
					<ControlLinearNode>
						<t>1.0640000000000001</t>
						<value>0.31606198319451362</value>
					</ControlLinearNode>
					<ControlLinearNode>
						<t>1.0680000000000001</t>
						<value>0.31995422632295506</value>
					</ControlLinearNode>
					<ControlLinearNode>
						<t>1.0720000000000001</t>
						<value>0.32380861405696604</value>
					</ControlLinearNode>
					<ControlLinearNode>
						<t>1.0760000000000001</t>
						<value>0.32848532419594428</value>
					</ControlLinearNode>
					<ControlLinearNode>
						<t>1.0800000000000001</t>
						<value>0.33354754816615001</value>
					</ControlLinearNode>
					<ControlLinearNode>
						<t>1.0840000000000001</t>
						<value>0.33877721824264106</value>
					</ControlLinearNode>
					<ControlLinearNode>
						<t>1.0880000000000001</t>
						<value>0.34551113238094938</value>
					</ControlLinearNode>
					<ControlLinearNode>
						<t>1.0920000000000001</t>
						<value>0.35309946226177225</value>
					</ControlLinearNode>
					<ControlLinearNode>
						<t>1.0960000000000001</t>
						<value>0.36122045009642895</value>
					</ControlLinearNode>
					<ControlLinearNode>
						<t>1.1000000000000001</t>
						<value>0.36899853410854605</value>
					</ControlLinearNode>
					<ControlLinearNode>
						<t>1.1040000000000001</t>
						<value>0.37758603756543391</value>
					</ControlLinearNode>
					<ControlLinearNode>
						<t>1.1080000000000001</t>
						<value>0.38877855129158922</value>
					</ControlLinearNode>
					<ControlLinearNode>
						<t>1.1120000000000001</t>
						<value>0.40066542512834885</value>
					</ControlLinearNode>
					<ControlLinearNode>
						<t>1.1160000000000001</t>
						<value>0.41193901781009473</value>
					</ControlLinearNode>
					<ControlLinearNode>
						<t>1.1200000000000001</t>
						<value>0.42348503673141363</value>
					</ControlLinearNode>
					<ControlLinearNode>
						<t>1.1240000000000001</t>
						<value>0.43332530372533284</value>
					</ControlLinearNode>
					<ControlLinearNode>
						<t>1.1279999999999999</t>
						<value>0.44214172805699542</value>
					</ControlLinearNode>
					<ControlLinearNode>
						<t>1.1319999999999999</t>
						<value>0.4509997245698199</value>
					</ControlLinearNode>
					<ControlLinearNode>
						<t>1.1359999999999999</t>
						<value>0.45981736184799266</value>
					</ControlLinearNode>
					<ControlLinearNode>
						<t>1.1399999999999999</t>
						<value>0.46795867759486182</value>
					</ControlLinearNode>
					<ControlLinearNode>
						<t>1.1439999999999999</t>
						<value>0.47620759413480845</value>
					</ControlLinearNode>
					<ControlLinearNode>
						<t>1.1479999999999999</t>
						<value>0.48438030851402225</value>
					</ControlLinearNode>
					<ControlLinearNode>
						<t>1.1519999999999999</t>
						<value>0.49449540110147461</value>
					</ControlLinearNode>
				</x_nodes>
				<min_nodes />
				<max_nodes />
				<kp>100</kp>
				<kv>20</kv>
			</ControlLinear>
			<ControlLinear name="FMTL_r">
				<is_model_control>true</is_model_control>
				<extrapolate>true</extrapolate>
				<default_min>0.02</default_min>
				<default_max>1</default_max>
				<filter_on>false</filter_on>
				<use_steps>false</use_steps>
				<x_nodes>
					<ControlLinearNode>
						<t>0</t>
						<value>0.74947016595199367</value>
					</ControlLinearNode>
					<ControlLinearNode>
						<t>0.0040000000000000001</t>
						<value>0.74823569117336752</value>
					</ControlLinearNode>
					<ControlLinearNode>
						<t>0.0080000000000000002</t>
						<value>0.74671140779050971</value>
					</ControlLinearNode>
					<ControlLinearNode>
						<t>0.012</t>
						<value>0.74519461676387755</value>
					</ControlLinearNode>
					<ControlLinearNode>
						<t>0.016</t>
						<value>0.74366230666305055</value>
					</ControlLinearNode>
					<ControlLinearNode>
						<t>0.02</t>
						<value>0.74215266308498185</value>
					</ControlLinearNode>
					<ControlLinearNode>
						<t>0.024</t>
						<value>0.74054381073609421</value>
					</ControlLinearNode>
					<ControlLinearNode>
						<t>0.028000000000000001</t>
						<value>0.73848847914791582</value>
					</ControlLinearNode>
					<ControlLinearNode>
						<t>0.032000000000000001</t>
						<value>0.73745971117347942</value>
					</ControlLinearNode>
					<ControlLinearNode>
						<t>0.035999999999999997</t>
						<value>0.73667890725474861</value>
					</ControlLinearNode>
					<ControlLinearNode>
						<t>0.040000000000000001</t>
						<value>0.73670020076489784</value>
					</ControlLinearNode>
					<ControlLinearNode>
						<t>0.043999999999999997</t>
						<value>0.7376755982583556</value>
					</ControlLinearNode>
					<ControlLinearNode>
						<t>0.048000000000000001</t>
						<value>0.73982578974762292</value>
					</ControlLinearNode>
					<ControlLinearNode>
						<t>0.051999999999999998</t>
						<value>0.743342855937002</value>
					</ControlLinearNode>
					<ControlLinearNode>
						<t>0.056000000000000001</t>
						<value>0.74770663412481009</value>
					</ControlLinearNode>
					<ControlLinearNode>
						<t>0.059999999999999998</t>
						<value>0.75455414730211967</value>
					</ControlLinearNode>
					<ControlLinearNode>
						<t>0.064000000000000001</t>
						<value>0.76290357382333729</value>
					</ControlLinearNode>
					<ControlLinearNode>
						<t>0.068000000000000005</t>
						<value>0.77223080354509699</value>
					</ControlLinearNode>
					<ControlLinearNode>
						<t>0.071999999999999995</t>
						<value>0.78373673692081158</value>
					</ControlLinearNode>
					<ControlLinearNode>
						<t>0.075999999999999998</t>
						<value>0.79665234167479171</value>
					</ControlLinearNode>
					<ControlLinearNode>
						<t>0.080000000000000002</t>
						<value>0.81042497041403916</value>
					</ControlLinearNode>
					<ControlLinearNode>
						<t>0.084000000000000005</t>
						<value>0.82727244294444147</value>
					</ControlLinearNode>
					<ControlLinearNode>
						<t>0.087999999999999995</t>
						<value>0.84585502873686247</value>
					</ControlLinearNode>
					<ControlLinearNode>
						<t>0.091999999999999998</t>
						<value>0.86574207527119029</value>
					</ControlLinearNode>
					<ControlLinearNode>
						<t>0.096000000000000002</t>
						<value>0.8879124160209696</value>
					</ControlLinearNode>
					<ControlLinearNode>
						<t>0.10000000000000001</t>
						<value>0.91243656824634201</value>
					</ControlLinearNode>
					<ControlLinearNode>
						<t>0.104</t>
						<value>0.93664257065337564</value>
					</ControlLinearNode>
					<ControlLinearNode>
						<t>0.108</t>
						<value>0.96539360710672772</value>
					</ControlLinearNode>
					<ControlLinearNode>
						<t>0.112</t>
						<value>0.99375776072799737</value>
					</ControlLinearNode>
					<ControlLinearNode>
						<t>0.11600000000000001</t>
						<value>0.99978295559953378</value>
					</ControlLinearNode>
					<ControlLinearNode>
						<t>0.12</t>
						<value>0.99991814949312263</value>
					</ControlLinearNode>
					<ControlLinearNode>
						<t>0.124</t>
						<value>0.99996397697282613</value>
					</ControlLinearNode>
					<ControlLinearNode>
						<t>0.128</t>
						<value>0.99997356144074512</value>
					</ControlLinearNode>
					<ControlLinearNode>
						<t>0.13200000000000001</t>
						<value>0.99997936820117972</value>
					</ControlLinearNode>
					<ControlLinearNode>
						<t>0.13600000000000001</t>
						<value>0.99998339396660363</value>
					</ControlLinearNode>
					<ControlLinearNode>
						<t>0.14000000000000001</t>
						<value>0.9999859572226405</value>
					</ControlLinearNode>
					<ControlLinearNode>
						<t>0.14399999999999999</t>
						<value>0.99998790738094678</value>
					</ControlLinearNode>
					<ControlLinearNode>
						<t>0.14799999999999999</t>
						<value>0.99998934987954402</value>
					</ControlLinearNode>
					<ControlLinearNode>
						<t>0.152</t>
						<value>0.99999044365041367</value>
					</ControlLinearNode>
					<ControlLinearNode>
						<t>0.156</t>
						<value>0.99999122739199009</value>
					</ControlLinearNode>
					<ControlLinearNode>
						<t>0.16</t>
						<value>0.99999181308226448</value>
					</ControlLinearNode>
					<ControlLinearNode>
						<t>0.16400000000000001</t>
						<value>0.9999922265491713</value>
					</ControlLinearNode>
					<ControlLinearNode>
						<t>0.16800000000000001</t>
						<value>0.99999255060851766</value>
					</ControlLinearNode>
					<ControlLinearNode>
						<t>0.17199999999999999</t>
						<value>0.99999280252896749</value>
					</ControlLinearNode>
					<ControlLinearNode>
						<t>0.17599999999999999</t>
						<value>0.99999298885016752</value>
					</ControlLinearNode>
					<ControlLinearNode>
						<t>0.17999999999999999</t>
						<value>0.99999311567470162</value>
					</ControlLinearNode>
					<ControlLinearNode>
						<t>0.184</t>
						<value>0.99999316874606592</value>
					</ControlLinearNode>
					<ControlLinearNode>
						<t>0.188</t>
						<value>0.99999317705474622</value>
					</ControlLinearNode>
					<ControlLinearNode>
						<t>0.192</t>
						<value>0.99999314841828257</value>
					</ControlLinearNode>
					<ControlLinearNode>
						<t>0.19600000000000001</t>
						<value>0.9999930853420208</value>
					</ControlLinearNode>
					<ControlLinearNode>
						<t>0.20000000000000001</t>
						<value>0.99999310148903864</value>
					</ControlLinearNode>
					<ControlLinearNode>
						<t>0.20399999999999999</t>
						<value>0.99999315576379399</value>
					</ControlLinearNode>
					<ControlLinearNode>
						<t>0.20799999999999999</t>
						<value>0.99999318402399462</value>
					</ControlLinearNode>
					<ControlLinearNode>
						<t>0.21199999999999999</t>
						<value>0.99999317350372841</value>
					</ControlLinearNode>
					<ControlLinearNode>
						<t>0.216</t>
						<value>0.9999931288162982</value>
					</ControlLinearNode>
					<ControlLinearNode>
						<t>0.22</t>
						<value>0.99999306676946897</value>
					</ControlLinearNode>
					<ControlLinearNode>
						<t>0.224</t>
						<value>0.99999305142704109</value>
					</ControlLinearNode>
					<ControlLinearNode>
						<t>0.22800000000000001</t>
						<value>0.99999299472205294</value>
					</ControlLinearNode>
					<ControlLinearNode>
						<t>0.23200000000000001</t>
						<value>0.99999289017338389</value>
					</ControlLinearNode>
					<ControlLinearNode>
						<t>0.23599999999999999</t>
						<value>0.99999274865887888</value>
					</ControlLinearNode>
					<ControlLinearNode>
						<t>0.23999999999999999</t>
						<value>0.99999253322276538</value>
					</ControlLinearNode>
					<ControlLinearNode>
						<t>0.24399999999999999</t>
						<value>0.99999233256547215</value>
					</ControlLinearNode>
					<ControlLinearNode>
						<t>0.248</t>
						<value>0.9999920805732353</value>
					</ControlLinearNode>
					<ControlLinearNode>
						<t>0.252</t>
						<value>0.99999181347529331</value>
					</ControlLinearNode>
					<ControlLinearNode>
						<t>0.25600000000000001</t>
						<value>0.99999150698616535</value>
					</ControlLinearNode>
					<ControlLinearNode>
						<t>0.26000000000000001</t>
						<value>0.99999115610817901</value>
					</ControlLinearNode>
					<ControlLinearNode>
						<t>0.26400000000000001</t>
						<value>0.99999074525866227</value>
					</ControlLinearNode>
					<ControlLinearNode>
						<t>0.26800000000000002</t>
						<value>0.99999028463742068</value>
					</ControlLinearNode>
					<ControlLinearNode>
						<t>0.27200000000000002</t>
						<value>0.99998975514502286</value>
					</ControlLinearNode>
					<ControlLinearNode>
						<t>0.27600000000000002</t>
						<value>0.99998928671343834</value>
					</ControlLinearNode>
					<ControlLinearNode>
						<t>0.28000000000000003</t>
						<value>0.9999887088614865</value>
					</ControlLinearNode>
					<ControlLinearNode>
						<t>0.28399999999999997</t>
						<value>0.99998784262880502</value>
					</ControlLinearNode>
					<ControlLinearNode>
						<t>0.28799999999999998</t>
						<value>0.99998672241279563</value>
					</ControlLinearNode>
					<ControlLinearNode>
						<t>0.29199999999999998</t>
						<value>0.99998530136462749</value>
					</ControlLinearNode>
					<ControlLinearNode>
						<t>0.29599999999999999</t>
						<value>0.99998335527082116</value>
					</ControlLinearNode>
					<ControlLinearNode>
						<t>0.29999999999999999</t>
						<value>0.99998065390901314</value>
					</ControlLinearNode>
					<ControlLinearNode>
						<t>0.30399999999999999</t>
						<value>0.99997718252585355</value>
					</ControlLinearNode>
					<ControlLinearNode>
						<t>0.308</t>
						<value>0.9999730807455165</value>
					</ControlLinearNode>
					<ControlLinearNode>
						<t>0.312</t>
						<value>0.99996770612641206</value>
					</ControlLinearNode>
					<ControlLinearNode>
						<t>0.316</t>
						<value>0.99996015882045741</value>
					</ControlLinearNode>
					<ControlLinearNode>
						<t>0.32000000000000001</t>
						<value>0.99994448022128302</value>
					</ControlLinearNode>
					<ControlLinearNode>
						<t>0.32400000000000001</t>
						<value>0.99980158233112337</value>
					</ControlLinearNode>
					<ControlLinearNode>
						<t>0.32800000000000001</t>
						<value>0.99955636178143759</value>
					</ControlLinearNode>
					<ControlLinearNode>
						<t>0.33200000000000002</t>
						<value>0.98711737545178257</value>
					</ControlLinearNode>
					<ControlLinearNode>
						<t>0.33600000000000002</t>
						<value>0.9561522491769332</value>
					</ControlLinearNode>
					<ControlLinearNode>
						<t>0.34000000000000002</t>
						<value>0.92227199561542605</value>
					</ControlLinearNode>
					<ControlLinearNode>
						<t>0.34399999999999997</t>
						<value>0.88695766630875339</value>
					</ControlLinearNode>
					<ControlLinearNode>
						<t>0.34799999999999998</t>
						<value>0.85523483963286639</value>
					</ControlLinearNode>
					<ControlLinearNode>
						<t>0.35199999999999998</t>
						<value>0.82629815993892175</value>
					</ControlLinearNode>
					<ControlLinearNode>
						<t>0.35599999999999998</t>
						<value>0.796780642260704</value>
					</ControlLinearNode>
					<ControlLinearNode>
						<t>0.35999999999999999</t>
						<value>0.76467880638945984</value>
					</ControlLinearNode>
					<ControlLinearNode>
						<t>0.36399999999999999</t>
						<value>0.73809251976625423</value>
					</ControlLinearNode>
					<ControlLinearNode>
						<t>0.36799999999999999</t>
						<value>0.71157841722193182</value>
					</ControlLinearNode>
					<ControlLinearNode>
						<t>0.372</t>
						<value>0.68450113787226796</value>
					</ControlLinearNode>
					<ControlLinearNode>
						<t>0.376</t>
						<value>0.65664172552140798</value>
					</ControlLinearNode>
					<ControlLinearNode>
						<t>0.38</t>
						<value>0.62776485358723833</value>
					</ControlLinearNode>
					<ControlLinearNode>
						<t>0.38400000000000001</t>
						<value>0.59916603473209629</value>
					</ControlLinearNode>
					<ControlLinearNode>
						<t>0.38800000000000001</t>
						<value>0.56975710901072507</value>
					</ControlLinearNode>
					<ControlLinearNode>
						<t>0.39200000000000002</t>
						<value>0.54616177249773068</value>
					</ControlLinearNode>
					<ControlLinearNode>
						<t>0.39600000000000002</t>
						<value>0.49619351688824093</value>
					</ControlLinearNode>
					<ControlLinearNode>
						<t>0.40000000000000002</t>
						<value>0.4817895733536946</value>
					</ControlLinearNode>
					<ControlLinearNode>
						<t>0.40400000000000003</t>
						<value>0.4667458703677394</value>
					</ControlLinearNode>
					<ControlLinearNode>
						<t>0.40799999999999997</t>
						<value>0.45234501552262413</value>
					</ControlLinearNode>
					<ControlLinearNode>
						<t>0.41199999999999998</t>
						<value>0.44066128173459806</value>
					</ControlLinearNode>
					<ControlLinearNode>
						<t>0.41599999999999998</t>
						<value>0.42831989560291633</value>
					</ControlLinearNode>
					<ControlLinearNode>
						<t>0.41999999999999998</t>
						<value>0.41880550607792627</value>
					</ControlLinearNode>
					<ControlLinearNode>
						<t>0.42399999999999999</t>
						<value>0.40978167171405427</value>
					</ControlLinearNode>
					<ControlLinearNode>
						<t>0.42799999999999999</t>
						<value>0.40048409275505004</value>
					</ControlLinearNode>
					<ControlLinearNode>
						<t>0.432</t>
						<value>0.39010070417758402</value>
					</ControlLinearNode>
					<ControlLinearNode>
						<t>0.436</t>
						<value>0.38404861327039369</value>
					</ControlLinearNode>
					<ControlLinearNode>
						<t>0.44</t>
						<value>0.38836368136486515</value>
					</ControlLinearNode>
					<ControlLinearNode>
						<t>0.44400000000000001</t>
						<value>0.42955744536664547</value>
					</ControlLinearNode>
					<ControlLinearNode>
						<t>0.44800000000000001</t>
						<value>0.48124531519041602</value>
					</ControlLinearNode>
					<ControlLinearNode>
						<t>0.45200000000000001</t>
						<value>0.54355257572948068</value>
					</ControlLinearNode>
					<ControlLinearNode>
						<t>0.45600000000000002</t>
						<value>0.60898124814771315</value>
					</ControlLinearNode>
					<ControlLinearNode>
						<t>0.46000000000000002</t>
						<value>0.68045087737321031</value>
					</ControlLinearNode>
					<ControlLinearNode>
						<t>0.46400000000000002</t>
						<value>0.75267590276470653</value>
					</ControlLinearNode>
					<ControlLinearNode>
						<t>0.46800000000000003</t>
						<value>0.82335245766294674</value>
					</ControlLinearNode>
					<ControlLinearNode>
						<t>0.47199999999999998</t>
						<value>0.89111162446903736</value>
					</ControlLinearNode>
					<ControlLinearNode>
						<t>0.47599999999999998</t>
						<value>0.95892352201422815</value>
					</ControlLinearNode>
					<ControlLinearNode>
						<t>0.47999999999999998</t>
						<value>0.99165826839023619</value>
					</ControlLinearNode>
					<ControlLinearNode>
						<t>0.48399999999999999</t>
						<value>0.99691506126306551</value>
					</ControlLinearNode>
					<ControlLinearNode>
						<t>0.48799999999999999</t>
						<value>0.999304356390469</value>
					</ControlLinearNode>
					<ControlLinearNode>
						<t>0.49199999999999999</t>
						<value>0.99983314539630219</value>
					</ControlLinearNode>
					<ControlLinearNode>
						<t>0.496</t>
						<value>0.99989572677643801</value>
					</ControlLinearNode>
					<ControlLinearNode>
						<t>0.5</t>
						<value>0.99983367436756843</value>
					</ControlLinearNode>
					<ControlLinearNode>
						<t>0.504</t>
						<value>0.9954515315993937</value>
					</ControlLinearNode>
					<ControlLinearNode>
						<t>0.50800000000000001</t>
						<value>0.99033396640264548</value>
					</ControlLinearNode>
					<ControlLinearNode>
						<t>0.51200000000000001</t>
						<value>0.98761628047718653</value>
					</ControlLinearNode>
					<ControlLinearNode>
						<t>0.51600000000000001</t>
						<value>0.98044412954951732</value>
					</ControlLinearNode>
					<ControlLinearNode>
						<t>0.52000000000000002</t>
						<value>0.96663437169062072</value>
					</ControlLinearNode>
					<ControlLinearNode>
						<t>0.52400000000000002</t>
						<value>0.94605036441655987</value>
					</ControlLinearNode>
					<ControlLinearNode>
						<t>0.52800000000000002</t>
						<value>0.92000168245608649</value>
					</ControlLinearNode>
					<ControlLinearNode>
						<t>0.53200000000000003</t>
						<value>0.89172159803370921</value>
					</ControlLinearNode>
					<ControlLinearNode>
						<t>0.53600000000000003</t>
						<value>0.86023285985993414</value>
					</ControlLinearNode>
					<ControlLinearNode>
						<t>0.54000000000000004</t>
						<value>0.83026382139550026</value>
					</ControlLinearNode>
					<ControlLinearNode>
						<t>0.54400000000000004</t>
						<value>0.80526879530398954</value>
					</ControlLinearNode>
					<ControlLinearNode>
						<t>0.54800000000000004</t>
						<value>0.78356215398408313</value>
					</ControlLinearNode>
					<ControlLinearNode>
						<t>0.55200000000000005</t>
						<value>0.81884496647840166</value>
					</ControlLinearNode>
					<ControlLinearNode>
						<t>0.55600000000000005</t>
						<value>0.86688751076239767</value>
					</ControlLinearNode>
					<ControlLinearNode>
						<t>0.56000000000000005</t>
						<value>0.8868946023207126</value>
					</ControlLinearNode>
					<ControlLinearNode>
						<t>0.56399999999999995</t>
						<value>0.93891921620355612</value>
					</ControlLinearNode>
					<ControlLinearNode>
						<t>0.56799999999999995</t>
						<value>0.99991550672585594</value>
					</ControlLinearNode>
					<ControlLinearNode>
						<t>0.57199999999999995</t>
						<value>0.99997638415346779</value>
					</ControlLinearNode>
					<ControlLinearNode>
						<t>0.57599999999999996</t>
						<value>0.99998306468811138</value>
					</ControlLinearNode>
					<ControlLinearNode>
						<t>0.57999999999999996</t>
						<value>0.99997617019706875</value>
					</ControlLinearNode>
					<ControlLinearNode>
						<t>0.58399999999999996</t>
						<value>0.99997865401843777</value>
					</ControlLinearNode>
					<ControlLinearNode>
						<t>0.58799999999999997</t>
						<value>0.99997896890333671</value>
					</ControlLinearNode>
					<ControlLinearNode>
						<t>0.59199999999999997</t>
						<value>0.99998131046899552</value>
					</ControlLinearNode>
					<ControlLinearNode>
						<t>0.59599999999999997</t>
						<value>0.99998754872429119</value>
					</ControlLinearNode>
					<ControlLinearNode>
						<t>0.59999999999999998</t>
						<value>0.99998853135440791</value>
					</ControlLinearNode>
					<ControlLinearNode>
						<t>0.60399999999999998</t>
						<value>0.99998981770000794</value>
					</ControlLinearNode>
					<ControlLinearNode>
						<t>0.60799999999999998</t>
						<value>0.99999101551624203</value>
					</ControlLinearNode>
					<ControlLinearNode>
						<t>0.61199999999999999</t>
						<value>0.999992027491036</value>
					</ControlLinearNode>
					<ControlLinearNode>
						<t>0.61599999999999999</t>
						<value>0.99999289517448942</value>
					</ControlLinearNode>
					<ControlLinearNode>
						<t>0.62</t>
						<value>0.99999371202516019</value>
					</ControlLinearNode>
					<ControlLinearNode>
						<t>0.624</t>
						<value>0.99999477469570519</value>
					</ControlLinearNode>
					<ControlLinearNode>
						<t>0.628</t>
						<value>0.99999551982901314</value>
					</ControlLinearNode>
					<ControlLinearNode>
						<t>0.63200000000000001</t>
						<value>0.99999608785784921</value>
					</ControlLinearNode>
					<ControlLinearNode>
						<t>0.63600000000000001</t>
						<value>0.9999967769075373</value>
					</ControlLinearNode>
					<ControlLinearNode>
						<t>0.64000000000000001</t>
						<value>0.99999712507400518</value>
					</ControlLinearNode>
					<ControlLinearNode>
						<t>0.64400000000000002</t>
						<value>0.99999737238583741</value>
					</ControlLinearNode>
					<ControlLinearNode>
						<t>0.64800000000000002</t>
						<value>0.99999755334940521</value>
					</ControlLinearNode>
					<ControlLinearNode>
						<t>0.65200000000000002</t>
						<value>0.99999768874774642</value>
					</ControlLinearNode>
					<ControlLinearNode>
						<t>0.65600000000000003</t>
						<value>0.99999778294214159</value>
					</ControlLinearNode>
					<ControlLinearNode>
						<t>0.66000000000000003</t>
						<value>0.99999785997483048</value>
					</ControlLinearNode>
					<ControlLinearNode>
						<t>0.66400000000000003</t>
						<value>0.99999791302228414</value>
					</ControlLinearNode>
					<ControlLinearNode>
						<t>0.66800000000000004</t>
						<value>0.99999789564846753</value>
					</ControlLinearNode>
					<ControlLinearNode>
						<t>0.67200000000000004</t>
						<value>0.99999797810616409</value>
					</ControlLinearNode>
					<ControlLinearNode>
						<t>0.67600000000000005</t>
						<value>0.99999802384518877</value>
					</ControlLinearNode>
					<ControlLinearNode>
						<t>0.68000000000000005</t>
						<value>0.99999804645077794</value>
					</ControlLinearNode>
					<ControlLinearNode>
						<t>0.68400000000000005</t>
						<value>0.99999804691619831</value>
					</ControlLinearNode>
					<ControlLinearNode>
						<t>0.68799999999999994</t>
						<value>0.99999803015193944</value>
					</ControlLinearNode>
					<ControlLinearNode>
						<t>0.69199999999999995</t>
						<value>0.99999799744934725</value>
					</ControlLinearNode>
					<ControlLinearNode>
						<t>0.69599999999999995</t>
						<value>0.99999795094154564</value>
					</ControlLinearNode>
					<ControlLinearNode>
						<t>0.69999999999999996</t>
						<value>0.99999788673106649</value>
					</ControlLinearNode>
					<ControlLinearNode>
						<t>0.70399999999999996</t>
						<value>0.99999780509558778</value>
					</ControlLinearNode>
					<ControlLinearNode>
						<t>0.70799999999999996</t>
						<value>0.99999770322228376</value>
					</ControlLinearNode>
					<ControlLinearNode>
						<t>0.71199999999999997</t>
						<value>0.99999757942747425</value>
					</ControlLinearNode>
					<ControlLinearNode>
						<t>0.71599999999999997</t>
						<value>0.99999742493740607</value>
					</ControlLinearNode>
					<ControlLinearNode>
						<t>0.71999999999999997</t>
						<value>0.99999723405339391</value>
					</ControlLinearNode>
					<ControlLinearNode>
						<t>0.72399999999999998</t>
						<value>0.99999699534491049</value>
					</ControlLinearNode>
					<ControlLinearNode>
						<t>0.72799999999999998</t>
						<value>0.99999668149982313</value>
					</ControlLinearNode>
					<ControlLinearNode>
						<t>0.73199999999999998</t>
						<value>0.99999626618891779</value>
					</ControlLinearNode>
					<ControlLinearNode>
						<t>0.73599999999999999</t>
						<value>0.99999577362195557</value>
					</ControlLinearNode>
					<ControlLinearNode>
						<t>0.73999999999999999</t>
						<value>0.99999502425490716</value>
					</ControlLinearNode>
					<ControlLinearNode>
						<t>0.74399999999999999</t>
						<value>0.99999442675234762</value>
					</ControlLinearNode>
					<ControlLinearNode>
						<t>0.748</t>
						<value>0.99999366690905123</value>
					</ControlLinearNode>
					<ControlLinearNode>
						<t>0.752</t>
						<value>0.99999248476535885</value>
					</ControlLinearNode>
					<ControlLinearNode>
						<t>0.75600000000000001</t>
						<value>0.9999907137465982</value>
					</ControlLinearNode>
					<ControlLinearNode>
						<t>0.76000000000000001</t>
						<value>0.99998769180356428</value>
					</ControlLinearNode>
					<ControlLinearNode>
						<t>0.76400000000000001</t>
						<value>0.99997946160303375</value>
					</ControlLinearNode>
					<ControlLinearNode>
						<t>0.76800000000000002</t>
						<value>0.99995957949495329</value>
					</ControlLinearNode>
					<ControlLinearNode>
						<t>0.77200000000000002</t>
						<value>0.98746204186602515</value>
					</ControlLinearNode>
					<ControlLinearNode>
						<t>0.77600000000000002</t>
						<value>0.91585023314252545</value>
					</ControlLinearNode>
					<ControlLinearNode>
						<t>0.78000000000000003</t>
						<value>0.84232702815286631</value>
					</ControlLinearNode>
					<ControlLinearNode>
						<t>0.78400000000000003</t>
						<value>0.79057884515244481</value>
					</ControlLinearNode>
					<ControlLinearNode>
						<t>0.78800000000000003</t>
						<value>0.7460816002788101</value>
					</ControlLinearNode>
					<ControlLinearNode>
						<t>0.79200000000000004</t>
						<value>0.70112885152769366</value>
					</ControlLinearNode>
					<ControlLinearNode>
						<t>0.79600000000000004</t>
						<value>0.66383359362469307</value>
					</ControlLinearNode>
					<ControlLinearNode>
						<t>0.80000000000000004</t>
						<value>0.62857801810890945</value>
					</ControlLinearNode>
					<ControlLinearNode>
						<t>0.80400000000000005</t>
						<value>0.58923701073289236</value>
					</ControlLinearNode>
					<ControlLinearNode>
						<t>0.80800000000000005</t>
						<value>0.56237551591506896</value>
					</ControlLinearNode>
					<ControlLinearNode>
						<t>0.81200000000000006</t>
						<value>0.54231201688081576</value>
					</ControlLinearNode>
					<ControlLinearNode>
						<t>0.81599999999999995</t>
						<value>0.52077420954074316</value>
					</ControlLinearNode>
					<ControlLinearNode>
						<t>0.81999999999999995</t>
						<value>0.50170642445938973</value>
					</ControlLinearNode>
					<ControlLinearNode>
						<t>0.82399999999999995</t>
						<value>0.48220204897079993</value>
					</ControlLinearNode>
					<ControlLinearNode>
						<t>0.82799999999999996</t>
						<value>0.46479460734195027</value>
					</ControlLinearNode>
					<ControlLinearNode>
						<t>0.83199999999999996</t>
						<value>0.44761319625403179</value>
					</ControlLinearNode>
					<ControlLinearNode>
						<t>0.83599999999999997</t>
						<value>0.43371983780266687</value>
					</ControlLinearNode>
					<ControlLinearNode>
						<t>0.83999999999999997</t>
						<value>0.42482652693053941</value>
					</ControlLinearNode>
					<ControlLinearNode>
						<t>0.84399999999999997</t>
						<value>0.41524297679718969</value>
					</ControlLinearNode>
					<ControlLinearNode>
						<t>0.84799999999999998</t>
						<value>0.40545568612293176</value>
					</ControlLinearNode>
					<ControlLinearNode>
						<t>0.85199999999999998</t>
						<value>0.39550601281196501</value>
					</ControlLinearNode>
					<ControlLinearNode>
						<t>0.85599999999999998</t>
						<value>0.38571269232583866</value>
					</ControlLinearNode>
					<ControlLinearNode>
						<t>0.85999999999999999</t>
						<value>0.37631124917554942</value>
					</ControlLinearNode>
					<ControlLinearNode>
						<t>0.86399999999999999</t>
						<value>0.3675442728542706</value>
					</ControlLinearNode>
					<ControlLinearNode>
						<t>0.86799999999999999</t>
						<value>0.35965771136508823</value>
					</ControlLinearNode>
					<ControlLinearNode>
						<t>0.872</t>
						<value>0.35287921738131234</value>
					</ControlLinearNode>
					<ControlLinearNode>
						<t>0.876</t>
						<value>0.3457732570545779</value>
					</ControlLinearNode>
					<ControlLinearNode>
						<t>0.88</t>
						<value>0.33942877462449383</value>
					</ControlLinearNode>
					<ControlLinearNode>
						<t>0.88400000000000001</t>
						<value>0.34059910698881113</value>
					</ControlLinearNode>
					<ControlLinearNode>
						<t>0.88800000000000001</t>
						<value>0.3387423163596453</value>
					</ControlLinearNode>
					<ControlLinearNode>
						<t>0.89200000000000002</t>
						<value>0.33692116859560972</value>
					</ControlLinearNode>
					<ControlLinearNode>
						<t>0.89600000000000002</t>
						<value>0.33816026453675385</value>
					</ControlLinearNode>
					<ControlLinearNode>
						<t>0.90000000000000002</t>
						<value>0.33975555251016526</value>
					</ControlLinearNode>
					<ControlLinearNode>
						<t>0.90400000000000003</t>
						<value>0.34675719262318072</value>
					</ControlLinearNode>
					<ControlLinearNode>
						<t>0.90800000000000003</t>
						<value>0.35144885470220938</value>
					</ControlLinearNode>
					<ControlLinearNode>
						<t>0.91200000000000003</t>
						<value>0.35713149325627797</value>
					</ControlLinearNode>
					<ControlLinearNode>
						<t>0.91600000000000004</t>
						<value>0.36341311672422433</value>
					</ControlLinearNode>
					<ControlLinearNode>
						<t>0.92000000000000004</t>
						<value>0.37021982670587211</value>
					</ControlLinearNode>
					<ControlLinearNode>
						<t>0.92400000000000004</t>
						<value>0.37743177119770921</value>
					</ControlLinearNode>
					<ControlLinearNode>
						<t>0.92800000000000005</t>
						<value>0.38438633379847037</value>
					</ControlLinearNode>
					<ControlLinearNode>
						<t>0.93200000000000005</t>
						<value>0.39754213868208893</value>
					</ControlLinearNode>
					<ControlLinearNode>
						<t>0.93600000000000005</t>
						<value>0.40237983444509667</value>
					</ControlLinearNode>
					<ControlLinearNode>
						<t>0.93999999999999995</t>
						<value>0.40950932548888813</value>
					</ControlLinearNode>
					<ControlLinearNode>
						<t>0.94399999999999995</t>
						<value>0.4132552794493532</value>
					</ControlLinearNode>
					<ControlLinearNode>
						<t>0.94799999999999995</t>
						<value>0.41682851496022649</value>
					</ControlLinearNode>
					<ControlLinearNode>
						<t>0.95199999999999996</t>
						<value>0.42015799797171755</value>
					</ControlLinearNode>
					<ControlLinearNode>
						<t>0.95599999999999996</t>
						<value>0.42267891513058281</value>
					</ControlLinearNode>
					<ControlLinearNode>
						<t>0.95999999999999996</t>
						<value>0.428581205484039</value>
					</ControlLinearNode>
					<ControlLinearNode>
						<t>0.96399999999999997</t>
						<value>0.42996807794250069</value>
					</ControlLinearNode>
					<ControlLinearNode>
						<t>0.96799999999999997</t>
						<value>0.43161963346043059</value>
					</ControlLinearNode>
					<ControlLinearNode>
						<t>0.97199999999999998</t>
						<value>0.43320340584454314</value>
					</ControlLinearNode>
					<ControlLinearNode>
						<t>0.97599999999999998</t>
						<value>0.43489927134228196</value>
					</ControlLinearNode>
					<ControlLinearNode>
						<t>0.97999999999999998</t>
						<value>0.43651783236862601</value>
					</ControlLinearNode>
					<ControlLinearNode>
						<t>0.98399999999999999</t>
						<value>0.44259748059984733</value>
					</ControlLinearNode>
					<ControlLinearNode>
						<t>0.98799999999999999</t>
						<value>0.44474958113152896</value>
					</ControlLinearNode>
					<ControlLinearNode>
						<t>0.99199999999999999</t>
						<value>0.44728251809724728</value>
					</ControlLinearNode>
					<ControlLinearNode>
						<t>0.996</t>
						<value>0.45007280642713704</value>
					</ControlLinearNode>
					<ControlLinearNode>
						<t>1</t>
						<value>0.45326241183048427</value>
					</ControlLinearNode>
					<ControlLinearNode>
						<t>1.004</t>
						<value>0.45646303773022068</value>
					</ControlLinearNode>
					<ControlLinearNode>
						<t>1.008</t>
						<value>0.45953543838864463</value>
					</ControlLinearNode>
					<ControlLinearNode>
						<t>1.012</t>
						<value>0.46241792527628739</value>
					</ControlLinearNode>
					<ControlLinearNode>
						<t>1.016</t>
						<value>0.46485729548829291</value>
					</ControlLinearNode>
					<ControlLinearNode>
						<t>1.02</t>
						<value>0.46673802283263549</value>
					</ControlLinearNode>
					<ControlLinearNode>
						<t>1.024</t>
						<value>0.46831957842217692</value>
					</ControlLinearNode>
					<ControlLinearNode>
						<t>1.028</t>
						<value>0.48408476398370759</value>
					</ControlLinearNode>
					<ControlLinearNode>
						<t>1.032</t>
						<value>0.52019046241579414</value>
					</ControlLinearNode>
					<ControlLinearNode>
						<t>1.036</t>
						<value>0.55404273026767226</value>
					</ControlLinearNode>
					<ControlLinearNode>
						<t>1.04</t>
						<value>0.58439414765730768</value>
					</ControlLinearNode>
					<ControlLinearNode>
						<t>1.044</t>
						<value>0.61044723132457479</value>
					</ControlLinearNode>
					<ControlLinearNode>
						<t>1.048</t>
						<value>0.62178250194713447</value>
					</ControlLinearNode>
					<ControlLinearNode>
						<t>1.052</t>
						<value>0.64488262291004173</value>
					</ControlLinearNode>
					<ControlLinearNode>
						<t>1.056</t>
						<value>0.66788056616446423</value>
					</ControlLinearNode>
					<ControlLinearNode>
						<t>1.0600000000000001</t>
						<value>0.68973826543738559</value>
					</ControlLinearNode>
					<ControlLinearNode>
						<t>1.0640000000000001</t>
						<value>0.71301247537995815</value>
					</ControlLinearNode>
					<ControlLinearNode>
						<t>1.0680000000000001</t>
						<value>0.73665579995992192</value>
					</ControlLinearNode>
					<ControlLinearNode>
						<t>1.0720000000000001</t>
						<value>0.76057871795899945</value>
					</ControlLinearNode>
					<ControlLinearNode>
						<t>1.0760000000000001</t>
						<value>0.7881374088397417</value>
					</ControlLinearNode>
					<ControlLinearNode>
						<t>1.0800000000000001</t>
						<value>0.81777112349617032</value>
					</ControlLinearNode>
					<ControlLinearNode>
						<t>1.0840000000000001</t>
						<value>0.84842873929530771</value>
					</ControlLinearNode>
					<ControlLinearNode>
						<t>1.0880000000000001</t>
						<value>0.87996713729642129</value>
					</ControlLinearNode>
					<ControlLinearNode>
						<t>1.0920000000000001</t>
						<value>0.90939898744348069</value>
					</ControlLinearNode>
					<ControlLinearNode>
						<t>1.0960000000000001</t>
						<value>0.94015475969328643</value>
					</ControlLinearNode>
					<ControlLinearNode>
						<t>1.1000000000000001</t>
						<value>0.96969118568745361</value>
					</ControlLinearNode>
					<ControlLinearNode>
						<t>1.1040000000000001</t>
						<value>0.99626341112869099</value>
					</ControlLinearNode>
					<ControlLinearNode>
						<t>1.1080000000000001</t>
						<value>0.9998835748710474</value>
					</ControlLinearNode>
					<ControlLinearNode>
						<t>1.1120000000000001</t>
						<value>0.999944802159206</value>
					</ControlLinearNode>
					<ControlLinearNode>
						<t>1.1160000000000001</t>
						<value>0.9999626222552439</value>
					</ControlLinearNode>
					<ControlLinearNode>
						<t>1.1200000000000001</t>
						<value>0.99997179339976716</value>
					</ControlLinearNode>
					<ControlLinearNode>
						<t>1.1240000000000001</t>
						<value>0.99997661226641665</value>
					</ControlLinearNode>
					<ControlLinearNode>
						<t>1.1279999999999999</t>
						<value>0.99997959202840359</value>
					</ControlLinearNode>
					<ControlLinearNode>
						<t>1.1319999999999999</t>
						<value>0.99998190834231648</value>
					</ControlLinearNode>
					<ControlLinearNode>
						<t>1.1359999999999999</t>
						<value>0.99998372974919059</value>
					</ControlLinearNode>
					<ControlLinearNode>
						<t>1.1399999999999999</t>
						<value>0.99998512295021724</value>
					</ControlLinearNode>
					<ControlLinearNode>
						<t>1.1439999999999999</t>
						<value>0.99998629353745216</value>
					</ControlLinearNode>
					<ControlLinearNode>
						<t>1.1479999999999999</t>
						<value>0.99998724971751063</value>
					</ControlLinearNode>
					<ControlLinearNode>
						<t>1.1519999999999999</t>
						<value>0.99998829331698658</value>
					</ControlLinearNode>
				</x_nodes>
				<min_nodes />
				<max_nodes />
				<kp>100</kp>
				<kv>20</kv>
			</ControlLinear>
			<ControlLinear name="FMTI_r">
				<is_model_control>true</is_model_control>
				<extrapolate>true</extrapolate>
				<default_min>0.02</default_min>
				<default_max>1</default_max>
				<filter_on>false</filter_on>
				<use_steps>false</use_steps>
				<x_nodes>
					<ControlLinearNode>
						<t>0</t>
						<value>0.99999527616861328</value>
					</ControlLinearNode>
					<ControlLinearNode>
						<t>0.0040000000000000001</t>
						<value>0.99999527926879839</value>
					</ControlLinearNode>
					<ControlLinearNode>
						<t>0.0080000000000000002</t>
						<value>0.99999527623817785</value>
					</ControlLinearNode>
					<ControlLinearNode>
						<t>0.012</t>
						<value>0.99999527718189518</value>
					</ControlLinearNode>
					<ControlLinearNode>
						<t>0.016</t>
						<value>0.99999527491849416</value>
					</ControlLinearNode>
					<ControlLinearNode>
						<t>0.02</t>
						<value>0.99999527641243324</value>
					</ControlLinearNode>
					<ControlLinearNode>
						<t>0.024</t>
						<value>0.99999529987371372</value>
					</ControlLinearNode>
					<ControlLinearNode>
						<t>0.028000000000000001</t>
						<value>0.99999532222812204</value>
					</ControlLinearNode>
					<ControlLinearNode>
						<t>0.032000000000000001</t>
						<value>0.9999953633164802</value>
					</ControlLinearNode>
					<ControlLinearNode>
						<t>0.035999999999999997</t>
						<value>0.99999541316410046</value>
					</ControlLinearNode>
					<ControlLinearNode>
						<t>0.040000000000000001</t>
						<value>0.99999547605333905</value>
					</ControlLinearNode>
					<ControlLinearNode>
						<t>0.043999999999999997</t>
						<value>0.99999555228547277</value>
					</ControlLinearNode>
					<ControlLinearNode>
						<t>0.048000000000000001</t>
						<value>0.99999564222642379</value>
					</ControlLinearNode>
					<ControlLinearNode>
						<t>0.051999999999999998</t>
						<value>0.99999574551706394</value>
					</ControlLinearNode>
					<ControlLinearNode>
						<t>0.056000000000000001</t>
						<value>0.9999958550984932</value>
					</ControlLinearNode>
					<ControlLinearNode>
						<t>0.059999999999999998</t>
						<value>0.99999598290725678</value>
					</ControlLinearNode>
					<ControlLinearNode>
						<t>0.064000000000000001</t>
						<value>0.99999612180171649</value>
					</ControlLinearNode>
					<ControlLinearNode>
						<t>0.068000000000000005</t>
						<value>0.99999626973667366</value>
					</ControlLinearNode>
					<ControlLinearNode>
						<t>0.071999999999999995</t>
						<value>0.99999642142519596</value>
					</ControlLinearNode>
					<ControlLinearNode>
						<t>0.075999999999999998</t>
						<value>0.99999657699860178</value>
					</ControlLinearNode>
					<ControlLinearNode>
						<t>0.080000000000000002</t>
						<value>0.99999672720887101</value>
					</ControlLinearNode>
					<ControlLinearNode>
						<t>0.084000000000000005</t>
						<value>0.99999688057194114</value>
					</ControlLinearNode>
					<ControlLinearNode>
						<t>0.087999999999999995</t>
						<value>0.99999702941641022</value>
					</ControlLinearNode>
					<ControlLinearNode>
						<t>0.091999999999999998</t>
						<value>0.99999717012823719</value>
					</ControlLinearNode>
					<ControlLinearNode>
						<t>0.096000000000000002</t>
						<value>0.99999730672712805</value>
					</ControlLinearNode>
					<ControlLinearNode>
						<t>0.10000000000000001</t>
						<value>0.99999743737963687</value>
					</ControlLinearNode>
					<ControlLinearNode>
						<t>0.104</t>
						<value>0.9999975613432357</value>
					</ControlLinearNode>
					<ControlLinearNode>
						<t>0.108</t>
						<value>0.99999767629114977</value>
					</ControlLinearNode>
					<ControlLinearNode>
						<t>0.112</t>
						<value>0.99999778947571116</value>
					</ControlLinearNode>
					<ControlLinearNode>
						<t>0.11600000000000001</t>
						<value>0.99999790180533255</value>
					</ControlLinearNode>
					<ControlLinearNode>
						<t>0.12</t>
						<value>0.99999800425037644</value>
					</ControlLinearNode>
					<ControlLinearNode>
						<t>0.124</t>
						<value>0.99999809316306487</value>
					</ControlLinearNode>
					<ControlLinearNode>
						<t>0.128</t>
						<value>0.99999817152033488</value>
					</ControlLinearNode>
					<ControlLinearNode>
						<t>0.13200000000000001</t>
						<value>0.9999982515931799</value>
					</ControlLinearNode>
					<ControlLinearNode>
						<t>0.13600000000000001</t>
						<value>0.99999833154354967</value>
					</ControlLinearNode>
					<ControlLinearNode>
						<t>0.14000000000000001</t>
						<value>0.99999839859664463</value>
					</ControlLinearNode>
					<ControlLinearNode>
						<t>0.14399999999999999</t>
						<value>0.9999984567063096</value>
					</ControlLinearNode>
					<ControlLinearNode>
						<t>0.14799999999999999</t>
						<value>0.99999850460601902</value>
					</ControlLinearNode>
					<ControlLinearNode>
						<t>0.152</t>
						<value>0.99999854562538348</value>
					</ControlLinearNode>
					<ControlLinearNode>
						<t>0.156</t>
						<value>0.99999857784518031</value>
					</ControlLinearNode>
					<ControlLinearNode>
						<t>0.16</t>
						<value>0.99999860000601215</value>
					</ControlLinearNode>
					<ControlLinearNode>
						<t>0.16400000000000001</t>
						<value>0.99999861860333983</value>
					</ControlLinearNode>
					<ControlLinearNode>
						<t>0.16800000000000001</t>
						<value>0.99999863169014191</value>
					</ControlLinearNode>
					<ControlLinearNode>
						<t>0.17199999999999999</t>
						<value>0.99999863910059261</value>
					</ControlLinearNode>
					<ControlLinearNode>
						<t>0.17599999999999999</t>
						<value>0.99999864158687979</value>
					</ControlLinearNode>
					<ControlLinearNode>
						<t>0.17999999999999999</t>
						<value>0.99999864040500963</value>
					</ControlLinearNode>
					<ControlLinearNode>
						<t>0.184</t>
						<value>0.99999863560466984</value>
					</ControlLinearNode>
					<ControlLinearNode>
						<t>0.188</t>
						<value>0.99999862753413482</value>
					</ControlLinearNode>
					<ControlLinearNode>
						<t>0.192</t>
						<value>0.99999861490170949</value>
					</ControlLinearNode>
					<ControlLinearNode>
						<t>0.19600000000000001</t>
						<value>0.9999985983830556</value>
					</ControlLinearNode>
					<ControlLinearNode>
						<t>0.20000000000000001</t>
						<value>0.99999857743914278</value>
					</ControlLinearNode>
					<ControlLinearNode>
						<t>0.20399999999999999</t>
						<value>0.99999855412461025</value>
					</ControlLinearNode>
					<ControlLinearNode>
						<t>0.20799999999999999</t>
						<value>0.9999985267825342</value>
					</ControlLinearNode>
					<ControlLinearNode>
						<t>0.21199999999999999</t>
						<value>0.99999849476534464</value>
					</ControlLinearNode>
					<ControlLinearNode>
						<t>0.216</t>
						<value>0.99999846053113983</value>
					</ControlLinearNode>
					<ControlLinearNode>
						<t>0.22</t>
						<value>0.99999842286670992</value>
					</ControlLinearNode>
					<ControlLinearNode>
						<t>0.224</t>
						<value>0.99999838666706287</value>
					</ControlLinearNode>
					<ControlLinearNode>
						<t>0.22800000000000001</t>
						<value>0.99999834704357571</value>
					</ControlLinearNode>
					<ControlLinearNode>
						<t>0.23200000000000001</t>
						<value>0.99999830255076605</value>
					</ControlLinearNode>
					<ControlLinearNode>
						<t>0.23599999999999999</t>
						<value>0.99999825450090318</value>
					</ControlLinearNode>
					<ControlLinearNode>
						<t>0.23999999999999999</t>
						<value>0.99999819524870226</value>
					</ControlLinearNode>
					<ControlLinearNode>
						<t>0.24399999999999999</t>
						<value>0.99999814506664786</value>
					</ControlLinearNode>
					<ControlLinearNode>
						<t>0.248</t>
						<value>0.99999808640126797</value>
					</ControlLinearNode>
					<ControlLinearNode>
						<t>0.252</t>
						<value>0.99999802669560101</value>
					</ControlLinearNode>
					<ControlLinearNode>
						<t>0.25600000000000001</t>
						<value>0.99999796285097753</value>
					</ControlLinearNode>
					<ControlLinearNode>
						<t>0.26000000000000001</t>
						<value>0.99999789681533724</value>
					</ControlLinearNode>
					<ControlLinearNode>
						<t>0.26400000000000001</t>
						<value>0.99999782528745029</value>
					</ControlLinearNode>
					<ControlLinearNode>
						<t>0.26800000000000002</t>
						<value>0.99999774942850761</value>
					</ControlLinearNode>
					<ControlLinearNode>
						<t>0.27200000000000002</t>
						<value>0.99999766931331913</value>
					</ControlLinearNode>
					<ControlLinearNode>
						<t>0.27600000000000002</t>
						<value>0.99999760095044687</value>
					</ControlLinearNode>
					<ControlLinearNode>
						<t>0.28000000000000003</t>
						<value>0.99999753272900826</value>
					</ControlLinearNode>
					<ControlLinearNode>
						<t>0.28399999999999997</t>
						<value>0.99999743883455539</value>
					</ControlLinearNode>
					<ControlLinearNode>
						<t>0.28799999999999998</t>
						<value>0.99999733360384768</value>
					</ControlLinearNode>
					<ControlLinearNode>
						<t>0.29199999999999998</t>
						<value>0.99999721637549122</value>
					</ControlLinearNode>
					<ControlLinearNode>
						<t>0.29599999999999999</t>
						<value>0.99999708369194273</value>
					</ControlLinearNode>
					<ControlLinearNode>
						<t>0.29999999999999999</t>
						<value>0.99999693269401091</value>
					</ControlLinearNode>
					<ControlLinearNode>
						<t>0.30399999999999999</t>
						<value>0.99999675918851438</value>
					</ControlLinearNode>
					<ControlLinearNode>
						<t>0.308</t>
						<value>0.99999655863006232</value>
					</ControlLinearNode>
					<ControlLinearNode>
						<t>0.312</t>
						<value>0.99999635417838173</value>
					</ControlLinearNode>
					<ControlLinearNode>
						<t>0.316</t>
						<value>0.99999612522607595</value>
					</ControlLinearNode>
					<ControlLinearNode>
						<t>0.32000000000000001</t>
						<value>0.99999585154447568</value>
					</ControlLinearNode>
					<ControlLinearNode>
						<t>0.32400000000000001</t>
						<value>0.99999553156600407</value>
					</ControlLinearNode>
					<ControlLinearNode>
						<t>0.32800000000000001</t>
						<value>0.99999514321700855</value>
					</ControlLinearNode>
					<ControlLinearNode>
						<t>0.33200000000000002</t>
						<value>0.99999466633841128</value>
					</ControlLinearNode>
					<ControlLinearNode>
						<t>0.33600000000000002</t>
						<value>0.99999413605936127</value>
					</ControlLinearNode>
					<ControlLinearNode>
						<t>0.34000000000000002</t>
						<value>0.99999347229247171</value>
					</ControlLinearNode>
					<ControlLinearNode>
						<t>0.34399999999999997</t>
						<value>0.99999264822995138</value>
					</ControlLinearNode>
					<ControlLinearNode>
						<t>0.34799999999999998</t>
						<value>0.99999163206974873</value>
					</ControlLinearNode>
					<ControlLinearNode>
						<t>0.35199999999999998</t>
						<value>0.99999039358794406</value>
					</ControlLinearNode>
					<ControlLinearNode>
						<t>0.35599999999999998</t>
						<value>0.99998872720186649</value>
					</ControlLinearNode>
					<ControlLinearNode>
						<t>0.35999999999999999</t>
						<value>0.99998621130144127</value>
					</ControlLinearNode>
					<ControlLinearNode>
						<t>0.36399999999999999</t>
						<value>0.9999831178585431</value>
					</ControlLinearNode>
					<ControlLinearNode>
						<t>0.36799999999999999</t>
						<value>0.99997836524361561</value>
					</ControlLinearNode>
					<ControlLinearNode>
						<t>0.372</t>
						<value>0.99996999918330731</value>
					</ControlLinearNode>
					<ControlLinearNode>
						<t>0.376</t>
						<value>0.99995119649207675</value>
					</ControlLinearNode>
					<ControlLinearNode>
						<t>0.38</t>
						<value>0.9996920233289136</value>
					</ControlLinearNode>
					<ControlLinearNode>
						<t>0.38400000000000001</t>
						<value>0.97856020293873458</value>
					</ControlLinearNode>
					<ControlLinearNode>
						<t>0.38800000000000001</t>
						<value>0.92722243233008372</value>
					</ControlLinearNode>
					<ControlLinearNode>
						<t>0.39200000000000002</t>
						<value>0.88553909817794363</value>
					</ControlLinearNode>
					<ControlLinearNode>
						<t>0.39600000000000002</t>
						<value>0.82151978193940478</value>
					</ControlLinearNode>
					<ControlLinearNode>
						<t>0.40000000000000002</t>
						<value>0.81114162696983838</value>
					</ControlLinearNode>
					<ControlLinearNode>
						<t>0.40400000000000003</t>
						<value>0.80060704449006725</value>
					</ControlLinearNode>
					<ControlLinearNode>
						<t>0.40799999999999997</t>
						<value>0.78977965111789672</value>
					</ControlLinearNode>
					<ControlLinearNode>
						<t>0.41199999999999998</t>
						<value>0.77876697667627259</value>
					</ControlLinearNode>
					<ControlLinearNode>
						<t>0.41599999999999998</t>
						<value>0.76586189169917696</value>
					</ControlLinearNode>
					<ControlLinearNode>
						<t>0.41999999999999998</t>
						<value>0.75120942487571574</value>
					</ControlLinearNode>
					<ControlLinearNode>
						<t>0.42399999999999999</t>
						<value>0.73315412421630044</value>
					</ControlLinearNode>
					<ControlLinearNode>
						<t>0.42799999999999999</t>
						<value>0.70923966714668074</value>
					</ControlLinearNode>
					<ControlLinearNode>
						<t>0.432</t>
						<value>0.67705745383070304</value>
					</ControlLinearNode>
					<ControlLinearNode>
						<t>0.436</t>
						<value>0.63859029060239647</value>
					</ControlLinearNode>
					<ControlLinearNode>
						<t>0.44</t>
						<value>0.60283353839761511</value>
					</ControlLinearNode>
					<ControlLinearNode>
						<t>0.44400000000000001</t>
						<value>0.60869008739122454</value>
					</ControlLinearNode>
					<ControlLinearNode>
						<t>0.44800000000000001</t>
						<value>0.60998474956989679</value>
					</ControlLinearNode>
					<ControlLinearNode>
						<t>0.45200000000000001</t>
						<value>0.60643631118200403</value>
					</ControlLinearNode>
					<ControlLinearNode>
						<t>0.45600000000000002</t>
						<value>0.60469888924315207</value>
					</ControlLinearNode>
					<ControlLinearNode>
						<t>0.46000000000000002</t>
						<value>0.59484897719116014</value>
					</ControlLinearNode>
					<ControlLinearNode>
						<t>0.46400000000000002</t>
						<value>0.58468112927683491</value>
					</ControlLinearNode>
					<ControlLinearNode>
						<t>0.46800000000000003</t>
						<value>0.5733283598288581</value>
					</ControlLinearNode>
					<ControlLinearNode>
						<t>0.47199999999999998</t>
						<value>0.55806489125581482</value>
					</ControlLinearNode>
					<ControlLinearNode>
						<t>0.47599999999999998</t>
						<value>0.52442291016606934</value>
					</ControlLinearNode>
					<ControlLinearNode>
						<t>0.47999999999999998</t>
						<value>0.47570869865035759</value>
					</ControlLinearNode>
					<ControlLinearNode>
						<t>0.48399999999999999</t>
						<value>0.42339797078059704</value>
					</ControlLinearNode>
					<ControlLinearNode>
						<t>0.48799999999999999</t>
						<value>0.3825538370511527</value>
					</ControlLinearNode>
					<ControlLinearNode>
						<t>0.49199999999999999</t>
						<value>0.35165961421833269</value>
					</ControlLinearNode>
					<ControlLinearNode>
						<t>0.496</t>
						<value>0.33326747604623869</value>
					</ControlLinearNode>
					<ControlLinearNode>
						<t>0.5</t>
						<value>0.3298021515080104</value>
					</ControlLinearNode>
					<ControlLinearNode>
						<t>0.504</t>
						<value>0.34264245285516748</value>
					</ControlLinearNode>
					<ControlLinearNode>
						<t>0.50800000000000001</t>
						<value>0.36803771541205893</value>
					</ControlLinearNode>
					<ControlLinearNode>
						<t>0.51200000000000001</t>
						<value>0.40096837606753022</value>
					</ControlLinearNode>
					<ControlLinearNode>
						<t>0.51600000000000001</t>
						<value>0.43872092000423163</value>
					</ControlLinearNode>
					<ControlLinearNode>
						<t>0.52000000000000002</t>
						<value>0.47925488759609547</value>
					</ControlLinearNode>
					<ControlLinearNode>
						<t>0.52400000000000002</t>
						<value>0.52005195102193236</value>
					</ControlLinearNode>
					<ControlLinearNode>
						<t>0.52800000000000002</t>
						<value>0.55969044175963401</value>
					</ControlLinearNode>
					<ControlLinearNode>
						<t>0.53200000000000003</t>
						<value>0.59794581706954375</value>
					</ControlLinearNode>
					<ControlLinearNode>
						<t>0.53600000000000003</t>
						<value>0.63283019768115889</value>
					</ControlLinearNode>
					<ControlLinearNode>
						<t>0.54000000000000004</t>
						<value>0.66541213182024617</value>
					</ControlLinearNode>
					<ControlLinearNode>
						<t>0.54400000000000004</t>
						<value>0.6849920519007876</value>
					</ControlLinearNode>
					<ControlLinearNode>
						<t>0.54800000000000004</t>
						<value>0.69986600070398541</value>
					</ControlLinearNode>
					<ControlLinearNode>
						<t>0.55200000000000005</t>
						<value>0.83408072617448026</value>
					</ControlLinearNode>
					<ControlLinearNode>
						<t>0.55600000000000005</t>
						<value>0.98821995486057557</value>
					</ControlLinearNode>
					<ControlLinearNode>
						<t>0.56000000000000005</t>
						<value>0.99996190378283722</value>
					</ControlLinearNode>
					<ControlLinearNode>
						<t>0.56399999999999995</t>
						<value>0.99998468173353472</value>
					</ControlLinearNode>
					<ControlLinearNode>
						<t>0.56799999999999995</t>
						<value>0.9999922509756255</value>
					</ControlLinearNode>
					<ControlLinearNode>
						<t>0.57199999999999995</t>
						<value>0.99999485193738202</value>
					</ControlLinearNode>
					<ControlLinearNode>
						<t>0.57599999999999996</t>
						<value>0.99999573493337424</value>
					</ControlLinearNode>
					<ControlLinearNode>
						<t>0.57999999999999996</t>
						<value>0.99999477909418388</value>
					</ControlLinearNode>
					<ControlLinearNode>
						<t>0.58399999999999996</t>
						<value>0.99999516245248066</value>
					</ControlLinearNode>
					<ControlLinearNode>
						<t>0.58799999999999997</t>
						<value>0.99999518086329964</value>
					</ControlLinearNode>
					<ControlLinearNode>
						<t>0.59199999999999997</t>
						<value>0.99999530157819039</value>
					</ControlLinearNode>
					<ControlLinearNode>
						<t>0.59599999999999997</t>
						<value>0.99999611150761258</value>
					</ControlLinearNode>
					<ControlLinearNode>
						<t>0.59999999999999998</t>
						<value>0.99999630421111918</value>
					</ControlLinearNode>
					<ControlLinearNode>
						<t>0.60399999999999998</t>
						<value>0.99999660276357571</value>
					</ControlLinearNode>
					<ControlLinearNode>
						<t>0.60799999999999998</t>
						<value>0.99999681583922995</value>
					</ControlLinearNode>
					<ControlLinearNode>
						<t>0.61199999999999999</t>
						<value>0.99999696028956042</value>
					</ControlLinearNode>
					<ControlLinearNode>
						<t>0.61599999999999999</t>
						<value>0.99999716607871636</value>
					</ControlLinearNode>
					<ControlLinearNode>
						<t>0.62</t>
						<value>0.99999741379646068</value>
					</ControlLinearNode>
					<ControlLinearNode>
						<t>0.624</t>
						<value>0.99999772052468427</value>
					</ControlLinearNode>
					<ControlLinearNode>
						<t>0.628</t>
						<value>0.99999793203329124</value>
					</ControlLinearNode>
					<ControlLinearNode>
						<t>0.63200000000000001</t>
						<value>0.99999808929954015</value>
					</ControlLinearNode>
					<ControlLinearNode>
						<t>0.63600000000000001</t>
						<value>0.99999815993521235</value>
					</ControlLinearNode>
					<ControlLinearNode>
						<t>0.64000000000000001</t>
						<value>0.99999824580916474</value>
					</ControlLinearNode>
					<ControlLinearNode>
						<t>0.64400000000000002</t>
						<value>0.99999832804089017</value>
					</ControlLinearNode>
					<ControlLinearNode>
						<t>0.64800000000000002</t>
						<value>0.99999839708267779</value>
					</ControlLinearNode>
					<ControlLinearNode>
						<t>0.65200000000000002</t>
						<value>0.99999845193810954</value>
					</ControlLinearNode>
					<ControlLinearNode>
						<t>0.65600000000000003</t>
						<value>0.99999847832119726</value>
					</ControlLinearNode>
					<ControlLinearNode>
						<t>0.66000000000000003</t>
						<value>0.99999851624880365</value>
					</ControlLinearNode>
					<ControlLinearNode>
						<t>0.66400000000000003</t>
						<value>0.99999854701638846</value>
					</ControlLinearNode>
					<ControlLinearNode>
						<t>0.66800000000000004</t>
						<value>0.99999852734925698</value>
					</ControlLinearNode>
					<ControlLinearNode>
						<t>0.67200000000000004</t>
						<value>0.99999858105631045</value>
					</ControlLinearNode>
					<ControlLinearNode>
						<t>0.67600000000000005</t>
						<value>0.99999861240532883</value>
					</ControlLinearNode>
					<ControlLinearNode>
						<t>0.68000000000000005</t>
						<value>0.99999862633952885</value>
					</ControlLinearNode>
					<ControlLinearNode>
						<t>0.68400000000000005</t>
						<value>0.99999863452288518</value>
					</ControlLinearNode>
					<ControlLinearNode>
						<t>0.68799999999999994</t>
						<value>0.99999863168734904</value>
					</ControlLinearNode>
					<ControlLinearNode>
						<t>0.69199999999999995</t>
						<value>0.99999861894225317</value>
					</ControlLinearNode>
					<ControlLinearNode>
						<t>0.69599999999999995</t>
						<value>0.9999985914571301</value>
					</ControlLinearNode>
					<ControlLinearNode>
						<t>0.69999999999999996</t>
						<value>0.99999855797371295</value>
					</ControlLinearNode>
					<ControlLinearNode>
						<t>0.70399999999999996</t>
						<value>0.99999851202026224</value>
					</ControlLinearNode>
					<ControlLinearNode>
						<t>0.70799999999999996</t>
						<value>0.99999845200621584</value>
					</ControlLinearNode>
					<ControlLinearNode>
						<t>0.71199999999999997</t>
						<value>0.99999837155647597</value>
					</ControlLinearNode>
					<ControlLinearNode>
						<t>0.71599999999999997</t>
						<value>0.99999827667886165</value>
					</ControlLinearNode>
					<ControlLinearNode>
						<t>0.71999999999999997</t>
						<value>0.99999815569471928</value>
					</ControlLinearNode>
					<ControlLinearNode>
						<t>0.72399999999999998</t>
						<value>0.99999800341333356</value>
					</ControlLinearNode>
					<ControlLinearNode>
						<t>0.72799999999999998</t>
						<value>0.99999780222234225</value>
					</ControlLinearNode>
					<ControlLinearNode>
						<t>0.73199999999999998</t>
						<value>0.99999753510267775</value>
					</ControlLinearNode>
					<ControlLinearNode>
						<t>0.73599999999999999</t>
						<value>0.99999721459707325</value>
					</ControlLinearNode>
					<ControlLinearNode>
						<t>0.73999999999999999</t>
						<value>0.99999674966673946</value>
					</ControlLinearNode>
					<ControlLinearNode>
						<t>0.74399999999999999</t>
						<value>0.99999635558935951</value>
					</ControlLinearNode>
					<ControlLinearNode>
						<t>0.748</t>
						<value>0.99999585348137832</value>
					</ControlLinearNode>
					<ControlLinearNode>
						<t>0.752</t>
						<value>0.99999508967700768</value>
					</ControlLinearNode>
					<ControlLinearNode>
						<t>0.75600000000000001</t>
						<value>0.9999939539191357</value>
					</ControlLinearNode>
					<ControlLinearNode>
						<t>0.76000000000000001</t>
						<value>0.99999205181010908</value>
					</ControlLinearNode>
					<ControlLinearNode>
						<t>0.76400000000000001</t>
						<value>0.99998720631733129</value>
					</ControlLinearNode>
					<ControlLinearNode>
						<t>0.76800000000000002</t>
						<value>0.99997845551831732</value>
					</ControlLinearNode>
					<ControlLinearNode>
						<t>0.77200000000000002</t>
						<value>0.99926890919026623</value>
					</ControlLinearNode>
					<ControlLinearNode>
						<t>0.77600000000000002</t>
						<value>0.96138023144172147</value>
					</ControlLinearNode>
					<ControlLinearNode>
						<t>0.78000000000000003</t>
						<value>0.91570409434260491</value>
					</ControlLinearNode>
					<ControlLinearNode>
						<t>0.78400000000000003</t>
						<value>0.88148815281701898</value>
					</ControlLinearNode>
					<ControlLinearNode>
						<t>0.78800000000000003</t>
						<value>0.85125192776578795</value>
					</ControlLinearNode>
					<ControlLinearNode>
						<t>0.79200000000000004</t>
						<value>0.82115815213811072</value>
					</ControlLinearNode>
					<ControlLinearNode>
						<t>0.79600000000000004</t>
						<value>0.77738758081097326</value>
					</ControlLinearNode>
					<ControlLinearNode>
						<t>0.80000000000000004</t>
						<value>0.72954890838862274</value>
					</ControlLinearNode>
					<ControlLinearNode>
						<t>0.80400000000000005</t>
						<value>0.68852133843032604</value>
					</ControlLinearNode>
					<ControlLinearNode>
						<t>0.80800000000000005</t>
						<value>0.65108330774508905</value>
					</ControlLinearNode>
					<ControlLinearNode>
						<t>0.81200000000000006</t>
						<value>0.61931317619230608</value>
					</ControlLinearNode>
					<ControlLinearNode>
						<t>0.81599999999999995</t>
						<value>0.58996101532947653</value>
					</ControlLinearNode>
					<ControlLinearNode>
						<t>0.81999999999999995</t>
						<value>0.57157793384970268</value>
					</ControlLinearNode>
					<ControlLinearNode>
						<t>0.82399999999999995</t>
						<value>0.57233531835666573</value>
					</ControlLinearNode>
					<ControlLinearNode>
						<t>0.82799999999999996</t>
						<value>0.56707781122043133</value>
					</ControlLinearNode>
					<ControlLinearNode>
						<t>0.83199999999999996</t>
						<value>0.56061294273951912</value>
					</ControlLinearNode>
					<ControlLinearNode>
						<t>0.83599999999999997</t>
						<value>0.55814525789697289</value>
					</ControlLinearNode>
					<ControlLinearNode>
						<t>0.83999999999999997</t>
						<value>0.55762709251464881</value>
					</ControlLinearNode>
					<ControlLinearNode>
						<t>0.84399999999999997</t>
						<value>0.55797643115756035</value>
					</ControlLinearNode>
					<ControlLinearNode>
						<t>0.84799999999999998</t>
						<value>0.55896918544702723</value>
					</ControlLinearNode>
					<ControlLinearNode>
						<t>0.85199999999999998</t>
						<value>0.56039860945317066</value>
					</ControlLinearNode>
					<ControlLinearNode>
						<t>0.85599999999999998</t>
						<value>0.56214818364496688</value>
					</ControlLinearNode>
					<ControlLinearNode>
						<t>0.85999999999999999</t>
						<value>0.5641589560517789</value>
					</ControlLinearNode>
					<ControlLinearNode>
						<t>0.86399999999999999</t>
						<value>0.56613064273047164</value>
					</ControlLinearNode>
					<ControlLinearNode>
						<t>0.86799999999999999</t>
						<value>0.56801968096885724</value>
					</ControlLinearNode>
					<ControlLinearNode>
						<t>0.872</t>
						<value>0.56945561092200248</value>
					</ControlLinearNode>
					<ControlLinearNode>
						<t>0.876</t>
						<value>0.56530423283127118</value>
					</ControlLinearNode>
					<ControlLinearNode>
						<t>0.88</t>
						<value>0.55819466607827994</value>
					</ControlLinearNode>
					<ControlLinearNode>
						<t>0.88400000000000001</t>
						<value>0.54369690270234261</value>
					</ControlLinearNode>
					<ControlLinearNode>
						<t>0.88800000000000001</t>
						<value>0.53496321224867871</value>
					</ControlLinearNode>
					<ControlLinearNode>
						<t>0.89200000000000002</t>
						<value>0.52845093785090957</value>
					</ControlLinearNode>
					<ControlLinearNode>
						<t>0.89600000000000002</t>
						<value>0.52026984042593261</value>
					</ControlLinearNode>
					<ControlLinearNode>
						<t>0.90000000000000002</t>
						<value>0.51335930467781132</value>
					</ControlLinearNode>
					<ControlLinearNode>
						<t>0.90400000000000003</t>
						<value>0.50152251988650143</value>
					</ControlLinearNode>
					<ControlLinearNode>
						<t>0.90800000000000003</t>
						<value>0.49403383409918922</value>
					</ControlLinearNode>
					<ControlLinearNode>
						<t>0.91200000000000003</t>
						<value>0.48712177577105858</value>
					</ControlLinearNode>
					<ControlLinearNode>
						<t>0.91600000000000004</t>
						<value>0.48125710697568119</value>
					</ControlLinearNode>
					<ControlLinearNode>
						<t>0.92000000000000004</t>
						<value>0.47576552473624523</value>
					</ControlLinearNode>
					<ControlLinearNode>
						<t>0.92400000000000004</t>
						<value>0.47170018223906479</value>
					</ControlLinearNode>
					<ControlLinearNode>
						<t>0.92800000000000005</t>
						<value>0.46904566265225572</value>
					</ControlLinearNode>
					<ControlLinearNode>
						<t>0.93200000000000005</t>
						<value>0.4598957271521163</value>
					</ControlLinearNode>
					<ControlLinearNode>
						<t>0.93600000000000005</t>
						<value>0.46240039900482288</value>
					</ControlLinearNode>
					<ControlLinearNode>
						<t>0.93999999999999995</t>
						<value>0.46340327761775285</value>
					</ControlLinearNode>
					<ControlLinearNode>
						<t>0.94399999999999995</t>
						<value>0.46986346456993061</value>
					</ControlLinearNode>
					<ControlLinearNode>
						<t>0.94799999999999995</t>
						<value>0.47775739463107897</value>
					</ControlLinearNode>
					<ControlLinearNode>
						<t>0.95199999999999996</t>
						<value>0.48726220519444691</value>
					</ControlLinearNode>
					<ControlLinearNode>
						<t>0.95599999999999996</t>
						<value>0.49913818026251683</value>
					</ControlLinearNode>
					<ControlLinearNode>
						<t>0.95999999999999996</t>
						<value>0.50805080075536824</value>
					</ControlLinearNode>
					<ControlLinearNode>
						<t>0.96399999999999997</t>
						<value>0.52391289429371313</value>
					</ControlLinearNode>
					<ControlLinearNode>
						<t>0.96799999999999997</t>
						<value>0.54069093181716832</value>
					</ControlLinearNode>
					<ControlLinearNode>
						<t>0.97199999999999998</t>
						<value>0.55876658783765443</value>
					</ControlLinearNode>
					<ControlLinearNode>
						<t>0.97599999999999998</t>
						<value>0.57747539460052499</value>
					</ControlLinearNode>
					<ControlLinearNode>
						<t>0.97999999999999998</t>
						<value>0.59647997621138604</value>
					</ControlLinearNode>
					<ControlLinearNode>
						<t>0.98399999999999999</t>
						<value>0.61247770765271792</value>
					</ControlLinearNode>
					<ControlLinearNode>
						<t>0.98799999999999999</t>
						<value>0.63359094617735445</value>
					</ControlLinearNode>
					<ControlLinearNode>
						<t>0.99199999999999999</t>
						<value>0.65536950131822047</value>
					</ControlLinearNode>
					<ControlLinearNode>
						<t>0.996</t>
						<value>0.67722965873805407</value>
					</ControlLinearNode>
					<ControlLinearNode>
						<t>1</t>
						<value>0.6982913494568368</value>
					</ControlLinearNode>
					<ControlLinearNode>
						<t>1.004</t>
						<value>0.71935873274500617</value>
					</ControlLinearNode>
					<ControlLinearNode>
						<t>1.008</t>
						<value>0.74035705322149858</value>
					</ControlLinearNode>
					<ControlLinearNode>
						<t>1.012</t>
						<value>0.76114421356202455</value>
					</ControlLinearNode>
					<ControlLinearNode>
						<t>1.016</t>
						<value>0.78194979407846965</value>
					</ControlLinearNode>
					<ControlLinearNode>
						<t>1.02</t>
						<value>0.8024883813215804</value>
					</ControlLinearNode>
					<ControlLinearNode>
						<t>1.024</t>
						<value>0.82334913391438946</value>
					</ControlLinearNode>
					<ControlLinearNode>
						<t>1.028</t>
						<value>0.84039727501827155</value>
					</ControlLinearNode>
					<ControlLinearNode>
						<t>1.032</t>
						<value>0.8641957560111323</value>
					</ControlLinearNode>
					<ControlLinearNode>
						<t>1.036</t>
						<value>0.88629330763015024</value>
					</ControlLinearNode>
					<ControlLinearNode>
						<t>1.04</t>
						<value>0.9068896380384216</value>
					</ControlLinearNode>
					<ControlLinearNode>
						<t>1.044</t>
						<value>0.92521659956460423</value>
					</ControlLinearNode>
					<ControlLinearNode>
						<t>1.048</t>
						<value>0.93400047195788749</value>
					</ControlLinearNode>
					<ControlLinearNode>
						<t>1.052</t>
						<value>0.93683016603096358</value>
					</ControlLinearNode>
					<ControlLinearNode>
						<t>1.056</t>
						<value>0.93986748667881403</value>
					</ControlLinearNode>
					<ControlLinearNode>
						<t>1.0600000000000001</t>
						<value>0.93996808682116995</value>
					</ControlLinearNode>
					<ControlLinearNode>
						<t>1.0640000000000001</t>
						<value>0.93239134223583497</value>
					</ControlLinearNode>
					<ControlLinearNode>
						<t>1.0680000000000001</t>
						<value>0.92188368061531334</value>
					</ControlLinearNode>
					<ControlLinearNode>
						<t>1.0720000000000001</t>
						<value>0.91023870904849502</value>
					</ControlLinearNode>
					<ControlLinearNode>
						<t>1.0760000000000001</t>
						<value>0.89825340815126531</value>
					</ControlLinearNode>
					<ControlLinearNode>
						<t>1.0800000000000001</t>
						<value>0.8853927943474158</value>
					</ControlLinearNode>
					<ControlLinearNode>
						<t>1.0840000000000001</t>
						<value>0.87175047535563177</value>
					</ControlLinearNode>
					<ControlLinearNode>
						<t>1.0880000000000001</t>
						<value>0.86168323888312826</value>
					</ControlLinearNode>
					<ControlLinearNode>
						<t>1.0920000000000001</t>
						<value>0.85504365595710441</value>
					</ControlLinearNode>
					<ControlLinearNode>
						<t>1.0960000000000001</t>
						<value>0.84913196174662031</value>
					</ControlLinearNode>
					<ControlLinearNode>
						<t>1.1000000000000001</t>
						<value>0.84283054639450683</value>
					</ControlLinearNode>
					<ControlLinearNode>
						<t>1.1040000000000001</t>
						<value>0.83750026822093815</value>
					</ControlLinearNode>
					<ControlLinearNode>
						<t>1.1080000000000001</t>
						<value>0.83409454867867672</value>
					</ControlLinearNode>
					<ControlLinearNode>
						<t>1.1120000000000001</t>
						<value>0.83146165211090806</value>
					</ControlLinearNode>
					<ControlLinearNode>
						<t>1.1160000000000001</t>
						<value>0.82837432819491075</value>
					</ControlLinearNode>
					<ControlLinearNode>
						<t>1.1200000000000001</t>
						<value>0.82611235859035492</value>
					</ControlLinearNode>
					<ControlLinearNode>
						<t>1.1240000000000001</t>
						<value>0.82260842912331722</value>
					</ControlLinearNode>
					<ControlLinearNode>
						<t>1.1279999999999999</t>
						<value>0.81920893884781187</value>
					</ControlLinearNode>
					<ControlLinearNode>
						<t>1.1319999999999999</t>
						<value>0.81622480364479177</value>
					</ControlLinearNode>
					<ControlLinearNode>
						<t>1.1359999999999999</t>
						<value>0.81357870364004614</value>
					</ControlLinearNode>
					<ControlLinearNode>
						<t>1.1399999999999999</t>
						<value>0.8109363350671871</value>
					</ControlLinearNode>
					<ControlLinearNode>
						<t>1.1439999999999999</t>
						<value>0.80887177658812304</value>
					</ControlLinearNode>
					<ControlLinearNode>
						<t>1.1479999999999999</t>
						<value>0.80742271659337805</value>
					</ControlLinearNode>
					<ControlLinearNode>
						<t>1.1519999999999999</t>
						<value>0.80839922234191397</value>
					</ControlLinearNode>
				</x_nodes>
				<min_nodes />
				<max_nodes />
				<kp>100</kp>
				<kv>20</kv>
			</ControlLinear>
			<ControlLinear name="FMTM_r">
				<is_model_control>true</is_model_control>
				<extrapolate>true</extrapolate>
				<default_min>0.02</default_min>
				<default_max>1</default_max>
				<filter_on>false</filter_on>
				<use_steps>false</use_steps>
				<x_nodes>
					<ControlLinearNode>
						<t>0</t>
						<value>0.25713864191401004</value>
					</ControlLinearNode>
					<ControlLinearNode>
						<t>0.0040000000000000001</t>
						<value>0.25845541657789517</value>
					</ControlLinearNode>
					<ControlLinearNode>
						<t>0.0080000000000000002</t>
						<value>0.25993453961099844</value>
					</ControlLinearNode>
					<ControlLinearNode>
						<t>0.012</t>
						<value>0.26163357463283776</value>
					</ControlLinearNode>
					<ControlLinearNode>
						<t>0.016</t>
						<value>0.26356933098050656</value>
					</ControlLinearNode>
					<ControlLinearNode>
						<t>0.02</t>
						<value>0.26594329836897329</value>
					</ControlLinearNode>
					<ControlLinearNode>
						<t>0.024</t>
						<value>0.26934920043583971</value>
					</ControlLinearNode>
					<ControlLinearNode>
						<t>0.028000000000000001</t>
						<value>0.27189770970291111</value>
					</ControlLinearNode>
					<ControlLinearNode>
						<t>0.032000000000000001</t>
						<value>0.27735585495335596</value>
					</ControlLinearNode>
					<ControlLinearNode>
						<t>0.035999999999999997</t>
						<value>0.28367301407739515</value>
					</ControlLinearNode>
					<ControlLinearNode>
						<t>0.040000000000000001</t>
						<value>0.29075197569710742</value>
					</ControlLinearNode>
					<ControlLinearNode>
						<t>0.043999999999999997</t>
						<value>0.29858379718953554</value>
					</ControlLinearNode>
					<ControlLinearNode>
						<t>0.048000000000000001</t>
						<value>0.30716683493012636</value>
					</ControlLinearNode>
					<ControlLinearNode>
						<t>0.051999999999999998</t>
						<value>0.3164771114804642</value>
					</ControlLinearNode>
					<ControlLinearNode>
						<t>0.056000000000000001</t>
						<value>0.32589168292907422</value>
					</ControlLinearNode>
					<ControlLinearNode>
						<t>0.059999999999999998</t>
						<value>0.33665605193739156</value>
					</ControlLinearNode>
					<ControlLinearNode>
						<t>0.064000000000000001</t>
						<value>0.34887640633950689</value>
					</ControlLinearNode>
					<ControlLinearNode>
						<t>0.068000000000000005</t>
						<value>0.36362805817900107</value>
					</ControlLinearNode>
					<ControlLinearNode>
						<t>0.071999999999999995</t>
						<value>0.37868831594948654</value>
					</ControlLinearNode>
					<ControlLinearNode>
						<t>0.075999999999999998</t>
						<value>0.39581219176134924</value>
					</ControlLinearNode>
					<ControlLinearNode>
						<t>0.080000000000000002</t>
						<value>0.41352174879723314</value>
					</ControlLinearNode>
					<ControlLinearNode>
						<t>0.084000000000000005</t>
						<value>0.43242817128547661</value>
					</ControlLinearNode>
					<ControlLinearNode>
						<t>0.087999999999999995</t>
						<value>0.45227772859943088</value>
					</ControlLinearNode>
					<ControlLinearNode>
						<t>0.091999999999999998</t>
						<value>0.47219129889618572</value>
					</ControlLinearNode>
					<ControlLinearNode>
						<t>0.096000000000000002</t>
						<value>0.49347596960108403</value>
					</ControlLinearNode>
					<ControlLinearNode>
						<t>0.10000000000000001</t>
						<value>0.51445188647918816</value>
					</ControlLinearNode>
					<ControlLinearNode>
						<t>0.104</t>
						<value>0.53831611106946486</value>
					</ControlLinearNode>
					<ControlLinearNode>
						<t>0.108</t>
						<value>0.5580284655420652</value>
					</ControlLinearNode>
					<ControlLinearNode>
						<t>0.112</t>
						<value>0.57663420355883865</value>
					</ControlLinearNode>
					<ControlLinearNode>
						<t>0.11600000000000001</t>
						<value>0.5906993704653849</value>
					</ControlLinearNode>
					<ControlLinearNode>
						<t>0.12</t>
						<value>0.60759953781891129</value>
					</ControlLinearNode>
					<ControlLinearNode>
						<t>0.124</t>
						<value>0.61947194084481183</value>
					</ControlLinearNode>
					<ControlLinearNode>
						<t>0.128</t>
						<value>0.62900978196213275</value>
					</ControlLinearNode>
					<ControlLinearNode>
						<t>0.13200000000000001</t>
						<value>0.64142829885555386</value>
					</ControlLinearNode>
					<ControlLinearNode>
						<t>0.13600000000000001</t>
						<value>0.6530587471904139</value>
					</ControlLinearNode>
					<ControlLinearNode>
						<t>0.14000000000000001</t>
						<value>0.66647666705182762</value>
					</ControlLinearNode>
					<ControlLinearNode>
						<t>0.14399999999999999</t>
						<value>0.67463231505978294</value>
					</ControlLinearNode>
					<ControlLinearNode>
						<t>0.14799999999999999</t>
						<value>0.68037334714159758</value>
					</ControlLinearNode>
					<ControlLinearNode>
						<t>0.152</t>
						<value>0.68624768756060261</value>
					</ControlLinearNode>
					<ControlLinearNode>
						<t>0.156</t>
						<value>0.69501907892959913</value>
					</ControlLinearNode>
					<ControlLinearNode>
						<t>0.16</t>
						<value>0.70251468076720014</value>
					</ControlLinearNode>
					<ControlLinearNode>
						<t>0.16400000000000001</t>
						<value>0.71791129729229586</value>
					</ControlLinearNode>
					<ControlLinearNode>
						<t>0.16800000000000001</t>
						<value>0.73309518520313066</value>
					</ControlLinearNode>
					<ControlLinearNode>
						<t>0.17199999999999999</t>
						<value>0.74761315469430201</value>
					</ControlLinearNode>
					<ControlLinearNode>
						<t>0.17599999999999999</t>
						<value>0.76147789089459406</value>
					</ControlLinearNode>
					<ControlLinearNode>
						<t>0.17999999999999999</t>
						<value>0.77699425541890554</value>
					</ControlLinearNode>
					<ControlLinearNode>
						<t>0.184</t>
						<value>0.79441265868928879</value>
					</ControlLinearNode>
					<ControlLinearNode>
						<t>0.188</t>
						<value>0.8133827005524279</value>
					</ControlLinearNode>
					<ControlLinearNode>
						<t>0.192</t>
						<value>0.83087861968678611</value>
					</ControlLinearNode>
					<ControlLinearNode>
						<t>0.19600000000000001</t>
						<value>0.84762954040092486</value>
					</ControlLinearNode>
					<ControlLinearNode>
						<t>0.20000000000000001</t>
						<value>0.84576177445541034</value>
					</ControlLinearNode>
					<ControlLinearNode>
						<t>0.20399999999999999</t>
						<value>0.8348090597462251</value>
					</ControlLinearNode>
					<ControlLinearNode>
						<t>0.20799999999999999</t>
						<value>0.82147751876074337</value>
					</ControlLinearNode>
					<ControlLinearNode>
						<t>0.21199999999999999</t>
						<value>0.80630556571290024</value>
					</ControlLinearNode>
					<ControlLinearNode>
						<t>0.216</t>
						<value>0.79450103384386328</value>
					</ControlLinearNode>
					<ControlLinearNode>
						<t>0.22</t>
						<value>0.7817928095565414</value>
					</ControlLinearNode>
					<ControlLinearNode>
						<t>0.224</t>
						<value>0.76813525348346079</value>
					</ControlLinearNode>
					<ControlLinearNode>
						<t>0.22800000000000001</t>
						<value>0.75769267324410683</value>
					</ControlLinearNode>
					<ControlLinearNode>
						<t>0.23200000000000001</t>
						<value>0.74889944145977294</value>
					</ControlLinearNode>
					<ControlLinearNode>
						<t>0.23599999999999999</t>
						<value>0.74293601511620433</value>
					</ControlLinearNode>
					<ControlLinearNode>
						<t>0.23999999999999999</t>
						<value>0.7387674662237379</value>
					</ControlLinearNode>
					<ControlLinearNode>
						<t>0.24399999999999999</t>
						<value>0.73714834570637033</value>
					</ControlLinearNode>
					<ControlLinearNode>
						<t>0.248</t>
						<value>0.7378166631771933</value>
					</ControlLinearNode>
					<ControlLinearNode>
						<t>0.252</t>
						<value>0.74094161949304693</value>
					</ControlLinearNode>
					<ControlLinearNode>
						<t>0.25600000000000001</t>
						<value>0.74491684564015759</value>
					</ControlLinearNode>
					<ControlLinearNode>
						<t>0.26000000000000001</t>
						<value>0.75319201865038288</value>
					</ControlLinearNode>
					<ControlLinearNode>
						<t>0.26400000000000001</t>
						<value>0.7621407867768295</value>
					</ControlLinearNode>
					<ControlLinearNode>
						<t>0.26800000000000002</t>
						<value>0.77259335854697131</value>
					</ControlLinearNode>
					<ControlLinearNode>
						<t>0.27200000000000002</t>
						<value>0.78438285268244712</value>
					</ControlLinearNode>
					<ControlLinearNode>
						<t>0.27600000000000002</t>
						<value>0.79698686042555666</value>
					</ControlLinearNode>
					<ControlLinearNode>
						<t>0.28000000000000003</t>
						<value>0.81428576054359725</value>
					</ControlLinearNode>
					<ControlLinearNode>
						<t>0.28399999999999997</t>
						<value>0.8297365674061894</value>
					</ControlLinearNode>
					<ControlLinearNode>
						<t>0.28799999999999998</t>
						<value>0.84710080091599493</value>
					</ControlLinearNode>
					<ControlLinearNode>
						<t>0.29199999999999998</t>
						<value>0.86522612786744191</value>
					</ControlLinearNode>
					<ControlLinearNode>
						<t>0.29599999999999999</t>
						<value>0.88544211549919627</value>
					</ControlLinearNode>
					<ControlLinearNode>
						<t>0.29999999999999999</t>
						<value>0.90582884957422716</value>
					</ControlLinearNode>
					<ControlLinearNode>
						<t>0.30399999999999999</t>
						<value>0.91882045871460893</value>
					</ControlLinearNode>
					<ControlLinearNode>
						<t>0.308</t>
						<value>0.92035371216826833</value>
					</ControlLinearNode>
					<ControlLinearNode>
						<t>0.312</t>
						<value>0.92166641152961848</value>
					</ControlLinearNode>
					<ControlLinearNode>
						<t>0.316</t>
						<value>0.92088919272915459</value>
					</ControlLinearNode>
					<ControlLinearNode>
						<t>0.32000000000000001</t>
						<value>0.91892306438597393</value>
					</ControlLinearNode>
					<ControlLinearNode>
						<t>0.32400000000000001</t>
						<value>0.9158031951865534</value>
					</ControlLinearNode>
					<ControlLinearNode>
						<t>0.32800000000000001</t>
						<value>0.91137176656478769</value>
					</ControlLinearNode>
					<ControlLinearNode>
						<t>0.33200000000000002</t>
						<value>0.90310085834937293</value>
					</ControlLinearNode>
					<ControlLinearNode>
						<t>0.33600000000000002</t>
						<value>0.89721917597191503</value>
					</ControlLinearNode>
					<ControlLinearNode>
						<t>0.34000000000000002</t>
						<value>0.88909075225968481</value>
					</ControlLinearNode>
					<ControlLinearNode>
						<t>0.34399999999999997</t>
						<value>0.88077712354629545</value>
					</ControlLinearNode>
					<ControlLinearNode>
						<t>0.34799999999999998</t>
						<value>0.86733072610791684</value>
					</ControlLinearNode>
					<ControlLinearNode>
						<t>0.35199999999999998</t>
						<value>0.85274923427982408</value>
					</ControlLinearNode>
					<ControlLinearNode>
						<t>0.35599999999999998</t>
						<value>0.83537212917771331</value>
					</ControlLinearNode>
					<ControlLinearNode>
						<t>0.35999999999999999</t>
						<value>0.81263342771690683</value>
					</ControlLinearNode>
					<ControlLinearNode>
						<t>0.36399999999999999</t>
						<value>0.79686481077219173</value>
					</ControlLinearNode>
					<ControlLinearNode>
						<t>0.36799999999999999</t>
						<value>0.77909705087105563</value>
					</ControlLinearNode>
					<ControlLinearNode>
						<t>0.372</t>
						<value>0.76006952173674669</value>
					</ControlLinearNode>
					<ControlLinearNode>
						<t>0.376</t>
						<value>0.73844575171129578</value>
					</ControlLinearNode>
					<ControlLinearNode>
						<t>0.38</t>
						<value>0.71391890502672772</value>
					</ControlLinearNode>
					<ControlLinearNode>
						<t>0.38400000000000001</t>
						<value>0.69137330430295263</value>
					</ControlLinearNode>
					<ControlLinearNode>
						<t>0.38800000000000001</t>
						<value>0.66887977968460344</value>
					</ControlLinearNode>
					<ControlLinearNode>
						<t>0.39200000000000002</t>
						<value>0.65377949170356164</value>
					</ControlLinearNode>
					<ControlLinearNode>
						<t>0.39600000000000002</t>
						<value>0.66252714379221811</value>
					</ControlLinearNode>
					<ControlLinearNode>
						<t>0.40000000000000002</t>
						<value>0.68401269029153788</value>
					</ControlLinearNode>
					<ControlLinearNode>
						<t>0.40400000000000003</t>
						<value>0.70579335917835062</value>
					</ControlLinearNode>
					<ControlLinearNode>
						<t>0.40799999999999997</t>
						<value>0.72643022678287028</value>
					</ControlLinearNode>
					<ControlLinearNode>
						<t>0.41199999999999998</t>
						<value>0.74336482965592698</value>
					</ControlLinearNode>
					<ControlLinearNode>
						<t>0.41599999999999998</t>
						<value>0.76081962884005183</value>
					</ControlLinearNode>
					<ControlLinearNode>
						<t>0.41999999999999998</t>
						<value>0.77435971232924228</value>
					</ControlLinearNode>
					<ControlLinearNode>
						<t>0.42399999999999999</t>
						<value>0.78712647672421787</value>
					</ControlLinearNode>
					<ControlLinearNode>
						<t>0.42799999999999999</t>
						<value>0.79883841984139803</value>
					</ControlLinearNode>
					<ControlLinearNode>
						<t>0.432</t>
						<value>0.81005694593936961</value>
					</ControlLinearNode>
					<ControlLinearNode>
						<t>0.436</t>
						<value>0.81460607852492672</value>
					</ControlLinearNode>
					<ControlLinearNode>
						<t>0.44</t>
						<value>0.8145689028734211</value>
					</ControlLinearNode>
					<ControlLinearNode>
						<t>0.44400000000000001</t>
						<value>0.80775025989017191</value>
					</ControlLinearNode>
					<ControlLinearNode>
						<t>0.44800000000000001</t>
						<value>0.78941349181481613</value>
					</ControlLinearNode>
					<ControlLinearNode>
						<t>0.45200000000000001</t>
						<value>0.75987520518295237</value>
					</ControlLinearNode>
					<ControlLinearNode>
						<t>0.45600000000000002</t>
						<value>0.73323995947403808</value>
					</ControlLinearNode>
					<ControlLinearNode>
						<t>0.46000000000000002</t>
						<value>0.6943939565369478</value>
					</ControlLinearNode>
					<ControlLinearNode>
						<t>0.46400000000000002</t>
						<value>0.65559305830466352</value>
					</ControlLinearNode>
					<ControlLinearNode>
						<t>0.46800000000000003</t>
						<value>0.61259103564924777</value>
					</ControlLinearNode>
					<ControlLinearNode>
						<t>0.47199999999999998</t>
						<value>0.56765218163797904</value>
					</ControlLinearNode>
					<ControlLinearNode>
						<t>0.47599999999999998</t>
						<value>0.50817404671676336</value>
					</ControlLinearNode>
					<ControlLinearNode>
						<t>0.47999999999999998</t>
						<value>0.44732084087948482</value>
					</ControlLinearNode>
					<ControlLinearNode>
						<t>0.48399999999999999</t>
						<value>0.38755462148657593</value>
					</ControlLinearNode>
					<ControlLinearNode>
						<t>0.48799999999999999</t>
						<value>0.33211304866639479</value>
					</ControlLinearNode>
					<ControlLinearNode>
						<t>0.49199999999999999</t>
						<value>0.28287033292205532</value>
					</ControlLinearNode>
					<ControlLinearNode>
						<t>0.496</t>
						<value>0.23838385967843692</value>
					</ControlLinearNode>
					<ControlLinearNode>
						<t>0.5</t>
						<value>0.2414120958903366</value>
					</ControlLinearNode>
					<ControlLinearNode>
						<t>0.504</t>
						<value>0.28836322143179377</value>
					</ControlLinearNode>
					<ControlLinearNode>
						<t>0.50800000000000001</t>
						<value>0.30506270900445259</value>
					</ControlLinearNode>
					<ControlLinearNode>
						<t>0.51200000000000001</t>
						<value>0.31234046937327364</value>
					</ControlLinearNode>
					<ControlLinearNode>
						<t>0.51600000000000001</t>
						<value>0.31592014718962874</value>
					</ControlLinearNode>
					<ControlLinearNode>
						<t>0.52000000000000002</t>
						<value>0.31656546189884399</value>
					</ControlLinearNode>
					<ControlLinearNode>
						<t>0.52400000000000002</t>
						<value>0.3154187045086842</value>
					</ControlLinearNode>
					<ControlLinearNode>
						<t>0.52800000000000002</t>
						<value>0.31468678356881696</value>
					</ControlLinearNode>
					<ControlLinearNode>
						<t>0.53200000000000003</t>
						<value>0.31244504637639653</value>
					</ControlLinearNode>
					<ControlLinearNode>
						<t>0.53600000000000003</t>
						<value>0.31166602511078045</value>
					</ControlLinearNode>
					<ControlLinearNode>
						<t>0.54000000000000004</t>
						<value>0.31031278982732885</value>
					</ControlLinearNode>
					<ControlLinearNode>
						<t>0.54400000000000004</t>
						<value>0.29928203144971632</value>
					</ControlLinearNode>
					<ControlLinearNode>
						<t>0.54800000000000004</t>
						<value>0.2860973574379933</value>
					</ControlLinearNode>
					<ControlLinearNode>
						<t>0.55200000000000005</t>
						<value>0.26536770989699487</value>
					</ControlLinearNode>
					<ControlLinearNode>
						<t>0.55600000000000005</t>
						<value>0.24770927277791976</value>
					</ControlLinearNode>
					<ControlLinearNode>
						<t>0.56000000000000005</t>
						<value>0.27700299733630185</value>
					</ControlLinearNode>
					<ControlLinearNode>
						<t>0.56399999999999995</t>
						<value>0.30336134870534376</value>
					</ControlLinearNode>
					<ControlLinearNode>
						<t>0.56799999999999995</t>
						<value>0.3493762917185535</value>
					</ControlLinearNode>
					<ControlLinearNode>
						<t>0.57199999999999995</t>
						<value>0.3994614747291611</value>
					</ControlLinearNode>
					<ControlLinearNode>
						<t>0.57599999999999996</t>
						<value>0.40802002011741806</value>
					</ControlLinearNode>
					<ControlLinearNode>
						<t>0.57999999999999996</t>
						<value>0.33199637143493788</value>
					</ControlLinearNode>
					<ControlLinearNode>
						<t>0.58399999999999996</t>
						<value>0.30775667148218305</value>
					</ControlLinearNode>
					<ControlLinearNode>
						<t>0.58799999999999997</t>
						<value>0.2791457287854982</value>
					</ControlLinearNode>
					<ControlLinearNode>
						<t>0.59199999999999997</t>
						<value>0.23632799811956484</value>
					</ControlLinearNode>
					<ControlLinearNode>
						<t>0.59599999999999997</t>
						<value>0.16886468728074552</value>
					</ControlLinearNode>
					<ControlLinearNode>
						<t>0.59999999999999998</t>
						<value>0.16517934799820744</value>
					</ControlLinearNode>
					<ControlLinearNode>
						<t>0.60399999999999998</t>
						<value>0.17139185366254139</value>
					</ControlLinearNode>
					<ControlLinearNode>
						<t>0.60799999999999998</t>
						<value>0.1642862758719415</value>
					</ControlLinearNode>
					<ControlLinearNode>
						<t>0.61199999999999999</t>
						<value>0.14361505334249233</value>
					</ControlLinearNode>
					<ControlLinearNode>
						<t>0.61599999999999999</t>
						<value>0.13429775205380245</value>
					</ControlLinearNode>
					<ControlLinearNode>
						<t>0.62</t>
						<value>0.13272171651892695</value>
					</ControlLinearNode>
					<ControlLinearNode>
						<t>0.624</t>
						<value>0.12582977437157922</value>
					</ControlLinearNode>
					<ControlLinearNode>
						<t>0.628</t>
						<value>0.089803791384711992</value>
					</ControlLinearNode>
					<ControlLinearNode>
						<t>0.63200000000000001</t>
						<value>0.025006705984614044</value>
					</ControlLinearNode>
					<ControlLinearNode>
						<t>0.63600000000000001</t>
						<value>0.020016970381111089</value>
					</ControlLinearNode>
					<ControlLinearNode>
						<t>0.64000000000000001</t>
						<value>0.020010762601139011</value>
					</ControlLinearNode>
					<ControlLinearNode>
						<t>0.64400000000000002</t>
						<value>0.020008099930840621</value>
					</ControlLinearNode>
					<ControlLinearNode>
						<t>0.64800000000000002</t>
						<value>0.020006534924530337</value>
					</ControlLinearNode>
					<ControlLinearNode>
						<t>0.65200000000000002</t>
						<value>0.020005477483012513</value>
					</ControlLinearNode>
					<ControlLinearNode>
						<t>0.65600000000000003</t>
						<value>0.020004650577088064</value>
					</ControlLinearNode>
					<ControlLinearNode>
						<t>0.66000000000000003</t>
						<value>0.020004114778581005</value>
					</ControlLinearNode>
					<ControlLinearNode>
						<t>0.66400000000000003</t>
						<value>0.020003718733981473</value>
					</ControlLinearNode>
					<ControlLinearNode>
						<t>0.66800000000000004</t>
						<value>0.020003441927722965</value>
					</ControlLinearNode>
					<ControlLinearNode>
						<t>0.67200000000000004</t>
						<value>0.020003114109601362</value>
					</ControlLinearNode>
					<ControlLinearNode>
						<t>0.67600000000000005</t>
						<value>0.020002877618722832</value>
					</ControlLinearNode>
					<ControlLinearNode>
						<t>0.68000000000000005</t>
						<value>0.020002683357754014</value>
					</ControlLinearNode>
					<ControlLinearNode>
						<t>0.68400000000000005</t>
						<value>0.020002553315578171</value>
					</ControlLinearNode>
					<ControlLinearNode>
						<t>0.68799999999999994</t>
						<value>0.020002454055022892</value>
					</ControlLinearNode>
					<ControlLinearNode>
						<t>0.69199999999999995</t>
						<value>0.020002381636395297</value>
					</ControlLinearNode>
					<ControlLinearNode>
						<t>0.69599999999999995</t>
						<value>0.020002319091018326</value>
					</ControlLinearNode>
					<ControlLinearNode>
						<t>0.69999999999999996</t>
						<value>0.020002290051118858</value>
					</ControlLinearNode>
					<ControlLinearNode>
						<t>0.70399999999999996</t>
						<value>0.020002278262426804</value>
					</ControlLinearNode>
					<ControlLinearNode>
						<t>0.70799999999999996</t>
						<value>0.020002283998740072</value>
					</ControlLinearNode>
					<ControlLinearNode>
						<t>0.71199999999999997</t>
						<value>0.020002298372826844</value>
					</ControlLinearNode>
					<ControlLinearNode>
						<t>0.71599999999999997</t>
						<value>0.020002342437339643</value>
					</ControlLinearNode>
					<ControlLinearNode>
						<t>0.71999999999999997</t>
						<value>0.020002403472613471</value>
					</ControlLinearNode>
					<ControlLinearNode>
						<t>0.72399999999999998</t>
						<value>0.020002486603468785</value>
					</ControlLinearNode>
					<ControlLinearNode>
						<t>0.72799999999999998</t>
						<value>0.020002595742310739</value>
					</ControlLinearNode>
					<ControlLinearNode>
						<t>0.73199999999999998</t>
						<value>0.020002733448747968</value>
					</ControlLinearNode>
					<ControlLinearNode>
						<t>0.73599999999999999</t>
						<value>0.020002888381695515</value>
					</ControlLinearNode>
					<ControlLinearNode>
						<t>0.73999999999999999</t>
						<value>0.020003094019961767</value>
					</ControlLinearNode>
					<ControlLinearNode>
						<t>0.74399999999999999</t>
						<value>0.020003238595773864</value>
					</ControlLinearNode>
					<ControlLinearNode>
						<t>0.748</t>
						<value>0.020003401904241869</value>
					</ControlLinearNode>
					<ControlLinearNode>
						<t>0.752</t>
						<value>0.020003610050857996</value>
					</ControlLinearNode>
					<ControlLinearNode>
						<t>0.75600000000000001</t>
						<value>0.020003847839305814</value>
					</ControlLinearNode>
					<ControlLinearNode>
						<t>0.76000000000000001</t>
						<value>0.020004124497718403</value>
					</ControlLinearNode>
					<ControlLinearNode>
						<t>0.76400000000000001</t>
						<value>0.020004522590709208</value>
					</ControlLinearNode>
					<ControlLinearNode>
						<t>0.76800000000000002</t>
						<value>0.020004929309922578</value>
					</ControlLinearNode>
					<ControlLinearNode>
						<t>0.77200000000000002</t>
						<value>0.020005320731260011</value>
					</ControlLinearNode>
					<ControlLinearNode>
						<t>0.77600000000000002</t>
						<value>0.02000579140171611</value>
					</ControlLinearNode>
					<ControlLinearNode>
						<t>0.78000000000000003</t>
						<value>0.020006485261667695</value>
					</ControlLinearNode>
					<ControlLinearNode>
						<t>0.78400000000000003</t>
						<value>0.020007122107482553</value>
					</ControlLinearNode>
					<ControlLinearNode>
						<t>0.78800000000000003</t>
						<value>0.020007662851624232</value>
					</ControlLinearNode>
					<ControlLinearNode>
						<t>0.79200000000000004</t>
						<value>0.020008396668176148</value>
					</ControlLinearNode>
					<ControlLinearNode>
						<t>0.79600000000000004</t>
						<value>0.020008471890248899</value>
					</ControlLinearNode>
					<ControlLinearNode>
						<t>0.80000000000000004</t>
						<value>0.020008324281488184</value>
					</ControlLinearNode>
					<ControlLinearNode>
						<t>0.80400000000000005</t>
						<value>0.020008507167135651</value>
					</ControlLinearNode>
					<ControlLinearNode>
						<t>0.80800000000000005</t>
						<value>0.020008246808521118</value>
					</ControlLinearNode>
					<ControlLinearNode>
						<t>0.81200000000000006</t>
						<value>0.0200078657550141</value>
					</ControlLinearNode>
					<ControlLinearNode>
						<t>0.81599999999999995</t>
						<value>0.020007605236668842</value>
					</ControlLinearNode>
					<ControlLinearNode>
						<t>0.81999999999999995</t>
						<value>0.020007448604301002</value>
					</ControlLinearNode>
					<ControlLinearNode>
						<t>0.82399999999999995</t>
						<value>0.020007668098708659</value>
					</ControlLinearNode>
					<ControlLinearNode>
						<t>0.82799999999999996</t>
						<value>0.020007707296757229</value>
					</ControlLinearNode>
					<ControlLinearNode>
						<t>0.83199999999999996</t>
						<value>0.020007726826813069</value>
					</ControlLinearNode>
					<ControlLinearNode>
						<t>0.83599999999999997</t>
						<value>0.020007965866617412</value>
					</ControlLinearNode>
					<ControlLinearNode>
						<t>0.83999999999999997</t>
						<value>0.020008385146606487</value>
					</ControlLinearNode>
					<ControlLinearNode>
						<t>0.84399999999999997</t>
						<value>0.020008923762458313</value>
					</ControlLinearNode>
					<ControlLinearNode>
						<t>0.84799999999999998</t>
						<value>0.020009589431264338</value>
					</ControlLinearNode>
					<ControlLinearNode>
						<t>0.85199999999999998</t>
						<value>0.020010445971380467</value>
					</ControlLinearNode>
					<ControlLinearNode>
						<t>0.85599999999999998</t>
						<value>0.020011409658505008</value>
					</ControlLinearNode>
					<ControlLinearNode>
						<t>0.85999999999999999</t>
						<value>0.020012618212898205</value>
					</ControlLinearNode>
					<ControlLinearNode>
						<t>0.86399999999999999</t>
						<value>0.020014056923887007</value>
					</ControlLinearNode>
					<ControlLinearNode>
						<t>0.86799999999999999</t>
						<value>0.020015742283893391</value>
					</ControlLinearNode>
					<ControlLinearNode>
						<t>0.872</t>
						<value>0.02001764534935602</value>
					</ControlLinearNode>
					<ControlLinearNode>
						<t>0.876</t>
						<value>0.020019526285006257</value>
					</ControlLinearNode>
					<ControlLinearNode>
						<t>0.88</t>
						<value>0.020021230270505948</value>
					</ControlLinearNode>
					<ControlLinearNode>
						<t>0.88400000000000001</t>
						<value>0.020020425515737517</value>
					</ControlLinearNode>
					<ControlLinearNode>
						<t>0.88800000000000001</t>
						<value>0.020020843319198036</value>
					</ControlLinearNode>
					<ControlLinearNode>
						<t>0.89200000000000002</t>
						<value>0.020021449609773635</value>
					</ControlLinearNode>
					<ControlLinearNode>
						<t>0.89600000000000002</t>
						<value>0.020021049157394964</value>
					</ControlLinearNode>
					<ControlLinearNode>
						<t>0.90000000000000002</t>
						<value>0.020020603036202678</value>
					</ControlLinearNode>
					<ControlLinearNode>
						<t>0.90400000000000003</t>
						<value>0.020018614148065467</value>
					</ControlLinearNode>
					<ControlLinearNode>
						<t>0.90800000000000003</t>
						<value>0.020017529674983318</value>
					</ControlLinearNode>
					<ControlLinearNode>
						<t>0.91200000000000003</t>
						<value>0.02001645468478307</value>
					</ControlLinearNode>
					<ControlLinearNode>
						<t>0.91600000000000004</t>
						<value>0.020015255864657158</value>
					</ControlLinearNode>
					<ControlLinearNode>
						<t>0.92000000000000004</t>
						<value>0.020014186480099647</value>
					</ControlLinearNode>
					<ControlLinearNode>
						<t>0.92400000000000004</t>
						<value>0.020013172373735167</value>
					</ControlLinearNode>
					<ControlLinearNode>
						<t>0.92800000000000005</t>
						<value>0.02001228049822051</value>
					</ControlLinearNode>
					<ControlLinearNode>
						<t>0.93200000000000005</t>
						<value>0.020010848949449267</value>
					</ControlLinearNode>
					<ControlLinearNode>
						<t>0.93600000000000005</t>
						<value>0.020010356668571032</value>
					</ControlLinearNode>
					<ControlLinearNode>
						<t>0.93999999999999995</t>
						<value>0.020009701998445244</value>
					</ControlLinearNode>
					<ControlLinearNode>
						<t>0.94399999999999995</t>
						<value>0.020009395006532441</value>
					</ControlLinearNode>
					<ControlLinearNode>
						<t>0.94799999999999995</t>
						<value>0.020009028284819135</value>
					</ControlLinearNode>
					<ControlLinearNode>
						<t>0.95199999999999996</t>
						<value>0.020008566959342996</value>
					</ControlLinearNode>
					<ControlLinearNode>
						<t>0.95599999999999996</t>
						<value>0.020007184006573576</value>
					</ControlLinearNode>
					<ControlLinearNode>
						<t>0.95999999999999996</t>
						<value>0.020007284858622135</value>
					</ControlLinearNode>
					<ControlLinearNode>
						<t>0.96399999999999997</t>
						<value>0.020007759471494763</value>
					</ControlLinearNode>
					<ControlLinearNode>
						<t>0.96799999999999997</t>
						<value>0.020007704197027364</value>
					</ControlLinearNode>
					<ControlLinearNode>
						<t>0.97199999999999998</t>
						<value>0.020007580423323956</value>
					</ControlLinearNode>
					<ControlLinearNode>
						<t>0.97599999999999998</t>
						<value>0.020007418913211384</value>
					</ControlLinearNode>
					<ControlLinearNode>
						<t>0.97999999999999998</t>
						<value>0.0200073470558659</value>
					</ControlLinearNode>
					<ControlLinearNode>
						<t>0.98399999999999999</t>
						<value>0.020007094812731128</value>
					</ControlLinearNode>
					<ControlLinearNode>
						<t>0.98799999999999999</t>
						<value>0.020007039799169582</value>
					</ControlLinearNode>
					<ControlLinearNode>
						<t>0.99199999999999999</t>
						<value>0.020006994356411428</value>
					</ControlLinearNode>
					<ControlLinearNode>
						<t>0.996</t>
						<value>0.020006962901275283</value>
					</ControlLinearNode>
					<ControlLinearNode>
						<t>1</t>
						<value>0.020006923971137472</value>
					</ControlLinearNode>
					<ControlLinearNode>
						<t>1.004</t>
						<value>0.02000681635691828</value>
					</ControlLinearNode>
					<ControlLinearNode>
						<t>1.008</t>
						<value>0.020006910669341113</value>
					</ControlLinearNode>
					<ControlLinearNode>
						<t>1.012</t>
						<value>0.020006941047858995</value>
					</ControlLinearNode>
					<ControlLinearNode>
						<t>1.016</t>
						<value>0.020007024116900238</value>
					</ControlLinearNode>
					<ControlLinearNode>
						<t>1.02</t>
						<value>0.020007118407172359</value>
					</ControlLinearNode>
					<ControlLinearNode>
						<t>1.024</t>
						<value>0.020007264824969132</value>
					</ControlLinearNode>
					<ControlLinearNode>
						<t>1.028</t>
						<value>0.020007315390923295</value>
					</ControlLinearNode>
					<ControlLinearNode>
						<t>1.032</t>
						<value>0.020008061127496771</value>
					</ControlLinearNode>
					<ControlLinearNode>
						<t>1.036</t>
						<value>0.020008971133084433</value>
					</ControlLinearNode>
					<ControlLinearNode>
						<t>1.04</t>
						<value>0.020010180628369918</value>
					</ControlLinearNode>
					<ControlLinearNode>
						<t>1.044</t>
						<value>0.020011894695925504</value>
					</ControlLinearNode>
					<ControlLinearNode>
						<t>1.048</t>
						<value>0.020015221315798869</value>
					</ControlLinearNode>
					<ControlLinearNode>
						<t>1.052</t>
						<value>0.02001619415577487</value>
					</ControlLinearNode>
					<ControlLinearNode>
						<t>1.056</t>
						<value>0.020017336280781117</value>
					</ControlLinearNode>
					<ControlLinearNode>
						<t>1.0600000000000001</t>
						<value>0.020019178745001372</value>
					</ControlLinearNode>
					<ControlLinearNode>
						<t>1.0640000000000001</t>
						<value>0.020017877914320806</value>
					</ControlLinearNode>
					<ControlLinearNode>
						<t>1.0680000000000001</t>
						<value>0.020017088838368863</value>
					</ControlLinearNode>
					<ControlLinearNode>
						<t>1.0720000000000001</t>
						<value>0.020016272421686014</value>
					</ControlLinearNode>
					<ControlLinearNode>
						<t>1.0760000000000001</t>
						<value>0.02001556137187261</value>
					</ControlLinearNode>
					<ControlLinearNode>
						<t>1.0800000000000001</t>
						<value>0.020014878388808336</value>
					</ControlLinearNode>
					<ControlLinearNode>
						<t>1.0840000000000001</t>
						<value>0.020014194876139802</value>
					</ControlLinearNode>
					<ControlLinearNode>
						<t>1.0880000000000001</t>
						<value>0.020013677668284893</value>
					</ControlLinearNode>
					<ControlLinearNode>
						<t>1.0920000000000001</t>
						<value>0.020013239454965661</value>
					</ControlLinearNode>
					<ControlLinearNode>
						<t>1.0960000000000001</t>
						<value>0.020012876716329512</value>
					</ControlLinearNode>
					<ControlLinearNode>
						<t>1.1000000000000001</t>
						<value>0.020012513200130318</value>
					</ControlLinearNode>
					<ControlLinearNode>
						<t>1.1040000000000001</t>
						<value>0.020012180187968517</value>
					</ControlLinearNode>
					<ControlLinearNode>
						<t>1.1080000000000001</t>
						<value>0.020011565376189731</value>
					</ControlLinearNode>
					<ControlLinearNode>
						<t>1.1120000000000001</t>
						<value>0.020011020673024519</value>
					</ControlLinearNode>
					<ControlLinearNode>
						<t>1.1160000000000001</t>
						<value>0.02001053702897727</value>
					</ControlLinearNode>
					<ControlLinearNode>
						<t>1.1200000000000001</t>
						<value>0.020010144763594483</value>
					</ControlLinearNode>
					<ControlLinearNode>
						<t>1.1240000000000001</t>
						<value>0.020009842581301004</value>
					</ControlLinearNode>
					<ControlLinearNode>
						<t>1.1279999999999999</t>
						<value>0.020009607136279962</value>
					</ControlLinearNode>
					<ControlLinearNode>
						<t>1.1319999999999999</t>
						<value>0.020009456207345063</value>
					</ControlLinearNode>
					<ControlLinearNode>
						<t>1.1359999999999999</t>
						<value>0.020009364663705578</value>
					</ControlLinearNode>
					<ControlLinearNode>
						<t>1.1399999999999999</t>
						<value>0.020009259250205639</value>
					</ControlLinearNode>
					<ControlLinearNode>
						<t>1.1439999999999999</t>
						<value>0.020009208220243348</value>
					</ControlLinearNode>
					<ControlLinearNode>
						<t>1.1479999999999999</t>
						<value>0.020009128389425514</value>
					</ControlLinearNode>
					<ControlLinearNode>
						<t>1.1519999999999999</t>
						<value>0.020008989743337834</value>
					</ControlLinearNode>
				</x_nodes>
				<min_nodes />
				<max_nodes />
				<kp>100</kp>
				<kv>20</kv>
			</ControlLinear>
			<ControlLinear name="ILFB_r">
				<is_model_control>true</is_model_control>
				<extrapolate>true</extrapolate>
				<default_min>0.02</default_min>
				<default_max>1</default_max>
				<filter_on>false</filter_on>
				<use_steps>false</use_steps>
				<x_nodes>
					<ControlLinearNode>
						<t>0</t>
						<value>0.020000238518132957</value>
					</ControlLinearNode>
					<ControlLinearNode>
						<t>0.0040000000000000001</t>
						<value>0.020000238298146632</value>
					</ControlLinearNode>
					<ControlLinearNode>
						<t>0.0080000000000000002</t>
						<value>0.020000238482882061</value>
					</ControlLinearNode>
					<ControlLinearNode>
						<t>0.012</t>
						<value>0.020000238628812072</value>
					</ControlLinearNode>
					<ControlLinearNode>
						<t>0.016</t>
						<value>0.020000239107646263</value>
					</ControlLinearNode>
					<ControlLinearNode>
						<t>0.02</t>
						<value>0.020000239593877124</value>
					</ControlLinearNode>
					<ControlLinearNode>
						<t>0.024</t>
						<value>0.020000239187761882</value>
					</ControlLinearNode>
					<ControlLinearNode>
						<t>0.028000000000000001</t>
						<value>0.020000238510147629</value>
					</ControlLinearNode>
					<ControlLinearNode>
						<t>0.032000000000000001</t>
						<value>0.020000237870261482</value>
					</ControlLinearNode>
					<ControlLinearNode>
						<t>0.035999999999999997</t>
						<value>0.020000236985850666</value>
					</ControlLinearNode>
					<ControlLinearNode>
						<t>0.040000000000000001</t>
						<value>0.020000235731729828</value>
					</ControlLinearNode>
					<ControlLinearNode>
						<t>0.043999999999999997</t>
						<value>0.020000234057497512</value>
					</ControlLinearNode>
					<ControlLinearNode>
						<t>0.048000000000000001</t>
						<value>0.02000023191546943</value>
					</ControlLinearNode>
					<ControlLinearNode>
						<t>0.051999999999999998</t>
						<value>0.020000229270198368</value>
					</ControlLinearNode>
					<ControlLinearNode>
						<t>0.056000000000000001</t>
						<value>0.020000226103317562</value>
					</ControlLinearNode>
					<ControlLinearNode>
						<t>0.059999999999999998</t>
						<value>0.020000222398865272</value>
					</ControlLinearNode>
					<ControlLinearNode>
						<t>0.064000000000000001</t>
						<value>0.020000218068247561</value>
					</ControlLinearNode>
					<ControlLinearNode>
						<t>0.068000000000000005</t>
						<value>0.020000213124561652</value>
					</ControlLinearNode>
					<ControlLinearNode>
						<t>0.071999999999999995</t>
						<value>0.020000207762430756</value>
					</ControlLinearNode>
					<ControlLinearNode>
						<t>0.075999999999999998</t>
						<value>0.020000201891152813</value>
					</ControlLinearNode>
					<ControlLinearNode>
						<t>0.080000000000000002</t>
						<value>0.020000195782152522</value>
					</ControlLinearNode>
					<ControlLinearNode>
						<t>0.084000000000000005</t>
						<value>0.020000189324424929</value>
					</ControlLinearNode>
					<ControlLinearNode>
						<t>0.087999999999999995</t>
						<value>0.020000182688194354</value>
					</ControlLinearNode>
					<ControlLinearNode>
						<t>0.091999999999999998</t>
						<value>0.020000175964627512</value>
					</ControlLinearNode>
					<ControlLinearNode>
						<t>0.096000000000000002</t>
						<value>0.020000169193489407</value>
					</ControlLinearNode>
					<ControlLinearNode>
						<t>0.10000000000000001</t>
						<value>0.020000162290047512</value>
					</ControlLinearNode>
					<ControlLinearNode>
						<t>0.104</t>
						<value>0.02000015525852147</value>
					</ControlLinearNode>
					<ControlLinearNode>
						<t>0.108</t>
						<value>0.020000148473601272</value>
					</ControlLinearNode>
					<ControlLinearNode>
						<t>0.112</t>
						<value>0.020000141480294241</value>
					</ControlLinearNode>
					<ControlLinearNode>
						<t>0.11600000000000001</t>
						<value>0.020000134302280547</value>
					</ControlLinearNode>
					<ControlLinearNode>
						<t>0.12</t>
						<value>0.020000127450540268</value>
					</ControlLinearNode>
					<ControlLinearNode>
						<t>0.124</t>
						<value>0.020000121252367872</value>
					</ControlLinearNode>
					<ControlLinearNode>
						<t>0.128</t>
						<value>0.020000115585266702</value>
					</ControlLinearNode>
					<ControlLinearNode>
						<t>0.13200000000000001</t>
						<value>0.020000109538375874</value>
					</ControlLinearNode>
					<ControlLinearNode>
						<t>0.13600000000000001</t>
						<value>0.020000103277244535</value>
					</ControlLinearNode>
					<ControlLinearNode>
						<t>0.14000000000000001</t>
						<value>0.020000097877207138</value>
					</ControlLinearNode>
					<ControlLinearNode>
						<t>0.14399999999999999</t>
						<value>0.020000092969405674</value>
					</ControlLinearNode>
					<ControlLinearNode>
						<t>0.14799999999999999</t>
						<value>0.020000088665421804</value>
					</ControlLinearNode>
					<ControlLinearNode>
						<t>0.152</t>
						<value>0.020000084836917922</value>
					</ControlLinearNode>
					<ControlLinearNode>
						<t>0.156</t>
						<value>0.020000081610517719</value>
					</ControlLinearNode>
					<ControlLinearNode>
						<t>0.16</t>
						<value>0.020000079046896335</value>
					</ControlLinearNode>
					<ControlLinearNode>
						<t>0.16400000000000001</t>
						<value>0.020000076793282067</value>
					</ControlLinearNode>
					<ControlLinearNode>
						<t>0.16800000000000001</t>
						<value>0.020000074930558297</value>
					</ControlLinearNode>
					<ControlLinearNode>
						<t>0.17199999999999999</t>
						<value>0.020000073498063913</value>
					</ControlLinearNode>
					<ControlLinearNode>
						<t>0.17599999999999999</t>
						<value>0.020000072373121614</value>
					</ControlLinearNode>
					<ControlLinearNode>
						<t>0.17999999999999999</t>
						<value>0.020000071513601784</value>
					</ControlLinearNode>
					<ControlLinearNode>
						<t>0.184</t>
						<value>0.020000070766327788</value>
					</ControlLinearNode>
					<ControlLinearNode>
						<t>0.188</t>
						<value>0.020000070268805729</value>
					</ControlLinearNode>
					<ControlLinearNode>
						<t>0.192</t>
						<value>0.020000070073473174</value>
					</ControlLinearNode>
					<ControlLinearNode>
						<t>0.19600000000000001</t>
						<value>0.020000070134971813</value>
					</ControlLinearNode>
					<ControlLinearNode>
						<t>0.20000000000000001</t>
						<value>0.020000070187643385</value>
					</ControlLinearNode>
					<ControlLinearNode>
						<t>0.20399999999999999</t>
						<value>0.020000070246640633</value>
					</ControlLinearNode>
					<ControlLinearNode>
						<t>0.20799999999999999</t>
						<value>0.020000070524913621</value>
					</ControlLinearNode>
					<ControlLinearNode>
						<t>0.21199999999999999</t>
						<value>0.020000070973249431</value>
					</ControlLinearNode>
					<ControlLinearNode>
						<t>0.216</t>
						<value>0.020000071616369398</value>
					</ControlLinearNode>
					<ControlLinearNode>
						<t>0.22</t>
						<value>0.020000072460690872</value>
					</ControlLinearNode>
					<ControlLinearNode>
						<t>0.224</t>
						<value>0.020000073392838408</value>
					</ControlLinearNode>
					<ControlLinearNode>
						<t>0.22800000000000001</t>
						<value>0.020000074580968755</value>
					</ControlLinearNode>
					<ControlLinearNode>
						<t>0.23200000000000001</t>
						<value>0.020000076018296575</value>
					</ControlLinearNode>
					<ControlLinearNode>
						<t>0.23599999999999999</t>
						<value>0.02000007771622337</value>
					</ControlLinearNode>
					<ControlLinearNode>
						<t>0.23999999999999999</t>
						<value>0.020000079974079876</value>
					</ControlLinearNode>
					<ControlLinearNode>
						<t>0.24399999999999999</t>
						<value>0.020000081862357921</value>
					</ControlLinearNode>
					<ControlLinearNode>
						<t>0.248</t>
						<value>0.020000084221341627</value>
					</ControlLinearNode>
					<ControlLinearNode>
						<t>0.252</t>
						<value>0.020000086758799489</value>
					</ControlLinearNode>
					<ControlLinearNode>
						<t>0.25600000000000001</t>
						<value>0.020000089516552837</value>
					</ControlLinearNode>
					<ControlLinearNode>
						<t>0.26000000000000001</t>
						<value>0.020000092543134666</value>
					</ControlLinearNode>
					<ControlLinearNode>
						<t>0.26400000000000001</t>
						<value>0.020000095839901571</value>
					</ControlLinearNode>
					<ControlLinearNode>
						<t>0.26800000000000002</t>
						<value>0.020000099476489022</value>
					</ControlLinearNode>
					<ControlLinearNode>
						<t>0.27200000000000002</t>
						<value>0.020000103246463296</value>
					</ControlLinearNode>
					<ControlLinearNode>
						<t>0.27600000000000002</t>
						<value>0.020000105911538019</value>
					</ControlLinearNode>
					<ControlLinearNode>
						<t>0.28000000000000003</t>
						<value>0.020000108384894234</value>
					</ControlLinearNode>
					<ControlLinearNode>
						<t>0.28399999999999997</t>
						<value>0.020000111979733982</value>
					</ControlLinearNode>
					<ControlLinearNode>
						<t>0.28799999999999998</t>
						<value>0.020000115952951796</value>
					</ControlLinearNode>
					<ControlLinearNode>
						<t>0.29199999999999998</t>
						<value>0.020000120330122828</value>
					</ControlLinearNode>
					<ControlLinearNode>
						<t>0.29599999999999999</t>
						<value>0.020000125179043177</value>
					</ControlLinearNode>
					<ControlLinearNode>
						<t>0.29999999999999999</t>
						<value>0.020000130606422604</value>
					</ControlLinearNode>
					<ControlLinearNode>
						<t>0.30399999999999999</t>
						<value>0.020000136290750946</value>
					</ControlLinearNode>
					<ControlLinearNode>
						<t>0.308</t>
						<value>0.020000142066060368</value>
					</ControlLinearNode>
					<ControlLinearNode>
						<t>0.312</t>
						<value>0.020000147191295316</value>
					</ControlLinearNode>
					<ControlLinearNode>
						<t>0.316</t>
						<value>0.020000152422976224</value>
					</ControlLinearNode>
					<ControlLinearNode>
						<t>0.32000000000000001</t>
						<value>0.020000158321097191</value>
					</ControlLinearNode>
					<ControlLinearNode>
						<t>0.32400000000000001</t>
						<value>0.020000164796697351</value>
					</ControlLinearNode>
					<ControlLinearNode>
						<t>0.32800000000000001</t>
						<value>0.020000172129381055</value>
					</ControlLinearNode>
					<ControlLinearNode>
						<t>0.33200000000000002</t>
						<value>0.020000180235930316</value>
					</ControlLinearNode>
					<ControlLinearNode>
						<t>0.33600000000000002</t>
						<value>0.020000188414534468</value>
					</ControlLinearNode>
					<ControlLinearNode>
						<t>0.34000000000000002</t>
						<value>0.0200001977915958</value>
					</ControlLinearNode>
					<ControlLinearNode>
						<t>0.34399999999999997</t>
						<value>0.020000208260049886</value>
					</ControlLinearNode>
					<ControlLinearNode>
						<t>0.34799999999999998</t>
						<value>0.020000219141583193</value>
					</ControlLinearNode>
					<ControlLinearNode>
						<t>0.35199999999999998</t>
						<value>0.020000230301890392</value>
					</ControlLinearNode>
					<ControlLinearNode>
						<t>0.35599999999999998</t>
						<value>0.020000242885257081</value>
					</ControlLinearNode>
					<ControlLinearNode>
						<t>0.35999999999999999</t>
						<value>0.020000257868285343</value>
					</ControlLinearNode>
					<ControlLinearNode>
						<t>0.36399999999999999</t>
						<value>0.020000272302115527</value>
					</ControlLinearNode>
					<ControlLinearNode>
						<t>0.36799999999999999</t>
						<value>0.020000288405054661</value>
					</ControlLinearNode>
					<ControlLinearNode>
						<t>0.372</t>
						<value>0.020000306968295942</value>
					</ControlLinearNode>
					<ControlLinearNode>
						<t>0.376</t>
						<value>0.020000328633945089</value>
					</ControlLinearNode>
					<ControlLinearNode>
						<t>0.38</t>
						<value>0.020000354442587447</value>
					</ControlLinearNode>
					<ControlLinearNode>
						<t>0.38400000000000001</t>
						<value>0.020000382795237952</value>
					</ControlLinearNode>
					<ControlLinearNode>
						<t>0.38800000000000001</t>
						<value>0.020000413373008695</value>
					</ControlLinearNode>
					<ControlLinearNode>
						<t>0.39200000000000002</t>
						<value>0.020000444948688328</value>
					</ControlLinearNode>
					<ControlLinearNode>
						<t>0.39600000000000002</t>
						<value>0.020000534843103896</value>
					</ControlLinearNode>
					<ControlLinearNode>
						<t>0.40000000000000002</t>
						<value>0.020000572401702776</value>
					</ControlLinearNode>
					<ControlLinearNode>
						<t>0.40400000000000003</t>
						<value>0.020000619372781889</value>
					</ControlLinearNode>
					<ControlLinearNode>
						<t>0.40799999999999997</t>
						<value>0.020000677999876353</value>
					</ControlLinearNode>
					<ControlLinearNode>
						<t>0.41199999999999998</t>
						<value>0.020000749085150305</value>
					</ControlLinearNode>
					<ControlLinearNode>
						<t>0.41599999999999998</t>
						<value>0.020000848491433857</value>
					</ControlLinearNode>
					<ControlLinearNode>
						<t>0.41999999999999998</t>
						<value>0.020000982677832683</value>
					</ControlLinearNode>
					<ControlLinearNode>
						<t>0.42399999999999999</t>
						<value>0.020001190109883792</value>
					</ControlLinearNode>
					<ControlLinearNode>
						<t>0.42799999999999999</t>
						<value>0.020001561207486297</value>
					</ControlLinearNode>
					<ControlLinearNode>
						<t>0.432</t>
						<value>0.020002420895809531</value>
					</ControlLinearNode>
					<ControlLinearNode>
						<t>0.436</t>
						<value>0.020005429453831828</value>
					</ControlLinearNode>
					<ControlLinearNode>
						<t>0.44</t>
						<value>0.02391119634938604</value>
					</ControlLinearNode>
					<ControlLinearNode>
						<t>0.44400000000000001</t>
						<value>0.045765021804915137</value>
					</ControlLinearNode>
					<ControlLinearNode>
						<t>0.44800000000000001</t>
						<value>0.066129755918372266</value>
					</ControlLinearNode>
					<ControlLinearNode>
						<t>0.45200000000000001</t>
						<value>0.086366227180408248</value>
					</ControlLinearNode>
					<ControlLinearNode>
						<t>0.45600000000000002</t>
						<value>0.11078950869156208</value>
					</ControlLinearNode>
					<ControlLinearNode>
						<t>0.46000000000000002</t>
						<value>0.1332842768789706</value>
					</ControlLinearNode>
					<ControlLinearNode>
						<t>0.46400000000000002</t>
						<value>0.16029067671034039</value>
					</ControlLinearNode>
					<ControlLinearNode>
						<t>0.46800000000000003</t>
						<value>0.18739154574395273</value>
					</ControlLinearNode>
					<ControlLinearNode>
						<t>0.47199999999999998</t>
						<value>0.21698699578435179</value>
					</ControlLinearNode>
					<ControlLinearNode>
						<t>0.47599999999999998</t>
						<value>0.24585381605631604</value>
					</ControlLinearNode>
					<ControlLinearNode>
						<t>0.47999999999999998</t>
						<value>0.27307729151085708</value>
					</ControlLinearNode>
					<ControlLinearNode>
						<t>0.48399999999999999</t>
						<value>0.29402098287656819</value>
					</ControlLinearNode>
					<ControlLinearNode>
						<t>0.48799999999999999</t>
						<value>0.30526754293792413</value>
					</ControlLinearNode>
					<ControlLinearNode>
						<t>0.49199999999999999</t>
						<value>0.3152409104276977</value>
					</ControlLinearNode>
					<ControlLinearNode>
						<t>0.496</t>
						<value>0.31812571060225919</value>
					</ControlLinearNode>
					<ControlLinearNode>
						<t>0.5</t>
						<value>0.31707844576995298</value>
					</ControlLinearNode>
					<ControlLinearNode>
						<t>0.504</t>
						<value>0.31313198677643767</value>
					</ControlLinearNode>
					<ControlLinearNode>
						<t>0.50800000000000001</t>
						<value>0.30350479246177259</value>
					</ControlLinearNode>
					<ControlLinearNode>
						<t>0.51200000000000001</t>
						<value>0.29524982746819595</value>
					</ControlLinearNode>
					<ControlLinearNode>
						<t>0.51600000000000001</t>
						<value>0.28504968091912891</value>
					</ControlLinearNode>
					<ControlLinearNode>
						<t>0.52000000000000002</t>
						<value>0.26955675668115026</value>
					</ControlLinearNode>
					<ControlLinearNode>
						<t>0.52400000000000002</t>
						<value>0.24969089506511208</value>
					</ControlLinearNode>
					<ControlLinearNode>
						<t>0.52800000000000002</t>
						<value>0.22651392503016021</value>
					</ControlLinearNode>
					<ControlLinearNode>
						<t>0.53200000000000003</t>
						<value>0.19682203567104192</value>
					</ControlLinearNode>
					<ControlLinearNode>
						<t>0.53600000000000003</t>
						<value>0.1645275300253882</value>
					</ControlLinearNode>
					<ControlLinearNode>
						<t>0.54000000000000004</t>
						<value>0.12697088300502171</value>
					</ControlLinearNode>
					<ControlLinearNode>
						<t>0.54400000000000004</t>
						<value>0.083021074900336986</value>
					</ControlLinearNode>
					<ControlLinearNode>
						<t>0.54800000000000004</t>
						<value>0.035598494810034215</value>
					</ControlLinearNode>
					<ControlLinearNode>
						<t>0.55200000000000005</t>
						<value>0.020005738867345198</value>
					</ControlLinearNode>
					<ControlLinearNode>
						<t>0.55600000000000005</t>
						<value>0.020002537222812165</value>
					</ControlLinearNode>
					<ControlLinearNode>
						<t>0.56000000000000005</t>
						<value>0.020001779325257051</value>
					</ControlLinearNode>
					<ControlLinearNode>
						<t>0.56399999999999995</t>
						<value>0.020001229604824242</value>
					</ControlLinearNode>
					<ControlLinearNode>
						<t>0.56799999999999995</t>
						<value>0.020000830328574904</value>
					</ControlLinearNode>
					<ControlLinearNode>
						<t>0.57199999999999995</t>
						<value>0.020000626049519507</value>
					</ControlLinearNode>
					<ControlLinearNode>
						<t>0.57599999999999996</t>
						<value>0.020000530389283816</value>
					</ControlLinearNode>
					<ControlLinearNode>
						<t>0.57999999999999996</t>
						<value>0.020000571837982279</value>
					</ControlLinearNode>
					<ControlLinearNode>
						<t>0.58399999999999996</t>
						<value>0.020000513334971371</value>
					</ControlLinearNode>
					<ControlLinearNode>
						<t>0.58799999999999997</t>
						<value>0.020000486168669604</value>
					</ControlLinearNode>
					<ControlLinearNode>
						<t>0.59199999999999997</t>
						<value>0.02000044847408541</value>
					</ControlLinearNode>
					<ControlLinearNode>
						<t>0.59599999999999997</t>
						<value>0.020000358610626413</value>
					</ControlLinearNode>
					<ControlLinearNode>
						<t>0.59999999999999998</t>
						<value>0.020000322391628318</value>
					</ControlLinearNode>
					<ControlLinearNode>
						<t>0.60399999999999998</t>
						<value>0.020000278562110348</value>
					</ControlLinearNode>
					<ControlLinearNode>
						<t>0.60799999999999998</t>
						<value>0.020000243901670534</value>
					</ControlLinearNode>
					<ControlLinearNode>
						<t>0.61199999999999999</t>
						<value>0.020000216903273409</value>
					</ControlLinearNode>
					<ControlLinearNode>
						<t>0.61599999999999999</t>
						<value>0.020000189036562557</value>
					</ControlLinearNode>
					<ControlLinearNode>
						<t>0.62</t>
						<value>0.02000016278764798</value>
					</ControlLinearNode>
					<ControlLinearNode>
						<t>0.624</t>
						<value>0.020000138606432832</value>
					</ControlLinearNode>
					<ControlLinearNode>
						<t>0.628</t>
						<value>0.020000120473986031</value>
					</ControlLinearNode>
					<ControlLinearNode>
						<t>0.63200000000000001</t>
						<value>0.020000105839573956</value>
					</ControlLinearNode>
					<ControlLinearNode>
						<t>0.63600000000000001</t>
						<value>0.02000009364033236</value>
					</ControlLinearNode>
					<ControlLinearNode>
						<t>0.64000000000000001</t>
						<value>0.020000085266947087</value>
					</ControlLinearNode>
					<ControlLinearNode>
						<t>0.64400000000000002</t>
						<value>0.020000078205491972</value>
					</ControlLinearNode>
					<ControlLinearNode>
						<t>0.64800000000000002</t>
						<value>0.020000072488521935</value>
					</ControlLinearNode>
					<ControlLinearNode>
						<t>0.65200000000000002</t>
						<value>0.020000067922475349</value>
					</ControlLinearNode>
					<ControlLinearNode>
						<t>0.65600000000000003</t>
						<value>0.020000064763095248</value>
					</ControlLinearNode>
					<ControlLinearNode>
						<t>0.66000000000000003</t>
						<value>0.020000061672280824</value>
					</ControlLinearNode>
					<ControlLinearNode>
						<t>0.66400000000000003</t>
						<value>0.020000059153983205</value>
					</ControlLinearNode>
					<ControlLinearNode>
						<t>0.66800000000000004</t>
						<value>0.020000058508980314</value>
					</ControlLinearNode>
					<ControlLinearNode>
						<t>0.67200000000000004</t>
						<value>0.020000055608042019</value>
					</ControlLinearNode>
					<ControlLinearNode>
						<t>0.67600000000000005</t>
						<value>0.020000053604510345</value>
					</ControlLinearNode>
					<ControlLinearNode>
						<t>0.68000000000000005</t>
						<value>0.020000052258406103</value>
					</ControlLinearNode>
					<ControlLinearNode>
						<t>0.68400000000000005</t>
						<value>0.020000051253257881</value>
					</ControlLinearNode>
					<ControlLinearNode>
						<t>0.68799999999999994</t>
						<value>0.020000050661409394</value>
					</ControlLinearNode>
					<ControlLinearNode>
						<t>0.69199999999999995</t>
						<value>0.020000050423456633</value>
					</ControlLinearNode>
					<ControlLinearNode>
						<t>0.69599999999999995</t>
						<value>0.020000050607868886</value>
					</ControlLinearNode>
					<ControlLinearNode>
						<t>0.69999999999999996</t>
						<value>0.020000051022345124</value>
					</ControlLinearNode>
					<ControlLinearNode>
						<t>0.70399999999999996</t>
						<value>0.020000051781692899</value>
					</ControlLinearNode>
					<ControlLinearNode>
						<t>0.70799999999999996</t>
						<value>0.020000052903163694</value>
					</ControlLinearNode>
					<ControlLinearNode>
						<t>0.71199999999999997</t>
						<value>0.020000054483167235</value>
					</ControlLinearNode>
					<ControlLinearNode>
						<t>0.71599999999999997</t>
						<value>0.020000056410442665</value>
					</ControlLinearNode>
					<ControlLinearNode>
						<t>0.71999999999999997</t>
						<value>0.020000058865922779</value>
					</ControlLinearNode>
					<ControlLinearNode>
						<t>0.72399999999999998</t>
						<value>0.020000061908719377</value>
					</ControlLinearNode>
					<ControlLinearNode>
						<t>0.72799999999999998</t>
						<value>0.02000006578903463</value>
					</ControlLinearNode>
					<ControlLinearNode>
						<t>0.73199999999999998</t>
						<value>0.020000070656228677</value>
					</ControlLinearNode>
					<ControlLinearNode>
						<t>0.73599999999999999</t>
						<value>0.020000076115076936</value>
					</ControlLinearNode>
					<ControlLinearNode>
						<t>0.73999999999999999</t>
						<value>0.020000083217085161</value>
					</ControlLinearNode>
					<ControlLinearNode>
						<t>0.74399999999999999</t>
						<value>0.020000088312132298</value>
					</ControlLinearNode>
					<ControlLinearNode>
						<t>0.748</t>
						<value>0.02000009418736368</value>
					</ControlLinearNode>
					<ControlLinearNode>
						<t>0.752</t>
						<value>0.020000102073814037</value>
					</ControlLinearNode>
					<ControlLinearNode>
						<t>0.75600000000000001</t>
						<value>0.020000111759652158</value>
					</ControlLinearNode>
					<ControlLinearNode>
						<t>0.76000000000000001</t>
						<value>0.020000124086699437</value>
					</ControlLinearNode>
					<ControlLinearNode>
						<t>0.76400000000000001</t>
						<value>0.020000143376868111</value>
					</ControlLinearNode>
					<ControlLinearNode>
						<t>0.76800000000000002</t>
						<value>0.020000160786108008</value>
					</ControlLinearNode>
					<ControlLinearNode>
						<t>0.77200000000000002</t>
						<value>0.020000189371751523</value>
					</ControlLinearNode>
					<ControlLinearNode>
						<t>0.77600000000000002</t>
						<value>0.020000201667981568</value>
					</ControlLinearNode>
					<ControlLinearNode>
						<t>0.78000000000000003</t>
						<value>0.020000214959244023</value>
					</ControlLinearNode>
					<ControlLinearNode>
						<t>0.78400000000000003</t>
						<value>0.020000225648980133</value>
					</ControlLinearNode>
					<ControlLinearNode>
						<t>0.78800000000000003</t>
						<value>0.020000234723921744</value>
					</ControlLinearNode>
					<ControlLinearNode>
						<t>0.79200000000000004</t>
						<value>0.020000246539866089</value>
					</ControlLinearNode>
					<ControlLinearNode>
						<t>0.79600000000000004</t>
						<value>0.020000259373486186</value>
					</ControlLinearNode>
					<ControlLinearNode>
						<t>0.80000000000000004</t>
						<value>0.020000273774534044</value>
					</ControlLinearNode>
					<ControlLinearNode>
						<t>0.80400000000000005</t>
						<value>0.020000290346770713</value>
					</ControlLinearNode>
					<ControlLinearNode>
						<t>0.80800000000000005</t>
						<value>0.020000303349518099</value>
					</ControlLinearNode>
					<ControlLinearNode>
						<t>0.81200000000000006</t>
						<value>0.020000313478157901</value>
					</ControlLinearNode>
					<ControlLinearNode>
						<t>0.81599999999999995</t>
						<value>0.020000324638450851</value>
					</ControlLinearNode>
					<ControlLinearNode>
						<t>0.81999999999999995</t>
						<value>0.020000333196520469</value>
					</ControlLinearNode>
					<ControlLinearNode>
						<t>0.82399999999999995</t>
						<value>0.020000338360408272</value>
					</ControlLinearNode>
					<ControlLinearNode>
						<t>0.82799999999999996</t>
						<value>0.020000344560261351</value>
					</ControlLinearNode>
					<ControlLinearNode>
						<t>0.83199999999999996</t>
						<value>0.02000035154555075</value>
					</ControlLinearNode>
					<ControlLinearNode>
						<t>0.83599999999999997</t>
						<value>0.020000359091411325</value>
					</ControlLinearNode>
					<ControlLinearNode>
						<t>0.83999999999999997</t>
						<value>0.020000367125603439</value>
					</ControlLinearNode>
					<ControlLinearNode>
						<t>0.84399999999999997</t>
						<value>0.020000375621325419</value>
					</ControlLinearNode>
					<ControlLinearNode>
						<t>0.84799999999999998</t>
						<value>0.020000384434850523</value>
					</ControlLinearNode>
					<ControlLinearNode>
						<t>0.85199999999999998</t>
						<value>0.020000394899715123</value>
					</ControlLinearNode>
					<ControlLinearNode>
						<t>0.85599999999999998</t>
						<value>0.020000402911326924</value>
					</ControlLinearNode>
					<ControlLinearNode>
						<t>0.85999999999999999</t>
						<value>0.020000412311516301</value>
					</ControlLinearNode>
					<ControlLinearNode>
						<t>0.86399999999999999</t>
						<value>0.020000421707718648</value>
					</ControlLinearNode>
					<ControlLinearNode>
						<t>0.86799999999999999</t>
						<value>0.02000043092373369</value>
					</ControlLinearNode>
					<ControlLinearNode>
						<t>0.872</t>
						<value>0.020000439900321347</value>
					</ControlLinearNode>
					<ControlLinearNode>
						<t>0.876</t>
						<value>0.020000451287909463</value>
					</ControlLinearNode>
					<ControlLinearNode>
						<t>0.88</t>
						<value>0.020000463577911694</value>
					</ControlLinearNode>
					<ControlLinearNode>
						<t>0.88400000000000001</t>
						<value>0.020000474545579627</value>
					</ControlLinearNode>
					<ControlLinearNode>
						<t>0.88800000000000001</t>
						<value>0.020000484957630953</value>
					</ControlLinearNode>
					<ControlLinearNode>
						<t>0.89200000000000002</t>
						<value>0.0200004942896095</value>
					</ControlLinearNode>
					<ControlLinearNode>
						<t>0.89600000000000002</t>
						<value>0.02000050215289103</value>
					</ControlLinearNode>
					<ControlLinearNode>
						<t>0.90000000000000002</t>
						<value>0.020000508898196236</value>
					</ControlLinearNode>
					<ControlLinearNode>
						<t>0.90400000000000003</t>
						<value>0.020000513779694383</value>
					</ControlLinearNode>
					<ControlLinearNode>
						<t>0.90800000000000003</t>
						<value>0.020000517754430725</value>
					</ControlLinearNode>
					<ControlLinearNode>
						<t>0.91200000000000003</t>
						<value>0.020000520225427924</value>
					</ControlLinearNode>
					<ControlLinearNode>
						<t>0.91600000000000004</t>
						<value>0.020000521229775546</value>
					</ControlLinearNode>
					<ControlLinearNode>
						<t>0.92000000000000004</t>
						<value>0.020000521054431293</value>
					</ControlLinearNode>
					<ControlLinearNode>
						<t>0.92400000000000004</t>
						<value>0.020000519351151033</value>
					</ControlLinearNode>
					<ControlLinearNode>
						<t>0.92800000000000005</t>
						<value>0.020000516623105133</value>
					</ControlLinearNode>
					<ControlLinearNode>
						<t>0.93200000000000005</t>
						<value>0.020000511335832489</value>
					</ControlLinearNode>
					<ControlLinearNode>
						<t>0.93600000000000005</t>
						<value>0.020000506999134235</value>
					</ControlLinearNode>
					<ControlLinearNode>
						<t>0.93999999999999995</t>
						<value>0.020000501151788187</value>
					</ControlLinearNode>
					<ControlLinearNode>
						<t>0.94399999999999995</t>
						<value>0.020000495687329194</value>
					</ControlLinearNode>
					<ControlLinearNode>
						<t>0.94799999999999995</t>
						<value>0.020000489624307231</value>
					</ControlLinearNode>
					<ControlLinearNode>
						<t>0.95199999999999996</t>
						<value>0.020000483160769661</value>
					</ControlLinearNode>
					<ControlLinearNode>
						<t>0.95599999999999996</t>
						<value>0.02000047884144613</value>
					</ControlLinearNode>
					<ControlLinearNode>
						<t>0.95999999999999996</t>
						<value>0.020000469770464595</value>
					</ControlLinearNode>
					<ControlLinearNode>
						<t>0.96399999999999997</t>
						<value>0.020000462129021769</value>
					</ControlLinearNode>
					<ControlLinearNode>
						<t>0.96799999999999997</t>
						<value>0.020000455465818797</value>
					</ControlLinearNode>
					<ControlLinearNode>
						<t>0.97199999999999998</t>
						<value>0.020000448942291325</value>
					</ControlLinearNode>
					<ControlLinearNode>
						<t>0.97599999999999998</t>
						<value>0.02000044285985788</value>
					</ControlLinearNode>
					<ControlLinearNode>
						<t>0.97999999999999998</t>
						<value>0.020000436215880633</value>
					</ControlLinearNode>
					<ControlLinearNode>
						<t>0.98399999999999999</t>
						<value>0.020000428983848129</value>
					</ControlLinearNode>
					<ControlLinearNode>
						<t>0.98799999999999999</t>
						<value>0.020000423323822774</value>
					</ControlLinearNode>
					<ControlLinearNode>
						<t>0.99199999999999999</t>
						<value>0.020000418011154771</value>
					</ControlLinearNode>
					<ControlLinearNode>
						<t>0.996</t>
						<value>0.020000412998636783</value>
					</ControlLinearNode>
					<ControlLinearNode>
						<t>1</t>
						<value>0.020000408120346962</value>
					</ControlLinearNode>
					<ControlLinearNode>
						<t>1.004</t>
						<value>0.020000405872646988</value>
					</ControlLinearNode>
					<ControlLinearNode>
						<t>1.008</t>
						<value>0.02000039954866676</value>
					</ControlLinearNode>
					<ControlLinearNode>
						<t>1.012</t>
						<value>0.020000395944656649</value>
					</ControlLinearNode>
					<ControlLinearNode>
						<t>1.016</t>
						<value>0.020000393714826339</value>
					</ControlLinearNode>
					<ControlLinearNode>
						<t>1.02</t>
						<value>0.020000390087641224</value>
					</ControlLinearNode>
					<ControlLinearNode>
						<t>1.024</t>
						<value>0.020000387563818958</value>
					</ControlLinearNode>
					<ControlLinearNode>
						<t>1.028</t>
						<value>0.020000380927079991</value>
					</ControlLinearNode>
					<ControlLinearNode>
						<t>1.032</t>
						<value>0.02000037004383776</value>
					</ControlLinearNode>
					<ControlLinearNode>
						<t>1.036</t>
						<value>0.020000361063878772</value>
					</ControlLinearNode>
					<ControlLinearNode>
						<t>1.04</t>
						<value>0.020000353491702941</value>
					</ControlLinearNode>
					<ControlLinearNode>
						<t>1.044</t>
						<value>0.020000348294904009</value>
					</ControlLinearNode>
					<ControlLinearNode>
						<t>1.048</t>
						<value>0.020000339119470793</value>
					</ControlLinearNode>
					<ControlLinearNode>
						<t>1.052</t>
						<value>0.020000337644925939</value>
					</ControlLinearNode>
					<ControlLinearNode>
						<t>1.056</t>
						<value>0.02000033811305485</value>
					</ControlLinearNode>
					<ControlLinearNode>
						<t>1.0600000000000001</t>
						<value>0.020000338344840093</value>
					</ControlLinearNode>
					<ControlLinearNode>
						<t>1.0640000000000001</t>
						<value>0.020000336048760708</value>
					</ControlLinearNode>
					<ControlLinearNode>
						<t>1.0680000000000001</t>
						<value>0.020000333216009327</value>
					</ControlLinearNode>
					<ControlLinearNode>
						<t>1.0720000000000001</t>
						<value>0.020000330360091745</value>
					</ControlLinearNode>
					<ControlLinearNode>
						<t>1.0760000000000001</t>
						<value>0.020000326937813593</value>
					</ControlLinearNode>
					<ControlLinearNode>
						<t>1.0800000000000001</t>
						<value>0.020000323260899459</value>
					</ControlLinearNode>
					<ControlLinearNode>
						<t>1.0840000000000001</t>
						<value>0.020000319469720348</value>
					</ControlLinearNode>
					<ControlLinearNode>
						<t>1.0880000000000001</t>
						<value>0.020000314814635253</value>
					</ControlLinearNode>
					<ControlLinearNode>
						<t>1.0920000000000001</t>
						<value>0.020000309758303254</value>
					</ControlLinearNode>
					<ControlLinearNode>
						<t>1.0960000000000001</t>
						<value>0.020000304577060816</value>
					</ControlLinearNode>
					<ControlLinearNode>
						<t>1.1000000000000001</t>
						<value>0.020000299773736966</value>
					</ControlLinearNode>
					<ControlLinearNode>
						<t>1.1040000000000001</t>
						<value>0.020000294642392995</value>
					</ControlLinearNode>
					<ControlLinearNode>
						<t>1.1080000000000001</t>
						<value>0.020000287560801088</value>
					</ControlLinearNode>
					<ControlLinearNode>
						<t>1.1120000000000001</t>
						<value>0.020000280461376859</value>
					</ControlLinearNode>
					<ControlLinearNode>
						<t>1.1160000000000001</t>
						<value>0.020000274098107382</value>
					</ControlLinearNode>
					<ControlLinearNode>
						<t>1.1200000000000001</t>
						<value>0.020000268010740965</value>
					</ControlLinearNode>
					<ControlLinearNode>
						<t>1.1240000000000001</t>
						<value>0.020000263276124072</value>
					</ControlLinearNode>
					<ControlLinearNode>
						<t>1.1279999999999999</t>
						<value>0.020000259369448721</value>
					</ControlLinearNode>
					<ControlLinearNode>
						<t>1.1319999999999999</t>
						<value>0.020000255760379768</value>
					</ControlLinearNode>
					<ControlLinearNode>
						<t>1.1359999999999999</t>
						<value>0.020000252437774767</value>
					</ControlLinearNode>
					<ControlLinearNode>
						<t>1.1399999999999999</t>
						<value>0.02000024945544699</value>
					</ControlLinearNode>
					<ControlLinearNode>
						<t>1.1439999999999999</t>
						<value>0.020000246653573025</value>
					</ControlLinearNode>
					<ControlLinearNode>
						<t>1.1479999999999999</t>
						<value>0.020000243883402415</value>
					</ControlLinearNode>
					<ControlLinearNode>
						<t>1.1519999999999999</t>
						<value>0.020000240227222948</value>
					</ControlLinearNode>
				</x_nodes>
				<min_nodes />
				<max_nodes />
				<kp>100</kp>
				<kv>20</kv>
			</ControlLinear>
			<ControlLinear name="FCLP_r">
				<is_model_control>true</is_model_control>
				<extrapolate>true</extrapolate>
				<default_min>0.02</default_min>
				<default_max>1</default_max>
				<filter_on>false</filter_on>
				<use_steps>false</use_steps>
				<x_nodes>
					<ControlLinearNode>
						<t>0</t>
						<value>0.020000380899732488</value>
					</ControlLinearNode>
					<ControlLinearNode>
						<t>0.0040000000000000001</t>
						<value>0.020000380236971725</value>
					</ControlLinearNode>
					<ControlLinearNode>
						<t>0.0080000000000000002</t>
						<value>0.0200003800317703</value>
					</ControlLinearNode>
					<ControlLinearNode>
						<t>0.012</t>
						<value>0.020000379618879856</value>
					</ControlLinearNode>
					<ControlLinearNode>
						<t>0.016</t>
						<value>0.020000379580093521</value>
					</ControlLinearNode>
					<ControlLinearNode>
						<t>0.02</t>
						<value>0.02000037941644647</value>
					</ControlLinearNode>
					<ControlLinearNode>
						<t>0.024</t>
						<value>0.020000377730313219</value>
					</ControlLinearNode>
					<ControlLinearNode>
						<t>0.028000000000000001</t>
						<value>0.020000376052482748</value>
					</ControlLinearNode>
					<ControlLinearNode>
						<t>0.032000000000000001</t>
						<value>0.020000373741709369</value>
					</ControlLinearNode>
					<ControlLinearNode>
						<t>0.035999999999999997</t>
						<value>0.020000371151403767</value>
					</ControlLinearNode>
					<ControlLinearNode>
						<t>0.040000000000000001</t>
						<value>0.020000368003009014</value>
					</ControlLinearNode>
					<ControlLinearNode>
						<t>0.043999999999999997</t>
						<value>0.020000364277254826</value>
					</ControlLinearNode>
					<ControlLinearNode>
						<t>0.048000000000000001</t>
						<value>0.020000359939152439</value>
					</ControlLinearNode>
					<ControlLinearNode>
						<t>0.051999999999999998</t>
						<value>0.020000354968734403</value>
					</ControlLinearNode>
					<ControlLinearNode>
						<t>0.056000000000000001</t>
						<value>0.02000034979647267</value>
					</ControlLinearNode>
					<ControlLinearNode>
						<t>0.059999999999999998</t>
						<value>0.020000343503598493</value>
					</ControlLinearNode>
					<ControlLinearNode>
						<t>0.064000000000000001</t>
						<value>0.020000336551409249</value>
					</ControlLinearNode>
					<ControlLinearNode>
						<t>0.068000000000000005</t>
						<value>0.020000328993176216</value>
					</ControlLinearNode>
					<ControlLinearNode>
						<t>0.071999999999999995</t>
						<value>0.020000320944871947</value>
					</ControlLinearNode>
					<ControlLinearNode>
						<t>0.075999999999999998</t>
						<value>0.020000312374221042</value>
					</ControlLinearNode>
					<ControlLinearNode>
						<t>0.080000000000000002</t>
						<value>0.020000303926176178</value>
					</ControlLinearNode>
					<ControlLinearNode>
						<t>0.084000000000000005</t>
						<value>0.020000294642986222</value>
					</ControlLinearNode>
					<ControlLinearNode>
						<t>0.087999999999999995</t>
						<value>0.02000028519430375</value>
					</ControlLinearNode>
					<ControlLinearNode>
						<t>0.091999999999999998</t>
						<value>0.020000276007980058</value>
					</ControlLinearNode>
					<ControlLinearNode>
						<t>0.096000000000000002</t>
						<value>0.020000266435315436</value>
					</ControlLinearNode>
					<ControlLinearNode>
						<t>0.10000000000000001</t>
						<value>0.020000257019880011</value>
					</ControlLinearNode>
					<ControlLinearNode>
						<t>0.104</t>
						<value>0.020000247992506218</value>
					</ControlLinearNode>
					<ControlLinearNode>
						<t>0.108</t>
						<value>0.020000239111177237</value>
					</ControlLinearNode>
					<ControlLinearNode>
						<t>0.112</t>
						<value>0.020000230178292094</value>
					</ControlLinearNode>
					<ControlLinearNode>
						<t>0.11600000000000001</t>
						<value>0.02000022092260097</value>
					</ControlLinearNode>
					<ControlLinearNode>
						<t>0.12</t>
						<value>0.020000212263061541</value>
					</ControlLinearNode>
					<ControlLinearNode>
						<t>0.124</t>
						<value>0.020000204236935909</value>
					</ControlLinearNode>
					<ControlLinearNode>
						<t>0.128</t>
						<value>0.020000196780593244</value>
					</ControlLinearNode>
					<ControlLinearNode>
						<t>0.13200000000000001</t>
						<value>0.02000018958434982</value>
					</ControlLinearNode>
					<ControlLinearNode>
						<t>0.13600000000000001</t>
						<value>0.020000182726025037</value>
					</ControlLinearNode>
					<ControlLinearNode>
						<t>0.14000000000000001</t>
						<value>0.020000176548106562</value>
					</ControlLinearNode>
					<ControlLinearNode>
						<t>0.14399999999999999</t>
						<value>0.020000170919860439</value>
					</ControlLinearNode>
					<ControlLinearNode>
						<t>0.14799999999999999</t>
						<value>0.020000165681791009</value>
					</ControlLinearNode>
					<ControlLinearNode>
						<t>0.152</t>
						<value>0.020000160948018063</value>
					</ControlLinearNode>
					<ControlLinearNode>
						<t>0.156</t>
						<value>0.020000156710794848</value>
					</ControlLinearNode>
					<ControlLinearNode>
						<t>0.16</t>
						<value>0.020000152928322683</value>
					</ControlLinearNode>
					<ControlLinearNode>
						<t>0.16400000000000001</t>
						<value>0.020000149581089657</value>
					</ControlLinearNode>
					<ControlLinearNode>
						<t>0.16800000000000001</t>
						<value>0.020000146715853099</value>
					</ControlLinearNode>
					<ControlLinearNode>
						<t>0.17199999999999999</t>
						<value>0.020000144270642811</value>
					</ControlLinearNode>
					<ControlLinearNode>
						<t>0.17599999999999999</t>
						<value>0.020000142313742111</value>
					</ControlLinearNode>
					<ControlLinearNode>
						<t>0.17999999999999999</t>
						<value>0.020000140738319835</value>
					</ControlLinearNode>
					<ControlLinearNode>
						<t>0.184</t>
						<value>0.020000139769842669</value>
					</ControlLinearNode>
					<ControlLinearNode>
						<t>0.188</t>
						<value>0.020000139117757981</value>
					</ControlLinearNode>
					<ControlLinearNode>
						<t>0.192</t>
						<value>0.020000138816550571</value>
					</ControlLinearNode>
					<ControlLinearNode>
						<t>0.19600000000000001</t>
						<value>0.020000138820599537</value>
					</ControlLinearNode>
					<ControlLinearNode>
						<t>0.20000000000000001</t>
						<value>0.020000138640470212</value>
					</ControlLinearNode>
					<ControlLinearNode>
						<t>0.20399999999999999</t>
						<value>0.020000138328928649</value>
					</ControlLinearNode>
					<ControlLinearNode>
						<t>0.20799999999999999</t>
						<value>0.020000138340393419</value>
					</ControlLinearNode>
					<ControlLinearNode>
						<t>0.21199999999999999</t>
						<value>0.02000013875242964</value>
					</ControlLinearNode>
					<ControlLinearNode>
						<t>0.216</t>
						<value>0.020000139437620055</value>
					</ControlLinearNode>
					<ControlLinearNode>
						<t>0.22</t>
						<value>0.020000140378628</value>
					</ControlLinearNode>
					<ControlLinearNode>
						<t>0.224</t>
						<value>0.020000141054871471</value>
					</ControlLinearNode>
					<ControlLinearNode>
						<t>0.22800000000000001</t>
						<value>0.020000142113599066</value>
					</ControlLinearNode>
					<ControlLinearNode>
						<t>0.23200000000000001</t>
						<value>0.020000143641592128</value>
					</ControlLinearNode>
					<ControlLinearNode>
						<t>0.23599999999999999</t>
						<value>0.020000145533639511</value>
					</ControlLinearNode>
					<ControlLinearNode>
						<t>0.23999999999999999</t>
						<value>0.020000148419682659</value>
					</ControlLinearNode>
					<ControlLinearNode>
						<t>0.24399999999999999</t>
						<value>0.020000150549068663</value>
					</ControlLinearNode>
					<ControlLinearNode>
						<t>0.248</t>
						<value>0.020000153433946025</value>
					</ControlLinearNode>
					<ControlLinearNode>
						<t>0.252</t>
						<value>0.020000156500823596</value>
					</ControlLinearNode>
					<ControlLinearNode>
						<t>0.25600000000000001</t>
						<value>0.020000159901490726</value>
					</ControlLinearNode>
					<ControlLinearNode>
						<t>0.26000000000000001</t>
						<value>0.020000163534768953</value>
					</ControlLinearNode>
					<ControlLinearNode>
						<t>0.26400000000000001</t>
						<value>0.020000167565279843</value>
					</ControlLinearNode>
					<ControlLinearNode>
						<t>0.26800000000000002</t>
						<value>0.020000171898547379</value>
					</ControlLinearNode>
					<ControlLinearNode>
						<t>0.27200000000000002</t>
						<value>0.020000176484666551</value>
					</ControlLinearNode>
					<ControlLinearNode>
						<t>0.27600000000000002</t>
						<value>0.0200001804958513</value>
					</ControlLinearNode>
					<ControlLinearNode>
						<t>0.28000000000000003</t>
						<value>0.02000018495276016</value>
					</ControlLinearNode>
					<ControlLinearNode>
						<t>0.28399999999999997</t>
						<value>0.020000190476114694</value>
					</ControlLinearNode>
					<ControlLinearNode>
						<t>0.28799999999999998</t>
						<value>0.020000196610913897</value>
					</ControlLinearNode>
					<ControlLinearNode>
						<t>0.29199999999999998</t>
						<value>0.020000203324561181</value>
					</ControlLinearNode>
					<ControlLinearNode>
						<t>0.29599999999999999</t>
						<value>0.020000210818778341</value>
					</ControlLinearNode>
					<ControlLinearNode>
						<t>0.29999999999999999</t>
						<value>0.020000219088640674</value>
					</ControlLinearNode>
					<ControlLinearNode>
						<t>0.30399999999999999</t>
						<value>0.020000227513009554</value>
					</ControlLinearNode>
					<ControlLinearNode>
						<t>0.308</t>
						<value>0.020000235769935384</value>
					</ControlLinearNode>
					<ControlLinearNode>
						<t>0.312</t>
						<value>0.020000244095645891</value>
					</ControlLinearNode>
					<ControlLinearNode>
						<t>0.316</t>
						<value>0.020000252938454567</value>
					</ControlLinearNode>
					<ControlLinearNode>
						<t>0.32000000000000001</t>
						<value>0.020000262816096716</value>
					</ControlLinearNode>
					<ControlLinearNode>
						<t>0.32400000000000001</t>
						<value>0.020000273565098849</value>
					</ControlLinearNode>
					<ControlLinearNode>
						<t>0.32800000000000001</t>
						<value>0.020000285656189741</value>
					</ControlLinearNode>
					<ControlLinearNode>
						<t>0.33200000000000002</t>
						<value>0.02000029933603659</value>
					</ControlLinearNode>
					<ControlLinearNode>
						<t>0.33600000000000002</t>
						<value>0.020000313485969031</value>
					</ControlLinearNode>
					<ControlLinearNode>
						<t>0.34000000000000002</t>
						<value>0.020000329814459032</value>
					</ControlLinearNode>
					<ControlLinearNode>
						<t>0.34399999999999997</t>
						<value>0.020000348148403967</value>
					</ControlLinearNode>
					<ControlLinearNode>
						<t>0.34799999999999998</t>
						<value>0.020000366956003379</value>
					</ControlLinearNode>
					<ControlLinearNode>
						<t>0.35199999999999998</t>
						<value>0.020000386361420385</value>
					</ControlLinearNode>
					<ControlLinearNode>
						<t>0.35599999999999998</t>
						<value>0.02000040807870684</value>
					</ControlLinearNode>
					<ControlLinearNode>
						<t>0.35999999999999999</t>
						<value>0.020000433883524724</value>
					</ControlLinearNode>
					<ControlLinearNode>
						<t>0.36399999999999999</t>
						<value>0.02000045850848919</value>
					</ControlLinearNode>
					<ControlLinearNode>
						<t>0.36799999999999999</t>
						<value>0.020000486040041041</value>
					</ControlLinearNode>
					<ControlLinearNode>
						<t>0.372</t>
						<value>0.020000516956719755</value>
					</ControlLinearNode>
					<ControlLinearNode>
						<t>0.376</t>
						<value>0.020000552481323191</value>
					</ControlLinearNode>
					<ControlLinearNode>
						<t>0.38</t>
						<value>0.020000593792859948</value>
					</ControlLinearNode>
					<ControlLinearNode>
						<t>0.38400000000000001</t>
						<value>0.020000640325573287</value>
					</ControlLinearNode>
					<ControlLinearNode>
						<t>0.38800000000000001</t>
						<value>0.020000695637295101</value>
					</ControlLinearNode>
					<ControlLinearNode>
						<t>0.39200000000000002</t>
						<value>0.020000747714434296</value>
					</ControlLinearNode>
					<ControlLinearNode>
						<t>0.39600000000000002</t>
						<value>0.020000820473845975</value>
					</ControlLinearNode>
					<ControlLinearNode>
						<t>0.40000000000000002</t>
						<value>0.020000859200889769</value>
					</ControlLinearNode>
					<ControlLinearNode>
						<t>0.40400000000000003</t>
						<value>0.020000901545194485</value>
					</ControlLinearNode>
					<ControlLinearNode>
						<t>0.40799999999999997</t>
						<value>0.020000946028773458</value>
					</ControlLinearNode>
					<ControlLinearNode>
						<t>0.41199999999999998</t>
						<value>0.020000990056774803</value>
					</ControlLinearNode>
					<ControlLinearNode>
						<t>0.41599999999999998</t>
						<value>0.020001034904632595</value>
					</ControlLinearNode>
					<ControlLinearNode>
						<t>0.41999999999999998</t>
						<value>0.020001075611004612</value>
					</ControlLinearNode>
					<ControlLinearNode>
						<t>0.42399999999999999</t>
						<value>0.020001111698100881</value>
					</ControlLinearNode>
					<ControlLinearNode>
						<t>0.42799999999999999</t>
						<value>0.020001141499901808</value>
					</ControlLinearNode>
					<ControlLinearNode>
						<t>0.432</t>
						<value>0.020001162907659284</value>
					</ControlLinearNode>
					<ControlLinearNode>
						<t>0.436</t>
						<value>0.020001170787301896</value>
					</ControlLinearNode>
					<ControlLinearNode>
						<t>0.44</t>
						<value>0.020001156716144483</value>
					</ControlLinearNode>
					<ControlLinearNode>
						<t>0.44400000000000001</t>
						<value>0.020001099729841366</value>
					</ControlLinearNode>
					<ControlLinearNode>
						<t>0.44800000000000001</t>
						<value>0.020001034613403593</value>
					</ControlLinearNode>
					<ControlLinearNode>
						<t>0.45200000000000001</t>
						<value>0.020000964304788062</value>
					</ControlLinearNode>
					<ControlLinearNode>
						<t>0.45600000000000002</t>
						<value>0.02000089650285216</value>
					</ControlLinearNode>
					<ControlLinearNode>
						<t>0.46000000000000002</t>
						<value>0.020000827541759969</value>
					</ControlLinearNode>
					<ControlLinearNode>
						<t>0.46400000000000002</t>
						<value>0.020000765136441532</value>
					</ControlLinearNode>
					<ControlLinearNode>
						<t>0.46800000000000003</t>
						<value>0.020000712797168398</value>
					</ControlLinearNode>
					<ControlLinearNode>
						<t>0.47199999999999998</t>
						<value>0.020000667234826609</value>
					</ControlLinearNode>
					<ControlLinearNode>
						<t>0.47599999999999998</t>
						<value>0.02000062400275552</value>
					</ControlLinearNode>
					<ControlLinearNode>
						<t>0.47999999999999998</t>
						<value>0.02000060287115326</value>
					</ControlLinearNode>
					<ControlLinearNode>
						<t>0.48399999999999999</t>
						<value>0.020000594570172121</value>
					</ControlLinearNode>
					<ControlLinearNode>
						<t>0.48799999999999999</t>
						<value>0.020000581562758631</value>
					</ControlLinearNode>
					<ControlLinearNode>
						<t>0.49199999999999999</t>
						<value>0.020000564829263233</value>
					</ControlLinearNode>
					<ControlLinearNode>
						<t>0.496</t>
						<value>0.020000550407426664</value>
					</ControlLinearNode>
					<ControlLinearNode>
						<t>0.5</t>
						<value>0.020000533850653521</value>
					</ControlLinearNode>
					<ControlLinearNode>
						<t>0.504</t>
						<value>0.020000517593380968</value>
					</ControlLinearNode>
					<ControlLinearNode>
						<t>0.50800000000000001</t>
						<value>0.020000501894746434</value>
					</ControlLinearNode>
					<ControlLinearNode>
						<t>0.51200000000000001</t>
						<value>0.020000488145774889</value>
					</ControlLinearNode>
					<ControlLinearNode>
						<t>0.51600000000000001</t>
						<value>0.020000478367683604</value>
					</ControlLinearNode>
					<ControlLinearNode>
						<t>0.52000000000000002</t>
						<value>0.020000473201596911</value>
					</ControlLinearNode>
					<ControlLinearNode>
						<t>0.52400000000000002</t>
						<value>0.020000472461476793</value>
					</ControlLinearNode>
					<ControlLinearNode>
						<t>0.52800000000000002</t>
						<value>0.02000047529904039</value>
					</ControlLinearNode>
					<ControlLinearNode>
						<t>0.53200000000000003</t>
						<value>0.020000481180962586</value>
					</ControlLinearNode>
					<ControlLinearNode>
						<t>0.53600000000000003</t>
						<value>0.020000489919796381</value>
					</ControlLinearNode>
					<ControlLinearNode>
						<t>0.54000000000000004</t>
						<value>0.02000049987026117</value>
					</ControlLinearNode>
					<ControlLinearNode>
						<t>0.54400000000000004</t>
						<value>0.020000507102294663</value>
					</ControlLinearNode>
					<ControlLinearNode>
						<t>0.54800000000000004</t>
						<value>0.020000513348233245</value>
					</ControlLinearNode>
					<ControlLinearNode>
						<t>0.55200000000000005</t>
						<value>0.020000516054941426</value>
					</ControlLinearNode>
					<ControlLinearNode>
						<t>0.55600000000000005</t>
						<value>0.020000517007296284</value>
					</ControlLinearNode>
					<ControlLinearNode>
						<t>0.56000000000000005</t>
						<value>0.020000514605679125</value>
					</ControlLinearNode>
					<ControlLinearNode>
						<t>0.56399999999999995</t>
						<value>0.020000502499227798</value>
					</ControlLinearNode>
					<ControlLinearNode>
						<t>0.56799999999999995</t>
						<value>0.020000463312713174</value>
					</ControlLinearNode>
					<ControlLinearNode>
						<t>0.57199999999999995</t>
						<value>0.020000417853997778</value>
					</ControlLinearNode>
					<ControlLinearNode>
						<t>0.57599999999999996</t>
						<value>0.020000405102789054</value>
					</ControlLinearNode>
					<ControlLinearNode>
						<t>0.57999999999999996</t>
						<value>0.020000420941007138</value>
					</ControlLinearNode>
					<ControlLinearNode>
						<t>0.58399999999999996</t>
						<value>0.020000430799096067</value>
					</ControlLinearNode>
					<ControlLinearNode>
						<t>0.58799999999999997</t>
						<value>0.020000439505722552</value>
					</ControlLinearNode>
					<ControlLinearNode>
						<t>0.59199999999999997</t>
						<value>0.020000447672770566</value>
					</ControlLinearNode>
					<ControlLinearNode>
						<t>0.59599999999999997</t>
						<value>0.020000456800528581</value>
					</ControlLinearNode>
					<ControlLinearNode>
						<t>0.59999999999999998</t>
						<value>0.020000458553993666</value>
					</ControlLinearNode>
					<ControlLinearNode>
						<t>0.60399999999999998</t>
						<value>0.020000455589317508</value>
					</ControlLinearNode>
					<ControlLinearNode>
						<t>0.60799999999999998</t>
						<value>0.020000449010444715</value>
					</ControlLinearNode>
					<ControlLinearNode>
						<t>0.61199999999999999</t>
						<value>0.020000440062012903</value>
					</ControlLinearNode>
					<ControlLinearNode>
						<t>0.61599999999999999</t>
						<value>0.020000429460926519</value>
					</ControlLinearNode>
					<ControlLinearNode>
						<t>0.62</t>
						<value>0.020000415017150702</value>
					</ControlLinearNode>
					<ControlLinearNode>
						<t>0.624</t>
						<value>0.020000385340922022</value>
					</ControlLinearNode>
					<ControlLinearNode>
						<t>0.628</t>
						<value>0.020000358863337543</value>
					</ControlLinearNode>
					<ControlLinearNode>
						<t>0.63200000000000001</t>
						<value>0.020000334206059064</value>
					</ControlLinearNode>
					<ControlLinearNode>
						<t>0.63600000000000001</t>
						<value>0.020000302096308497</value>
					</ControlLinearNode>
					<ControlLinearNode>
						<t>0.64000000000000001</t>
						<value>0.020000280506159582</value>
					</ControlLinearNode>
					<ControlLinearNode>
						<t>0.64400000000000002</t>
						<value>0.020000262573669877</value>
					</ControlLinearNode>
					<ControlLinearNode>
						<t>0.64800000000000002</t>
						<value>0.020000247469724799</value>
					</ControlLinearNode>
					<ControlLinearNode>
						<t>0.65200000000000002</t>
						<value>0.020000234498310364</value>
					</ControlLinearNode>
					<ControlLinearNode>
						<t>0.65600000000000003</t>
						<value>0.020000223909476835</value>
					</ControlLinearNode>
					<ControlLinearNode>
						<t>0.66000000000000003</t>
						<value>0.020000213965909792</value>
					</ControlLinearNode>
					<ControlLinearNode>
						<t>0.66400000000000003</t>
						<value>0.020000205432614826</value>
					</ControlLinearNode>
					<ControlLinearNode>
						<t>0.66800000000000004</t>
						<value>0.020000201459279814</value>
					</ControlLinearNode>
					<ControlLinearNode>
						<t>0.67200000000000004</t>
						<value>0.020000190889277451</value>
					</ControlLinearNode>
					<ControlLinearNode>
						<t>0.67600000000000005</t>
						<value>0.020000182567521087</value>
					</ControlLinearNode>
					<ControlLinearNode>
						<t>0.68000000000000005</t>
						<value>0.020000175957251776</value>
					</ControlLinearNode>
					<ControlLinearNode>
						<t>0.68400000000000005</t>
						<value>0.020000170862964538</value>
					</ControlLinearNode>
					<ControlLinearNode>
						<t>0.68799999999999994</t>
						<value>0.020000166977300261</value>
					</ControlLinearNode>
					<ControlLinearNode>
						<t>0.69199999999999995</t>
						<value>0.020000164158571282</value>
					</ControlLinearNode>
					<ControlLinearNode>
						<t>0.69599999999999995</t>
						<value>0.020000162267070468</value>
					</ControlLinearNode>
					<ControlLinearNode>
						<t>0.69999999999999996</t>
						<value>0.020000161370868828</value>
					</ControlLinearNode>
					<ControlLinearNode>
						<t>0.70399999999999996</t>
						<value>0.020000161416398113</value>
					</ControlLinearNode>
					<ControlLinearNode>
						<t>0.70799999999999996</t>
						<value>0.020000162460684388</value>
					</ControlLinearNode>
					<ControlLinearNode>
						<t>0.71199999999999997</t>
						<value>0.020000164548630694</value>
					</ControlLinearNode>
					<ControlLinearNode>
						<t>0.71599999999999997</t>
						<value>0.020000167895607025</value>
					</ControlLinearNode>
					<ControlLinearNode>
						<t>0.71999999999999997</t>
						<value>0.020000172615631435</value>
					</ControlLinearNode>
					<ControlLinearNode>
						<t>0.72399999999999998</t>
						<value>0.020000178912397741</value>
					</ControlLinearNode>
					<ControlLinearNode>
						<t>0.72799999999999998</t>
						<value>0.020000187315354488</value>
					</ControlLinearNode>
					<ControlLinearNode>
						<t>0.73199999999999998</t>
						<value>0.020000198100557288</value>
					</ControlLinearNode>
					<ControlLinearNode>
						<t>0.73599999999999999</t>
						<value>0.020000210237527939</value>
					</ControlLinearNode>
					<ControlLinearNode>
						<t>0.73999999999999999</t>
						<value>0.020000226789202567</value>
					</ControlLinearNode>
					<ControlLinearNode>
						<t>0.74399999999999999</t>
						<value>0.020000237563228985</value>
					</ControlLinearNode>
					<ControlLinearNode>
						<t>0.748</t>
						<value>0.020000250079960032</value>
					</ControlLinearNode>
					<ControlLinearNode>
						<t>0.752</t>
						<value>0.020000266896861046</value>
					</ControlLinearNode>
					<ControlLinearNode>
						<t>0.75600000000000001</t>
						<value>0.020000287120834057</value>
					</ControlLinearNode>
					<ControlLinearNode>
						<t>0.76000000000000001</t>
						<value>0.020000312223390087</value>
					</ControlLinearNode>
					<ControlLinearNode>
						<t>0.76400000000000001</t>
						<value>0.020000347747288753</value>
					</ControlLinearNode>
					<ControlLinearNode>
						<t>0.76800000000000002</t>
						<value>0.020000385070233266</value>
					</ControlLinearNode>
					<ControlLinearNode>
						<t>0.77200000000000002</t>
						<value>0.020000435206732208</value>
					</ControlLinearNode>
					<ControlLinearNode>
						<t>0.77600000000000002</t>
						<value>0.020000475903931253</value>
					</ControlLinearNode>
					<ControlLinearNode>
						<t>0.78000000000000003</t>
						<value>0.020000529553398434</value>
					</ControlLinearNode>
					<ControlLinearNode>
						<t>0.78400000000000003</t>
						<value>0.020000573588203781</value>
					</ControlLinearNode>
					<ControlLinearNode>
						<t>0.78800000000000003</t>
						<value>0.020000611764326132</value>
					</ControlLinearNode>
					<ControlLinearNode>
						<t>0.79200000000000004</t>
						<value>0.020000661202892189</value>
					</ControlLinearNode>
					<ControlLinearNode>
						<t>0.79600000000000004</t>
						<value>0.020000732357838863</value>
					</ControlLinearNode>
					<ControlLinearNode>
						<t>0.80000000000000004</t>
						<value>0.020000826332824056</value>
					</ControlLinearNode>
					<ControlLinearNode>
						<t>0.80400000000000005</t>
						<value>0.020000941377864026</value>
					</ControlLinearNode>
					<ControlLinearNode>
						<t>0.80800000000000005</t>
						<value>0.020001075967751324</value>
					</ControlLinearNode>
					<ControlLinearNode>
						<t>0.81200000000000006</t>
						<value>0.020001233957156191</value>
					</ControlLinearNode>
					<ControlLinearNode>
						<t>0.81599999999999995</t>
						<value>0.02000144305866234</value>
					</ControlLinearNode>
					<ControlLinearNode>
						<t>0.81999999999999995</t>
						<value>0.020001721637765861</value>
					</ControlLinearNode>
					<ControlLinearNode>
						<t>0.82399999999999995</t>
						<value>0.020002060215349185</value>
					</ControlLinearNode>
					<ControlLinearNode>
						<t>0.82799999999999996</t>
						<value>0.020002601063775809</value>
					</ControlLinearNode>
					<ControlLinearNode>
						<t>0.83199999999999996</t>
						<value>0.020003542184894637</value>
					</ControlLinearNode>
					<ControlLinearNode>
						<t>0.83599999999999997</t>
						<value>0.020004435570109082</value>
					</ControlLinearNode>
					<ControlLinearNode>
						<t>0.83999999999999997</t>
						<value>0.02000460076018688</value>
					</ControlLinearNode>
					<ControlLinearNode>
						<t>0.84399999999999997</t>
						<value>0.020004801934787275</value>
					</ControlLinearNode>
					<ControlLinearNode>
						<t>0.84799999999999998</t>
						<value>0.020005021145688501</value>
					</ControlLinearNode>
					<ControlLinearNode>
						<t>0.85199999999999998</t>
						<value>0.020005278220498964</value>
					</ControlLinearNode>
					<ControlLinearNode>
						<t>0.85599999999999998</t>
						<value>0.020005521536351795</value>
					</ControlLinearNode>
					<ControlLinearNode>
						<t>0.85999999999999999</t>
						<value>0.020005804131725556</value>
					</ControlLinearNode>
					<ControlLinearNode>
						<t>0.86399999999999999</t>
						<value>0.020006109907146703</value>
					</ControlLinearNode>
					<ControlLinearNode>
						<t>0.86799999999999999</t>
						<value>0.020006438929747992</value>
					</ControlLinearNode>
					<ControlLinearNode>
						<t>0.872</t>
						<value>0.02000679225588706</value>
					</ControlLinearNode>
					<ControlLinearNode>
						<t>0.876</t>
						<value>0.02000721539910964</value>
					</ControlLinearNode>
					<ControlLinearNode>
						<t>0.88</t>
						<value>0.020007693035225375</value>
					</ControlLinearNode>
					<ControlLinearNode>
						<t>0.88400000000000001</t>
						<value>0.020008158984214517</value>
					</ControlLinearNode>
					<ControlLinearNode>
						<t>0.88800000000000001</t>
						<value>0.020008688520369897</value>
					</ControlLinearNode>
					<ControlLinearNode>
						<t>0.89200000000000002</t>
						<value>0.020009265233997084</value>
					</ControlLinearNode>
					<ControlLinearNode>
						<t>0.89600000000000002</t>
						<value>0.020009869806584851</value>
					</ControlLinearNode>
					<ControlLinearNode>
						<t>0.90000000000000002</t>
						<value>0.02001053860658401</value>
					</ControlLinearNode>
					<ControlLinearNode>
						<t>0.90400000000000003</t>
						<value>0.020011225398830677</value>
					</ControlLinearNode>
					<ControlLinearNode>
						<t>0.90800000000000003</t>
						<value>0.020012018301169308</value>
					</ControlLinearNode>
					<ControlLinearNode>
						<t>0.91200000000000003</t>
						<value>0.020012868073286987</value>
					</ControlLinearNode>
					<ControlLinearNode>
						<t>0.91600000000000004</t>
						<value>0.020013754680060086</value>
					</ControlLinearNode>
					<ControlLinearNode>
						<t>0.92000000000000004</t>
						<value>0.020014653808037068</value>
					</ControlLinearNode>
					<ControlLinearNode>
						<t>0.92400000000000004</t>
						<value>0.020015499023349845</value>
					</ControlLinearNode>
					<ControlLinearNode>
						<t>0.92800000000000005</t>
						<value>0.020016243298082444</value>
					</ControlLinearNode>
					<ControlLinearNode>
						<t>0.93200000000000005</t>
						<value>0.020016676735441993</value>
					</ControlLinearNode>
					<ControlLinearNode>
						<t>0.93600000000000005</t>
						<value>0.020016996966464036</value>
					</ControlLinearNode>
					<ControlLinearNode>
						<t>0.93999999999999995</t>
						<value>0.020016955544389977</value>
					</ControlLinearNode>
					<ControlLinearNode>
						<t>0.94399999999999995</t>
						<value>0.020016620065097759</value>
					</ControlLinearNode>
					<ControlLinearNode>
						<t>0.94799999999999995</t>
						<value>0.020016032210541213</value>
					</ControlLinearNode>
					<ControlLinearNode>
						<t>0.95199999999999996</t>
						<value>0.020015272959763634</value>
					</ControlLinearNode>
					<ControlLinearNode>
						<t>0.95599999999999996</t>
						<value>0.020014639602679896</value>
					</ControlLinearNode>
					<ControlLinearNode>
						<t>0.95999999999999996</t>
						<value>0.020013506437784608</value>
					</ControlLinearNode>
					<ControlLinearNode>
						<t>0.96399999999999997</t>
						<value>0.020012423725369141</value>
					</ControlLinearNode>
					<ControlLinearNode>
						<t>0.96799999999999997</t>
						<value>0.020011477963574855</value>
					</ControlLinearNode>
					<ControlLinearNode>
						<t>0.97199999999999998</t>
						<value>0.020010601865569314</value>
					</ControlLinearNode>
					<ControlLinearNode>
						<t>0.97599999999999998</t>
						<value>0.020009950243255518</value>
					</ControlLinearNode>
					<ControlLinearNode>
						<t>0.97999999999999998</t>
						<value>0.020009119694884326</value>
					</ControlLinearNode>
					<ControlLinearNode>
						<t>0.98399999999999999</t>
						<value>0.020008373465842985</value>
					</ControlLinearNode>
					<ControlLinearNode>
						<t>0.98799999999999999</t>
						<value>0.020007792354951891</value>
					</ControlLinearNode>
					<ControlLinearNode>
						<t>0.99199999999999999</t>
						<value>0.020007271332635496</value>
					</ControlLinearNode>
					<ControlLinearNode>
						<t>0.996</t>
						<value>0.020006808310061332</value>
					</ControlLinearNode>
					<ControlLinearNode>
						<t>1</t>
						<value>0.02000639434068522</value>
					</ControlLinearNode>
					<ControlLinearNode>
						<t>1.004</t>
						<value>0.020006121608282367</value>
					</ControlLinearNode>
					<ControlLinearNode>
						<t>1.008</t>
						<value>0.02000570731530036</value>
					</ControlLinearNode>
					<ControlLinearNode>
						<t>1.012</t>
						<value>0.020005425136091701</value>
					</ControlLinearNode>
					<ControlLinearNode>
						<t>1.016</t>
						<value>0.020005198498300021</value>
					</ControlLinearNode>
					<ControlLinearNode>
						<t>1.02</t>
						<value>0.02000495731090569</value>
					</ControlLinearNode>
					<ControlLinearNode>
						<t>1.024</t>
						<value>0.020004761177896908</value>
					</ControlLinearNode>
					<ControlLinearNode>
						<t>1.028</t>
						<value>0.020004125809800863</value>
					</ControlLinearNode>
					<ControlLinearNode>
						<t>1.032</t>
						<value>0.02000257035754632</value>
					</ControlLinearNode>
					<ControlLinearNode>
						<t>1.036</t>
						<value>0.020001940652901996</value>
					</ControlLinearNode>
					<ControlLinearNode>
						<t>1.04</t>
						<value>0.020001577731210692</value>
					</ControlLinearNode>
					<ControlLinearNode>
						<t>1.044</t>
						<value>0.020001354208672575</value>
					</ControlLinearNode>
					<ControlLinearNode>
						<t>1.048</t>
						<value>0.020001152217182121</value>
					</ControlLinearNode>
					<ControlLinearNode>
						<t>1.052</t>
						<value>0.020001071045658785</value>
					</ControlLinearNode>
					<ControlLinearNode>
						<t>1.056</t>
						<value>0.020001013192897928</value>
					</ControlLinearNode>
					<ControlLinearNode>
						<t>1.0600000000000001</t>
						<value>0.020000963819965301</value>
					</ControlLinearNode>
					<ControlLinearNode>
						<t>1.0640000000000001</t>
						<value>0.020000914691375771</value>
					</ControlLinearNode>
					<ControlLinearNode>
						<t>1.0680000000000001</t>
						<value>0.020000869856684401</value>
					</ControlLinearNode>
					<ControlLinearNode>
						<t>1.0720000000000001</t>
						<value>0.020000829540497374</value>
					</ControlLinearNode>
					<ControlLinearNode>
						<t>1.0760000000000001</t>
						<value>0.020000787538807411</value>
					</ControlLinearNode>
					<ControlLinearNode>
						<t>1.0800000000000001</t>
						<value>0.020000747289271779</value>
					</ControlLinearNode>
					<ControlLinearNode>
						<t>1.0840000000000001</t>
						<value>0.020000710417506021</value>
					</ControlLinearNode>
					<ControlLinearNode>
						<t>1.0880000000000001</t>
						<value>0.020000676361183051</value>
					</ControlLinearNode>
					<ControlLinearNode>
						<t>1.0920000000000001</t>
						<value>0.020000648113921545</value>
					</ControlLinearNode>
					<ControlLinearNode>
						<t>1.0960000000000001</t>
						<value>0.020000621252512632</value>
					</ControlLinearNode>
					<ControlLinearNode>
						<t>1.1000000000000001</t>
						<value>0.020000598061780814</value>
					</ControlLinearNode>
					<ControlLinearNode>
						<t>1.1040000000000001</t>
						<value>0.020000575385366908</value>
					</ControlLinearNode>
					<ControlLinearNode>
						<t>1.1080000000000001</t>
						<value>0.020000550785331975</value>
					</ControlLinearNode>
					<ControlLinearNode>
						<t>1.1120000000000001</t>
						<value>0.020000527398722233</value>
					</ControlLinearNode>
					<ControlLinearNode>
						<t>1.1160000000000001</t>
						<value>0.020000507408071643</value>
					</ControlLinearNode>
					<ControlLinearNode>
						<t>1.1200000000000001</t>
						<value>0.020000488869707359</value>
					</ControlLinearNode>
					<ControlLinearNode>
						<t>1.1240000000000001</t>
						<value>0.020000474776456858</value>
					</ControlLinearNode>
					<ControlLinearNode>
						<t>1.1279999999999999</t>
						<value>0.020000463765584127</value>
					</ControlLinearNode>
					<ControlLinearNode>
						<t>1.1319999999999999</t>
						<value>0.020000453094249186</value>
					</ControlLinearNode>
					<ControlLinearNode>
						<t>1.1359999999999999</t>
						<value>0.020000443008722647</value>
					</ControlLinearNode>
					<ControlLinearNode>
						<t>1.1399999999999999</t>
						<value>0.020000434436573056</value>
					</ControlLinearNode>
					<ControlLinearNode>
						<t>1.1439999999999999</t>
						<value>0.020000426127532864</value>
					</ControlLinearNode>
					<ControlLinearNode>
						<t>1.1479999999999999</t>
						<value>0.02000041864396979</value>
					</ControlLinearNode>
					<ControlLinearNode>
						<t>1.1519999999999999</t>
						<value>0.020000409921858319</value>
					</ControlLinearNode>
				</x_nodes>
				<min_nodes />
				<max_nodes />
				<kp>100</kp>
				<kv>20</kv>
			</ControlLinear>
			<ControlLinear name="FCLA_r">
				<is_model_control>true</is_model_control>
				<extrapolate>true</extrapolate>
				<default_min>0.02</default_min>
				<default_max>1</default_max>
				<filter_on>false</filter_on>
				<use_steps>false</use_steps>
				<x_nodes>
					<ControlLinearNode>
						<t>0</t>
						<value>0.30153593549509139</value>
					</ControlLinearNode>
					<ControlLinearNode>
						<t>0.0040000000000000001</t>
						<value>0.30074415494767598</value>
					</ControlLinearNode>
					<ControlLinearNode>
						<t>0.0080000000000000002</t>
						<value>0.30006528857437859</value>
					</ControlLinearNode>
					<ControlLinearNode>
						<t>0.012</t>
						<value>0.29959410024567967</value>
					</ControlLinearNode>
					<ControlLinearNode>
						<t>0.016</t>
						<value>0.2992883425356509</value>
					</ControlLinearNode>
					<ControlLinearNode>
						<t>0.02</t>
						<value>0.29913882191149954</value>
					</ControlLinearNode>
					<ControlLinearNode>
						<t>0.024</t>
						<value>0.29910413161630223</value>
					</ControlLinearNode>
					<ControlLinearNode>
						<t>0.028000000000000001</t>
						<value>0.29883421600905208</value>
					</ControlLinearNode>
					<ControlLinearNode>
						<t>0.032000000000000001</t>
						<value>0.29914588584224816</value>
					</ControlLinearNode>
					<ControlLinearNode>
						<t>0.035999999999999997</t>
						<value>0.29960224095045834</value>
					</ControlLinearNode>
					<ControlLinearNode>
						<t>0.040000000000000001</t>
						<value>0.30031027907165425</value>
					</ControlLinearNode>
					<ControlLinearNode>
						<t>0.043999999999999997</t>
						<value>0.30129869766184153</value>
					</ControlLinearNode>
					<ControlLinearNode>
						<t>0.048000000000000001</t>
						<value>0.30261706209761402</value>
					</ControlLinearNode>
					<ControlLinearNode>
						<t>0.051999999999999998</t>
						<value>0.30430963488021168</value>
					</ControlLinearNode>
					<ControlLinearNode>
						<t>0.056000000000000001</t>
						<value>0.30620937066270182</value>
					</ControlLinearNode>
					<ControlLinearNode>
						<t>0.059999999999999998</t>
						<value>0.3088095306481724</value>
					</ControlLinearNode>
					<ControlLinearNode>
						<t>0.064000000000000001</t>
						<value>0.311896035762249</value>
					</ControlLinearNode>
					<ControlLinearNode>
						<t>0.068000000000000005</t>
						<value>0.31540435836900693</value>
					</ControlLinearNode>
					<ControlLinearNode>
						<t>0.071999999999999995</t>
						<value>0.31948835304226569</value>
					</ControlLinearNode>
					<ControlLinearNode>
						<t>0.075999999999999998</t>
						<value>0.32397768031406032</value>
					</ControlLinearNode>
					<ControlLinearNode>
						<t>0.080000000000000002</t>
						<value>0.32894765271513771</value>
					</ControlLinearNode>
					<ControlLinearNode>
						<t>0.084000000000000005</t>
						<value>0.3343955323401871</value>
					</ControlLinearNode>
					<ControlLinearNode>
						<t>0.087999999999999995</t>
						<value>0.34024180203456245</value>
					</ControlLinearNode>
					<ControlLinearNode>
						<t>0.091999999999999998</t>
						<value>0.34666067927497651</value>
					</ControlLinearNode>
					<ControlLinearNode>
						<t>0.096000000000000002</t>
						<value>0.35325598985161283</value>
					</ControlLinearNode>
					<ControlLinearNode>
						<t>0.10000000000000001</t>
						<value>0.36063973192917098</value>
					</ControlLinearNode>
					<ControlLinearNode>
						<t>0.104</t>
						<value>0.3685600823262038</value>
					</ControlLinearNode>
					<ControlLinearNode>
						<t>0.108</t>
						<value>0.37716861155662262</value>
					</ControlLinearNode>
					<ControlLinearNode>
						<t>0.112</t>
						<value>0.38715177867297768</value>
					</ControlLinearNode>
					<ControlLinearNode>
						<t>0.11600000000000001</t>
						<value>0.39864017937638246</value>
					</ControlLinearNode>
					<ControlLinearNode>
						<t>0.12</t>
						<value>0.41031690053422848</value>
					</ControlLinearNode>
					<ControlLinearNode>
						<t>0.124</t>
						<value>0.42184518581470848</value>
					</ControlLinearNode>
					<ControlLinearNode>
						<t>0.128</t>
						<value>0.43326289168694082</value>
					</ControlLinearNode>
					<ControlLinearNode>
						<t>0.13200000000000001</t>
						<value>0.44678542304914165</value>
					</ControlLinearNode>
					<ControlLinearNode>
						<t>0.13600000000000001</t>
						<value>0.46272183517728016</value>
					</ControlLinearNode>
					<ControlLinearNode>
						<t>0.14000000000000001</t>
						<value>0.47736309143866784</value>
					</ControlLinearNode>
					<ControlLinearNode>
						<t>0.14399999999999999</t>
						<value>0.49135019230483618</value>
					</ControlLinearNode>
					<ControlLinearNode>
						<t>0.14799999999999999</t>
						<value>0.5022002196822255</value>
					</ControlLinearNode>
					<ControlLinearNode>
						<t>0.152</t>
						<value>0.51233336136342778</value>
					</ControlLinearNode>
					<ControlLinearNode>
						<t>0.156</t>
						<value>0.51981868955916277</value>
					</ControlLinearNode>
					<ControlLinearNode>
						<t>0.16</t>
						<value>0.52353216935984104</value>
					</ControlLinearNode>
					<ControlLinearNode>
						<t>0.16400000000000001</t>
						<value>0.52688409636245648</value>
					</ControlLinearNode>
					<ControlLinearNode>
						<t>0.16800000000000001</t>
						<value>0.52933090973791308</value>
					</ControlLinearNode>
					<ControlLinearNode>
						<t>0.17199999999999999</t>
						<value>0.53075896629714625</value>
					</ControlLinearNode>
					<ControlLinearNode>
						<t>0.17599999999999999</t>
						<value>0.53113693988189081</value>
					</ControlLinearNode>
					<ControlLinearNode>
						<t>0.17999999999999999</t>
						<value>0.5308381119803085</value>
					</ControlLinearNode>
					<ControlLinearNode>
						<t>0.184</t>
						<value>0.52928769555202804</value>
					</ControlLinearNode>
					<ControlLinearNode>
						<t>0.188</t>
						<value>0.52711311719931941</value>
					</ControlLinearNode>
					<ControlLinearNode>
						<t>0.192</t>
						<value>0.52383975544257477</value>
					</ControlLinearNode>
					<ControlLinearNode>
						<t>0.19600000000000001</t>
						<value>0.51962559553391852</value>
					</ControlLinearNode>
					<ControlLinearNode>
						<t>0.20000000000000001</t>
						<value>0.50942845151684246</value>
					</ControlLinearNode>
					<ControlLinearNode>
						<t>0.20399999999999999</t>
						<value>0.49582569637099377</value>
					</ControlLinearNode>
					<ControlLinearNode>
						<t>0.20799999999999999</t>
						<value>0.48174369457462424</value>
					</ControlLinearNode>
					<ControlLinearNode>
						<t>0.21199999999999999</t>
						<value>0.46641978124370631</value>
					</ControlLinearNode>
					<ControlLinearNode>
						<t>0.216</t>
						<value>0.45216300170741303</value>
					</ControlLinearNode>
					<ControlLinearNode>
						<t>0.22</t>
						<value>0.43811505227610936</value>
					</ControlLinearNode>
					<ControlLinearNode>
						<t>0.224</t>
						<value>0.4254441544260279</value>
					</ControlLinearNode>
					<ControlLinearNode>
						<t>0.22800000000000001</t>
						<value>0.41388041821246396</value>
					</ControlLinearNode>
					<ControlLinearNode>
						<t>0.23200000000000001</t>
						<value>0.40261588473039384</value>
					</ControlLinearNode>
					<ControlLinearNode>
						<t>0.23599999999999999</t>
						<value>0.39252070468425332</value>
					</ControlLinearNode>
					<ControlLinearNode>
						<t>0.23999999999999999</t>
						<value>0.38277181976081731</value>
					</ControlLinearNode>
					<ControlLinearNode>
						<t>0.24399999999999999</t>
						<value>0.37420085948657172</value>
					</ControlLinearNode>
					<ControlLinearNode>
						<t>0.248</t>
						<value>0.36620241235366724</value>
					</ControlLinearNode>
					<ControlLinearNode>
						<t>0.252</t>
						<value>0.35969969474142111</value>
					</ControlLinearNode>
					<ControlLinearNode>
						<t>0.25600000000000001</t>
						<value>0.35357923862881135</value>
					</ControlLinearNode>
					<ControlLinearNode>
						<t>0.26000000000000001</t>
						<value>0.34873892658851363</value>
					</ControlLinearNode>
					<ControlLinearNode>
						<t>0.26400000000000001</t>
						<value>0.34413223132017723</value>
					</ControlLinearNode>
					<ControlLinearNode>
						<t>0.26800000000000002</t>
						<value>0.34060803390168404</value>
					</ControlLinearNode>
					<ControlLinearNode>
						<t>0.27200000000000002</t>
						<value>0.33656183957209423</value>
					</ControlLinearNode>
					<ControlLinearNode>
						<t>0.27600000000000002</t>
						<value>0.32945395564367425</value>
					</ControlLinearNode>
					<ControlLinearNode>
						<t>0.28000000000000003</t>
						<value>0.32277236223307471</value>
					</ControlLinearNode>
					<ControlLinearNode>
						<t>0.28399999999999997</t>
						<value>0.31554379453627152</value>
					</ControlLinearNode>
					<ControlLinearNode>
						<t>0.28799999999999998</t>
						<value>0.30852100999957749</value>
					</ControlLinearNode>
					<ControlLinearNode>
						<t>0.29199999999999998</t>
						<value>0.30195601510405951</value>
					</ControlLinearNode>
					<ControlLinearNode>
						<t>0.29599999999999999</t>
						<value>0.29563313006007919</value>
					</ControlLinearNode>
					<ControlLinearNode>
						<t>0.29999999999999999</t>
						<value>0.28972352217723957</value>
					</ControlLinearNode>
					<ControlLinearNode>
						<t>0.30399999999999999</t>
						<value>0.28181980593393985</value>
					</ControlLinearNode>
					<ControlLinearNode>
						<t>0.308</t>
						<value>0.27144575124447473</value>
					</ControlLinearNode>
					<ControlLinearNode>
						<t>0.312</t>
						<value>0.26160584055860375</value>
					</ControlLinearNode>
					<ControlLinearNode>
						<t>0.316</t>
						<value>0.25196066150108748</value>
					</ControlLinearNode>
					<ControlLinearNode>
						<t>0.32000000000000001</t>
						<value>0.2422179211864644</value>
					</ControlLinearNode>
					<ControlLinearNode>
						<t>0.32400000000000001</t>
						<value>0.23286894115958204</value>
					</ControlLinearNode>
					<ControlLinearNode>
						<t>0.32800000000000001</t>
						<value>0.22364816049239544</value>
					</ControlLinearNode>
					<ControlLinearNode>
						<t>0.33200000000000002</t>
						<value>0.21452889476297604</value>
					</ControlLinearNode>
					<ControlLinearNode>
						<t>0.33600000000000002</t>
						<value>0.20680262069294494</value>
					</ControlLinearNode>
					<ControlLinearNode>
						<t>0.34000000000000002</t>
						<value>0.19963044260487237</value>
					</ControlLinearNode>
					<ControlLinearNode>
						<t>0.34399999999999997</t>
						<value>0.19312778256187368</value>
					</ControlLinearNode>
					<ControlLinearNode>
						<t>0.34799999999999998</t>
						<value>0.18625936561795953</value>
					</ControlLinearNode>
					<ControlLinearNode>
						<t>0.35199999999999998</t>
						<value>0.17981182273285629</value>
					</ControlLinearNode>
					<ControlLinearNode>
						<t>0.35599999999999998</t>
						<value>0.17360631166720369</value>
					</ControlLinearNode>
					<ControlLinearNode>
						<t>0.35999999999999999</t>
						<value>0.16727405924428582</value>
					</ControlLinearNode>
					<ControlLinearNode>
						<t>0.36399999999999999</t>
						<value>0.1624822122669147</value>
					</ControlLinearNode>
					<ControlLinearNode>
						<t>0.36799999999999999</t>
						<value>0.15807725478413806</value>
					</ControlLinearNode>
					<ControlLinearNode>
						<t>0.372</t>
						<value>0.15392596639948625</value>
					</ControlLinearNode>
					<ControlLinearNode>
						<t>0.376</t>
						<value>0.14990394078228969</value>
					</ControlLinearNode>
					<ControlLinearNode>
						<t>0.38</t>
						<value>0.1459035065246454</value>
					</ControlLinearNode>
					<ControlLinearNode>
						<t>0.38400000000000001</t>
						<value>0.1424307259768445</value>
					</ControlLinearNode>
					<ControlLinearNode>
						<t>0.38800000000000001</t>
						<value>0.13926159966988019</value>
					</ControlLinearNode>
					<ControlLinearNode>
						<t>0.39200000000000002</t>
						<value>0.13681248475505656</value>
					</ControlLinearNode>
					<ControlLinearNode>
						<t>0.39600000000000002</t>
						<value>0.13701288050516636</value>
					</ControlLinearNode>
					<ControlLinearNode>
						<t>0.40000000000000002</t>
						<value>0.14001319244903415</value>
					</ControlLinearNode>
					<ControlLinearNode>
						<t>0.40400000000000003</t>
						<value>0.14319607521518798</value>
					</ControlLinearNode>
					<ControlLinearNode>
						<t>0.40799999999999997</t>
						<value>0.14645467257326383</value>
					</ControlLinearNode>
					<ControlLinearNode>
						<t>0.41199999999999998</t>
						<value>0.14950948512934253</value>
					</ControlLinearNode>
					<ControlLinearNode>
						<t>0.41599999999999998</t>
						<value>0.15276581387564467</value>
					</ControlLinearNode>
					<ControlLinearNode>
						<t>0.41999999999999998</t>
						<value>0.15573463058768958</value>
					</ControlLinearNode>
					<ControlLinearNode>
						<t>0.42399999999999999</t>
						<value>0.15875640394008744</value>
					</ControlLinearNode>
					<ControlLinearNode>
						<t>0.42799999999999999</t>
						<value>0.16170302322424884</value>
					</ControlLinearNode>
					<ControlLinearNode>
						<t>0.432</t>
						<value>0.16460621277160534</value>
					</ControlLinearNode>
					<ControlLinearNode>
						<t>0.436</t>
						<value>0.16667075362765327</value>
					</ControlLinearNode>
					<ControlLinearNode>
						<t>0.44</t>
						<value>0.16769810486560036</value>
					</ControlLinearNode>
					<ControlLinearNode>
						<t>0.44400000000000001</t>
						<value>0.16582299048488341</value>
					</ControlLinearNode>
					<ControlLinearNode>
						<t>0.44800000000000001</t>
						<value>0.16214756628405283</value>
					</ControlLinearNode>
					<ControlLinearNode>
						<t>0.45200000000000001</t>
						<value>0.15650058481875784</value>
					</ControlLinearNode>
					<ControlLinearNode>
						<t>0.45600000000000002</t>
						<value>0.14943600719717801</value>
					</ControlLinearNode>
					<ControlLinearNode>
						<t>0.46000000000000002</t>
						<value>0.13595944844501587</value>
					</ControlLinearNode>
					<ControlLinearNode>
						<t>0.46400000000000002</t>
						<value>0.11974568306489713</value>
					</ControlLinearNode>
					<ControlLinearNode>
						<t>0.46800000000000003</t>
						<value>0.10201552070427813</value>
					</ControlLinearNode>
					<ControlLinearNode>
						<t>0.47199999999999998</t>
						<value>0.082548608401674425</value>
					</ControlLinearNode>
					<ControlLinearNode>
						<t>0.47599999999999998</t>
						<value>0.057179492639446661</value>
					</ControlLinearNode>
					<ControlLinearNode>
						<t>0.47999999999999998</t>
						<value>0.033518638576175562</value>
					</ControlLinearNode>
					<ControlLinearNode>
						<t>0.48399999999999999</t>
						<value>0.021561083149690685</value>
					</ControlLinearNode>
					<ControlLinearNode>
						<t>0.48799999999999999</t>
						<value>0.020199578627646299</value>
					</ControlLinearNode>
					<ControlLinearNode>
						<t>0.49199999999999999</t>
						<value>0.020084860025141531</value>
					</ControlLinearNode>
					<ControlLinearNode>
						<t>0.496</t>
						<value>0.020059983840765166</value>
					</ControlLinearNode>
					<ControlLinearNode>
						<t>0.5</t>
						<value>0.02003897689839344</value>
					</ControlLinearNode>
					<ControlLinearNode>
						<t>0.504</t>
						<value>0.02002657132779314</value>
					</ControlLinearNode>
					<ControlLinearNode>
						<t>0.50800000000000001</t>
						<value>0.020023595635128948</value>
					</ControlLinearNode>
					<ControlLinearNode>
						<t>0.51200000000000001</t>
						<value>0.020023092346338259</value>
					</ControlLinearNode>
					<ControlLinearNode>
						<t>0.51600000000000001</t>
						<value>0.020023844905734778</value>
					</ControlLinearNode>
					<ControlLinearNode>
						<t>0.52000000000000002</t>
						<value>0.020025929417944278</value>
					</ControlLinearNode>
					<ControlLinearNode>
						<t>0.52400000000000002</t>
						<value>0.020029736436513037</value>
					</ControlLinearNode>
					<ControlLinearNode>
						<t>0.52800000000000002</t>
						<value>0.020036142113957277</value>
					</ControlLinearNode>
					<ControlLinearNode>
						<t>0.53200000000000003</t>
						<value>0.02004788475285697</value>
					</ControlLinearNode>
					<ControlLinearNode>
						<t>0.53600000000000003</t>
						<value>0.020072032999696111</value>
					</ControlLinearNode>
					<ControlLinearNode>
						<t>0.54000000000000004</t>
						<value>0.020299338873908501</value>
					</ControlLinearNode>
					<ControlLinearNode>
						<t>0.54400000000000004</t>
						<value>0.0221672083172278</value>
					</ControlLinearNode>
					<ControlLinearNode>
						<t>0.54800000000000004</t>
						<value>0.028570681626525363</value>
					</ControlLinearNode>
					<ControlLinearNode>
						<t>0.55200000000000005</t>
						<value>0.032999306100174937</value>
					</ControlLinearNode>
					<ControlLinearNode>
						<t>0.55600000000000005</t>
						<value>0.037048625927614966</value>
					</ControlLinearNode>
					<ControlLinearNode>
						<t>0.56000000000000005</t>
						<value>0.046455865166947989</value>
					</ControlLinearNode>
					<ControlLinearNode>
						<t>0.56399999999999995</t>
						<value>0.045927123549535862</value>
					</ControlLinearNode>
					<ControlLinearNode>
						<t>0.56799999999999995</t>
						<value>0.032297902757354204</value>
					</ControlLinearNode>
					<ControlLinearNode>
						<t>0.57199999999999995</t>
						<value>0.02216338875169744</value>
					</ControlLinearNode>
					<ControlLinearNode>
						<t>0.57599999999999996</t>
						<value>0.041515406629289472</value>
					</ControlLinearNode>
					<ControlLinearNode>
						<t>0.57999999999999996</t>
						<value>0.020554488038693888</value>
					</ControlLinearNode>
					<ControlLinearNode>
						<t>0.58399999999999996</t>
						<value>0.032917627772956912</value>
					</ControlLinearNode>
					<ControlLinearNode>
						<t>0.58799999999999997</t>
						<value>0.044506241349520963</value>
					</ControlLinearNode>
					<ControlLinearNode>
						<t>0.59199999999999997</t>
						<value>0.054833130959529665</value>
					</ControlLinearNode>
					<ControlLinearNode>
						<t>0.59599999999999997</t>
						<value>0.079343214087357464</value>
					</ControlLinearNode>
					<ControlLinearNode>
						<t>0.59999999999999998</t>
						<value>0.073665864209539161</value>
					</ControlLinearNode>
					<ControlLinearNode>
						<t>0.60399999999999998</t>
						<value>0.051016956016813268</value>
					</ControlLinearNode>
					<ControlLinearNode>
						<t>0.60799999999999998</t>
						<value>0.030097820938060151</value>
					</ControlLinearNode>
					<ControlLinearNode>
						<t>0.61199999999999999</t>
						<value>0.020235643820973027</value>
					</ControlLinearNode>
					<ControlLinearNode>
						<t>0.61599999999999999</t>
						<value>0.020067144151798794</value>
					</ControlLinearNode>
					<ControlLinearNode>
						<t>0.62</t>
						<value>0.020035379790877307</value>
					</ControlLinearNode>
					<ControlLinearNode>
						<t>0.624</t>
						<value>0.020024322845929459</value>
					</ControlLinearNode>
					<ControlLinearNode>
						<t>0.628</t>
						<value>0.020017640092378722</value>
					</ControlLinearNode>
					<ControlLinearNode>
						<t>0.63200000000000001</t>
						<value>0.020013092620064926</value>
					</ControlLinearNode>
					<ControlLinearNode>
						<t>0.63600000000000001</t>
						<value>0.020008885411312582</value>
					</ControlLinearNode>
					<ControlLinearNode>
						<t>0.64000000000000001</t>
						<value>0.020007468713130996</value>
					</ControlLinearNode>
					<ControlLinearNode>
						<t>0.64400000000000002</t>
						<value>0.020006439724738773</value>
					</ControlLinearNode>
					<ControlLinearNode>
						<t>0.64800000000000002</t>
						<value>0.020005669928030212</value>
					</ControlLinearNode>
					<ControlLinearNode>
						<t>0.65200000000000002</t>
						<value>0.020005078206202835</value>
					</ControlLinearNode>
					<ControlLinearNode>
						<t>0.65600000000000003</t>
						<value>0.020004632242420065</value>
					</ControlLinearNode>
					<ControlLinearNode>
						<t>0.66000000000000003</t>
						<value>0.020004248665476086</value>
					</ControlLinearNode>
					<ControlLinearNode>
						<t>0.66400000000000003</t>
						<value>0.020003935107535894</value>
					</ControlLinearNode>
					<ControlLinearNode>
						<t>0.66800000000000004</t>
						<value>0.02000377153020676</value>
					</ControlLinearNode>
					<ControlLinearNode>
						<t>0.67200000000000004</t>
						<value>0.020003456187276475</value>
					</ControlLinearNode>
					<ControlLinearNode>
						<t>0.67600000000000005</t>
						<value>0.020003236063597152</value>
					</ControlLinearNode>
					<ControlLinearNode>
						<t>0.68000000000000005</t>
						<value>0.020003061678322911</value>
					</ControlLinearNode>
					<ControlLinearNode>
						<t>0.68400000000000005</t>
						<value>0.020002919927543616</value>
					</ControlLinearNode>
					<ControlLinearNode>
						<t>0.68799999999999994</t>
						<value>0.02000280814198328</value>
					</ControlLinearNode>
					<ControlLinearNode>
						<t>0.69199999999999995</t>
						<value>0.020002722388827589</value>
					</ControlLinearNode>
					<ControlLinearNode>
						<t>0.69599999999999995</t>
						<value>0.020002662303167974</value>
					</ControlLinearNode>
					<ControlLinearNode>
						<t>0.69999999999999996</t>
						<value>0.020002623073100998</value>
					</ControlLinearNode>
					<ControlLinearNode>
						<t>0.70399999999999996</t>
						<value>0.020002606458300067</value>
					</ControlLinearNode>
					<ControlLinearNode>
						<t>0.70799999999999996</t>
						<value>0.020002612664072758</value>
					</ControlLinearNode>
					<ControlLinearNode>
						<t>0.71199999999999997</t>
						<value>0.02000264355088207</value>
					</ControlLinearNode>
					<ControlLinearNode>
						<t>0.71599999999999997</t>
						<value>0.02000269757401606</value>
					</ControlLinearNode>
					<ControlLinearNode>
						<t>0.71999999999999997</t>
						<value>0.020002779796771935</value>
					</ControlLinearNode>
					<ControlLinearNode>
						<t>0.72399999999999998</t>
						<value>0.020002893749898974</value>
					</ControlLinearNode>
					<ControlLinearNode>
						<t>0.72799999999999998</t>
						<value>0.020003050913991707</value>
					</ControlLinearNode>
					<ControlLinearNode>
						<t>0.73199999999999998</t>
						<value>0.020003258596151641</value>
					</ControlLinearNode>
					<ControlLinearNode>
						<t>0.73599999999999999</t>
						<value>0.020003501035456377</value>
					</ControlLinearNode>
					<ControlLinearNode>
						<t>0.73999999999999999</t>
						<value>0.020003826136958509</value>
					</ControlLinearNode>
					<ControlLinearNode>
						<t>0.74399999999999999</t>
						<value>0.020004083401799242</value>
					</ControlLinearNode>
					<ControlLinearNode>
						<t>0.748</t>
						<value>0.020004387551369084</value>
					</ControlLinearNode>
					<ControlLinearNode>
						<t>0.752</t>
						<value>0.020004805746634786</value>
					</ControlLinearNode>
					<ControlLinearNode>
						<t>0.75600000000000001</t>
						<value>0.020005336766034682</value>
					</ControlLinearNode>
					<ControlLinearNode>
						<t>0.76000000000000001</t>
						<value>0.020006037767873231</value>
					</ControlLinearNode>
					<ControlLinearNode>
						<t>0.76400000000000001</t>
						<value>0.020007256857758896</value>
					</ControlLinearNode>
					<ControlLinearNode>
						<t>0.76800000000000002</t>
						<value>0.020008330964835338</value>
					</ControlLinearNode>
					<ControlLinearNode>
						<t>0.77200000000000002</t>
						<value>0.020010293578500923</value>
					</ControlLinearNode>
					<ControlLinearNode>
						<t>0.77600000000000002</t>
						<value>0.02001122760892526</value>
					</ControlLinearNode>
					<ControlLinearNode>
						<t>0.78000000000000003</t>
						<value>0.020012412221197845</value>
					</ControlLinearNode>
					<ControlLinearNode>
						<t>0.78400000000000003</t>
						<value>0.020013444310516697</value>
					</ControlLinearNode>
					<ControlLinearNode>
						<t>0.78800000000000003</t>
						<value>0.020014343442112271</value>
					</ControlLinearNode>
					<ControlLinearNode>
						<t>0.79200000000000004</t>
						<value>0.020015641985966774</value>
					</ControlLinearNode>
					<ControlLinearNode>
						<t>0.79600000000000004</t>
						<value>0.020017242725957625</value>
					</ControlLinearNode>
					<ControlLinearNode>
						<t>0.80000000000000004</t>
						<value>0.020019209291199859</value>
					</ControlLinearNode>
					<ControlLinearNode>
						<t>0.80400000000000005</t>
						<value>0.020021661106396711</value>
					</ControlLinearNode>
					<ControlLinearNode>
						<t>0.80800000000000005</t>
						<value>0.020023674197316963</value>
					</ControlLinearNode>
					<ControlLinearNode>
						<t>0.81200000000000006</t>
						<value>0.020024996695789193</value>
					</ControlLinearNode>
					<ControlLinearNode>
						<t>0.81599999999999995</t>
						<value>0.020026569450385615</value>
					</ControlLinearNode>
					<ControlLinearNode>
						<t>0.81999999999999995</t>
						<value>0.020028252641665346</value>
					</ControlLinearNode>
					<ControlLinearNode>
						<t>0.82399999999999995</t>
						<value>0.020029953652706111</value>
					</ControlLinearNode>
					<ControlLinearNode>
						<t>0.82799999999999996</t>
						<value>0.020031988770519819</value>
					</ControlLinearNode>
					<ControlLinearNode>
						<t>0.83199999999999996</t>
						<value>0.020034366601880467</value>
					</ControlLinearNode>
					<ControlLinearNode>
						<t>0.83599999999999997</t>
						<value>0.020036676921835563</value>
					</ControlLinearNode>
					<ControlLinearNode>
						<t>0.83999999999999997</t>
						<value>0.020038792715216205</value>
					</ControlLinearNode>
					<ControlLinearNode>
						<t>0.84399999999999997</t>
						<value>0.020041187374744703</value>
					</ControlLinearNode>
					<ControlLinearNode>
						<t>0.84799999999999998</t>
						<value>0.02004389158558002</value>
					</ControlLinearNode>
					<ControlLinearNode>
						<t>0.85199999999999998</t>
						<value>0.02004709228987098</value>
					</ControlLinearNode>
					<ControlLinearNode>
						<t>0.85599999999999998</t>
						<value>0.020050335491867927</value>
					</ControlLinearNode>
					<ControlLinearNode>
						<t>0.85999999999999999</t>
						<value>0.020054589752552886</value>
					</ControlLinearNode>
					<ControlLinearNode>
						<t>0.86399999999999999</t>
						<value>0.020059345502839693</value>
					</ControlLinearNode>
					<ControlLinearNode>
						<t>0.86799999999999999</t>
						<value>0.020064318082063833</value>
					</ControlLinearNode>
					<ControlLinearNode>
						<t>0.872</t>
						<value>0.020069662047337556</value>
					</ControlLinearNode>
					<ControlLinearNode>
						<t>0.876</t>
						<value>0.020074453816438499</value>
					</ControlLinearNode>
					<ControlLinearNode>
						<t>0.88</t>
						<value>0.020077671534961972</value>
					</ControlLinearNode>
					<ControlLinearNode>
						<t>0.88400000000000001</t>
						<value>0.020092939649043906</value>
					</ControlLinearNode>
					<ControlLinearNode>
						<t>0.88800000000000001</t>
						<value>0.020085481499078274</value>
					</ControlLinearNode>
					<ControlLinearNode>
						<t>0.89200000000000002</t>
						<value>0.020096623651809066</value>
					</ControlLinearNode>
					<ControlLinearNode>
						<t>0.89600000000000002</t>
						<value>0.02009476863333284</value>
					</ControlLinearNode>
					<ControlLinearNode>
						<t>0.90000000000000002</t>
						<value>0.02009327412525734</value>
					</ControlLinearNode>
					<ControlLinearNode>
						<t>0.90400000000000003</t>
						<value>0.020091721208055829</value>
					</ControlLinearNode>
					<ControlLinearNode>
						<t>0.90800000000000003</t>
						<value>0.020088719355890936</value>
					</ControlLinearNode>
					<ControlLinearNode>
						<t>0.91200000000000003</t>
						<value>0.020100247359539417</value>
					</ControlLinearNode>
					<ControlLinearNode>
						<t>0.91600000000000004</t>
						<value>0.020082839989878337</value>
					</ControlLinearNode>
					<ControlLinearNode>
						<t>0.92000000000000004</t>
						<value>0.020085029348316605</value>
					</ControlLinearNode>
					<ControlLinearNode>
						<t>0.92400000000000004</t>
						<value>0.020081438726105509</value>
					</ControlLinearNode>
					<ControlLinearNode>
						<t>0.92800000000000005</t>
						<value>0.020074600120435371</value>
					</ControlLinearNode>
					<ControlLinearNode>
						<t>0.93200000000000005</t>
						<value>0.0200717476754507</value>
					</ControlLinearNode>
					<ControlLinearNode>
						<t>0.93600000000000005</t>
						<value>0.020065572704147834</value>
					</ControlLinearNode>
					<ControlLinearNode>
						<t>0.93999999999999995</t>
						<value>0.020061383081350533</value>
					</ControlLinearNode>
					<ControlLinearNode>
						<t>0.94399999999999995</t>
						<value>0.020065388816713658</value>
					</ControlLinearNode>
					<ControlLinearNode>
						<t>0.94799999999999995</t>
						<value>0.020064293501615815</value>
					</ControlLinearNode>
					<ControlLinearNode>
						<t>0.95199999999999996</t>
						<value>0.020058283233283014</value>
					</ControlLinearNode>
					<ControlLinearNode>
						<t>0.95599999999999996</t>
						<value>0.020067216191151274</value>
					</ControlLinearNode>
					<ControlLinearNode>
						<t>0.95999999999999996</t>
						<value>0.02007110121785317</value>
					</ControlLinearNode>
					<ControlLinearNode>
						<t>0.96399999999999997</t>
						<value>0.02006046147077916</value>
					</ControlLinearNode>
					<ControlLinearNode>
						<t>0.96799999999999997</t>
						<value>0.020039933089063135</value>
					</ControlLinearNode>
					<ControlLinearNode>
						<t>0.97199999999999998</t>
						<value>0.020037928005819508</value>
					</ControlLinearNode>
					<ControlLinearNode>
						<t>0.97599999999999998</t>
						<value>0.020062819641458361</value>
					</ControlLinearNode>
					<ControlLinearNode>
						<t>0.97999999999999998</t>
						<value>0.020052201170602447</value>
					</ControlLinearNode>
					<ControlLinearNode>
						<t>0.98399999999999999</t>
						<value>0.020037396838332173</value>
					</ControlLinearNode>
					<ControlLinearNode>
						<t>0.98799999999999999</t>
						<value>0.020036080308137971</value>
					</ControlLinearNode>
					<ControlLinearNode>
						<t>0.99199999999999999</t>
						<value>0.020034727586107273</value>
					</ControlLinearNode>
					<ControlLinearNode>
						<t>0.996</t>
						<value>0.020030838968760765</value>
					</ControlLinearNode>
					<ControlLinearNode>
						<t>1</t>
						<value>0.020028562867486617</value>
					</ControlLinearNode>
					<ControlLinearNode>
						<t>1.004</t>
						<value>0.020029467318125924</value>
					</ControlLinearNode>
					<ControlLinearNode>
						<t>1.008</t>
						<value>0.020026771073869513</value>
					</ControlLinearNode>
					<ControlLinearNode>
						<t>1.012</t>
						<value>0.020026163153551168</value>
					</ControlLinearNode>
					<ControlLinearNode>
						<t>1.016</t>
						<value>0.020026010995426769</value>
					</ControlLinearNode>
					<ControlLinearNode>
						<t>1.02</t>
						<value>0.020024730964442228</value>
					</ControlLinearNode>
					<ControlLinearNode>
						<t>1.024</t>
						<value>0.020024120923291203</value>
					</ControlLinearNode>
					<ControlLinearNode>
						<t>1.028</t>
						<value>0.020023215748715011</value>
					</ControlLinearNode>
					<ControlLinearNode>
						<t>1.032</t>
						<value>0.02002118744224975</value>
					</ControlLinearNode>
					<ControlLinearNode>
						<t>1.036</t>
						<value>0.020019788923361793</value>
					</ControlLinearNode>
					<ControlLinearNode>
						<t>1.04</t>
						<value>0.020018455326829675</value>
					</ControlLinearNode>
					<ControlLinearNode>
						<t>1.044</t>
						<value>0.020019799105547947</value>
					</ControlLinearNode>
					<ControlLinearNode>
						<t>1.048</t>
						<value>0.02001427252000108</value>
					</ControlLinearNode>
					<ControlLinearNode>
						<t>1.052</t>
						<value>0.02001433364549773</value>
					</ControlLinearNode>
					<ControlLinearNode>
						<t>1.056</t>
						<value>0.020014920294126912</value>
					</ControlLinearNode>
					<ControlLinearNode>
						<t>1.0600000000000001</t>
						<value>0.020015478309867319</value>
					</ControlLinearNode>
					<ControlLinearNode>
						<t>1.0640000000000001</t>
						<value>0.020015364676304676</value>
					</ControlLinearNode>
					<ControlLinearNode>
						<t>1.0680000000000001</t>
						<value>0.020015163210958198</value>
					</ControlLinearNode>
					<ControlLinearNode>
						<t>1.0720000000000001</t>
						<value>0.020014975377558038</value>
					</ControlLinearNode>
					<ControlLinearNode>
						<t>1.0760000000000001</t>
						<value>0.020014798123840504</value>
					</ControlLinearNode>
					<ControlLinearNode>
						<t>1.0800000000000001</t>
						<value>0.020014631408088596</value>
					</ControlLinearNode>
					<ControlLinearNode>
						<t>1.0840000000000001</t>
						<value>0.020014471855418339</value>
					</ControlLinearNode>
					<ControlLinearNode>
						<t>1.0880000000000001</t>
						<value>0.020014233752640293</value>
					</ControlLinearNode>
					<ControlLinearNode>
						<t>1.0920000000000001</t>
						<value>0.020013921836731112</value>
					</ControlLinearNode>
					<ControlLinearNode>
						<t>1.0960000000000001</t>
						<value>0.020013626622095708</value>
					</ControlLinearNode>
					<ControlLinearNode>
						<t>1.1000000000000001</t>
						<value>0.02001336075617928</value>
					</ControlLinearNode>
					<ControlLinearNode>
						<t>1.1040000000000001</t>
						<value>0.020013096959951945</value>
					</ControlLinearNode>
					<ControlLinearNode>
						<t>1.1080000000000001</t>
						<value>0.020012730170711316</value>
					</ControlLinearNode>
					<ControlLinearNode>
						<t>1.1120000000000001</t>
						<value>0.020012376423466316</value>
					</ControlLinearNode>
					<ControlLinearNode>
						<t>1.1160000000000001</t>
						<value>0.020012064187530397</value>
					</ControlLinearNode>
					<ControlLinearNode>
						<t>1.1200000000000001</t>
						<value>0.020011772410273135</value>
					</ControlLinearNode>
					<ControlLinearNode>
						<t>1.1240000000000001</t>
						<value>0.020011531313975109</value>
					</ControlLinearNode>
					<ControlLinearNode>
						<t>1.1279999999999999</t>
						<value>0.020011315995287111</value>
					</ControlLinearNode>
					<ControlLinearNode>
						<t>1.1319999999999999</t>
						<value>0.02001112056844933</value>
					</ControlLinearNode>
					<ControlLinearNode>
						<t>1.1359999999999999</t>
						<value>0.020010941001951547</value>
					</ControlLinearNode>
					<ControlLinearNode>
						<t>1.1399999999999999</t>
						<value>0.020010773931192893</value>
					</ControlLinearNode>
					<ControlLinearNode>
						<t>1.1439999999999999</t>
						<value>0.020010616653660052</value>
					</ControlLinearNode>
					<ControlLinearNode>
						<t>1.1479999999999999</t>
						<value>0.020010456717204684</value>
					</ControlLinearNode>
					<ControlLinearNode>
						<t>1.1519999999999999</t>
						<value>0.020010232782793791</value>
					</ControlLinearNode>
				</x_nodes>
				<min_nodes />
				<max_nodes />
				<kp>100</kp>
				<kv>20</kv>
			</ControlLinear>
			<ControlLinear name="FCM_r">
				<is_model_control>true</is_model_control>
				<extrapolate>true</extrapolate>
				<default_min>0.02</default_min>
				<default_max>1</default_max>
				<filter_on>false</filter_on>
				<use_steps>false</use_steps>
				<x_nodes>
					<ControlLinearNode>
						<t>0</t>
						<value>0.17937469536404183</value>
					</ControlLinearNode>
					<ControlLinearNode>
						<t>0.0040000000000000001</t>
						<value>0.17243867509729119</value>
					</ControlLinearNode>
					<ControlLinearNode>
						<t>0.0080000000000000002</t>
						<value>0.16505102890797246</value>
					</ControlLinearNode>
					<ControlLinearNode>
						<t>0.012</t>
						<value>0.15741325633475164</value>
					</ControlLinearNode>
					<ControlLinearNode>
						<t>0.016</t>
						<value>0.14957055849905693</value>
					</ControlLinearNode>
					<ControlLinearNode>
						<t>0.02</t>
						<value>0.14147467732914709</value>
					</ControlLinearNode>
					<ControlLinearNode>
						<t>0.024</t>
						<value>0.1326877248135879</value>
					</ControlLinearNode>
					<ControlLinearNode>
						<t>0.028000000000000001</t>
						<value>0.12409364682334978</value>
					</ControlLinearNode>
					<ControlLinearNode>
						<t>0.032000000000000001</t>
						<value>0.11432537657648496</value>
					</ControlLinearNode>
					<ControlLinearNode>
						<t>0.035999999999999997</t>
						<value>0.10475240747072179</value>
					</ControlLinearNode>
					<ControlLinearNode>
						<t>0.040000000000000001</t>
						<value>0.095383817011380254</value>
					</ControlLinearNode>
					<ControlLinearNode>
						<t>0.043999999999999997</t>
						<value>0.086387058361204527</value>
					</ControlLinearNode>
					<ControlLinearNode>
						<t>0.048000000000000001</t>
						<value>0.077884242409571827</value>
					</ControlLinearNode>
					<ControlLinearNode>
						<t>0.051999999999999998</t>
						<value>0.069977895589670491</value>
					</ControlLinearNode>
					<ControlLinearNode>
						<t>0.056000000000000001</t>
						<value>0.063683678946156688</value>
					</ControlLinearNode>
					<ControlLinearNode>
						<t>0.059999999999999998</t>
						<value>0.057144338244451275</value>
					</ControlLinearNode>
					<ControlLinearNode>
						<t>0.064000000000000001</t>
						<value>0.050914362044798135</value>
					</ControlLinearNode>
					<ControlLinearNode>
						<t>0.068000000000000005</t>
						<value>0.044304931595289684</value>
					</ControlLinearNode>
					<ControlLinearNode>
						<t>0.071999999999999995</t>
						<value>0.038547980038359998</value>
					</ControlLinearNode>
					<ControlLinearNode>
						<t>0.075999999999999998</t>
						<value>0.033443333944537079</value>
					</ControlLinearNode>
					<ControlLinearNode>
						<t>0.080000000000000002</t>
						<value>0.027999715537139959</value>
					</ControlLinearNode>
					<ControlLinearNode>
						<t>0.084000000000000005</t>
						<value>0.024730157494906879</value>
					</ControlLinearNode>
					<ControlLinearNode>
						<t>0.087999999999999995</t>
						<value>0.022552377932430697</value>
					</ControlLinearNode>
					<ControlLinearNode>
						<t>0.091999999999999998</t>
						<value>0.020274854293710207</value>
					</ControlLinearNode>
					<ControlLinearNode>
						<t>0.096000000000000002</t>
						<value>0.020340950163819947</value>
					</ControlLinearNode>
					<ControlLinearNode>
						<t>0.10000000000000001</t>
						<value>0.020214774025449994</value>
					</ControlLinearNode>
					<ControlLinearNode>
						<t>0.104</t>
						<value>0.020192271002524187</value>
					</ControlLinearNode>
					<ControlLinearNode>
						<t>0.108</t>
						<value>0.020102431481742268</value>
					</ControlLinearNode>
					<ControlLinearNode>
						<t>0.112</t>
						<value>0.0200890805070396</value>
					</ControlLinearNode>
					<ControlLinearNode>
						<t>0.11600000000000001</t>
						<value>0.020105306249899972</value>
					</ControlLinearNode>
					<ControlLinearNode>
						<t>0.12</t>
						<value>0.020280268700023991</value>
					</ControlLinearNode>
					<ControlLinearNode>
						<t>0.124</t>
						<value>0.020104259043874945</value>
					</ControlLinearNode>
					<ControlLinearNode>
						<t>0.128</t>
						<value>0.020051297474117932</value>
					</ControlLinearNode>
					<ControlLinearNode>
						<t>0.13200000000000001</t>
						<value>0.020052364780285374</value>
					</ControlLinearNode>
					<ControlLinearNode>
						<t>0.13600000000000001</t>
						<value>0.020075180273216166</value>
					</ControlLinearNode>
					<ControlLinearNode>
						<t>0.14000000000000001</t>
						<value>0.020090054769491644</value>
					</ControlLinearNode>
					<ControlLinearNode>
						<t>0.14399999999999999</t>
						<value>0.020168132682990621</value>
					</ControlLinearNode>
					<ControlLinearNode>
						<t>0.14799999999999999</t>
						<value>0.020041071069157285</value>
					</ControlLinearNode>
					<ControlLinearNode>
						<t>0.152</t>
						<value>0.020032831571697184</value>
					</ControlLinearNode>
					<ControlLinearNode>
						<t>0.156</t>
						<value>0.020018092374740292</value>
					</ControlLinearNode>
					<ControlLinearNode>
						<t>0.16</t>
						<value>0.020011210309890563</value>
					</ControlLinearNode>
					<ControlLinearNode>
						<t>0.16400000000000001</t>
						<value>0.020008044707067029</value>
					</ControlLinearNode>
					<ControlLinearNode>
						<t>0.16800000000000001</t>
						<value>0.020006116217128729</value>
					</ControlLinearNode>
					<ControlLinearNode>
						<t>0.17199999999999999</t>
						<value>0.020004814762176786</value>
					</ControlLinearNode>
					<ControlLinearNode>
						<t>0.17599999999999999</t>
						<value>0.020003914604655944</value>
					</ControlLinearNode>
					<ControlLinearNode>
						<t>0.17999999999999999</t>
						<value>0.020003259006339612</value>
					</ControlLinearNode>
					<ControlLinearNode>
						<t>0.184</t>
						<value>0.020002783566788532</value>
					</ControlLinearNode>
					<ControlLinearNode>
						<t>0.188</t>
						<value>0.020002408557493408</value>
					</ControlLinearNode>
					<ControlLinearNode>
						<t>0.192</t>
						<value>0.020002105003641951</value>
					</ControlLinearNode>
					<ControlLinearNode>
						<t>0.19600000000000001</t>
						<value>0.02000185642449083</value>
					</ControlLinearNode>
					<ControlLinearNode>
						<t>0.20000000000000001</t>
						<value>0.020001616315401004</value>
					</ControlLinearNode>
					<ControlLinearNode>
						<t>0.20399999999999999</t>
						<value>0.020001407670062282</value>
					</ControlLinearNode>
					<ControlLinearNode>
						<t>0.20799999999999999</t>
[truncated: 1,570,494 more chars]
