# Supplementary material for: Hindlimb kinematics, kinetics and muscle dynamics during sit-to-stand and sit-to-walk transitions in emus (Dromaius novaehollandiae)
Source: J Exp Biol. 2024 Dec 2;227(24):jeb247519. doi: 10.1242/jeb.247519 (PMC11708823; doi:10.1242/jeb.247519)
Supplement: Dataset 1. [file jexbio-227-247519-Dataset1.zip › Dataset1/DataS1/Static Simulation/sts_exemplar_trial_STO_minus5TSL/emu_osimm_tuneTSL_scaledR_STO_minus5TSL_sts_force.sto]

ModelForces
version=1
nRows=289
nColumns=74
inDegrees=no

This file contains the forces exerted on a model during a simulation.

A force is a generalized force, meaning that it can be either a force (N) or a torque (Nm).

Units are S.I. units (second, meters, Newtons, ...)
If the header above contains a line with 'inDegrees', this indicates whether rotational values are in degrees (yes) or radians (no).

endheader
time	IC_r	ILPR_r	ILPOa_r	ILPOp_r	AMB_r	FMTL_r	FMTI_r	FMTM_r	ILFB_r	FCLP_r	FCLA_r	FCM_r	IFE_r	ITCr_r	ITM_r	ITCaa_r	ITCap_r	ISF_r	IFI_r	OMII_r	OMIP_r	CFP_r	PIFML_r	GL_r	GI_r	GM_r	FL_r	TCf_r	TCt_r	EDL_r	FDL_r	FHL_r	FP2_r	FPP2_r	FP3_r	FPP3_r	FP4_r	MY	MX	MZ	FY	FZ	FX	Hip_flexion_reserve	Hip_abduction_reserve	Hip_rotation_reserve	Knee_flexion_reserve	Knee_abduction_reserve	Knee_rotation_reserve	Ankle_flexion_reserve	Ankle_abduction_reserve	Ankle_rotation_reserve	MTP_flexion_reserve	MTP_abduction_reserve	MTP_rotation_reserve	Pes_R_ExternalForce_pes_Fx	Pes_R_ExternalForce_pes_Fy	Pes_R_ExternalForce_pes_Fz	Pes_R_ExternalForce_pes_px	Pes_R_ExternalForce_pes_py	Pes_R_ExternalForce_pes_pz	Pes_R_ExternalForce_pes_Tx	Pes_R_ExternalForce_pes_Ty	Pes_R_ExternalForce_pes_Tz	Digits_R_ExternalForce_digits_Fx	Digits_R_ExternalForce_digits_Fy	Digits_R_ExternalForce_digits_Fz	Digits_R_ExternalForce_digits_px	Digits_R_ExternalForce_digits_py	Digits_R_ExternalForce_digits_pz	Digits_R_ExternalForce_digits_Tx	Digits_R_ExternalForce_digits_Ty	Digits_R_ExternalForce_digits_Tz
      0.00000000	    364.45737933	    399.05488228	      9.91338145	     92.34235723	     50.50594389	    133.33861098	    181.89525988	     83.01036933	     13.67811310	      6.84814686	      9.76754978	     53.83275614	      2.89449143	    123.58938659	      0.51956013	     82.88979815	     28.01375975	      1.73413103	      0.86892213	    380.41965538	    683.66970811	    281.34830486	    204.96866050	    617.44888408	      3.92011450	    770.05387885	     50.33099130	    196.87094114	     28.46149037	      0.00000000	      0.00000000	     58.36566527	      6.68649981	      0.83724402	    113.01211456	      0.00000000	      0.00000000	      0.20078161	      6.04495719	     -4.50447573	     -1.83296985	      0.00801642	     -2.14946079	     -0.46877896	      0.02872820	     -0.37652514	      2.28058310	      2.28686986	     -0.60790668	     -4.88366929	      0.15558125	      5.10332843	      2.98856058	      0.50428806	     -0.13215095	      0.34087621	     22.75525173	      0.00000000	     -0.00270957	     -0.07109822	     -0.01853162	      0.00000000	     -0.05512747	      0.00000000	      1.77883502	    118.74644470	      0.00000000	      0.00264408	     -0.04342798	      0.00472892	      0.00000000	     -0.28767825	      0.00000000
      0.00400000	    363.77812266	    397.30795004	     10.29311106	     92.52510662	     50.47264864	    133.12929734	    181.90629394	     83.43015808	     13.68020022	      6.85133552	      9.70181966	     51.77164534	      2.88989127	    121.94574216	      0.51900091	     83.55323245	     29.31866639	      1.73663380	      0.86878247	    380.64182719	    683.97353689	    281.13902808	    204.11171863	    615.31877729	      3.91987432	    770.12501742	     50.38551458	    196.52308080	     28.85869461	      0.00000000	      0.00000000	     58.21758631	      6.64991505	      0.83363719	    113.15108873	      0.00000000	      0.00000000	      0.15384507	      6.03724069	     -4.54592122	     -2.63465659	     -0.17431255	     -2.49654333	     -0.46923954	      0.02750037	     -0.37580263	      2.27971262	      2.28729356	     -0.60681982	     -4.88350005	      0.15404437	      5.09731630	      2.99046141	      0.49699026	     -0.13209781	      0.34439048	     22.84442929	      0.00000000	     -0.00268888	     -0.07107820	     -0.01851078	      0.00000000	     -0.05387427	      0.00000000	      1.78815997	    118.61388860	      0.00000000	      0.00265650	     -0.04342093	      0.00474428	      0.00000000	     -0.27972843	      0.00000000
      0.00800000	    363.29770474	    396.04180534	     10.68743887	     92.68813363	     50.43133369	    132.86399831	    181.95962230	     83.91068527	     13.68212909	      6.85650628	      9.64738679	     49.61053601	      2.88408311	    120.35608922	      0.51822458	     84.33239100	     30.77688401	      1.74195304	      0.86852681	    381.26908013	    684.98795900	    281.07703150	    203.46025064	    613.46615546	      3.91891368	    770.19503187	     50.41411736	    196.12399773	     29.36700388	      0.00000000	      0.00000000	     58.01687456	      6.61303333	      0.83005954	    113.35145298	      0.00000000	      0.00000000	      0.10404691	      6.03142790	     -4.57664827	     -3.44618354	     -0.35463320	     -2.81111013	     -0.46952539	      0.02623020	     -0.37474775	      2.27829936	      2.28766693	     -0.60550521	     -4.88287136	      0.15168509	      5.09308191	      2.99241651	      0.49044595	     -0.13203741	      0.34639148	     22.94341447	      0.00000000	     -0.00266738	     -0.07105845	     -0.01848987	      0.00000000	     -0.05271632	      0.00000000	      1.78908238	    118.50077430	      0.00000000	      0.00266880	     -0.04341387	      0.00475973	      0.00000000	     -0.27227526	      0.00000000
      0.01200000	    363.04865382	    395.25165343	     11.08068107	     92.86215689	     50.40379913	    132.59643323	    182.05245307	     84.46976224	     13.68383230	      6.86355612	      9.60597310	     47.40222692	      2.87706248	    118.78862823	      0.51721785	     85.21443170	     32.35488078	      1.75074605	      0.86815209	    382.29097952	    686.68940694	    281.15046599	    202.97978355	    611.94330042	      3.91725544	    770.26312254	     50.44491994	    195.66880341	     29.84333962	      0.00000000	      0.00000000	     57.83234692	      6.57666337	      0.82677695	    113.55748652	      0.00000000	      0.00000000	      0.04774228	      6.02750918	     -4.58851114	     -4.25183442	     -0.53099427	     -3.06882874	     -0.46983455	      0.02492127	     -0.37357339	      2.27731090	      2.28871440	     -0.60419294	     -4.88312944	      0.14984546	      5.08836256	      2.99513835	      0.48457569	     -0.13198505	      0.34652615	     23.05334484	      0.00000000	     -0.00264556	     -0.07103922	     -0.01846877	      0.00000000	     -0.05168549	      0.00000000	      1.77986782	    118.40926580	      0.00000000	      0.00268075	     -0.04340676	      0.00477544	      0.00000000	     -0.26547299	      0.00000000
      0.01600000	    362.99897411	    394.91613395	     11.46985739	     93.04232291	     50.38808349	    132.32378305	    182.18112088	     85.11157574	     13.68521064	      6.87230449	      9.57463896	     45.15146448	      2.86880064	    117.23773511	      0.51597401	     86.20064689	     34.05990026	      1.76274918	      0.86767389	    383.69486028	    689.04863627	    281.34404037	    202.62778207	    610.69860382	      3.91493948	    770.32795859	     50.47521142	    195.19218974	     30.33646888	      0.00000000	      0.00000000	     57.65472075	      6.54244054	      0.82387182	    113.78034538	      0.00000000	      0.00000000	     -0.01837780	      6.02553355	     -4.57370456	     -5.03642293	     -0.70126780	     -3.24641080	     -0.47016992	      0.02355963	     -0.37227409	      2.27675086	      2.29048583	     -0.60285745	     -4.88444894	      0.14814858	      5.08445999	      2.99874336	      0.47960216	     -0.13196675	      0.34435509	     23.17546615	      0.00000000	     -0.00262380	     -0.07102078	     -0.01844735	      0.00000000	     -0.05082159	      0.00000000	      1.75839265	    118.34170770	      0.00000000	      0.00269221	     -0.04339958	      0.00479161	      0.00000000	     -0.25951208	      0.00000000
      0.02000000	    363.01591972	    395.09796162	     11.81443232	     93.20458528	     50.38993120	    132.05453438	    182.34113172	     85.89949818	     13.68613780	      6.88249971	      9.55133168	     42.83424345	      2.85923919	    115.76649982	      0.51446893	     87.31083781	     35.90409296	      1.77779345	      0.86709698	    385.46505573	    692.02950865	    281.63944192	    202.35563373	    609.69070988	      3.91200459	    770.38763945	     50.51017234	    194.69626441	     30.85293125	      0.00000000	      0.00000000	     57.50153164	      6.51259298	      0.82150131	    114.02718133	      0.00000000	      0.00000000	     -0.09718329	      6.02558445	     -4.52498568	     -5.78546144	     -0.86305366	     -3.32254957	     -0.47060390	      0.02214833	     -0.37089214	      2.27705512	      2.29345600	     -0.60147978	     -4.88763327	      0.14682547	      5.08153756	      3.00379335	      0.47574045	     -0.13197673	      0.33937359	     23.31122678	      0.00000000	     -0.00260265	     -0.07100337	     -0.01842555	      0.00000000	     -0.05017025	      0.00000000	      1.72226436	    118.30058870	      0.00000000	      0.00270285	     -0.04339231	      0.00480840	      0.00000000	     -0.25460564	      0.00000000
      0.02400000	    362.67359988	    396.05843451	     11.99635555	     93.24598223	     50.41184893	    131.76907071	    182.52720990	     87.02322753	     13.68646858	      6.89382931	      9.53287120	     40.30805632	      2.84829554	    114.63051121	      0.51266521	     88.62262391	     37.94847085	      1.79519802	      0.86641723	    387.58178854	    695.58736003	    282.01584453	    202.11129429	    608.83043586	      3.90848943	    770.43963506	     50.54191768	    194.12436919	     31.46088240	      0.00000000	      0.00000000	     57.39518886	      6.49055386	      0.81971301	    114.35016937	      0.00000000	      0.00000000	     -0.19100188	      6.02783631	     -4.43592075	     -6.48533105	     -1.01360902	     -3.27888904	     -0.47119855	      0.02070204	     -0.36938227	      2.27877787	      2.29849613	     -0.59982591	     -4.89384814	      0.14618924	      5.07972635	      3.01135927	      0.47336641	     -0.13198200	      0.33103755	     23.46233319	      0.00000000	     -0.00258255	     -0.07098728	     -0.01840323	      0.00000000	     -0.04978215	      0.00000000	      1.66897061	    118.28852730	      0.00000000	      0.00271248	     -0.04338496	      0.00482598	      0.00000000	     -0.25098346	      0.00000000
      0.02800000	    361.82912935	    398.40447602	     12.03271205	     93.07471546	     50.40617332	    131.40799778	    182.73334741	     87.86973807	     13.68605099	      6.90593445	      9.50625759	     37.83211230	      2.83588130	    113.99775130	      0.51054692	     90.11725947	     40.20016535	      1.81233668	      0.86566431	    390.01972641	    699.66703296	    282.45050586	    201.84243777	    607.77060528	      3.90443091	    770.48071859	     51.27654777	    194.23969663	     31.14771092	      0.00000000	      0.00000000	     57.24285789	      6.57725691	      0.83289657	    115.29868243	      0.00000000	      0.00000000	     -0.30122536	      6.00974599	     -4.29667296	     -7.12351399	     -1.14986645	     -3.10092683	     -0.47151636	      0.01925470	     -0.36733063	      2.27956802	      2.29862940	     -0.59765854	     -4.89751992	      0.13930599	      5.10027360	      3.00547533	      0.47528523	     -0.11624725	      0.32057233	     23.76287199	      0.00000000	     -0.00278568	     -0.07095384	     -0.01867012	      0.00000000	     -0.04999106	      0.00000000	      1.59425214	    118.17616660	      0.00000000	      0.00257567	     -0.04342330	      0.00456009	      0.00000000	     -0.24861269	      0.00000000
      0.03200000	    360.85596984	    400.72932837	     11.93690022	     92.99941382	     50.51200439	    131.23611221	    182.95289335	     89.65330513	     13.68473691	      6.91842294	      9.49571157	     34.98188480	      2.82189395	    113.45904773	      0.50807921	     91.79333197	     42.56232541	      1.83477058	      0.86486094	    392.74641085	    704.20081100	    282.91964968	    201.49977882	    607.18759802	      3.89994817	    770.50694156	     51.27600639	    193.53371968	     31.94489275	      0.00000000	      0.00000000	     57.26476814	      6.57848762	      0.83277890	    115.57045061	      0.00000000	      0.00000000	     -0.42948246	      6.01465776	     -4.11136642	     -7.68897210	     -1.26859765	     -2.77871335	     -0.47285772	      0.01777973	     -0.36602542	      2.28606558	      2.31005042	     -0.59613981	     -4.91387912	      0.14052940	      5.10362659	      3.02185045	      0.47638420	     -0.11461050	      0.30346732	     23.92769588	      0.00000000	     -0.00280811	     -0.07094745	     -0.01859498	      0.00000000	     -0.05025275	      0.00000000	      1.49977457	    118.25375370	      0.00000000	      0.00256729	     -0.04340922	      0.00463049	      0.00000000	     -0.24835558	      0.00000000
      0.03600000	    359.74163148	    403.49169271	     11.63362766	     92.82978995	     50.66071913	    131.11780090	    183.17863299	     91.70777357	     13.68239444	      6.93088568	      9.48569465	     32.16878538	      2.80623032	    112.96136638	      0.50522425	     93.57550441	     45.02675712	      1.85943826	      0.86402086	    395.72044119	    709.10654683	    283.39912330	    201.03999907	    606.60741837	      3.89507406	    770.51368207	     51.41006611	    193.06339867	     32.57101377	      0.00000000	      0.00000000	     57.46361436	      6.58361000	      0.83391599	    115.94228036	      0.00000000	      0.00000000	     -0.57587755	      6.02665825	     -3.87426799	     -8.17264556	     -1.36663764	     -2.30735062	     -0.47462279	      0.01625119	     -0.36493733	      2.29510274	      2.32326381	     -0.59455001	     -4.93403103	      0.14391784	      5.10502901	      3.03900228	      0.47898511	     -0.11606586	      0.28171855	     24.14110708	      0.00000000	     -0.00279176	     -0.07093663	     -0.01857250	      0.00000000	     -0.05101636	      0.00000000	      1.38101518	    118.34234960	      0.00000000	      0.00258381	     -0.04340128	      0.00465008	      0.00000000	     -0.25008778	      0.00000000
      0.04000000	    358.52651306	    406.63868959	     11.19882021	     92.67699971	     50.88040284	    131.15482521	    183.40290796	     93.99741036	     13.67892119	      6.94291169	      9.47820890	     29.39288894	      2.78879224	    112.55155967	      0.50194524	     95.44634360	     47.53758485	      1.88669384	      0.86316041	    398.89008612	    714.28666283	    283.86535905	    200.42794503	    606.09594061	      3.88987859	    770.49577143	     51.61989560	    192.74005710	     33.10666689	      0.00000000	      0.00000000	     57.80436876	      6.60478123	      0.83694904	    116.23600643	      0.00000000	      0.00000000	     -0.73997506	      6.04141933	     -3.58421458	     -8.56790156	     -1.44101191	     -1.68749945	     -0.47706881	      0.01469995	     -0.36433118	      2.30773356	      2.34007560	     -0.59345486	     -4.96099459	      0.14906915	      5.10900533	      3.06040382	      0.48356079	     -0.11707361	      0.25445244	     24.37600687	      0.00000000	     -0.00278302	     -0.07092906	     -0.01854199	      0.00000000	     -0.05228481	      0.00000000	      1.23671327	    118.47452240	      0.00000000	      0.00259299	     -0.04339244	      0.00467825	      0.00000000	     -0.25411945	      0.00000000
      0.04400000	    357.22569663	    410.08549682	     10.60851083	     92.54625952	     51.18153856	    131.37759495	    183.61774485	     96.51429482	     13.67425847	      6.95410539	      9.47303007	     26.70506008	      2.76949793	    112.19095888	      0.49825836	     97.37063862	     50.04850858	      1.91642485	      0.86229888	    402.19267188	    719.62881746	    284.29625229	    199.63786389	    605.59866323	      3.88443637	    770.44764098	     51.93683108	    192.63867451	     33.49333873	      0.00000000	      0.00000000	     58.32132261	      6.64187171	      0.84204744	    116.44526553	      0.00000000	      0.00000000	     -0.92063414	      6.06003711	     -3.24257406	     -8.87081364	     -1.48894661	     -0.92605066	     -0.48030833	      0.01312315	     -0.36434601	      2.32444840	      2.36071715	     -0.59295893	     -4.99547997	      0.15644363	      5.11513342	      3.08608340	      0.49014809	     -0.11820616	      0.22127820	     24.63966941	      0.00000000	     -0.00277743	     -0.07092410	     -0.01851090	      0.00000000	     -0.05413065	      0.00000000	      1.06552999	    118.64840930	      0.00000000	      0.00259948	     -0.04338357	      0.00470763	      0.00000000	     -0.26065752	      0.00000000
      0.04800000	    355.84967655	    413.75176631	      9.84816319	     92.45494570	     51.57827671	    131.82894979	    183.81500729	     99.25212073	     13.66840758	      6.96410565	      9.47086929	     24.14427759	      2.74828964	    111.86102035	      0.49403899	     99.31403150	     52.50523225	      1.94873351	      0.86145059	    405.55556535	    725.00906567	    284.67213958	    198.65372998	    605.07795025	      3.87882632	    770.36345020	     52.38194059	    192.81427750	     33.68750413	      0.00000000	      0.00000000	     59.04094478	      6.69632754	      0.84954878	    116.54739006	      0.00000000	      0.00000000	     -1.11585152	      6.08288759	     -2.85304212	     -9.08035018	     -1.50785258	     -0.03692764	     -0.48444292	      0.01157033	     -0.36513134	      2.34586360	      2.38559467	     -0.59322413	     -5.03841465	      0.16623613	      5.12364022	      3.11650632	      0.49880951	     -0.11946293	      0.18177432	     24.93518632	      0.00000000	     -0.00277550	     -0.07092202	     -0.01847900	      0.00000000	     -0.05661248	      0.00000000	      0.86651885	    118.86612870	      0.00000000	      0.00260291	     -0.04337462	      0.00473857	      0.00000000	     -0.26987193	      0.00000000
      0.05200000	    354.40618707	    417.55596501	      8.90181593	     92.41627018	     52.08318321	    132.54684687	    183.98656535	    102.19660900	     13.66144837	      6.97260756	      9.47254004	     21.74498342	      2.72512202	    111.54852724	      0.48931594	    101.23838594	     54.85223018	      1.98364753	      0.86063239	    408.89926295	    730.29784735	    284.97677817	    197.46883450	    604.49065168	      3.87313026	    770.23718412	     52.97547609	    193.32143248	     33.64933894	      0.00000000	      0.00000000	     59.98643360	      6.76937884	      0.85967118	    116.52293290	      0.00000000	      0.00000000	     -1.32269978	      6.11035482	     -2.42179315	     -9.19852232	     -1.49533243	      0.95827326	     -0.48959838	      0.01004411	     -0.36683444	      2.37249506	      2.41511674	     -0.59440566	     -5.09073798	      0.17875807	      5.13472696	      3.15208461	      0.50956667	     -0.12085388	      0.13552527	     25.26576510	      0.00000000	     -0.00277752	     -0.07092305	     -0.01844621	      0.00000000	     -0.05978328	      0.00000000	      0.63900855	    119.12936700	      0.00000000	      0.00260312	     -0.04336559	      0.00477119	      0.00000000	     -0.28188121	      0.00000000
      0.05600000	    352.89984891	    421.58083344	      7.71639129	     92.23592126	     52.66947500	    133.44235256	    184.12447038	    105.13951409	     13.65355782	      6.97938492	      9.47256804	     19.82690211	      2.69996638	    111.20448746	      0.48853543	    103.07141974	     57.03873135	      2.01973098	      0.86073386	    412.14239845	    735.36794735	    285.19817848	    196.08480747	    603.79314833	      3.86742041	    770.06273213	     54.22450144	    194.84895989	     32.65054643	      0.00000000	      0.00000000	     61.27506988	      6.88833288	      0.87865342	    116.94858112	      0.00000000	      0.00000000	     -1.53732197	      6.14059905	     -1.96525680	     -9.23009425	     -1.44921359	      2.03088604	     -0.49555670	      0.00851676	     -0.36931770	      2.40329585	      2.44441699	     -0.59588832	     -5.14794826	      0.19308435	      5.14967793	      3.18085725	      0.52300769	     -0.12211716	      0.08238839	     25.72469977	      0.00000000	     -0.00275593	     -0.07090345	     -0.01865716	      0.00000000	     -0.06391516	      0.00000000	      0.38223956	    119.34931220	      0.00000000	      0.00259579	     -0.04339076	      0.00456265	      0.00000000	     -0.29653330	      0.00000000
      0.06000000	    351.33393698	    425.42294027	      6.30632727	     92.35603813	     53.42959991	    134.81162909	    184.22110653	    108.47493738	     13.64502233	      6.98430569	      9.48615175	     17.81614441	      2.67282535	    110.90238042	      0.47833628	    104.85527604	     59.00888366	      2.06038795	      0.85913527	    415.20740377	    740.10209573	    285.32900005	    194.51010098	    602.95545658	      3.86180594	    769.83398844	     55.12006098	    196.11245107	     32.10699107	      0.00000000	      0.00000000	     62.73414015	      6.99547394	      0.89351552	    116.59305510	      0.00000000	      0.00000000	     -1.75511907	      6.17953684	     -1.47711858	     -9.18131417	     -1.36761449	      3.14821702	     -0.50308457	      0.00709687	     -0.37328566	      2.44195284	      2.48479238	     -0.59939099	     -5.22190647	      0.21205230	      5.16550875	      3.22899031	      0.53776194	     -0.12468802	      0.02109652	     26.12697280	      0.00000000	     -0.00276687	     -0.07091304	     -0.01860352	      0.00000000	     -0.06859792	      0.00000000	      0.09666516	    119.71492440	      0.00000000	      0.00259762	     -0.04337834	      0.00461893	      0.00000000	     -0.31431866	      0.00000000
      0.06400000	    349.70758900	    429.01831635	      5.20277527	     92.34949737	     54.33697989	    136.48377576	    184.26926356	    112.22765583	     13.63623659	      6.98733480	      9.50666817	     15.88831969	      2.64375331	    110.71828426	      0.47234078	    106.48182448	     60.65132924	      2.10377614	      0.85847965	    418.02504693	    744.39785339	    285.36604528	    192.75796902	    601.93452132	      3.85635664	    769.54501076	     56.29675314	    197.90442088	     31.10120032	      0.00000000	      0.00000000	     64.50631678	      7.12851783	      0.91272103	    115.99588701	      0.00000000	      0.00000000	     -1.97093777	      6.22314886	     -0.97524529	     -9.05806413	     -1.24904312	      4.27801641	     -0.51193768	      0.00576647	     -0.37864517	      2.48775850	      2.53086063	     -0.60365658	     -5.30818703	      0.23488919	      5.18439016	      3.28248295	      0.55425274	     -0.12664208	     -0.04835081	     26.57864444	      0.00000000	     -0.00278851	     -0.07092525	     -0.01856188	      0.00000000	     -0.07412202	      0.00000000	     -0.21852359	    120.12334980	      0.00000000	      0.00258849	     -0.04336787	      0.00466423	      0.00000000	     -0.33499774	      0.00000000
      0.06800000	    348.01894097	    432.00256836	      5.07822518	     91.95184524	     55.39182205	    138.36904707	    184.26215775	    116.73226851	     13.62768909	      6.98852128	      9.53230964	     13.83163855	      2.61286856	    110.76181170	      0.47857101	    107.88454963	     61.86348715	      2.14933600	      0.86163029	    420.53722389	    748.16948428	    285.30920758	    190.84437069	    600.63342292	      3.85115971	    769.19023864	     57.76079287	    200.30538131	     29.73310033	      0.00000000	      0.00000000	     66.58294774	      7.28325037	      0.93623136	    115.04903843	      0.00000000	      0.00000000	     -2.17932447	      6.27299458	     -0.46825783	     -8.86459660	     -1.09250444	      5.39162548	     -0.52201180	      0.00465693	     -0.38540808	      2.54108162	      2.58283627	     -0.60793509	     -5.40709582	      0.26083941	      5.20791592	      3.34145708	      0.57204814	     -0.12883138	     -0.12655594	     27.07669680	      0.00000000	     -0.00281475	     -0.07094124	     -0.01851859	      0.00000000	     -0.08051761	      0.00000000	     -0.56358773	    120.57983220	      0.00000000	      0.00257535	     -0.04335711	      0.00471222	      0.00000000	     -0.35856661	      0.00000000
      0.07200000	    346.26940324	    434.87724447	      4.49312783	     91.71335018	     56.59982293	    140.68655503	    184.19342718	    121.26283567	     13.61994075	      6.98798037	      9.56791913	     12.03373023	      2.58037069	    110.79528645	      0.46028224	    109.15945545	     62.79849496	      2.19815412	      0.85759256	    422.69809030	    751.34800558	    285.16021597	    188.78625765	    599.06689604	      3.84630955	    768.76471679	     59.43268061	    203.22163950	     27.99711631	      0.00000000	      0.00000000	     68.94468148	      7.46021667	      0.96226437	    113.94677133	      0.00000000	      0.00000000	     -2.37458776	      6.32952026	      0.03639046	     -8.60330773	     -0.89759132	      6.46475211	     -0.53350855	      0.00359280	     -0.39361338	      2.60134949	      2.64083626	     -0.61387016	     -5.51843666	      0.29013755	      5.23487686	      3.40712074	      0.59182831	     -0.13095474	     -0.21417337	     27.62304684	      0.00000000	     -0.00284597	     -0.07096106	     -0.01847379	      0.00000000	     -0.08782713	      0.00000000	     -0.93881209	    121.08345040	      0.00000000	      0.00255773	     -0.04334606	      0.00476287	      0.00000000	     -0.38498329	      0.00000000
      0.07600000	    344.45649592	    437.44367647	      4.55684371	     91.11293118	     57.96567770	    143.30246281	    184.05714893	    126.37000882	     13.61360215	      6.98587654	      9.60854849	     10.43485156	      2.54655262	    111.09709814	      0.47861582	    110.08621003	     63.13482251	      2.24907680	      0.87075127	    424.47392616	    753.88039698	    284.92157724	    186.60044667	    597.16808275	      3.84189985	    768.26428167	     61.38133704	    206.73721712	     25.82384375	      0.00000000	      0.00000000	     71.62636101	      7.65857813	      0.99406717	    112.55679994	      0.00000000	      0.00000000	     -2.55085069	      6.39321470	      0.53239596	     -8.27507624	     -0.66455430	      7.47706049	     -0.54623843	      0.00280800	     -0.40343663	      2.66961372	      2.70528102	     -0.62030545	     -5.64329221	      0.32313987	      5.26520982	      3.47925832	      0.61301333	     -0.13309872	     -0.31191807	     28.21869012	      0.00000000	     -0.00288227	     -0.07098477	     -0.01842712	      0.00000000	     -0.09608936	      0.00000000	     -1.34447982	    121.63277060	      0.00000000	      0.00253550	     -0.04333465	      0.00481654	      0.00000000	     -0.41417992	      0.00000000
      0.08000000	    342.58536711	    439.25139407	      4.43782333	     90.39559284	     59.43694467	    146.12044886	    183.84788668	    131.56842659	     13.60931231	      6.98241013	      9.65661723	      8.72805517	      2.51181291	    111.13159021	      0.44271269	    110.97821141	     63.40396777	      2.30201922	      0.85645691	    425.84202612	    755.72827058	    284.59585857	    184.30299407	    594.56178747	      3.83802415	    767.68569425	     64.02124483	    211.41876272	     22.64954339	      0.00000000	      0.00000000	     74.73745294	      7.88826235	      1.03008733	    111.32689657	      0.00000000	      0.00000000	     -2.70203862	      6.47103512	      1.01590414	     -7.87972124	     -0.39436386	      8.41165504	     -0.56016465	      0.00183218	     -0.41431925	      2.74309988	      2.77018680	     -0.62685454	     -5.77377718	      0.35920286	      5.29400689	      3.54479640	      0.63515784	     -0.13802682	     -0.42225264	     28.98079029	      0.00000000	     -0.00279024	     -0.07098941	     -0.01857378	      0.00000000	     -0.10576483	      0.00000000	     -1.77913317	    122.10861660	      0.00000000	      0.00253171	     -0.04335266	      0.00465549	      0.00000000	     -0.44563301	      0.00000000
      0.08400000	    340.66079973	    441.46617701	      4.43575241	     89.69088329	     61.11087570	    149.54336053	    183.56078744	    137.04127277	     13.60771660	      6.97780308	      9.71218359	      7.69830001	      2.47664315	    111.76642602	      0.44174864	    111.38480569	     62.80916709	      2.35709532	      0.85771479	    426.78906024	    756.86620537	    284.18520774	    181.90890564	    591.97189771	      3.83479525	    767.02671790	     66.43517775	    215.92525415	     19.82623775	      0.00000000	      0.00000000	     77.99287970	      8.13746428	      1.06736801	    109.40836822	      0.00000000	      0.00000000	     -2.82239882	      6.54893148	      1.47934995	     -7.41646009	     -0.08876970	      9.25468651	     -0.57552530	      0.00134012	     -0.42731261	      2.82614306	      2.84789513	     -0.63596079	     -5.92521586	      0.39799078	      5.33348122	      3.63099393	      0.65928785	     -0.13896447	     -0.54276597	     29.66301196	      0.00000000	     -0.00285077	     -0.07102314	     -0.01850278	      0.00000000	     -0.11601073	      0.00000000	     -2.24611368	    122.75363800	      0.00000000	      0.00249158	     -0.04333760	      0.00473753	      0.00000000	     -0.48008406	      0.00000000
      0.08800000	    338.69294159	    443.49383961	      4.43334539	     88.84615089	     62.92474433	    153.33269579	    183.19171549	    142.69621859	     13.60944536	      6.97229281	      9.77301695	      7.00791171	      2.44163115	    112.57009750	      0.43278388	    111.49002354	     61.71010725	      2.41361875	      0.85700618	    427.30926137	    757.27998531	    283.69110716	    179.43206607	    588.94799886	      3.83230378	    766.28613519	     69.11128967	    220.96747271	     16.63228910	      0.00000000	      0.00000000	     81.53998092	      8.40691913	      1.10778669	    107.28122251	      0.00000000	      0.00000000	     -2.90609671	      6.63621126	      1.92052245	     -6.88435309	      0.24965501	      9.99504426	     -0.59205700	      0.00098951	     -0.44189814	      2.91626209	      2.93155583	     -0.64617490	     -6.08883802	      0.43964797	      5.37561189	      3.72290127	      0.68456661	     -0.14063772	     -0.67575985	     30.39816438	      0.00000000	     -0.00290771	     -0.07105919	     -0.01844003	      0.00000000	     -0.12730421	      0.00000000	     -2.74387476	    123.42958280	      0.00000000	      0.00245479	     -0.04332322	      0.00481244	      0.00000000	     -0.51690968	      0.00000000
      0.09200000	    336.69523791	    444.84541322	      4.43249612	     87.97826924	     64.85956269	    157.41165115	    182.73743931	    148.24688884	     13.61509210	      6.96612120	      9.84415928	      6.28656416	      2.40742662	    113.31974773	      0.41879982	    111.60707756	     60.55689975	      2.47274090	      0.85566749	    427.40285416	    756.96499082	    283.11431058	    176.88531152	    585.69912324	      3.83063373	    765.46371929	     72.58642095	    227.28699250	     12.24555671	      0.00000000	      0.00000000	     85.44171011	      8.72395180	      1.15777744	    105.47973084	      0.00000000	      0.00000000	     -2.94802833	      6.72455989	      2.32437225	     -6.28272529	      0.61746051	     10.62400001	     -0.60993955	      0.00041775	     -0.45776132	      3.01209175	      3.01569510	     -0.65701949	     -6.25984397	      0.48149110	      5.42667970	      3.80778427	      0.71097884	     -0.14231636	     -0.82409476	     31.26295686	      0.00000000	     -0.00308635	     -0.07107601	     -0.01865495	      0.00000000	     -0.14000596	      0.00000000	     -3.27003570	    124.05246270	      0.00000000	      0.00241298	     -0.04334247	      0.00464884	      0.00000000	     -0.55554833	      0.00000000
      0.09600000	    334.68495219	    446.55244129	      4.43343473	     86.93136914	     66.94004057	    161.95825824	    182.19582380	    154.09700165	     13.62519528	      6.95952782	      9.91436975	      6.29105506	      2.37470202	    114.53605191	      0.41418598	    111.08769632	     58.42887408	      2.53140579	      0.85599507	    427.07475718	    755.92477323	    282.45486947	    174.28055300	    581.77811601	      3.82988623	    764.56020026	     75.73776465	    232.99935648	      8.71327319	      0.00000000	      0.00000000	     89.48316304	      9.03348333	      1.20404483	    102.71446764	      0.00000000	      0.00000000	     -2.94311676	      6.82777215	      2.71265304	     -5.61154976	      1.01021371	     11.13469010	     -0.62875520	      0.00025185	     -0.47554028	      3.11573234	      3.11127018	     -0.66976794	     -6.44765596	      0.52749021	      5.47689773	      3.91178933	      0.73767848	     -0.14387995	     -0.98394415	     32.07312061	      0.00000000	     -0.00317834	     -0.07112164	     -0.01856150	      0.00000000	     -0.15331120	      0.00000000	     -3.82855298	    124.79736890	      0.00000000	      0.00237001	     -0.04332323	      0.00475642	      0.00000000	     -0.59653799	      0.00000000
      0.10000000	    332.68259863	    447.66789165	      4.43532598	     85.97604279	     69.20022263	    166.98508878	    181.56598628	    159.71618939	     13.64022649	      6.95274503	     10.00085239	      6.23391858	      2.34412673	    115.82435812	      0.40968132	    110.46286190	     56.02287292	      2.59423985	      0.85680938	    426.33357963	    754.16983095	    281.71223532	    171.62890435	    577.40714025	      3.83013153	    763.57727407	     79.58197756	    237.75940496	      6.47502216	      0.00000000	      0.00000000	     93.96856265	      9.35080283	      1.25627259	     98.76069735	      0.00000000	      0.00000000	     -2.88745364	      6.93979151	      3.06795992	     -4.87177394	      1.42240937	     11.52159006	     -0.64932341	     -0.00005887	     -0.49533935	      3.22737630	      3.20884912	     -0.68418311	     -6.64648652	      0.57890920	      5.53113221	      4.01340022	      0.76123882	     -0.14657278	     -1.15832719	     32.93114602	      0.00000000	     -0.00324226	     -0.07116551	     -0.01850055	      0.00000000	     -0.16763734	      0.00000000	     -4.41614726	    125.55070080	      0.00000000	      0.00232766	     -0.04330804	      0.00483333	      0.00000000	     -0.63912097	      0.00000000
      0.10400000	    330.71178059	    447.32241661	      4.43796911	     84.24323144	     71.57521645	    171.99954926	    180.84842332	    166.09400681	     13.66058534	      6.94599337	     10.09629328	      6.20678466	      2.31632497	    116.64328485	      0.40532146	    109.47598488	     53.18265014	      2.66035859	      0.85789763	    425.19094798	    751.71669608	    280.88535075	    168.94078669	    572.00980278	      3.83141461	    762.51764700	     84.16944382	    241.39119408	      6.10951671	      0.00000000	      0.00000000	     99.50635231	      9.49987745	      1.29851916	     93.66534612	      0.00000000	      0.00000000	     -2.77559804	      7.11894088	      3.38493036	     -4.06558969	      1.84759852	     11.78025817	     -0.67111064	     -0.00072282	     -0.51698605	      3.34646965	      3.30431106	     -0.69693483	     -6.84676158	      0.64932879	      5.53615281	      4.10366696	      0.77602359	     -0.19355066	     -1.35189382	     33.93545628	      0.00000000	     -0.00289166	     -0.07118279	     -0.01859709	      0.00000000	     -0.18349172	      0.00000000	     -5.02749531	    126.20099600	      0.00000000	      0.00264562	     -0.04330257	      0.00474984	      0.00000000	     -0.68237888	      0.00000000
      0.10800000	    328.79838024	    447.46161108	      4.44147654	     83.59519162	     74.12391655	    177.88876870	    180.04513936	    171.06009647	     13.68659773	      6.93947921	     10.20460972	      6.15708099	      2.29184842	    118.20133141	      0.39634326	    108.61173707	     50.21698853	      2.72844436	      0.85692674	    423.66115094	    748.58740589	    279.97285735	    166.22605799	    566.79036812	      3.83378409	    761.38505364	     89.32709849	    244.46898254	      6.07885337	      0.00000000	      0.00000000	    104.61035214	      9.86463400	      1.36425907	     87.60814467	      0.00000000	      0.00000000	     -2.61045519	      7.23879300	      3.66685121	     -3.19665160	      2.27881825	     11.90739608	     -0.69462870	     -0.00145453	     -0.54041359	      3.47108731	      3.40492164	     -0.71480451	     -7.06438184	      0.70632232	      5.60441496	      4.19976746	      0.79415233	     -0.19066269	     -1.55682898	     34.86312285	      0.00000000	     -0.00290510	     -0.07122377	     -0.01858100	      0.00000000	     -0.19965668	      0.00000000	     -5.66929077	    126.95625720	      0.00000000	      0.00253997	     -0.04329728	      0.00476926	      0.00000000	     -0.72706236	      0.00000000
      0.11200000	    326.96966779	    447.48398147	      4.44561302	     83.43324423	     76.98126565	    183.73888937	    179.15978176	    175.57585912	     13.71851390	      6.93339452	     10.34380772	      6.12905525	      2.27115929	    120.11468432	      0.39022304	    107.69282402	     46.85548720	      2.80478663	      0.85692799	    421.76099699	    744.80924780	    278.97337615	    163.49414468	    561.31628052	      3.83727836	    760.18422480	     95.92880671	    247.19700284	      6.06964999	      0.00000000	      0.00000000	    107.25663534	     10.30101309	      1.44514046	     82.06836927	      0.00000000	      0.00000000	     -2.39008837	      7.34960720	      3.90793750	     -2.27023059	      2.70908045	     11.90098903	     -0.72106023	     -0.00237322	     -0.56714385	      3.60861390	      3.50983307	     -0.73654684	     -7.30148783	      0.77009117	      5.68136887	      4.28911107	      0.81360171	     -0.19051887	     -1.77653560	     35.80516437	      0.00000000	     -0.00328743	     -0.07127083	     -0.01863050	      0.00000000	     -0.21652171	      0.00000000	     -6.33649191	    127.70874650	      0.00000000	      0.00242996	     -0.04329479	      0.00476781	      0.00000000	     -0.77228291	      0.00000000
      0.11600000	    325.25325137	    447.50609015	      4.45028754	     84.45710977	     80.28920521	    185.46425847	    178.19742156	    178.62317319	     13.75650949	      6.92791819	     10.51634055	      6.10832523	      2.25462773	    123.26341098	      0.38869079	    106.35340225	     42.32561535	      2.88952331	      0.85866944	    419.50972918	    740.41455975	    277.88581550	    160.75413571	    555.01376742	      3.84192790	    758.92083974	    103.68617258	    249.75415785	      6.06264096	      0.00000000	      0.00000000	    107.29899604	     10.77989595	      1.53586531	     77.00819388	      0.00000000	      0.00000000	     -2.11431407	      7.47978076	      4.10849316	     -1.29324271	      3.13159379	     11.76025712	     -0.75100337	     -0.00271786	     -0.59865714	      3.76201530	      3.62455505	     -0.76661719	     -7.56374839	      0.84982117	      5.73842055	      4.38273181	      0.83471694	     -0.19739564	     -2.00764790	     36.69756372	      0.00000000	     -0.00337340	     -0.07132226	     -0.01853203	      0.00000000	     -0.23360497	      0.00000000	     -7.03019638	    128.50414640	      0.00000000	      0.00235243	     -0.04327383	      0.00488560	      0.00000000	     -0.81801634	      0.00000000
      0.12000000	    323.67596219	    445.97502243	      4.45533258	     84.92843920	     83.63861634	    186.07213426	    177.16434189	    182.46272358	     13.80068911	      6.92321942	     10.68687579	      6.13400821	      2.24255011	    126.07186269	      0.39599787	    104.67957867	     37.38126529	      2.97409329	      0.86806182	    416.92891896	    735.44046047	    276.70969523	    158.01481846	    547.98962885	      3.84774827	    757.60150893	    112.09952848	    252.60418641	      6.05641167	      0.00000000	      0.00000000	    107.32703439	     11.11786357	      1.61618970	     72.24053100	      0.00000000	      0.00000000	     -1.78277391	      7.67630397	      4.25342823	     -0.27414312	      3.53986487	     11.48548019	     -0.78158733	     -0.00357246	     -0.63169814	      3.91973613	      3.73816431	     -0.79528728	     -7.82401491	      0.94522122	      5.73529005	      4.46612091	      0.85116112	     -0.24815742	     -2.25810694	     37.68876388	      0.00000000	     -0.00291365	     -0.07133898	     -0.01860539	      0.00000000	     -0.25176643	      0.00000000	     -7.73942800	    129.17434060	      0.00000000	      0.00262493	     -0.04326525	      0.00482852	      0.00000000	     -0.86290340	      0.00000000
      0.12400000	    322.26272855	    444.75119258	      4.46066990	     86.59278091	     86.98648780	    186.62215511	    176.06818795	    184.75245267	     13.85109311	      6.91946210	     10.84719022	      6.05218768	      2.23514084	    129.59414672	      0.38355995	    103.09098710	     32.33917496	      3.05335577	      0.86116337	    414.04237497	    729.92855043	    275.44552984	    155.28469618	    540.74035108	      3.85472846	    756.23377368	    120.70312966	    255.21383339	      6.05042412	      0.00000000	      0.00000000	    107.36456452	     11.59961212	      1.70935143	     66.60744011	      0.00000000	      0.00000000	     -1.40672351	      7.81825222	      4.36286831	      0.77717065	      3.92808295	     11.07804159	     -0.81238888	     -0.00462029	     -0.66530020	      4.07506049	      3.85178297	     -0.82836800	     -8.08880365	      1.02140073	      5.78600488	      4.55163683	      0.86788753	     -0.26140007	     -2.51845612	     38.61450353	      0.00000000	     -0.00291781	     -0.07137612	     -0.01859982	      0.00000000	     -0.26986913	      0.00000000	     -8.46972206	    129.86293840	      0.00000000	      0.00259318	     -0.04325745	      0.00483757	      0.00000000	     -0.90758638	      0.00000000
      0.12800000	    321.03522125	    443.27891223	      4.46616928	     89.01653374	     90.31724090	    187.11181545	    174.91789090	    186.34386897	     13.90770485	      6.91681199	     10.99921028	      6.00664491	      2.23255706	    133.57713567	      0.37276775	    101.56393407	     27.20799213	      3.12785343	      0.85761096	    410.87597449	    723.92452676	    274.09523716	    152.57199212	    533.82113610	      3.86286068	    754.82606312	    129.50873976	    257.70260028	      6.04442141	      0.00000000	      0.00000000	    107.41278958	     12.15251574	      1.80787777	     60.61806437	      0.00000000	      0.00000000	     -0.99110250	      7.93481572	      4.41339980	      1.84939882	      4.29143418	     10.54071937	     -0.84334218	     -0.00601030	     -0.69943923	      4.22864506	      3.96581201	     -0.86405116	     -8.35580494	      1.08643187	      5.85787889	      4.63792594	      0.88407026	     -0.25810356	     -2.78542864	     39.44960103	      0.00000000	     -0.00301179	     -0.07141352	     -0.01859193	      0.00000000	     -0.28758853	      0.00000000	     -9.21946619	    130.57389340	      0.00000000	      0.00243038	     -0.04325262	      0.00485446	      0.00000000	     -0.95188679	      0.00000000
      0.13200000	    320.01105398	    441.18224340	      4.47162980	     91.04548665	     94.02616869	    187.53565158	    173.72358429	    188.80989020	     13.97045116	      6.91544226	     11.19963893	      5.97658728	      2.23490467	    137.00540142	      0.37161805	     99.97517946	     21.70435220	      3.21672471	      0.85825087	    407.45732928	    717.47750922	    272.66245297	    149.88461301	    526.75326439	      3.87211039	    753.38758209	    133.77056675	    260.80505663	      6.03822790	      0.00000000	      0.00000000	    107.47211492	     12.81636348	      1.94068595	     55.39322436	      0.00000000	      0.00000000	     -0.53957772	      8.07825193	      4.42742078	      2.92998068	      4.62549904	      9.87786439	     -0.87829055	     -0.00840081	     -0.73816172	      4.40102113	      4.07118679	     -0.90010060	     -8.63675811	      1.17068114	      5.90640006	      4.67635081	      0.90147259	     -0.27623886	     -3.06362902	     40.28206519	      0.00000000	     -0.00306148	     -0.07144898	     -0.01855007	      0.00000000	     -0.30542894	      0.00000000	     -9.97817468	    131.19783120	      0.00000000	      0.00246628	     -0.04323570	      0.00490385	      0.00000000	     -0.99477556	      0.00000000
      0.13600000	    319.20356087	    438.89020970	      4.47695397	     93.55856953	     98.17175499	    187.88358700	    172.49654215	    191.08677635	     14.03919195	      6.91553376	     11.45549122	      5.95257076	      2.24225990	    140.45592784	      0.37112234	     98.73383004	     16.14739033	      3.32020325	      0.85888922	    403.81513225	    710.63885003	    271.15247509	    147.22997066	    520.91927431	      3.88245118	    751.92815624	    134.11139913	    264.38926058	      6.03199143	      0.00000000	      0.00000000	    107.54269235	     13.77251875	      2.12731259	     51.00164658	      0.00000000	      0.00000000	     -0.06290479	      8.20009443	      4.37146257	      4.00540746	      4.92500400	      9.09536533	     -0.91795005	     -0.01183177	     -0.78156095	      4.59190731	      4.16509993	     -0.93933471	     -8.93472083	      1.26435822	      5.97060749	      4.66034911	      0.92178116	     -0.27618316	     -3.34638111	     41.04042094	      0.00000000	     -0.00297121	     -0.07146348	     -0.01862960	      0.00000000	     -0.32274051	      0.00000000	    -10.74559058	    131.78521700	      0.00000000	      0.00238126	     -0.04323786	      0.00484564	      0.00000000	     -1.03635459	      0.00000000
      0.14000000	    318.62261193	    435.73941505	      4.48202810	     96.07757585	    102.01817561	    188.14639333	    171.24912856	    193.95489837	     14.11369844	      6.91726902	     11.67552325	      5.92615812	      2.25467933	    143.79462119	      0.37164065	     97.22057796	     10.36120069	      3.40929200	      0.85961109	    399.97831302	    703.46059707	    269.57190362	    144.61471575	    514.33806000	      3.89387157	    750.45807865	    134.52579983	    267.70120677	      6.02593168	      0.00000000	      0.00000000	    107.62452268	     14.56479312	      2.28678954	     46.20002317	      0.00000000	      0.00000000	      0.43562732	      8.34207589	      4.28488018	      5.06157266	      5.18319643	      8.20062870	     -0.95517692	     -0.01573442	     -0.82344965	      4.77146854	      4.25925313	     -0.97678559	     -9.21889430	      1.34865388	      6.00803219	      4.65544481	      0.93853804	     -0.30417579	     -3.63190705	     41.73001361	      0.00000000	     -0.00302979	     -0.07149025	     -0.01856864	      0.00000000	     -0.33941984	      0.00000000	    -11.51544677	    132.31058620	      0.00000000	      0.00251990	     -0.04321248	      0.00491993	      0.00000000	     -1.07617597	      0.00000000
      0.14400000	    318.27412702	    432.26006714	      4.48671300	     99.40300305	    105.81989992	    188.31614544	    169.99470084	    195.39240879	     14.19362991	      6.92082392	     11.87826155	      5.91871782	      2.27219407	    147.81918041	      0.37410525	     94.85167318	      6.05200205	      3.48835481	      0.86065653	    395.97521137	    695.99396532	    267.92825232	    142.04453952	    508.86589405	      3.90631866	    748.98798629	    135.02776050	    270.78940283	      6.02004090	      0.00000000	      0.00000000	    107.71760339	     15.52976112	      2.46379957	     41.41782734	      0.00000000	      0.00000000	      0.94410669	      8.43546867	      4.12299539	      6.08406643	      5.39231195	      7.20259654	     -0.99137181	     -0.01917092	     -0.86642214	      4.94545749	      4.34561548	     -1.01825742	     -9.49850088	      1.41592844	      6.07728485	      4.63537167	      0.95441753	     -0.29731508	     -3.91348265	     42.30418086	      0.00000000	     -0.00297771	     -0.07149134	     -0.01866427	      0.00000000	     -0.35494387	      0.00000000	    -12.28526203	    132.80190390	      0.00000000	      0.00238735	     -0.04321628	      0.00485248	      0.00000000	     -1.11424500	      0.00000000
      0.14800000	    318.16154660	    427.14143735	      4.49083188	    101.70956420	    109.32756709	    188.38602479	    168.74739314	    196.26785583	     14.27852289	      6.92636154	     12.00684603	      5.85208430	      2.29482360	    151.93899056	      0.37553593	     88.64729762	      5.37919173	      3.54352207	      0.86125946	    391.83280064	    688.28794731	    266.22967038	    139.52413122	    502.37479595	      3.91975265	    747.52877122	    135.62697366	    273.56448124	      6.01444060	      0.00000000	      0.00000000	    107.82186510	     16.28279200	      2.60923241	     36.36048160	      0.00000000	      0.00000000	      1.46361235	      8.55575103	      3.93745081	      7.05844782	      5.54459562	      6.11166836	     -1.02154073	     -0.01987536	     -0.91107718	      5.10516083	      4.42972131	     -1.06111729	     -9.75983778	      1.47484968	      6.10932644	      4.62592866	      0.96644587	     -0.32601557	     -4.19263905	     42.81365309	      0.00000000	     -0.00303724	     -0.07150112	     -0.01862058	      0.00000000	     -0.36960333	      0.00000000	    -13.04314399	    133.19168080	      0.00000000	      0.00253591	     -0.04319194	      0.00490555	      0.00000000	     -1.14982220	      0.00000000
      0.15200000	    318.19661717	    421.12676583	      4.49425911	    104.26830146	    112.63127526	    188.35054136	    167.52175507	    197.34490414	     14.36779257	      6.93402902	     12.12280576	      5.82174655	      2.32257942	    156.29052320	      0.38065011	     82.07856366	      5.37707107	      3.58774554	      0.86319930	    387.57600562	    680.38806870	    264.48490036	    137.05738405	    496.98264533	      3.93411663	    746.09150754	    136.33157955	    276.07864675	      6.00922789	      0.00000000	      0.00000000	    107.93716125	     17.04081606	      2.75044260	     31.50853436	      0.00000000	      0.00000000	      1.98600512	      8.67358943	      3.68008000	      7.97055181	      5.63354853	      4.93975601	     -1.04982826	     -0.02069110	     -0.95481791	      5.25490649	      4.50901755	     -1.10357685	    -10.00806928	      1.52363543	      6.12478880	      4.61196071	      0.97708196	     -0.35174854	     -4.45799853	     43.17597085	      0.00000000	     -0.00264286	     -0.07148042	     -0.01864390	      0.00000000	     -0.38258013	      0.00000000	    -13.78908366	    133.54806420	      0.00000000	      0.00266319	     -0.04317645	      0.00489599	      0.00000000	     -1.18336274	      0.00000000
      0.15600000	    315.64671162	    418.03247472	      4.49683848	    105.53429173	    115.45382934	    188.20562559	    166.33222256	    199.43698389	     14.46074964	      6.94395656	     12.18300370	      5.79140779	      2.35544865	    163.19427972	      0.38466680	     75.28666788	      5.38765610	      3.60301041	      0.86390981	    383.22704734	    672.33521484	    262.70335032	    134.64782132	    491.13499059	      3.94935752	    744.68734885	    137.15004056	    277.93210941	      6.00453891	      0.00000000	      0.00000000	    108.06327071	     17.75704816	      2.87281560	     27.27931803	      0.00000000	      0.00000000	      2.50225819	      8.76182656	      3.39368828	      8.80682389	      5.65533186	      3.70077513	     -1.07283153	     -0.02008139	     -0.99410320	      5.38433958	      4.58579531	     -1.14211073	    -10.23521588	      1.54480924	      6.15052960	      4.60887811	      0.98790164	     -0.37299535	     -4.71076866	     43.44246162	      0.00000000	     -0.00256486	     -0.07146085	     -0.01864941	      0.00000000	     -0.39421741	      0.00000000	    -14.50976944	    133.80833320	      0.00000000	      0.00276388	     -0.04315807	      0.00490524	      0.00000000	     -1.21423999	      0.00000000
      0.16000000	    308.72441481	    421.47772506	      4.49844730	    105.64180571	    117.68081877	    187.94883748	    165.19247758	    201.36295133	     14.55662846	      6.95625791	     12.16430702	      5.76566401	      2.39338482	    175.07378171	      0.39004966	     68.40789944	      5.40794997	      3.57914300	      0.86478646	    378.80476762	    664.16444705	    260.89528429	    132.29926088	    484.69077695	      3.96543490	    743.32737650	    138.08991834	    278.73547657	      6.00050241	      0.00000000	      0.00000000	    108.19989098	     18.69839345	      2.99417717	     23.70695217	      0.00000000	      0.00000000	      2.99506940	      8.73165740	      3.09595143	      9.55457024	      5.60960667	      2.41101923	     -1.08867322	     -0.01663179	     -1.02694267	      5.48588142	      4.66103589	     -1.17922651	    -10.44290957	      1.50964656	      6.26949095	      4.62659738	      1.00174827	     -0.31815364	     -4.94015938	     43.55001655	      0.00000000	     -0.00314807	     -0.07146123	     -0.01854547	      0.00000000	     -0.40385559	      0.00000000	    -15.20360370	    134.02749630	      0.00000000	      0.00229117	     -0.04314909	      0.00498092	      0.00000000	     -1.24288708	      0.00000000
      0.16400000	    302.34966855	    422.27633865	      4.49896615	    105.08208278	    119.57419887	    187.57946019	    164.11486347	    205.76962701	     14.65462089	      6.97103073	     12.14830064	      5.74371660	      2.43629610	    185.80630578	      0.39653399	     61.39679935	      5.43628194	      3.54877009	      0.86562637	    374.32375436	    655.90351838	    259.07198322	    130.01662957	    479.17209465	      3.98226926	    742.02244430	    139.15813684	    279.37716720	      5.99722933	      0.00000000	      0.00000000	    108.34669997	     19.30603082	      3.08033555	     20.74832542	      0.00000000	      0.00000000	      3.47951913	      8.78506593	      2.73956145	     10.20209464	      5.49891084	      1.08845741	     -1.10224951	     -0.01437610	     -1.05734908	      5.57559317	      4.73042358	     -1.20923965	    -10.62458313	      1.48499528	      6.28560380	      4.63960768	      1.01221377	     -0.33602445	     -5.15017663	     43.57080196	      0.00000000	     -0.00306544	     -0.07141678	     -0.01854769	      0.00000000	     -0.41207264	      0.00000000	    -15.85434945	    134.12874330	      0.00000000	      0.00238032	     -0.04312891	      0.00498842	      0.00000000	     -1.26852806	      0.00000000
      0.16800000	    295.87777470	    423.15293039	      4.49832510	    105.06883146	    121.07855279	    187.09848917	    163.11004431	    210.34727595	     14.75391035	      6.98835552	     12.12306804	      5.72525002	      2.48403722	    197.03522262	      0.40422922	     54.54309487	      5.47191024	      3.50538518	      0.86649443	    369.79305039	    647.57075340	    257.24572902	    127.80675652	    474.32157033	      3.99981900	    740.78307625	    140.36089106	    279.49389425	      5.99484213	      0.00000000	      0.00000000	    108.50326345	     19.88557139	      3.15737919	     17.88233300	      0.00000000	      0.00000000	      3.93674884	      8.81260956	      2.35423837	     10.73889928	      5.32713924	     -0.24874269	     -1.11282815	     -0.01249591	     -1.08413706	      5.64709249	      4.79039563	     -1.23737916	    -10.78300818	      1.43917200	      6.30421749	      4.64869825	      1.02043346	     -0.34672526	     -5.33391203	     43.47578755	      0.00000000	     -0.00299082	     -0.07135470	     -0.01858678	      0.00000000	     -0.41852459	      0.00000000	    -16.45720337	    134.13979720	      0.00000000	      0.00241664	     -0.04311439	      0.00496076	      0.00000000	     -1.29131193	      0.00000000
      0.17200000	    289.95227378	    423.27617862	      4.49646709	    105.98261082	    122.04601781	    186.50845559	    162.18692114	    214.97945280	     14.85370160	      7.00829148	     12.08643353	      5.71048654	      2.53640660	    208.25157897	      0.41327616	     47.70493005	      5.51426208	      3.44857999	      0.86764458	    365.21447269	    639.17235962	    255.42961495	    125.67893028	    470.04376273	      4.01802069	    739.61941246	    141.70358077	    279.03184681	      5.99346206	      0.00000000	      0.00000000	    108.66904615	     20.35983886	      3.21406901	     14.65290983	      0.00000000	      0.00000000	      4.36170880	      8.82253161	      1.95450119	     11.15608170	      5.09873593	     -1.58309971	     -1.12003244	     -0.01112857	     -1.10696712	      5.69782720	      4.84456541	     -1.26420195	    -10.91698782	      1.37177572	      6.31746177	      4.66693675	      1.02646606	     -0.35704859	     -5.48105649	     43.21154540	      0.00000000	     -0.00294665	     -0.07129015	     -0.01850009	      0.00000000	     -0.42260531	      0.00000000	    -17.01157485	    134.11582980	      0.00000000	      0.00245160	     -0.04308143	      0.00504854	      0.00000000	     -1.31164163	      0.00000000
      0.17600000	    283.41542095	    424.23428702	      4.49335129	    107.10093305	    122.50779852	    185.81335267	    161.35261944	    219.67759525	     14.95324892	      7.03086878	     12.03785730	      5.69975738	      2.59313893	    220.29534312	      0.42353360	     41.03970628	      5.56274569	      3.37682419	      0.86889294	    360.58074137	    630.69962545	    253.63720338	    123.64496723	    466.03051661	      4.03679554	    738.54115706	    143.19075776	    278.08785782	      5.99319160	      0.00002620	      0.00000000	    108.84350452	     20.84642605	      3.26990597	     11.85227517	      0.00000000	      0.00000000	      4.74664405	      8.79529362	      1.54523723	     11.44680996	      4.81901965	     -2.89764943	     -1.12399683	     -0.00990738	     -1.12570209	      5.72983900	      4.88328507	     -1.28825030	    -11.02349798	      1.28142906	      6.34553615	      4.66838569	      1.02914072	     -0.35316669	     -5.60749797	     42.92890584	      0.00000000	     -0.00302497	     -0.07119883	     -0.01856084	      0.00000000	     -0.42570592	      0.00000000	    -17.49178729	    133.91057720	      0.00000000	      0.00238040	     -0.04307463	      0.00497404	      0.00000000	     -1.32792868	      0.00000000
      0.18000000	    276.75555325	    424.87678111	      4.48896883	    108.36887522	    122.73311681	    185.01875365	    160.61240367	    225.11118738	     15.05188189	      7.05607740	     11.98568504	      5.69340694	      2.65388874	    232.41806820	      0.43487143	     34.53501070	      5.61669443	      3.29276579	      0.86982371	    355.87367390	    622.12656733	    251.88212581	    121.71866420	    462.89750529	      4.05604670	    737.55753294	    144.82606266	    276.66634462	      5.99413669	      0.00027118	      0.00000000	    109.02607416	     21.14704642	      3.30779955	      9.51292001	      0.00000000	      0.00000000	      5.09123028	      8.76367116	      1.11585389	     11.60668185	      4.49469131	     -4.17551892	     -1.12533951	     -0.00921170	     -1.14082714	      5.74602389	      4.91062208	     -1.30871576	    -11.10545353	      1.17989183	      6.35341597	      4.67608266	      1.03163671	     -0.35167704	     -5.69425507	     42.49909356	      0.00000000	     -0.00283275	     -0.07108354	     -0.01859654	      0.00000000	     -0.42650025	      0.00000000	    -17.90849371	    133.66010830	      0.00000000	      0.00233536	     -0.04306201	      0.00492205	      0.00000000	     -1.34134789	      0.00000000
      0.18400000	    268.03692667	    428.04817345	      4.48332631	    108.15101162	    122.80437893	    184.13208657	    159.96953488	    231.35854559	     15.14902513	      7.08385479	     11.91657313	      5.69178721	      2.71820364	    245.79258432	      0.44739690	     27.90478309	      5.67532858	      3.19165564	      0.87056799	    351.06269300	    613.40863168	    250.17767399	    119.91470092	    458.54895332	      4.07565951	    736.67727348	    146.61221987	    274.90993861	      5.99638078	      0.00111174	      0.00000000	    109.21615614	     20.75332996	      3.30322098	      9.22109552	      0.00000000	      0.00000000	      5.38896964	      8.70590850	      0.71123121	     11.63383286	      4.13369639	     -5.40004020	     -1.12325655	     -0.00813724	     -1.15206816	      5.74770183	      4.90638427	     -1.32174655	    -11.15164522	      1.06522388	      6.37085838	      4.72152362	      1.04363346	     -0.34965175	     -5.74443855	     41.96363057	      0.00000000	     -0.00312983	     -0.07097980	     -0.01848159	      0.00000000	     -0.42535073	      0.00000000	    -18.25205310	    133.33285870	      0.00000000	      0.00233029	     -0.04302346	      0.00502399	      0.00000000	     -1.35148529	      0.00000000
      0.18800000	    259.40756219	    430.47722226	      4.47648708	    108.19189971	    122.72073503	    183.16289002	    159.42522719	    238.31990924	     15.24420897	      7.11407424	     11.84411358	      5.69521089	      2.78549843	    258.95448889	      0.46114360	     21.46328349	      5.73779007	      3.07816554	      0.87143508	    346.10411322	    604.48343456	    248.53643724	    118.24728409	    455.37158294	      4.09550714	    735.90863901	    148.55107809	    272.81409581	      6.00002744	      0.00330769	      0.00000000	    109.41320369	     20.31373062	      3.29384193	      9.28254398	      0.00000000	      0.00000000	      5.64092548	      8.64787258	      0.28925300	     11.52869065	      3.74429038	     -6.55558035	     -1.11878495	     -0.00757032	     -1.15977279	      5.73454595	      4.89273024	     -1.33141328	    -11.17452662	      0.94174098	      6.36575470	      4.75293384	      1.05220927	     -0.35294584	     -5.76234974	     41.36467695	      0.00000000	     -0.00307231	     -0.07083247	     -0.01850088	      0.00000000	     -0.42268008	      0.00000000	    -18.51365868	    132.89917210	      0.00000000	      0.00236422	     -0.04300092	      0.00499794	      0.00000000	     -1.35801453	      0.00000000
      0.19200000	    250.95961267	    432.59577735	      4.46852854	    108.73411187	    122.42474882	    182.12277937	    158.97886027	    245.09948916	     15.33706908	      7.14653859	     11.75688934	      5.70395322	      2.85503977	    271.94975466	      0.47597723	     15.01004520	      5.80310880	      2.95043572	      0.87233710	    340.94230298	    595.27545088	    246.97001078	    116.72890155	    452.47938082	      4.11543794	    735.25940570	    150.64359968	    270.25255552	      6.00515480	      0.00977592	      0.00000000	    109.61666185	     19.72075805	      3.26882630	      9.34006526	      0.00000000	      0.00000000	      5.84290807	      8.56677835	     -0.11633492	     11.29344426	      3.33384727	     -7.62861891	     -1.11115442	     -0.00709152	     -1.16349454	      5.70315992	      4.86891625	     -1.33915921	    -11.17226033	      0.80096942	      6.36370254	      4.78993892	      1.05923261	     -0.35138838	     -5.74325646	     40.67369144	      0.00000000	     -0.00314550	     -0.07067608	     -0.01844797	      0.00000000	     -0.41823623	      0.00000000	    -18.69565913	    132.40249250	      0.00000000	      0.00236474	     -0.04296794	      0.00503887	      0.00000000	     -1.36145793	      0.00000000
      0.19600000	    242.81753838	    433.78975075	      4.45954164	    109.57457708	    121.77486992	    181.02510043	    158.62842584	    251.88655341	     15.42733872	      7.18097902	     11.65760254	      5.71822254	      2.92595246	    284.45376858	      0.49173326	      8.57050326	      5.87025997	      2.81236607	      0.87326645	    335.51516997	    585.70818776	    245.48879131	    115.36945214	    450.02598625	      4.13528124	    734.73680086	    152.88994164	    267.32563112	      6.01182554	      0.03262649	      0.00000000	    109.82598822	     19.02830355	      3.23410455	      9.39096463	      0.00000000	      0.00000000	      5.99745110	      8.47898871	     -0.50978995	     10.93153641	      2.90823982	     -8.60829391	     -1.10082014	     -0.00659921	     -1.16385369	      5.65639921	      4.83622163	     -1.34482498	    -11.14691356	      0.65002692	      6.34964455	      4.82133155	      1.06327720	     -0.35365025	     -5.69362066	     39.93809474	      0.00000000	     -0.00313927	     -0.07049580	     -0.01840315	      0.00000000	     -0.41258190	      0.00000000	    -18.79134916	    131.81255440	      0.00000000	      0.00239283	     -0.04293538	      0.00506019	      0.00000000	     -1.36169425	      0.00000000
      0.20000000	    235.50169435	    432.55270430	      4.44959504	    108.37950127	    120.90248497	    179.88440149	    158.37102464	    253.29919026	     15.51483725	      7.21705915	     11.43217055	      5.73812438	      2.99723709	    291.15147674	      0.50808794	      6.01504243	      5.93796689	      2.65880599	      0.87425193	    329.76808511	    575.72847686	    244.10174241	    114.17578859	    447.18296289	      4.15484583	    734.34739911	    155.28950934	    264.16989444	      6.02007810	      0.09532799	      0.00000000	    110.04061287	     18.34803176	      3.20478566	      9.43433394	      0.00000000	      0.00000000	      6.10190765	      8.35697304	     -0.87690851	     10.44741053	      2.47188196	     -9.48620659	     -1.07817464	      0.00318470	     -1.17514433	      5.59784447	      4.78967362	     -1.36205122	    -11.10495827	      0.48809874	      6.35386333	      4.83942652	      1.06373110	     -0.33572742	     -5.62235567	     39.21700995	      0.00000000	     -0.00319701	     -0.07029302	     -0.01839631	      0.00000000	     -0.40643841	      0.00000000	    -18.79367133	    131.08946480	      0.00000000	      0.00226013	     -0.04291939	      0.00499802	      0.00000000	     -1.35858887	      0.00000000
      0.20400000	    229.56656223	    427.61919605	      4.43881244	    105.87732140	    119.95547635	    178.71577279	    158.20328307	    252.05220979	     15.59945782	      7.25438387	     11.13720224	      5.76365865	      3.06783603	    292.81739921	      0.52478641	      6.07338103	      6.00540976	      2.50296819	      0.87527744	    323.67997630	    565.34432555	    242.81573470	    113.15073787	    445.06065978	      4.17393255	    734.09701599	    157.84101536	    260.94851219	      6.02994789	      0.23225397	      0.00000000	    110.25993811	     17.48075972	      3.16430002	      9.46986802	      0.00000000	      0.00000000	      6.16626728	      8.25599384	     -1.24505354	      9.84650701	      2.02789541	    -10.25597730	     -1.04842613	      0.01856627	     -1.19298012	      5.53267878	      4.73704500	     -1.38506338	    -11.05019803	      0.33239213	      6.32172246	      4.85474645	      1.06290904	     -0.34170796	     -5.51779012	     38.42262597	      0.00000000	     -0.00297185	     -0.07005915	     -0.01840557	      0.00000000	     -0.39902291	      0.00000000	    -18.71814103	    130.34206010	      0.00000000	      0.00230768	     -0.04289378	      0.00495069	      0.00000000	     -1.35361565	      0.00000000
      0.20800000	    223.73799455	    422.64119320	      4.42734169	    103.87911778	    118.81013004	    177.53425483	    158.12166140	    250.08506614	     15.68115406	      7.29251239	     10.83709636	      5.79465978	      3.13667954	    294.45337340	      0.54154182	      6.14370530	      6.07173951	      2.35194195	      0.87627791	    317.29796292	    554.66574232	    241.63599995	    112.29332217	    443.18958749	      4.19233268	    733.99061867	    160.54253527	    257.39495050	      6.04145222	      0.48781501	      0.00000000	    110.48322288	     16.41071223	      3.10892085	      9.49751616	      0.00000000	      0.00000000	      6.18538265	      8.12130348	     -1.58881714	      9.13541183	      1.57825329	    -10.91294597	     -1.01761914	      0.03376225	     -1.20648892	      5.45541000	      4.67568341	     -1.40645788	    -10.97833099	      0.16229267	      6.30901254	      4.88661117	      1.06430703	     -0.33512659	     -5.37543970	     37.51478982	      0.00000000	     -0.00309977	     -0.06982804	     -0.01827371	      0.00000000	     -0.39004537	      0.00000000	    -18.57490493	    129.63286600	      0.00000000	      0.00225881	     -0.04284423	      0.00507558	      0.00000000	     -1.34780707	      0.00000000
      0.21200000	    218.09049223	    417.19206745	      4.41528787	    101.33228021	    117.43880775	    176.35426520	    158.12265275	    247.51202670	     15.75992747	      7.33097551	     10.51347346	      5.83075333	      3.20273869	    295.02554474	      0.55801096	      6.21331843	      6.13602324	      2.20648353	      0.87727893	    310.76045099	    543.92096000	    240.56650405	    111.60093864	    440.16743852	      4.20984212	    734.03225194	    163.39156806	    253.58769896	      6.05458136	      0.90520556	      0.00000000	    110.70959488	     15.32401847	      3.05645154	      9.51755475	      0.00000000	      0.00000000	      6.16756792	      7.98923047	     -1.87892671	      8.32197514	      1.12402795	    -11.45400752	     -0.98433288	      0.04963932	     -1.21666998	      5.36598257	      4.59882717	     -1.42398217	    -10.88012303	     -0.01040079	      6.28702231	      4.88922997	      1.06109833	     -0.33323718	     -5.24190997	     36.80744708	      0.00000000	     -0.00325483	     -0.06956813	     -0.01823619	      0.00000000	     -0.38289152	      0.00000000	    -18.32461515	    128.67109620	      0.00000000	      0.00223446	     -0.04282076	      0.00501650	      0.00000000	     -1.33850826	      0.00000000
      0.21600000	    212.97451105	    410.98479007	      4.40277849	     99.64690534	    115.97196452	    175.18907606	    158.20287350	    245.90207098	     15.83581750	      7.36929660	     10.21725292	      5.87133241	      3.26509474	    295.79927681	      0.57390067	      6.28056926	      6.19748749	      2.07379496	      0.87826583	    304.28050271	    533.42166105	    239.60985768	    111.06944513	    438.91936751	      4.22627253	    734.22498098	    166.38512770	    249.61270887	      6.06931443	      1.52392714	      0.00000000	    110.93675214	     14.13516998	      2.99540004	      9.53029969	      0.00000000	      0.00000000	      6.11643735	      7.86205123	     -2.18368007	      7.41522694	      0.66559907	    -11.87750067	     -0.95315636	      0.06327689	     -1.22133890	      5.27076597	      4.52158401	     -1.43762395	    -10.77268616	     -0.18272027	      6.24656786	      4.89762411	      1.05974574	     -0.33855562	     -5.07046149	     35.96082432	      0.00000000	     -0.00312203	     -0.06928196	     -0.01817427	      0.00000000	     -0.37412691	      0.00000000	    -18.02256099	    127.81995310	      0.00000000	      0.00225549	     -0.04278215	      0.00504353	      0.00000000	     -1.32980500	      0.00000000
      0.22000000	    208.52850369	    404.81827709	      4.38991944	     98.67477506	    114.39733551	    174.05040379	    158.35906664	    243.92400551	     15.90889336	      7.40701395	      9.92818408	      5.91554012	      3.32298099	    296.40751534	      0.58893738	      6.34437983	      6.25544827	      1.95141295	      0.87932621	    298.08826816	    523.48713621	    238.76720475	    110.69304691	    437.86733732	      4.24146385	    734.57086567	    169.51953846	    245.11928782	      6.08560091	      2.37069917	      0.00000000	    109.50707595	     13.15777610	      2.94769464	      9.53614717	      0.00000000	      0.00000000	      6.03278472	      7.72118503	     -2.45035181	      6.42512070	      0.20272376	    -12.18321165	     -0.92256804	      0.07592602	     -1.22178627	      5.16842610	      4.44269787	     -1.44992644	    -10.65581692	     -0.36008371	      6.20921234	      4.87851924	      1.05630723	     -0.34452057	     -4.89360024	     35.18941703	      0.00000000	     -0.00327711	     -0.06898348	     -0.01812168	      0.00000000	     -0.36604608	      0.00000000	    -17.64565634	    126.88824780	      0.00000000	      0.00224338	     -0.04274708	      0.00505168	      0.00000000	     -1.31991232	      0.00000000
      0.22400000	    206.01239534	    397.46081061	      4.37681620	     99.47292932	    113.02735717	    172.94812776	    158.58803190	    241.53766699	     15.97924776	      7.44370151	      9.67195385	      5.96228449	      3.37581378	    296.19971190	      0.60270964	      6.40405833	      6.30935831	      1.84487256	      0.88025572	    292.37101255	    514.37325698	    238.03813761	    110.46421827	    438.45205340	      4.25525239	    735.07096414	    172.79118676	    239.29709590	      6.10337158	      3.45479686	      0.00000000	    102.41122858	     13.11274019	      2.96021280	      9.53566461	      0.00000000	      0.00000000	      5.92221932	      7.58206482	     -2.68836292	      5.36227187	     -0.26539765	    -12.37258291	     -0.89495923	      0.08774147	     -1.22198380	      5.07097997	      4.38461228	     -1.46811878	    -10.55775275	     -0.52989864	      6.14358908	      4.78392117	      1.04678526	     -0.35496991	     -4.71279780	     34.49224143	      0.00000000	     -0.00316061	     -0.06866107	     -0.01804654	      0.00000000	     -0.35865976	      0.00000000	    -17.20213919	    125.89980790	      0.00000000	      0.00215824	     -0.04272101	      0.00501459	      0.00000000	     -1.30914064	      0.00000000
      0.22800000	    204.01231252	    390.34639241	      4.36356169	    101.11420108	    111.50444597	    171.88972386	    158.88648101	    240.04150253	     16.04699325	      7.47898705	      9.44186478	      6.01029541	      3.42320604	    296.55485258	      0.61479677	      6.45913863	      6.35881085	      1.74904129	      0.88526695	    287.24516021	    506.24119074	    237.42058748	    110.37362646	    440.10615001	      4.26755045	    735.72534710	    176.19537236	    233.30851068	      6.12253280	      4.78689089	      0.00000000	     95.08248854	     13.01267764	      2.96506079	      9.52923096	      0.00000000	      0.00000000	      5.78819877	      7.44579784	     -2.91894165	      4.23778169	     -0.74002971	    -12.44909057	     -0.86965372	      0.09674657	     -1.21569168	      4.96673511	      4.32559013	     -1.48182695	    -10.44883559	     -0.70158321	      6.07081027	      4.68926541	      1.03836115	     -0.37789375	     -4.51590426	     33.76848909	      0.00000000	     -0.00324920	     -0.06832614	     -0.01797539	      0.00000000	     -0.35089599	      0.00000000	    -16.71339741	    124.97744540	      0.00000000	      0.00215654	     -0.04268238	      0.00504498	      0.00000000	     -1.29866884	      0.00000000
      0.23200000	    202.29458246	    383.84451377	      4.35023141	    102.95536556	    109.77703546	    170.88018016	    159.25085924	    238.94860204	     16.11225910	      7.51256355	      9.21888161	      6.05821222	      3.46495254	    297.13863716	      0.62493041	      6.50915581	      6.40349076	      1.66139767	      0.88267189	    282.74852628	    499.15494754	    236.91074254	    110.41009368	    441.57628317	      4.27829797	    736.53312665	    179.72733313	    227.21604247	      6.14296910	      6.36015573	      0.00000000	     87.72156211	     12.95403512	      2.97033783	      9.51736736	      0.00000000	      0.00000000	      5.63428257	      7.31528157	     -3.11564464	      3.06312634	     -1.22282452	    -12.41870715	     -0.84509481	      0.10385732	     -1.20377883	      4.85436866	      4.25965237	     -1.49040560	    -10.32295782	     -0.87423163	      5.99526847	      4.58175963	      1.02861705	     -0.39679981	     -4.32473690	     33.17074856	      0.00000000	     -0.00319664	     -0.06797149	     -0.01790321	      0.00000000	     -0.34427435	      0.00000000	    -16.16548257	    123.98931320	      0.00000000	      0.00210641	     -0.04265528	      0.00501289	      0.00000000	     -1.28686696	      0.00000000
      0.23600000	    200.93102692	    377.94711181	      4.33690668	    105.62983348	    107.92235328	    169.92277785	    159.67715768	    238.64276069	     16.17518904	      7.54419520	      9.02229563	      6.10470202	      3.50101401	    298.54135861	      0.63309370	      6.55377357	      6.44319005	      1.58378335	      0.88236046	    278.87563923	    493.10139920	    236.50299568	    110.56059835	    444.04142777	      4.28747839	    737.49250166	    183.38176438	    221.05393064	      6.16455422	      8.17401213	      0.00000000	     80.17596964	     12.90071980	      2.97088800	      9.50059628	      0.00000000	      0.00000000	      5.46270398	      7.18395468	     -3.30694695	      1.85011495	     -1.71571212	    -12.29025903	     -0.82293639	      0.10820105	     -1.18637183	      4.73757308	      4.19496798	     -1.49540293	    -10.19123745	     -1.04944204	      5.92195920	      4.47608302	      1.01943568	     -0.42015939	     -4.12151557	     32.55922850	      0.00000000	     -0.00334929	     -0.06760766	     -0.01781879	      0.00000000	     -0.33724290	      0.00000000	    -15.58190154	    123.09420750	      0.00000000	      0.00207579	     -0.04261785	      0.00505006	      0.00000000	     -1.27498866	      0.00000000
      0.24000000	    199.82968188	    372.52660457	      4.32364577	    108.41110307	    105.89907530	    169.01926633	    160.16072003	    238.80352665	     16.23593977	      7.57371765	      8.83264695	      6.14857247	      3.53148898	    300.09803390	      0.63942992	      6.59276098	      6.47776415	      1.51373541	      0.88285701	    275.60854652	    488.04271325	    236.18989913	    110.81030498	    446.27118891	      4.29511919	    738.60081612	    187.15311345	    214.95883263	      6.18714555	     10.20548049	      0.00000000	     72.78450474	     12.88709974	      2.97257045	      9.47945544	      0.00000000	      0.00000000	      5.27830177	      7.06585324	     -3.47002654	      0.61096309	     -2.22074863	    -12.07528902	     -0.80162742	      0.11079355	     -1.16462136	      4.61542435	      4.12595036	     -1.49596620	    -10.04721311	     -1.22304820	      5.84514491	      4.35890476	      1.00803801	     -0.44210763	     -3.92694421	     32.09486379	      0.00000000	     -0.00333106	     -0.06722475	     -0.01775314	      0.00000000	     -0.33135154	      0.00000000	    -14.94532028	    122.14790750	      0.00000000	      0.00202083	     -0.04259422	      0.00500953	      0.00000000	     -1.26107087	      0.00000000
      0.24400000	    198.89394745	    367.86888885	      4.31049705	    111.92130140	    103.78523780	    168.17004464	    160.69604908	    239.68502905	     16.29467876	      7.60103189	      8.66851280	      6.18884850	      3.55657597	    302.59392224	      0.64418128	      6.62599866	      6.50712069	      1.45237577	      0.89342846	    272.91986366	    483.92663782	    235.96218216	    111.14264923	    449.37983027	      4.30127418	    739.85462932	    191.03544152	    208.89990353	      6.21058118	     12.44801747	      0.00000000	     65.42537576	     12.89653315	      2.97209592	      9.45440231	      0.00000000	      0.00000000	      5.08241497	      6.94683281	     -3.63236935	     -0.64157841	     -2.73993979	    -11.78733068	     -0.78266336	      0.11086544	     -1.13855709	      4.49143408	      4.05944911	     -1.49368746	     -9.90167052	     -1.39872432	      5.77580333	      4.24386417	      0.99608794	     -0.46546899	     -3.72364008	     31.64209768	      0.00000000	     -0.00355569	     -0.06683364	     -0.01769904	      0.00000000	     -0.32508138	      0.00000000	    -14.27455655	    121.29983120	      0.00000000	      0.00196409	     -0.04256548	      0.00501166	      0.00000000	     -1.24619794	      0.00000000
      0.24800000	    198.62856708	    362.85176511	      4.29750877	    115.55371250	    101.65666388	    167.37429030	    161.27660420	    241.21502913	     16.35158677	      7.62609825	      8.51533985	      6.22481406	      3.57655263	    304.57825682	      0.64752833	      6.65345686	      6.53123871	      1.39893027	      0.89243126	    270.77509746	    480.69000404	    235.80873393	    111.53943677	    452.45037598	      4.30604999	    741.24978506	    195.02239314	    203.02897863	      6.23471071	     14.21700503	      0.00000000	     58.07828316	     12.78630133	      2.96152028	      9.42596587	      0.00000000	      0.00000000	      4.88198753	      6.86006860	     -3.77088457	     -1.89420406	     -3.27495743	    -11.44105107	     -0.76503114	      0.10984961	     -1.11120522	      4.36894990	      3.99659696	     -1.48985683	     -9.75741931	     -1.56775089	      5.69396812	      4.13940867	      0.98076650	     -0.49914132	     -3.52417067	     31.31100715	      0.00000000	     -0.00362486	     -0.06643337	     -0.01758556	      0.00000000	     -0.31946275	      0.00000000	    -13.55715416	    120.45050910	      0.00000000	      0.00201129	     -0.04253140	      0.00504496	      0.00000000	     -1.22894323	      0.00000000
      0.25200000	    198.26435860	    359.00567071	      4.28475839	    120.03881483	     99.55568645	    166.63018814	    161.89467249	    243.46056693	     16.40685665	      7.64892503	      8.39402499	      6.25600001	      3.59173696	    307.92522647	      0.64971561	      6.67519176	      6.55014350	      1.35405561	      0.88880870	    269.13488940	    478.26203715	    235.71679306	    111.98112776	    456.77393644	      4.30956710	    742.78148080	    199.10727744	    197.23084040	      6.25937042	     15.58938831	      0.00000000	     50.71388014	     12.80680444	      2.95866645	      9.39464181	      0.00000000	      0.00000000	      4.67474014	      6.76240148	     -3.92003861	     -3.13322696	     -3.82669968	    -11.05169644	     -0.75051343	      0.10664762	     -1.08143418	      4.25002430	      3.94091217	     -1.48568123	     -9.62480450	     -1.74328021	      5.63641459	      4.03867984	      0.96244305	     -0.51787714	     -3.31732621	     31.01266780	      0.00000000	     -0.00382950	     -0.06602089	     -0.01753346	      0.00000000	     -0.31349153	      0.00000000	    -12.80350857	    119.69608430	      0.00000000	      0.00193571	     -0.04250803	      0.00503918	      0.00000000	     -1.20994778	      0.00000000
      0.25600000	    197.92627841	    355.77788640	      4.27231641	    124.62521637	     97.38224393	    165.93507891	    162.54132400	    245.90255378	     16.46069725	      7.66956060	      8.27807019	      6.28215578	      3.60247286	    311.58145527	      0.65094490	      6.69127191	      6.56388329	      1.31436057	      0.88624277	    267.95681343	    476.56702682	    235.67224485	    112.44729150	    460.80745296	      4.31197208	    744.44430944	    203.28311595	    191.51230735	      6.28439818	     16.97094343	      0.00000000	     43.45669636	     12.87827972	      2.95825389	      9.36093866	      0.00000000	      0.00000000	      4.46488932	      6.67333441	     -4.05169176	     -4.34490725	     -4.39491136	    -10.63491892	     -0.73698388	      0.10232372	     -1.04972402	      4.13077387	      3.88512507	     -1.47959665	     -9.49035018	     -1.91825945	      5.58636389	      3.93565058	      0.94131306	     -0.52726440	     -3.11331155	     30.85231412	      0.00000000	     -0.00396325	     -0.06560068	     -0.01745873	      0.00000000	     -0.30813584	      0.00000000	    -12.00177504	    118.93526490	      0.00000000	      0.00177653	     -0.04249273	      0.00500436	      0.00000000	     -1.18785962	      0.00000000
      0.26000000	    198.23287027	    351.72887478	      4.26042945	    129.80272160	     95.19266582	    165.28562936	    163.20646997	    249.68744819	     16.51333666	      7.68808528	      8.18788601	      6.30320690	      3.60912206	    315.19202510	      0.65135232	      6.70183702	      6.57254133	      1.28157641	      0.88818419	    267.19669470	    475.52631365	    235.66011586	    112.91725019	    465.71678804	      4.31342799	    746.23229028	    207.54275385	    186.21692765	      6.30965076	     18.36081835	      0.00000000	     36.53206098	     12.84382472	      2.94454812	      9.32532170	      0.00000000	      0.00000000	      4.25604213	      6.62163954	     -4.20347472	     -5.51587600	     -4.97816394	    -10.20683853	     -0.72605571	      0.09585740	     -1.01588809	      4.01368039	      3.83795797	     -1.47188119	     -9.36168862	     -2.08624495	      5.51720132	      3.84622011	      0.91723859	     -0.55877663	     -2.89671179	     30.69424681	      0.00000000	     -0.00397729	     -0.06517522	     -0.01733956	      0.00000000	     -0.30191935	      0.00000000	    -11.16478613	    118.30472820	      0.00000000	      0.00180902	     -0.04246177	      0.00506158	      0.00000000	     -1.16368671	      0.00000000
      0.26400000	    198.44478292	    348.20232154	      4.24971601	    134.95689279	     92.91551127	    164.67796613	    163.87896120	    253.62381928	     16.56502522	      7.70460473	      8.09838091	      6.31921329	      3.61205625	    319.05059292	      0.65104680	      6.70701701	      6.57620874	      1.25236505	      0.88817792	    266.80955178	    475.05977852	    235.66501727	    113.37070057	    470.05699195	      4.31411223	    748.13890654	    211.87898843	    181.10022160	      6.33496775	     19.75661429	      0.00000000	     29.94157589	     12.89845080	      2.93688029	      9.28858393	      0.00000000	      0.00000000	      4.04522122	      6.58056344	     -4.34344409	     -6.63364939	     -5.57412839	     -9.78407390	     -0.71587031	      0.08842606	     -0.98032262	      3.89606101	      3.78973647	     -1.46203841	     -9.23027264	     -2.25354719	      5.45698958	      3.74672491	      0.88843163	     -0.58079661	     -2.68411419	     30.73120685	      0.00000000	     -0.00390221	     -0.06473753	     -0.01729113	      0.00000000	     -0.29659491	      0.00000000	    -10.27227399	    117.61026340	      0.00000000	      0.00175855	     -0.04245374	      0.00499701	      0.00000000	     -1.13508739	      0.00000000
      0.26800000	    198.60135172	    345.25974715	      4.24522292	    140.83015464	     90.60750160	    164.10780958	    164.54670405	    257.98813278	     16.61603700	      7.71924359	      8.02897504	      6.33033245	      3.61165339	    323.86184326	      0.65013076	      6.70702596	      6.57500563	      1.22807300	      0.88844465	    266.75029671	    475.08704069	    235.67153659	    113.78825579	    475.07442634	      4.31413006	    750.15716171	    216.28467541	    176.05008782	      6.36022024	     21.15604647	      0.00000000	     23.23516767	     13.00376374	      2.92787304	      9.25261115	      0.00000000	      0.00000000	      3.83049129	      6.53613896	     -4.50220333	     -7.68720022	     -6.17981392	     -9.38353380	     -0.70802824	      0.07912818	     -0.94256660	      3.77990481	      3.74804946	     -1.45191480	     -9.10663667	     -2.42577193	      5.41397674	      3.65568166	      0.85695561	     -0.59749181	     -2.45578482	     30.77536738	      0.00000000	     -0.00416466	     -0.06430136	     -0.01720512	      0.00000000	     -0.29014064	      0.00000000	     -9.33916808	    117.03644640	      0.00000000	      0.00165751	     -0.04243473	      0.00502021	      0.00000000	     -1.10338340	      0.00000000
      0.27200000	    199.40109660	    341.04780534	      5.41222916	    145.84589811	     88.29580307	    163.57058672	    165.19679795	    262.72505740	     16.66666871	      7.73214003	      7.94136796	      6.33679047	      3.60828479	    327.66342883	      0.64867390	      6.70199090	      6.56902695	      1.20587637	      0.88989137	    266.97428029	    475.52847815	    235.66447526	    114.15185537	    479.41244358	      4.31368314	    752.27964768	    220.75285160	    171.43596387	      6.38526403	     22.55687244	      0.00000000	     16.91132217	     13.04588615	      2.91599469	      9.24427497	      0.00000000	      0.00000000	      3.61352534	      6.52525683	     -4.66142275	     -8.66744289	     -6.79168250	     -9.02198777	     -0.69965349	      0.07054683	     -0.90618058	      3.66654642	      3.70485000	     -1.43990939	     -8.98256683	     -2.58863070	      5.36087386	      3.56301388	      0.82028726	     -0.61853527	     -2.22189161	     30.98157926	      0.00000000	     -0.00411075	     -0.06385793	     -0.01711391	      0.00000000	     -0.28381892	      0.00000000	     -8.34952810	    116.42402580	      0.00000000	      0.00160187	     -0.04242375	      0.00500215	      0.00000000	     -1.06654801	      0.00000000
      0.27600000	    200.99897536	    334.69088686	     12.26536740	    146.79154221	     86.43122012	    163.06157816	    165.81571615	    267.65709329	     16.71723592	      7.74344062	      7.77515885	      6.33885947	      3.60230208	    329.93613817	      0.64666032	      6.69146634	      6.55828571	      1.18369083	      0.88990486	    267.43775289	    476.30615587	    235.62905158	    114.44512369	    483.50948408	      4.31287732	    754.49862592	    225.27683966	    167.29156195	      6.40981321	     23.95682284	      0.00000000	      9.97337654	     12.79565843	      2.91507147	     10.13107914	      0.00000000	      0.00000000	      3.39025158	      6.51779169	     -4.84498258	     -9.56745427	     -7.40577037	     -8.71556947	     -0.68684945	      0.06945029	     -0.88291124	      3.57446722	      3.64660351	     -1.42792488	     -8.87809666	     -2.73675594	      5.32236065	      3.47212201	      0.78461681	     -0.63584263	     -1.97033516	     31.23834311	      0.00000000	     -0.00434799	     -0.06341151	     -0.01703568	      0.00000000	     -0.27634401	      0.00000000	     -7.30900490	    115.87937270	      0.00000000	      0.00153215	     -0.04240985	      0.00501548	      0.00000000	     -1.02510466	      0.00000000
      0.28000000	    200.82666976	    330.20411203	     18.33738202	    146.80133750	     84.56812332	    162.57595729	    166.38952059	    274.08473227	     16.76807037	      7.75329692	      7.61244594	      6.33684409	      3.59406125	    333.29547331	      0.64422266	      6.67609842	      6.54299683	      1.16355385	      0.89259905	    268.09821169	    477.34469099	    235.55108673	    114.65369016	    486.10309663	      4.31185348	    756.80612045	    229.85033711	    163.55662310	      6.43380373	     25.35352344	      0.00000000	      2.75916707	     12.21100562	      2.90190827	     13.19763915	      0.00000000	      0.00000000	      3.16067947	      6.54211816	     -5.03467911	    -10.38243718	     -8.01784665	     -8.47929443	     -0.67536497	      0.06769274	     -0.85901092	      3.48823939	      3.57681738	     -1.40985439	     -8.76982142	     -2.87040889	      5.27566052	      3.39618363	      0.75254691	     -0.65152522	     -1.70476442	     31.66122874	      0.00000000	     -0.00426424	     -0.06295989	     -0.01694746	      0.00000000	     -0.26848821	      0.00000000	     -6.20719611	    115.28129820	      0.00000000	      0.00148346	     -0.04240272	      0.00499562	      0.00000000	     -0.97758902	      0.00000000
      0.28400000	    202.76051649	    322.59610655	     26.23744096	    147.40697419	     82.23855104	    162.10894530	    166.90413213	    279.80089288	     16.81951102	      7.76186093	      7.43027874	      6.33106525	      3.58388392	    335.30654879	      0.64193334	      6.65613874	      6.52330513	      1.14119323	      0.90558336	    268.91485947	    478.57216740	    235.41703763	    114.76545513	    488.51308956	      4.31064294	    759.19402558	    234.46751774	    161.18076858	      6.45736850	     26.74443539	      0.00000000	      2.31875311	     11.33804316	      2.84066622	     12.42090345	      0.00000000	      0.00000000	      2.92120435	      6.56792668	     -5.25165900	    -11.10962943	     -8.62354518	     -8.32655216	     -0.66282193	      0.06366096	     -0.82867776	      3.38387951	      3.50972618	     -1.38721403	     -8.64097516	     -3.02647478	      5.27080677	      3.36020157	      0.70288688	     -0.65872969	     -1.41443823	     32.14529272	      0.00000000	     -0.00453154	     -0.06250502	     -0.01686164	      0.00000000	     -0.25906604	      0.00000000	     -5.04823252	    114.72887830	      0.00000000	      0.00141229	     -0.04239087	      0.00501464	      0.00000000	     -0.92462547	      0.00000000
      0.28800000	    204.78889637	    314.27120888	     34.06453376	    147.89177231	     79.79530622	    161.65594839	    167.34565761	    286.05982224	     16.87189240	      7.76928122	      7.24656342	      6.32184997	      3.57204854	    336.82655602	      0.63842112	      6.63177625	      6.49931615	      1.11950632	      0.90224154	    269.84904714	    479.92103671	    235.21413720	    114.77094259	    489.84805533	      4.30934960	    761.65422783	    239.12314793	    159.32018616	      6.48033419	     28.12679420	      0.00000000	      2.32238661	     10.41433803	      2.77006495	     11.98456695	      0.00000000	      0.00000000	      2.67174759	      6.62889744	     -5.47984486	    -11.74826879	     -9.21845461	     -8.26855522	     -0.65093947	      0.05854295	     -0.79657796	      3.27815351	      3.44224567	     -1.36114696	     -8.50747729	     -3.17559457	      5.25732291	      3.32731513	      0.64772004	     -0.66783220	     -1.09999974	     32.80821125	      0.00000000	     -0.00442692	     -0.06204458	     -0.01677802	      0.00000000	     -0.24876559	      0.00000000	     -3.82552072	    114.09865640	      0.00000000	      0.00137180	     -0.04238640	      0.00499231	      0.00000000	     -0.86514378	      0.00000000
      0.29200000	    206.63450694	    306.00040869	     42.23268107	    148.57473120	     77.28433462	    161.21260535	    167.70074892	    292.45910486	     16.92553521	      7.77570025	      7.06745515	      6.30952395	      3.55879547	    338.88578826	      0.63448596	      6.60365925	      6.47116613	      1.09824380	      0.89536775	    270.86468089	    481.32898711	    234.93043182	    114.66365329	    491.04568822	      4.30794758	    764.17873248	    243.81263101	    157.58725010	      6.50269839	     29.49756966	      0.00000000	      2.33101557	      9.48953303	      2.69416271	     11.66613196	      0.00000000	      0.00000000	      2.40949906	      6.68885180	     -5.73605485	    -12.29948388	     -9.79818793	     -8.31382345	     -0.64026259	      0.05229838	     -0.76280092	      3.17234067	      3.37648164	     -1.33341119	     -8.37643922	     -3.32854469	      5.26212853	      3.29923651	      0.58798907	     -0.67261407	     -0.75183771	     33.54232812	      0.00000000	     -0.00472367	     -0.06157905	     -0.01668484	      0.00000000	     -0.23646503	      0.00000000	     -2.54389694	    113.49287900	      0.00000000	      0.00129795	     -0.04237503	      0.00501615	      0.00000000	     -0.80009643	      0.00000000
      0.29600000	    208.44172874	    296.99479272	     50.20323517	    149.05233581	     74.66630501	    160.77486137	    167.95701831	    299.43062349	     16.98073222	      7.78125093	      6.88822538	      6.29440417	      3.54431842	    340.41355770	      0.63051219	      6.57428556	      6.43900692	      1.07758051	      0.89712610	    271.92868680	    482.73980366	    234.55485012	    114.44053021	    490.96225829	      4.30639957	    766.75980376	    248.53209477	    156.32237456	      6.52468037	     30.85343005	      0.00000000	      2.34125911	      8.52300810	      2.60968196	     12.03162589	      0.00000000	      0.00000000	      2.13444907	      6.78759393	     -6.00391971	    -12.76598696	    -10.35844222	     -8.46777680	     -0.63025957	      0.04497489	     -0.72730508	      3.06541757	      3.30960099	     -1.30187960	     -8.23984081	     -3.47185361	      5.25363314	      3.27156852	      0.52397058	     -0.68155465	     -0.36761779	     34.47634820	      0.00000000	     -0.00463124	     -0.06110657	     -0.01661088	      0.00000000	     -0.22282211	      0.00000000	     -1.20253920	    112.77789520	      0.00000000	      0.00127405	     -0.04237226	      0.00498550	      0.00000000	     -0.72888834	      0.00000000
      0.30000000	    210.08765791	    287.91763755	     58.54879831	    149.73356535	     71.97540374	    160.33907758	    168.10348603	    306.30390012	     17.03773299	      7.78605300	      6.71331423	      6.27679250	      3.52876096	    342.42423155	      0.62613777	      6.61315044	      6.40307564	      1.05706643	      0.89824351	    273.01147235	    484.10417667	    234.07729158	    114.10252575	    490.81616959	      4.30468691	    769.39011162	    253.27845680	    155.07319750	      6.54695208	     32.19073099	      0.00000000	      2.35282460	      7.56491127	      2.51926469	     12.37764648	      0.00000000	      0.00000000	      1.84525638	      6.88157036	     -6.30239815	    -13.15162131	    -10.89505135	     -8.73244696	     -0.62131010	      0.03657284	     -0.69008109	      2.95774073	      3.24455179	     -1.26884268	     -8.10417828	     -3.61956620	      5.26470376	      3.24951575	      0.45635410	     -0.68304001	      0.06066495	     35.46642049	      0.00000000	     -0.00491363	     -0.06062690	     -0.01650040	      0.00000000	     -0.20662069	      0.00000000	      0.19173396	    112.09301630	      0.00000000	      0.00118643	     -0.04235772	      0.00502268	      0.00000000	     -0.65303283	      0.00000000
      0.30400000	    212.05341993	    277.11523412	     65.23476534	    149.67041301	     69.29892849	    159.90214037	    168.13104383	    310.49701392	     17.09672690	      7.79020937	      6.48783450	      6.25697013	      3.51220104	    340.32018510	      0.62132718	      9.42642341	      6.36326064	      1.03350374	      0.90033580	    274.08741481	    485.38044973	    233.48867361	    113.65519037	    489.03795167	      4.30263576	    772.06288692	    258.05016383	    154.25146897	      6.57303759	     33.50552056	      0.00000000	      2.36569509	      6.57224248	      2.42120258	     13.41132708	      0.00000000	      0.00000000	      1.54195839	      7.01392704	     -6.61235897	    -13.46086798	    -11.40402690	     -9.10630630	     -0.60891339	      0.03119900	     -0.65762920	      2.85062787	      3.18057393	     -1.23994714	     -7.96694964	     -3.75572012	      5.26066343	      3.23120323	      0.38597195	     -0.68734753	      0.53773040	     36.64603216	      0.00000000	     -0.00478327	     -0.06014055	     -0.01639156	      0.00000000	     -0.18847586	      0.00000000	      1.63318278	    111.30051200	      0.00000000	      0.00113622	     -0.04234684	      0.00502846	      0.00000000	     -0.57243468	      0.00000000
      0.30800000	    213.89753315	    265.53864621	     70.13301501	    148.86571714	     66.69041369	    159.46151724	    168.03291187	    310.62009009	     17.15782555	      7.79380281	      6.20279707	      6.23519428	      3.49466850	    334.34561700	      0.61545492	     15.79745915	      6.31936577	      1.00554827	      0.90072867	    275.13525267	    486.53525538	    232.78111123	    113.10926566	    486.23751154	      4.30009894	    774.77207938	    262.84627399	    153.39159684	      6.70411868	     34.79357596	      0.00000000	      2.37984223	      5.56120513	      2.31887260	     14.74692657	      0.00000000	      0.00000000	      1.22512077	      7.14614001	     -6.94273263	    -13.69836053	    -11.88158002	     -9.58426527	     -0.59214827	      0.03003776	     -0.63155445	      2.74501114	      3.11712977	     -1.21834054	     -7.83354100	     -3.89131498	      5.27169102	      3.21577048	      0.31320956	     -0.69175063	      1.06920020	     37.94306199	      0.00000000	     -0.00511599	     -0.05963762	     -0.01630711	      0.00000000	     -0.16776784	      0.00000000	      3.11289778	    110.46843520	      0.00000000	      0.00109388	     -0.04233363	      0.00503587	      0.00000000	     -0.48844374	      0.00000000
      0.31200000	    212.87055248	    257.17863554	     73.72318103	    147.54994416	     64.33743839	    159.01516546	    167.80506196	    310.45541382	     17.22104217	      7.79689233	      5.92884822	      6.21169489	      3.47615575	    331.34709220	      0.61402366	     21.46539259	      6.27181739	      0.98059355	      0.91744446	    276.13844991	    487.54405709	    231.94817226	    112.48108712	    482.86819205	      4.29688778	    777.51251929	    267.66336644	    147.19086237	     13.06686078	     36.05046455	      0.00000000	      2.39520044	      4.59374938	      2.23635661	     14.50517097	      0.00000000	      0.00000000	      0.89497319	      7.30888871	     -7.28504562	    -13.86845693	    -12.32414286	    -10.15793095	     -0.57708193	      0.02991309	     -0.60832735	      2.65216301	      3.04660378	     -1.19736932	     -7.71225535	     -4.00508034	      5.27857176	      3.17673800	      0.23332652	     -0.69335264	      1.66154123	     39.40521614	      0.00000000	     -0.00498930	     -0.05912706	     -0.01622037	      0.00000000	     -0.14457600	      0.00000000	      4.61902471	    109.54507990	      0.00000000	      0.00101485	     -0.04232137	      0.00501722	      0.00000000	     -0.40191606	      0.00000000
      0.31600000	    210.65418182	    250.03481008	     76.97964262	    146.07724137	     62.03267160	    158.56166585	    167.44654869	    309.35646713	     17.28627005	      7.79950933	      5.65945135	      6.18667074	      3.45660401	    329.60757666	      0.60801852	     27.09343952	      6.22065758	      0.95299711	      0.91985338	    277.08555696	    488.39159244	    230.98492646	    111.79232958	    479.30762228	      4.29278110	    780.28006864	    272.50552483	    138.51713224	     22.15473713	     37.27163934	      0.00000000	      2.41160707	      3.60652432	      2.15518775	     13.25709868	      0.00000000	      0.00000000	      0.55391346	      7.47266260	     -7.64111637	    -13.97494174	    -12.72838899	    -10.81614290	     -0.56252167	      0.03009152	     -0.58549772	      2.56232195	      2.97328775	     -1.17651558	     -7.59450481	     -4.11460294	      5.30062782	      3.13068973	      0.14784588	     -0.70037695	      2.31655194	     40.95669882	      0.00000000	     -0.00534465	     -0.05859744	     -0.01609832	      0.00000000	     -0.11854498	      0.00000000	      6.14265308	    108.60226680	      0.00000000	      0.00098384	     -0.04229631	      0.00505866	      0.00000000	     -0.31433817	      0.00000000
      0.32000000	    208.47522546	    242.09091243	     79.91396996	    144.27779706	     59.63107073	    158.09950715	    166.95975237	    307.61263544	     17.35325146	      7.80165269	      5.38942749	      6.16028743	      3.43591431	    326.97500829	      0.60102119	     32.87312477	      6.16602989	      0.92309892	      0.92164697	    277.97048358	    489.07219173	    229.88828636	    111.06921121	    474.35010179	      4.28754345	    783.07176619	    277.37162578	    129.46112587	     32.02131979	     38.45255473	      0.00000000	      2.42882975	      2.60106604	      2.06171579	     12.03470045	      0.00000000	      0.00000000	      0.20211189	      7.66788157	     -7.98700342	    -14.02090715	    -13.09109936	    -11.54568044	     -0.54751600	      0.03001382	     -0.56161003	      2.46963007	      2.89765510	     -1.15314408	     -7.46668141	     -4.21336356	      5.31303307	      3.08434797	      0.06106028	     -0.71259912	      3.04511244	     42.71643911	      0.00000000	     -0.00551432	     -0.05805175	     -0.01600386	      0.00000000	     -0.09004214	      0.00000000	      7.66454041	    107.51717070	      0.00000000	      0.00100937	     -0.04226977	      0.00508814	      0.00000000	     -0.22663584	      0.00000000
      0.32400000	    206.02455275	    234.00184279	     82.88544115	    142.48918012	     57.22311773	    157.61011286	    166.35049787	    305.22299626	     17.42153684	      7.80327941	      5.13110345	      6.13267591	      3.41395708	    324.51721987	      0.59454800	     39.27147488	      6.10811970	      0.89347163	      0.92537703	    278.79267017	    489.58989948	    228.65746903	    110.34079203	    469.88258796	      4.28090167	    785.88594740	    282.26697480	    120.13268811	     42.22842791	     39.58879315	      0.00000000	      2.44651794	      1.77863924	      1.96922988	     10.60912576	      0.00000000	      0.00000000	     -0.15635781	      7.85783751	     -8.36432554	    -14.00880487	    -13.40871849	    -12.33201413	     -0.53304958	      0.02960301	     -0.53708364	      2.37710959	      2.82280545	     -1.12921231	     -7.34158293	     -4.31412130	      5.33995035	      3.03986916	     -0.02366578	     -0.71570608	      3.83762584	     44.48893695	      0.00000000	     -0.00570787	     -0.05748876	     -0.01587219	      0.00000000	     -0.05872175	      0.00000000	      9.18512887	    106.48162070	      0.00000000	      0.00093386	     -0.04223504	      0.00512819	      0.00000000	     -0.14054700	      0.00000000
      0.32800000	    203.55276950	    225.28689496	     85.56127064	    140.38224782	     54.74204078	    157.09859156	    165.62803986	    302.12541011	     17.49042787	      7.80430767	      4.87975419	      6.10393361	      3.39059701	    321.34705428	      0.57656332	     46.01564852	      6.04715489	      0.85559468	      0.91283527	    279.55697128	    489.95826278	    227.29440244	    109.63694705	    464.51207867	      4.27265149	    788.72233647	    287.19185075	    110.59985879	     52.97612737	     40.67617254	      0.00000000	      2.46420187	      1.13196947	      1.87342213	      9.21617737	      0.00000000	      0.00000000	     -0.52229699	      8.06985822	     -8.73575753	    -13.94057842	    -13.67685978	    -13.16000520	     -0.51837719	      0.02883851	     -0.51136405	      2.28217196	      2.74539371	     -1.10269513	     -7.20766823	     -4.40601251	      5.36193189	      2.99328583	     -0.10496935	     -0.71420259	      4.70855351	     46.43597474	      0.00000000	     -0.00556549	     -0.05691008	     -0.01578580	      0.00000000	     -0.02511124	      0.00000000	     10.68039482	    105.33055290	      0.00000000	      0.00080209	     -0.04220437	      0.00510038	      0.00000000	     -0.05695973	      0.00000000
      0.33200000	    200.06222575	    217.65826577	     87.88191769	    137.90066877	     52.22869215	    154.67239574	    164.80491174	    297.48240271	     17.55889862	      7.80461747	      4.63588461	      6.07412550	      3.36571609	    318.97218519	      0.56604987	     53.06245016	      5.98371435	      0.81948658	      0.91578455	    280.27333227	    490.19977362	    225.80398072	    108.92653433	    457.89642623	      4.26248172	    791.58212403	    292.15254867	    101.90941319	     62.79906271	     41.71084044	      0.00000000	      2.48143549	      0.99811020	      1.74429791	      8.41310342	      0.00000000	      0.00000000	     -0.89207224	      8.27281336	     -9.10268543	    -13.81775477	    -13.89025107	    -14.01446972	     -0.50353725	      0.02813450	     -0.48457300	      2.18580898	      2.66071940	     -1.07410660	     -7.06586270	     -4.49683653	      5.40144310	      2.97320295	     -0.18680951	     -0.72235422	      5.64904194	     48.43922165	      0.00000000	     -0.00598072	     -0.05630047	     -0.01563125	      0.00000000	      0.01064506	      0.00000000	     12.14954014	    104.17948290	      0.00000000	      0.00073697	     -0.04215403	      0.00516265	      0.00000000	      0.02289460	      0.00000000
      0.33600000	    195.36060633	    208.90456336	     90.13673015	    135.68140115	     49.94006293	    149.36273100	    163.89660752	    293.34989844	     17.62551858	      7.80404889	      4.42798926	      6.04328506	      3.33923774	    316.91597692	      0.56804650	     60.57158251	      5.91978480	      0.79315434	      0.93132127	    280.95626472	    490.34504537	    224.17111713	    105.90492876	    449.51797884	      4.25016547	    794.46805016	    297.15505378	     94.07085184	     72.19008173	     42.68936107	      0.00000000	      2.49768159	      0.98391137	      1.61556117	      8.29827138	      0.00000000	      0.00000000	     -1.27159481	      8.51893562	     -9.46641624	    -13.64142367	    -14.04318643	    -14.88055145	     -0.49123422	      0.02720114	     -0.45929210	      2.09794188	      2.58210294	     -1.04706423	     -6.93303347	     -4.57201224	      5.40961785	      2.96203477	     -0.26323930	     -0.73385317	      6.66884329	     50.57912431	      0.00000000	     -0.00573082	     -0.05568254	     -0.01550436	      0.00000000	      0.04818614	      0.00000000	     13.57334008	    102.94553730	      0.00000000	      0.00070119	     -0.04210600	      0.00517359	      0.00000000	      0.09807501	      0.00000000
      0.34000000	    189.67452848	    200.22256589	     92.37211231	    133.27739748	     47.60926009	    143.63102850	    162.92107126	    288.20464743	     17.68847765	      7.80240205	      4.23809449	      6.01141813	      3.31116521	    314.88850552	      0.54439032	     69.35387937	      5.86381183	      0.75190475	      0.92327174	    281.62401100	    490.43180149	    222.30438173	    101.68057014	    440.67473317	      4.23546149	    797.38445780	    302.20655779	     86.39867167	     81.22713752	     43.60882022	      0.00000000	      2.51245006	      0.96880172	      1.47170893	      8.18804849	      0.00000000	      0.00000000	     -1.65272418	      8.74295142	     -9.82252042	    -13.41212889	    -14.13011740	    -15.74392944	     -0.47947312	      0.02554216	     -0.43203897	      2.00789014	      2.49833698	     -1.01701636	     -6.79651949	     -4.65164496	      5.44305567	      2.96290936	     -0.33523641	     -0.74619291	      7.75338285	     52.73996675	      0.00000000	     -0.00604434	     -0.05502887	     -0.01530809	      0.00000000	      0.08701231	      0.00000000	     14.95727577	    101.74219970	      0.00000000	      0.00067434	     -0.04203739	      0.00527067	      0.00000000	      0.16785797	      0.00000000
      0.34400000	    182.82720517	    190.07886947	     94.28946421	    130.69833212	     45.30233392	    137.71541207	    161.89815546	    282.73248347	     17.74589132	      7.79943301	      4.06871392	      5.97850181	      3.28157093	    310.50785539	      0.53791498	     78.13501104	      8.07680046	      0.71994270	      0.92915190	    282.28837961	    490.50395173	    214.70779470	     97.75308215	    430.25225209	      4.21820227	    800.33730709	    307.31555655	     78.92165224	     90.13901237	     44.46693358	      0.00000000	      2.52532500	      0.95430387	      1.33021464	      8.07205193	      0.00000000	      0.00000000	     -2.03901059	      8.97695322	    -10.14806921	    -13.12973683	    -14.14601016	    -16.59097111	     -0.46834251	      0.02330388	     -0.40454626	      1.91862921	      2.41347146	     -0.98481813	     -6.65661572	     -4.72425049	      5.47334206	      2.96114362	     -0.39901746	     -0.75449718	      8.92602020	     55.08534876	      0.00000000	     -0.00621847	     -0.05434935	     -0.01521140	      0.00000000	      0.12690398	      0.00000000	     16.26937753	    100.40357460	      0.00000000	      0.00060528	     -0.04197263	      0.00529340	      0.00000000	      0.23130676	      0.00000000
      0.34800000	    175.70557995	    177.57479977	     95.31715594	    127.86055387	     43.19263435	    132.39999582	    160.84906278	    275.37690480	     17.79642495	      7.79485148	      3.89800121	      5.94448694	      3.25059636	    304.84675828	      0.52513210	     83.19260593	     16.32734216	      0.68471085	      0.93268148	    282.28783190	    490.61061745	    203.78616491	     94.05575905	    420.06236298	      4.19816115	    803.33408860	    312.49169577	     71.95702400	     98.44070227	     45.26214194	      0.00000000	      2.53597007	      0.93836034	      1.19488036	      7.94639429	      0.00000000	      0.00000000	     -2.42742846	      9.20508957	    -10.48497496	    -12.79335316	    -14.08631882	    -17.40882531	     -0.45623183	      0.02342814	     -0.38102109	      1.83345255	      2.33253436	     -0.95755430	     -6.52587730	     -4.79618735	      5.50605599	      2.96346668	     -0.45424574	     -0.75738853	     10.15302235	     57.40254527	      0.00000000	     -0.00631609	     -0.05364911	     -0.01508011	      0.00000000	      0.16691170	      0.00000000	     17.53524595	     99.13971568	      0.00000000	      0.00047221	     -0.04189847	      0.00531771	      0.00000000	      0.28827255	      0.00000000
      0.35200000	    167.72391817	    161.88685536	     95.70219279	    124.92335572	     41.30914386	    127.55976274	    159.79593119	    267.47212995	     17.83975607	      7.78831899	      3.74236706	      5.90930258	      3.21850595	    298.89001163	      0.53796370	     86.45354733	     22.78102259	      0.66500144	      0.94887111	    271.99645489	    490.80504277	    193.32644980	     90.83530094	    408.95459635	      4.17519604	    806.38368177	    317.74556792	     65.61774363	    106.19971143	     45.99365968	      0.00000000	      2.54414071	      0.92073467	      1.05812477	      7.80983130	      0.00000000	      0.00000000	     -2.82075306	      9.44586501	    -10.80880786	    -12.40131946	    -13.94683449	    -18.18522855	     -0.44475615	      0.02487870	     -0.36051452	      1.75412529	      2.25620743	     -0.93330279	     -6.40400904	     -4.86132169	      5.52575880	      2.97484644	     -0.50481575	     -0.76571590	     11.43988607	     59.75084455	      0.00000000	     -0.00628380	     -0.05293161	     -0.01490325	      0.00000000	      0.20648569	      0.00000000	     18.74160976	     97.88795140	      0.00000000	      0.00039231	     -0.04181165	      0.00538706	      0.00000000	      0.33827908	      0.00000000
      0.35600000	    159.43223165	    145.45695656	     95.81490532	    121.78237743	     39.45427716	    122.67697368	    158.76157284	    258.55409565	     17.87638204	      7.77944463	      3.59770343	      5.87285731	      3.18567796	    292.87171364	      0.53920862	     89.55710057	     28.94181160	      0.64078755	      0.95983585	    258.87295349	    491.14339716	    183.04779026	     87.83435494	    398.17757838	      4.14918133	    809.49619296	    323.08774109	     59.42955461	    113.73878492	     46.66148150	      0.00000000	      2.54966871	      0.90130124	      0.92143519	      7.66164659	      0.00000000	      0.00000000	     -3.21478836	      9.67804018	    -11.12551665	    -11.95137421	    -13.72381075	    -18.90795004	     -0.43324584	      0.02645919	     -0.33974484	      1.67425370	      2.17827803	     -0.90839357	     -6.27791748	     -4.92315615	      5.55027820	      2.99050770	     -0.54543826	     -0.76736058	     12.77803249	     62.10530689	      0.00000000	     -0.00619864	     -0.05219408	     -0.01473288	      0.00000000	      0.24487957	      0.00000000	     19.88941999	     96.66891466	      0.00000000	      0.00023318	     -0.04171620	      0.00545208	      0.00000000	      0.38116296	      0.00000000
      0.36000000	    150.47990869	    129.49157696	     95.58534869	    118.19426792	     37.51742442	    117.44869290	    157.76938321	    247.92344515	     17.90705992	      7.76777766	      3.45597358	      5.83503741	      3.15258207	    286.88603951	      0.50952485	     92.81029614	     35.33509753	      0.59296154	      0.95298456	    244.53160231	    491.68342483	    172.57129727	     84.80809316	    387.16212521	      4.12002604	    812.68278317	    327.99386608	     53.54848148	    120.55956243	     47.26636815	      0.00000000	      2.55245039	      0.87996832	      0.77020964	      7.50134287	      0.00000000	      0.00000000	     -3.60384740	      9.87921675	    -11.40806771	    -11.44113032	    -13.41434469	    -19.56430103	     -0.42079310	      0.02784120	     -0.31720253	      1.58956901	      2.09190153	     -0.88027887	     -6.13820775	     -4.98554106	      5.59811925	      3.00452417	     -0.58113757	     -0.77610052	     14.17354132	     64.51525383	      0.00000000	     -0.00669374	     -0.05141373	     -0.01455911	      0.00000000	      0.28166534	      0.00000000	     20.96487083	     95.42808902	      0.00000000	      0.00015267	     -0.04161652	      0.00552448	      0.00000000	      0.41662682	      0.00000000
      0.36400000	    143.77673921	    113.60858216	     95.60252272	    115.30375906	     35.90458758	    113.12263813	    156.84348423	    239.41712727	     17.93241062	      7.75279518	      3.35116004	      5.79569840	      3.11973800	    281.10620391	      0.51589963	     95.86415121	     41.01519214	      0.57520103	      0.96493533	    232.52407471	    492.48303684	    163.87876575	     82.66197757	    379.11365987	      4.08766721	    815.95545429	    325.26003045	     47.28491920	    128.08503352	     47.80982823	      0.00000000	      2.55243529	      0.85677493	      0.72918961	      7.32903795	      0.00000000	      0.00000000	     -4.00141225	     10.11458914	    -11.66595382	    -10.86883673	    -13.01670299	    -20.14120470	     -0.41137291	      0.02932878	     -0.29782676	      1.51881170	      2.02539816	     -0.85853177	     -6.02852602	     -5.03874363	      5.60324464	      2.91858144	     -0.60682583	     -0.78359910	     15.62315322	     66.97960113	      0.00000000	     -0.00665277	     -0.05063779	     -0.01438809	      0.00000000	      0.31634022	      0.00000000	     21.96320156	     94.16066392	      0.00000000	      0.00012685	     -0.04151057	      0.00562003	      0.00000000	      0.44471459	      0.00000000
      0.36800000	    136.94506668	     98.43354522	     95.57889362	    112.37923854	     34.33834691	    108.86434508	    156.00847287	    230.34966656	     17.95280632	      7.73389609	      3.25898264	      5.75466337	      3.08776641	    276.17283485	      0.50797441	     99.26000554	     46.91794438	      0.54849722	      0.96958569	    220.25120883	    493.59819350	    155.62016004	     80.73868152	    373.25023524	      4.05207201	    819.32663048	    321.24236765	     41.20891225	    134.96030741	     48.29410533	      0.00000000	      2.54958992	      0.83160033	      0.71207097	      7.14405021	      0.00000000	      0.00000000	     -4.39111731	     10.31370044	    -11.93418241	    -10.23409093	    -12.53048324	    -20.62561838	     -0.40237661	      0.03069270	     -0.27790520	      1.44877483	      1.95789800	     -0.83659697	     -5.92042175	     -5.09638739	      5.62499039	      2.81514690	     -0.61771413	     -0.77373857	     17.08253575	     69.33235320	      0.00000000	     -0.00665116	     -0.04984822	     -0.01421571	      0.00000000	      0.34770077	      0.00000000	     22.92036559	     93.02617045	      0.00000000	     -0.00009382	     -0.04139713	      0.00568865	      0.00000000	      0.46652493	      0.00000000
      0.37200000	    130.63539200	     82.76185313	     95.49699553	    109.43149755	     32.78715989	    104.57987442	    155.28968675	    221.03246895	     17.96838101	      7.71038112	      3.17640107	      5.71169911	      3.05731242	    271.01369608	      0.51419117	    102.61970019	     52.74912908	      0.53297363	      0.98157370	    207.73021057	    495.08125967	    147.75794898	     78.97193092	    368.19737174	      4.01325549	    822.80876641	    316.68828983	     34.87088302	    142.43731696	     48.72213762	      0.00000000	      2.54391954	      0.80440580	      0.69524301	      6.94635024	      0.00000000	      0.00000000	     -4.78332743	     10.52277224	    -12.18146652	     -9.53822543	    -11.95677958	    -21.00463055	     -0.39336518	      0.03176439	     -0.25758054	      1.37833402	      1.89227676	     -0.81453769	     -5.80648962	     -5.14340519	      5.63246236	      2.70962045	     -0.62690659	     -0.77441891	     18.56886171	     71.67868943	      0.00000000	     -0.00653692	     -0.04905769	     -0.01403219	      0.00000000	      0.37599819	      0.00000000	     23.81054455	     91.91239907	      0.00000000	     -0.00019339	     -0.04128341	      0.00577611	      0.00000000	      0.48213627	      0.00000000
      0.37600000	    124.29902643	     67.36602071	     95.33556469	    106.39650575	     31.23579787	    100.23856518	    154.71290590	    211.16969771	     17.97907906	      7.68143590	      3.10063394	      5.66648874	      3.02904559	    266.20936019	      0.45670345	    106.07575230	     58.63275573	      0.47040006	      0.97181799	    194.65920372	    496.97873557	    140.16748066	     77.28281017	    364.26894933	      3.97126603	    826.41382091	    311.51555254	     28.57901070	    149.76446098	     49.09751941	      0.00000000	      2.53544366	      0.77521667	      0.66549961	      6.73610025	      0.00000000	      0.00000000	     -5.17034305	     10.71254363	    -12.41319684	     -8.78441659	    -11.29850319	    -21.26507736	     -0.38413425	      0.03256644	     -0.23648628	      1.30661416	      1.82507155	     -0.79173610	     -5.68680989	     -5.18785535	      5.64600775	      2.59976480	     -0.62877216	     -0.77094503	     20.06206640	     73.96659658	      0.00000000	     -0.00646240	     -0.04826555	     -0.01384069	      0.00000000	      0.40099731	      0.00000000	     24.64509818	     90.86372252	      0.00000000	     -0.00033834	     -0.04116435	      0.00587834	      0.00000000	      0.49260220	      0.00000000
      0.38000000	    117.94558200	     52.14974219	     95.09635005	    103.27273799	     29.66882736	     95.80622152	    154.27108768	    200.77600742	     17.98469358	      7.64610936	      3.02931423	      5.61858252	      3.00364299	    261.62471865	      0.49043508	    109.51958039	     64.48166460	      0.47626596	      0.98486568	    180.92610258	    499.32850658	    132.78215741	     75.61198073	    361.19020320	      3.92619685	    830.15272248	    306.12349783	     22.29066970	    157.08021320	     49.42447209	      0.00000000	      2.52420209	      0.74407681	      0.65685667	      6.51368802	      0.00000000	      0.00000000	     -5.55220368	     10.88666941	    -12.62407239	     -7.97774255	    -10.56073044	    -21.39310975	     -0.37441734	      0.03304414	     -0.21460194	      1.23294500	      1.75619601	     -0.76813046	     -5.55898922	     -5.22757392	      5.66290665	      2.48553719	     -0.62539199	     -0.76751221	     21.56739078	     76.24160809	      0.00000000	     -0.00642550	     -0.04747735	     -0.01371608	      0.00000000	      0.42326059	      0.00000000	     25.41027460	     89.82635946	      0.00000000	     -0.00048645	     -0.04105557	      0.00592385	      0.00000000	      0.49867728	      0.00000000
      0.38400000	    111.79815878	     37.82539359	     94.47447430	    100.02618340	     28.18102878	     91.48091877	    150.81500458	    191.29754185	     17.98488380	      7.60329345	      2.97293872	      5.56731818	      2.98176983	    257.37365066	      0.47329843	    113.05518433	     70.29964886	      0.44414394	      0.98725073	    167.33191675	    502.15472742	    126.13193706	     74.23074119	    358.18914460	      3.87818082	    834.03474629	    300.53687414	     16.71067665	    163.62206226	     49.70784584	      0.00000000	      2.51025126	      0.71105305	      0.63745810	      6.27958829	      0.00000000	      0.00000000	     -5.92788268	     11.04566993	    -12.80986445	     -7.12540508	     -9.75086380	    -21.37408817	     -0.36536421	      0.03312651	     -0.19308395	      1.16322818	      1.68729619	     -0.74313982	     -5.43428133	     -5.26590377	      5.68123635	      2.37196525	     -0.62010279	     -0.76661435	     23.06882441	     78.46855109	      0.00000000	     -0.00646137	     -0.04670129	     -0.01359627	      0.00000000	      0.44320898	      0.00000000	     26.11402956	     88.82680911	      0.00000000	     -0.00060205	     -0.04095056	      0.00597499	      0.00000000	      0.50171488	      0.00000000
      0.38800000	    104.36767491	     26.12662274	     92.98685877	     96.21263980	     26.74231114	     87.09551770	    142.93636792	    182.22552644	     17.97918255	      7.55171763	      2.92703203	      5.51169734	      2.96409615	    254.25554752	      0.47384079	    116.89649929	     76.28826920	      0.42647269	      0.99366779	    153.30422209	    504.66446581	    119.92804219	     73.01531151	    354.64158502	      3.82738627	    838.06637085	    294.91945671	     13.07052800	    166.90548810	     49.95315102	      0.00000000	      2.49366500	      0.67625110	      0.63467195	      6.03430607	      0.00000000	      0.00000000	     -6.27678623	     11.12718274	    -12.96982442	     -6.23720193	     -8.87856713	    -21.19302935	     -0.35659394	      0.03294596	     -0.17126015	      1.09623252	      1.60698040	     -0.71280170	     -5.31098228	     -5.31827086	      5.74280285	      2.25237249	     -0.60360533	     -0.75011821	     24.55842790	     80.64228419	      0.00000000	     -0.00706343	     -0.04591577	     -0.01357487	      0.00000000	      0.46168840	      0.00000000	     26.75695235	     87.86155871	      0.00000000	     -0.00091245	     -0.04085685	      0.00592399	      0.00000000	      0.50301976	      0.00000000
      0.39200000	     94.90460544	     12.00810701	     90.46588277	     92.72565162	     25.95245504	     83.66178135	    136.78282817	    175.56244560	     17.96698476	      7.48996823	      2.90073923	      5.45017464	      2.95105929	    253.72840039	      0.47469634	    117.85907316	     77.53008239	      0.41599210	      1.00047877	    145.68424810	    488.52410996	    115.00459810	     72.78313430	    351.12715353	      3.77406997	    842.24996600	    290.18193979	      7.17590367	    174.25451834	     50.16661817	      0.00000000	      2.47454174	      0.63979427	      0.61770515	      5.77934856	      0.00000000	      0.00000000	     -6.64715388	     11.29706236	    -13.11240025	     -5.32608114	     -7.95547672	    -20.83573106	     -0.35040174	      0.03720224	     -0.15856539	      1.03951473	      1.55688489	     -0.69350216	     -5.21180407	     -5.35100146	      5.72928757	      2.16577367	     -0.60330973	     -0.75810291	     26.00339210	     82.67743088	      0.00000000	     -0.00675229	     -0.04522328	     -0.01338007	      0.00000000	      0.47930916	      0.00000000	     27.36539024	     87.00788542	      0.00000000	     -0.00092207	     -0.04074857	      0.00610028	      0.00000000	      0.50441428	      0.00000000
      0.39600000	     83.63391551	     11.79503707	     86.52262050	     89.28526289	     25.91382066	     76.23864753	    127.40146391	    175.61315507	     17.94756148	      7.41660409	      2.93616973	      5.38035912	      2.94332163	    260.27252725	      0.47723622	    120.23511758	     78.51611971	      0.40854718	      1.00672018	    142.83616028	    481.87150178	    112.53204348	     74.31925253	    352.85021018	      3.71857069	    838.71623868	    285.65790105	      5.75804692	    174.26361853	     50.35526096	      0.00000000	      2.45300738	      0.60213433	      0.60943751	      7.34019927	      0.00000000	      0.00000000	     -6.99746868	     11.42512115	    -13.24198226	     -4.40842646	     -6.99473044	    -20.29022830	     -0.35135592	      0.04452653	     -0.15168087	      0.94699629	      1.61805366	     -0.68077478	     -5.12604453	     -5.37324376	      5.70044035	      2.09517571	     -0.59203052	     -0.75679641	     27.41649631	     84.63747429	      0.00000000	     -0.00665910	     -0.04456475	     -0.01331334	      0.00000000	      0.49772113	      0.00000000	     27.92105391	     86.19509421	      0.00000000	     -0.00103348	     -0.04066942	      0.00612497	      0.00000000	      0.50688091	      0.00000000
      0.40000000	     79.98775224	     11.85676273	     84.78613265	     87.96631703	     26.18195261	     74.32925609	    126.57862435	    179.27383892	     17.91974198	      7.33032649	      3.03924890	      5.29846739	      2.94161639	    265.82710114	      0.47491521	    123.76031860	     80.54034312	      0.40248781	      1.01182302	    142.74762187	    484.23206625	    112.78400017	     77.56311647	    363.55430954	      3.66108155	    812.07148127	    282.27993305	      5.81777138	    164.06644999	     50.52692596	      0.00000000	      2.42918676	      0.56294564	      0.59846196	     14.26256004	      0.00000000	      0.00000000	     -7.32803110	     11.52224327	    -13.33791952	     -3.50380930	     -6.01059849	    -19.54789962	     -0.35727412	      0.05065993	     -0.14805464	      0.92165721	      1.65034774	     -0.68197374	     -5.11341930	     -5.36395300	      5.54975055	      2.11771161	     -0.57117550	     -0.75862779	     28.77525436	     86.47073609	      0.00000000	     -0.00690400	     -0.04394631	     -0.01318417	      0.00000000	      0.51805402	      0.00000000	     28.44176788	     85.46859651	      0.00000000	     -0.00106185	     -0.04059563	      0.00621320	      0.00000000	      0.51205011	      0.00000000
      0.40400000	     76.95875485	     11.92371122	     83.07132780	     86.75736154	     26.47900191	     72.38722162	    126.02985989	    183.27449119	     17.88223721	      7.23039624	      3.15608160	      5.19881543	      2.94658340	    271.49721990	      0.47500312	    127.21823147	     82.29069867	      0.39789972	      1.01711654	    142.78321505	    487.43333745	    113.25975250	     81.24871936	    374.62240267	      3.60197746	    787.42093744	    278.75749098	      5.88908751	    155.27140776	     50.69026588	      0.00000000	      2.40325523	      0.52281191	      0.59870235	     22.15859047	      0.00000000	      0.00000000	     -7.65227901	     11.63692835	    -13.42286251	     -2.63419314	     -5.01835411	    -18.60401058	     -0.36280284	      0.05721838	     -0.14463965	      0.89461420	      1.68915917	     -0.68574971	     -5.09616020	     -5.35189401	      5.39507578	      2.14154397	     -0.53921012	     -0.74239327	     30.10213740	     88.26107105	      0.00000000	     -0.00660003	     -0.04343710	     -0.01324678	      0.00000000	      0.54234481	      0.00000000	     28.90093727	     84.73908825	      0.00000000	     -0.00130374	     -0.04054467	      0.00616103	      0.00000000	      0.52070301	      0.00000000
      0.40800000	     74.77230992	     11.99587695	     81.68819301	     85.86078894	     26.80379799	     70.61063893	    125.75947372	    187.31926491	     17.83338907	      7.11702239	      3.28619388	      5.07368153	      2.95886551	    277.41370459	      0.47136013	    130.55554896	     83.65638563	      0.38914179	      1.02214906	    142.87430778	    491.28386240	    113.84962174	     85.39317385	    386.46581383	      3.54163485	    763.90712039	    274.84580703	      5.97067067	    147.18742015	     50.85469366	      0.00000000	      2.37540340	      0.48195765	      0.58995150	     30.39647429	      0.00000000	      0.00000000	     -7.96126475	     11.74937674	    -13.48928395	     -1.82272453	     -4.03401244	    -17.45786631	     -0.36767217	      0.06436917	     -0.14141302	      0.86619600	      1.73491400	     -0.69433208	     -5.08092823	     -5.34452448	      5.24676691	      2.16781722	     -0.51758981	     -0.73494041	     31.35044346	     89.88544732	      0.00000000	     -0.00636876	     -0.04301406	     -0.01324820	      0.00000000	      0.57144239	      0.00000000	     29.34118547	     84.12466588	      0.00000000	     -0.00141268	     -0.04050771	      0.00615842	      0.00000000	      0.53481850	      0.00000000
      0.41200000	     73.61865202	     12.07348137	     80.96285386	     85.45783561	     27.13676653	     69.32668990	    125.81062360	    190.83678535	     17.77110583	      6.99170341	      3.42530086	      4.91597434	      2.97912910	    283.54290429	      0.53145906	    133.58491475	     84.40493700	      0.43860788	      1.03760221	    142.84337591	    495.20691351	    114.30284506	     89.92275795	    399.11448437	      3.48042731	    738.50834162	    271.69291533	      6.06125723	    138.08445627	     51.03022259	      0.00000000	      2.34584783	      0.44123234	      0.60965856	     38.06790885	      0.00000000	      0.00000000	     -8.24216683	     11.83075311	    -13.50823057	     -1.09223807	     -3.07370181	    -16.11257894	     -0.37126594	      0.07230935	     -0.13824453	      0.83733424	      1.78454343	     -0.70978656	     -5.06892334	     -5.34341267	      5.11070117	      2.19484067	     -0.50294523	     -0.72625256	     32.56122597	     91.47761136	      0.00000000	     -0.00646061	     -0.04267044	     -0.01332811	      0.00000000	      0.60783866	      0.00000000	     29.71687730	     83.48668919	      0.00000000	     -0.00153605	     -0.04049328	      0.00610643	      0.00000000	      0.55474161	      0.00000000
      0.41600000	     73.58764659	     12.15669864	     80.56554273	     85.43207669	     27.53044569	     68.00924340	    125.92971481	    194.99870658	     17.69269903	      6.85719718	      3.58489185	      4.72666798	      3.00807299	    289.96584187	      0.54343172	    136.51765172	     84.67273099	      0.44426534	      1.04358200	    143.11048823	    500.52684654	    114.96334681	     95.15883895	    412.08383901	      3.41878035	    716.50697781	    268.06314897	      6.15911648	    131.30777907	     51.22721348	      0.00000000	      2.31482448	      0.40080600	      0.60528240	     46.66187759	      0.00000000	      0.00000000	     -8.51347814	     11.94031220	    -13.52364639	     -0.46362968	     -2.15299875	    -14.57457885	     -0.37434397	      0.08097828	     -0.13563069	      0.80538932	      1.84823098	     -0.73162098	     -5.06137903	     -5.34973727	      4.97904682	      2.22669448	     -0.49484130	     -0.71865676	     33.67846564	     92.89347518	      0.00000000	     -0.00621346	     -0.04247079	     -0.01340020	      0.00000000	      0.65230876	      0.00000000	     30.07850628	     82.96390362	      0.00000000	     -0.00161134	     -0.04049551	      0.00606698	      0.00000000	      0.58258215	      0.00000000
      0.42000000	     74.94701949	     12.24575308	     81.05126517	     86.08131426	     27.94659834	     67.21283840	    126.15137278	    198.75069241	     17.59458869	      6.71705181	      3.75611684	      4.51902143	      3.04644718	    296.63740961	      0.50263715	    139.05786496	     84.11269591	      0.39743698	      1.03642078	    143.33228896	    506.13231350	    115.39690023	    100.92222635	    425.54294288	      3.35707703	    692.67034153	    265.52062749	      6.26155575	    123.69787363	     51.45603035	      0.00000000	      2.28258344	      0.35852625	      0.56234128	     54.46687107	      0.00000000	      0.00000000	     -8.75346741	     12.02321076	    -13.48457584	      0.04565595	     -1.28647612	    -12.85326224	     -0.37593813	      0.09063529	     -0.13324792	      0.77205632	      1.92025686	     -0.76296424	     -5.05967908	     -5.36531585	      4.86127511	      2.25996618	     -0.49885605	     -0.71325374	     34.75319503	     94.28996256	      0.00000000	     -0.00632781	     -0.04237494	     -0.01353973	      0.00000000	      0.70773348	      0.00000000	     30.36833340	     82.39325959	      0.00000000	     -0.00164694	     -0.04052458	      0.00598200	      0.00000000	      0.61843771	      0.00000000
      0.42400000	     77.85470862	     12.34060038	     82.30228095	     87.41515169	     28.43504698	     66.57150565	    126.19746101	    202.98177178	     17.47192332	      6.57449272	      3.94970135	      4.30642536	      3.09506554	    303.85387126	      0.51996213	    141.44512330	     82.85474079	      0.40651528	      1.04038237	    143.82234485	    513.04788506	    115.86911010	    107.52766188	    439.84585408	      3.29567973	    670.86538838	    263.64997870	      6.36513900	    117.67961234	     51.72664777	      0.00000000	      2.24938157	      0.31851834	      0.55371947	     62.40971305	      0.00000000	      0.00000000	     -8.97384697	     12.11609114	    -13.44414983	      0.42272937	     -0.48735208	    -10.96108040	     -0.37675485	      0.10129460	     -0.13143318	      0.73551025	      2.00986464	     -0.80454828	     -5.06818457	     -5.39480035	      4.75502944	      2.29969340	     -0.50955178	     -0.70183575	     35.72551205	     95.51805214	      0.00000000	     -0.00621019	     -0.04244396	     -0.01373916	      0.00000000	      0.77493007	      0.00000000	     30.63839521	     81.91680576	      0.00000000	     -0.00174904	     -0.04057205	      0.00584858	      0.00000000	      0.66458428	      0.00000000
      0.42800000	     82.60107133	     12.44102185	     84.45375050	     89.54484483	     28.99145072	     65.96034834	    125.61042792	    207.70724940	     17.31798179	      6.43180091	      4.16558843	      4.09610260	      3.15483281	    311.49132871	      0.53625202	    143.51650623	     80.67050773	      0.41494590	      1.04376842	    144.63729931	    521.36109869	    116.28085962	    115.03821030	    454.23189046	      3.23491557	    651.07414810	    262.27963764	      6.46621655	    113.41832336	     52.04826160	      0.00000000	      2.21547306	      0.28013912	      0.53848398	     70.15165669	      0.00000000	      0.00000000	     -9.17579721	     12.22376453	    -13.37870217	      0.65985414	      0.23276838	     -8.91395908	     -0.37653466	      0.11301833	     -0.13026946	      0.69415501	      2.12151101	     -0.85830769	     -5.08750464	     -5.43901832	      4.65978158	      2.34548537	     -0.53618587	     -0.69356106	     36.60001582	     96.60756859	      0.00000000	     -0.00599033	     -0.04268292	     -0.01392467	      0.00000000	      0.85599707	      0.00000000	     30.87540237	     81.49716566	      0.00000000	     -0.00178158	     -0.04063177	      0.00575415	      0.00000000	      0.72211045	      0.00000000
      0.43200000	     89.51514538	     12.54651434	     87.70917787	     92.65396969	     29.63266839	     65.23778263	    123.87145641	    213.16904876	     17.12351145	      6.29125127	      4.40779092	      3.89572315	      3.22677436	    319.75801810	      0.57308814	    145.29934616	     77.47785536	      0.44351828	      1.05033415	    145.88676457	    531.36801162	    116.64888290	    123.62790274	    468.96608066	      3.17500466	    633.59512795	    261.92520020	      6.56152909	    111.19415639	     52.42896524	      0.00000000	      2.18109534	      0.25071898	      0.54123189	     77.35492143	      0.00000000	      0.00000000	     -9.36013586	     12.34808435	    -13.29772685	      0.75479645	      0.86394259	     -6.73140785	     -0.37541471	      0.12587263	     -0.12984757	      0.64685241	      2.26160188	     -0.92669406	     -5.11937710	     -5.50000961	      4.57572585	      2.39788254	     -0.57927167	     -0.68573864	     37.36998120	     97.55645951	      0.00000000	     -0.00558712	     -0.04311262	     -0.01414227	      0.00000000	      0.95279859	      0.00000000	     31.07720065	     81.12879829	      0.00000000	     -0.00178579	     -0.04070884	      0.00564443	      0.00000000	      0.79235558	      0.00000000
      0.43600000	     98.30547281	     12.65626910	     92.55257448	     96.92455717	     30.28160094	     65.30963408	    121.20209181	    217.82674559	     16.87690311	      6.15510148	      4.65756182	      3.71215088	      3.31207988	    328.51813047	      0.58683140	    146.43336503	     72.92694117	      0.44930187	      1.05202959	    146.88730975	    540.72642754	    116.30325708	    132.85377084	    484.16573261	      3.11600924	    610.99466326	    264.80900435	      6.64874767	    106.35630864	     52.87553298	      0.00000000	      2.14644443	      0.21869720	      0.51812076	     81.98966056	      0.00000000	      0.00000000	     -9.49505662	     12.40521630	    -13.14315189	      0.71105897	      1.39776006	     -4.43607390	     -0.37210929	      0.13983079	     -0.12943567	      0.59815602	      2.41238528	     -1.00941219	     -5.16484430	     -5.57926762	      4.51466029	      2.45220052	     -0.64272632	     -0.67961503	     38.10629754	     98.56202740	      0.00000000	     -0.00592568	     -0.04365992	     -0.01450510	      0.00000000	      1.06925311	      0.00000000	     31.16465046	     80.60744105	      0.00000000	     -0.00178166	     -0.04082562	      0.00538089	      0.00000000	      0.87447224	      0.00000000
      0.44000000	    110.88455420	     12.76908946	     98.72332300	    102.23990525	     31.03158170	     67.25165059	    119.22745571	    222.27617768	     19.79059764	      6.02543676	      4.90958257	      3.54963485	      3.41212981	    338.71202541	      0.59394935	    146.70204592	     66.36774062	      0.45049882	      1.05111624	    148.40781941	    551.81343455	    115.08739721	    142.80526789	    499.04235335	      3.05757184	    589.91154714	    271.14867527	      6.72665571	    102.55101456	     53.39334525	      0.00000000	      2.11165148	      0.18245271	      0.47987120	     82.70801653	      0.00000000	      0.00000000	     -9.60067512	     12.44641778	    -12.96429183	      0.53772515	      1.82710094	     -2.05352395	     -0.36697034	      0.15578881	     -0.12974426	      0.55733990	      2.56360912	     -1.10504292	     -5.23375652	     -5.68746450	      4.47501922	      2.51456685	     -0.73866163	     -0.67371318	     38.69339988	     99.33467527	      0.00000000	     -0.00634048	     -0.04439630	     -0.01475580	      0.00000000	      1.20414724	      0.00000000	     31.24661472	     80.21709998	      0.00000000	     -0.00179863	     -0.04091623	      0.00528289	      0.00000000	      0.97240162	      0.00000000
      0.44400000	    131.97454215	     12.88349555	    104.90536291	    107.58319918	     32.08907811	     75.84049925	    126.06260869	    225.94628668	     36.95763158	      5.90402369	      5.10532719	      3.40939974	      3.52853906	    352.63273300	      0.63013641	    144.52822645	     54.94867039	      0.47609995	      1.05936492	    152.24643904	    568.56104909	    111.49378926	    152.69076427	    508.40996593	      2.99810052	    582.78190144	    286.94200831	      6.79503201	    106.92681520	     53.98644729	      0.00000000	      2.07674250	      0.15287454	      0.47151793	     74.60701883	      0.00000000	      0.00000000	     -9.72271205	     12.58597401	    -12.81012983	      0.24874806	      2.14586700	      0.38731550	     -0.35887920	      0.17723353	     -0.13237522	      0.55826477	      2.64919335	     -1.20268576	     -5.34073251	     -5.84068196	      4.45009584	      2.58890792	     -0.88732929	     -0.68106150	     39.14848341	     99.92894325	      0.00000000	     -0.00562373	     -0.04544706	     -0.01509694	      0.00000000	      1.35909519	      0.00000000	     31.30180772	     79.89981460	      0.00000000	     -0.00179211	     -0.04102258	      0.00513392	      0.00000000	      1.08668670	      0.00000000
      0.44800000	    150.34424418	     12.99756105	    110.26544123	    112.34821244	     34.29865700	     86.71945248	    133.01401277	    227.44724460	     51.79858411	      5.79222618	      5.26892036	      3.29053465	      3.66317905	    360.97947723	      0.64721155	    145.72444338	     40.89788742	      0.46952634	      1.04957999	    157.67504377	    574.81173788	    104.62585679	    163.62396729	    516.51486358	      2.93659814	    571.15964861	    302.76435925	      6.85422109	    108.50012582	     54.65770639	      0.00000000	      2.04158847	      0.11449509	      0.38367984	     67.85311993	      0.00000000	      0.00000000	     -9.79135807	     12.64242718	    -12.58673992	     -0.13837597	      2.34898896	      2.85350675	     -0.35540538	      0.21150950	     -0.13506394	      0.55840244	      2.75075381	     -1.32042047	     -5.46770508	     -6.01996994	      4.44902487	      2.67564846	     -1.04360314	     -0.68275702	     39.54028037	    100.52407810	      0.00000000	     -0.00570627	     -0.04663608	     -0.01551053	      0.00000000	      1.53734611	      0.00000000	     31.26120627	     79.47601564	      0.00000000	     -0.00178744	     -0.04114744	      0.00489079	      0.00000000	      1.21545152	      0.00000000
      0.45200000	    166.91796398	     13.10936197	    114.37704256	    116.08203687	     37.82204155	    100.04680189	    140.12413772	    226.66105384	     65.30005812	      5.69092820	      5.38558621	      3.19109433	      3.81809713	    361.49465437	      0.76751370	    152.29369298	     24.81343809	      0.49512024	      1.06778114	    163.62678544	    575.95146663	     93.47431217	    175.57832738	    522.70643123	      2.86980006	    559.78069996	    317.57198928	      6.90499389	    109.91727701	     55.40903045	      0.00000000	      2.00577688	      0.09604162	      0.42878618	     62.31855418	      0.00000000	      0.00000000	     -9.82236207	     12.65419122	    -12.32462454	     -0.60476969	      2.43291323	      5.30719480	     -0.35795453	      0.25987709	     -0.13619144	      0.55812257	      2.87287991	     -1.45938618	     -5.61999977	     -6.23148197	      4.46806199	      2.78224385	     -1.21472225	     -0.67535830	     39.78703612	    100.91012280	      0.00000000	     -0.00608690	     -0.04802148	     -0.01578721	      0.00000000	      1.73609329	      0.00000000	     31.21113289	     79.15943382	      0.00000000	     -0.00183395	     -0.04122243	      0.00486158	      0.00000000	      1.36188678	      0.00000000
      0.45600000	    185.19467093	     13.21701921	    118.83673857	    120.54386511	     41.44499242	    114.54715024	    149.17903922	    227.64103227	     80.62730535	      5.60055133	      5.46320054	      3.10889993	      3.99509850	    362.83237823	      0.86081341	    157.44139441	      6.80164945	      0.51165538	      1.07691546	    171.17034721	    576.21244404	     81.04046660	    188.79933187	    525.75364699	      2.79130028	    556.49007056	    333.44873724	      6.94829853	    117.34447897	     56.24161524	      0.00000000	      1.96842378	      0.07485257	      0.41263193	     57.94354650	      0.00000000	      0.00000000	     -9.86368251	     12.74029739	    -12.06048401	     -1.13288587	      2.39603376	      7.70433577	     -0.35912323	      0.30861384	     -0.13915575	      0.55948975	      3.01327269	     -1.60560258	     -5.79106857	     -6.46840606	      4.48547136	      2.89772730	     -1.40724207	     -0.69007186	     39.98890559	    101.33422560	      0.00000000	     -0.00583722	     -0.04969645	     -0.01629442	      0.00000000	      1.95893746	      0.00000000	     31.06144017	     78.71150611	      0.00000000	     -0.00152226	     -0.04138567	      0.00453693	      0.00000000	      1.52160750	      0.00000000
      0.46000000	    202.25173850	     13.31876678	    122.44673078	    125.40647054	     45.21523402	    130.81368741	    158.08178952	    225.58196761	     93.21403396	      5.52110433	      5.29604709	      3.04191868	      4.19482384	    365.03351644	      0.93033689	    152.23522674	      5.43663191	      0.53115985	      1.09145256	    186.43662768	    575.66851234	     64.86417414	    201.04166677	    528.77352611	      2.68934272	    548.42940517	    347.86337481	      6.98516088	    121.48008473	     57.15626623	      0.00000000	      1.92780157	      0.05811322	      0.40436829	     54.49985655	      0.00000000	      0.00000000	     -9.84675158	     12.72374071	    -11.74906115	     -1.70873082	      2.23824842	      9.99418178	     -0.35279630	      0.36096955	     -0.15079660	      0.55790916	      3.17028036	     -1.76592306	     -5.98506096	     -6.73567921	      4.52532425	      3.03033708	     -1.60008371	     -0.67099681	     40.05012079	    101.54090460	      0.00000000	     -0.00618411	     -0.05155025	     -0.01663977	      0.00000000	      2.19988585	      0.00000000	     30.92320980	     78.40102938	      0.00000000	     -0.00159256	     -0.04143730	      0.00452998	      0.00000000	      1.69855997	      0.00000000
      0.46400000	    219.99474379	     13.41311055	    125.63884732	    130.58838076	     49.06150054	    147.85649867	    168.93176998	    223.95722000	    107.63890605	      5.45227323	      4.98396092	      2.98839726	      4.41563072	    368.12854178	      0.99414825	    143.47511232	      5.57879713	      0.55190520	      1.10763540	    203.54493204	    574.40677850	     46.58875391	    214.27099590	    527.79694960	      2.55093787	    548.99407773	    363.49500955	      7.01666770	    131.16643612	     58.15378939	      0.00000000	      1.88063149	      0.04537035	      0.39845174	     51.69647149	      0.00000000	      0.00000000	     -9.83695813	     12.76660661	    -11.44689500	     -2.32271763	      1.95984091	     12.12081963	     -0.34473745	      0.41326842	     -0.16489892	      0.55688636	      3.34026841	     -1.92841635	     -6.20170584	     -7.03324348	      4.56417753	      3.17751571	     -1.80323817	     -0.65467779	     40.06629923	    101.75516490	      0.00000000	     -0.00580067	     -0.05371613	     -0.01718679	      0.00000000	      2.46124153	      0.00000000	     30.72045996	     78.01982037	      0.00000000	     -0.00159817	     -0.04151966	      0.00433518	      0.00000000	      1.88713391	      0.00000000
      0.46800000	    237.92054342	     13.49889250	    130.49511731	    137.16369881	     52.38992880	    165.17145919	    181.25779452	    220.88214312	    120.83726491	      5.39350549	      4.54983796	      2.94686442	      4.65245176	    372.14622068	      1.05492681	    132.81894394	      5.74191129	      0.57281961	      1.13246298	    217.94871363	    572.55193234	     27.14133269	    228.14919507	    526.58665832	      2.38598025	    544.83303866	    378.62348852	      7.04394712	    137.46830897	     59.23540515	      0.00000000	      1.82111954	      0.03651338	      0.39584169	     48.63617105	      0.00000000	      0.00000000	     -9.77358664	     12.71119660	    -11.10290227	     -2.96883564	      1.56076086	     14.02721532	     -0.33420907	      0.45872789	     -0.17742582	      0.55608147	      3.50278574	     -2.08192652	     -6.43536076	     -7.35494520	      4.61715824	      3.33455530	     -2.01993373	     -0.62750939	     39.98418390	    101.82135750	      0.00000000	     -0.00619860	     -0.05604819	     -0.01757205	      0.00000000	      2.73645984	      0.00000000	     30.52824568	     77.74142457	      0.00000000	     -0.00170547	     -0.04152425	      0.00440005	      0.00000000	      2.08930907	      0.00000000
      0.47200000	    257.08432406	     13.57526792	    135.83696416	    144.43195880	     55.44769064	    182.36013939	    193.00984800	    216.41656468	    134.49334157	      5.34408334	      3.95765672	      2.91608860	      4.89684744	    377.11167178	      1.10205239	    119.92847288	      5.92302576	      0.59286095	      1.04171715	    231.03365538	    570.25595035	      7.25059389	    243.52493382	    522.92173918	      2.22090102	    542.57879945	    395.45583423	      7.06817908	    144.38419012	     60.40306967	      0.00000000	      1.74193056	      0.02847631	      0.38649879	     44.12568016	      0.00000000	      0.00000000	     -9.68666430	     12.63150497	    -10.74790929	     -3.64232140	      1.04076533	     15.66138469	     -0.32243224	      0.49983359	     -0.18966208	      0.55582453	      3.66566968	     -2.22753862	     -6.68636212	     -7.70125934	      4.67294739	      3.50003424	     -2.25059335	     -0.59943570	     39.85757408	    101.85588590	      0.00000000	     -0.00668085	     -0.05861443	     -0.01801054	      0.00000000	      3.02448728	      0.00000000	     30.31308028	     77.46496662	      0.00000000	     -0.00183831	     -0.04150530	      0.00448215	      0.00000000	      2.30022845	      0.00000000
      0.47600000	    281.07716959	     13.64169559	    138.96968867	    149.85429623	     59.00565545	    199.84698563	    196.61991847	    204.71110384	    146.73054896	      5.30317707	      2.95845560	      2.89502172	      5.13868475	    383.05036670	      1.18743223	    106.87473263	      6.12024361	      0.61239655	      1.04822339	    243.24453085	    567.69299256	      6.29218902	    257.41128355	    515.54670611	      2.06692372	    544.48918832	    415.11458099	      7.09059146	    153.15815812	     61.65964788	      0.00000000	      1.64421416	      0.02509152	      0.38799018	     38.52926204	      0.00000000	      0.00000000	     -9.58657834	     12.55517002	    -10.39697482	     -4.33687500	      0.40004656	     16.98250044	     -0.31124756	      0.54627367	     -0.20055908	      0.55365144	      3.83862560	     -2.37564733	     -6.95160151	     -8.06863270	      4.72422976	      3.67069195	     -2.48817319	     -0.58248641	     39.73994554	    101.98047870	      0.00000000	     -0.00705781	     -0.06142684	     -0.01864010	      0.00000000	      3.32487226	      0.00000000	     30.03593635	     77.07809169	      0.00000000	     -0.00187493	     -0.04154636	      0.00422487	      0.00000000	      2.51297907	      0.00000000
      0.48000000	    299.77152320	     13.69792697	    141.17231672	    153.76116796	     60.19654123	    210.00523025	    188.39938141	    189.77485378	    157.28940054	      5.26988740	      1.88117571	      2.88275034	      5.36765042	    389.98930479	      1.22945789	     90.01867396	      6.33065176	      0.63042586	      1.05293367	    246.08390850	    565.05222246	      6.56673862	    270.23666659	    492.29574084	      1.93551984	    563.09713423	    435.12351666	      7.11245732	    165.89471738	     63.00896895	      0.00000000	      1.54292975	      0.02402726	      0.38917823	     33.50982726	      0.00000000	      0.00000000	     -9.47078821	     12.48065120	    -10.06389759	     -5.04287781	     -0.36000823	     17.96393613	     -0.29199609	      0.56623913	     -0.20498511	      0.54169335	      3.91067086	     -2.44450938	     -7.28218932	     -8.51518428	      4.79732701	      3.88262775	     -2.73670546	     -0.56001451	     39.50727959	    101.86944290	      0.00000000	     -0.00722827	     -0.06451303	     -0.01920989	      0.00000000	      3.62198442	      0.00000000	     29.82613977	     76.90664291	      0.00000000	     -0.00197097	     -0.04148799	      0.00434837	      0.00000000	      2.73442805	      0.00000000
      0.48400000	    316.07539693	     13.74384719	    144.33845687	    157.73922464	     59.50657764	    213.98240159	    172.73544681	    171.69305577	    163.86516704	      5.24325977	      1.32131363	      2.87843727	      5.56665766	    397.95725687	      1.23536869	     70.82827461	      6.54975636	      0.64617939	      1.05580603	    241.82419462	    562.52958690	      6.85656653	    284.48731807	    460.83591119	      2.93747685	    585.14709588	    454.64258563	      7.13499819	    177.35429652	     64.45579964	      0.00000000	      1.44724683	      0.02508389	      0.39001093	     29.98575029	      0.00000000	      0.00000000	     -9.31245486	     12.34633422	     -9.72613254	     -5.74719671	     -1.23606229	     18.59318692	     -0.26805361	      0.56465735	     -0.20440943	      0.52534638	      3.91368969	     -2.45647586	     -7.64322422	     -9.00210835	      4.87725544	      4.11735318	     -2.97845367	     -0.52798612	     39.20155836	    101.62969920	      0.00000000	     -0.00777797	     -0.06779894	     -0.01979563	      0.00000000	      3.91256451	      0.00000000	     29.63685062	     76.83327756	      0.00000000	     -0.00219380	     -0.04138172	      0.00455842	      0.00000000	      2.95794593	      0.00000000
      0.48800000	    337.91268809	     13.77943698	    150.43040082	    164.23645242	     58.95244716	    216.83614170	    158.54621473	    151.76568027	    165.06620342	      5.22231542	      1.36149517	      2.88129146	      5.71983625	    406.98372642	      1.25105393	     52.34327150	      6.77193855	      0.65907022	      1.06001674	    237.88164101	    560.31968069	      7.14984476	    306.11564479	    436.32648360	      6.39038048	    594.50974737	    470.25265022	      7.15932567	    183.37218197	     66.00574080	      0.00000000	      1.36150246	      0.02812516	      0.39044395	     28.42410900	      0.00000000	      0.00000000	     -9.09838456	     12.12657565	     -9.36758544	     -6.43429749	     -2.22219133	     18.87123462	     -0.24761824	      0.56221076	     -0.20412728	      0.51710922	      3.94970717	     -2.48038532	     -7.97593316	     -9.46201199	      4.93452355	      4.33091883	     -3.21512125	     -0.49898297	     38.81842847	    101.25780170	      0.00000000	     -0.00915816	     -0.07122717	     -0.02039534	      0.00000000	      4.18986987	      0.00000000	     29.45809156	     76.84137948	      0.00000000	     -0.00232313	     -0.04125576	      0.00485467	      0.00000000	      3.17956124	      0.00000000
      0.49200000	    364.22499578	     13.80475599	    156.53427982	    171.03360097	     58.85734993	    218.77105519	    146.89981205	    131.90499106	    165.83080271	      5.20607969	      1.49520745	      2.89054203	      5.82590621	    417.09653635	      1.28316649	     34.15169435	      6.99113120	      0.66899876	      1.04813874	    235.60661295	    558.60818728	      7.43703205	    334.59092722	    417.57035251	      8.52162298	    611.36374540	    483.42461119	      7.18639099	    193.79218389	     67.66500692	      0.00000000	      1.28862560	      0.03285454	      0.39053923	     28.81245818	      0.00000000	      0.00000000	     -8.88465948	     11.97830314	     -9.11639388	     -7.08826070	     -3.30947035	     18.81236940	     -0.23085206	      0.56280751	     -0.20505228	      0.51400442	      4.01732138	     -2.51364041	     -8.30445042	     -9.92158844	      4.95967859	      4.49809145	     -3.44561112	     -0.48822455	     38.30710142	    100.63666670	      0.00000000	     -0.00972543	     -0.07495465	     -0.02130369	      0.00000000	      4.44205613	      0.00000000	     29.31792292	     77.02117698	      0.00000000	     -0.00220509	     -0.04124360	      0.00466037	      0.00000000	      3.39967929	      0.00000000
      0.49600000	    391.30522839	     13.81991030	    164.58485706	    179.12746024	     58.18074353	    220.12193356	    139.61812360	    112.57473431	    163.23730828	      5.19359674	      1.64312225	      2.90539899	      5.89312823	    428.31760466	      1.30581113	     16.16449370	      7.20149466	      0.67625830	      1.03684988	    231.43226298	    557.56421010	      7.70966243	    365.13970079	    403.40472160	     10.72327685	    631.16658838	    476.54244989	      7.21687314	    202.16409072	     69.44016323	      0.00000000	      1.22931156	      0.03946149	      0.39127482	     32.03488778	      0.00000000	      0.00000000	     -8.61334127	     11.76323963	     -8.84386286	     -7.69504994	     -4.48588211	     18.44351241	     -0.21444621	      0.55581478	     -0.20426591	      0.51301786	      4.07486113	     -2.53266835	     -8.66500718	    -10.42318074	      4.98773511	      4.44931630	     -3.64366219	     -0.43207776	     37.61140330	     99.64030599	      0.00000000	     -0.01062979	     -0.07887061	     -0.02219634	      0.00000000	      4.65557797	      0.00000000	     29.24220049	     77.46857466	      0.00000000	     -0.00244149	     -0.04107603	      0.00501970	      0.00000000	      3.61962949	      0.00000000
      0.50000000	    403.50833538	     13.82502439	    174.47581123	    191.54356863	     53.96807543	    221.01532343	    138.06042471	    114.85781990	    159.11388296	      5.18394268	      1.78419665	      2.92500798	      5.93073646	    440.65604719	      0.98241529	      7.12248850	      7.39771612	      0.68158341	      1.01328455	    240.74936233	    557.33340015	      7.95775142	    369.27774174	    392.94617499	     12.52234573	    649.27400689	    468.87985682	      7.25109785	    208.49644527	     71.33796733	      0.00000000	      1.18327705	      0.04756234	      0.39601913	     36.41337406	      0.00000000	      0.00000000	     -8.29714500	     11.52973753	     -8.60554968	     -8.24415297	     -5.73649379	     17.80266554	     -0.16647391	      0.51962148	     -0.22675912	      0.51090943	      4.15288064	     -2.53016800	     -9.00946716	    -10.90971435	      4.98673325	      4.40490167	     -3.83634854	     -0.37993541	     36.71288382	     98.24695755	      0.00000000	     -0.01159285	     -0.08297731	     -0.02324727	      0.00000000	      4.82092618	      0.00000000	     29.21251287	     78.17529470	      0.00000000	     -0.00264618	     -0.04090771	      0.00539715	      0.00000000	      3.83602031	      0.00000000
      0.50400000	    401.67203032	     13.82019922	    185.57607008	    208.63150652	     46.54094264	    220.57738577	    142.91621962	    137.71212087	    154.05782002	      5.17624686	      1.89203468	      2.94840698	      5.94577474	    454.08993538	      0.58336355	      7.31014874	      7.57423148	      0.68645659	      0.98858697	    264.84598825	    558.02993660	      8.16756002	    347.54712926	    385.57514511	     14.36606010	    668.58514879	    460.59039632	      7.28905174	    213.92017201	     73.36528224	      0.00000000	      1.14930845	      0.05742351	      0.43860125	     42.11881478	      0.00000000	      0.00000000	     -7.93888954	     11.30253817	     -8.43221767	     -8.72893488	     -7.04371339	     16.93694969	     -0.09152130	      0.45673287	     -0.27422068	      0.50797892	      4.23760578	     -2.50176884	     -9.34288468	    -11.38651162	      4.95569307	      4.35126717	     -4.02707906	     -0.34905406	     35.57838478	     96.39842292	      0.00000000	     -0.01249359	     -0.08725518	     -0.02457763	      0.00000000	      4.92714319	      0.00000000	     29.22053650	     79.17204933	      0.00000000	     -0.00260452	     -0.04081324	      0.00555896	      0.00000000	      4.04666396	      0.00000000
      0.50800000	    399.66316186	     13.80540066	    193.49984216	    217.86977282	     43.98896645	    219.65404211	    152.59293186	    145.82878011	    146.76018097	      5.16970480	      1.95419824	      2.97447072	      5.94299905	    455.40162307	      0.58362108	      7.48453436	      7.72523204	      0.68946306	      0.97143201	    267.68384749	    559.73007770	      8.32954662	    336.36295360	    380.86686427	     14.99014435	    683.56691446	    451.78500335	      7.33039497	    214.48979728	     75.52900505	      0.00000000	      1.12445762	      0.06939723	      0.58653582	     48.67866224	      0.00000000	      0.00000000	     -7.51386111	     11.03140831	     -8.25221402	     -9.14559805	     -8.38754976	     15.90051705	     -0.06606911	      0.43208706	     -0.28408839	      0.51570352	      4.33428544	     -2.49899759	     -9.65218761	    -11.83704439	      4.89511382	      4.32413796	     -4.20071317	     -0.30122163	     34.17481972	     94.03234062	      0.00000000	     -0.01358476	     -0.09168221	     -0.02601214	      0.00000000	      4.96379116	      0.00000000	     29.25587873	     80.49782783	      0.00000000	     -0.00284158	     -0.04064836	      0.00597139	      0.00000000	      4.24932958	      0.00000000
      0.51200000	    397.52947933	     13.78078388	    200.52031251	    221.96761233	     42.89116544	    218.99318957	    164.92605876	    149.12582874	    140.66058055	      5.16358663	      1.98610226	      3.00188254	      5.92555566	    453.40047331	      0.60048945	      7.63635526	      7.84748740	      0.69006205	      0.95372705	    262.99553885	    562.46892243	      8.44498784	    329.28963186	    378.53776473	     15.63548617	    703.23680964	    442.57139831	      7.37452512	    214.40335753	     77.83596820	      0.00000000	      1.10751864	      0.08524146	      0.88256940	     52.74516923	      0.00000000	      0.00000000	     -7.04049855	     10.78076139	     -8.14397466	     -9.49134424	     -9.74586633	     14.75235270	     -0.05816957	      0.41745049	     -0.28025186	      0.52669740	      4.42548462	     -2.49591897	     -9.96477877	    -12.29399239	      4.80888392	      4.23994436	     -4.38327007	     -0.28125963	     32.46613285	     91.06523496	      0.00000000	     -0.01451637	     -0.09623527	     -0.02780492	      0.00000000	      4.92078758	      0.00000000	     29.31184463	     82.21767679	      0.00000000	     -0.00282082	     -0.04056419	      0.00619182	      0.00000000	      4.44270224	      0.00000000
      0.51600000	    395.32254048	     13.74656322	    208.51627958	    223.33545800	     41.42449251	    217.12238410	    178.71680100	    150.38308760	    134.11523472	      5.15724042	      2.00052122	      3.02921773	      5.89531572	    451.48871688	      0.61819193	      7.76176226	      7.94099094	      0.69028474	      0.94314911	    255.34767920	    566.23624261	      8.52045733	    324.13168981	    378.38954399	     16.35320322	    721.24213495	    433.05378872	      7.42068778	    210.42929117	     80.29287815	      0.00000000	      1.09756315	      0.10953059	      1.21505617	     55.40700663	      0.00000000	      0.00000000	     -6.50424076	     10.52072467	     -8.04335098	     -9.76263477	    -11.09454011	     13.55398451	     -0.05348047	      0.39765577	     -0.27196216	      0.53701606	      4.48625549	     -2.47462912	    -10.25718670	    -12.72866387	      4.69103400	      4.13740797	     -4.55423127	     -0.26418886	     30.45678338	     87.50593021	      0.00000000	     -0.01548037	     -0.10088935	     -0.02981619	      0.00000000	      4.79531736	      0.00000000	     29.34439468	     84.30990629	      0.00000000	     -0.00286073	     -0.04048315	      0.00646294	      0.00000000	      4.62017553	      0.00000000
      0.52000000	    393.10092188	     13.70302211	    216.48851535	    223.95617382	     39.53780973	    213.60675263	    193.06748832	    150.01656925	    125.54396013	      5.15010598	      2.00398363	      3.05520659	      5.85303008	    449.97116931	      0.63560453	      7.85998128	      8.00773493	      0.69009567	      0.93410844	    244.07019018	    570.97565893	      8.56327921	    321.26833934	    380.29031132	     17.47530537	    733.90134014	    423.33096762	      7.46808040	    201.08676013	     82.90631678	      0.00000000	      1.09389166	      0.14555623	      1.50927828	     58.45342141	      0.00000000	      0.00000000	     -5.90159686	     10.24464361	     -7.92566207	     -9.95417442	    -12.40746759	     12.36708199	     -0.05172912	      0.37265993	     -0.25853628	      0.54547311	      4.50712679	     -2.43088213	    -10.51400782	    -13.12187842	      4.53814983	      4.05018598	     -4.69929627	     -0.24266111	     28.15361723	     83.34606541	      0.00000000	     -0.01656193	     -0.10561753	     -0.03200312	      0.00000000	      4.58672364	      0.00000000	     29.31232664	     86.77631274	      0.00000000	     -0.00302859	     -0.04039400	      0.00683446	      0.00000000	      4.77549795	      0.00000000
      0.52400000	    390.92733041	     13.65060075	    223.53051878	    224.13919587	     37.31263938	    208.46813946	    206.92743722	    148.61887068	    115.37796449	      5.14171975	      1.99996580	      3.07907395	      5.79826254	    449.20558815	      0.65121182	      7.93233809	      8.05030877	      0.68820057	      0.91968023	    229.62790668	    576.57984914	      8.57986681	    320.92860781	    384.15040695	     19.08054109	    744.20055648	    413.49425407	      7.51593942	    187.80749428	     85.68278535	      0.00000000	      1.09597058	      0.19557913	      1.77373243	     61.89054264	      0.00000000	      0.00000000	     -5.24376477	      9.98124846	     -7.82342755	    -10.05874940	    -13.65649498	     11.25086843	     -0.05253098	      0.34373754	     -0.24076942	      0.55145288	      4.48858011	     -2.36596472	    -10.74092142	    -13.48017217	      4.35082407	      3.96763047	     -4.81883874	     -0.23143931	     25.56388415	     78.54481047	      0.00000000	     -0.01755299	     -0.11038102	     -0.03451881	      0.00000000	      4.29588747	      0.00000000	     29.18095087	     89.65821633	      0.00000000	     -0.00314816	     -0.04034974	      0.00714478	      0.00000000	      4.90371810	      0.00000000
      0.52800000	    388.86471599	     13.58996131	    229.00737968	    223.94061655	     34.88762967	    202.04748546	    219.73493275	    147.26873084	    104.07295601	      5.13171788	      1.99058661	      3.10064246	      5.72904360	    449.20611920	      0.66523641	      7.98112973	      8.07101268	      0.68475481	      0.90444580	    213.06685798	    582.88087323	      8.57533190	    322.98435501	    389.90274907	     21.09930419	    754.34029999	    403.63246433	      7.56359666	    172.03477837	     88.62870647	      0.00000000	      1.10337958	      0.26347703	      2.01665258	     65.73430738	      0.00000000	      0.00000000	     -4.54526541	      9.76478004	     -7.74584534	    -10.06763218	    -14.81150885	     10.25952354	     -0.05532269	      0.31268335	     -0.22020530	      0.55527040	      4.43935545	     -2.28507998	    -10.93613983	    -13.80112420	      4.12650850	      3.87749742	     -4.90731152	     -0.24782012	     22.73812174	     73.15212329	      0.00000000	     -0.01818781	     -0.11514379	     -0.03748147	      0.00000000	      3.93213506	      0.00000000	     28.88070098	     92.91376936	      0.00000000	     -0.00304366	     -0.04040263	      0.00720934	      0.00000000	      4.99437984	      0.00000000
      0.53200000	    386.97226123	     13.52208168	    234.18541422	    223.40196908	     32.22038983	    195.10190278	    231.43346279	    145.09278278	     90.10069609	      5.11983763	      1.97744849	      3.12009497	      5.64121794	    448.76115181	      0.68046687	      8.00878532	      8.07149129	      0.68124064	      0.89577012	    193.95840446	    589.64997445	      8.55405254	    326.55387588	    397.49435035	     23.19390943	    753.10899823	    393.82194117	      7.61050696	    148.99740917	     91.75036043	      0.00000000	      1.11578399	      0.34585291	      2.19824078	     70.00818404	      0.00000000	      0.00000000	     -3.79244703	      9.53182437	     -7.56075789	     -9.97128847	    -15.84094208	      9.43992229	     -0.05972722	      0.27936483	     -0.19680294	      0.55808371	      4.36408858	     -2.19385969	    -11.06421103	    -14.04055619	      3.86627414	      3.81429214	     -4.93268271	     -0.26293904	     19.78977287	     67.39178109	      0.00000000	     -0.01917514	     -0.11985813	     -0.04059983	      0.00000000	      3.51709635	      0.00000000	     28.28912977	     96.33535731	      0.00000000	     -0.00306703	     -0.04046579	      0.00730883	      0.00000000	      5.02762693	      0.00000000
      0.53600000	    385.30197524	     13.44825031	    237.39261579	    222.56246838	     29.53019833	    187.45706295	    241.30973552	    143.49571741	     75.17901599	      5.10591321	      1.96216927	      3.13765791	      5.52760786	    448.75619093	      0.69393567	      8.01738776	      8.05263211	      0.67549867	      0.88504861	    173.85339221	    596.60183668	      8.52104845	    332.21324069	    406.87565236	     25.48343040	    751.51394717	    384.13155845	      7.65625660	    123.94405656	     95.05385168	      0.00000000	      1.13289295	      0.44255174	      2.33347749	     74.73435456	      0.00000000	      0.00000000	     -3.01800715	      9.36241927	     -7.38526345	     -9.76043643	    -16.71266579	      8.82960799	     -0.06538274	      0.24608258	     -0.17260837	      0.55923154	      4.26869514	     -2.09429746	    -11.14836582	    -14.22683441	      3.57115951	      3.76656369	     -4.91298770	     -0.29987562	     16.70218061	     61.01753089	      0.00000000	     -0.01946593	     -0.12456528	     -0.04405746	      0.00000000	      3.05023945	      0.00000000	     27.42581348	    100.19382860	      0.00000000	     -0.00294034	     -0.04058825	      0.00733599	      0.00000000	      5.00864529	      0.00000000
      0.54000000	    383.89624938	     13.37017941	    239.48473275	    221.46690020	     26.83722959	    180.17581516	    249.85246619	    141.54260551	     57.99767532	      5.08986450	      1.96383460	      3.15342950	      5.37834183	    447.57384047	      0.71047631	      8.00875332	      8.01465980	      0.66920314	      0.87934724	    153.03038628	    602.71415955	      8.51911975	    338.94460274	    417.99564499	     27.34461938	    738.90534227	    374.62125804	      7.70054777	     92.92851625	     98.54521146	      0.00000000	      1.15445178	      0.54645803	      2.39373779	     79.93779920	      0.00000000	      0.00000000	     -2.21610933	      9.20024791	     -7.07804315	     -9.42768427	    -17.39499511	      8.45456429	     -0.07172174	      0.21330979	     -0.14829689	      0.56076492	      4.16697469	     -1.99595106	    -11.15129078	    -14.31278054	      3.24463911	      3.75558733	     -4.81508588	     -0.34626513	     13.65328985	     54.41425662	      0.00000000	     -0.01996866	     -0.12918887	     -0.04762375	      0.00000000	      2.56594448	      0.00000000	     26.12956632	    104.13760660	      0.00000000	     -0.00282106	     -0.04073458	      0.00739708	      0.00000000	      4.91068579	      0.00000000
      0.54400000	    382.78622141	     13.28934652	    235.66705620	    220.15202177	     25.57532423	    174.02334263	    253.18125730	    135.13477120	     37.95102714	      5.07168148	      2.11964043	      3.16735653	      5.18625452	    443.87086729	      0.71843368	      7.98238692	      7.95694428	      0.66442574	      0.88171027	    146.07901814	    586.70011039	     10.66128002	    350.11938421	    430.79524601	     28.62378650	    718.60353134	    365.34171176	      7.74318627	     57.51984757	    102.23062343	      0.00000000	      1.18023211	      0.66503602	      2.39966398	     85.63882140	      0.00000000	      0.00000000	     -1.40435744	      9.05966775	     -6.68462473	     -8.96988869	    -17.85766583	      8.32681337	     -0.07550052	      0.19537923	     -0.13931545	      0.55951683	      4.08361868	     -1.91275244	    -11.08381612	    -14.31141953	      2.89487190	      3.76993951	     -4.63190584	     -0.40313201	     10.71414554	     47.58782026	      0.00000000	     -0.02033403	     -0.13368190	     -0.05147244	      0.00000000	      2.07979008	      0.00000000	     24.36134535	    108.20305920	      0.00000000	     -0.00269712	     -0.04092545	      0.00735022	      0.00000000	      4.72893373	      0.00000000
      0.54800000	    381.99110852	     13.20809647	    229.69109479	    218.65237864	     24.65313631	    168.64083929	    254.57799339	    127.77019548	     16.30106302	      5.05140881	      2.69696756	      3.17928322	      4.95863554	    440.51570880	      0.72376802	      7.93928270	      7.87904392	      0.65838179	      0.88662359	    141.61447479	    568.56978226	     20.24626921	    357.20813610	    445.20741967	     29.22008398	    690.40492432	    356.33471403	      7.78407106	     18.45146203	    106.11669527	      0.00000000	      1.21002221	      0.80141167	      2.39058159	     91.85186769	      0.00000000	      0.00000000	     -0.59941064	      8.94488208	     -6.19367952	     -8.39058549	    -18.07288252	      8.44262080	     -0.07845072	      0.18165510	     -0.13316730	      0.55801775	      4.00799793	     -1.83759292	    -10.94318028	    -14.21862689	      2.52858790	      3.79411673	     -4.35131614	     -0.47640946	      8.00601834	     40.75239135	      0.00000000	     -0.02055718	     -0.13795889	     -0.05572922	      0.00000000	      1.61673560	      0.00000000	     22.04756810	    112.22696300	      0.00000000	     -0.00251625	     -0.04118608	      0.00702216	      0.00000000	      4.45228661	      0.00000000
      0.55200000	    381.51781523	     13.13269459	    220.76762152	    216.39165810	     24.00588057	    175.54440332	    298.56009058	    117.09803006	      9.18720260	      5.02912324	      3.07106274	      3.18901451	      4.71548671	    436.59431712	      0.72333693	      7.87898417	      7.78062149	      0.64957376	      0.89289513	    139.64886604	    558.98888459	     25.31831025	    351.38544781	    461.15098763	     26.38822136	    697.09444011	    347.63425855	      7.82312123	      7.56516824	    110.21074837	      0.00000000	      1.24360782	      0.81340460	      2.23552619	     98.58363174	      0.00000000	      0.00000000	      0.17991754	      8.86490012	     -5.57914620	     -7.70107574	    -18.01654159	      8.78249756	     -0.07857931	      0.17277654	     -0.12979497	      0.62404599	      3.79744038	     -1.75716035	    -10.74594868	    -13.93342217	      2.64526950	      3.87696902	     -3.98305873	     -0.55655625	      5.58438541	     33.84397278	      0.00000000	     -0.02050572	     -0.14219934	     -0.05985535	      0.00000000	      1.18856948	      0.00000000	     19.19513436	    116.33144150	      0.00000000	     -0.00231219	     -0.04143945	      0.00690253	      0.00000000	      4.08545422	      0.00000000
      0.55600000	    381.36124309	     33.99581509	    209.12189145	    207.67417585	     24.08538842	    185.15884580	    348.09192108	    107.85734532	      9.22438557	      5.00491196	      3.39341154	      3.19637759	      4.46987397	    440.88669843	      0.72469286	      7.80189496	      7.66238598	      0.64086098	      0.90444384	    142.33588812	    567.11538743	     29.53116710	    352.34913401	    478.53350134	     21.27485584	    714.72731180	    339.26726053	      7.86041451	      7.59067961	    114.52120448	      0.00000000	      1.28082138	      0.75905570	      2.05351126	    105.83511230	      0.00000000	      0.00000000	      0.91821338	      8.80639674	     -4.85203426	     -6.91993642	    -17.66953768	      9.31341100	     -0.08014248	      0.16998066	     -0.13120594	      0.70791833	      3.57202556	     -1.68451461	    -10.50205053	    -13.53937009	      2.97002154	      3.98333334	     -3.51646186	     -0.64765708	      3.55849721	     27.14621004	      0.00000000	     -0.02046290	     -0.14621232	     -0.06420217	      0.00000000	      0.81785278	      0.00000000	     15.76906572	    120.29526650	      0.00000000	     -0.00206542	     -0.04173158	      0.00664054	      0.00000000	      3.62421929	      0.00000000
      0.56000000	    381.50530776	    110.20884866	    189.27390089	    192.22378491	     25.80219220	    188.78445235	    346.63215255	    118.79244030	      9.27586093	      4.97884710	      4.17684592	      3.20124695	      4.23271283	    471.07207380	      0.71612388	      7.70892690	      7.52664663	      0.62495723	      0.90743560	    154.72257775	    613.22167803	     38.15235739	    382.55093179	    497.25096794	     14.33454138	    727.95456251	    331.26047625	      7.89604964	      7.61766876	    119.05805427	      0.00000000	      1.32148888	      0.73050965	      1.90627006	    113.59837888	      0.00000000	      0.00000000	      1.59877173	      8.75635072	     -4.02273869	     -6.07208503	    -17.01894821	      9.99233985	     -0.08856741	      0.17777574	     -0.14197908	      0.77684954	      3.45262881	     -1.62128543	    -10.21725710	    -13.08813795	      3.33245207	      4.08958885	     -2.95248626	     -0.73249106	      1.98344967	     20.84843340	      0.00000000	     -0.02029533	     -0.14993186	     -0.06888094	      0.00000000	      0.51708701	      0.00000000	     11.79624353	    123.99265830	      0.00000000	     -0.00191146	     -0.04206467	      0.00605650	      0.00000000	      3.07529065	      0.00000000
      0.56400000	    381.92405122	    183.30653584	    163.90869549	    175.10610249	     29.18966176	    199.22989055	    341.16727408	    127.78787172	      9.34058077	      4.95097959	      4.03543936	      3.20350142	      4.01462383	    494.22596286	      0.70245558	      7.59950866	      7.37733145	      0.61547429	      0.92203598	    185.80732019	    628.55678121	     43.46683391	    419.39854453	    517.19041678	      3.12695057	    739.50900173	    323.63533144	      7.93017033	      7.64543553	    123.83337784	      0.00000000	      1.36542968	      0.58121713	      1.70499803	    121.85957500	      0.00000000	      0.00000000	      2.20218915	      8.74765522	     -3.11311144	     -5.18762846	    -16.05895676	     10.77071258	     -0.09444125	      0.20072754	     -0.17175688	      0.88177567	      3.33926918	     -1.58461703	     -9.90056720	    -12.60065121	      3.69112162	      4.26019622	     -2.32676092	     -0.83151343	      0.85079882	     14.74168790	      0.00000000	     -0.02006082	     -0.15358011	     -0.07330181	      0.00000000	      0.28398345	      0.00000000	      7.36971888	    127.69422400	      0.00000000	     -0.00162232	     -0.04237836	      0.00576566	      0.00000000	      2.45989787	      0.00000000
      0.56800000	    382.58362113	    271.84109442	    135.35692203	    159.72412511	     35.37221822	    211.55961518	    335.81514023	    143.99609333	      9.41805756	      4.92138311	      2.75154891	      3.20308288	      3.82274315	    524.81841563	      0.67705887	      7.47899095	      7.21996920	      0.59199492	      0.91899052	    244.27649840	    629.36260519	     44.37270522	    467.69043330	    538.23050351	      1.92875509	    737.42409980	    316.41766295	      7.96293301	      7.67383499	    128.86182495	      0.00000000	      1.41246256	      0.34597331	      1.49814023	    130.60252396	      0.00000000	      0.00000000	      2.71867076	      8.75199463	     -2.14904237	     -4.30001059	    -14.79146297	     11.60011925	     -0.09889723	      0.24782957	     -0.22858785	      1.06374915	      3.35880513	     -1.62922431	     -9.53401393	    -12.05141048	      4.07067456	      4.44967249	     -1.63956898	     -0.91984760	      0.17618228	      9.04921845	      0.00000000	     -0.01969154	     -0.15700325	     -0.07780388	      0.00000000	      0.12346765	      0.00000000	      2.55502402	    131.23323590	      0.00000000	     -0.00140023	     -0.04269256	      0.00542031	      0.00000000	      1.79054786	      0.00000000
      0.57200000	    383.44355493	    345.97889450	    114.09063676	    151.45921188	     42.02320790	    211.00589043	    330.55744873	    160.23483581	      9.50762911	      4.89028720	      1.80739915	      3.19997820	      3.65964881	    554.38478039	      0.66789007	      7.35228642	      7.05966455	      0.56475705	      0.91978768	    306.96345989	    629.29036516	     47.25448156	    495.93123511	    560.24276239	      1.99828209	    736.10612606	    309.63496265	      7.99453434	      7.70281004	    134.16083721	      0.00000000	      1.46237890	      0.32909676	      1.53606987	    125.97187413	      0.00000000	      0.00000000	      3.14022136	      8.80522256	     -1.15121665	     -3.44359744	    -13.22635873	     12.43895689	     -0.10495430	      0.29748015	     -0.29009170	      1.26085421	      3.52370107	     -1.72888737	     -9.19142924	    -11.54967504	      4.41408761	      4.43467458	     -0.96160572	     -1.04785376	     -0.07341503	      3.88298793	      0.00000000	     -0.01842642	     -0.16042232	     -0.08205899	      0.00000000	      0.03134903	      0.00000000	     -2.54383487	    134.54574470	      0.00000000	     -0.00099281	     -0.04302946	      0.00497036	      0.00000000	      1.08624546	      0.00000000
      0.57600000	    384.45900392	    376.55302805	     99.49386349	    146.98014638	     46.57886960	    210.47368218	    325.35270360	    158.33958613	      9.60845316	      4.85819745	      3.19660418	      3.19407533	      3.52438377	    563.36005018	      0.66182086	      7.22280598	      6.90017861	      0.60958185	      0.95493821	    342.03944938	    628.43257604	     69.99954257	    477.68368011	    557.52599757	      2.07193783	    746.85459008	    303.31443179	      8.02519950	      7.73231577	    139.74916686	      0.00000000	      1.51494651	      0.41659029	      1.96078431	    108.62880128	      0.00000000	      0.00000000	      3.46290169	      8.81720679	      0.05115231	     -2.65126215	    -11.38141790	     13.25852203	     -0.12311469	      0.32072058	     -0.33254039	      1.39137503	      3.48720859	     -1.74066417	     -8.96233867	    -11.20350499	      4.78189715	      4.18673225	     -0.29631278	     -1.10849789	     -0.00000000	      0.00000000	      0.00000000	     -0.01903442	     -0.16304683	     -0.08705584	      0.00000000	      0.00000000	      0.00000000	     -7.76998359	    136.91139890	      0.00000000	     -0.00117607	     -0.04333831	      0.00422244	      0.00000000	      0.36612724	      0.00000000
      0.58000000	    385.58443181	    355.69985661	     90.46839338	    133.85312353	     43.39136690	    209.95557593	    320.13191475	    124.06457602	      9.71967110	      4.82587352	      1.48528930	      3.18487636	      3.41446479	    501.28698676	      0.65386816	      7.09348792	      6.74502893	      0.54164687	      0.94607041	    331.53015362	    626.87070115	     45.82144407	    447.06895126	    482.92399390	      2.14859375	    743.68674410	    297.44821249	      8.05515790	      7.76232832	    145.65207783	      0.00000000	      1.56964949	      0.37620343	      1.48504345	     60.52573936	      0.00000000	      0.00000000	      3.70841647	      9.05512475	      3.33289269	     -1.95281635	     -9.28169387	     14.04634266	     -0.09930715	      0.30729625	     -0.31830100	      1.28736052	      3.39729941	     -1.66433587	     -8.47634076	    -10.54619629	      4.98271101	      4.56059857	      0.18202107	     -0.97768569	      0.00000000	     -0.00000000	      0.00000000	     -0.01886615	     -0.16662337	     -0.08992885	      0.00000000	     -0.00000000	      0.00000000	    -12.69148024	    135.75436350	      0.00000000	     -0.00270425	     -0.04269745	      0.01192184	      0.00000000	     -0.33222748	      0.00000000
      0.58400000	    386.77349722	    362.62260809	     75.94186509	    126.59746901	     45.92357818	    209.43931880	    314.79268740	    110.56214209	      9.84024573	      4.79419163	      2.23139514	      3.17138606	      3.32700327	    496.91352470	      0.64602209	      6.96708557	      6.59743391	      0.57465470	      0.96881722	    341.49433654	    624.68141482	     65.73552577	    429.50850191	    469.74905709	      2.22744411	    755.96583269	    292.18983859	      8.08466182	      7.79282006	    100.99488575	      0.00000000	      1.62603977	      0.63784404	      2.01910550	     46.41459909	      0.00000000	      0.00000000	      3.87640719	      9.28342798	      4.07423990	     -1.37454567	     -6.95848123	     14.80470098	     -0.11604494	      0.31529075	     -0.34307660	      1.35037524	      3.18615630	     -1.60606165	     -8.25412266	    -10.33326615	      4.84517623	      4.23997063	      0.80106388	     -1.08009871	     -0.00000000	      0.00000000	      0.00000000	     -0.01873883	     -0.17006355	     -0.09271102	      0.00000000	      0.00000000	      0.00000000	    -17.36447712	    134.96901230	      0.00000000	     -0.00060397	     -0.04398638	      0.00269501	      0.00000000	     -0.97208033	      0.00000000
      0.58800000	    387.98351870	    352.63665433	     66.96095611	    121.83101857	     47.18851359	    208.90562634	    309.18634386	     96.46576565	      9.96928085	      4.76402768	      2.83922582	      3.15336694	      3.25974394	    483.45012882	      0.63795104	      6.84624115	      6.46040057	      0.59869015	      0.99012593	    340.62323393	    621.93147229	     76.59237369	    405.54426693	    455.26566925	      2.30797760	    766.91372143	    287.42613295	      8.11392319	      7.82375397	     46.45308107	      0.00000000	      1.68339660	      1.08560814	      2.30667875	     23.41045891	      0.00000000	      0.00000000	      3.97794408	      9.52731316	      4.78015316	     -0.93876401	     -4.44811819	     15.54460219	     -0.12600433	      0.31773146	     -0.35800148	      1.37563636	      3.05396302	     -1.56345714	     -8.01430039	    -10.12476507	      4.61047193	      4.11819300	      1.31409135	     -1.10794787	      0.00000000	     -0.00000000	      0.00000000	     -0.01782890	     -0.17351192	     -0.09528096	      0.00000000	     -0.00000000	      0.00000000	    -21.78436006	    134.55484040	      0.00000000	      0.00140440	     -0.04507101	     -0.00554257	      0.00000000	     -1.54997416	      0.00000000
      0.59200000	    389.17506214	    346.42783492	     56.83379213	    118.17164948	     49.58664099	    208.33977801	    303.11234168	     78.69209080	     10.10576623	      4.73619047	      3.31296870	      3.13270310	      3.21079685	    470.67189284	      0.62926509	      6.73325643	      6.33623784	      0.55611655	      0.97845824	    339.42210369	    618.68060794	     88.20340358	    383.79793250	    438.18041147	      2.38954341	    778.11938513	    283.20403810	      8.14314803	      7.85509328	      3.31223523	      0.00000000	      1.74086384	      1.68689802	      2.67431677	      3.86943098	      0.00000000	      0.00000000	      4.00510535	      9.68879704	      5.44364702	     -0.66279344	     -1.79068370	     16.27842806	     -0.13765116	      0.32858114	     -0.38406214	      1.42386249	      2.88570927	     -1.53502032	     -7.80363242	     -9.93944739	      4.49397186	      3.92100050	      1.77035484	     -1.06909857	     -0.00000000	      0.00000000	      0.00000000	     -0.01862318	     -0.17654418	     -0.09798944	      0.00000000	      0.00000000	      0.00000000	    -25.95163107	    134.49991770	      0.00000000	      0.00260841	     -0.04593178	     -0.01292312	      0.00000000	     -2.06376755	      0.00000000
      0.59600000	    388.67182723	    357.57011411	     30.95779610	    112.38412851	     57.66408121	    207.72856974	    296.33092051	     54.32328686	     10.24866380	      4.71141793	      4.57715619	      3.11179499	      3.17871598	    460.63499774	      0.62067698	      6.63005523	      6.22660389	      0.71502317	      0.98804459	    337.93746966	    614.98015873	    119.53359897	    365.01019035	    410.07911751	      2.47145745	    804.44287637	    279.53124334	      8.17251619	      7.88680126	      3.45463441	      0.00000000	      1.79747857	      2.36260247	      3.41798852	      4.09145777	      0.00000000	      0.00000000	      3.99680597	      9.92993544	      6.05872426	     -0.55824606	      0.97166861	     17.01465709	     -0.16783809	      0.37302783	     -0.46499473	      1.61115517	      2.46132507	     -1.51122123	     -7.65056264	     -9.79091814	      4.59773091	      3.27205216	      2.25037627	     -1.28354060	      0.00000000	     -0.00000000	      0.00000000	     -0.01772688	     -0.17974778	     -0.10035556	      0.00000000	     -0.00000000	      0.00000000	    -29.86610297	    134.78188960	      0.00000000	      0.00418839	     -0.04664334	     -0.01918392	      0.00000000	     -2.51246641	      0.00000000
      0.60000000	    357.75621142	    388.77747712	      6.14039581	     97.19369775	     60.70137023	    207.05897298	    288.64622134	     51.51683453	     10.39698674	      4.69038453	      4.09202023	      3.09234736	      3.16261014	    451.28624817	      0.61279103	      6.53871025	      6.13282959	      0.77736200	      1.01393096	    336.19089599	    610.87214946	    119.25705043	    349.48820700	    379.00829032	      2.55306479	    830.88076601	    276.38821436	      8.20214337	      7.91884782	      3.60561590	      0.00000000	      1.85221449	      3.67258186	      4.05083337	      4.33816742	      0.00000000	      0.00000000	      3.94291789	     10.14045575	      6.62000976	     -0.63117837	      3.79667886	     17.75566775	     -0.17095247	      0.39624048	     -0.49830212	      1.69817462	      2.28484184	     -1.47822696	     -7.53291074	     -9.70158358	      4.70547088	      2.73091145	      2.64748024	     -1.43947444	     -0.00000000	      0.00000000	      0.00000000	     -0.01845074	     -0.18256424	     -0.10284861	      0.00000000	      0.00000000	      0.00000000	    -33.52424816	    135.36995230	      0.00000000	      0.00535824	     -0.04718721	     -0.02452626	      0.00000000	     -2.89641360	      0.00000000
      0.60400000	    330.15581494	    408.25951609	      4.57643387	     68.22692355	     66.08255726	    206.32369566	    280.11046354	     52.03442974	     10.54964417	      4.67371504	      2.75092923	      3.07554841	      3.16163374	    434.63622073	      0.60539051	      6.46018187	      6.05540095	      0.85204070	      1.06055869	    334.20640988	    606.39137661	    110.59554753	    337.15281968	    344.09412313	      2.63357558	    859.77989864	    273.75235201	      8.23212991	      7.95119232	      3.76059442	      0.00000000	      1.90421334	      4.62988414	      4.57148919	      4.58584041	      0.00000000	      0.00000000	      3.86647914	     10.37415545	      7.12284338	     -0.88250343	      6.64374022	     18.49791993	     -0.16427152	      0.44540504	     -0.55828024	      1.83063902	      2.04368875	     -1.43946083	     -7.43440549	     -9.65673938	      4.77559556	      2.28752764	      2.98049042	     -1.58771699	      0.00000000	     -0.00000000	      0.00000000	     -0.01754395	     -0.18554891	     -0.10501553	      0.00000000	     -0.00000000	      0.00000000	    -36.91875111	    136.22733280	      0.00000000	      0.00652405	     -0.04759990	     -0.02890363	      0.00000000	     -3.21756768	      0.00000000
      0.60800000	    305.38560657	    426.30854301	      4.58075923	     40.82712813	     71.72962052	    205.51696231	    271.20126145	     48.76379399	     10.70557163	      4.66197759	      1.58718958	      3.06230152	      3.17525293	    417.45749602	      0.59891950	      6.39549115	      5.99461865	      0.93820635	      1.15419532	    331.99670992	    601.56363522	    100.32743385	    327.69819801	    309.40591041	      2.71227176	    886.59327011	    271.59545956	      8.26251350	      7.98378978	      3.91677729	      0.00000000	      1.95257370	      5.56933073	      5.03367355	      4.83526447	      0.00000000	      0.00000000	      3.75658893	     10.54986558	      7.56348571	     -1.30799378	      9.47520449	     19.23322713	     -0.15515882	      0.49899044	     -0.62102857	      1.96473942	      1.82630269	     -1.42099933	     -7.36919935	     -9.66803361	      4.86182804	      1.92111407	      3.23809720	     -1.65493774	     -0.00000000	      0.00000000	      0.00000000	     -0.01831111	     -0.18815502	     -0.10732507	      0.00000000	      0.00000000	      0.00000000	    -40.03896494	    137.31356240	      0.00000000	      0.00712716	     -0.04787921	     -0.03249816	      0.00000000	     -3.47961117	      0.00000000
      0.61200000	    283.82925485	    442.06768700	      4.58915191	     15.63483356	     77.32590476	    204.63586222	    262.63378512	     41.86069167	     10.86368702	      4.65567167	      1.05073938	      3.05332760	      3.20299904	    399.35942694	      0.59326930	      6.34509858	      5.95040738	      0.98547905	      1.06323529	    329.57059061	    596.40649225	     88.57782779	    320.76014078	    275.30682750	      2.78828349	    911.99413906	    269.89626796	      8.29330058	      8.01659708	      4.07092409	      0.00000000	      1.99677635	      6.42015022	      5.41499816	      5.07996686	      0.00000000	      0.00000000	      3.63390117	     10.70699746	      7.93903762	     -1.89822857	     12.25745257	     19.94959846	     -0.14364379	      0.55444344	     -0.68337859	      2.09263878	      1.63498867	     -1.42038328	     -7.31773662	     -9.71288556	      4.93697121	      1.63308751	      3.43229827	     -1.68435333	      0.00000000	     -0.00000000	      0.00000000	     -0.01835261	     -0.19078948	     -0.10944838	      0.00000000	     -0.00000000	      0.00000000	    -42.87168434	    138.58620700	      0.00000000	      0.00748056	     -0.04805663	     -0.03530887	      0.00000000	     -3.68777474	      0.00000000
      0.61600000	    271.84369533	    446.26712187	      4.59990111	      4.04162754	     84.74962433	    203.68032741	    254.94725272	     38.60567950	     11.02290739	      4.65521064	      1.03238976	      3.04919778	      3.24441309	    379.11298166	      0.58881399	      6.30909790	      5.92243855	      1.08376817	      1.23483647	    326.93236992	    590.92939611	     66.93048448	    315.99961967	    241.78821686	      2.86092819	    937.74023266	    268.61294909	      8.32447714	      8.04957366	      4.21972360	      0.00000000	      2.03640936	      6.62301298	      5.68854416	      5.31193327	      0.00000000	      0.00000000	      3.52851443	     10.90468351	      8.24686933	     -2.63942845	     14.96162397	     20.63069896	     -0.12100052	      0.63300967	     -0.76539716	      2.25381273	      1.37232453	     -1.40252846	     -7.25164460	     -9.75518670	      4.96476990	      1.42172808	      3.58671276	     -1.73489731	     -0.00000000	      0.00000000	      0.00000000	     -0.01889540	     -0.19325701	     -0.11156488	      0.00000000	      0.00000000	      0.00000000	    -45.40217757	    140.00217700	      0.00000000	      0.00802812	     -0.04816220	     -0.03731417	      0.00000000	     -3.84842388	      0.00000000
      0.62000000	    267.62247161	    442.24347032	      4.61278358	      4.04264099	     94.01339657	    202.65293040	    248.31747836	     37.78040196	     11.18218718	      4.66091469	      1.02705584	      3.05035196	      3.29903595	    358.22154394	      0.58558086	      6.28738154	      5.91024529	      1.19860699	      1.40502230	    324.08178709	    585.13370238	     38.83317650	    313.12993727	    210.44488264	      2.92958533	    959.76935683	    267.72574615	      8.35600783	      8.08268200	      4.36026840	      0.00000000	      2.07128160	      6.28704151	      5.92028798	      5.52597202	      0.00000000	      0.00000000	      3.43689137	     11.09686812	      8.48378823	     -3.51525981	     17.56340230	     21.25451974	     -0.09113464	      0.73235455	     -0.86616901	      2.45333759	      1.07161103	     -1.38279436	     -7.21777389	     -9.78170470	      4.97225651	      1.27225412	      3.70514942	     -1.76820503	      0.00000000	     -0.00000000	      0.00000000	     -0.01873426	     -0.19575898	     -0.11351587	      0.00000000	     -0.00000000	      0.00000000	    -47.61532576	    141.51887510	      0.00000000	      0.00847113	     -0.04820041	     -0.03866023	      0.00000000	     -3.96854138	      0.00000000
      0.62400000	    266.70713293	    439.26219787	      4.62753807	      4.04931268	    106.28463676	    201.55838489	    242.74599824	     35.60293870	     11.34056082	      4.67302333	      1.02808869	      3.05712759	      3.36637738	    337.99879889	      0.58364391	      6.27959715	      5.91322452	      1.38343210	      1.56121949	    321.01419996	    579.01257156	     17.11761205	    311.91858958	    186.93477597	      2.99374302	    962.63468818	    267.16581744	      8.38784133	      8.11588938	      4.49040176	      0.00000000	      2.10138269	      5.74555583	      6.23120761	      5.71689388	      0.00000000	      0.00000000	      3.36418888	     11.27658218	      8.64559562	     -4.50858101	     20.04192192	     21.79308456	     -0.06784368	      0.85321286	     -0.99605421	      2.73193508	      0.86515041	     -1.43465336	     -7.38437406	     -9.62601061	      4.93980416	      1.18260865	      3.78765804	     -1.78430946	     -0.00000000	      0.00000000	      0.00000000	     -0.01855826	     -0.19818879	     -0.11540683	      0.00000000	      0.00000000	      0.00000000	    -49.49670526	    143.09536400	      0.00000000	      0.00878949	     -0.04818414	     -0.03943256	      0.00000000	     -4.05522466	      0.00000000
      0.62800000	    272.32579490	    432.90878263	      4.64391034	      4.05874199	    118.38669508	    200.40255158	    238.19641516	     25.34341699	     11.49720690	      4.69173329	      1.03417402	      3.06981250	      3.44596042	    318.75237883	      0.58305591	      6.28521115	      5.93068816	      1.56437602	      1.96812876	    317.72064579	    572.55092544	      6.01743315	    312.17480196	    165.87039045	      3.05311901	    965.22505928	    266.94284868	      8.41996851	      8.14919259	      4.60881432	      0.00000000	      2.12680605	      4.87111265	      6.46623511	      5.88112535	      0.00000000	      0.00000000	      3.31597908	     11.44629948	      8.72754596	     -5.60234766	     22.37881003	     22.21463395	     -0.03492175	      0.98041484	     -1.12402811	      2.99048593	      0.65554528	     -1.49866267	     -7.51975906	     -9.48553852	      4.90306195	      1.14293431	      3.84549343	     -1.78772736	      0.00000000	     -0.00000000	      0.00000000	     -0.01762458	     -0.20066726	     -0.11714459	      0.00000000	     -0.00000000	      0.00000000	    -51.03393541	    144.69368510	      0.00000000	      0.00902644	     -0.04812622	     -0.03970108	      0.00000000	     -4.11525221	      0.00000000
      0.63200000	    284.72667976	    422.21629192	      4.66170302	      4.07049137	    128.14378691	    199.19200008	    234.60542229	      7.06049783	     11.65149650	      4.71721554	      1.04481894	      3.08866713	      3.53735189	    301.21975047	      0.58378816	      6.30353206	      5.96187464	      1.73901808	      2.44451268	    314.18899773	    565.72697050	      6.02366515	    313.74537287	    147.35959560	      3.10762964	    967.60485292	    266.98575722	      8.45236730	      8.18258793	      4.71398993	      0.00000000	      2.14776250	      3.59332677	      6.63736163	      6.01954693	      0.00000000	      0.00000000	      3.29346243	     11.60321695	      8.72573059	     -6.77954059	     24.55792324	     22.48838507	      0.01067936	      1.12009313	     -1.25494167	      3.23605922	      0.42949982	     -1.57760088	     -7.62501209	     -9.35198788	      4.86359756	      1.14431224	      3.88579565	     -1.77867236	     -0.00000000	      0.00000000	      0.00000000	     -0.01723657	     -0.20299501	     -0.11891955	      0.00000000	      0.00000000	      0.00000000	    -52.21866271	    146.28013470	      0.00000000	      0.00918568	     -0.04803677	     -0.03954047	      0.00000000	     -4.15472327	      0.00000000
      0.63600000	    287.16832263	    411.10107301	      4.68075882	      4.08436990	    127.97398354	    197.93335248	    231.89213633	      5.66992781	     11.80302794	      4.74963511	      1.05962379	      3.11395507	      3.64022226	    288.32047933	      0.58576773	      6.33373676	      6.00596052	      1.89377575	      3.21839851	    310.40668488	    558.51662862	      6.06153494	    305.80823672	    129.57651744	      3.15720873	    969.80710587	    267.26952696	      8.48501992	      8.21608100	      4.80418777	      0.00000000	      2.16447976	      2.20441710	      6.77124364	      6.13038527	      0.00000000	      0.00000000	      3.29536741	     11.74403983	      8.63896507	     -8.02223033	     26.56537908	     22.59054950	      0.09490750	      1.31086747	     -1.41467837	      3.45613743	      0.23103285	     -1.81093739	     -7.72951792	     -9.22139813	      4.82157110	      1.18443247	      3.91047066	     -1.75888169	      0.00000000	     -0.00000000	      0.00000000	     -0.01682832	     -0.20526550	     -0.12066269	      0.00000000	     -0.00000000	      0.00000000	    -53.04882725	    147.82595960	      0.00000000	      0.00926428	     -0.04792444	     -0.03902188	      0.00000000	     -4.17876845	      0.00000000
      0.64000000	    279.58301404	    402.44920548	      4.70092288	      4.10019502	    127.56221754	    196.63278183	    229.96664167	      5.70022095	     11.95162678	      4.78916243	      1.07846806	      3.14597291	      3.75441396	    277.25567137	      0.58896309	      6.37492452	      6.06207784	      2.08296014	      3.69724464	    306.36588219	    550.90227744	      6.11578706	    287.43503175	    110.50053717	      3.20231185	    971.86823735	    267.75670964	      8.51790716	      8.24968491	      4.87880661	      0.00000000	      2.17724457	      1.13242316	      6.92519126	      6.21664109	      0.00000000	      0.00000000	      3.29539676	     11.80075909	      8.47015233	     -9.31078625	     28.38947589	     22.50877440	      0.13661459	      1.44045895	     -1.53009408	      3.66096979	      0.11376321	     -1.96992025	     -7.87129035	     -9.14667206	      4.81331221	      1.24857102	      3.90062079	     -1.66581573	     -0.00000000	      0.00000000	      0.00000000	     -0.01761210	     -0.20730269	     -0.12255045	      0.00000000	      0.00000000	      0.00000000	    -53.53043402	    149.30736110	      0.00000000	      0.00883204	     -0.04779346	     -0.03830208	      0.00000000	     -4.19135846	      0.00000000
      0.64400000	    273.65730944	    391.25628571	      4.72201769	      4.11774113	    127.14022151	    195.29614232	    228.73626418	      5.74372970	     12.09731953	      4.83595449	      1.10101877	      3.18504500	      3.87993118	    265.88224783	      0.59321479	      6.42600436	      6.12922687	      2.27969388	      4.14989987	    302.07142230	    542.88632863	      6.18108506	    271.12092851	     92.95311920	      3.24479068	    973.82592127	    268.41248659	      8.55102800	      8.28341833	      4.93846511	      0.00000000	      2.18639108	      0.70340140	      6.97669034	      6.28037383	      0.00000000	      0.00000000	      3.33939883	     11.90969731	      8.22631762	    -10.62460523	     30.02052657	     22.24263661	      0.17568554	      1.56259149	     -1.63714825	      3.85894057	     -0.01444162	     -2.10552234	     -7.98365473	     -9.01069678	      4.76779921	      1.36531869	      3.89460449	     -1.63869878	      0.00000000	     -0.00000000	      0.00000000	     -0.01648715	     -0.20957156	     -0.12416277	      0.00000000	     -0.00000000	      0.00000000	    -53.67841239	    150.70529270	      0.00000000	      0.00879786	     -0.04765842	     -0.03724849	      0.00000000	     -4.19524939	      0.00000000
      0.64800000	    267.54303568	    379.72766892	      4.74388281	      4.13683330	    126.71040853	    193.92872633	    228.10965304	      5.79830250	     12.24030901	      4.89015469	      1.12709626	      3.23154946	      4.01700570	    255.15897779	      0.59836904	      6.48578283	      6.20630795	      2.47479544	      4.55906838	    297.54961623	    534.50731850	      6.25622219	    255.85242288	     77.07152329	      3.28171487	    975.71715848	    269.20343623	      8.58437507	      8.31730077	      4.98461635	      0.00000000	      2.19229215	      0.70157222	      6.97549499	      6.32315295	      0.00000000	      0.00000000	      3.40313554	     12.01455638	      7.91770096	    -11.94376863	     31.45074787	     21.80145958	      0.21144108	      1.67299260	     -1.73144652	      4.03692718	     -0.13413536	     -2.22761897	     -8.07266349	     -8.86156680	      4.71844405	      1.51265191	      3.88072471	     -1.62103526	     -0.00000000	      0.00000000	      0.00000000	     -0.01602173	     -0.21169250	     -0.12586203	      0.00000000	      0.00000000	      0.00000000	    -53.51640839	    152.00528860	      0.00000000	      0.00879622	     -0.04751961	     -0.03599579	      0.00000000	     -4.19207676	      0.00000000
      0.65200000	    260.89696357	    368.55787669	      4.76635186	      4.15727895	    126.27415644	    192.53532765	    227.99903003	      5.86240730	     12.38094182	      4.95187804	      1.15655644	      3.28593535	      4.16609417	    245.36440714	      0.60424688	      6.55295335	      6.29209812	      2.66410918	      4.91680765	    292.85468097	    525.85257935	      6.34006801	    241.50716126	     63.18608020	      3.31569221	    977.57683139	    270.10392839	      8.61794082	      8.35135151	      5.01904776	      0.00000000	      2.19532365	      0.70685595	      6.93774228	      6.34636406	      0.00000000	      0.00000000	      3.47618671	     12.09825264	      7.55694049	    -13.24961329	     32.67422046	     21.20255549	      0.24345695	      1.77009097	     -1.81185501	      4.19035941	     -0.23478108	     -2.34156451	     -8.13848197	     -8.71537773	      4.67522761	      1.67458726	      3.85929709	     -1.59356464	      0.00000000	     -0.00000000	      0.00000000	     -0.01547028	     -0.21377813	     -0.12755192	      0.00000000	     -0.00000000	      0.00000000	    -53.07522509	    153.19707880	      0.00000000	      0.00872304	     -0.04738082	     -0.03461764	      0.00000000	     -4.18259258	      0.00000000
      0.65600000	    250.49728329	    360.71907752	      4.78925911	      4.17887998	    125.83226504	    191.12037720	    228.32122963	      5.93466792	     12.51966828	      5.02119181	      1.18928534	      3.34873490	      4.32784441	    237.76971096	      0.61065586	      6.62612284	      6.38525474	      2.82640611	      5.19529547	    288.06798697	    517.05883663	      6.43151905	    225.69199559	     50.37422475	      3.34721992	    979.43660466	    271.08795236	      8.65171362	      8.38558785	      5.04349778	      0.00000000	      2.19584002	      0.71121657	      6.93143761	      6.35385699	      0.00000000	      0.00000000	      3.52858908	     12.08518399	      7.15836282	    -14.52406503	     33.68682383	     20.46988987	      0.27047435	      1.84418175	     -1.86815591	      4.29195936	     -0.29595477	     -2.45345709	     -8.20396425	     -8.64423769	      4.67837426	      1.83001282	      3.81010120	     -1.48155121	     -0.00000000	      0.00000000	      0.00000000	     -0.01607777	     -0.21565763	     -0.12940903	      0.00000000	      0.00000000	      0.00000000	    -52.38995625	    154.27391010	      0.00000000	      0.00810408	     -0.04724895	     -0.03325842	      0.00000000	     -4.16700838	      0.00000000
      0.66000000	    243.68078586	    350.16739174	      4.81242956	      4.20141091	    125.38526551	    189.68817513	    228.99803493	      6.01384837	     12.65699351	      5.09808326	      1.22518545	      3.42056309	      4.50298460	    229.70015179	      0.61738920	      6.70383899	      6.48432680	      3.00251720	      5.44957986	    283.28831491	    508.29633863	      6.52945217	    213.71151897	     40.34234257	      3.37693631	    981.32418706	    272.13784091	      8.68568245	      8.42002455	      5.05945778	      0.00000000	      2.19422732	      0.71424914	      6.82924527	      6.34789145	      0.00000000	      0.00000000	      3.61329992	     12.14190818	      6.73677160	    -15.74939587	     34.48613542	     19.63106730	      0.29514011	      1.91703764	     -1.92484996	      4.40429011	     -0.36608012	     -2.54774772	     -8.21816446	     -8.49165109	      4.63726826	      2.00891357	      3.77882380	     -1.45063029	      0.00000000	     -0.00000000	      0.00000000	     -0.01563844	     -0.21764148	     -0.13113492	      0.00000000	     -0.00000000	      0.00000000	    -51.49664983	    155.23185250	      0.00000000	      0.00800304	     -0.04712180	     -0.03174117	      0.00000000	     -4.14533771	      0.00000000
      0.66400000	    237.14142897	    339.72379380	      4.83570126	      4.22466371	    124.93345939	    188.24311872	    229.95607951	      6.09866839	     12.79343915	      5.18242628	      1.26417023	      3.50210675	      4.69211564	    222.35251810	      0.62425130	      6.78463478	      6.58778847	      3.16873428	      5.64885776	    278.61665830	    499.74188374	      6.63273583	    202.95514213	     31.86637656	      3.40553736	    983.26290163	    273.24152658	      8.71982325	      8.45467218	      5.06811094	      0.00000000	      2.19083030	      0.71624253	      6.69806827	      6.33123267	      0.00000000	      0.00000000	      3.70136133	     12.19720076	      6.30600539	    -16.90886007	     35.07142339	     18.71334828	      0.31602605	      1.97714328	     -1.96959086	      4.49580290	     -0.42619530	     -2.62659997	     -8.20822970	     -8.32815251	      4.58995333	      2.19180280	      3.74576807	     -1.43021620	     -0.00000000	      0.00000000	      0.00000000	     -0.01500655	     -0.21960917	     -0.13285094	      0.00000000	      0.00000000	      0.00000000	    -50.42965840	    156.06927470	      0.00000000	      0.00796515	     -0.04700202	     -0.03019794	      0.00000000	     -4.11761948	      0.00000000
      0.66800000	    228.19108385	    332.89424764	      4.85891306	      4.24843604	    124.47706801	    186.78990379	    231.12662793	      6.18788725	     12.92951630	      5.27395026	      1.30614201	      3.59408669	      4.89536770	    217.28741217	      0.63107236	      6.86706469	      6.69407814	      3.31601203	      5.78953401	    274.14228120	    491.55288886	      6.74022680	    192.06192002	     25.20116592	      3.43364171	    985.27157038	    274.39399356	      8.75409804	      8.48953711	      5.07035241	      0.00000000	      2.18600293	      0.71752607	      6.59158045	      6.30577443	      0.00000000	      0.00000000	      3.76225826	     12.16665996	      5.87822014	    -17.98730990	     35.44371735	     17.74148446	      0.33302778	      2.02227040	     -1.99976920	      4.55464839	     -0.45058583	     -2.71141560	     -8.17908215	     -8.22909993	      4.58308719	      2.35765438	      3.68869746	     -1.33619175	      0.00000000	     -0.00000000	      0.00000000	     -0.01453696	     -0.22151411	     -0.13460835	      0.00000000	     -0.00000000	      0.00000000	    -49.22046673	    156.78643640	      0.00000000	      0.00746233	     -0.04689902	     -0.02876608	      0.00000000	     -4.08397649	      0.00000000
      0.67200000	    222.02780427	    324.33763976	      4.88187731	      4.27248315	    124.01658800	    185.33373486	    232.44543850	      6.28020713	     13.06570429	      5.37221178	      1.35093069	      3.69717194	      5.11194559	    212.07254402	      0.63758115	      6.94972202	      6.80163303	      3.46394321	      5.89339106	    269.92803253	    483.84403513	      6.85065531	    184.10261891	     20.39865814	      3.46176037	    987.36455014	    275.59119991	      8.78846954	      8.52462286	      5.06683980	      0.00000000	      2.18008764	      0.71800085	      6.40163005	      6.27375343	      0.00000000	      0.00000000	      3.83795473	     12.19226908	      5.46400463	    -18.97146941	     35.60576623	     16.73781581	      0.34730520	      2.06175575	     -2.02612968	      4.61257080	     -0.48285378	     -2.77394779	     -8.11067104	     -8.06951318	      4.53889516	      2.53168405	      3.64430915	     -1.30940582	     -0.00000000	      0.00000000	      0.00000000	     -0.01407163	     -0.22337880	     -0.13638733	      0.00000000	      0.00000000	      0.00000000	    -47.89795197	    157.38509040	      0.00000000	      0.00738442	     -0.04680099	     -0.02729377	      0.00000000	     -4.04454789	      0.00000000
      0.67600000	    218.44235669	    317.52252166	      4.90444912	      4.29663015	    123.55228787	    183.88033049	    233.85266544	      6.37441380	     13.20244659	      5.47659259	      1.39831388	      3.81185651	      5.33975903	    208.25806931	      0.64367099	      7.03131329	      6.90896670	      3.64265625	      6.01293687	    266.00523796	    476.66788143	      6.96288344	    180.93941362	     20.51589263	      3.49031951	    989.55186175	    276.85071588	      8.82284983	      8.55992688	      5.05804131	      0.00000000	      2.17343921	      0.71803416	      6.16890839	      6.23757789	      0.00000000	      0.00000000	      3.90122726	     12.19810529	      5.07272975	    -19.85000406	     35.56188459	     15.72301352	      0.36183499	      2.11280712	     -2.06562577	      4.70056603	     -0.49522700	     -2.86418219	     -7.95934855	     -7.91540442	      4.50539797	      2.69602028	      3.59313161	     -1.27424905	      0.00000000	     -0.00000000	      0.00000000	     -0.01353071	     -0.22521409	     -0.13817814	      0.00000000	     -0.00000000	      0.00000000	    -46.48921652	    157.86798890	      0.00000000	      0.00725466	     -0.04671520	     -0.02589793	      0.00000000	     -3.99939362	      0.00000000
      0.68000000	    212.80864969	    312.90723021	      4.92647925	      4.32068590	    123.08475852	    182.43603251	    235.29309319	      6.46922670	     13.34013593	      5.58629933	      1.44791860	      3.93825484	      5.57528910	    205.94364086	      0.64917717	      7.11065122	      7.01469088	      3.78965936	      6.06400948	    262.39651134	    470.05737144	      7.07570499	    176.75967818	     20.67801982	      3.51975594	    991.83935214	    278.15116199	      8.85711401	      8.59544160	      5.04428755	      0.00000000	      2.16640302	      0.71783195	      5.95757355	      6.19899694	      0.00000000	      0.00000000	      3.94204903	     12.15644331	      4.71270226	    -20.61332829	     35.31781077	     14.71652811	      0.37208566	      2.14405334	     -2.08603789	      4.74716116	     -0.49089842	     -2.93832696	     -7.80892064	     -7.79027234	      4.48595581	      2.84372694	      3.52837725	     -1.20340006	     -0.00000000	      0.00000000	      0.00000000	     -0.01294997	     -0.22701569	     -0.13998602	      0.00000000	      0.00000000	      0.00000000	    -45.02003903	    158.23832120	      0.00000000	      0.00690101	     -0.04664668	     -0.02462847	      0.00000000	     -3.94846399	      0.00000000
      0.68400000	    208.19352851	    307.31275613	      4.94783195	      4.34446728	    122.61474654	    181.00771437	    236.71639622	      6.56339473	     13.47911144	      5.70039319	      1.49920866	      4.07588570	      5.81395124	    203.58521096	      0.65398711	      7.18668629	      7.11755872	      3.91663536	      6.06427705	    259.11909343	    464.03731751	      7.18796353	    173.34828718	     20.84623236	      3.55028715	    994.22889425	    279.54270733	      8.89106613	      8.63115439	      5.02581365	      0.00000000	      2.15931923	      0.71749327	      5.71740181	      6.16013068	      0.00000000	      0.00000000	      3.98280452	     12.15132836	      4.39107128	    -21.25338483	     34.88052121	     13.73643215	      0.37885646	      2.16121530	     -2.09387276	      4.77072064	     -0.49276179	     -2.98130471	     -7.64630580	     -7.62594407	      4.43691502	      2.99028468	      3.46903621	     -1.18024775	      0.00000000	     -0.00000000	      0.00000000	     -0.01243952	     -0.22877078	     -0.14182538	      0.00000000	     -0.00000000	      0.00000000	    -43.51452518	    158.49928990	      0.00000000	      0.00684515	     -0.04658261	     -0.02339906	      0.00000000	     -3.89166328	      0.00000000
      0.68800000	    202.88110192	    302.75941006	      4.96839078	      4.36780303	    122.14310783	    179.60263348	    238.07752079	      6.65567798	     13.61965469	      5.81783412	      1.55147597	      4.22350867	      6.05082229	    202.04795079	      0.65802437	      7.25851801	      7.21648792	      4.01661966	      6.01192297	    256.18507862	    458.62476225	      7.29857244	    169.69327379	     21.02164688	      3.58212154	    996.71860685	    281.01302466	      8.92438457	      8.66704514	      5.00279115	      0.00000000	      2.15251531	      0.71732501	      5.47617560	      6.12251686	      0.00000000	      0.00000000	      4.00744495	     12.13165094	      4.11348535	    -21.76367486	     34.25801695	     12.79865188	      0.38217151	      2.16328338	     -2.08780529	      4.76460907	     -0.48622180	     -3.00624812	     -7.47621776	     -7.46416195	      4.38418192	      3.12427682	      3.40310331	     -1.15412867	     -0.00000000	      0.00000000	      0.00000000	     -0.01192877	     -0.23048872	     -0.14368586	      0.00000000	      0.00000000	      0.00000000	    -41.99414874	    158.65394280	      0.00000000	      0.00677005	     -0.04652991	     -0.02228235	      0.00000000	     -3.82897041	      0.00000000
      0.69200000	    197.16122534	    299.06399953	      4.98805475	      4.39053576	    121.67074492	    178.22821541	    239.33709605	      6.74490211	     13.76195568	      5.93753532	      1.60387351	      4.37912550	      6.28139358	    201.19269720	      0.66124143	      7.32539693	      7.31057024	      4.09128044	      5.91743491	    253.60182640	    453.82956117	      7.40654053	    165.96454663	     21.20505178	      3.61576369	    999.30310494	    282.59123843	      8.95654124	      8.70308355	      4.97535515	      0.00000000	      2.14630743	      0.71726214	      5.23350872	      6.08819465	      0.00000000	      0.00000000	      4.01706247	     12.10303450	      3.88375870	    -22.13939186	     33.45929882	     11.91615165	      0.38235634	      2.15197148	     -2.06960035	      4.73250570	     -0.47287550	     -3.01405381	     -7.29581849	     -7.30128023	      4.32529185	      3.24640973	      3.33183171	     -1.13085891	      0.00000000	     -0.00000000	      0.00000000	     -0.01142924	     -0.23216874	     -0.14556765	      0.00000000	     -0.00000000	      0.00000000	    -40.47675000	    158.70517760	      0.00000000	      0.00671155	     -0.04648694	     -0.02128014	      0.00000000	     -3.76055064	      0.00000000
      0.69600000	    189.66045462	    297.79437578	      5.00674112	      4.41253001	    121.19869677	    176.89183161	    240.46168356	      6.82996949	     13.90584990	      6.05841719	      1.65548808	      4.54020088	      6.50074126	    201.73604310	      0.66361297	      7.38671346	      7.39906011	      4.13459191	      5.78128807	    251.37251233	    449.65516532	      7.51099390	    161.32894918	     21.39807625	      3.65123898	   1001.97378581	    284.44152281	      8.98669469	      8.73922422	      4.94362241	      0.00000000	      2.14098856	      0.71760975	      5.01518283	      6.05832911	      0.00000000	      0.00000000	      4.00176056	     12.02500555	      3.70366674	    -22.37759617	     32.49450242	     11.09840410	      0.37938936	      2.12660346	     -2.03827501	      4.66990994	     -0.44334813	     -3.01402197	     -7.10824132	     -7.18990343	      4.29090304	      3.35164871	      3.24735336	     -1.07081230	     -0.00000000	      0.00000000	      0.00000000	     -0.01106780	     -0.23379734	     -0.14748552	      0.00000000	      0.00000000	      0.00000000	    -38.97607969	    158.65578400	      0.00000000	      0.00641990	     -0.04646150	     -0.02044373	      0.00000000	     -3.68680437	      0.00000000
      0.70000000	    183.27122427	    295.90744553	      5.02438125	      4.43366447	    120.72815093	    175.60057420	    241.42383785	      6.90989849	     14.05088268	      6.17945314	      1.70543154	      4.70403882	      6.69832185	    202.19475246	      0.66512623	      7.44193731	      7.48120582	      4.15722664	      5.61700615	    249.49670221	    446.09943329	      7.61118725	    157.52754382	     21.59922129	      3.68847535	   1004.71917586	    286.27494779	      9.01366682	      8.77539842	      4.90770712	      0.00000000	      2.13682417	      0.71844389	      4.76513837	      6.03414857	      0.00000000	      0.00000000	      3.98201218	     11.97730448	      3.57296476	    -22.47755577	     31.37487004	     10.35119086	      0.37394612	      2.09168085	     -1.99875471	      4.59158370	     -0.41781557	     -2.99133276	     -6.90385751	     -7.02056264	      4.21912851	      3.44880320	      3.16658237	     -1.05295942	      0.00000000	     -0.00000000	      0.00000000	     -0.01038295	     -0.23542637	     -0.14937799	      0.00000000	     -0.00000000	      0.00000000	    -37.50213647	    158.50849970	      0.00000000	      0.00639033	     -0.04643564	     -0.01968690	      0.00000000	     -3.60833681	      0.00000000
      0.70400000	    176.40523700	    295.15406123	      5.04092471	      4.45384328	    120.26041301	    174.36100871	    242.20208935	      6.98381681	     14.19644396	      6.29968747	      1.75292224	      4.86815990	      6.86391611	    203.39171625	      0.66577674	      7.49067635	      7.55632064	      4.15168909	      5.42383103	    247.97085294	    443.15532872	      7.70651134	    153.60423356	     21.81162810	      3.72744452	   1007.52527767	    288.27290881	      9.03627520	      8.81150066	      4.86773026	      0.00000000	      2.13404472	      0.71990092	      4.51556446	      6.01670637	      0.00000000	      0.00000000	      3.94726980	     11.91426743	      3.48977862	    -22.44102090	     30.11250010	      9.67712248	      0.36588216	      2.04581933	     -1.94924097	      4.49119190	     -0.38581450	     -2.95547611	     -6.68719832	     -6.85256102	      4.14492892	      3.53262785	      3.08073485	     -1.03263703	     -0.00000000	      0.00000000	      0.00000000	     -0.00974009	     -0.23701515	     -0.15129071	      0.00000000	      0.00000000	      0.00000000	    -36.06206684	    158.26611910	      0.00000000	      0.00634108	     -0.04641754	     -0.01906292	      0.00000000	     -3.52587749	      0.00000000
      0.70800000	    169.16395521	    295.44577066	      5.05633279	      4.47298500	    119.79689083	    173.17893268	    242.78094607	      7.05100003	     14.34179443	      6.41767588	      1.79734023	      5.02992286	      6.99402982	    205.27699271	      0.66556214	      7.53271181	      7.62396440	      4.11706945	      5.20580570	    246.78877850	    440.81158278	      7.79649089	    149.61531442	     22.03625776	      3.76764183	   1010.37594428	    290.44468568	      9.05407501	      8.84736583	      4.82383036	      0.00000000	      2.13285782	      0.72209469	      4.26739350	      6.00846402	      0.00000000	      0.00000000	      3.89943872	     11.83780825	      3.45126047	    -22.27210190	     28.72013630	      9.07693110	      0.35534549	      1.98979476	     -1.89038088	      4.37031108	     -0.34877899	     -2.90645718	     -6.45775855	     -6.68185522	      4.06711158	      3.60372465	      2.99094878	     -1.01208239	      0.00000000	     -0.00000000	      0.00000000	     -0.00932514	     -0.23854527	     -0.15324479	      0.00000000	     -0.00000000	      0.00000000	    -34.66113167	    157.93162990	      0.00000000	      0.00628479	     -0.04640545	     -0.01856948	      0.00000000	     -3.44019872	      0.00000000
      0.71200000	    160.54406911	    297.84878857	      5.07057737	      4.49102378	    119.33907537	    172.05920831	    243.15083576	      7.11087588	     14.48610338	      6.53130808	      1.83824320	      5.18311050	      7.09160196	    208.37591195	      0.66447921	      7.56798026	      7.68394683	      4.04763755	      4.96362357	    245.94210051	    439.05338430	      7.88077792	    144.93647655	     22.27067743	      3.80957926	   1013.25325778	    292.80475963	      9.06768837	      8.88273049	      4.77616777	      0.00000000	      2.13343566	      0.72512300	      4.03455001	      6.00901587	      0.00000000	      0.00000000	      3.83425103	     11.71916184	      3.45412595	    -21.97687070	     27.21096864	      8.55059979	      0.34226139	      1.92302245	     -1.82125822	      4.22587021	     -0.30171769	     -2.84964666	     -6.21957734	     -6.53153669	      4.00138284	      3.65770866	      2.89312848	     -0.96307906	     -0.00000000	      0.00000000	      0.00000000	     -0.00948804	     -0.23998312	     -0.15528028	      0.00000000	      0.00000000	      0.00000000	    -33.30333649	    157.50825610	      0.00000000	      0.00604185	     -0.04640547	     -0.01823548	      0.00000000	     -3.35206734	      0.00000000
      0.71600000	    152.96097723	    299.76851507	      5.08363418	      4.50789797	    118.88853288	    171.00564892	    243.30800375	      7.16304665	     14.62849854	      6.63860819	      1.87535583	      5.32070786	      7.16221077	    211.40090359	      0.66252452	      7.59654862	      7.73630003	      3.95194456	      4.70651493	    245.42054018	    437.86284582	      7.95913805	    141.03632662	     22.51182249	      3.85279670	   1016.13796322	    295.36499755	      9.07825729	      8.91716951	      4.72492879	      0.00000000	      2.13593354	      0.72898135	      3.77341665	      6.01816604	      0.00000000	      0.00000000	      3.76828490	     11.62536658	      3.49472246	    -21.56301042	     25.59812059	      8.09745379	      0.32718680	      1.84886034	     -1.74549561	      4.06870365	     -0.25964280	     -2.77333611	     -5.96343392	     -6.34205720	      3.91217851	      3.70627771	      2.79958597	     -0.95215635	      0.00000000	     -0.00000000	      0.00000000	     -0.00890018	     -0.24146613	     -0.15723070	      0.00000000	     -0.00000000	      0.00000000	    -31.99165496	    156.99931180	      0.00000000	      0.00603118	     -0.04639892	     -0.01798737	      0.00000000	     -3.26223750	      0.00000000
      0.72000000	    144.79446296	    302.91297048	      5.09548420	      4.52355750	    118.44684540	    170.02088975	    243.25445672	      7.20727768	     14.76812541	      6.73809583	      1.90844655	      5.43914980	      7.21130318	    215.19284411	      0.65969971	      7.61859203	      7.78123817	      3.82168776	      4.43281936	    245.21183760	    437.21886953	      8.03143563	    136.90993235	     22.76030768	      3.89695213	   1019.00997781	    298.13538043	      9.08681801	      8.95000606	      4.67032511	      0.00000000	      2.14024881	      0.73377091	      3.51677963	      6.03654805	      0.00000000	      0.00000000	      3.69442262	     11.51039449	      3.56881718	    -21.03952530	     23.89391801	      7.71557836	      0.30994266	      1.76598789	     -1.66132764	      3.89311475	     -0.21370961	     -2.68617858	     -5.69591113	     -6.15190553	      3.82471281	      3.74232348	      2.70307723	     -0.93403063	     -0.00000000	      0.00000000	      0.00000000	     -0.00868865	     -0.24287974	     -0.15923317	      0.00000000	      0.00000000	      0.00000000	    -30.72805781	    156.40791600	      0.00000000	      0.00596556	     -0.04639617	     -0.01787158	      0.00000000	     -3.17146821	      0.00000000
      0.72400000	    136.46977282	    306.79571985	      5.10610442	      4.53794777	    118.01556524	    169.10622611	    242.99799659	      7.24353139	     14.90420579	      6.82898934	      1.93722527	      5.53910336	      7.24326813	    219.50525325	      0.65601405	      7.63437456	      7.81911261	      3.65714515	      4.14600141	    245.30132343	    437.09644442	      8.09759875	    132.79819333	     23.01629929	      3.94198189	   1021.84901173	    301.11831274	      9.09410311	      8.98024573	      4.61259644	      0.00000000	      2.14724266	      0.73949017	      3.25547757	      6.06468962	      0.00000000	      0.00000000	      3.61831472	     11.38554570	      3.67150973	    -20.41634300	     22.10944274	      7.40155193	      0.29068820	      1.67543035	     -1.56969801	      3.70177982	     -0.16693729	     -2.58666771	     -5.41588337	     -5.95053231	      3.73355814	      3.76804180	      2.60631879	     -0.92012961	      0.00000000	     -0.00000000	      0.00000000	     -0.00851358	     -0.24425969	     -0.16124388	      0.00000000	     -0.00000000	      0.00000000	    -29.51357291	    155.73673720	      0.00000000	      0.00591653	     -0.04639291	     -0.01787398	      0.00000000	     -3.08054089	      0.00000000
      0.72800000	    127.84884640	    311.53126869	      5.11546677	      4.55101065	    117.59515239	    168.26148821	    242.55219113	      7.27197399	     15.03608565	      6.91120273	      1.96158960	      5.62361179	      7.26142574	    224.39260538	      0.65150039	      7.64423669	      7.85037124	      3.45640843	      3.84789381	    245.67137461	    437.46578991	      8.15754311	    128.59891303	     23.29531489	      3.98717431	   1024.63526806	    304.29152865	      9.10057876	      9.00671628	      4.55200738	      0.00000000	      2.15535161	      0.74605914	      2.99097423	      6.10268612	      0.00000000	      0.00000000	      3.54278728	     11.24612036	      3.79738187	    -19.70387273	     20.25454575	      7.15079634	      0.26949462	      1.57761240	     -1.47085289	      3.49519282	     -0.11905759	     -2.47622162	     -5.12454204	     -5.73847672	      3.64073989	      3.78245782	      2.50946262	     -0.90607013	     -0.00000000	      0.00000000	      0.00000000	     -0.00842451	     -0.24560226	     -0.16326684	      0.00000000	      0.00000000	      0.00000000	    -28.34846359	    154.98791020	      0.00000000	      0.00585546	     -0.04638923	     -0.01799781	      0.00000000	     -2.99026009	      0.00000000
      0.73200000	    119.01642467	    316.97161541	      5.12353382	      4.56267805	    117.17881040	    167.48496587	    241.93616418	      7.29298026	     15.16326403	      6.98517853	      1.98165150	      5.69613902	      7.26826014	    229.77961981	      0.64620392	      7.64858454	      7.87552308	      3.21871891	      3.53993388	    246.30097497	    438.29171088	      8.21122776	    124.33610714	     23.60145758	      4.03244539	   1027.35020277	    307.64538069	      9.10652456	      9.02860516	      4.48884238	      0.00000000	      2.16512098	      0.75351683	      2.71652916	      6.14918179	      0.00000000	      0.00000000	      3.47218397	     11.09400288	      3.94079489	    -18.91279406	     18.33808842	      6.95814995	      0.24645940	      1.47313682	     -1.36528102	      3.27459179	     -0.07096569	     -2.35511435	     -4.82246280	     -5.51326033	      3.54600753	      3.78574402	      2.41371961	     -0.89393766	      0.00000000	     -0.00000000	      0.00000000	     -0.00842774	     -0.24690811	     -0.16530092	      0.00000000	     -0.00000000	      0.00000000	    -27.23250504	    154.16321130	      0.00000000	      0.00579535	     -0.04638356	     -0.01824022	      0.00000000	     -2.90143275	      0.00000000
      0.73600000	    109.94104754	    323.01633329	      5.13025520	      4.57286635	    116.75480805	    166.77328712	    241.17414667	      7.30712355	     15.28540116	      7.05166475	      1.99768644	      5.75964860	      7.26565151	    235.61368160	      0.64019465	      7.64788125	      7.89511053	      2.94260034	      3.22498777	    247.16545750	    439.53327931	      8.25867030	    119.91841589	     23.87128657	      4.07703102	   1029.97731227	    311.15018184	      9.11209885	      9.04600719	      4.42339815	      0.00000000	      2.17627537	      0.76171039	      2.43527058	      6.20368247	      0.00000000	      0.00000000	      3.41054004	     10.92942177	      4.09618896	    -18.05421099	     16.36822857	      6.81834173	      0.22159341	      1.36210493	     -1.25299428	      3.04005123	     -0.02318908	     -2.22331206	     -4.51175676	     -5.27330622	      3.44938512	      3.77757746	      2.31997085	     -0.88413344	     -0.00000000	      0.00000000	      0.00000000	     -0.00850525	     -0.24818016	     -0.16734238	      0.00000000	      0.00000000	      0.00000000	    -26.16529201	    153.26450400	      0.00000000	      0.00573833	     -0.04637500	     -0.01860049	      0.00000000	     -2.81482813	      0.00000000
      0.74000000	    101.53453367	    327.18439593	      5.13557969	      4.58149633	    110.75568355	    166.12178620	    240.29474051	      7.31518181	     15.40231039	      7.11152532	      2.01007333	      5.81641417	      7.25505839	    242.94781972	      0.63362494	      7.64265007	      7.90969624	      2.67988580	      2.95463339	    248.23642168	    441.14385942	      8.29996399	    115.85099116	     24.68850735	      4.12100088	   1032.50293425	    314.72702188	      9.11737789	      9.05976118	      4.35597627	      0.00000000	      2.18850788	      0.77045545	      2.15099345	      6.26434830	      0.00000000	      0.00000000	      3.36167385	     10.75246548	      4.25833441	    -17.13994630	     14.35272166	      6.72630928	      0.19924409	      1.26626263	     -1.15453517	      2.83705406	      0.01527754	     -2.10729418	     -4.18442051	     -5.01725419	      3.35297489	      3.75671881	      2.22709367	     -0.87612173	      0.00000000	     -0.00000000	      0.00000000	     -0.00866485	     -0.24941886	     -0.16939069	      0.00000000	     -0.00000000	      0.00000000	    -25.14651919	    152.29423180	      0.00000000	      0.00568479	     -0.04636293	     -0.01907806	      0.00000000	     -2.73113069	      0.00000000
      0.74400000	     94.34242616	    331.15336031	      5.13942328	      4.58844453	    102.86347284	    165.52492049	    239.33007836	      7.31804350	     15.51393146	      7.16560702	      2.01920559	      5.86809690	      7.23762512	    251.08372730	      0.62660474	      7.63344387	      7.91983371	      2.42439137	      2.71452818	    249.48204183	    443.07162573	      8.33518006	    113.33378987	     27.09244542	      4.16360319	   1034.91699002	    312.66547294	      9.12239217	      9.07085423	      4.28684755	      0.00000000	      2.20148537	      0.77962332	      2.00463587	      6.32999923	      0.00000000	      0.00000000	      3.32909346	     10.56367425	      4.42249097	    -16.18262246	     12.29923820	      6.67735345	      0.17847706	      1.18165542	     -1.06642316	      2.65822338	      0.05156423	     -2.00586282	     -3.89842999	     -4.76135960	      3.25884767	      3.62571297	      2.14612733	     -0.86647532	     -0.00000000	      0.00000000	      0.00000000	     -0.00890186	     -0.25062581	     -0.17144405	      0.00000000	      0.00000000	      0.00000000	    -24.17618269	    151.25562480	      0.00000000	      0.00563690	     -0.04634691	     -0.01967168	      0.00000000	     -2.65090649	      0.00000000
      0.74800000	     88.07110102	    335.84600691	      5.14173327	      4.59364179	     95.41939638	    164.97626049	    238.31451085	      7.31679724	     15.62031095	      7.21468308	      2.02549366	      5.91590299	      7.21429447	    259.49097440	      0.61927055	      7.62088373	      7.92608883	      2.15971244	      2.48795041	    250.86745211	    445.26047388	      8.36451142	    112.21444580	     30.92279012	      4.20448683	   1037.21366413	    307.75835079	      9.12711276	      9.08006844	      4.21629140	      0.00000000	      2.21463474	      0.78927550	      1.91988744	      6.39800555	      0.00000000	      0.00000000	      3.31577081	     10.36369308	      4.58440020	    -15.19536950	     10.21570013	      6.66709119	      0.15782040	      1.10066631	     -0.98149035	      2.48757058	      0.08981627	     -1.91056268	     -3.62113671	     -4.49812965	      3.16841317	      3.43246898	      2.07266576	     -0.85717421	      0.00000000	     -0.00000000	      0.00000000	     -0.00921750	     -0.25180205	     -0.17350152	      0.00000000	     -0.00000000	      0.00000000	    -23.25462889	    150.15247390	      0.00000000	      0.00559655	     -0.04632671	     -0.02038004	      0.00000000	     -2.57460038	      0.00000000
      0.75200000	     81.70413277	    340.71370058	      5.14245137	      4.59702059	     87.83589131	    164.46888830	    237.28340176	      7.31260030	     15.72156756	      7.25941914	      2.02930905	      5.96069774	      7.18584279	    268.10788241	      0.61187639	      7.60561723	      7.92901079	      1.87234828	      2.26973243	    252.35580228	    447.65171014	      8.38815730	    110.94264297	     34.78032741	      4.24362871	   1039.39190239	    302.84354784	      9.13142203	      9.08793536	      4.14456103	      0.00000000	      2.22756348	      0.79908803	      1.83552658	      6.46554936	      0.00000000	      0.00000000	      3.32401407	     10.15332526	      4.74010427	    -14.19125206	      8.11064316	      6.69118843	      0.13610713	      1.01649786	     -0.89307129	      2.30995670	      0.12772727	     -1.81022298	     -3.33917737	     -4.21975242	      3.07881236	      3.22618201	      2.00379112	     -0.85089029	     -0.00000000	      0.00000000	      0.00000000	     -0.00960983	     -0.25294888	     -0.17556201	      0.00000000	      0.00000000	      0.00000000	    -22.38239947	    148.98857530	      0.00000000	      0.00556603	     -0.04630237	     -0.02120220	      0.00000000	     -2.50256595	      0.00000000
      0.75600000	     75.23715594	    345.66190967	      5.14151366	      4.59850866	     80.13761936	    163.99572671	    236.27171713	      7.30663365	     15.81786665	      7.30037165	      2.03097173	      6.00310189	      7.15291748	    276.84319940	      0.60452673	      7.58830158	      7.92912240	      1.55639984	      2.03296121	    253.90969950	    450.18643428	      8.40630921	    109.46464688	     38.62846146	      4.28048073	   1041.45573709	    297.84961242	      9.13512275	      9.09479358	      4.07186529	      0.00000000	      2.23973656	      0.80845984	      1.75124420	      6.53046392	      0.00000000	      0.00000000	      3.35533039	      9.93343437	      4.88569534	    -13.18264345	      5.99360653	      6.74495240	      0.11348962	      0.92954982	     -0.80164728	      2.12614515	      0.16549501	     -1.70553286	     -3.05462629	     -3.92931299	      2.99150689	      3.00595986	      1.94006047	     -0.84776814	      0.00000000	     -0.00000000	      0.00000000	     -0.01007783	     -0.25406748	     -0.17762468	      0.00000000	     -0.00000000	      0.00000000	    -21.55992859	    147.76708390	      0.00000000	      0.00554787	     -0.04627413	     -0.02213829	      0.00000000	     -2.43511230	      0.00000000
      0.76000000	     68.51133152	    350.53612877	      5.13887422	      4.59807328	     72.24777826	    163.54981345	    235.31247649	      7.30006927	     15.90940217	      7.33799998	      2.03076153	      6.04356409	      7.11606872	    285.63682788	      0.59741478	      7.56959266	      7.92691474	      1.23678740	      1.80650059	    255.49311533	    452.80874545	      8.41919099	    107.50475795	     42.22326385	      4.31475919	   1043.41431724	    292.95601384	      9.13798001	      9.10085471	      3.99837292	      0.00000000	      2.25075897	      0.81761060	      1.66636424	      6.59009319	      0.00000000	      0.00000000	      3.41029422	      9.70488260	      5.01707086	    -12.18080213	      3.87556249	      6.82294383	      0.08985205	      0.83890614	     -0.70642283	      1.93410824	      0.20277590	     -1.59507326	     -2.76916816	     -3.62455174	      2.90482439	      2.77517264	      1.88159307	     -0.84815338	     -0.00000000	      0.00000000	      0.00000000	     -0.01061892	     -0.25515913	     -0.17968874	      0.00000000	      0.00000000	      0.00000000	    -20.78724303	    146.49003400	      0.00000000	      0.00554462	     -0.04624245	     -0.02319002	      0.00000000	     -2.37254185	      0.00000000
      0.76400000	     61.65609019	    355.31913902	      5.13455783	      4.59587227	     64.25135696	    163.12425572	    234.43492411	      7.29402488	     15.99638440	      7.37268242	      2.02894412	      6.08241161	      7.07577338	    294.46309094	      0.59108436	      7.55013363	      7.92283923	      0.98654715	      1.60794025	    257.07358590	    455.46981489	      8.42713297	    105.20854513	     45.71505290	      4.34639989	   1045.28158269	    288.00201848	      9.13971915	      9.10625387	      3.92420737	      0.00000000	      2.26034831	      0.82639550	      1.58587027	      6.64179132	      0.00000000	      0.00000000	      3.48844019	      9.46860123	      5.12985763	    -11.19579774	      1.76930609	      6.91878212	      0.06543131	      0.74559265	     -0.60852335	      1.73615348	      0.24003019	     -1.48070499	     -2.48285113	     -3.30890708	      2.82092762	      2.53117968	      1.82899206	     -0.85213639	      0.00000000	     -0.00000000	      0.00000000	     -0.01123038	     -0.25622506	     -0.18175351	      0.00000000	     -0.00000000	      0.00000000	    -20.06378772	    145.15823910	      0.00000000	      0.00555934	     -0.04620789	     -0.02436056	      0.00000000	     -2.31516098	      0.00000000
      0.76800000	     57.86106478	    355.91800466	      5.12839993	      4.59150703	     56.11748575	    162.71277967	    233.66388596	      7.28940179	     16.07901722	      7.40472311	      2.02564630	      6.11987991	      7.03240146	    301.22985468	      0.58454951	      7.53042383	      7.91723007	      0.80661310	      1.38690307	    258.62540244	    458.13262970	      8.43014725	    104.15922806	     48.38594407	      4.37526896	   1047.07573045	    281.46395156	      9.14002168	      9.11106780	      3.84942565	      0.00000000	      2.26833245	      0.83437349	      1.47569811	      6.68441258	      0.00000000	      0.00000000	      3.60218704	      9.32898332	      5.21959632	    -10.23654651	     -0.31066681	      7.02539712	      0.04048520	      0.64923641	     -0.50878390	      1.53382068	      0.26566026	     -1.34522182	     -2.21410551	     -2.90306395	      2.68793315	      2.26232640	      1.79617010	     -0.96072304	     -0.00000000	      0.00000000	      0.00000000	     -0.01245821	     -0.25721383	     -0.18386878	      0.00000000	      0.00000000	      0.00000000	    -19.38840820	    143.77164920	      0.00000000	      0.00630663	     -0.04614486	     -0.02555256	      0.00000000	     -2.26326553	      0.00000000
      0.77200000	     49.43862566	    360.64534256	      5.12071201	      4.58609019	     48.08904329	    160.28797143	    232.85642817	      7.28693982	     16.15751822	      7.43438072	      2.02113137	      6.15614751	      6.98632168	    309.95914849	      0.57917077	      7.51101176	      7.91040905	      0.72928069	      1.18509265	    259.62966315	    460.77492386	      8.42877875	     99.67757081	     50.57309007	      4.40128099	   1048.81801686	    277.05551806	      9.13851652	      9.11536425	      3.77407025	      0.00000000	      2.27453206	      0.84168197	      1.40106617	      6.71709392	      0.00000000	      0.00000000	      3.71999658	      9.07313621	      5.28221892	     -9.31047255	     -2.34933145	      7.13591115	      0.01553054	      0.55316862	     -0.40828981	      1.32819201	      0.30361995	     -1.23053984	     -1.93714586	     -2.57430800	      2.61160807	      2.00284426	      1.75446441	     -0.96587334	      0.00000000	     -0.00000000	      0.00000000	     -0.01289356	     -0.25826102	     -0.18590467	      0.00000000	     -0.00000000	      0.00000000	    -18.75948168	    142.32999780	      0.00000000	      0.00632357	     -0.04610934	     -0.02697941	      0.00000000	     -2.21711429	      0.00000000
      0.77600000	     36.91554043	    355.17152865	      5.11078485	      4.57719647	     44.68545463	    148.30964239	    223.54524608	      7.28721223	     16.23205889	      7.46185604	      2.01533457	      6.19133784	      6.93774391	    307.42693105	      0.57466242	      7.49201212	      7.90244106	      0.73444283	      1.17920813	    239.97401827	    463.39098952	      8.42282615	     85.97918455	     40.21482364	      4.42473704	   1050.53235034	    278.32705893	      9.13475794	      9.11914337	      3.69811450	      0.00000000	      2.27887755	      0.84786547	      1.34591130	      6.74023066	      0.00000000	      0.00000000	      3.85455236	      8.81541993	      5.31464288	     -8.42288071	     -4.33289090	      7.24477123	      0.00881052	      0.51519221	     -0.36761935	      1.24570844	      0.23202896	     -1.12948509	     -1.79175453	     -2.27335681	      2.51733101	      1.83283681	      1.71369380	     -0.98397132	     -0.00000000	      0.00000000	      0.00000000	     -0.01373491	     -0.25925261	     -0.18797147	      0.00000000	      0.00000000	      0.00000000	    -18.17515709	    140.83343390	      0.00000000	      0.00638379	     -0.04607240	     -0.02853429	      0.00000000	     -2.17690149	      0.00000000
      0.78000000	     25.02379116	    349.16263605	      5.09899912	      4.56625105	     41.50957417	    136.08497290	    212.60197251	      7.29061686	     16.30282327	      7.48732675	      2.00848535	      6.22555555	      6.88696478	    304.39321284	      0.57643547	      7.47380075	      7.89348435	      0.74757735	      1.18482101	    219.83654835	    465.98743701	      8.41287899	     72.73288587	     28.95631098	      4.44536506	   1052.24394247	    279.97461770	      9.12822417	      9.12233858	      3.62153865	      0.00000000	      2.28146424	      0.85310094	      1.29087204	      6.75353262	      0.00000000	      0.00000000	      4.00259199	      8.55724905	      5.31513080	     -7.57666434	     -6.24986608	      7.34839572	      0.00294254	      0.47949577	     -0.32997674	      1.16977911	      0.14174614	     -1.01680339	     -1.65319497	     -1.96907240	      2.42444839	      1.65889309	      1.67735163	     -1.00814216	      0.00000000	     -0.00000000	      0.00000000	     -0.01448579	     -0.26023756	     -0.19002487	      0.00000000	     -0.00000000	      0.00000000	    -17.63359440	    139.28292660	      0.00000000	      0.00648954	     -0.04603474	     -0.03021945	      0.00000000	     -2.14273628	      0.00000000
      0.78400000	     18.15204964	    346.47377360	      5.08538609	      4.55334899	     39.14742073	    127.43220031	    204.48320534	      7.29723191	     16.36994776	      7.51091755	      2.00061486	      6.25885480	      6.83419135	    303.69987553	      0.57213966	      7.45647648	      7.88352998	      0.73294989	      1.12641651	    204.46181866	    468.58123802	      8.39910945	     67.14591887	     26.13495848	      4.46320885	   1053.97895472	    277.59910426	      9.11835724	      9.12484268	      3.54431894	      0.00000000	      2.28234787	      0.85722919	      1.22966228	      6.75829483	      0.00000000	      0.00000000	      4.16021495	      8.29745251	      5.28329183	     -6.77248732	     -8.09103916	      7.44511439	     -0.00284914	      0.45225111	     -0.30085969	      1.11387049	      0.09086000	     -0.94087217	     -1.42410097	     -1.63684981	      2.35112178	      1.40359066	      1.65412539	     -1.03167682	     -0.00000000	      0.00000000	      0.00000000	     -0.01539414	     -0.26119171	     -0.19208642	      0.00000000	      0.00000000	      0.00000000	    -17.13306880	    137.68037940	      0.00000000	      0.00662264	     -0.04599755	     -0.03203865	      0.00000000	     -2.11463807	      0.00000000
      0.78800000	     13.14016053	    344.67088605	      5.06998026	      4.53864157	     37.06558380	    119.99063765	    197.43215709	      7.30708120	     16.43353897	      7.53272989	      1.99176893	      6.29127932	      6.77963190	    303.67069374	      0.56305181	      7.44010209	      7.87253012	      0.71607507	      0.97986451	    190.61730117	    471.19571682	      8.38174017	     64.18700015	     26.22472029	      4.47871467	   1055.76408164	    273.72785569	      9.10450754	      9.12649654	      3.46642464	      0.00000000	      2.28168410	      0.86039855	      1.16735385	      6.75449485	      0.00000000	      0.00000000	      4.32362219	      8.03887538	      5.21988817	     -6.00903391	     -9.84877767	      7.53476642	     -0.00842614	      0.42772400	     -0.27491096	      1.06426499	      0.05319906	     -0.87693531	     -1.16316890	     -1.29045893	      2.28701763	      1.11266376	      1.64038556	     -1.05797448	      0.00000000	     -0.00000000	      0.00000000	     -0.01630056	     -0.26213158	     -0.19414295	      0.00000000	     -0.00000000	      0.00000000	    -16.67188704	    136.02850270	      0.00000000	      0.00679150	     -0.04596098	     -0.03399058	      0.00000000	     -2.09255216	      0.00000000
      0.79200000	      8.30731008	    342.50238884	      5.05282936	      4.52217893	     34.98437592	    112.51565564	    190.54199040	      7.32017900	     16.49367397	      7.55284014	      1.98201652	      6.32285793	      6.72349703	    303.40195178	      0.56324025	      7.42472611	      7.86040609	      0.71568204	      1.01476804	    176.57597009	    473.85789780	      8.36104424	     61.23311717	     26.30512861	      4.49196787	   1057.62572971	    269.74454711	      9.08602830	      9.12709315	      3.39006096	      0.00000000	      2.27981066	      0.86264135	      1.10837550	      6.74530215	      0.00000000	      0.00000000	      4.48830337	      7.78297481	      5.12656906	     -5.28311269	    -11.51623086	      7.61828582	     -0.01371292	      0.40289074	     -0.24935241	      1.01366650	      0.01413768	     -0.81149822	     -0.90183586	     -0.94276416	      2.22902468	      0.81159892	      1.63395134	     -1.08770814	     -0.00000000	      0.00000000	      0.00000000	     -0.01728411	     -0.26304922	     -0.19620126	      0.00000000	      0.00000000	      0.00000000	    -16.24817732	    134.33056190	      0.00000000	      0.00699320	     -0.04592533	     -0.03607455	      0.00000000	     -2.07638007	      0.00000000
      0.79600000	      7.06658865	    339.98833826	      5.03407103	      4.50433308	     33.02428819	    106.30702240	    180.58460165	      7.33599460	     16.55039632	      7.57129471	      1.97133628	      6.35359907	      6.66596412	    303.19964319	      0.56159116	      7.41024633	      7.84699270	      0.71223424	      0.98322533	    163.15983404	    476.59802706	      8.33715660	     62.56824166	     26.39655619	      4.50308695	   1059.58834810	    265.64926710	      9.06257032	      9.12638168	      3.31157858	      0.00000000	      2.27668046	      0.86400952	      1.05267275	      6.72826154	      0.00000000	      0.00000000	      4.64914728	      7.53170833	      5.00565221	     -4.58972356	    -13.08649602	      7.69740137	     -0.01940922	      0.37868738	     -0.22546125	      0.96154620	     -0.06653356	     -0.75552946	     -0.63933160	     -0.59791851	      2.17756939	      0.50150650	      1.63473524	     -1.12042097	      0.00000000	     -0.00000000	      0.00000000	     -0.01827651	     -0.26395203	     -0.19825640	      0.00000000	     -0.00000000	      0.00000000	    -15.85967214	    132.59015630	      0.00000000	      0.00722696	     -0.04589060	     -0.03828878	      0.00000000	     -2.06601304	      0.00000000
      0.80000000	      7.06388739	    337.14969216	      5.01370916	      4.48505839	     31.09979898	    100.45957765	    169.75990454	      7.35433182	     16.60372869	      7.58811151	      1.95969639	      6.38348603	      6.60720930	    302.92798844	      0.55877829	      7.39651173	      7.83208469	      0.70870605	      0.93387013	    149.84875712	    479.44707456	      8.31019239	     65.25836266	     26.45691760	      4.51615394	   1061.31985260	    261.56751213	      9.03471745	      9.12404702	      3.23094383	      0.00000000	      2.27245329	      0.86459546	      0.99903540	      6.70535292	      0.00000000	      0.00000000	      4.80035548	      7.28749917	      4.85997919	     -3.92230073	    -14.55189103	      7.77446028	     -0.02508544	      0.35447422	     -0.20233038	      0.90830308	     -0.16008476	     -0.70146824	     -0.38048763	     -0.25198008	      2.13197626	      0.18569292	      1.63984822	     -1.15531971	     -0.00000000	      0.00000000	      0.00000000	     -0.01931289	     -0.26483624	     -0.20031159	      0.00000000	      0.00000000	      0.00000000	    -15.50357544	    130.81119240	      0.00000000	      0.00749422	     -0.04585649	     -0.04063036	      0.00000000	     -2.06135769	      0.00000000
      0.80400000	      7.07082316	    332.77088507	      4.99167641	      4.46408366	     29.13959426	     93.99473297	    160.57227741	      7.37488828	     16.65367738	      7.60328440	      1.94704507	      6.41248287	      6.54739608	    301.81856040	      0.57989775	      7.38329897	      7.81542073	      0.70717246	      1.02407032	    136.39755898	    482.31509697	      8.28025294	     67.03764542	     26.50875494	      4.52425097	   1046.83065695	    262.66415482	      8.99986875	      9.11950376	      3.14815079	      0.00000000	      2.26724983	      0.86458711	      0.96193729	      6.67766807	      0.00000000	      0.00000000	      4.93977799	      7.08778604	      4.69278742	     -3.27333756	    -15.90402106	      7.85212954	     -0.03020993	      0.32978740	     -0.17958524	      0.85477430	     -0.23798553	     -0.64042090	     -0.31575712	      0.19032902	      2.05448334	     -0.03689956	      1.65196362	     -1.23429612	      0.00000000	     -0.00000000	      0.00000000	     -0.02075493	     -0.26565944	     -0.20239265	      0.00000000	     -0.00000000	      0.00000000	    -15.17653705	    128.99809470	      0.00000000	      0.00806408	     -0.04581754	     -0.04305574	      0.00000000	     -2.06234873	      0.00000000
      0.80800000	      7.08011533	    325.67926203	      4.96809696	      4.44206365	     27.78000236	     89.55400734	    152.25325206	      7.39670891	     16.70023141	      7.61678516	      1.93320600	      6.44054357	      6.48663682	    299.03367518	      0.60540966	      7.37002544	      7.79660820	      0.70784151	      1.06249417	    128.30416846	    475.41029506	      8.24730568	     68.02779684	     26.55446786	      4.52788376	   1030.46295021	    265.14456948	      8.95994500	      9.11236598	      3.06329996	      0.00000000	      2.26143609	      0.86385934	      0.93916399	      6.64594067	      0.00000000	      0.00000000	      5.05352329	      6.86650481	      4.50747464	     -2.63541616	    -17.13532553	      7.93267020	     -0.03261549	      0.31271642	     -0.16527953	      0.81270221	     -0.33221438	     -0.59445711	     -0.26872207	      0.60819014	      1.99528337	     -0.24320318	      1.66340875	     -1.28347183	     -0.00000000	      0.00000000	      0.00000000	     -0.02146530	     -0.26655376	     -0.20442034	      0.00000000	      0.00000000	      0.00000000	    -14.87474115	    127.15612930	      0.00000000	      0.00841661	     -0.04578324	     -0.04563531	      0.00000000	     -2.06894968	      0.00000000
      0.81200000	      7.09150356	    316.05925242	      4.94289761	      4.41835401	     26.82376184	     86.22441190	    145.27288008	      7.41907591	     16.74337280	      7.62856404	      1.91804849	      6.46760540	      6.42504035	    294.79660812	      0.60059381	      7.35618317	      7.77524845	      0.70212828	      1.04082560	    124.03248903	    461.64647806	      8.21142400	     68.08540734	     26.59717474	      4.53701275	   1013.16728565	    268.12090654	      8.91555277	      9.10206065	      2.97648326	      0.00000000	      2.25555024	      0.86272793	      0.92322096	      6.61127594	      0.00000000	      0.00000000	      5.14055224	      6.65210269	      4.30731753	     -2.00228765	    -18.24129193	      8.01704389	     -0.03295897	      0.30081475	     -0.15686204	      0.77860356	     -0.43094850	     -0.55576105	     -0.23295155	      1.01438814	      1.94468492	     -0.44339821	      1.68019669	     -1.32855498	      0.00000000	     -0.00000000	      0.00000000	     -0.02264079	     -0.26737897	     -0.20647891	      0.00000000	     -0.00000000	      0.00000000	    -14.59413747	    125.29166080	      0.00000000	      0.00875003	     -0.04574818	     -0.04833242	      0.00000000	     -2.08114473	      0.00000000
      0.81600000	      7.10444811	    305.98024964	      4.91625980	      4.39294706	     25.86231668	     82.68847957	    138.85655219	      7.44108863	     16.78306995	      7.63855339	      1.90153790	      6.49360514	      6.36268291	    290.40885776	      0.56795924	      7.34143186	      7.75093113	      0.69373707	      0.95458106	    119.81058325	    447.92010495	      8.17276915	     67.88112017	     26.63660073	      4.54209406	    995.34446797	    271.18848103	      8.86712950	      9.08795930	      2.88782981	      0.00000000	      2.25322734	      0.86118965	      0.90983457	      6.57369483	      0.00000000	      0.00000000	      5.20030610	      6.45763508	      4.09531771	     -1.36951624	    -19.22153685	      8.10451107	     -0.03312052	      0.28874962	     -0.14864257	      0.74409464	     -0.52544065	     -0.51376960	     -0.20671046	      1.41661369	      1.89832997	     -0.64129382	      1.70388322	     -1.38032949	     -0.00000000	      0.00000000	      0.00000000	     -0.02363005	     -0.26821215	     -0.20852456	      0.00000000	      0.00000000	      0.00000000	    -14.33078528	    123.41221420	      0.00000000	      0.00915487	     -0.04570987	     -0.05112332	      0.00000000	     -2.09892404	      0.00000000
      0.82000000	      7.11846735	    299.75526853	      4.88821790	      4.36634632	     25.11658046	     79.57337206	    135.00957838	      7.46161420	     16.81926386	      7.64665073	      1.88352240	      6.51847327	      6.29954069	    288.51384931	      0.56387530	      7.32516163	      7.72313663	      0.68909367	      0.93614774	    116.57443391	    437.86472645	      8.13135002	     69.28839493	     26.67578516	      4.54657038	    975.77250010	    271.05703584	      8.81577583	      9.06944371	      2.79751456	      0.00000000	      7.19538237	      0.85935526	      0.90511061	      6.53409332	      0.00000000	      0.00000000	      5.23231246	      6.27777106	      3.87420101	     -0.73453094	    -20.07928239	      8.19286503	     -0.03381439	      0.27878158	     -0.14172504	      0.71719860	     -0.62297735	     -0.47001146	     -0.19169925	      1.77236219	      1.86259242	     -0.80931284	      1.73699675	     -1.42381905	      0.00000000	     -0.00000000	      0.00000000	     -0.02471140	     -0.26901859	     -0.21057623	      0.00000000	     -0.00000000	      0.00000000	    -14.08115022	    121.52629470	      0.00000000	      0.00958166	     -0.04566788	     -0.05400296	      0.00000000	     -2.12226869	      0.00000000
      0.82400000	      7.13328970	    296.66347092	      4.85857290	      4.33732675	     24.58847126	     76.41777890	    135.67874056	      7.47950794	     16.85187374	      7.65270741	      1.86385228	      6.54210982	      6.23549497	    288.79458157	      0.56175113	      7.30673834	      7.69130718	      0.68421227	      0.92625551	    114.47586187	    432.01600074	      8.08715678	     71.72568557	     26.71651333	      4.55071226	    955.27095007	    265.85869579	      8.76202943	      9.04600030	      2.70573463	      0.00000000	     17.89866368	      0.85729397	      0.89617468	      6.49314597	      0.00000000	      0.00000000	      5.24333261	      6.15439890	      3.64644356	     -0.09623789	    -20.82024928	      8.27891516	     -0.03476844	      0.27106603	     -0.13626094	      0.69977178	     -0.70536421	     -0.42006372	     -0.18433615	      2.10182498	      1.82331616	     -0.95807665	      1.78579789	     -1.49690453	     -0.00000000	      0.00000000	      0.00000000	     -0.02642374	     -0.26972592	     -0.21266593	      0.00000000	      0.00000000	      0.00000000	    -13.84220162	    119.64303710	      0.00000000	      0.01037165	     -0.04561848	     -0.05690436	      0.00000000	     -2.15114268	      0.00000000
      0.82800000	      7.14842138	    294.00880272	      4.82809235	      4.30809143	     24.05156120	     73.62333260	    134.91128332	      7.49322031	     16.88079704	      7.65659274	      1.84242793	      6.56478092	      6.17029745	    289.36153000	      0.56278139	      7.28558782	      7.65487572	      0.67908719	      0.92863598	    112.26116188	    425.81108373	      8.04022037	     74.58146070	     26.76117879	      4.55451871	    934.10060928	    262.55246370	      8.70681468	      9.01732513	      2.61273146	      0.00000000	     27.66440513	      0.85517589	      0.90350450	      6.45140015	      0.00000000	      0.00000000	      5.22747327	      6.00937462	      3.41425293	      0.54563426	    -21.45179927	      8.35897621	     -0.03596464	      0.26301323	     -0.13056034	      0.68012516	     -0.79644318	     -0.37330475	     -0.18447194	      2.40135027	      1.80403453	     -1.09075372	      1.83473349	     -1.53632462	      0.00000000	     -0.00000000	      0.00000000	     -0.02690642	     -0.27057739	     -0.21468350	      0.00000000	     -0.00000000	      0.00000000	    -13.61133315	    117.77182670	      0.00000000	      0.01088382	     -0.04556609	     -0.05991061	      0.00000000	     -2.18549214	      0.00000000
      0.83200000	      7.16364082	    291.32754513	      4.79678523	      4.27826737	     23.51156604	     70.89328090	    133.82292514	      7.50141606	     16.90589920	      7.65815224	      1.81915192	      6.59160579	      6.10349155	    289.98044118	      0.58087821	      7.26108836	      7.61325146	      0.67399686	      0.96335798	    110.01999143	    419.54256305	      7.99049672	     77.48048897	     26.80962598	      4.55824090	    912.77345274	    260.06377389	      8.65064131	      8.98342102	      2.51876787	      0.00000000	     36.91682155	      0.85327888	      0.91886280	      6.40905513	      0.00000000	      0.00000000	      5.19143244	      5.86677884	      3.17955596	      1.19120331	    -21.98239973	      8.42927820	     -0.03728898	      0.25476063	     -0.12477140	      0.65942655	     -0.88763787	     -0.32647689	     -0.19000782	      2.68404369	      1.79571440	     -1.21400229	      1.88712816	     -1.56437667	     -0.00000000	      0.00000000	      0.00000000	     -0.02795289	     -0.27133676	     -0.21673611	      0.00000000	      0.00000000	      0.00000000	    -13.38623017	    115.92200410	      0.00000000	      0.01131039	     -0.04550730	     -0.06297633	      0.00000000	     -2.22524413	      0.00000000
      0.83600000	      7.17878304	    289.67868135	      4.76477948	      4.24792641	     23.03916781	     68.71227074	    133.64118959	      7.50279716	     16.92701539	      7.65693290	      1.79394123	      7.91847572	      6.03433543	    290.98672209	      0.58292032	      7.23260967	      7.56586931	      0.66842649	      0.96465629	    108.31718478	    415.19244645	      7.93786129	     78.74135321	     26.86482369	      4.56192770	    891.70288029	    257.68243212	      8.59367864	      8.94460479	      2.42413288	      0.00000000	     45.82841869	      0.85114450	      0.93759305	      6.36655982	      0.00000000	      0.00000000	      5.14181746	      5.74674991	      2.94396927	      1.84080835	    -22.42120827	      8.48618338	     -0.03819846	      0.24744249	     -0.11956164	      0.64245402	     -0.92619215	     -0.29367120	     -0.19952576	      2.96063766	      1.79203354	     -1.33289862	      1.94596453	     -1.60058787	      0.00000000	     -0.00000000	      0.00000000	     -0.02877192	     -0.27210855	     -0.21877840	      0.00000000	     -0.00000000	      0.00000000	    -13.16477573	    114.10267860	      0.00000000	      0.01182422	     -0.04544063	     -0.06605742	      0.00000000	     -2.27029987	      0.00000000
      0.84000000	      7.19360252	    289.61123190	      4.73235307	      4.21750558	     22.64709758	     67.35180188	    133.86802112	      7.49603734	     16.94394846	      7.65233575	      1.76679606	     10.76330637	      5.96168433	    292.63193878	      0.56509608	      7.19964622	      7.51226458	      0.66232968	      0.93791765	    107.20670928	    412.99793203	      7.88224720	     78.33676469	     26.92597088	      4.56575760	    870.92472975	    255.73282191	      8.53665754	      8.90143919	      2.32913847	      0.00000000	     54.18459156	      0.84909324	      0.96239920	      6.32407623	      0.00000000	      0.00000000	      5.08165219	      5.63716301	      2.70878942	      2.49501877	    -22.77766464	      8.52622842	     -0.03870925	      0.24121062	     -0.11494007	      0.62985350	     -0.90978877	     -0.27946711	     -0.21256288	      3.22740489	      1.79535915	     -1.44633692	      2.00918587	     -1.63412660	     -0.00000000	      0.00000000	      0.00000000	     -0.02968371	     -0.27284779	     -0.22082831	      0.00000000	      0.00000000	      0.00000000	    -12.94502870	    112.32262710	      0.00000000	      0.01232759	     -0.04536616	     -0.06915168	      0.00000000	     -2.32052404	      0.00000000
      0.84400000	      7.20783474	    289.26067349	      4.69958643	      4.18683967	     22.24913853	     65.91051362	    134.23296983	      7.47994607	     16.95646708	      7.64425189	      1.73773434	     13.58302739	      5.88379785	    294.22369783	      0.56493823	      7.16188267	      7.45213369	      0.65634948	      0.94124287	    106.09417134	    410.85691951	      7.82371182	     77.80518238	     26.99439514	      4.56954580	    850.52321734	    254.04178322	      8.48010992	      8.85461784	      2.23410430	      0.00000000	     62.12692616	      0.84712290	      0.99374427	      6.28166252	      0.00000000	      0.00000000	      5.01559885	      5.54022104	      2.47499851	      3.15444655	    -23.06111084	      8.54612712	     -0.03924873	      0.23480929	     -0.11021371	      0.61732836	     -0.89194896	     -0.26371257	     -0.22845951	      3.48432834	      1.80512043	     -1.55357050	      2.07746932	     -1.66798507	      0.00000000	     -0.00000000	      0.00000000	     -0.03048722	     -0.27358141	     -0.22287537	      0.00000000	     -0.00000000	      0.00000000	    -12.72525688	    110.59026150	      0.00000000	      0.01284606	     -0.04528390	     -0.07223726	      0.00000000	     -2.37573373	      0.00000000
      0.84800000	      7.22133667	    288.86212488	      4.66668817	      4.15615136	     21.85869277	     64.46475136	    134.67167239	      7.45356586	     16.96430456	      7.63220438	      1.70674298	     16.40856794	      5.79803253	    295.90538958	      0.56590356	      7.11908697	      7.38535129	      0.65019451	      0.94643001	    105.02299668	    408.89123232	      7.76226554	     77.20523442	     27.07085740	      4.57337325	    830.57877528	    252.52208318	      8.42415866	      8.80485295	      2.13934832	      0.00000000	     69.73796126	      0.84524338	      1.03018721	      6.23922180	      0.00000000	      0.00000000	      4.94752762	      5.45257834	      2.24330672	      3.81950725	    -23.28048379	      8.54279686	     -0.03993581	      0.22844506	     -0.10549456	      0.60518200	     -0.87340216	     -0.24714382	     -0.24665547	      3.73009697	      1.82131645	     -1.65460436	      2.14950999	     -1.69939611	     -0.00000000	      0.00000000	      0.00000000	     -0.03128086	     -0.27429442	     -0.22492475	      0.00000000	      0.00000000	      0.00000000	    -12.50398954	    108.91365200	      0.00000000	      0.01335779	     -0.04519427	     -0.07529966	      0.00000000	     -2.43569115	      0.00000000
      0.85200000	      7.23402146	    288.36768943	      4.63386999	      4.12564393	     21.47587395	     63.01965521	    135.12594008	      7.41622509	     16.96715993	      7.61565767	      1.67390167	     19.25213795	      5.70046927	    297.64959891	      0.56220859	      7.07120474	      7.31202726	      0.64389049	      0.94829094	    103.97965548	    407.06787913	      7.69793199	     76.48688510	     27.15392906	      4.57717574	    811.10069978	    251.35329344	      8.36891181	      8.75280080	      2.04517688	      0.00000000	     76.90292286	      0.84346834	      1.07088496	      6.19661399	      0.00000000	      0.00000000	      4.88135777	      5.37360526	      2.01419653	      4.49017899	    -23.44409583	      8.51338299	     -0.04063451	      0.22203487	     -0.10073220	      0.59333731	     -0.85437624	     -0.22987638	     -0.26664459	      3.96480238	      1.84423971	     -1.74767346	      2.22496047	     -1.72934344	      0.00000000	     -0.00000000	      0.00000000	     -0.03198693	     -0.27499702	     -0.22697265	      0.00000000	     -0.00000000	      0.00000000	    -12.28005629	    107.30057780	      0.00000000	      0.01386536	     -0.04509803	     -0.07832025	      0.00000000	     -2.50010515	      0.00000000
      0.85600000	      7.24582141	    287.92700125	      4.60127601	      4.09541589	     21.10561118	     61.62399418	    135.56202516	      7.36751324	     16.96469283	      7.59397378	      1.63933827	     22.12739487	      5.58560554	    299.53360193	      0.56047260	      7.01826495	      7.23239926	      0.63740180	      0.95279880	    102.97986562	    405.48401477	      7.63063887	     75.69089230	     27.24360648	      4.58083515	    792.20820462	    250.37734764	      8.31442820	      8.69901860	      1.95186190	      0.00000000	     83.68622357	      0.84156163	      1.11745226	      6.15335456	      0.00000000	      0.00000000	      4.82049726	      5.30119900	      1.78794966	      5.16578424	    -23.55950369	      8.45525247	     -0.04139537	      0.21578695	     -0.09606716	      0.58209495	     -0.83560577	     -0.21244622	     -0.28801160	      4.18907052	      1.87286618	     -1.83431027	      2.30342271	     -1.75675641	     -0.00000000	      0.00000000	      0.00000000	     -0.03264501	     -0.27568254	     -0.22902083	      0.00000000	      0.00000000	      0.00000000	    -12.05259045	    105.75857330	      0.00000000	      0.01435804	     -0.04499625	     -0.08128250	      0.00000000	     -2.56864372	      0.00000000
      0.86000000	      7.25675614	    287.63966614	      4.56913806	      4.06574315	     20.75734774	     60.31309765	    135.96327158	      7.30745945	     16.95653731	      7.56648168	      1.60341591	     25.04629304	      5.44702870	    301.58235336	      0.60052429	      6.96059918	      7.14684236	      0.63224559	      0.99993873	    102.05748966	    404.22072330	      7.56054625	     74.82931439	     27.33916352	      4.58431800	    773.95671628	    249.54946899	      8.26074684	      8.64397418	      1.85965104	      0.00000000	     90.11709007	      0.84176581	      1.16660353	      6.10919081	      0.00000000	      0.00000000	      4.76809278	      5.23435028	      1.56466232	      5.84485006	    -23.63345809	      8.36596982	     -0.04220748	      0.20969970	     -0.09153029	      0.57153025	     -0.81732184	     -0.19512831	     -0.31040138	      4.40295130	      1.90673493	     -1.91461763	      2.38446708	     -1.78177841	      0.00000000	     -0.00000000	      0.00000000	     -0.03321655	     -0.27635584	     -0.23106730	      0.00000000	     -0.00000000	      0.00000000	    -11.82100880	    104.29491430	      0.00000000	      0.01483473	     -0.04489022	     -0.08416836	      0.00000000	     -2.64095525	      0.00000000
      0.86400000	      7.26686092	    287.55329982	      4.53758988	      4.03659998	     20.43476302	     59.12339414	    136.25838944	      7.23642341	     16.94229538	      7.53242160	      1.56649851	     28.02263560	      5.28062430	    303.87221382	      0.60250390	      6.89861895	      7.05589065	      0.62585721	      1.00828697	    101.20926389	    403.26768024	      7.48777713	     73.89432612	     27.43996094	      4.58736009	    756.35185392	    248.94959079	      8.20784599	      8.58803878	      1.76873814	      0.00000000	     96.14425064	      0.84990405	      1.22206171	      6.06377354	      0.00000000	      0.00000000	      4.72681550	      5.17144417	      1.34424926	      6.52506777	    -23.67192042	      8.24325310	     -0.04305139	      0.20386226	     -0.08717652	      0.56170498	     -0.80000259	     -0.17841723	     -0.33357371	      4.60659116	      1.94567380	     -1.98796068	      2.46733433	     -1.80417683	     -0.00000000	      0.00000000	      0.00000000	     -0.03372109	     -0.27701333	     -0.23311247	      0.00000000	      0.00000000	      0.00000000	    -11.58496379	    102.91652430	      0.00000000	      0.01528784	     -0.04478137	     -0.08696120	      0.00000000	     -2.71669021	      0.00000000
      0.86800000	      7.27621730	    287.78206346	      4.50676836	      4.00810238	     20.14470748	     58.09203451	    136.44171763	      7.15517559	     16.92155096	      7.49100214	      1.52908084	     31.06107830	      5.09022678	    306.45064463	      0.59917226	      6.83290574	      6.96027999	      0.61883115	      1.01077561	    100.46567084	    402.73758205	      7.41257644	     72.91248756	     27.54379562	      4.58805650	    739.45331481	    248.46784014	      8.15566595	      8.53150975	      1.67926474	      0.00000000	    101.80145954	      0.90024505	      1.27951693	      6.01666502	      0.00000000	      0.00000000	      4.69900471	      5.11161201	      1.12642428	      7.20328064	    -23.68013081	      8.08488338	     -0.04390611	      0.19835832	     -0.08308709	      0.55277452	     -0.78414787	     -0.16265927	     -0.35737920	      4.80123808	      1.98887781	     -2.05530132	      2.55139085	     -1.82418777	      0.00000000	     -0.00000000	      0.00000000	     -0.03413700	     -0.27765768	     -0.23515484	      0.00000000	     -0.00000000	      0.00000000	    -11.34423944	    101.62987360	      0.00000000	      0.01571568	     -0.04467116	     -0.08964400	      0.00000000	     -2.79551277	      0.00000000
      0.87200000	      7.28493932	    288.33945115	      4.47678282	      3.98029967	     19.89020635	     57.25358338	    136.43283031	      7.06485906	     16.89388248	      7.44144176	      1.49176684	     34.17415403	      4.88819231	    309.32416244	      0.59431351	      6.76417500	      6.86092758	      0.61158645	      1.01257263	     99.82178334	    402.65991082	      7.33529722	     71.85584629	     27.64978824	      4.59005036	    723.28835310	    248.17097036	      8.10410902	      8.47462384	      1.59131321	      0.00000000	    106.95528565	      1.04676127	      1.33959271	      5.96757169	      0.00000000	      0.00000000	      4.68655631	      5.05366901	      0.91071596	      7.87543447	    -23.66270801	      7.88864027	     -0.04473072	      0.19323964	     -0.07932099	      0.54470030	     -0.77019002	     -0.14832599	     -0.38174897	      4.98764911	      2.03592865	     -2.11716585	      2.63549964	     -1.84206636	     -0.00000000	      0.00000000	      0.00000000	     -0.03447736	     -0.27828650	     -0.23719414	      0.00000000	      0.00000000	      0.00000000	    -11.09866123	    100.44093770	      0.00000000	      0.01611177	     -0.04456099	     -0.09220115	      0.00000000	     -2.87710913	      0.00000000
      0.87600000	      7.29317220	    287.00133397	      4.44773526	      3.95328837	     19.57976632	     56.37194421	    135.01770032	      6.96689472	     16.85888566	      7.38306502	      1.45510186	     37.54321972	      4.68518100	    311.02323866	      0.58898561	      6.69319649	      6.75891140	      0.60434559	      1.01563508	     98.83077970	    401.16420555	      7.25635532	     69.47171112	     27.75648223	      4.59120489	    708.41915905	    250.08375771	      8.05304087	      8.41756942	      1.50490154	      0.00000000	    108.63722060	      1.38410419	      1.39877670	      5.91626532	      0.00000000	      0.00000000	      4.69108330	      4.99711323	      0.69654608	      8.53653285	    -23.62376576	      7.65236714	     -0.04496613	      0.18783458	     -0.07558114	      0.53381093	     -0.75553785	     -0.13598410	     -0.40766602	      5.19034474	      2.08427339	     -2.18821265	      2.71620386	     -1.86376338	      0.00000000	     -0.00000000	      0.00000000	     -0.03473003	     -0.27890139	     -0.23922888	      0.00000000	     -0.00000000	      0.00000000	    -10.84812405	     99.35517425	      0.00000000	      0.01647408	     -0.04445211	     -0.09461710	      0.00000000	     -2.96120388	      0.00000000
      0.88000000	      7.30107801	    285.02206090	      4.41962402	      3.92698405	     19.27467769	     55.61975970	    132.84997756	      6.86302073	     16.81619650	      7.31538635	      1.41958923	     41.08144567	      4.48612561	    312.36614555	      0.57860004	      6.62079244	      6.65540829	      0.59673080	      1.01438689	     97.77115720	    399.30052420	      7.17631985	     66.41689527	     27.86321758	      4.59157249	    694.51824875	    253.11348118	      8.00231089	      8.36049966	      1.41999135	      0.00000000	    108.49686703	      1.84223054	      1.45799222	      5.86256201	      0.00000000	      0.00000000	      4.71385868	      4.94119906	      0.48337148	      9.18062999	    -23.56698836	      7.37416526	     -0.04481400	      0.18270276	     -0.07217445	      0.52224290	     -0.74255177	     -0.12584043	     -0.43488090	      5.39670455	      2.13485661	     -2.26051267	      2.79513012	     -1.88564206	     -0.00000000	      0.00000000	      0.00000000	     -0.03490749	     -0.27950043	     -0.24125830	      0.00000000	      0.00000000	      0.00000000	    -10.59271796	     98.37748080	      0.00000000	      0.01679545	     -0.04434551	     -0.09687803	      0.00000000	     -3.04757266	      0.00000000
      0.88400000	      7.30869000	    285.90057913	      4.39286370	      3.90238928	     19.08851922	     56.10605509	    128.90423853	      6.75443557	     16.76553156	      7.23827045	      1.38666088	     45.07729747	      4.29606983	    315.35246118	      0.59604610	      6.54809409	      6.55165487	      0.59212185	      1.04683323	     97.08332989	    398.89671890	      7.09596937	     64.06120362	     27.96793318	      4.59113474	    680.52103195	    257.46781852	      7.95175658	      8.30354013	      1.33649408	      0.00000000	    108.31801074	      2.34328731	      1.53038824	      5.80640697	      0.00000000	      0.00000000	      4.75071321	      4.83785495	      0.27079276	      9.80082125	    -23.49547282	      7.05273567	     -0.04489366	      0.17871454	     -0.06945058	      0.51256274	     -0.74114781	     -0.12848617	     -0.46157282	      5.56173138	      2.19995442	     -2.30861569	      2.86723539	     -1.85822118	      0.00000000	     -0.00000000	      0.00000000	     -0.03590897	     -0.27995074	     -0.24330995	      0.00000000	     -0.00000000	      0.00000000	    -10.33288930	     97.51214545	      0.00000000	      0.01658609	     -0.04423793	     -0.09904812	      0.00000000	     -3.13603718	      0.00000000
      0.88800000	      7.31645884	    285.43080889	      4.36666416	      3.87738616	     18.91919793	     56.09928227	    126.32505738	      6.64449083	     16.70673470	      7.15216623	      1.35428126	     48.76046270	      4.11981370	    317.80628667	      0.56806300	      6.47529827	      6.44889835	      0.58243792	      1.02521776	     96.48354602	    398.47894444	      7.01587454	     61.14935404	     28.07018851	      4.58975988	    667.82143874	    260.62997413	      7.90118451	      8.24679221	      1.25425697	      0.00000000	    108.11185844	      2.70805811	      1.59820940	      5.74787551	      0.00000000	      0.00000000	      4.81129542	      4.77590284	      0.05859625	     10.38922777	    -23.41126140	      6.68785002	     -0.04449715	      0.17513891	     -0.06725012	      0.50383969	     -0.73714588	     -0.12450522	     -0.49012728	      5.74564381	      2.25737856	     -2.36517346	      2.94741929	     -1.86513702	     -0.00000000	      0.00000000	      0.00000000	     -0.03568289	     -0.28055705	     -0.24531504	      0.00000000	      0.00000000	      0.00000000	    -10.06960412	     96.76277300	      0.00000000	      0.01673453	     -0.04413740	     -0.10097286	      0.00000000	     -3.22645022	      0.00000000
      0.89200000	      7.32450669	    284.91063930	      4.34128365	      3.85309203	     18.80203623	     56.09569015	    124.28050515	      6.53489655	     16.63981949	      7.05812742	      1.32553278	     52.30815121	      3.96085374	    320.36676763	      0.58325763	      6.40384023	      6.34835395	      0.57760723	      1.05600356	     96.11840743	    398.60388529	      6.93709451	     58.10189765	     28.16917037	      4.58778358	    655.95961424	    263.19411392	      7.85041772	      8.19034249	      1.17310970	      0.00000000	    107.87350090	      3.11545350	      1.66088772	      5.68699978	      0.00000000	      0.00000000	      4.89194188	      4.73137385	     -0.15329245	     10.93706724	    -23.31499348	      6.28067628	     -0.04381581	      0.17224693	     -0.06565109	      0.49643954	     -0.73491944	     -0.11942385	     -0.52022759	      5.93377721	      2.31294626	     -2.42152150	      3.03012729	     -1.88363800	      0.00000000	     -0.00000000	      0.00000000	     -0.03548286	     -0.28113343	     -0.24731366	      0.00000000	     -0.00000000	      0.00000000	     -9.80445983	     96.13216550	      0.00000000	      0.01699414	     -0.04404214	     -0.10268197	      0.00000000	     -3.31868230	      0.00000000
      0.89600000	      7.33294831	    285.48471563	      4.31689801	      3.82960986	     18.76494798	     56.59565653	    121.87002343	      6.42725482	     16.56501338	      6.95782949	      1.29845297	     55.91191861	      3.82089609	    323.68170047	      0.57336360	      6.33414418	      6.25117412	      0.57006910	      1.05687347	     96.07172414	    399.64375915	      6.86047549	     55.25930984	     28.25284528	      4.58501416	    644.57216282	    265.81343371	      7.79928265	      8.13426497	      1.09286672	      0.00000000	    107.60560901	      3.58260156	      1.72807837	      5.62398063	      0.00000000	      0.00000000	      4.98807582	      4.67990535	     -0.36483510	     11.43492432	    -23.20616849	      5.83371769	     -0.04304837	      0.17022266	     -0.06465605	      0.49052409	     -0.73885265	     -0.11885298	     -0.55124249	      6.11057222	      2.37280060	     -2.47005558	      3.11157492	     -1.88936052	     -0.00000000	      0.00000000	      0.00000000	     -0.03542543	     -0.28166425	     -0.24930661	      0.00000000	      0.00000000	      0.00000000	     -9.53968783	     95.62217675	      0.00000000	      0.01710222	     -0.04395019	     -0.10420832	      0.00000000	     -3.41260962	      0.00000000
      0.90000000	      7.34202970	    286.05058991	      4.29330339	      3.80664942	     18.77735545	     57.14609835	    119.80055446	      6.32374187	     16.48279348	      6.85343010	      1.27402954	     59.34657253	      3.70007063	    327.12573464	      0.56534683	      6.26717671	      6.15843285	      0.56310026	      1.06004249	     96.25522839	    401.17395396	      6.78703796	     52.31601203	     28.35633667	      4.58190252	    633.79081734	    268.21391094	      7.74761064	      8.07862340	      1.01332397	      0.00000000	    107.30726434	      3.93851397	      1.79592986	      5.55903307	      0.00000000	      0.00000000	      5.09913115	      4.64282063	     -0.57586835	     11.87321257	    -23.08381216	      5.35053825	     -0.04201680	      0.16883954	     -0.06416933	      0.48562596	     -0.74532365	     -0.11806421	     -0.58361757	      6.28447208	      2.43250430	     -2.51514104	      3.19621272	     -1.90063084	      0.00000000	     -0.00000000	      0.00000000	     -0.03521106	     -0.28219406	     -0.25128299	      0.00000000	     -0.00000000	      0.00000000	     -9.27802419	     95.23356115	      0.00000000	      0.01726165	     -0.04386317	     -0.10551454	      0.00000000	     -3.50809286	      0.00000000
      0.90400000	      7.35181386	    288.53987610	      4.27112749	      3.78620898	     18.88516335	     58.59503206	    116.64335102	      6.22558451	     16.39390910	      6.74726853	      1.25228019	     62.95475392	      3.59750688	    331.72809255	      0.55873360	      6.20380179	      6.07110161	      0.55656695	      1.06436575	     96.81184051	    403.91356443	      6.71782004	     49.81679122	     28.44307412	      4.57841901	    623.05888141	    271.34419949	      7.69525374	      8.02347421	      0.93433706	      0.00000000	    106.97967595	      4.30891747	      1.87333523	      5.49240024	      0.00000000	      0.00000000	      5.21815792	      4.58039718	     -0.78607710	     12.24265434	    -22.94688892	      4.83563341	     -0.04105327	      0.16838873	     -0.06422836	      0.48223780	     -0.76179447	     -0.12626026	     -0.61602029	      6.43386288	      2.50064640	     -2.54468527	      3.27709268	     -1.87817908	     -0.00000000	      0.00000000	      0.00000000	     -0.03531651	     -0.28265675	     -0.25325291	      0.00000000	      0.00000000	      0.00000000	     -9.02249280	     94.96583155	      0.00000000	      0.01704043	     -0.04377805	     -0.10666265	      0.00000000	     -3.60494276	      0.00000000
      0.90800000	      7.36263819	    290.01737331	      4.24952085	      3.76598999	     19.01596043	     59.63856481	    114.57397063	      6.13506967	     16.29939461	      6.64160878	      1.23314107	     66.14317362	      3.51191876	    335.89172431	      0.55193485	      6.14464303	      5.99004032	      0.55042075	      1.06822797	     97.52440930	    406.84915395	      6.65375489	     46.96211413	     28.52490352	      4.57475902	    613.21369622	    273.49700753	      7.64207343	      7.96886633	      0.85576590	      0.00000000	    106.62363181	      4.54839512	      1.95138142	      5.42427983	      0.00000000	      0.00000000	      5.34764219	      4.55524075	     -0.99499205	     12.53457725	    -22.79417651	      4.29456995	     -0.03968181	      0.16838572	     -0.06466998	      0.47949855	     -0.77724386	     -0.12958367	     -0.65097543	      6.59885042	      2.56359581	     -2.58158579	      3.36637991	     -1.87984341	      0.00000000	     -0.00000000	      0.00000000	     -0.03487681	     -0.28317532	     -0.25519217	      0.00000000	     -0.00000000	      0.00000000	     -8.77622472	     94.81719925	      0.00000000	      0.01706792	     -0.04369914	     -0.10755715	      0.00000000	     -3.70289323	      0.00000000
      0.91200000	      7.37458564	    291.80539330	      4.23066422	      3.76327083	     19.20337462	     60.82757109	    112.72456067	      6.05326349	     16.20056097	      6.53811608	      1.21759625	     69.11637486	      3.44197055	    340.31888994	      0.56289463	      6.09071092	      5.91599893	      0.54781909	      1.09869775	     98.50019613	    410.53849171	      6.59603829	     44.14236877	     28.58980806	      4.57119695	    603.67660063	    275.42310749	      7.58796280	      7.91484484	      0.77751924	      0.00000000	    106.24105345	      4.83849076	      2.02874786	      5.35493772	      0.00000000	      0.00000000	      5.48101849	      4.54214448	     -1.20198260	     12.74103667	    -22.62394980	      3.73416731	     -0.03813998	      0.16904847	     -0.06552483	      0.47787599	     -0.79635251	     -0.13399542	     -0.68747777	      6.76342839	      2.62717223	     -2.61442283	      3.45387826	     -1.87902055	     -0.00000000	      0.00000000	      0.00000000	     -0.03457120	     -0.28365587	     -0.25711571	      0.00000000	      0.00000000	      0.00000000	     -8.54235885	     94.78466575	      0.00000000	      0.01705860	     -0.04362434	     -0.10824369	      0.00000000	     -3.80160091	      0.00000000
      0.91600000	      7.38780487	    293.73210954	      4.20957635	      3.73448725	     19.44243440	     62.09071842	    111.21548776	      5.98132955	     16.09897053	      6.43830743	      1.20302596	     71.79766776	      3.38648098	    344.90513870	      0.54347215	      6.04192113	      5.84961481	      0.54019746	      1.08088699	     99.70305033	    414.88421611	      6.54484335	     41.40425712	     28.66059048	      4.56798253	    594.40277977	    277.08194803	      7.53283770	      7.86145057	      0.69955262	      0.00000000	    105.83356412	      5.18729877	      2.10434079	      5.28459604	      0.00000000	      0.00000000	      5.61421437	      4.54587206	     -1.40624069	     12.85498545	    -22.43391909	      3.16241995	     -0.03645648	      0.17031453	     -0.06674379	      0.47733631	     -0.81826642	     -0.13893772	     -0.72521297	      6.92467103	      2.69139710	     -2.64337924	      3.54158879	     -1.87851337	      0.00000000	     -0.00000000	      0.00000000	     -0.03431674	     -0.28411217	     -0.25901895	      0.00000000	     -0.00000000	      0.00000000	     -8.32389152	     94.86421140	      0.00000000	      0.01703648	     -0.04355375	     -0.10872352	      0.00000000	     -3.90065302	      0.00000000
      0.92000000	      7.40243148	    295.61689993	      4.19289654	      3.74713905	     19.72465405	     63.41062397	    109.90167265	      5.92042183	     15.99638370	      6.34365598	      1.19238240	     74.20021432	      3.34448866	    349.49438784	      0.54938552	      5.99963634	      5.79145254	      0.53774968	      1.10260510	    101.08511301	    419.72360851	      6.50170319	     38.59626690	     28.72468682	      4.56527296	    585.32494466	    278.76059073	      7.47664192	      7.80872096	      0.62191380	      0.00000000	    105.40266448	      5.34302850	      2.18876184	      5.21346794	      0.00000000	      0.00000000	      5.74247557	      4.56352990	     -1.60673111	     12.87060734	    -22.22137801	      2.58824628	     -0.03457000	      0.17214217	     -0.06826658	      0.47751237	     -0.84282673	     -0.14473836	     -0.76391835	      7.08159745	      2.75650844	     -2.66777124	      3.63126937	     -1.87186406	     -0.00000000	      0.00000000	      0.00000000	     -0.03408305	     -0.28455041	     -0.26089892	      0.00000000	      0.00000000	      0.00000000	     -8.12344293	     95.05098450	      0.00000000	      0.01694522	     -0.04348707	     -0.10901135	      0.00000000	     -3.99956686	      0.00000000
      0.92400000	      7.41858195	    297.58168963	      4.17798063	      3.77552057	     20.05872658	     64.76252105	    109.03663192	      5.87147895	     15.89467814	      6.25551298	      1.18416186	     76.24961821	      3.31524331	    354.17885075	      0.54715956	      5.96399580	      5.74197286	      0.53450478	      1.11066086	    102.68222413	    425.24918435	      6.46686332	     35.88396921	     28.78054443	      4.56308446	    576.39297937	    280.07370515	      7.41934887	      7.75669023	      0.54472422	      0.00000000	    104.94971543	      5.67011493	      2.27138729	      5.14174881	      0.00000000	      0.00000000	      5.86224400	      4.60061314	     -1.80205312	     12.78371723	    -21.98321301	      2.02138603	     -0.03256950	      0.17457044	     -0.07011135	      0.47883010	     -0.86957182	     -0.15086859	     -0.80344952	      7.23550994	      2.82231478	     -2.68864206	      3.71908790	     -1.86361730	      0.00000000	     -0.00000000	      0.00000000	     -0.03386661	     -0.28497294	     -0.26275357	      0.00000000	     -0.00000000	      0.00000000	     -7.94309121	     95.33948750	      0.00000000	      0.01681749	     -0.04342454	     -0.10911062	      0.00000000	     -4.09779411	      0.00000000
      0.92800000	      7.43635776	    299.18130338	      4.16420439	      3.81458311	     20.42810784	     66.02920598	    108.62648272	      5.83535850	     15.79574801	      6.17506441	      1.17853721	     77.90910583	      3.29816806	    358.64270493	      0.53974775	      5.93545546	      5.70154627	      0.53056953	      1.10657063	    104.39885612	    431.09734598	      6.44079314	     33.13675135	     28.82866310	      4.56198487	    567.60154984	    281.23302463	      7.36096410	      7.70538919	      0.46824532	      0.00000000	    104.47603158	      5.88069045	      2.35803672	      5.06965449	      0.00000000	      0.00000000	      5.97050129	      4.65965981	     -1.99024685	     12.59210951	    -21.71555308	      1.47247266	     -0.03039966	      0.17748038	     -0.07219503	      0.48080302	     -0.89711969	     -0.15666142	     -0.84352636	      7.38676519	      2.88802687	     -2.70631779	      3.80776037	     -1.85280257	     -0.00000000	      0.00000000	      0.00000000	     -0.03364137	     -0.28538483	     -0.26458071	      0.00000000	      0.00000000	      0.00000000	     -7.78431819	     95.72379330	      0.00000000	      0.01665859	     -0.04336620	     -0.10902994	      0.00000000	     -4.19473841	      0.00000000
      0.93200000	      7.45575522	    302.84279109	      4.16246667	      4.18371448	     20.89659307	     68.31831523	    106.84347668	      5.81255529	     15.70138940	      6.10321697	      1.17593796	     79.73742541	      3.29279451	    364.35123968	      0.54482532	      5.91442742	      5.67042785	      0.53018555	      1.12824162	    106.43708788	    438.23053729	      6.42397487	     30.64682245	     28.86711038	      4.56183033	    558.32271451	    283.79828181	      7.30153206	      7.65484526	      0.39287114	      0.00000000	    103.98271616	      6.01750941	      2.46444339	      4.99731303	      0.00000000	      0.00000000	      6.06029128	      4.68270668	     -2.16868371	     12.29571527	    -21.41283354	      0.95307073	     -0.02832875	      0.18135652	     -0.07462744	      0.48453772	     -0.93652626	     -0.17374584	     -0.87963360	      7.49376952	      2.96425879	     -2.70066381	      3.88876313	     -1.78235144	      0.00000000	     -0.00000000	      0.00000000	     -0.03341065	     -0.28578705	     -0.26637908	      0.00000000	     -0.00000000	      0.00000000	     -7.64801876	     96.19780225	      0.00000000	      0.01585590	     -0.04330978	     -0.10886117	      0.00000000	     -4.28977164	      0.00000000
      0.93600000	      7.47694506	    303.11876520	      4.14475964	      4.12985273	     21.31937460	     69.13414792	    107.90610001	      5.80395976	     15.61319861	      6.04072949	      1.17591283	     80.43894321	      3.29872027	    367.89422565	      0.54093462	      5.90099712	      5.64874365	      0.52805811	      1.12854741	    108.28644816	    444.37174132	      6.41642014	     27.94589413	     28.89574963	      4.56267599	    549.86727773	    284.11382553	      7.24112133	      7.60507825	      0.31919242	      0.00000000	    103.47153439	      6.18723392	      2.55414752	      4.92493572	      0.00000000	      0.00000000	      6.14033969	      4.80155209	     -2.33411506	     11.89642930	    -21.06631874	      0.47551387	     -0.02589596	      0.18505077	     -0.07710655	      0.48772907	     -0.96178767	     -0.17612394	     -0.92019251	      7.64657820	      3.02681819	     -2.71671044	      3.97684458	     -1.77829526	     -0.00000000	      0.00000000	      0.00000000	     -0.03320207	     -0.28617741	     -0.26814809	      0.00000000	      0.00000000	      0.00000000	     -7.53459433	     96.75553280	      0.00000000	      0.01576198	     -0.04326053	     -0.10843286	      0.00000000	     -4.38223350	      0.00000000
      0.94000000	      7.49974831	    304.01542518	      4.13542182	      4.26874999	     21.80100398	     70.30134245	    108.76594254	      5.80943435	     15.53247769	      5.98792415	      1.17871315	     80.98138667	      3.31551887	    371.74835099	      0.54275833	      5.89526312	      5.63644824	      0.52803770	      1.14153303	    110.29140427	    451.11838861	      6.41825681	     25.37469914	     28.91361611	      4.56479786	    541.18780765	    284.93086201	      7.17985585	      7.55610492	      0.24815902	      0.00000000	    102.94564581	      6.35630155	      2.65298895	      4.85269411	      0.00000000	      0.00000000	      6.20097352	      4.91769120	     -2.48292309	     11.39771819	    -20.66339891	      0.05236715	     -0.02347139	      0.18939150	     -0.07982265	      0.49205378	     -0.99136499	     -0.18280575	     -0.95776626	      7.77482919	      3.09388482	     -2.71962532	      4.05969279	     -1.74605390	      0.00000000	     -0.00000000	      0.00000000	     -0.03409034	     -0.28642655	     -0.26990116	      0.00000000	     -0.00000000	      0.00000000	     -7.44412026	     97.39139630	      0.00000000	      0.01536152	     -0.04321454	     -0.10789081	      0.00000000	     -4.47142192	      0.00000000
      0.94400000	      7.52407626	    303.34944336	      4.14002192	      4.25219176	     22.27723307	     70.84956862	    111.05836553	      5.82900950	     15.46019194	      5.94491804	      1.18460069	     80.86588177	      3.34273380	    374.47102725	      0.55700482	      5.89720373	      5.63335426	      0.53427296	      1.18747844	    112.21044398	    457.42978453	      6.42978242	     22.79238716	     28.92025506	      4.56797499	    532.79726785	    284.81824364	      7.11788821	      7.50793303	      0.18122387	      0.00000000	    102.40706734	      6.50263452	      2.74932286	      4.78074844	      0.00000000	      0.00000000	      6.24422264	      5.08179448	     -2.61151330	     10.80428520	    -20.18938040	     -0.30458734	     -0.02090711	      0.19385298	     -0.08262359	      0.49631234	     -1.01433077	     -0.18368332	     -0.99563528	      7.91403261	      3.15565365	     -2.72804010	      4.14333151	     -1.73480505	     -0.00000000	      0.00000000	      0.00000000	     -0.03354474	     -0.28684354	     -0.27160362	      0.00000000	      0.00000000	      0.00000000	     -7.37649272	     98.10038270	      0.00000000	      0.01518100	     -0.04317377	     -0.10717548	      0.00000000	     -4.55659852	      0.00000000
      0.94800000	      7.54960973	    302.30526493	      4.13184015	      4.12093804	     22.77131920	     71.33676171	    113.84819202	      5.86214424	     15.39695524	      5.91154998	      1.19263876	     80.36116491	      3.37983375	    376.69525454	      0.56226739	      5.90623192	      5.63906255	      0.53789621	      1.20921939	    114.09941035	    463.61116171	      6.44985574	     20.49086844	     28.91517798	      4.57216778	    524.41291473	    284.49771278	      7.05540507	      7.46056336	      0.12066340	      0.00000000	    101.85872515	      6.62683379	      2.84884117	      4.70929197	      0.00000000	      0.00000000	      6.26632114	      5.26646706	     -2.71667182	     10.12190142	    -19.63120673	     -0.58547094	     -0.01840247	      0.19856457	     -0.08554522	      0.50101980	     -1.03598452	     -0.18453818	     -1.03122579	      8.04447297	      3.21643551	     -2.73253675	      4.22351297	     -1.71957856	      0.00000000	     -0.00000000	      0.00000000	     -0.03344367	     -0.28719977	     -0.27328095	      0.00000000	     -0.00000000	      0.00000000	     -7.33150688	     98.87813255	      0.00000000	      0.01495618	     -0.04313735	     -0.10632971	      0.00000000	     -4.63700718	      0.00000000
      0.95200000	      7.57600366	    300.90080507	      4.11685736	      3.94624447	     23.28108900	     71.75817356	    117.18083652	      5.90813453	     15.34305762	      5.88745439	      1.20262440	     79.48872199	      3.42625502	    378.42676603	      0.56153568	      5.92191626	      5.65308263	      0.53861168	      1.21318022	    115.95003435	    469.63991583	      6.47799453	     18.41624719	     28.89859661	      4.57726578	    516.01805046	    283.96044853	      6.99261102	      7.41398757	      0.06982576	      0.00000000	    101.30375288	      6.74072493	      2.95013162	      4.63840932	      0.00000000	      0.00000000	      6.26615068	      5.46962110	     -2.79567450	      9.35735369	    -18.98058750	     -0.78292249	     -0.01594890	      0.20351868	     -0.08857707	      0.50611441	     -1.05606872	     -0.18508604	     -1.06386963	      8.16448450	      3.27578097	     -2.73295931	      4.29929730	     -1.70039752	     -0.00000000	      0.00000000	      0.00000000	     -0.03341588	     -0.28754071	     -0.27492829	      0.00000000	      0.00000000	      0.00000000	     -7.30890404	     99.72092610	      0.00000000	      0.01468820	     -0.04310546	     -0.10536061	      0.00000000	     -4.71187687	      0.00000000
      0.95600000	      7.60271136	    298.98106400	      4.11654170	      3.86485953	     23.80229980	     72.02553139	    121.24597034	      5.96581127	     15.29850573	      5.87217060	      1.21548480	     78.24458212	      3.48145245	    379.60910498	      0.57110379	      5.94423222	      5.67492820	      0.54675271	      1.24615487	    117.75609220	    475.48399438	      6.51541933	     16.38089257	     28.87090232	      4.58301059	    507.62247186	    283.15869930	      6.92972046	      7.36818804	      0.03286603	      0.00000000	    100.74528637	      6.83648879	      3.02727971	      4.56822107	      0.00000000	      0.00000000	      6.24372177	      5.69140233	     -2.84618308	      8.51838784	    -18.23520618	     -0.89216497	     -0.01345484	      0.20872705	     -0.09170124	      0.51136064	     -1.07357679	     -0.18410613	     -1.09319007	      8.27439386	      3.33263589	     -2.73013729	      4.37051020	     -1.67965184	      0.00000000	     -0.00000000	      0.00000000	     -0.03343224	     -0.28786986	     -0.27654564	      0.00000000	     -0.00000000	      0.00000000	     -7.30839208	    100.62564600	      0.00000000	      0.01440438	     -0.04307839	     -0.10427113	      0.00000000	     -4.78040701	      0.00000000
      0.96000000	      7.62976300	    298.14636380	      4.12481199	      3.90973496	     24.37133210	     72.85977810	    124.74723173	      6.03476680	     15.26305553	      5.86485125	      1.22969541	     76.97721060	      3.54475080	    381.14233113	      0.57781053	      5.97175300	      5.70372866	      0.55370050	      1.27014198	    119.62949185	    481.66508250	      6.55982732	     14.75298850	     28.83183304	      4.58916353	    498.93778751	    282.91823849	      6.86692914	      7.32313786	      0.01115303	      0.00000000	    100.18636383	      6.91240618	      3.16684369	      4.49884387	      0.00000000	      0.00000000	      6.19738734	      5.89585089	     -2.86620544	      7.61344000	    -17.39838529	     -0.91101093	     -0.01115262	      0.21441720	     -0.09501202	      0.51783846	     -1.09671670	     -0.18911165	     -1.11565185	      8.34866340	      3.39166314	     -2.71222276	      4.43104114	     -1.62570010	     -0.00000000	      0.00000000	      0.00000000	     -0.03340854	     -0.28819664	     -0.27813304	      0.00000000	      0.00000000	      0.00000000	     -7.32959614	    101.58974050	      0.00000000	      0.01378084	     -0.04305491	     -0.10310566	      0.00000000	     -4.84176789	      0.00000000
      0.96400000	      7.65653020	    295.28286971	      4.11378868	      3.77603483	     24.89621871	     72.92480421	    130.11850791	      6.11336370	     15.23627251	      5.86491320	      1.24426758	     74.97299779	      3.61562549	    381.04993093	      0.57546372	      6.00396317	      5.73886639	      0.55411587	      1.26742534	    121.24598135	    486.77772217	      6.60966285	     13.16678050	     28.78274311	      4.59536515	    490.52892403	    281.36913827	      6.80443205	      7.27879996	      0.00202856	      0.00000000	     99.62985670	      6.95995570	      3.26657995	      4.43035067	      0.00000000	      0.00000000	      6.13361112	      6.15161682	     -2.85426813	      6.65102521	    -16.47777403	     -0.84005529	     -0.00876259	      0.21987746	     -0.09826772	      0.52320854	     -1.10905377	     -0.18584406	     -1.13721718	      8.43713035	      3.44093017	     -2.70434392	      4.49034046	     -1.60689263	      0.00000000	     -0.00000000	      0.00000000	     -0.03349985	     -0.28850291	     -0.27969228	      0.00000000	     -0.00000000	      0.00000000	     -7.37196052	    102.61119190	      0.00000000	      0.01351946	     -0.04303855	     -0.10178350	      0.00000000	     -4.89513049	      0.00000000
      0.96800000	      7.68241009	    292.23522956	      4.09703076	      3.61705794	     25.42388487	     73.04139719	    135.90116733	      6.19983504	     15.21756423	      5.87158518	      1.25903891	     72.64892026	      3.69353699	    380.44963350	      0.55074632	      6.04028475	      5.77963374	      0.53479880	      1.13931229	    122.76580348	    491.53722420	      6.66435271	     11.88905323	     28.72396787	      4.60158320	    482.04838860	    279.55488712	      6.74241225	      7.23513048	      0.00005480	      0.00000000	     99.07829000	      6.98111268	      3.36588209	      4.36279528	      0.00000000	      0.00000000	      6.05082281	      6.41562696	     -2.80963870	      5.63902881	    -15.48381924	     -0.68286433	     -0.00649149	      0.22544308	     -0.10158828	      0.52871246	     -1.12020572	     -0.18282867	     -1.15399893	      8.50960217	      3.48612042	     -2.69220546	      4.54176891	     -1.58438994	     -0.00000000	      0.00000000	      0.00000000	     -0.03366815	     -0.28879268	     -0.28122367	      0.00000000	      0.00000000	      0.00000000	     -7.43467358	    103.68849110	      0.00000000	      0.01322344	     -0.04302804	     -0.10035613	      0.00000000	     -4.93970443	      0.00000000
      0.97200000	      7.70719319	    288.94478762	      4.10421267	      3.62111978	     25.95525198	     73.15878288	    142.19877285	      6.29268571	     15.20623427	      5.88402584	      1.27542325	     70.01946830	      3.77795227	    379.37749798	      0.55470635	      6.08033993	      5.82528975	      0.53779080	      1.14115161	    124.20915276	    496.00543705	      6.72665945	     10.71004030	     28.65620772	      4.60746569	    473.49120748	    277.44849167	      6.68102747	      7.19207872	      0.00000000	      0.00000000	     98.53399024	      6.97309492	      3.46274282	      4.29621316	      0.00000000	      0.00000000	      5.95028246	      6.68529447	     -2.73234910	      4.58435851	    -14.42894573	     -0.44589046	     -0.00419878	      0.23119054	     -0.10496420	      0.53415835	     -1.12994327	     -0.17928481	     -1.16580382	      8.56508927	      3.52648327	     -2.67580474	      4.58498794	     -1.55821666	      0.00000000	     -0.00000000	      0.00000000	     -0.03390991	     -0.28906592	     -0.28272782	      0.00000000	     -0.00000000	      0.00000000	     -7.51664201	    104.82059780	      0.00000000	      0.01289325	     -0.04302388	     -0.09882549	      0.00000000	     -4.97476032	      0.00000000
      0.97600000	      7.73057183	    285.55277964	      4.12643069	      3.69065211	     26.48789733	     73.31206400	    148.84824963	      6.39022988	     15.20152616	      5.90145565	      1.29378094	     67.07734882	      3.86839116	    377.86974923	      0.57445872	      6.12373201	      5.87512584	      0.56026472	      1.26268139	    125.56733336	    500.13925621	      6.79963119	      9.81778537	     28.58083168	      4.61281862	    464.77269334	    275.13105424	      6.62041884	      7.14958951	      0.00000000	      0.00000000	     97.99870904	      6.93504006	      3.55321199	      4.23064440	      0.00000000	      0.00000000	      5.83341263	      6.95845628	     -2.62300663	      3.49310828	    -13.32750464	     -0.13804849	     -0.00178239	      0.23714488	     -0.10835954	      0.53940089	     -1.13892202	     -0.17561094	     -1.17248067	      8.60223255	      3.56160320	     -2.65325926	      4.61894127	     -1.52845535	     -0.00000000	      0.00000000	      0.00000000	     -0.03419290	     -0.28932570	     -0.28420532	      0.00000000	      0.00000000	      0.00000000	     -7.61649493	    106.00683410	      0.00000000	      0.01253112	     -0.04302663	     -0.09719236	      0.00000000	     -4.99963871	      0.00000000
      0.98000000	      7.75221362	    282.10257286	      4.13402771	      3.67835478	     27.01554094	     73.47302197	    155.76012540	      6.49085986	     15.20265302	      5.92294209	      1.31005829	     63.77122943	      3.96436568	    375.88780062	      0.57381146	      6.16829014	      5.92815805	      0.56129176	      1.25475294	    126.82164713	    503.84639553	      6.86983802	      9.46261073	     28.49873422	      4.61739492	    456.17833518	    272.11898420	      6.56070843	      7.10760497	      0.00000000	      0.00000000	     97.47385330	      6.88083312	      3.64615489	      4.16608047	      0.00000000	      0.00000000	      5.70233877	      7.23664715	     -2.48254908	      2.37097711	    -12.19576541	      0.22990478	      0.00092022	      0.24332060	     -0.11171397	      0.54414501	     -1.14712818	     -0.17158781	     -1.17467924	      8.62468214	      3.58949250	     -2.63191016	      4.64375529	     -1.49833139	      0.00000000	     -0.00000000	      0.00000000	     -0.03448663	     -0.28957483	     -0.28565688	      0.00000000	     -0.00000000	      0.00000000	     -7.73260187	    107.24668740	      0.00000000	      0.01217136	     -0.04303716	     -0.09545321	      0.00000000	     -5.01376292	      0.00000000
      0.98400000	      7.77185773	    279.53899467	      4.14412559	      3.67235443	     27.56171929	     74.40750212	    162.05178534	      6.59295574	     15.20882135	      5.94777072	      1.32632086	     60.45516716	      4.06547358	    373.94927753	      0.57055573	      6.21414880	      5.98376522	      0.55697523	      1.21524654	    127.99793385	    507.41315635	      6.94270977	      9.55976890	     28.41086237	      4.62112133	    447.26958523	    269.48034411	      6.50200448	      7.06606649	      0.00000000	      0.00000000	     96.96040309	      6.78027295	      3.73283309	      4.10253098	      0.00000000	      0.00000000	      5.55738397	      7.49032143	     -2.31211270	      1.22360688	    -11.05130229	      0.64596270	      0.00230211	      0.24917279	     -0.11532496	      0.55111207	     -1.16076090	     -0.17497459	     -1.16971639	      8.61076112	      3.61373876	     -2.59622807	      4.65502166	     -1.44124860	     -0.00000000	      0.00000000	      0.00000000	     -0.03475682	     -0.28981652	     -0.28708334	      0.00000000	      0.00000000	      0.00000000	     -7.86308156	    108.53953430	      0.00000000	      0.01156018	     -0.04305384	     -0.09363727	      0.00000000	     -5.01666682	      0.00000000
      0.98800000	      7.78948275	    275.35793534	      4.16112221	      3.68740235	     28.05557084	     74.70646699	    169.85306537	      6.69521239	     15.21925118	      5.97520721	      1.34386283	     56.46897843	      4.17131285	    370.67647149	      0.57417223	      6.26104250	      6.04127015	      0.56303392	      1.22522325	    128.93838277	    509.97151371	      7.02185015	      9.70991235	     28.31897833	      4.62388268	    438.51912799	    265.51735517	      6.44439329	      7.02491500	      0.00000000	      0.00000000	     96.45917862	      6.64701588	      3.79944262	      4.04000706	      0.00000000	      0.00000000	      5.40517756	      7.77663669	     -2.11310205	      0.05666364	     -9.91164529	      1.09725461	      0.00415235	      0.25488904	     -0.11873280	      0.55613071	     -1.16523058	     -0.17102450	     -1.16354408	      8.60311757	      3.62655889	     -2.56849234	      4.66052759	     -1.41376556	      0.00000000	     -0.00000000	      0.00000000	     -0.03508990	     -0.29004082	     -0.28848510	      0.00000000	     -0.00000000	      0.00000000	     -8.00578229	    109.88431360	      0.00000000	      0.01123769	     -0.04308198	     -0.09168341	      0.00000000	     -5.00803820	      0.00000000
      0.99200000	      7.80493847	    270.91168430	      4.18028114	      3.70598876	     28.52821514	     75.09615870	    177.98920423	      6.79619585	     15.23319396	      6.00450701	      1.36189697	     52.15267826	      4.28147354	    366.83032491	      0.57814861	      6.30806906	      6.09992223	      0.57119279	      1.24145568	    129.72958950	    511.98684358	      7.10371387	     10.17411200	     28.22413290	      4.62563235	    429.74110922	    260.98470931	      6.38795129	      6.98409477	      0.00000000	      0.00000000	     95.97053820	      6.49203709	      3.82863605	      3.97850276	      0.00000000	      0.00000000	      5.24549869	      8.06435887	     -1.88736653	     -1.12418162	     -8.79287691	      1.57022332	      0.00556958	      0.26033009	     -0.12213222	      0.56125119	     -1.16812809	     -0.16736771	     -1.15371040	      8.58067005	      3.63133126	     -2.53865315	      4.65606714	     -1.38681146	     -0.00000000	      0.00000000	      0.00000000	     -0.03549185	     -0.29024676	     -0.28986240	      0.00000000	      0.00000000	      0.00000000	     -8.15824059	    111.27918120	      0.00000000	      0.01092560	     -0.04311986	     -0.08962518	      0.00000000	     -4.98776601	      0.00000000
      0.99600000	      7.81816433	    266.38816162	      4.20066375	      3.72276580	     28.98098592	     75.55634703	    186.28374737	      6.89458208	     15.24995979	      6.03501805	      1.38030313	     47.52123777	      4.39555295	    362.55483182	      0.58039628	      6.35470607	      6.15907693	      0.57642277	      1.24284142	    130.40376311	    513.56407458	      7.18703825	     11.04521866	     28.12762959	      4.62636532	    420.93338929	    255.84848494	      6.33273880	      6.94355397	      0.00000000	      0.00000000	     95.49446050	      6.30928106	      3.87881980	      3.91802592	      0.00000000	      0.00000000	      5.07960043	      8.35074009	     -1.63731793	     -2.31302067	     -7.70909511	      2.05074681	      0.00683167	      0.26563197	     -0.12545931	      0.56619173	     -1.17010766	     -0.16389361	     -1.14049775	      8.54276757	      3.62820405	     -2.50632965	      4.64095846	     -1.35886349	      0.00000000	     -0.00000000	      0.00000000	     -0.03594331	     -0.29043620	     -0.29121547	      0.00000000	     -0.00000000	      0.00000000	     -8.31761308	    112.72116270	      0.00000000	      0.01060754	     -0.04316775	     -0.08746751	      0.00000000	     -4.95597786	      0.00000000
      1.00000000	      7.82917056	    262.09294503	      4.22338401	      3.74480353	     29.41995676	     76.11086912	    194.46736466	      6.98913171	     15.26893485	      6.06616083	      1.39937589	     42.62441878	      4.51313464	    358.08047279	      0.58300304	      6.40057740	      6.21816090	      0.58348404	      1.24918737	    131.00685658	    514.87176885	      7.27242232	     12.42025694	     28.03071988	      4.62607543	    412.05500068	    250.28331324	      6.27880185	      6.90324661	      0.00000000	      0.00000000	     95.03067259	      6.09681065	      3.91861811	      3.85856466	      0.00000000	      0.00000000	      4.90829581	      8.63064752	     -1.36593074	     -3.50312470	     -6.67274122	      2.52436460	      0.00818970	      0.27095602	     -0.12866167	      0.57081199	     -1.17244401	     -0.16093330	     -1.12387280	      8.48623700	      3.61812446	     -2.46915765	      4.61520162	     -1.32555186	     -0.00000000	      0.00000000	      0.00000000	     -0.03645354	     -0.29060793	     -0.29254428	      0.00000000	      0.00000000	      0.00000000	     -8.48058696	    114.20578460	      0.00000000	      0.01024556	     -0.04322533	     -0.08521984	      0.00000000	     -4.91307019	      0.00000000
      1.00400000	      7.83797892	    257.74984016	      4.24835624	      3.77248324	     29.83245389	     76.69405999	    202.73256403	      7.07875239	     15.28959214	      6.09746770	      1.41921304	     37.44891070	      4.63378823	    353.26947992	      0.59143517	      6.44540229	      6.27670032	      0.60823328	      1.31032066	    131.50510440	    515.79933832	      7.35960879	     14.18476766	     27.93441722	      4.62490678	    403.22578953	    244.03839236	      6.22617154	      6.86313368	      0.00000000	      0.00000000	     94.57832420	      5.87277948	      3.94854762	      3.80006208	      0.00000000	      0.00000000	      4.73320556	      8.90811048	     -1.07667137	     -4.68624955	     -5.69506715	      2.97666192	      0.00940011	      0.27606407	     -0.13172308	      0.57513666	     -1.17357700	     -0.15779918	     -1.10494919	      8.41652082	      3.60058744	     -2.43069158	      4.58003785	     -1.29135400	      0.00000000	     -0.00000000	      0.00000000	     -0.03696548	     -0.29076803	     -0.29384933	      0.00000000	     -0.00000000	      0.00000000	     -8.64332377	    115.72668610	      0.00000000	      0.00988186	     -0.04329302	     -0.08288530	      0.00000000	     -4.85973781	      0.00000000
      1.00800000	      7.84473790	    253.35580108	      4.27393129	      3.79880277	     30.21459729	     77.28152869	    211.03229898	      7.16268828	     15.31148195	      6.12843787	      1.43929767	     32.02760279	      4.75697811	    348.15274935	      0.58973442	      6.48873356	      6.33421499	      0.60953529	      1.29579552	    131.90392103	    516.37693125	      7.44699157	     16.30881974	     27.84014130	      4.62291002	    394.44181670	    237.16859133	      6.17486278	      6.82318394	      0.00000000	      0.00000000	     94.13635065	      5.63399268	      3.96784656	      3.74261739	      0.00000000	      0.00000000	      4.55598517	      9.18247983	     -0.77346928	     -5.85202763	     -4.78632026	      3.39371648	      0.01047552	      0.28091671	     -0.13461181	      0.57908277	     -1.17334286	     -0.15432734	     -1.08421144	      8.33452435	      3.57646586	     -2.39025247	      4.53637876	     -1.25633586	     -0.00000000	      0.00000000	      0.00000000	     -0.03750664	     -0.29091346	     -0.29513035	      0.00000000	      0.00000000	      0.00000000	     -8.80145298	    117.27522420	      0.00000000	      0.00951749	     -0.04337045	     -0.08047509	      0.00000000	     -4.79699616	      0.00000000
      1.01200000	      7.84949913	    248.93618560	      4.30096528	      3.82805561	     30.56449300	     77.86137654	    219.30028240	      7.24024361	     15.33424190	      6.15881608	      1.45997784	     26.41532815	      4.88217944	    342.80390017	      0.59305129	      6.53058399	      6.39043975	      0.62468554	      1.31530782	    132.20915157	    516.61945232	      7.53486828	     18.75632652	     27.74872802	      4.62019498	    385.73793716	    229.70230553	      6.12487759	      6.78337488	      0.00000000	      0.00000000	     93.70352269	      5.38585002	      3.97739850	      3.68617300	      0.00000000	      0.00000000	      4.37869831	      9.45215378	     -0.46074425	     -6.98752358	     -3.95568548	      3.76245801	      0.01141970	      0.28548583	     -0.13730162	      0.58261108	     -1.17176995	     -0.15048287	     -1.06219703	      8.24175424	      3.54671605	     -2.34799890	      4.48531229	     -1.21979859	      0.00000000	     -0.00000000	      0.00000000	     -0.03806675	     -0.29104536	     -0.29638731	      0.00000000	     -0.00000000	      0.00000000	     -8.95005669	    118.84013170	      0.00000000	      0.00914694	     -0.04345683	     -0.07800508	      0.00000000	     -4.72618710	      0.00000000
      1.01600000	      7.85244322	    244.34770070	      4.32888076	      3.85838968	     30.88281886	     78.38890510	    227.57855457	      7.31111010	     15.35756874	      6.18830699	      1.48106800	     20.65253686	      5.00872499	    337.18610222	      0.59595538	      6.57080665	      6.44509967	      0.63947880	      1.33100972	    132.45416197	    516.40119791	      7.62256089	     21.43476766	     27.66111863	      4.61693004	    377.16965965	    221.64450313	      6.07620185	      6.74369262	      0.00000000	      0.00000000	     93.27863369	      5.13005417	      3.97568707	      3.63071773	      0.00000000	      0.00000000	      4.20402588	      9.71755478	     -0.14344998	     -8.07714674	     -3.21111333	      4.07095116	      0.01227421	      0.28977951	     -0.13980762	      0.58563670	     -1.16847158	     -0.14584541	     -1.03962661	      8.14146946	      3.51236828	     -2.30481312	      4.42858085	     -1.18321870	     -0.00000000	      0.00000000	      0.00000000	     -0.03865262	     -0.29116306	     -0.29761989	      0.00000000	      0.00000000	      0.00000000	     -9.08367444	    120.40745680	      0.00000000	      0.00878381	     -0.04355129	     -0.07549315	      0.00000000	     -4.64894266	      0.00000000
      1.02000000	      7.85375408	    239.66364181	      4.35721044	      3.88873975	     31.16095454	     78.84197738	    235.76266760	      7.37515151	     15.38120857	      6.21667045	      1.50236150	     14.82355177	      5.13583966	    331.39818283	      0.58975504	      6.60926499	      6.49796811	      0.60564410	      1.20927879	    132.59226806	    515.88812621	      7.70935091	     24.29026389	     27.57820421	      4.61326845	    368.78413593	    213.07038253	      6.02881028	      6.70413239	      0.00000000	      0.00000000	     92.86066438	      4.88078159	      3.96852297	      3.57629035	      0.00000000	      0.00000000	      4.03480375	      9.97652991	      0.17307127	     -9.10303873	     -2.55912182	      4.30880008	      0.01302721	      0.29370448	     -0.14205735	      0.58803865	     -1.16335874	     -0.14040640	     -1.01697261	      8.03538790	      3.47485311	     -2.26083651	      4.36751609	     -1.14593510	      0.00000000	     -0.00000000	      0.00000000	     -0.03925639	     -0.29126755	     -0.29882791	      0.00000000	     -0.00000000	      0.00000000	     -9.19650334	    121.96093560	      0.00000000	      0.00842213	     -0.04365232	     -0.07296286	      0.00000000	     -4.56706953	      0.00000000
      1.02400000	      7.85365475	    234.45870337	      4.38597503	      3.91994384	     31.44335652	     79.26138798	    244.00641355	      7.43244847	     15.40494551	      6.24374660	      1.52387526	      8.96583058	      5.26266365	    325.23807069	      0.59098623	      6.64601318	      6.54890899	      0.61613897	      1.22336844	    132.92174168	    514.21335603	      7.79499890	     27.16348152	     27.50077035	      4.60939889	    360.64405431	    204.04719338	      5.98266691	      6.66469860	      0.00000000	      0.00000000	     92.44900304	      4.63417699	      3.95507502	      3.52291721	      0.00000000	      0.00000000	      3.87417065	     10.22859114	      0.48335367	    -10.04562269	     -2.00458102	      4.46769241	      0.01388214	      0.29771974	     -0.14439445	      0.59022151	     -1.15748391	     -0.13412051	     -0.99487698	      7.92696776	      3.43534873	     -2.21698942	      4.30401324	     -1.10904590	     -0.00000000	      0.00000000	      0.00000000	     -0.03988160	     -0.29135861	     -0.30001097	      0.00000000	      0.00000000	      0.00000000	     -9.28281963	    123.48248000	      0.00000000	      0.00807163	     -0.04375839	     -0.07043896	      0.00000000	     -4.48239231	      0.00000000
      1.02800000	      7.85241265	    231.24009881	      4.41490173	      3.95149704	     32.12076991	     82.10024513	    251.05986895	      7.48314650	     15.42857586	      6.26922836	      1.54538176	      5.09945758	      5.38820461	    319.68224057	      0.59402824	      6.68097311	      6.59775812	      0.65154448	      1.29917016	    135.51848747	    511.66122554	      7.87879133	     28.29741005	     27.42980183	      4.60549926	    352.63052309	    195.55928300	      5.93773270	      6.62540559	      0.00000000	      0.00000000	     92.04344898	      4.34804907	      3.94682567	      3.47063601	      0.00000000	      0.00000000	      3.72265696	     10.43929775	      0.78194438	    -10.88421343	     -1.55031652	      4.54170364	      0.01618773	      0.30591415	     -0.14913522	      0.60574566	     -1.11724925	     -0.16158761	     -0.97080169	      7.79463818	      3.39726718	     -2.16292294	      4.23517412	     -1.04103984	      0.00000000	     -0.00000000	      0.00000000	     -0.04047174	     -0.29144264	     -0.30116987	      0.00000000	     -0.00000000	      0.00000000	     -9.33736017	    124.95256590	      0.00000000	      0.00747342	     -0.04386180	     -0.06797814	      0.00000000	     -4.39665481	      0.00000000
      1.03200000	      7.85056147	    228.34238111	      4.44360474	      3.98285608	     33.39749472	     88.41793707	    260.06061754	      7.52782906	     15.45190855	      6.29282129	      1.56662746	      5.10525786	      5.51140264	    312.91666673	      0.59224445	      6.71407471	      6.64436986	      0.63859521	      1.25689109	    141.75409835	    508.60135809	      7.96000183	     23.59007581	     27.36604845	      4.60177007	    345.21694850	    185.74697829	      5.89395783	      6.58627546	      0.00000000	      0.00000000	     91.64448452	      4.00313473	      3.92348600	      3.41951637	      0.00000000	      0.00000000	      3.58863351	     10.68562359	      1.06338589	    -11.59840600	     -1.19645079	      4.52715474	      0.02197012	      0.32096131	     -0.15778781	      0.64784110	     -0.94727716	     -0.25211395	     -0.95247440	      7.69940416	      3.35608927	     -2.12559303	      4.17455195	     -1.01798688	     -0.00000000	      0.00000000	      0.00000000	     -0.04110954	     -0.29151083	     -0.30230257	      0.00000000	      0.00000000	      0.00000000	     -9.35554761	    126.35114870	      0.00000000	      0.00725720	     -0.04397432	     -0.06554006	      0.00000000	     -4.31146419	      0.00000000
      1.03600000	      7.84823984	    225.27955797	      4.47185628	      4.01378523	     34.56361129	     94.38656868	    268.47599926	      7.56663720	     15.47476768	      6.31497582	      1.58753073	      5.12980471	      5.63121063	    306.30435368	      0.59567772	      6.74543595	      6.68867811	      0.69856635	      1.37649023	    147.29084173	    505.42927057	      8.03840416	     19.18220064	     27.31030243	      4.59842171	    338.15571369	    175.99116942	      5.85131662	      6.54734230	      0.00000000	      0.00000000	     91.25297077	      3.68950268	      3.89963882	      3.36963055	      0.00000000	      0.00000000	      3.46969001	     10.91410751	      1.32250997	    -12.17072759	     -0.93992439	      4.42253424	      0.02735287	      0.33481290	     -0.16565697	      0.68720341	     -0.78609068	     -0.33734211	     -0.93548496	      7.60546496	      3.31643414	     -2.08845285	      4.11448744	     -0.99056897	      0.00000000	     -0.00000000	      0.00000000	     -0.04178898	     -0.29156410	     -0.30340860	      0.00000000	     -0.00000000	      0.00000000	     -9.33385248	    127.65983090	      0.00000000	      0.00700889	     -0.04408511	     -0.06319720	      0.00000000	     -4.22814994	      0.00000000
      1.04000000	      7.84588052	    221.98047812	      4.49933364	      4.04376297	     35.56490414	     99.78815519	    276.34180575	      7.59999290	     15.49699174	      6.33537524	      1.60780966	      5.15195534	      5.74658027	    299.83636206	      0.59364821	      6.77500939	      6.73056896	      0.68258923	      1.33227732	    151.95417185	    502.51156426	      8.11334309	     15.06493927	     27.26326764	      4.59564112	    331.50039980	    166.29664428	      5.80977929	      6.50864961	      0.00000000	      0.00000000	     90.86835955	      3.41320973	      3.87478694	      3.32105502	      0.00000000	      0.00000000	      3.36645644	     11.12811301	      1.55535373	    -12.58993917	     -0.77474898	      4.22891325	      0.03223766	      0.34701612	     -0.17243144	      0.72285109	     -0.63250656	     -0.41543155	     -0.92051663	      7.51815668	      3.27839481	     -2.05358476	      4.05629515	     -0.96330265	     -0.00000000	      0.00000000	      0.00000000	     -0.04249493	     -0.29160437	     -0.30448778	      0.00000000	      0.00000000	      0.00000000	     -9.27037101	    128.86505680	      0.00000000	      0.00676495	     -0.04419330	     -0.06096561	      0.00000000	     -4.14755950	      0.00000000
      1.04400000	      7.84410435	    218.57665210	      4.52627706	      4.07496376	     36.40878322	    104.47897462	    283.40186750	      7.62836780	     15.51844836	      6.35389385	      1.62742724	      5.17131044	      5.85657051	    293.68707457	      0.59433260	      6.80285772	      6.76998120	      0.69915492	      1.35601718	    155.77012419	    499.81917734	      8.18524365	     11.35826025	     27.22552502	      4.59359648	    325.23674955	    156.94533056	      5.76932328	      6.47025137	      0.00000000	      0.00000000	     90.34759981	      3.17302916	      3.85117399	      3.27385901	      0.00000000	      0.00000000	      3.27812080	     11.32562081	      1.76021781	    -12.85402868	     -0.69284947	      3.95046735	      0.03723003	      0.35782592	     -0.17799126	      0.75385659	     -0.48772582	     -0.48510796	     -0.90771138	      7.43852579	      3.24201940	     -2.02067987	      3.99968432	     -0.93480585	      0.00000000	     -0.00000000	      0.00000000	     -0.04321954	     -0.29163281	     -0.30553982	      0.00000000	     -0.00000000	      0.00000000	     -9.16521767	    129.96138420	      0.00000000	      0.00651122	     -0.04429743	     -0.05885623	      0.00000000	     -4.06996005	      0.00000000
      1.04800000	      7.96568555	    218.30522687	      4.55066189	      4.09911635	     37.71872312	    106.66299085	    287.39714851	      7.65259333	     15.53903024	      6.37043675	      1.64535523	      5.18772308	      5.96032929	    290.29364030	      0.59422092	      6.82868743	      6.80675840	      0.68678939	      1.43560684	    162.03451905	    497.33767489	      8.25012379	     10.16645112	     27.19750511	      4.59239264	    319.50563425	    148.31189082	      5.72993033	      6.43221145	      0.00000000	      0.00000000	     88.92492259	      3.05081943	      3.82194454	      3.22810528	      0.00000000	      0.00000000	      3.20369081	     11.51206031	      1.93843317	    -12.97177737	     -0.68491313	      3.59481156	      0.06215796	      0.38094067	     -0.18178330	      0.76974835	     -0.34193414	     -0.53478871	     -0.89833207	      7.37681557	      3.20624485	     -1.99582494	      3.94357920	     -0.91099499	     -0.00000000	      0.00000000	      0.00000000	     -0.04393182	     -0.29165318	     -0.30656523	      0.00000000	      0.00000000	      0.00000000	     -9.02069371	    130.95340260	      0.00000000	      0.00628054	     -0.04439815	     -0.05686207	      0.00000000	     -3.99506014	      0.00000000
      1.05200000	     11.10005714	    212.83300140	      4.57473133	      4.12549560	     38.01999099	    110.87257804	    289.39360839	      7.67156477	     15.55867255	      6.38500613	      1.66236664	      5.20122072	      6.05729354	    284.41386789	      0.59488512	      6.85297889	      6.84104547	      0.64457514	      1.32861752	    162.91601455	    495.03880456	      8.31206841	     10.24940054	     27.17919184	      4.59222154	    314.27580116	    140.86270995	      5.69160055	      6.39460340	      0.00000000	      0.00000000	     86.32941789	      2.84015127	      3.79160682	      3.18381462	      0.00000000	      0.00000000	      3.14134241	     11.68706873	      2.09463322	    -12.96163147	     -0.74096644	      3.17325529	      0.05976785	      0.38371002	     -0.18507066	      0.79185042	     -0.24977975	     -0.59307236	     -0.89236822	      7.33303778	      3.17017922	     -1.97833348	      3.88881247	     -0.88906970	      0.00000000	     -0.00000000	      0.00000000	     -0.04465485	     -0.29166327	     -0.30756298	      0.00000000	     -0.00000000	      0.00000000	     -8.84147765	    131.85483870	      0.00000000	      0.00605200	     -0.04449538	     -0.05497055	      0.00000000	     -3.92205119	      0.00000000
      1.05600000	     14.41009430	    206.50024395	      4.59735677	      4.15046288	     38.07669074	    115.07281473	    291.28181804	      7.68665196	     15.57731982	      6.39756689	      1.67782112	      5.21179076	      6.14695126	    278.22727050	      0.59566919	      6.87556694	      6.87276374	      0.65236741	      1.28491678	    162.58817471	    492.90513162	      8.36902309	     10.33812368	     27.17129062	      4.59313289	    309.38326105	    133.38463306	      5.65432786	      6.35750890	      0.00000000	      0.00000018	     83.86892542	      2.63420311	      3.75896032	      3.14101899	      0.00000000	      0.00000000	      3.08943912	     11.85580823	      2.23633751	    -12.84798771	     -0.85073759	      2.70078812	      0.05262918	      0.38232136	     -0.18781190	      0.81377540	     -0.16368671	     -0.64942756	     -0.88843838	      7.29632515	      3.13351639	     -1.96352660	      3.83461606	     -0.86903110	     -0.00000000	      0.00000000	      0.00000000	     -0.04539074	     -0.29166322	     -0.30853267	      0.00000000	      0.00000000	      0.00000000	     -8.63462064	    132.68497140	      0.00000000	      0.00584099	     -0.04459061	     -0.05315817	      0.00000000	     -3.84966946	      0.00000000
      1.06000000	     17.99359364	    200.89179540	      4.61832153	      4.17382724	     38.15466706	    119.08067639	    292.08901131	      7.69845405	     15.59493485	      6.40813144	      1.69146174	      5.21949710	      6.22898293	    272.82619531	      0.59666189	      6.89646456	      6.90191783	      0.74506140	      1.38731448	    162.39135399	    490.91913328	      8.42060878	     11.39045928	     27.17338124	      4.59518516	    304.68768007	    126.02045420	      5.61811952	      6.32101541	      0.00000000	      0.00002545	     81.53960412	      2.44027891	      3.71985548	      3.09969377	      0.00000000	      0.00000000	      3.04558906	     12.01227336	      2.37297510	    -12.65664014	     -1.00390458	      2.19558701	      0.04686885	      0.38159500	     -0.19030720	      0.83375926	     -0.08509955	     -0.70315243	     -0.88551222	      7.25835196	      3.09541422	     -1.94815674	      3.77812764	     -0.84200255	      0.00000000	     -0.00000000	      0.00000000	     -0.04573921	     -0.29169812	     -0.30948888	      0.00000000	     -0.00000000	      0.00000000	     -8.40909977	    133.46420930	      0.00000000	      0.00557810	     -0.04468266	     -0.05140931	      0.00000000	     -3.77631053	      0.00000000
      1.06400000	     23.65084133	    196.43665343	      4.63743319	      4.19490771	     38.51496812	    123.33376412	    290.33815911	      7.70586444	     15.61148761	      6.41673015	      1.70304564	      5.22442934	      6.30321601	    268.98564876	      0.59752746	      6.91569303	      6.92852917	      0.73365446	      1.34257854	    163.60072033	    489.06644247	      8.46644230	     15.83788749	     27.18531051	      4.59838538	    300.13030983	    118.08095295	      5.58299094	      6.28521342	      0.00000000	      0.00015574	     79.53918076	      2.23994802	      3.67832506	      3.05979234	      0.00000000	      0.00000000	      3.00923113	     12.17784677	      2.51471020	    -12.41087267	     -1.19030675	      1.67814271	      0.04620968	      0.38548350	     -0.19332197	      0.85243839	     -0.02038095	     -0.75895126	     -0.88475071	      7.22905838	      3.05359231	     -1.93706269	      3.72060002	     -0.82538423	     -0.00000000	      0.00000000	      0.00000000	     -0.04660817	     -0.29166696	     -0.31039821	      0.00000000	      0.00000000	      0.00000000	     -8.17504181	    134.21044190	      0.00000000	      0.00540061	     -0.04477738	     -0.04968913	      0.00000000	     -3.70020237	      0.00000000
      1.06800000	     29.54004794	    192.82367949	      4.65470884	      4.21418332	     38.93185396	    127.64870485	    287.50570098	      7.71062711	     15.62694983	      6.42340627	      1.71246080	      5.22669150	      6.36961425	    265.70970988	      0.59862431	      6.93332377	      6.95264941	      0.74863997	      1.34988494	    165.10844031	    487.33518874	      8.50668726	     21.03257096	     27.20674388	      4.60277587	    295.47301958	    110.46665569	      5.54896559	      6.25019525	      0.00000000	      0.00049451	     77.40872187	      2.03925350	      3.63157992	      3.02131571	      0.00000000	      0.00000000	      2.97743550	     12.33173438	      2.67135012	    -12.12865105	     -1.40016164	      1.17015705	      0.04692168	      0.39041619	     -0.19638227	      0.87052455	      0.03993725	     -0.81532589	     -0.88430891	      7.19374176	      3.00726215	     -1.92389954	      3.65635278	     -0.79775574	      0.00000000	     -0.00000000	      0.00000000	     -0.04718353	     -0.29166113	     -0.31129102	      0.00000000	     -0.00000000	      0.00000000	     -7.94282651	    134.93662290	      0.00000000	      0.00513720	     -0.04486924	     -0.04800339	      0.00000000	     -3.61964821	      0.00000000
      1.07200000	     34.82010231	    190.17250686	      4.67014865	      4.23182502	     39.34827733	    132.00734370	    284.15991080	      7.71282819	     15.64128263	      6.42820313	      1.71958778	      5.22638475	      6.42822838	    262.63720573	      0.59987948	      6.94939576	      6.97431828	      0.77399459	      1.37319650	    166.62710146	    485.71758777	      8.54138781	     25.86015104	     27.23723370	      4.60831150	    290.57359557	    103.58671302	      5.51607867	      6.21605244	      0.00000000	      0.00116681	     75.00608730	      1.84491819	      3.58608893	      2.98417084	      0.00000000	      0.00000000	      2.94839286	     12.46127672	      2.85134908	    -11.82121690	     -1.62415183	      0.69322036	      0.04779746	      0.39523202	     -0.19926834	      0.88900613	      0.09871698	     -0.87244753	     -0.88246298	      7.14059217	      2.95623980	     -1.90492497	      3.58249211	     -0.74604186	     -0.00000000	      0.00000000	      0.00000000	     -0.04811751	     -0.29160791	     -0.31214077	      0.00000000	      0.00000000	      0.00000000	     -7.72220585	    135.64957500	      0.00000000	      0.00468623	     -0.04495381	     -0.04635865	      0.00000000	     -3.53331273	      0.00000000
      1.07600000	     41.68708116	    187.01085727	      4.68379796	      4.24892152	     39.86881780	    136.99070895	    280.56119352	      7.71275783	     15.65443404	      6.43115902	      1.72434212	      5.22359904	      6.47917513	    259.50105287	      0.60140585	      6.96392035	      6.99356151	      0.82127091	      1.42922469	    168.73623527	    484.20964592	      8.57062543	     32.12040804	     27.27622993	      4.61494017	    285.54263811	     95.32597720	      5.48437605	      6.18287283	      0.00000000	      0.00234439	     73.07934583	      1.62835206	      3.52504047	      2.94827609	      0.00000000	      0.00000000	      2.92491550	     12.62739788	      3.06079081	    -11.49349437	     -1.85317837	      0.26715798	      0.04867338	      0.40100334	     -0.20306881	      0.91097854	      0.16730538	     -0.93810799	     -0.88410721	      7.10718866	      2.89726717	     -1.89796674	      3.50761497	     -0.72686009	      0.00000000	     -0.00000000	      0.00000000	     -0.04854454	     -0.29160496	     -0.31298483	      0.00000000	     -0.00000000	      0.00000000	     -7.52140729	    136.34999590	      0.00000000	      0.00449090	     -0.04504856	     -0.04471067	      0.00000000	     -3.44048368	      0.00000000
      1.08000000	     49.05934002	    184.02213391	      4.69571644	      4.26878159	     40.44032816	    142.32756800	    276.55446570	      7.71057417	     15.66634624	      6.43231606	      1.72669917	      5.21842621	      6.52263646	    256.30093682	      0.60278212	      6.97690248	      7.01040403	      0.81561903	      1.39913843	    171.14909323	    482.81058291	      8.59453274	     38.81112540	     27.32307636	      4.62258629	    280.04358718	     87.08844924	      5.45391831	      6.15074194	      0.00000000	      0.00409526	     71.11657960	      1.38883518	      3.45128051	      2.91352722	      0.00000000	      0.00000000	      2.90471874	     12.79955061	      3.30251978	    -11.14606783	     -2.07796546	     -0.09173482	      0.04965586	      0.40718201	     -0.20721603	      0.93501293	      0.24019641	     -1.00871333	     -0.88673372	      7.07553651	      2.83129089	     -1.89204391	      3.42670594	     -0.71219556	     -0.00000000	      0.00000000	      0.00000000	     -0.04956837	     -0.29152860	     -0.31377382	      0.00000000	      0.00000000	      0.00000000	     -7.34619532	    137.03360510	      0.00000000	      0.00432804	     -0.04514418	     -0.04309456	      0.00000000	     -3.34123617	      0.00000000
      1.08400000	     56.22905620	    181.65644000	      4.70602432	      4.34744204	     41.03640005	    147.83423462	    272.18143451	      7.70641873	     15.67696691	      6.43172712	      1.72670498	      5.21097298	      6.55885863	    253.15247579	      0.60440972	      6.98834581	      7.02487770	      0.80887021	      1.36751848	    173.71024732	    481.52245039	      8.61332050	     45.24637093	     27.37683180	      4.63114670	    274.00339086	     79.53348107	      5.42477355	      6.11973947	      0.00000000	      0.00661541	     68.92467223	      1.14452720	      3.37164430	      2.87981067	      0.00000000	      0.00000000	      2.88626414	     12.95841556	      3.57582674	    -10.77773562	     -2.28900797	     -0.37197371	      0.05079999	      0.41356009	     -0.21149278	      0.95988352	      0.31347419	     -1.08147797	     -0.88876816	      7.03385655	      2.75971872	     -1.88251007	      3.33759192	     -0.68463807	      0.00000000	     -0.00000000	      0.00000000	     -0.05009708	     -0.29150217	     -0.31455883	      0.00000000	     -0.00000000	      0.00000000	     -7.19909571	    137.69325390	      0.00000000	      0.00406355	     -0.04523356	     -0.04153904	      0.00000000	     -3.23643003	      0.00000000
      1.08800000	     65.18025452	    177.23294480	      4.71465981	      6.56244819	     41.81889555	    153.48501365	    268.81490614	      7.70049314	     15.68626128	      6.42946949	      1.72446945	      5.20138116	      6.58815028	    250.07838499	      0.60616275	      6.99825906	      7.03703098	      0.82542399	      1.37101840	    177.23499344	    480.34949381	      8.62727166	     50.58411174	     27.43685406	      4.64049179	    267.69182621	     71.20618650	      5.39701016	      6.08993651	      0.00000000	      0.01012438	     67.09621965	      0.89367030	      3.28454801	      2.84694851	      0.00000000	      0.00000000	      2.87077220	     13.13989698	      3.87695229	    -10.38780308	     -2.47697491	     -0.56727918	      0.05276883	      0.42192058	     -0.21685869	      0.98638486	      0.38494165	     -1.15370739	     -0.89300907	      7.00448870	      2.68289816	     -1.88198365	      3.24802479	     -0.67861507	     -0.00000000	      0.00000000	      0.00000000	     -0.05102554	     -0.29142540	     -0.31529673	      0.00000000	      0.00000000	      0.00000000	     -7.07912623	    138.32152280	      0.00000000	      0.00396317	     -0.04532789	     -0.04002894	      0.00000000	     -3.12751088	      0.00000000
      1.09200000	     74.19055947	    171.73567987	      4.72154985	     11.04325594	     42.70891728	    158.75819797	    266.41908495	      7.69290388	     15.69422330	      6.42565378	      1.72017006	      5.18984440	      6.61090038	    247.26104494	      0.60801425	      7.00668487	      7.04694938	      0.86868683	      1.42168356	    181.28734081	    479.29720825	      8.63679211	     53.17446286	     27.50189735	      4.65045710	    260.88945276	     63.96162855	      5.37069493	      6.06139642	      0.00000000	      0.01497665	     64.99314491	      0.69985954	      3.19550221	      2.81477061	      0.00000000	      0.00000000	      2.85495851	     13.29715282	      4.20016591	     -9.97769328	     -2.63323598	     -0.67600031	      0.05563570	      0.43151304	     -0.22268157	      1.01131599	      0.44479475	     -1.21784083	     -0.89589362	      6.96087043	      2.60341654	     -1.87513649	      3.15060115	     -0.65095507	      0.00000000	     -0.00000000	      0.00000000	     -0.05152786	     -0.29139179	     -0.31603044	      0.00000000	     -0.00000000	      0.00000000	     -6.98231548	    138.91293890	      0.00000000	      0.00369493	     -0.04541059	     -0.03860987	      0.00000000	     -3.01617314	      0.00000000
      1.09600000	     84.09033376	    165.77905622	      4.72719159	     15.72340624	     43.66746969	    164.25241176	    264.16309272	      7.68380560	     15.70087992	      6.42042686	      1.71403987	      5.17661134	      6.62758760	    244.47801068	      0.61000315	      7.01369513	      7.05475508	      0.92884856	      1.50058293	    185.69335872	    478.37194839	      8.64243269	     56.22705396	     27.57070202	      4.66086089	    253.85877669	     56.15073874	      5.34588224	      6.03417045	      0.00000000	      0.02200394	     63.22451246	      0.61157364	      3.09439429	      2.78307647	      0.00000000	      0.00000000	      2.84004535	     13.47540683	      4.53912936	     -9.55153647	     -2.75026667	     -0.69965354	      0.05860343	      0.44170169	     -0.22888557	      1.03777148	      0.50722217	     -1.28459653	     -0.90116925	      6.93223889	      2.52155376	     -1.87527719	      3.05383258	     -0.64476712	     -0.00000000	      0.00000000	      0.00000000	     -0.05242365	     -0.29130960	     -0.31671690	      0.00000000	      0.00000000	      0.00000000	     -6.90304545	    139.46504530	      0.00000000	      0.00358528	     -0.04549729	     -0.03725132	      0.00000000	     -2.90399795	      0.00000000
      1.10000000	     93.09678032	    160.64777194	      4.73181859	     20.26751121	     44.58870031	    169.52454207	    261.71275482	      7.67334962	     15.70629276	      6.41397691	      1.70634282	      5.16199224	      6.63877157	    241.79775269	      0.61193575	      7.01939030	      7.06060789	      0.89959967	      1.41825233	    189.92514934	    477.58037172	      8.64480215	     58.59548675	     27.64186923	      4.67149990	    246.61543892	     49.40035122	      5.32261605	      6.00830014	      0.00000000	      0.02812692	     61.25173540	      0.53211195	      3.00277895	      2.75164696	      0.00000000	      0.00000000	      2.82256531	     13.62982248	      4.88824740	     -9.11574256	     -2.82192496	     -0.64102222	      0.06159794	      0.45147116	     -0.23474034	      1.06289534	      0.56488552	     -1.34835956	     -0.90507871	      6.89090189	      2.43965814	     -1.87023880	      2.95318866	     -0.61744881	      0.00000000	     -0.00000000	      0.00000000	     -0.05289743	     -0.29127108	     -0.31740239	      0.00000000	     -0.00000000	      0.00000000	     -6.83581290	    139.97829960	      0.00000000	      0.00331391	     -0.04557142	     -0.03598719	      0.00000000	     -2.79217641	      0.00000000
      1.10400000	    102.76300392	    155.25963327	      4.73593760	     25.00013468	     45.61181484	    174.27075252	    259.50551399	      7.66175752	     15.71055432	      6.40652672	      1.69736758	      5.14634862	      6.64507408	    239.37821693	      0.61397270	      7.02389137	      7.06469858	      0.96675172	      1.52013867	    194.63801096	    476.92915363	      8.64458525	     61.33014451	     27.71388370	      4.68209093	    239.31944621	     42.15717401	      5.30092038	      5.98381288	      0.00000000	      0.04092691	     59.58296288	      0.52818720	      2.90034700	      2.72026118	      0.00000000	      0.00000000	      2.80352816	     13.80570675	      5.24349722	     -8.67804116	     -2.84365055	     -0.50273893	      0.06475896	      0.46212743	     -0.24104393	      1.09016710	      0.62513698	     -1.41591813	     -0.91149689	      6.86618333	      2.35724268	     -1.87221739	      2.85544082	     -0.61161988	     -0.00000000	      0.00000000	      0.00000000	     -0.05373051	     -0.29118903	     -0.31804274	      0.00000000	      0.00000000	      0.00000000	     -6.77651740	    140.45537410	      0.00000000	      0.00320028	     -0.04565023	     -0.03477948	      0.00000000	     -2.68142227	      0.00000000
      1.10800000	    110.80187648	    151.74250059	      4.74052952	     30.18138121	     46.95347104	    174.99457885	    257.84980093	      7.64914859	     15.71378237	      6.39832952	      1.68741433	      5.13008485	      6.64716675	    237.95347273	      0.61600234	      7.02733888	      7.06724571	      0.99330784	      1.53934414	    200.83230281	    476.42462859	      8.64249287	     62.43584218	     27.78473652	      4.69253646	    231.97453890	     36.27325816	      5.28080352	      5.96072469	      0.00000000	      0.05517838	     57.32469871	      0.52120401	      2.80352284	      2.68869941	      0.00000000	      0.00000000	      2.77978595	     13.95843495	      5.60240037	     -8.24643977	     -2.81261854	     -0.28705576	      0.06900487	      0.47614044	     -0.24895994	      1.12434470	      0.68578283	     -1.49507358	     -0.91691168	      6.83253928	      2.27559337	     -1.87037269	      2.75473762	     -0.58510718	      0.00000000	     -0.00000000	      0.00000000	     -0.05418497	     -0.29114672	     -0.31868348	      0.00000000	     -0.00000000	      0.00000000	     -6.72256669	    140.90034760	      0.00000000	      0.00292442	     -0.04571641	     -0.03365596	      0.00000000	     -2.57211314	      0.00000000
      1.11200000	    119.44089918	    147.91007461	      4.74755494	     35.52329854	     48.38262729	    175.08916979	    256.40190837	      7.63592156	     15.71611471	      6.38966139	      1.67680878	      5.11363388	      6.64576333	    236.72484978	      0.61802780	      7.02990312	      7.06849725	      1.03980135	      1.59646527	    207.45801688	    476.07250361	      8.63934557	     63.84485629	     27.85368694	      4.70254708	    224.66622983	     29.99516772	      5.26224934	      5.93903629	      0.00000000	      0.07817924	     55.30283983	      0.51685393	      2.70107824	      2.65676862	      0.00000000	      0.00000000	      2.75294540	     14.13262498	      5.96344074	     -7.82822045	     -2.72786056	      0.00354365	      0.07336833	      0.49092848	     -0.25725620	      1.16033374	      0.74862541	     -1.57751420	     -0.92476141	      6.81526338	      2.19413797	     -1.87516430	      2.65823366	     -0.57877154	     -0.00000000	      0.00000000	      0.00000000	     -0.05500283	     -0.29106178	     -0.31927943	      0.00000000	      0.00000000	      0.00000000	     -6.67212362	    141.31791340	      0.00000000	      0.00279670	     -0.04578830	     -0.03257690	      0.00000000	     -2.46453762	      0.00000000
      1.11600000	    127.27031770	    144.73116820	      4.77132271	     40.63733244	     49.74116774	    175.17340450	    254.79791338	      7.62235407	     15.71769410	      6.38080723	      1.66586355	      5.09743554	      6.64159044	    235.62741587	      0.62002368	      7.03175473	      7.06870814	      1.07921749	      1.64104138	    213.76185575	    475.87792677	      8.63593422	     64.73599898	     27.91874833	      4.71190611	    217.35953752	     24.54760723	      5.24522534	      5.91873630	      0.00000000	      0.11012652	     53.19674006	      0.51278346	      2.60505414	      2.62429086	      0.00000000	      0.00000000	      2.72114129	     14.28808583	      6.32552891	     -7.42898516	     -2.59034390	      0.36584153	      0.07762986	      0.50492024	     -0.26489134	      1.19404540	      0.80611090	     -1.65540803	     -0.93113226	      6.78655167	      2.11450549	     -1.87475969	      2.56030727	     -0.55384346	      0.00000000	     -0.00000000	      0.00000000	     -0.05543255	     -0.29101856	     -0.31988061	      0.00000000	     -0.00000000	      0.00000000	     -6.62343371	    141.71260940	      0.00000000	      0.00252986	     -0.04584952	     -0.03156536	      0.00000000	     -2.35906654	      0.00000000
      1.12000000	    135.90401312	    140.83125754	      5.05289954	     45.68658021	     51.13576369	    175.25726994	    253.44603805	      7.60874429	     15.71865461	      6.37204541	      1.65486886	      5.08191191	      6.63536359	    234.56422708	      0.62195747	      7.03305161	      7.06812560	      1.11953410	      1.68577717	    220.29074896	    475.84550347	      8.63301400	     66.04973053	     27.97845838	      4.72041057	    210.10543822	     18.56478619	      5.22967810	      5.89979767	      0.00000000	      0.15457673	     51.44226027	      0.50874962	      2.49829855	      2.59114763	      0.00000000	      0.00000000	      2.68708888	     14.46797988	      6.68791703	     -7.05189190	     -2.40298705	      0.79599758	      0.08185657	      0.51915145	     -0.27260412	      1.22809523	      0.86442766	     -1.73358675	     -0.93997359	      6.77470356	      2.03614181	     -1.88007839	      2.46791331	     -0.55061442	     -0.00000000	      0.00000000	      0.00000000	     -0.05621789	     -0.29093507	     -0.32043865	      0.00000000	      0.00000000	      0.00000000	     -6.57473733	    142.08821510	      0.00000000	      0.00242300	     -0.04591915	     -0.03058409	      0.00000000	     -2.25618953	      0.00000000
      1.12400000	    143.51318235	    136.76143650	      6.49267967	     49.77510282	     52.32718167	    175.34528345	    251.72471134	      7.59536850	     15.71910821	      6.36363415	      1.64408861	      5.06744453	      6.62777002	    233.19521764	      0.62380798	      7.03393931	      7.06698244	      1.14473399	      1.68729114	    225.94289047	    475.97930193	      8.63128744	     66.18436402	     28.03151053	      4.72788141	    201.09942772	     16.38134372	      5.21554222	      5.88218168	      0.00000000	      0.20872455	     48.62244290	      0.50456422	      2.33536715	      2.55722898	      0.00000000	      0.00000000	      2.64951481	     14.61560643	      7.05043144	     -6.69736941	     -2.17057126	      1.29008705	      0.08586644	      0.53129603	     -0.27887853	      1.25555523	      0.91155760	     -1.79878369	     -0.94865030	      6.76139209	      1.95363711	     -1.84617943	      2.36981976	     -0.51817457	      0.00000000	     -0.00000000	      0.00000000	     -0.05665495	     -0.29088977	     -0.32100381	      0.00000000	     -0.00000000	      0.00000000	     -6.52462385	    142.44755320	      0.00000000	      0.00207722	     -0.04597233	     -0.02966876	      0.00000000	     -2.15647756	      0.00000000
      1.12800000	    150.38611569	    132.39136141	      9.29004756	     52.90081877	     53.39731251	    175.44141508	    250.05865575	      7.58246788	     15.71912710	      6.35579211	      1.63374083	      5.05434569	      6.61943272	    231.67821388	      0.62554772	      7.03452508	      7.06547337	      1.19377195	      1.78492114	    231.11833041	    476.28313346	      8.63135480	     65.30768232	     28.07680154	      4.73416621	    191.26563754	     16.43142400	      5.20274120	      5.86583654	      0.00000000	      0.27379309	     45.22797152	      0.50027927	      2.14557396	      2.52249102	      0.00000000	      0.00000000	      2.61079439	     14.73990258	      7.41367905	     -6.36361139	     -1.89938679	      1.84447135	      0.08981956	      0.54220054	     -0.28420864	      1.27821840	      0.94893063	     -1.85340215	     -0.95659492	      6.74285232	      1.87081196	     -1.79022464	      2.26950394	     -0.46321399	     -0.00000000	      0.00000000	      0.00000000	     -0.05720912	     -0.29083189	     -0.32154513	      0.00000000	      0.00000000	      0.00000000	     -6.47244026	    142.79277000	      0.00000000	      0.00155488	     -0.04601254	     -0.02880811	      0.00000000	     -2.06054296	      0.00000000
      1.13200000	    158.79044275	    126.64473205	     12.15568951	     56.10048760	     54.47435835	    175.54908993	    248.55070555	      7.57025882	     15.71873633	      6.34868811	      1.62399826	      5.04284328	      6.61089257	    230.04361588	      0.62719461	      7.03487706	      7.06374902	      1.24893735	      1.87805616	    236.46207290	    476.76063685	      8.63371460	     65.38714016	     28.11346076	      4.73914223	    180.60248233	     16.49138266	      5.19119044	      5.85069843	      0.00000000	      0.34969470	     42.03693271	      0.49584143	      1.91003446	      2.48692965	      0.00000000	      0.00000000	      2.57618194	     14.90914872	      7.77890765	     -6.04787249	     -1.59643857	      2.45553648	      0.09351972	      0.55303879	     -0.28951258	      1.30107527	      0.99000218	     -1.90883235	     -0.97019154	      6.76267541	      1.78735041	     -1.72950777	      2.17803710	     -0.44995647	      0.00000000	     -0.00000000	      0.00000000	     -0.05760457	     -0.29079221	     -0.32208480	      0.00000000	     -0.00000000	      0.00000000	     -6.41850591	    143.12591040	      0.00000000	      0.00132961	     -0.04607277	     -0.02795071	      0.00000000	     -1.96901206	      0.00000000
      1.13600000	    168.10964472	    120.11372160	     15.01206429	     59.31095345	     55.54799667	    175.67119850	    247.18274772	      7.55889667	     15.71791886	      6.34244211	      1.61498938	      5.03308457	      6.60260087	    228.37627868	      0.62859612	      7.03502848	      7.06191745	      1.28179748	      1.91135023	    241.89576156	    477.41518693	      8.63874705	     66.07128902	     28.14097103	      4.74271799	    169.43816177	     16.55437771	      5.18080762	      5.83669874	      0.00000000	      0.43457894	     39.01532908	      0.49124749	      1.65184678	      2.45057591	      0.00000000	      0.00000000	      2.54685416	     15.10766641	      8.14762016	     -5.74795787	     -1.26849441	      3.11903556	      0.09705481	      0.56371335	     -0.29470484	      1.32354828	      1.03242014	     -1.96388162	     -0.98748607	      6.80657967	      1.70577357	     -1.66593098	      2.09424377	     -0.46282276	     -0.00000000	      0.00000000	      0.00000000	     -0.05838942	     -0.29071188	     -0.32258196	      0.00000000	      0.00000000	      0.00000000	     -6.36413426	    143.44950390	      0.00000000	      0.00128949	     -0.04614747	     -0.02710478	      0.00000000	     -1.88248304	      0.00000000
      1.14000000	    176.02309868	    114.90583848	     17.69635453	     62.25854807	     56.54099480	    175.81022585	    245.85770062	      7.54847821	     15.71663137	      6.33713394	      1.60680683	      5.02515335	      6.59492107	    227.00853119	      0.62979629	      7.03498692	      7.06005188	      1.31178192	      1.93925256	    247.06013558	    478.24959342	      8.64673230	     65.98575557	     28.15851497	      4.74482878	    159.12954425	     16.61906463	      5.17151450	      5.82376815	      0.00000000	      0.53083057	     36.05868840	      0.48652769	      1.43925319	      2.41349096	      0.00000000	      0.00000000	      2.52160543	     15.27596022	      8.52129691	     -5.46301219	     -0.92161774	      3.82965569	      0.10047190	      0.57357364	     -0.29912623	      1.34377109	      1.06793383	     -2.01367575	     -1.00061849	      6.82215925	      1.63272879	     -1.60699286	      2.01178633	     -0.44314174	      0.00000000	     -0.00000000	      0.00000000	     -0.05878304	     -0.29067611	     -0.32309967	      0.00000000	     -0.00000000	      0.00000000	     -6.31152813	    143.76693130	      0.00000000	      0.00102068	     -0.04620778	     -0.02630721	      0.00000000	     -1.80146217	      0.00000000
      1.14400000	    184.93069480	    108.89305230	     20.35953465	     65.23667160	     57.54770098	    175.96825734	    244.75376742	      7.53912087	     15.71482331	      6.33281444	      1.59951683	      5.01909090	      6.58813387	    225.59993141	      0.63079211	      7.03474405	      7.05819990	      1.34662547	      1.97347380	    252.37519821	    479.26567090	      8.65787748	     66.53068371	     28.16621114	      4.74544737	    148.17936466	     16.68465742	      5.16323105	      5.81183672	      0.00000000	      0.63645745	     33.24081610	      0.48165568	      1.20250139	      2.37574809	      0.00000000	      0.00000000	      2.50415142	     15.47589101	      8.90130851	     -5.19332440	     -0.56134831	      4.58097678	      0.10376719	      0.58346018	     -0.30357330	      1.36402455	      1.10531305	     -2.06377351	     -1.01760146	      6.86281671	      1.56242034	     -1.54434895	      1.93807026	     -0.45128741	     -0.00000000	      0.00000000	      0.00000000	     -0.05952838	     -0.29060552	     -0.32357982	      0.00000000	      0.00000000	      0.00000000	     -6.26355424	    144.08244300	      0.00000000	      0.00094851	     -0.04628578	     -0.02551214	      0.00000000	     -1.72631163	      0.00000000
      1.14800000	    192.47344251	    104.01046958	     22.77485406	     67.97182721	     58.54562052	    176.14686005	    243.88597635	      7.53085793	     15.71245271	      6.32951601	      1.59316458	      5.01491433	      6.58244526	    224.19945351	      0.63162598	      7.03428894	      7.05639427	      1.38926639	      2.02728891	    257.10897247	    480.46374288	      8.67231093	     66.22757700	     28.16379994	      4.74451544	    137.95191784	     16.75138398	      5.15588912	      5.80084518	      0.00000000	      0.75245303	     30.41380088	      0.47665915	      1.02067613	      2.33744177	      0.00000000	      0.00000000	      2.49260688	     15.64861526	      9.28885691	     -4.93952067	     -0.19310063	      5.36553243	      0.10720618	      0.59328495	     -0.30774978	      1.38341855	      1.13679388	     -2.11088651	     -1.03057251	      6.87673213	      1.50104342	     -1.48588285	      1.86627954	     -0.42926508	      0.00000000	     -0.00000000	      0.00000000	     -0.05992323	     -0.29057587	     -0.32408263	      0.00000000	     -0.00000000	      0.00000000	     -6.22340161	    144.40080380	      0.00000000	      0.00066477	     -0.04635159	     -0.02475473	      0.00000000	     -1.65724154	      0.00000000
      1.15200000	    200.70912689	     97.78011595	     24.88231578	     70.69731909	     59.77855258	    176.34709018	    243.80403889	      7.52371864	     15.70949645	      6.32725629	      1.58777382	      5.01262527	      6.57798480	    221.66052719	      0.63196230	      7.03360708	      7.05465355	      1.41147884	      1.98239594	    260.42682182	    481.84225306	      8.69008966	     66.05720819	     28.15128213	      4.74204522	    127.10171503	     16.81907993	      5.14942266	      5.79074144	      0.00000000	      0.87513249	     27.57210600	      0.47152807	      0.79758616	      2.29866049	      0.00000000	      0.00000000	      2.49005203	     15.85291563	      9.68481199	     -4.70157336	      0.17758858	      6.17483973	      0.11151112	      0.60559692	     -0.31336584	      1.40707517	      1.17114186	     -2.16479997	     -1.04709877	      6.91473486	      1.44325045	     -1.42555616	      1.80372056	     -0.43445456	     -0.00000000	      0.00000000	      0.00000000	     -0.06062809	     -0.29051758	     -0.32455366	      0.00000000	      0.00000000	      0.00000000	     -6.19421208	    144.72663410	      0.00000000	      0.00057215	     -0.04643738	     -0.02399265	      0.00000000	     -1.59433969	      0.00000000
