# Supplementary material for: Hindlimb kinematics, kinetics and muscle dynamics during sit-to-stand and sit-to-walk transitions in emus (Dromaius novaehollandiae)
Source: J Exp Biol. 2024 Dec 2;227(24):jeb247519. doi: 10.1242/jeb.247519 (PMC11708823; doi:10.1242/jeb.247519)
Supplement: Dataset 1. [file jexbio-227-247519-Dataset1.zip › Dataset1/DataS1/Static Simulation/sts_exemplar_trial_STO_minus5TSL/emu_osimm_tuneTSL_scaledR_STO_minus5TSL_sts_normalized_fiber_length.sto]

emu_osimm_tuneTSL_scaledR_STO_minus5TSL_sts_NormalizedFiberLength
version=1
nRows=289
nColumns=39
inDegrees=no
endheader
time	states	AMB_r	CFP_r	EDL_r	FCLA_r	FCLP_r	FCM_r	FDL_r	FHL_r	FL_r	FMTI_r	FMTL_r	FMTM_r	FP2_r	FP3_r	FP4_r	FPP2_r	FPP3_r	GI_r	GL_r	GM_r	IC_r	IFE_r	IFI_r	ILFB_r	ILPOa_r	ILPOp_r	ILPR_r	ISF_r	ITCaa_r	ITCap_r	ITCr_r	ITM_r	OMII_r	OMIP_r	PIFML_r	TCf_r	TCt_r
      0.00000000	      0.00000000	      1.03691937	      1.45302744	      1.83676031	      1.59448971	      0.92604999	      1.01429396	      2.09847695	      1.25265140	      1.74776459	      1.43697997	      1.23403828	      1.24907890	      1.49746861	      1.34866640	      2.57667605	      1.48875581	      2.89931488	      1.21175387	      1.29235285	      1.45037971	      0.81123149	      1.49225220	      0.75825647	      0.83625107	      1.26982069	      1.33295139	      1.04377465	      1.40738196	      1.19823462	      1.19704619	      1.12019984	      1.22176570	      1.25514853	      1.31176860	      1.58585665	      0.75950226	      0.73408065
      1.00000000	      0.00400000	      1.03705815	      1.45336666	      1.83664156	      1.59536402	      0.92643877	      1.01516549	      2.09839778	      1.25255565	      1.74770163	      1.43700246	      1.23398609	      1.24914168	      1.49727202	      1.34842652	      2.57694127	      1.48871202	      2.89966225	      1.21173393	      1.29235613	      1.45034801	      0.81107102	      1.49266378	      0.75816033	      0.83642044	      1.26993580	      1.33308206	      1.04359590	      1.40778858	      1.19855702	      1.19736395	      1.12068604	      1.22224180	      1.25514982	      1.31182966	      1.58681421	      0.75949947	      0.73403968
      2.00000000	      0.00800000	      1.03719913	      1.45371228	      1.83652345	      1.59624998	      0.92683099	      1.01604792	      2.09831912	      1.25245819	      1.74763919	      1.43702773	      1.23393352	      1.24920563	      1.49707163	      1.34818096	      2.57721506	      1.48866860	      2.90002430	      1.21171187	      1.29235843	      1.45031635	      0.81090651	      1.49307041	      0.75806286	      0.83658952	      1.27005121	      1.33321461	      1.04341318	      1.40820944	      1.19887897	      1.19768163	      1.12116522	      1.22271232	      1.25516376	      1.31190319	      1.58778801	      0.75949876	      0.73399902
      3.00000000	      0.01200000	      1.03734430	      1.45407060	      1.83640669	      1.59715905	      0.92722995	      1.01695155	      2.09824140	      1.25235726	      1.74757772	      1.43705842	      1.23388023	      1.24927186	      1.49686362	      1.34792407	      2.57750579	      1.48862588	      2.90041517	      1.21168559	      1.29235903	      1.45028474	      0.81073369	      1.49346678	      0.75796251	      0.83675804	      1.27016723	      1.33335099	      1.04322259	      1.40865799	      1.19920000	      1.19799909	      1.12163029	      1.22317172	      1.25520255	      1.31200115	      1.58879374	      0.75950215	      0.73395893
      4.00000000	      0.01600000	      1.03749556	      1.45444762	      1.83629199	      1.59810192	      0.92763872	      1.01788597	      2.09816503	      1.25225118	      1.74751768	      1.43709710	      1.23382595	      1.24934135	      1.49664430	      1.34765043	      2.57782150	      1.48858417	      2.90084845	      1.21165305	      1.29235692	      1.45025320	      0.81054839	      1.49384727	      0.75785784	      0.83692568	      1.27028413	      1.33349307	      1.04302040	      1.40914725	      1.19951937	      1.19831592	      1.12207385	      1.22361410	      1.25527829	      1.31213543	      1.58984626	      0.75951161	      0.73391969
      5.00000000	      0.02000000	      1.03765463	      1.45484890	      1.83617997	      1.59908824	      0.92805992	      1.01885976	      2.09809041	      1.25213833	      1.74745953	      1.43714615	      1.23377053	      1.24941488	      1.49641022	      1.34735498	      2.57816981	      1.48854381	      2.90133693	      1.21161228	      1.29235122	      1.45022171	      0.81034663	      1.49420590	      0.75774755	      0.83709199	      1.27040210	      1.33364265	      1.04280311	      1.40968971	      1.19983602	      1.19863138	      1.12248801	      1.22403312	      1.25540297	      1.31231770	      1.59095920	      0.75952906	      0.73388158
      6.00000000	      0.02400000	      1.03782300	      1.45527943	      1.83607118	      1.60012623	      0.92849570	      1.01988018	      2.09801789	      1.25201725	      1.74740369	      1.43720772	      1.23371398	      1.24949294	      1.49615821	      1.34703307	      2.57855775	      1.48850510	      2.90189231	      1.21156141	      1.29234106	      1.45019024	      0.81012467	      1.49453615	      0.75763052	      0.83725645	      1.27052128	      1.33380137	      1.04256751	      1.41029711	      1.20014843	      1.19894429	      1.12286426	      1.22442180	      1.25558846	      1.31255943	      1.59214464	      0.75955632	      0.73384488
      7.00000000	      0.02800000	      1.03800190	      1.45574356	      1.83596602	      1.60122251	      0.92894761	      1.02095296	      2.09794780	      1.25188661	      1.74735058	      1.43728369	      1.23365651	      1.24957574	      1.49588542	      1.34668058	      2.57899166	      1.48846833	      2.90252504	      1.21149865	      1.29232560	      1.45015870	      0.80987899	      1.49483094	      0.75750579	      0.83741840	      1.27064170	      1.33397076	      1.04231079	      1.41098034	      1.20045452	      1.19925292	      1.12319335	      1.22477245	      1.25584639	      1.31287175	      1.59341280	      0.75959508	      0.73380986
      8.00000000	      0.03200000	      1.03819222	      1.45624488	      1.83586475	      1.60238183	      0.92941655	      1.02208207	      2.09788037	      1.25174523	      1.74730055	      1.43737560	      1.23359853	      1.24966307	      1.49558939	      1.34629399	      2.57947709	      1.48843377	      2.90324404	      1.21142240	      1.29230403	      1.45012696	      0.80960641	      1.49508252	      0.75737266	      0.83757706	      1.27076332	      1.33415220	      1.04203051	      1.41174929	      1.20075162	      1.19955499	      1.12346522	      1.22507654	      1.25618818	      1.31326548	      1.59477180	      0.75964695	      0.73377677
      9.00000000	      0.03600000	      1.03839454	      1.45678618	      1.83576743	      1.60360696	      0.92990269	      1.02326962	      2.09781576	      1.25159212	      1.74725393	      1.43748460	      1.23354072	      1.24975432	      1.49526804	      1.34587043	      2.58001871	      1.48840166	      2.90405654	      1.21133116	      1.29227556	      1.45009480	      0.80930401	      1.49528249	      0.75723065	      0.83773154	      1.27088602	      1.33434694	      1.04172473	      1.41261279	      1.20103644	      1.19984753	      1.12366890	      1.22532468	      1.25662496	      1.31375100	      1.59622747	      0.75971335	      0.73374585
     10.00000000	      0.04000000	      1.03860906	      1.45736938	      1.83567385	      1.60489859	      0.93040552	      1.02451575	      2.09775402	      1.25142646	      1.74721097	      1.43761143	      1.23348403	      1.24984840	      1.49491974	      1.34540772	      2.58062022	      1.48837218	      2.90496796	      1.21122366	      1.29223946	      1.45006194	      0.80896919	      1.49542173	      0.75707950	      0.83788085	      1.27100963	      1.33455609	      1.04139196	      1.41357855	      1.20130496	      1.20012694	      1.12379253	      1.22550654	      1.25716755	      1.31433827	      1.59778329	      0.75979554	      0.73371729
     11.00000000	      0.04400000	      1.03883564	      1.45799557	      1.83558354	      1.60625528	      0.93092378	      1.02581865	      2.09769507	      1.25124761	      1.74717182	      1.43775637	      1.23342969	      1.24994368	      1.49454328	      1.34490441	      2.58128436	      1.48834547	      2.90598174	      1.21109876	      1.29219502	      1.45002803	      0.80859967	      1.49549041	      0.75691922	      0.83802395	      1.27113391	      1.33478065	      1.04103121	      1.41465312	      1.20155253	      1.20038893	      1.12382337	      1.22561093	      1.25782643	      1.31503680	      1.59944031	      0.75989459	      0.73369127
     12.00000000	      0.04800000	      1.03907377	      1.45866500	      1.83549570	      1.60767360	      0.93145559	      1.02717462	      2.09763868	      1.25105510	      1.74713657	      1.43791917	      1.23337927	      1.25003803	      1.49413788	      1.34435981	      2.58201284	      1.48832159	      2.90709929	      1.21095556	      1.29214159	      1.44999257	      0.80819342	      1.49547803	      0.75675003	      0.83815978	      1.27125862	      1.33502152	      1.04064197	      1.41584192	      1.20177382	      1.20062857	      1.12374785	      1.22562574	      1.25861174	      1.31585561	      1.60119725	      0.76001139	      0.73366792
     13.00000000	      0.05200000	      1.03932261	      1.45937712	      1.83540917	      1.60914818	      0.93199845	      1.02857823	      2.09758447	      1.25084866	      1.74710517	      1.43809911	      1.23333460	      1.25012875	      1.49370320	      1.34377393	      2.58280639	      1.48830053	      2.90831999	      1.21079338	      1.29207857	      1.44995502	      0.80774868	      1.49537345	      0.75657239	      0.83828731	      1.27138351	      1.33527956	      1.04022417	      1.41714928	      1.20196291	      1.20084030	      1.12355164	      1.22553810	      1.25953329	      1.31680332	      1.60305065	      0.76014660	      0.73364728
     14.00000000	      0.05600000	      1.03958105	      1.46013075	      1.83532238	      1.61067205	      0.93254943	      1.03002263	      2.09753187	      1.25062814	      1.74707746	      1.43829488	      1.23329784	      1.25021260	      1.49323927	      1.34314750	      2.58366479	      1.48828220	      2.90964117	      1.21061174	      1.29200544	      1.44991469	      0.80726384	      1.49516495	      0.75638690	      0.83840561	      1.27150839	      1.33555562	      1.03977811	      1.41857865	      1.20211334	      1.20101805	      1.12321986	      1.22533442	      1.26060060	      1.31788815	      1.60499522	      0.76030064	      0.73362936
     15.00000000	      0.06000000	      1.03984774	      1.46092414	      1.83523335	      1.61223694	      0.93310528	      1.03149984	      2.09748012	      1.25039354	      1.74705313	      1.43850467	      1.23327144	      1.25028577	      1.49274644	      1.34248189	      2.58458699	      1.48826641	      2.91105830	      1.21041043	      1.29192173	      1.44987079	      0.80673740	      1.49484032	      0.75619432	      0.83851397	      1.27163318	      1.33585064	      1.03930441	      1.42013270	      1.20221823	      1.20115528	      1.12273719	      1.22500060	      1.26182298	      1.31911805	      1.60702417	      0.76047374	      0.73361407
     16.00000000	      0.06400000	      1.04012119	      1.46175520	      1.83513961	      1.61383370	      0.93366265	      1.03300121	      2.09742827	      1.25014497	      1.74703172	      1.43872611	      1.23325813	      1.25034395	      1.49222535	      1.34177901	      2.58557119	      1.48825285	      2.91256501	      1.21018946	      1.29182718	      1.44982240	      0.80616787	      1.49438701	      0.75599550	      0.83861195	      1.27175794	      1.33616563	      1.03880387	      1.42181360	      1.20227041	      1.20124514	      1.12208815	      1.22452216	      1.26320954	      1.32050074	      1.60912976	      0.76066589	      0.73360124
     17.00000000	      0.06800000	      1.04039981	      1.46262158	      1.83503821	      1.61545266	      0.93421821	      1.03451780	      2.09737511	      1.24988261	      1.74701259	      1.43895631	      1.23326086	      1.25038233	      1.49167686	      1.34104130	      2.58661492	      1.48824112	      2.91415327	      1.20994911	      1.29172131	      1.44976849	      0.80555375	      1.49379230	      0.75579135	      0.83869944	      1.27188291	      1.33650182	      1.03827745	      1.42362312	      1.20226258	      1.20128062	      1.12125737	      1.22388452	      1.26476921	      1.32204377	      1.61130364	      0.76087684	      0.73359058
     18.00000000	      0.07200000	      1.04068201	      1.46352081	      1.83492567	      1.61708393	      0.93476885	      1.03604068	      2.09731922	      1.24960668	      1.74699492	      1.43919184	      1.23328283	      1.25039565	      1.49110202	      1.34027166	      2.58771508	      1.48823067	      2.91581343	      1.20968989	      1.29160404	      1.44970793	      0.80489347	      1.49304348	      0.75558280	      0.83877680	      1.27200857	      1.33686059	      1.03772615	      1.42556274	      1.20218743	      1.20125463	      1.12022994	      1.22307327	      1.26651065	      1.32375440	      1.61353719	      0.76110613	      0.73358170
     19.00000000	      0.07600000	      1.04096617	      1.46445031	      1.83479805	      1.61871759	      0.93531173	      1.03756114	      2.09725894	      1.24931750	      1.74697771	      1.43942875	      1.23332735	      1.25037830	      1.49050208	      1.33947330	      2.58886793	      1.48822081	      2.91753421	      1.20941264	      1.29147533	      1.44963943	      0.80418546	      1.49212819	      0.75537078	      0.83884486	      1.27213564	      1.33724352	      1.03715105	      1.42763358	      1.20203781	      1.20116022	      1.11899182	      1.22207448	      1.26844199	      1.32563951	      1.61582173	      0.76135303	      0.73357413
     20.00000000	      0.08000000	      1.04125073	      1.46540742	      1.83465088	      1.62034411	      0.93584447	      1.03907091	      2.09719236	      1.24901544	      1.74695972	      1.43966260	      1.23339788	      1.25032434	      1.48987847	      1.33865023	      2.59006903	      1.48821073	      2.91930266	      1.20911845	      1.29133525	      1.44956165	      0.80342818	      1.49103468	      0.75515624	      0.83890492	      1.27226505	      1.33765234	      1.03655327	      1.42983628	      1.20180693	      1.20099066	      1.11753025	      1.22087509	      1.27057065	      1.32770529	      1.61814860	      0.76161653	      0.73356726
     21.00000000	      0.08400000	      1.04153417	      1.46638940	      1.83447923	      1.62195348	      0.93636483	      1.04056221	      2.09711731	      1.24870091	      1.74693954	      1.43988846	      1.23349790	      1.25022763	      1.48923283	      1.33780659	      2.59131315	      1.48819946	      2.92110418	      1.20880872	      1.29118401	      1.44947311	      0.80262020	      1.48975218	      0.75494012	      0.83895886	      1.27239801	      1.33808888	      1.03593401	      1.43217088	      1.20148846	      1.20073964	      1.11583424	      1.21946328	      1.27290296	      1.32995701	      1.62050923	      0.76189536	      0.73356039
     22.00000000	      0.08800000	      1.04181504	      1.46739335	      1.83427775	      1.62353666	      0.93687129	      1.04202783	      2.09703138	      1.24837441	      1.74691553	      1.44010093	      1.23363087	      1.25008190	      1.48856703	      1.33694707	      2.59259437	      1.48818589	      2.92292241	      1.20848516	      1.29102195	      1.44937228	      0.80176032	      1.48827125	      0.75472336	      0.83900903	      1.27253591	      1.33855502	      1.03529457	      1.43463657	      1.20107675	      1.20040139	      1.11389501	      1.21782887	      1.27544379	      1.33239869	      1.62289506	      0.76218795	      0.73355274
     23.00000000	      0.09200000	      1.04209196	      1.46841622	      1.83404067	      1.62508469	      0.93736265	      1.04346116	      2.09693191	      1.24803652	      1.74688581	      1.44029421	      1.23380011	      1.24988092	      1.48788318	      1.33607686	      2.59390535	      1.48816874	      2.92473925	      1.20814979	      1.29084958	      1.44925755	      0.80084771	      1.48658412	      0.75450693	      0.83905832	      1.27268034	      1.33905260	      1.03463638	      1.43723147	      1.20056697	      1.19997084	      1.11170648	      1.21596371	      1.27819624	      1.33503273	      1.62529755	      0.76249243	      0.73354345
     24.00000000	      0.09600000	      1.04236362	      1.46945471	      1.83376192	      1.62658899	      0.93783820	      1.04485621	      2.09681597	      1.24768785	      1.74684830	      1.44046215	      1.23400880	      1.24961856	      1.48718363	      1.33520155	      2.59523820	      1.48814659	      2.92653491	      1.20780491	      1.29066751	      1.44912722	      0.79988197	      1.48468508	      0.75429179	      0.83911006	      1.27283302	      1.33958332	      1.03396103	      1.43995240	      1.19995529	      1.19944379	      1.10926567	      1.21386211	      1.28116123	      1.33785963	      1.62770812	      0.76280662	      0.73353161
     25.00000000	      0.10000000	      1.04262884	      1.47050526	      1.83343509	      1.62804130	      0.93829760	      1.04620760	      2.09668022	      1.24732912	      1.74680072	      1.44059831	      1.23425977	      1.24928896	      1.48647095	      1.33432716	      2.59658381	      1.48811789	      2.92828794	      1.20745305	      1.29047643	      1.44897958	      0.79886328	      1.48257074	      0.75407894	      0.83916801	      1.27299577	      1.34014870	      1.03327033	      1.44279463	      1.19923900	      1.19881704	      1.10657312	      1.21152116	      1.28433719	      1.34087765	      1.63011804	      0.76312809	      0.73351628
     26.00000000	      0.10400000	      1.04288649	      1.47156400	      1.83305358	      1.62943379	      0.93874093	      1.04751055	      2.09652157	      1.24696106	      1.74674052	      1.44069603	      1.23455553	      1.24888669	      1.48574797	      1.33346010	      2.59793193	      1.48808090	      2.92997534	      1.20709705	      1.29027744	      1.44881287	      0.79779252	      1.48024037	      0.75386938	      0.83923630	      1.27317045	      1.34074991	      1.03256626	      1.44575169	      1.19841669	      1.19808852	      1.10363320	      1.20894113	      1.28771976	      1.34408257	      1.63251844	      0.76345412	      0.73349651
     27.00000000	      0.10800000	      1.04313556	      1.47262673	      1.83261064	      1.63075902	      0.93916865	      1.04876085	      2.09633622	      1.24658448	      1.74666501	      1.44074854	      1.23489808	      1.24840684	      1.48501776	      1.33260712	      2.59927118	      1.48803378	      2.93157269	      1.20673989	      1.29007145	      1.44862530	      0.79667132	      1.47769607	      0.75366415	      0.83931936	      1.27335891	      1.34138776	      1.03185105	      1.44881516	      1.19748836	      1.19725740	      1.10045438	      1.20612571	      1.29130153	      1.34746743	      1.63490021	      0.76378173	      0.73347137
     28.00000000	      0.11200000	      1.04337518	      1.47368889	      1.83209944	      1.63201002	      0.93958151	      1.04995485	      2.09612029	      1.24620025	      1.74657128	      1.44074901	      1.23528887	      1.24784522	      1.48428343	      1.33177528	      2.60058899	      1.48797453	      2.93305434	      1.20638474	      1.28985961	      1.44841508	      0.79550218	      1.47494304	      0.75346431	      0.83942187	      1.27356290	      1.34206258	      1.03112713	      1.45197455	      1.19645550	      1.19632424	      1.09704939	      1.20308226	      1.29507189	      1.35102237	      1.63725400	      0.76410773	      0.73343995
     29.00000000	      0.11600000	      1.04360457	      1.47474559	      1.83151316	      1.63318033	      0.93998061	      1.05108946	      2.09586974	      1.24580927	      1.74645625	      1.44069069	      1.23572869	      1.24719848	      1.48354883	      1.33097189	      2.60187140	      1.48790106	      2.93439357	      1.20603488	      1.28964319	      1.44818044	      0.79428846	      1.47198960	      0.75327093	      0.83954874	      1.27378404	      1.34277414	      1.03039709	      1.45521725	      1.19532121	      1.19529105	      1.09343523	      1.19982194	      1.29901693	      1.35473458	      1.63957021	      0.76442873	      0.73340145
     30.00000000	      0.12000000	      1.04382311	      1.47579161	      1.83084511	      1.63426407	      0.94036730	      1.05216212	      2.09558037	      1.24541248	      1.74631672	      1.44056695	      1.23621762	      1.24646422	      1.48281754	      1.33020447	      2.60310433	      1.48781118	      2.93556296	      1.20569373	      1.28942358	      1.44791961	      0.79303443	      1.46884728	      0.75308509	      0.83970500	      1.27402378	      1.34352164	      1.02966368	      1.45852848	      1.19409019	      1.19416135	      1.08963308	      1.19635977	      1.30311943	      1.35858827	      1.64183908	      0.76474116	      0.73335512
     31.00000000	      0.12400000	      1.04403028	      1.47682154	      1.83008876	      1.63525605	      0.94074322	      1.05317086	      2.09524786	      1.24501089	      1.74614939	      1.44037144	      1.23675495	      1.24564111	      1.48209348	      1.32948066	      2.60427216	      1.48770263	      2.93653464	      1.20536475	      1.28920230	      1.44763087	      0.79174519	      1.46553073	      0.75290783	      0.83989579	      1.27428330	      1.34430366	      1.02892973	      1.46189148	      1.19276878	      1.19294017	      1.08566800	      1.19271452	      1.30735905	      1.36256481	      1.64405076	      0.76504132	      0.73330036
     32.00000000	      0.12800000	      1.04422575	      1.47782977	      1.82923791	      1.63615187	      0.94111026	      1.05411430	      2.09486785	      1.24460553	      1.74595090	      1.44009812	      1.23733915	      1.24472899	      1.48138074	      1.32880817	      2.60535798	      1.48757312	      2.93728075	      1.20505133	      1.28898103	      1.44731258	      0.79042664	      1.46205759	      0.75274017	      0.84012632	      1.27456355	      1.34511816	      1.02819808	      1.46528767	      1.19136487	      1.19163408	      1.08156851	      1.18890848	      1.31171252	      1.36664292	      1.64619542	      0.76532544	      0.73323669
     33.00000000	      0.13200000	      1.04440930	      1.47881071	      1.82828671	      1.63694805	      0.94147058	      1.05499171	      2.09443598	      1.24419746	      1.74571788	      1.43974140	      1.23796784	      1.24372891	      1.48068358	      1.32819468	      2.60634524	      1.48742034	      2.93777372	      1.20475719	      1.28876158	      1.44696314	      0.78908532	      1.45844831	      0.75258305	      0.84040185	      1.27486515	      1.34596253	      1.02747150	      1.46869700	      1.18988782	      1.19025110	      1.07736597	      1.18496718	      1.31615404	      1.37079900	      1.64826348	      0.76558969	      0.73316377
     34.00000000	      0.13600000	      1.04458086	      1.47975885	      1.82722983	      1.63764217	      0.94182662	      1.05580310	      2.09394795	      1.24378779	      1.74544701	      1.43929619	      1.23863777	      1.24264320	      1.48000634	      1.32764777	      2.60721690	      1.48724202	      2.93798705	      1.20448575	      1.28854593	      1.44658108	      0.78772828	      1.45472580	      0.75243732	      0.84072761	      1.27518844	      1.34683364	      1.02675259	      1.47209833	      1.18834830	      1.18880062	      1.07309392	      1.18091885	      1.32065566	      1.37500753	      1.65024576	      0.76583023	      0.73308144
     35.00000000	      0.14000000	      1.04474050	      1.48066890	      1.82606250	      1.63823294	      0.94218112	      1.05654920	      2.09339958	      1.24337765	      1.74513506	      1.43875799	      1.23934486	      1.24147547	      1.47935348	      1.32717481	      2.60795598	      1.48703595	      2.93789542	      1.20424046	      1.28833622	      1.44616501	      0.78636294	      1.45091509	      0.75230371	      0.84110885	      1.27553344	      1.34772784	      1.02604376	      1.47546975	      1.18675816	      1.18729327	      1.06878743	      1.17679404	      1.32518782	      1.37924146	      1.65213369	      0.76604328	      0.73298970
     36.00000000	      0.14400000	      1.04488842	      1.48153586	      1.82478063	      1.63872024	      0.94253710	      1.05723156	      2.09278685	      1.24296818	      1.74477893	      1.43812300	      1.24008419	      1.24023063	      1.47872948	      1.32678288	      2.60854577	      1.48680002	      2.93747529	      1.20402476	      1.28813477	      1.44571366	      0.78499697	      1.44704289	      0.75218282	      0.84155069	      1.27589980	      1.34864103	      1.02534706	      1.47878888	      1.18513028	      1.18574079	      1.06448256	      1.17262522	      1.32971971	      1.38347265	      1.65391941	      0.76622516	      0.73288876
     37.00000000	      0.14800000	      1.04502499	      1.48235509	      1.82338090	      1.63910510	      0.94289784	      1.05785253	      2.09210599	      1.24256056	      1.74437570	      1.43738815	      1.24085007	      1.23891490	      1.47813879	      1.32647862	      2.60897015	      1.48653224	      2.93670517	      1.20384201	      1.28794403	      1.44522592	      0.78363816	      1.44313716	      0.75207510	      0.84205814	      1.27628680	      1.34956867	      1.02466421	      1.48203311	      1.18347836	      1.18415589	      1.06021591	      1.16844631	      1.33421977	      1.38767224	      1.65559583	      0.76637235	      0.73277904
     38.00000000	      0.15200000	      1.04515070	      1.48312237	      1.82186088	      1.63938966	      0.94326690	      1.05841524	      2.09135334	      1.24215593	      1.74392270	      1.43655119	      1.24163603	      1.23753576	      1.47758594	      1.32626850	      2.60921377	      1.48623078	      2.93556619	      1.20369549	      1.28776663	      1.44470080	      0.78229433	      1.43922657	      0.75198090	      0.84263595	      1.27669330	      1.35050580	      1.02399653	      1.48517976	      1.18181675	      1.18255205	      1.05602421	      1.16429234	      1.33865610	      1.39181107	      1.65715675	      0.76648150	      0.73266118
     39.00000000	      0.15600000	      1.04526619	      1.48383385	      1.82021903	      1.63957705	      0.94364804	      1.05892358	      2.09052596	      1.24175549	      1.74341749	      1.43561071	      1.24243500	      1.23610187	      1.47707533	      1.32615821	      2.60926235	      1.48589388	      2.93404206	      1.20358842	      1.28760528	      1.44413749	      0.78097320	      1.43533998	      0.75190042	      0.84328861	      1.27711774	      1.35144707	      1.02334487	      1.48820635	      1.18016026	      1.18094328	      1.05194381	      1.16019890	      1.34299696	      1.39586010	      1.65859678	      0.76654954	      0.73253606
     40.00000000	      0.16000000	      1.04537225	      1.48448617	      1.81845485	      1.63967127	      0.94404522	      1.05938222	      2.08962084	      1.24136038	      1.74285791	      1.43456616	      1.24323932	      1.23462292	      1.47661128	      1.32615294	      2.60910288	      1.48552030	      2.93211961	      1.20352390	      1.28746274	      1.44353534	      0.77968225	      1.43150580	      0.75183377	      0.84402027	      1.27755812	      1.35238683	      1.02270967	      1.49109087	      1.17852383	      1.17934392	      1.04801020	      1.15620164	      1.34721130	      1.39979097	      1.65991145	      0.76657368	      0.73240481
     41.00000000	      0.16400000	      1.04546975	      1.48507640	      1.81656884	      1.63967705	      0.94446261	      1.05979654	      2.08863552	      1.24097176	      1.74224212	      1.43341783	      1.24404100	      1.23310945	      1.47619800	      1.32625724	      2.60872400	      1.48510870	      2.92978880	      1.20350498	      1.28734211	      1.44289385	      0.77842860	      1.42775135	      0.75178093	      0.84483465	      1.27801208	      1.35331922	      1.02209089	      1.49381211	      1.17692229	      1.17776825	      1.04425744	      1.15233552	      1.35126934	      1.40357646	      1.66109719	      0.76655146	      0.73226875
     42.00000000	      0.16800000	      1.04555969	      1.48560213	      1.81456256	      1.63959967	      0.94490451	      1.06017265	      2.08756777	      1.24059077	      1.74156864	      1.43216673	      1.24483181	      1.23157255	      1.47583945	      1.32647500	      2.60811624	      1.48465809	      2.92704333	      1.20353464	      1.28724635	      1.44221274	      0.77721887	      1.42410226	      0.75174180	      0.84573503	      1.27847691	      1.35423827	      1.02148803	      1.49635008	      1.17537000	      1.17623023	      1.04071749	      1.14863414	      1.35514321	      1.40719114	      1.66215133	      0.76648086	      0.73212946
     43.00000000	      0.17200000	      1.04564314	      1.48606148	      1.81243859	      1.63944481	      0.94537540	      1.06051741	      2.08641608	      1.24021850	      1.74083631	      1.43081461	      1.24560351	      1.23002362	      1.47553938	      1.32680935	      2.60727230	      1.48416774	      2.92388018	      1.20361576	      1.28717853	      1.44149187	      0.77605900	      1.42058188	      0.75171621	      0.84672421	      1.27894959	      1.35513805	      1.02090018	      1.49868636	      1.17388053	      1.17474314	      1.03741973	      1.14512904	      1.35880750	      1.41061182	      1.66307218	      0.76636029	      0.73198870
     44.00000000	      0.17600000	      1.04572123	      1.48645310	      1.81020053	      1.63921847	      0.94587988	      1.06083843	      2.08517920	      1.23985601	      1.74004437	      1.42936381	      1.24634799	      1.22847414	      1.47530126	      1.32726268	      2.60618720	      1.48363722	      2.92030017	      1.20375117	      1.28714175	      1.44073129	      0.77495421	      1.41721084	      0.75170390	      0.84780442	      1.27942693	      1.35601277	      1.02032602	      1.50080442	      1.17246643	      1.17331933	      1.03439054	      1.14184916	      1.36223972	      1.41381804	      1.66385904	      0.76618867	      0.73184841
     45.00000000	      0.18000000	      1.04579514	      1.48677619	      1.80785292	      1.63892675	      0.94642262	      1.06114411	      2.08385633	      1.23950434	      1.73919242	      1.42781720	      1.24705745	      1.22693533	      1.47512821	      1.32783659	      2.60485845	      1.48306611	      2.91630765	      1.20394355	      1.28713914	      1.43993122	      0.77390887	      1.41400671	      0.75170456	      0.84897738	      1.27990556	      1.35685688	      1.01976387	      1.50268991	      1.17113903	      1.17196998	      1.03165307	      1.13882037	      1.36542064	      1.41679232	      1.66451221	      0.76596547	      0.73171072
     46.00000000	      0.18400000	      1.04586613	      1.48703047	      1.80540115	      1.63857582	      0.94700837	      1.06144364	      2.08244718	      1.23916447	      1.73828043	      1.42617811	      1.24772454	      1.22541797	      1.47502301	      1.32853188	      2.60328607	      1.48245472	      2.91191050	      1.20419548	      1.28717374	      1.43909206	      0.77292651	      1.41098370	      0.75171782	      0.85024419	      1.28038204	      1.35766516	      1.01921174	      1.50433084	      1.16990820	      1.17070490	      1.02922700	      1.13606507	      1.36833458	      1.41952053	      1.66503299	      0.76569077	      0.73157791
     47.00000000	      0.18800000	      1.04593545	      1.48721620	      1.80285138	      1.63817176	      0.94764183	      1.06174697	      2.08095187	      1.23883735	      1.73730872	      1.42445018	      1.24834253	      1.22393207	      1.47498801	      1.32934861	      2.60147258	      1.48180301	      2.90711987	      1.20450935	      1.28724855	      1.43821437	      0.77200972	      1.40815248	      0.75174332	      0.85160533	      1.28085294	      1.35843288	      1.01866737	      1.50571780	      1.16878224	      1.16953234	      1.02712843	      1.13360188	      1.37096968	      1.42199202	      1.66542369	      0.76536524	      0.73145239
     48.00000000	      0.19200000	      1.04600442	      1.48733415	      1.80021038	      1.63772046	      0.94832760	      1.06206480	      2.07937097	      1.23852389	      1.73627795	      1.42263726	      1.24890545	      1.22248663	      1.47502518	      1.33028604	      2.59942301	      1.48111177	      2.90195000	      1.20488737	      1.28736643	      1.43729884	      0.77116019	      1.40551999	      0.75178063	      0.85306070	      1.28131494	      1.35915581	      1.01812832	      1.50684405	      1.16776775	      1.16845887	      1.02536983	      1.13144542	      1.37331801	      1.42419985	      1.66568761	      0.76499025	      0.73133669
     49.00000000	      0.19600000	      1.04607437	      1.48738554	      1.79748540	      1.63722753	      0.94907010	      1.06240842	      2.07770545	      1.23822495	      1.73518908	      1.42074331	      1.24940817	      1.22108942	      1.47513598	      1.33134274	      2.59714482	      1.48038161	      2.89641791	      1.20533148	      1.28753011	      1.43634635	      0.77037866	      1.40308946	      0.75182935	      0.85460954	      1.28176482	      1.35983035	      1.01759198	      1.50770558	      1.16686957	      1.16748928	      1.02396005	      1.12960615	      1.37537563	      1.42614077	      1.66582898	      0.76456783	      0.73123345
     50.00000000	      0.20000000	      1.04614663	      1.48737206	      1.79468410	      1.63669826	      0.94987348	      1.06278970	      2.07595673	      1.23794138	      1.73404338	      1.41877235	      1.24984649	      1.21974687	      1.47532144	      1.33251655	      2.59464761	      1.47961346	      2.89054314	      1.20584334	      1.28774213	      1.43535790	      0.76966501	      1.40086049	      0.75188908	      0.85625052	      1.28219962	      1.36045355	      1.01705566	      1.50830114	      1.16609073	      1.16662656	      1.02290438	      1.12809039	      1.37714252	      1.42781518	      1.66585294	      0.76410066	      0.73114537
     51.00000000	      0.20400000	      1.04622255	      1.48729580	      1.79181445	      1.63613761	      0.95074151	      1.06322092	      2.07412656	      1.23767396	      1.73284240	      1.41672836	      1.25021717	      1.21846400	      1.47558213	      1.33380469	      2.59194320	      1.47880844	      2.88434738	      1.20642425	      1.28800482	      1.43433460	      0.76901830	      1.39882934	      0.75195942	      0.85798168	      1.28261661	      1.36102313	      1.01651662	      1.50863212	      1.16543258	      1.16587197	      1.02220476	      1.12690045	      1.37862235	      1.42922692	      1.66576546	      0.76359205	      0.73107517
     52.00000000	      0.20800000	      1.04630346	      1.48715925	      1.78888464	      1.63555016	      0.95167751	      1.06371461	      2.07221707	      1.23742344	      1.73158793	      1.41461529	      1.25051785	      1.21724443	      1.47591814	      1.33520376	      2.58904474	      1.47796782	      2.87785416	      1.20707515	      1.28832024	      1.43327773	      0.76843684	      1.39698923	      0.75203997	      0.85980049	      1.28301330	      1.36153744	      1.01597212	      1.50870243	      1.16489485	      1.16522515	      1.02185997	      1.12603486	      1.37982222	      1.43038303	      1.66557325	      0.76304587	      0.73102557
     53.00000000	      0.21200000	      1.04639066	      1.48696520	      1.78590301	      1.63494015	      0.95268428	      1.06428337	      2.07023068	      1.23719053	      1.73028213	      1.41243703	      1.25074707	      1.21609046	      1.47632917	      1.33670986	      2.58596745	      1.47709302	      2.87108843	      1.20779657	      1.28869019	      1.43218863	      0.76791831	      1.39533075	      0.75213035	      0.86170393	      1.28338750	      1.36199546	      1.01541949	      1.50851832	      1.16447576	      1.16468422	      1.02186589	      1.12548865	      1.38075224	      1.43129334	      1.66528369	      0.76246648	      0.73099929
     54.00000000	      0.21600000	      1.04648542	      1.48671674	      1.78287805	      1.63431147	      0.95376404	      1.06493964	      2.06817014	      1.23697586	      1.72892690	      1.41019741	      1.25090414	      1.21500317	      1.47681450	      1.33831851	      2.58272706	      1.47618560	      2.86407622	      1.20858858	      1.28911613	      1.43106874	      0.76745986	      1.39384232	      0.75223018	      0.86368844	      1.28373728	      1.36239672	      1.01485616	      1.50808814	      1.16417222	      1.16424596	      1.02221571	      1.12525368	      1.38142518	      1.43197012	      1.66490466	      0.76185862	      0.73099894
     55.00000000	      0.22000000	      1.04658889	      1.48641717	      1.77981832	      1.63366764	      0.95491834	      1.06569549	      2.06603840	      1.23678005	      1.72752477	      1.40790021	      1.25098910	      1.21398252	      1.47737308	      1.34002515	      2.57934018	      1.47524721	      2.85684412	      1.20945085	      1.28959919	      1.42991961	      0.76705824	      1.39251062	      0.75233909	      0.86575009	      1.28406100	      1.36274129	      1.01427970	      1.50742205	      1.16397997	      1.16390604	      1.02290023	      1.12531900	      1.38185598	      1.43242768	      1.66444438	      0.76122732	      0.73102705
     56.00000000	      0.22400000	      1.04670214	      1.48606997	      1.77673241	      1.63301181	      0.95614805	      1.06656233	      2.06383865	      1.23660364	      1.72607824	      1.40554914	      1.25100259	      1.21302758	      1.47800359	      1.34182472	      2.57582379	      1.47427961	      2.84941903	      1.21038257	      1.29014020	      1.42874283	      0.76670987	      1.39132107	      0.75245672	      0.86788457	      1.28435723	      1.36302965	      1.01368784	      1.50653182	      1.16389373	      1.16365910	      1.02390803	      1.12567127	      1.38206134	      1.43268185	      1.66391128	      0.76057775	      0.73108599
     57.00000000	      0.22800000	      1.04682611	      1.48567868	      1.77362894	      1.63234666	      0.95745334	      1.06755071	      2.06157423	      1.23644716	      1.72458995	      1.40314783	      1.25094577	      1.21213662	      1.47870450	      1.34371207	      2.57219488	      1.47328468	      2.84182746	      1.21138258	      1.29073960	      1.42754005	      0.76641097	      1.39025825	      0.75258273	      0.87008731	      1.28462479	      1.36326270	      1.01307856	      1.50543044	      1.16390738	      1.16349902	      1.02522573	      1.12629502	      1.38205919	      1.43274964	      1.66331374	      0.75991513	      0.73117795
     58.00000000	      0.23200000	      1.04696154	      1.48524686	      1.77051648	      1.63167440	      0.95883367	      1.06867003	      2.05924859	      1.23631120	      1.72306257	      1.40069981	      1.25082020	      1.21130729	      1.47947417	      1.34568209	      2.56847039	      1.47226418	      2.83409551	      1.21244939	      1.29139765	      1.42631295	      0.76615770	      1.38930629	      0.75271676	      0.87235355	      1.28486271	      1.36344158	      1.01245008	      1.50413188	      1.16401409	      1.16341903	      1.02683815	      1.12717308	      1.38186836	      1.43264875	      1.66265987	      0.75924459	      0.73130492
     59.00000000	      0.23600000	      1.04710898	      1.48477798	      1.76740358	      1.63099666	      0.96028783	      1.06992835	      2.05686515	      1.23619603	      1.72149883	      1.39820849	      1.25062777	      1.21053682	      1.48031090	      1.34772976	      2.56466571	      1.47122005	      2.82624804	      1.21358124	      1.29211427	      1.42506324	      0.76594618	      1.38844924	      0.75285851	      0.87467845	      1.28507016	      1.36356772	      1.01180091	      1.50265076	      1.16420645	      1.16341187	      1.02872849	      1.12828686	      1.38150808	      1.43239720	      1.66195732	      0.75857103	      0.73146865
     60.00000000	      0.24000000	      1.04726874	      1.48427534	      1.76429868	      1.63031433	      0.96181395	      1.07133222	      2.05442774	      1.23610219	      1.71990148	      1.39567706	      1.25037057	      1.20982208	      1.48121321	      1.34985038	      2.56079631	      1.47015420	      2.81830870	      1.21477625	      1.29288925	      1.42379265	      0.76577265	      1.38767138	      0.75300767	      0.87705715	      1.28524648	      1.36364265	      1.01112985	      1.50100205	      1.16447661	      1.16346991	      1.03087851	      1.12961662	      1.38099763	      1.43201295	      1.66121295	      0.75789905	      0.73167062
     61.00000000	      0.24400000	      1.04744086	      1.48374199	      1.76121014	      1.62962754	      0.96340959	      1.07288652	      2.05193979	      1.23603044	      1.71827327	      1.39310848	      1.25005079	      1.20915975	      1.48217967	      1.35203958	      2.55687626	      1.46906851	      2.81029940	      1.21603248	      1.29372227	      1.42250289	      0.76563350	      1.38695742	      0.75316401	      0.87948491	      1.28539111	      1.36366803	      1.01043603	      1.49920081	      1.16481631	      1.16358526	      1.03326864	      1.13114174	      1.38035604	      1.43151360	      1.66043264	      0.75723283	      0.73191204
     62.00000000	      0.24800000	      1.04762505	      1.48318061	      1.75814620	      1.62893538	      0.96507179	      1.07459434	      2.04940478	      1.23598125	      1.71661684	      1.39050538	      1.24967069	      1.20854639	      1.48320921	      1.35429384	      2.55291828	      1.46796473	      2.80224010	      1.21734810	      1.29461306	      1.42119567	      0.76552534	      1.38629267	      0.75332731	      0.88195714	      1.28550357	      1.36364548	      1.00971893	      1.49726182	      1.16521701	      1.16374981	      1.03587811	      1.13284093	      1.37960175	      1.43091608	      1.65962098	      0.75657605	      0.73219386
     63.00000000	      0.25200000	      1.04782073	      1.48259341	      1.75511493	      1.62823588	      0.96679712	      1.07645698	      2.04682609	      1.23595536	      1.71493479	      1.38786993	      1.24923249	      1.20797849	      1.48430116	      1.35661007	      2.54893426	      1.46684482	      2.79414858	      1.21872153	      1.29556145	      1.41987266	      0.76544507	      1.38566318	      0.75349746	      0.88446951	      1.28558339	      1.36357662	      1.00897838	      1.49519943	      1.16566988	      1.16395533	      1.03868510	      1.13469240	      1.37875243	      1.43023643	      1.65878107	      0.75593182	      0.73251671
     64.00000000	      0.25600000	      1.04802694	      1.48198207	      1.75212423	      1.62752577	      0.96858181	      1.07847392	      2.04420695	      1.23595383	      1.71322954	      1.38520381	      1.24873832	      1.20745252	      1.48545540	      1.35898625	      2.54493427	      1.46571039	      2.78604032	      1.22015154	      1.29656753	      1.41853551	      0.76538990	      1.38505577	      0.75367441	      0.88701806	      1.28563014	      1.36346294	      1.00821453	      1.49302724	      1.16616590	      1.16419344	      1.04166681	      1.13667399	      1.37782473	      1.42948964	      1.65791426	      0.75530265	      0.73288095
     65.00000000	      0.26000000	      1.04824238	      1.48134766	      1.74918176	      1.62680040	      0.97042180	      1.08064289	      2.04155038	      1.23597779	      1.71150338	      1.38250804	      1.24819015	      1.20696496	      1.48667236	      1.36142114	      2.54092718	      1.46456301	      2.77792829	      1.22163735	      1.29763170	      1.41718581	      0.76535738	      1.38445808	      0.75385822	      0.88959921	      1.28564335	      1.36330578	      1.00742791	      1.49075790	      1.16669584	      1.16445570	      1.04479963	      1.13876337	      1.37683415	      1.42868944	      1.65701998	      0.75469039	      0.73328668
     66.00000000	      0.26400000	      1.04846538	      1.48069056	      1.74629492	      1.62605370	      0.97231288	      1.08296004	      2.03885916	      1.23602871	      1.70975842	      1.37978294	      1.24758977	      1.20651226	      1.48795339	      1.36391488	      2.53692043	      1.46340415	      2.76982293	      1.22317917	      1.29875512	      1.41582509	      0.76534539	      1.38385857	      0.75404906	      0.89220991	      1.28562251	      1.36310632	      1.00661936	      1.48840302	      1.16725035	      1.16473361	      1.04805927	      1.14093811	      1.37579493	      1.42784823	      1.65609564	      0.75409621	      0.73373370
     67.00000000	      0.26800000	      1.04869390	      1.48001048	      1.74347083	      1.62527811	      0.97425070	      1.08542010	      2.03613586	      1.23610844	      1.70799656	      1.37702799	      1.24693876	      1.20609086	      1.48930056	      1.36646885	      2.53292008	      1.46223512	      2.76173207	      1.22477730	      1.29993923	      1.41445483	      0.76535218	      1.38324660	      0.75424721	      0.89484768	      1.28556711	      1.36286554	      1.00579002	      1.48597294	      1.16781994	      1.16501862	      1.05142084	      1.14317586	      1.37471990	      1.42697699	      1.65513658	      0.75352059	      0.73422155
     68.00000000	      0.27200000	      1.04892557	      1.47930642	      1.74071617	      1.62446464	      0.97623097	      1.08801664	      2.03338277	      1.23621941	      1.70621950	      1.37424180	      1.24623844	      1.20569713	      1.49071708	      1.36908584	      2.52893077	      1.46105713	      2.75366087	      1.22643353	      1.30118624	      1.41307642	      0.76537631	      1.38261237	      0.75445307	      0.89751068	      1.28547656	      1.36258421	      1.00494133	      1.48347673	      1.16839509	      1.16530222	      1.05485907	      1.14545442	      1.37362047	      1.42608517	      1.65413602	      0.75296328	      0.73474952
     69.00000000	      0.27600000	      1.04915767	      1.47857664	      1.73803723	      1.62360282	      0.97824947	      1.09074229	      2.03060193	      1.23636423	      1.70442872	      1.37142200	      1.24548985	      1.20532735	      1.49220719	      1.37177022	      2.52495575	      1.45987118	      2.74561173	      1.22815015	      1.30249918	      1.41169116	      0.76541665	      1.38194698	      0.75466717	      0.90019778	      1.28535027	      1.36226292	      1.00407498	      1.48092208	      1.16896623	      1.16557592	      1.05834841	      1.14775193	      1.37250653	      1.42518072	      1.65308508	      0.75242334	      0.73531665
     70.00000000	      0.28000000	      1.04938716	      1.47781871	      1.73543978	      1.62268080	      0.98030215	      1.09358904	      2.02779512	      1.23654643	      1.70262551	      1.36856521	      1.24469375	      1.20497768	      1.49377656	      1.37452802	      2.52099696	      1.45867820	      2.73758467	      1.22993056	      1.30388184	      1.41030026	      0.76547240	      1.38124235	      0.75489016	      0.90290861	      1.28518759	      1.36190202	      1.00319288	      1.47831521	      1.16952382	      1.16583129	      1.06186324	      1.15004692	      1.37138648	      1.42427004	      1.65197286	      0.75189911	      0.73592174
     71.00000000	      0.28400000	      1.04961074	      1.47702947	      1.73292900	      1.62168536	      0.98238520	      1.09654844	      2.02496388	      1.23677026	      1.70081094	      1.36566692	      1.24385061	      1.20464405	      1.49543201	      1.37736700	      2.51705507	      1.45747896	      2.72957708	      1.23177910	      1.30533894	      1.40890485	      0.76554301	      1.38049119	      0.75512282	      0.90564359	      1.28498786	      1.36150168	      1.00229714	      1.47566091	      1.17005836	      1.16605998	      1.06537803	      1.15231844	      1.37026722	      1.42335802	      1.65078643	      0.75138829	      0.73656337
     72.00000000	      0.28800000	      1.04982484	      1.47620507	      1.73050943	      1.62060196	      0.98449509	      1.09961195	      2.02210956	      1.23704059	      1.69898592	      1.36272154	      1.24296059	      1.20432212	      1.49718186	      1.38029674	      2.51312995	      1.45627407	      2.72158432	      1.23370126	      1.30687607	      1.40750594	      0.76562820	      1.37968690	      0.75536607	      0.90840393	      1.28475036	      1.36106184	      1.00139001	      1.47296245	      1.17056044	      1.16625372	      1.06886749	      1.15454612	      1.36915418	      1.42244812	      1.64951099	      0.75088795	      0.73723996
     73.00000000	      0.29200000	      1.05002566	      1.47534096	      1.72818493	      1.61941482	      0.98662860	      1.10277108	      2.01923329	      1.23736319	      1.69715117	      1.35972231	      1.24202358	      1.20400723	      1.49903588	      1.38332848	      2.50921959	      1.45506407	      2.71359969	      1.23570352	      1.30849984	      1.40610445	      0.76572793	      1.37882349	      0.75562097	      0.91119164	      1.28447437	      1.36058226	      1.00047388	      1.47022161	      1.17102071	      1.16640433	      1.07230676	      1.15671028	      1.36805140	      1.42154239	      1.64812991	      0.75039460	      0.73794974
     74.00000000	      0.29600000	      1.05020925	      1.47443195	      1.72595856	      1.61810692	      0.98878284	      1.10601763	      2.01633609	      1.23774468	      1.69530728	      1.35666129	      1.24103917	      1.20369428	      1.50100538	      1.38647578	      2.50532221	      1.45384937	      2.70561488	      1.23779333	      1.31021775	      1.40470116	      0.76584239	      1.37789545	      0.75588873	      0.91400950	      1.28415910	      1.36006245	      0.99955123	      1.46743864	      1.17142994	      1.16650369	      1.07567159	      1.15879195	      1.36696165	      1.42064162	      1.64662481	      0.74990426	      0.73869082
     75.00000000	      0.30000000	      1.05037149	      1.47347215	      1.72383255	      1.61666011	      0.99095524	      1.10934385	      2.01341887	      1.23819265	      1.69345472	      1.35352939	      1.24000672	      1.20337770	      1.50310320	      1.38975356	      2.50143504	      1.45263030	      2.69762034	      1.23997956	      1.31203864	      1.40329680	      0.76597198	      1.37689760	      0.75617073	      0.91686101	      1.28380372	      1.35950175	      0.99862457	      1.46461235	      1.17177902	      1.16654377	      1.07893846	      1.16077292	      1.36588646	      1.41974542	      1.64497575	      0.74941255	      0.73946121
     76.00000000	      0.30400000	      1.05050818	      1.47245508	      1.72180825	      1.61505508	      0.99314354	      1.11274257	      2.01048219	      1.23871561	      1.69159385	      1.35031639	      1.23892532	      1.20305134	      1.50534368	      1.39317862	      2.49755503	      1.45140713	      2.68960572	      1.24227143	      1.31397197	      1.40189196	      0.76611729	      1.37582493	      0.75646853	      0.91975032	      1.28340735	      1.35889925	      0.99769647	      1.46174007	      1.17205894	      1.16651656	      1.08208475	      1.16263578	      1.36482635	      1.41885241	      1.64316126	      0.74891479	      0.74025884
     77.00000000	      0.30800000	      1.05061506	      1.47137360	      1.71988608	      1.61327150	      0.99534573	      1.11620725	      2.00752734	      1.23932319	      1.68972509	      1.34701094	      1.23779389	      1.20270842	      1.50774265	      1.39676945	      2.49367918	      1.45018009	      2.68156043	      1.24467969	      1.31602833	      1.40048715	      0.76627912	      1.37467248	      0.75678389	      0.92268213	      1.28296902	      1.35825380	      0.99676950	      1.45881773	      1.17226076	      1.16641408	      1.08508884	      1.16436391	      1.36378091	      1.41796032	      1.64115849	      0.74840610	      0.74108165
     78.00000000	      0.31200000	      1.05068786	      1.47022001	      1.71806549	      1.61128795	      0.99755999	      1.11973203	      2.00455495	      1.24002587	      1.68784875	      1.34360068	      1.23661113	      1.20234146	      1.51031729	      1.40054610	      2.48980480	      1.44894938	      2.67347418	      1.24721558	      1.31821921	      1.39908280	      0.76645844	      1.37343509	      0.75711876	      0.92566159	      1.28248764	      1.35756403	      0.99584622	      1.45583995	      1.17237565	      1.16622833	      1.08793024	      1.16594146	      1.36274898	      1.41706623	      1.63894334	      0.74788157	      0.74192757
     79.00000000	      0.31600000	      1.05072234	      1.46898601	      1.71634494	      1.60908206	      0.99978462	      1.12331168	      2.00156599	      1.24083516	      1.68596510	      1.34007231	      1.23537563	      1.20194223	      1.51308611	      1.40452974	      2.48592985	      1.44771520	      2.66533763	      1.24989115	      1.32055696	      1.39767925	      0.76665643	      1.37210730	      0.75747534	      0.92869414	      1.28196205	      1.35682831	      0.99492913	      1.45280005	      1.17239484	      1.16595128	      1.09058963	      1.16735334	      1.36172888	      1.41616667	      1.63649056	      0.74733632	      0.74279459
     80.00000000	      0.32000000	      1.05071435	      1.46766279	      1.71472187	      1.60663052	      1.00201791	      1.12694149	      1.99856159	      1.24176359	      1.68407459	      1.33641167	      1.23408587	      1.20150168	      1.51606870	      1.40874287	      2.48205332	      1.44647784	      2.65714313	      1.25271904	      1.32305469	      1.39627680	      0.76687445	      1.37068315	      0.75785610	      0.93178538	      1.28139089	      1.35604473	      0.99402073	      1.44969026	      1.17230958	      1.16557479	      1.09304896	      1.16858518	      1.36071853	      1.41525790	      1.63377394	      0.74676572	      0.74368078
     81.00000000	      0.32400000	      1.05065984	      1.46624100	      1.71319274	      1.60390893	      1.00425800	      1.13061718	      1.99554310	      1.24282433	      1.68217772	      1.33260392	      1.23274029	      1.20100995	      1.51928558	      1.41320877	      2.47817559	      1.44523757	      2.64888545	      1.25571221	      1.32572623	      1.39487569	      0.76711406	      1.36915601	      0.75826377	      0.93494085	      1.28077268	      1.35521110	      0.99312344	      1.44650177	      1.17211113	      1.16509062	      1.09529145	      1.16962324	      1.35971571	      1.41433604	      1.63076639	      0.74616550	      0.74458435
     82.00000000	      0.32800000	      1.05055493	      1.46471089	      1.71175296	      1.60089272	      1.00650301	      1.13433461	      1.99251224	      1.24403146	      1.68027524	      1.32863368	      1.23133730	      1.20045630	      1.52275783	      1.41795113	      2.47429886	      1.44399479	      2.64056230	      1.25888415	      1.32858574	      1.39347612	      0.76737701	      1.36751848	      0.75870135	      0.93816586	      1.28010571	      1.35432494	      0.99223964	      1.44322494	      1.17179074	      1.16449040	      1.09730158	      1.17045438	      1.35871826	      1.41339735	      1.62744019	      0.74553191	      0.74550369
     83.00000000	      0.33200000	      1.05039596	      1.46306231	      1.71039698	      1.59755608	      1.00875047	      1.13808961	      1.98947077	      1.24540003	      1.67836798	      1.32448526	      1.22987540	      1.19982918	      1.52650738	      1.42299414	      2.47042770	      1.44274999	      2.63217547	      1.26224807	      1.33164807	      1.39207828	      0.76766525	      1.36576232	      0.75917219	      0.94146528	      1.27938812	      1.35338348	      0.99137166	      1.43984953	      1.17133966	      1.16376561	      1.09906514	      1.17106598	      1.35772424	      1.41243837	      1.62376718	      0.74486192	      0.74643733
     84.00000000	      0.33600000	      1.05017953	      1.46128484	      1.70911825	      1.59387299	      1.01099750	      1.14187768	      1.98642100	      1.24694518	      1.67645707	      1.32014287	      1.22835318	      1.19911620	      1.53055583	      1.42836148	      2.46656877	      1.44150382	      2.62373082	      1.26581694	      1.33492783	      1.39068237	      0.76798090	      1.36387843	      0.75967992	      0.94484336	      1.27861781	      1.35238371	      0.99052177	      1.43636497	      1.17074911	      1.16290762	      1.10056913	      1.17144596	      1.35673218	      1.41145614	      1.61971911	      0.74415331	      0.74738405
     85.00000000	      0.34000000	      1.04990255	      1.45936796	      1.70790921	      1.58981727	      1.01324058	      1.14569366	      1.98336626	      1.24868263	      1.67454395	      1.31559087	      1.22676942	      1.19830424	      1.53492476	      1.43407624	      2.46273150	      1.44025710	      2.61524056	      1.26960310	      1.33843940	      1.38928860	      0.76832627	      1.36185693	      0.76022849	      0.94830347	      1.27779258	      1.35132237	      0.98969219	      1.43276065	      1.17001038	      1.16190774	      1.10180184	      1.17158270	      1.35574123	      1.41044837	      1.61526799	      0.74340487	      0.74834285
     86.00000000	      0.34400000	      1.04956232	      1.45730112	      1.70676134	      1.58536290	      1.01547540	      1.14953141	      1.98030986	      1.25062824	      1.67263040	      1.31081412	      1.22512318	      1.19737950	      1.53963476	      1.44016039	      2.45892816	      1.43901089	      2.60672145	      1.27361828	      1.34219686	      1.38789725	      0.76870381	      1.35968729	      0.76082212	      0.95184791	      1.27691005	      1.35019601	      0.98888510	      1.42902629	      1.16911484	      1.16075730	      1.10275272	      1.17146508	      1.35475131	      1.40941362	      1.61038645	      0.74261653	      0.74931295
     87.00000000	      0.34800000	      1.04915653	      1.45507399	      1.70566517	      1.58048436	      1.01769681	      1.15338341	      1.97725598	      1.25279776	      1.67071864	      1.30579824	      1.22341384	      1.19632765	      1.54470550	      1.44663442	      2.45517402	      1.43776646	      2.59819700	      1.27787258	      1.34621326	      1.38650864	      0.76911611	      1.35735849	      0.76146534	      0.95547774	      1.27596777	      1.34900108	      0.98810264	      1.42515229	      1.16805402	      1.15944773	      1.10341239	      1.17108247	      1.35376326	      1.40835143	      1.60504819	      0.74178948	      0.75029381
     88.00000000	      0.35200000	      1.04868337	      1.45267655	      1.70461029	      1.57515701	      1.01989862	      1.15724038	      1.97420947	      1.25520656	      1.66881133	      1.30053000	      1.22164117	      1.19513398	      1.55015540	      1.45351651	      2.45148743	      1.43652538	      2.58969717	      1.28237456	      1.35050044	      1.38512317	      0.76956589	      1.35485922	      0.76216289	      0.95919252	      1.27496324	      1.34773393	      0.98734694	      1.42113012	      1.16681969	      1.15797065	      1.10377259	      1.17042476	      1.35277896	      1.40726245	      1.59922844	      0.74092633	      0.75128514
     89.00000000	      0.35600000	      1.04814155	      1.45009937	      1.70358546	      1.56935756	      1.02207356	      1.16109093	      1.97117614	      1.25786930	      1.66691166	      1.29499766	      1.21980547	      1.19378362	      1.55600030	      1.46082213	      2.44788973	      1.43528955	      2.58125904	      1.28713089	      1.35506846	      1.38374136	      0.77005592	      1.35217820	      0.76291974	      0.96299013	      1.27389398	      1.34639092	      0.98662013	      1.41695276	      1.16540395	      1.15631806	      1.10382611	      1.16948243	      1.35180144	      1.40614852	      1.59290448	      0.74003118	      0.75228689
     90.00000000	      0.36000000	      1.04753034	      1.44733380	      1.70257855	      1.56306457	      1.02421323	      1.16492119	      1.96816255	      1.26079952	      1.66502338	      1.28919141	      1.21790758	      1.19226179	      1.56225348	      1.46856341	      2.44440524	      1.43406116	      2.57292659	      1.29214565	      1.35992549	      1.38236384	      0.77058901	      1.34930458	      0.76374098	      0.96686662	      1.27275761	      1.34496854	      0.98592433	      1.41261515	      1.16379942	      1.15448246	      1.10356679	      1.16824661	      1.35083492	      1.40501281	      1.58605625	      0.73910974	      0.75329920
     91.00000000	      0.36400000	      1.04684966	      1.44437225	      1.70157671	      1.55625887	      1.02630792	      1.16871455	      1.96517620	      1.26400917	      1.66315083	      1.28310379	      1.21594902	      1.19055410	      1.56892484	      1.47674842	      2.44106109	      1.43284283	      2.56475072	      1.29742005	      1.36507681	      1.38099137	      0.77116796	      1.34622828	      0.76463175	      0.97081600	      1.27155196	      1.34346350	      0.98526169	      1.40811465	      1.16199933	      1.15245705	      1.10298947	      1.16670922	      1.34988488	      1.40385980	      1.57866697	      0.73816939	      0.75432243
     92.00000000	      0.36800000	      1.04610009	      1.44120850	      1.70056630	      1.54892502	      1.02834702	      1.17245138	      1.96222557	      1.26750819	      1.66129897	      1.27673017	      1.21393206	      1.18864691	      1.57602029	      1.48538052	      2.43788681	      1.43163749	      2.55678898	      1.30295196	      1.37052461	      1.37962487	      0.77179545	      1.34294056	      0.76559716	      0.97483013	      1.27027517	      1.34187285	      0.98463440	      1.40345153	      1.15999776	      1.15023599	      1.10208999	      1.16486308	      1.34895799	      1.40269534	      1.57072384	      0.73721923	      0.75535713
     93.00000000	      0.37200000	      1.04528293	      1.43783794	      1.69953308	      1.54105068	      1.03031850	      1.17610892	      1.95932014	      1.27130406	      1.65947344	      1.27006922	      1.21185983	      1.18652772	      1.58354096	      1.49445762	      2.43491395	      1.43044853	      2.54910494	      1.30873571	      1.37626741	      1.37826540	      0.77247400	      1.33943450	      0.76664212	      0.97889858	      1.26892582	      1.34019416	      0.98404473	      1.39862934	      1.15778982	      1.14781463	      1.10086521	      1.16270218	      1.34806212	      1.40152655	      1.56221873	      0.73627008	      0.75640396
     94.00000000	      0.37600000	      1.04440021	      1.43425789	      1.69846217	      1.53262822	      1.03220934	      1.17966121	      1.95647032	      1.27540108	      1.65768050	      1.26312336	      1.20973638	      1.18418563	      1.59148269	      1.50397145	      2.43217555	      1.42927974	      2.54176711	      1.31476135	      1.38229952	      1.37691419	      0.77320592	      1.33570557	      0.76777124	      0.98300858	      1.26750304	      1.33842566	      0.98349500	      1.39365534	      1.15537191	      1.14518975	      1.09931310	      1.16022182	      1.34720616	      1.40036180	      1.55314885	      0.73533442	      0.75746374
     95.00000000	      0.38000000	      1.04345472	      1.43046789	      1.69733824	      1.52365519	      1.03400563	      1.18307918	      1.95368758	      1.27979997	      1.65592717	      1.25589928	      1.20756680	      1.18161184	      1.59983527	      1.51390735	      2.42970557	      1.42813532	      2.53484887	      1.32101455	      1.38861052	      1.37557259	      0.77399316	      1.33175218	      0.76898866	      0.98714497	      1.26600668	      1.33656639	      0.98298765	      1.38854078	      1.15274192	      1.14235986	      1.09743280	      1.15741896	      1.34639989	      1.39921051	      1.54351748	      0.73442633	      0.75853735
     96.00000000	      0.38400000	      1.04245002	      1.42647003	      1.69614550	      1.51413481	      1.03569259	      1.18633087	      1.95098431	      1.28449726	      1.65422094	      1.24840838	      1.20535726	      1.17880013	      1.60858203	      1.52424345	      2.42753788	      1.42701989	      2.52842545	      1.32747627	      1.39518519	      1.37424214	      0.77483730	      1.32757627	      0.77029785	      0.99129021	      1.26443746	      1.33461641	      0.98252528	      1.38330113	      1.14989954	      1.13932548	      1.09522476	      1.15429245	      1.34565373	      1.39808298	      1.53333461	      0.73356128	      0.75962571
     97.00000000	      0.38800000	      1.04139043	      1.42226915	      1.69486787	      1.50407749	      1.03725518	      1.18938172	      1.94837380	      1.28948485	      1.65257006	      1.24066721	      1.20311511	      1.17574743	      1.61769867	      1.53495020	      2.42570576	      1.42593845	      2.52257337	      1.33412256	      1.40200246	      1.37292447	      0.77573942	      1.32318383	      0.77170141	      0.99542444	      1.26279706	      1.33257691	      0.98211061	      1.37795620	      1.14684648	      1.13608943	      1.09269090	      1.15084337	      1.34497844	      1.39699012	      1.52261751	      0.73275598	      0.76072978
     98.00000000	      0.39200000	      1.04028094	      1.41787312	      1.69348911	      1.49350014	      1.03867781	      1.19219500	      1.94587011	      1.29474943	      1.65098333	      1.23269790	      1.20084894	      1.17245437	      1.62715374	      1.54598991	      2.42424044	      1.42489631	      2.51736831	      1.34092439	      1.40903565	      1.37162135	      0.77670010	      1.31858534	      0.77320089	      0.99952555	      1.26108828	      1.33045042	      0.98174663	      1.37253010	      1.14358672	      1.13265703	      1.08983476	      1.14707537	      1.34438483	      1.39594316	      1.51139117	      0.73202803	      0.76185048
     99.00000000	      0.39600000	      1.03912721	      1.41329299	      1.69199289	      1.48242752	      1.03994499	      1.19473242	      1.94348802	      1.30027218	      1.64946995	      1.22452849	      1.19856859	      1.16892582	      1.63690769	      1.55731654	      2.42317089	      1.42389940	      2.51288295	      1.34784768	      1.41625211	      1.37033460	      0.77771932	      1.31379617	      0.77479658	      1.00356934	      1.25931512	      1.32824088	      0.98143653	      1.36705103	      1.14012674	      1.12903637	      1.08666170	      1.14299490	      1.34388333	      1.39495332	      1.49968865	      0.73139555	      0.76298869
    100.00000000	      0.40000000	      1.03793546	      1.40854314	      1.69036303	      1.47089213	      1.04104145	      1.19695479	      1.94124280	      1.30602839	      1.64803981	      1.21619315	      1.19628520	      1.16517134	      1.64691295	      1.56887558	      2.42252241	      1.42295367	      2.50918488	      1.35485340	      1.42361323	      1.36906609	      0.77879648	      1.30883682	      0.77648730	      1.00752973	      1.25748287	      1.32595384	      0.98118383	      1.36155098	      1.13647568	      1.12523844	      1.08317905	      1.13861153	      1.34348365	      1.39403138	      1.48755121	      0.73087671	      0.76414520
    101.00000000	      0.40400000	      1.03671236	      1.40364129	      1.68858356	      1.45893538	      1.04195289	      1.19882280	      1.93915008	      1.31198755	      1.64670282	      1.20773238	      1.19401114	      1.16120566	      1.65711377	      1.58060417	      2.42231579	      1.42206539	      2.50633425	      1.36189772	      1.43107456	      1.36781767	      0.77993035	      1.30373301	      0.77827020	      1.01137903	      1.25559817	      1.32359643	      0.98099236	      1.35606521	      1.13264552	      1.12127728	      1.07939629	      1.13393814	      1.34319431	      1.39318734	      1.47502831	      0.73048923	      0.76532068
    102.00000000	      0.40800000	      1.03546490	      1.39860853	      1.68663897	      1.44660627	      1.04266576	      1.20029795	      1.93722559	      1.31811279	      1.64546923	      1.19919297	      1.19176004	      1.15704900	      1.66744723	      1.59243162	      2.42256623	      1.42124105	      2.50438201	      1.36893286	      1.43858598	      1.36659114	      0.78111910	      1.29851571	      0.78014064	      1.01508829	      1.25366902	      1.32117752	      0.98086632	      1.35063162	      1.12865111	      1.11717000	      1.07532523	      1.12899117	      1.34302224	      1.39243000	      1.46217743	      0.73024971	      0.76651568
    103.00000000	      0.41200000	      1.03420024	      1.39346924	      1.68451427	      1.43396221	      1.04316802	      1.20134353	      1.93548501	      1.32436175	      1.64434934	      1.19062790	      1.18954664	      1.15272729	      1.67784277	      1.60427972	      2.42328306	      1.42048721	      2.50336625	      1.37590652	      1.44609222	      1.36538817	      0.78236029	      1.29322092	      0.78209204	      1.01862772	      1.25170477	      1.31870769	      0.98081026	      1.34528999	      1.12451029	      1.11293683	      1.07098013	      1.12379070	      1.34297237	      1.39176653	      1.44906363	      0.73017297	      0.76773058
    104.00000000	      0.41600000	      1.03292562	      1.38825091	      1.68219519	      1.42106837	      1.04344933	      1.20192558	      1.93394364	      1.33068656	      1.64335340	      1.18209605	      1.18738671	      1.14827225	      1.68822358	      1.61606375	      2.42446825	      1.41981050	      2.50331234	      1.38276385	      1.45353340	      1.36421025	      0.78365096	      1.28788936	      0.78411577	      1.02196712	      1.24971608	      1.31619920	      0.98082912	      1.34008108	      1.12024383	      1.10860102	      1.06637779	      1.11836055	      1.34304727	      1.39120214	      1.43575907	      0.73027144	      0.76896559
    105.00000000	      0.42000000	      1.03164813	      1.38298393	      1.67966829	      1.40799801	      1.04350170	      1.20201391	      1.93261622	      1.33703436	      1.64249149	      1.17366175	      1.18529686	      1.14372131	      1.69850747	      1.62769337	      2.42611635	      1.41921746	      2.50423158	      1.38944722	      1.46084575	      1.36305863	      0.78498760	      1.28256597	      0.78620113	      1.02507638	      1.24771485	      1.31366594	      0.98092814	      1.33504570	      1.11587535	      1.10418867	      1.06153765	      1.11272824	      1.34324682	      1.39073974	      1.42234216	      0.73055444	      0.77022070
    106.00000000	      0.42400000	      1.03037459	      1.37770127	      1.67692106	      1.39483068	      1.04331934	      1.20158301	      1.93151659	      1.34334807	      1.64177330	      1.16539413	      1.18329438	      1.13911741	      1.70860793	      1.63907383	      2.42821438	      1.41871454	      2.50611732	      1.39589705	      1.46796237	      1.36193426	      0.78636628	      1.27729922	      0.78833536	      1.02792600	      1.24571408	      1.31112334	      0.98111285	      1.33022377	      1.11143120	      1.09972858	      1.05648177	      1.10692495	      1.34356799	      1.39037968	      1.40889677	      0.73102772	      0.77149572
    107.00000000	      0.42800000	      1.02911145	      1.37243815	      1.67394199	      1.38165207	      1.04289912	      1.20061289	      1.93065745	      1.34956718	      1.64120805	      1.15736642	      1.18139697	      1.13450852	      1.71843550	      1.65010732	      2.43074048	      1.41830788	      2.50894794	      1.40205312	      1.47481416	      1.36083770	      0.78778262	      1.27214035	      0.79050368	      1.03048757	      1.24372772	      1.30858817	      0.98138897	      1.32565331	      1.10694020	      1.09525190	      1.05123483	      1.10098527	      1.34400470	      1.39011959	      1.39551109	      0.73169296	      0.77279020
    108.00000000	      0.43200000	      1.02786463	      1.36723158	      1.67072066	      1.36855364	      1.04224096	      1.19908976	      1.93005011	      1.35562867	      1.64080432	      1.14965493	      1.17962250	      1.12994705	      1.72789911	      1.66069493	      2.43366590	      1.41800342	      2.51268532	      1.40785510	      1.48133092	      1.35976909	      0.78923192	      1.26714236	      0.79268947	      1.03273430	      1.24177045	      1.30607838	      0.98176231	      1.32136955	      1.10243342	      1.09079177	      1.04582401	      1.09494698	      1.34454777	      1.38995432	      1.38227656	      0.73254762	      0.77410352
    109.00000000	      0.43600000	      1.02663947	      1.36211992	      1.66724781	      1.35563036	      1.04134753	      1.19700656	      1.92970412	      1.36146822	      1.64056986	      1.14233800	      1.17798869	      1.12548906	      1.73690773	      1.67073802	      2.43695424	      1.41780640	      2.51727620	      1.41324341	      1.48744185	      1.35872811	      0.79070910	      1.26235897	      0.79487442	      1.03464142	      1.23985749	      1.30361283	      0.98223858	      1.31740413	      1.09794376	      1.08638291	      1.04027884	      1.08885065	      1.34518503	      1.38987603	      1.36928655	      0.73358486	      0.77543482
    110.00000000	      0.44000000	      1.02544066	      1.35714227	      1.66351536	      1.34297999	      1.04022439	      1.19436328	      1.92962734	      1.36702108	      1.64051156	      1.13549468	      1.17651277	      1.12119323	      1.74537108	      1.68013903	      2.44056244	      1.41772175	      2.52265339	      1.41816012	      1.49307738	      1.35771391	      0.79220881	      1.25784342	      0.79703881	      1.03618667	      1.23800427	      1.30121096	      0.98282323	      1.31378446	      1.09350552	      1.08206105	      1.03463090	      1.08273909	      1.34590160	      1.38987433	      1.35663506	      0.73479384	      0.77678308
    111.00000000	      0.44400000	      1.02427223	      1.35233796	      1.65951643	      1.33070224	      1.03888018	      1.19116699	      1.92982525	      1.37222301	      1.64063511	      1.12920333	      1.17521115	      1.11711974	      1.75320284	      1.68880341	      2.44444184	      1.41775369	      2.52873827	      1.42254977	      1.49816969	      1.35672510	      0.79372542	      1.25364718	      0.79916186	      1.03735058	      1.23622614	      1.29889252	      0.98352123	      1.31053313	      1.08915391	      1.07786235	      1.02891357	      1.07665680	      1.34668023	      1.38993665	      1.34441527	      0.73616017	      0.77814712
    112.00000000	      0.44800000	      1.02313756	      1.34774584	      1.65524543	      1.31889595	      1.03732590	      1.18743170	      1.93030097	      1.37701223	      1.64094511	      1.12354013	      1.17409902	      1.11332894	      1.76031984	      1.69664116	      2.44853932	      1.41790567	      2.53544343	      1.42636016	      1.50265409	      1.35575975	      0.79525303	      1.24981871	      0.80122211	      1.03811675	      1.23453805	      1.29667706	      0.98433685	      1.30766764	      1.08492443	      1.07382275	      1.02316159	      1.07064925	      1.34750177	      1.39004864	      1.33271805	      0.73766665	      0.77952566
    113.00000000	      0.45200000	      1.02203943	      1.34340357	      1.65069810	      1.30765811	      1.03557493	      1.18317785	      1.93105522	      1.38132982	      1.64144495	      1.11857738	      1.17318995	      1.10987992	      1.76664577	      1.70356832	      2.45279875	      1.41818030	      2.54267525	      1.42954315	      1.50646981	      1.35481534	      0.79678551	      1.24640209	      0.80319790	      1.03847206	      1.23295413	      1.29458356	      0.98527338	      1.30520009	      1.08085222	      1.06997724	      1.01741069	      1.06476213	      1.34834578	      1.39019470	      1.32163045	      0.73929412	      0.78091733
    114.00000000	      0.45600000	      1.02098016	      1.33934691	      1.64587155	      1.29708158	      1.03364239	      1.17843166	      1.93208592	      1.38512131	      1.64213609	      1.11438182	      1.17249553	      1.10682898	      1.77211083	      1.70950843	      2.45716246	      1.41857925	      2.55033801	      1.43205535	      1.50956136	      1.35388887	      0.79831653	      1.24343576	      0.80506788	      1.03840678	      1.23148732	      1.29262990	      0.98633288	      1.30313722	      1.07697143	      1.06635912	      1.01169719	      1.05904058	      1.34919121	      1.39035858	      1.31123413	      0.74102257	      0.78232079
    115.00000000	      0.46000000	      1.01996169	      1.33560895	      1.64076438	      1.28725390	      1.03154500	      1.17322427	      1.93338822	      1.38833762	      1.64301891	      1.11101293	      1.17202501	      1.10422804	      1.77665377	      1.71439384	      2.46157290	      1.41910312	      2.55833555	      1.43385853	      1.51187900	      1.35297681	      0.79983955	      1.24095126	      0.80681155	      1.03791457	      1.23014902	      1.29083244	      0.98751592	      1.30148056	      1.07331442	      1.06299922	      1.00605756	      1.05352827	      1.35001717	      1.39052415	      1.30160390	      0.74283223	      0.78373475
    116.00000000	      0.46400000	      1.01898576	      1.33221947	      1.63537679	      1.27825430	      1.02930007	      1.16759081	      1.93495437	      1.39093628	      1.64409197	      1.10852125	      1.17178500	      1.10212309	      1.78022283	      1.71816698	      2.46597430	      1.41975133	      2.56657684	      1.43492067	      1.51338042	      1.35207521	      0.80134781	      1.23897209	      0.80840979	      1.03699254	      1.22894873	      1.28920550	      0.98882130	      1.30022676	      1.06991106	      1.05992518	      1.00052790	      1.04826657	      1.35080381	      1.39067615	      1.29280646	      0.74470476	      0.78515806
    117.00000000	      0.46800000	      1.01805412	      1.32920424	      1.62971081	      1.27015271	      1.02692529	      1.16156942	      1.93677361	      1.39288188	      1.64535200	      1.10694685	      1.17177916	      1.10055272	      1.78277666	      1.72078140	      2.47031385	      1.42052214	      2.57497749	      1.43521637	      1.51403106	      1.35117973	      0.80283434	      1.23751289	      0.80984539	      1.03564113	      1.22789372	      1.28776098	      0.99024582	      1.29936817	      1.06678807	      1.05716070	      0.99514346	      1.04329370	      1.35153317	      1.39080103	      1.28489925	      0.74662424	      0.78658974
    118.00000000	      0.47200000	      1.01716861	      1.32658454	      1.62377053	      1.26300804	      1.02443815	      1.15520037	      1.93883221	      1.39414748	      1.64679388	      1.10631803	      1.17200798	      1.09954698	      1.78428514	      1.72220270	      2.47454356	      1.42141241	      2.58346232	      1.43472674	      1.51380506	      1.35028573	      0.80429195	      1.23657883	      0.81110354	      1.03386409	      1.22698881	      1.28650797	      0.99178410	      1.29889346	      1.06396837	      1.05472502	      0.98993816	      1.03864393	      1.35218991	      1.39088761	      1.27792954	      0.74857809	      0.78802905
    119.00000000	      0.47600000	      1.01633134	      1.32437662	      1.61756240	      1.25686677	      1.02185558	      1.14852521	      1.94111343	      1.39471482	      1.64841044	      1.10665032	      1.17246855	      1.09912631	      1.78472996	      1.72240925	      2.47861995	      1.42241763	      2.59196750	      1.43344060	      1.51268583	      1.34938833	      0.80571335	      1.23616540	      0.81217220	      1.03166837	      1.22623611	      1.28545241	      0.99342845	      1.29878820	      1.06147056	      1.05263244	      0.98494404	      1.03434690	      1.35276199	      1.39092767	      1.27193363	      0.75055767	      0.78947550
    120.00000000	      0.48000000	      1.01554476	      1.32259134	      1.61109553	      1.25176161	      1.01919338	      1.14158587	      1.94359752	      1.39457489	      1.65019249	      1.10794574	      1.17315448	      1.09930092	      1.78410511	      1.72139281	      2.48250641	      1.42353182	      2.60044155	      1.43135425	      1.51066662	      1.34848245	      0.80709117	      1.23625838	      0.81304249	      1.02906397	      1.22563492	      1.28459685	      0.99516891	      1.29903550	      1.05930843	      1.05089187	      0.98019081	      1.03042702	      1.35324115	      1.39091641	      1.26693619	      0.75255867	      0.79092888
    121.00000000	      0.48400000	      1.01481169	      1.32123379	      1.60438189	      1.24771119	      1.01646628	      1.13442392	      1.94626192	      1.39372820	      1.65212891	      1.11019240	      1.17405595	      1.10007033	      1.78241720	      1.71915893	      2.48617244	      1.42474756	      2.60884590	      1.42847189	      1.50775048	      1.34756294	      0.80841818	      1.23683407	      0.81370897	      1.02606385	      1.22518163	      1.28394025	      0.99699329	      1.29961649	      1.05749061	      1.04950664	      0.97570537	      1.02690295	      1.35362334	      1.39085277	      1.26294968	      0.75458121	      0.79238927
    122.00000000	      0.48800000	      1.01413535	      1.32030305	      1.59743650	      1.24471829	      1.01368712	      1.12707984	      1.94908168	      1.39218498	      1.65420615	      1.11336453	      1.17515981	      1.10142325	      1.77968556	      1.71572723	      2.48959434	      1.42605599	      2.61715471	      1.42480588	      1.50395117	      1.34662462	      0.80968742	      1.23785969	      0.81416986	      1.02268377	      1.22486975	      1.28347793	      0.99888740	      1.30051067	      1.05602026	      1.04847430	      0.97151150	      1.02378725	      1.35390888	      1.39073958	      1.25997398	      0.75662969	      0.79385701
    123.00000000	      0.49200000	      1.01351928	      1.31979209	      1.59027747	      1.24277013	      1.01086705	      1.11959240	      1.95202892	      1.38996520	      1.65640912	      1.11742278	      1.17644993	      1.10333771	      1.77594234	      1.71113143	      2.49275501	      1.42744691	      2.62535401	      1.42037631	      1.49929265	      1.34566236	      0.81089238	      1.23929397	      0.81442710	      1.01894218	      1.22469007	      1.28320161	      1.00083537	      1.30169615	      1.05489499	      1.04778661	      0.96762953	      1.02108612	      1.35410259	      1.39058358	      1.25799618	      0.75871236	      0.79533274
    124.00000000	      0.49600000	      1.01296728	      1.31968775	      1.58292592	      1.24183823	      1.00801526	      1.11199813	      1.95507946	      1.38709791	      1.65872085	      1.12231501	      1.17790762	      1.10578153	      1.77123159	      1.70541924	      2.49564365	      1.42890891	      2.63344019	      1.41521162	      1.49380913	      1.34467120	      0.81202723	      1.24108787	      0.81448636	      1.01486007	      1.22463089	      1.28309968	      1.00281997	      1.30314973	      1.05410680	      1.04742967	      0.96407620	      1.01879944	      1.35421364	      1.39039529	      1.25699062	      0.76084064	      0.79681736
    125.00000000	      0.50000000	      1.01248328	      1.31997086	      1.57540581	      1.24187869	      1.00513901	      1.10433093	      1.95823713	      1.38362314	      1.66112298	      1.12797738	      1.17951225	      1.10871306	      1.76560966	      1.69865189	      2.49825529	      1.43042955	      2.64141800	      1.40934796	      1.48754458	      1.34364642	      0.81308697	      1.24318539	      0.81435696	      1.01046086	      1.22467836	      1.28315742	      1.00482311	      1.30484688	      1.05364230	      1.04738416	      0.96086465	      1.01692085	      1.35425531	      1.39018868	      1.25691906	      0.76302827	      0.79831202
    126.00000000	      0.50400000	      1.01207119	      1.32061650	      1.56774362	      1.24283289	      1.00224357	      1.09662168	      1.96148077	      1.37960500	      1.66359594	      1.13433572	      1.18124186	      1.11208212	      1.75914384	      1.69090351	      2.50059004	      1.43199556	      2.64929843	      1.40282901	      1.48055217	      1.34258365	      0.81406765	      1.24552455	      0.81405159	      1.00577023	      1.22481691	      1.28335752	      1.00682636	      1.30676150	      1.05348292	      1.04762573	      0.95800445	      1.01543807	      1.35424452	      1.38998071	      1.25773116	      0.76529033	      0.79981814
    127.00000000	      0.50800000	      1.01173475	      1.32159437	      1.55996807	      1.24462845	      0.99933241	      1.08889803	      1.96478248	      1.37510370	      1.66611928	      1.14130715	      1.18307397	      1.11583120	      1.75191143	      1.68226028	      2.50265248	      1.43359309	      2.65709939	      1.39570534	      1.47289356	      1.34147897	      0.81496653	      1.24803836	      0.81358610	      1.00081598	      1.22502967	      1.28368053	      1.00881143	      1.30886562	      1.05360543	      1.04812549	      0.95550184	      1.01433343	      1.35420120	      1.38979073	      1.25936499	      0.76764214	      0.80133733
    128.00000000	      0.51200000	      1.01147728	      1.32286923	      1.55210977	      1.24718064	      0.99640723	      1.08118415	      1.96811401	      1.37018113	      1.66867208	      1.14880200	      1.18498629	      1.11989686	      1.74399845	      1.67281858	      2.50442428	      1.43520795	      2.66489977	      1.38803401	      1.46463734	      1.34032897	      0.81578224	      1.25065599	      0.81297901	      0.99562782	      1.22529906	      1.28410544	      1.01076077	      1.31112911	      1.05398243	      1.04885065	      0.95336002	      1.01358448	      1.35414756	      1.38963970	      1.26174794	      0.77009817	      0.80287145
    129.00000000	      0.51600000	      1.01130158	      1.32440152	      1.54420077	      1.25039389	      0.99346821	      1.07350065	      1.97144726	      1.36490378	      1.67123327	      1.15672566	      1.18695747	      1.12421118	      1.73549828	      1.66268468	      2.50596417	      1.43682586	      2.67273351	      1.37987730	      1.45585862	      1.33913088	      0.81651488	      1.25330389	      0.81225117	      0.99023712	      1.22560724	      1.28461031	      1.01265806	      1.31351936	      1.05458300	      1.04976516	      0.95157951	      1.01316475	      1.35410718	      1.38954941	      1.26479765	      0.77267106	      0.80442249
    130.00000000	      0.52000000	      1.01120967	      1.32614803	      1.53627421	      1.25416385	      0.99051425	      1.06586444	      1.97475483	      1.35934141	      1.67378201	      1.16498068	      1.18896780	      1.12870338	      1.72650963	      1.65197185	      2.50725895	      1.43843274	      2.68060875	      1.37130247	      1.44663713	      1.33788261	      0.81716610	      1.25590713	      0.81142519	      0.98467660	      1.22593668	      1.28517283	      1.01448870	      1.31600105	      1.05537345	      1.05083053	      0.95015843	      1.01304457	      1.35410415	      1.38954157	      1.26842324	      0.77537073	      0.80599264
    131.00000000	      0.52400000	      1.01120268	      1.32806263	      1.52836392	      1.25837858	      0.98754283	      1.05828868	      1.97801049	      1.35356556	      1.67629819	      1.17346865	      1.19099981	      1.13330135	      1.71713482	      1.64079883	      2.50831873	      1.44001490	      2.68852417	      1.36238020	      1.43705547	      1.33658284	      0.81773916	      1.25839059	      0.81052495	      0.97898003	      1.22627059	      1.28577096	      1.01624021	      1.31853613	      1.05631804	      1.05200653	      0.94909286	      1.01319178	      1.35416217	      1.38963703	      1.27252669	      0.77820371	      0.80758415
    132.00000000	      0.52800000	      1.01128073	      1.33009716	      1.52050405	      1.26292184	      0.98455077	      1.05078281	      1.98118930	      1.34764805	      1.67876215	      1.18209217	      1.19303872	      1.13793319	      1.70747771	      1.62928760	      2.50915375	      1.44155927	      2.69646902	      1.35318353	      1.42719816	      1.33523107	      0.81823883	      1.26068037	      0.80957507	      0.97318174	      1.22659334	      1.28638342	      1.01790253	      1.32108405	      1.05737977	      1.05325207	      0.94837698	      1.01357256	      1.35430369	      1.38985500	      1.27700442	      0.78117280	      0.80919938
    133.00000000	      0.53200000	      1.01144280	      1.33220228	      1.51272874	      1.26767459	      0.98153408	      1.04335254	      1.98426892	      1.34165936	      1.68115583	      1.19075654	      1.19507277	      1.14252866	      1.69764160	      1.61756072	      2.50977290	      1.44305364	      2.70441932	      1.34378683	      1.41714961	      1.33382763	      0.81867135	      1.26270503	      0.80860036	      0.96731626	      1.22689086	      1.28699023	      1.01946826	      1.32360216	      1.05852109	      1.05452595	      0.94800324	      1.01415210	      1.35454922	      1.39021237	      1.28174907	      0.78427687	      0.81084070
    134.00000000	      0.53600000	      1.01168677	      1.33432846	      1.50507170	      1.27251744	      0.97848826	      1.03600006	      1.98722898	      1.33566732	      1.68346253	      1.19937134	      1.19709342	      1.14702045	      1.68772730	      1.60574042	      2.51018326	      1.44448681	      2.71234101	      1.33426402	      1.40699266	      1.33237368	      0.81904424	      1.26439696	      0.80762531	      0.96141782	      1.22715090	      1.28757311	      1.02093274	      1.32604642	      1.05970470	      1.05578766	      0.94796239	      1.01489523	      1.35491668	      1.39072319	      1.28665139	      0.78751106	      0.81251046
    135.00000000	      0.54000000	      1.01200939	      1.33642692	      1.49756593	      1.27733302	      0.97540856	      1.02872418	      1.99005127	      1.32973578	      1.68566722	      1.20785177	      1.19909531	      1.15134534	      1.67783115	      1.59394429	      2.51039017	      1.44584872	      2.72018904	      1.32468792	      1.39680702	      1.33087124	      0.81936607	      1.26569363	      0.80667357	      0.95551983	      1.22736323	      1.28811583	      1.02229402	      1.32837233	      1.06089424	      1.05699813	      0.94824351	      1.01576703	      1.35542094	      1.39139830	      1.29160234	      0.79086711	      0.81421097
    136.00000000	      0.54400000	      1.01240637	      1.33845058	      1.49024335	      1.28200809	      0.97229016	      1.02152064	      1.99272108	      1.32392349	      1.68775679	      1.21611973	      1.20107620	      1.15544516	      1.66804336	      1.58228449	      2.51039719	      1.44713070	      2.72790938	      1.31512861	      1.38666801	      1.32932308	      0.81964619	      1.26653877	      0.80576755	      0.94965446	      1.22751981	      1.28860446	      1.02355274	      1.33053595	      1.06205494	      1.05812042	      0.94883394	      1.01673328	      1.35607349	      1.39224503	      1.29649505	      0.79433398	      0.81594449
    137.00000000	      0.54800000	      1.01287250	      1.34035497	      1.48313459	      1.28643566	      0.96912835	      1.01438237	      1.99522646	      1.31828321	      1.68972016	      1.22410469	      1.20303659	      1.15926751	      1.65844648	      1.57086557	      2.51020620	      1.44832531	      2.73544091	      1.30565237	      1.37664499	      1.32773271	      0.81989447	      1.26688343	      0.80492802	      0.94385215	      1.22761478	      1.28902753	      1.02471194	      1.33249516	      1.06315417	      1.05912038	      0.94971920	      1.01776089	      1.35688229	      1.39326720	      1.30122688	      0.79789855	      0.81771317
    138.00000000	      0.55200000	      1.01340175	      1.34209901	      1.47626868	      1.29051684	      0.96591871	      1.00729998	      1.99755854	      1.31286122	      1.69154839	      1.23174427	      1.20497939	      1.16276629	      1.64911435	      1.55978279	      2.50981816	      1.44942669	      2.74271786	      1.29632062	      1.36680106	      1.32610424	      0.82012093	      1.26668688	      0.80417379	      0.93814118	      1.22764445	      1.28937606	      1.02577668	      1.33421082	      1.06416199	      1.05996712	      0.95088287	      1.01881826	      1.35785172	      1.39446510	      1.30570130	      0.80154637	      0.81951908
    139.00000000	      0.55600000	      1.01398753	      1.34364577	      1.46967288	      1.29416250	      0.96265727	      1.00026219	      1.99971151	      1.30769648	      1.69323482	      1.23898458	      1.20690939	      1.16590214	      1.64011116	      1.54912086	      2.50923192	      1.45043044	      2.74967242	      1.28718906	      1.35719192	      1.32444228	      0.82033544	      1.26591743	      0.80352147	      0.93254736	      1.22760716	      1.28964358	      1.02675374	      1.33564803	      1.06505154	      1.06063357	      0.95230658	      1.01987559	      1.35898271	      1.39583569	      1.30982968	      0.80526250	      0.82136419
    140.00000000	      0.56000000	      1.01462279	      1.34496314	      1.46337247	      1.29729468	      0.95934072	      0.99325645	      2.00168249	      1.30282119	      1.69477460	      1.24578040	      1.20883269	      1.16864257	      1.63149105	      1.53895293	      2.50844665	      1.45133343	      2.75623743	      1.27830687	      1.34786548	      1.32275182	      0.82054743	      1.26455293	      0.80298528	      0.92709371	      1.22750318	      1.28982599	      1.02765120	      1.33677722	      1.06579941	      1.06109681	      0.95396997	      1.02090511	      1.36027291	      1.39737284	      1.31353288	      0.80903221	      0.82325037
    141.00000000	      0.56400000	      1.01530025	      1.34602426	      1.45739058	      1.29984791	      0.95596658	      0.98626961	      2.00347144	      1.29826024	      1.69616540	      1.25209511	      1.21075617	      1.17096204	      1.62329786	      1.52934015	      2.50746088	      1.45213408	      2.76234883	      1.26971625	      1.33886162	      1.32103806	      0.82076557	      1.26258124	      0.80257691	      0.92180032	      1.22733446	      1.28992147	      1.02847796	      1.33757506	      1.06638591	      1.06133837	      0.95585081	      1.02188141	      1.36171697	      1.39906766	      1.31674257	      0.81284168	      0.82517943
    142.00000000	      0.56800000	      1.01601261	      1.34680795	      1.45174807	      1.30176929	      0.95253308	      0.97928861	      2.00508073	      1.29403185	      1.69740658	      1.25790051	      1.21268682	      1.17284187	      1.61556535	      1.52033117	      2.50627312	      1.45283206	      2.76794801	      1.26145204	      1.33021230	      1.31930623	      0.82099752	      1.26000037	      0.80230543	      0.91668420	      1.22710445	      1.28993024	      1.02924341	      1.33802523	      1.06679527	      1.06134449	      0.95792504	      1.02278158	      1.36330685	      1.40090885	      1.31940230	      0.81667849	      0.82715309
    143.00000000	      0.57200000	      1.01675264	      1.34729891	      1.44646335	      1.30302016	      0.94903979	      0.97230122	      2.00651462	      1.29014779	      1.69849939	      1.26317650	      1.21463126	      1.17427015	      1.60831749	      1.51196243	      2.50488181	      1.45342825	      2.77298364	      1.25354158	      1.32194171	      1.31756146	      0.82124976	      1.25681855	      0.80217733	      0.91175930	      1.22681780	      1.28985434	      1.02995694	      1.33811883	      1.06701577	      1.06110615	      0.96016711	      1.02358552	      1.36503214	      1.40288304	      1.32146819	      0.82053205	      0.82917302
    144.00000000	      0.57600000	      1.01751337	      1.34748781	      1.44155231	      1.30357555	      0.94548741	      0.96529685	      2.00778046	      1.28661331	      1.69944678	      1.26791068	      1.21659517	      1.17524145	      1.60156911	      1.50425850	      2.50328660	      1.45392456	      2.77741318	      1.24600488	      1.31406656	      1.31580858	      0.82152746	      1.25305399	      0.80219645	      0.90703659	      1.22648016	      1.28969739	      1.03062764	      1.33785460	      1.06703976	      1.06061920	      0.96255023	      1.02427609	      1.36688038	      1.40497516	      1.32290941	      0.82439379	      0.83124082
    145.00000000	      0.58000000	      1.01828818	      1.34737126	      1.43702810	      1.30342434	      0.94187803	      0.95826721	      2.00888582	      1.28343033	      1.70025262	      1.27209790	      1.21858290	      1.17575662	      1.59532660	      1.49723269	      2.50148705	      1.45432381	      2.78120398	      1.23885433	      1.30659686	      1.31405200	      0.82183438	      1.24873454	      0.80236410	      0.90252417	      1.22609791	      1.28946432	      1.03126399	      1.33723877	      1.06686370	      1.05988425	      0.96504683	      1.02483939	      1.36883736	      1.40716873	      1.32370824	      0.82825731	      0.83335804
    146.00000000	      0.58400000	      1.01907086	      1.34695161	      1.43290095	      1.30256888	      0.93821522	      0.95120699	      2.00983988	      1.28059392	      1.70092235	      1.27573972	      1.22059713	      1.17582247	      1.58958885	      1.49088773	      2.49948290	      1.45462959	      2.78433375	      1.23209573	      1.29953583	      1.31229554	      0.82217288	      1.24389710	      0.80267907	      0.89822745	      1.22567794	      1.28916110	      1.03187362	      1.33628462	      1.06648807	      1.05890657	      0.96762906	      1.02526494	      1.37088736	      1.40944611	      1.32385988	      0.83211832	      0.83552616
    147.00000000	      0.58800000	      1.01985566	      1.34623665	      1.42917805	      1.30102445	      0.93450411	      0.94411441	      2.01065260	      1.27809599	      1.70146231	      1.27884398	      1.22263861	      1.17545146	      1.58434804	      1.48521676	      2.49727524	      1.45484615	      2.78679108	      1.22572836	      1.29288135	      1.31054231	      0.82254399	      1.23858696	      0.80313783	      0.89414944	      1.22522741	      1.28879452	      1.03246316	      1.33501183	      1.06591725	      1.05769592	      0.97026938	      1.02554594	      1.37301336	      1.41178870	      1.32337190	      0.83597447	      0.83774658
    148.00000000	      0.59200000	      1.02063728	      1.34523922	      1.42586330	      1.29881838	      0.93075151	      0.93699164	      2.01133375	      1.27592476	      1.70187953	      1.28142426	      1.22470605	      1.17466140	      1.57959056	      1.48020425	      2.49486520	      1.45497818	      2.78857506	      1.21974562	      1.28662596	      1.30879462	      0.82294748	      1.23285686	      0.80373457	      0.89029095	      1.22475358	      1.28837193	      1.03303814	      1.33344552	      1.06515933	      1.05626622	      0.97294111	      1.02567934	      1.37519721	      1.41417716	      1.32226352	      0.83982515	      0.84002063
    149.00000000	      0.59600000	      1.02141088	      1.34397669	      1.42295726	      1.29598900	      0.92696592	      0.92984510	      2.01189415	      1.27406550	      1.70218113	      1.28349932	      1.22679606	      1.17347504	      1.57529812	      1.47582722	      2.49225486	      1.45503075	      2.78969496	      1.21413585	      1.28075782	      1.30705396	      0.82338201	      1.22676605	      0.80446141	      0.88665090	      1.22426364	      1.28790103	      1.03360297	      1.33161524	      1.06422587	      1.05463529	      0.97561902	      1.02566599	      1.37741985	      1.41659151	      1.32056451	      0.84367112	      0.84234950
    150.00000000	      0.60000000	      1.02217202	      1.34247036	      1.42045699	      1.29258419	      0.92315744	      0.92268553	      2.01234338	      1.27250109	      1.70237502	      1.28509265	      1.22890329	      1.17191969	      1.57144793	      1.47205585	      2.48944710	      1.45500911	      2.79016943	      1.20888266	      1.27526118	      1.30532093	      0.82384535	      1.22037907	      0.80530857	      0.88322663	      1.22376455	      1.28738971	      1.03416101	      1.32955370	      1.06313158	      1.05282434	      0.97827988	      1.02551063	      1.37966136	      1.41901128	      1.31831398	      0.84751416	      0.84473427
    151.00000000	      0.60400000	      1.02291662	      1.34074484	      1.41835610	      1.28866075	      0.91933805	      0.91552793	      2.01269116	      1.27121208	      1.70246923	      1.28623187	      1.23102056	      1.17002668	      1.56801451	      1.46885514	      2.48644524	      1.45491869	      2.79002573	      1.20396628	      1.27011721	      1.30359530	      0.82433451	      1.21376448	      0.80626460	      0.88001414	      1.22326297	      1.28684583	      1.03471460	      1.32729556	      1.06189397	      1.05085755	      0.98090291	      1.02522177	      1.38190123	      1.42141566	      1.31555897	      0.85135671	      0.84717582
    152.00000000	      0.60800000	      1.02364091	      1.33882732	      1.41664479	      1.28428163	      0.91552100	      0.90839128	      2.01294645	      1.27017776	      1.70247129	      1.28694820	      1.23313917	      1.16783085	      1.56496965	      1.46618562	      2.48325314	      1.45476487	      2.78929896	      1.19936407	      1.26530408	      1.30187608	      0.82484597	      1.20699349	      0.80731660	      0.87700837	      1.22276520	      1.28627720	      1.03526528	      1.32487617	      1.06053287	      1.04876150	      0.98347026	      1.02481157	      1.38411851	      1.42378368	      1.31235292	      0.85520153	      0.84967487
    153.00000000	      0.61200000	      1.02434142	      1.33674683	      1.41531010	      1.27951506	      0.91172092	      0.90129806	      2.01311755	      1.26937621	      1.70238915	      1.28727580	      1.23524928	      1.16536973	      1.56228341	      1.46400455	      2.47987667	      1.45455300	      2.78802964	      1.19505125	      1.26079821	      1.30016162	      0.82537582	      1.20013836	      0.80845055	      0.87420344	      1.22227708	      1.28569139	      1.03581385	      1.32233031	      1.05907001	      1.04656452	      0.98596730	      1.02429544	      1.38629206	      1.42609441	      1.30875402	      0.85905136	      0.85223191
    154.00000000	      0.61600000	      1.02501498	      1.33453346	      1.41433619	      1.27443250	      0.90795344	      0.89427354	      2.01321153	      1.26878474	      1.70223040	      1.28725109	      1.23734039	      1.16268276	      1.55992468	      1.46226650	      2.47632184	      1.45428826	      2.78626447	      1.19100195	      1.25657450	      1.29844975	      0.82591992	      1.19327073	      0.80965158	      0.87159283	      1.22180404	      1.28509576	      1.03636058	      1.31969110	      1.05752840	      1.04429602	      0.98838296	      1.02369174	      1.38840094	      1.42832735	      1.30482352	      0.86290873	      0.85484718
    155.00000000	      0.62000000	      1.02565874	      1.33221752	      1.41370484	      1.26910677	      0.90423480	      0.88734498	      2.01323554	      1.26838049	      1.70200205	      1.28691189	      1.23940183	      1.15981013	      1.55786157	      1.46092529	      2.47259700	      1.45397562	      2.78405364	      1.18718957	      1.25260699	      1.29673797	      0.82647401	      1.18645976	      0.81090441	      0.86916956	      1.22135110	      1.28449736	      1.03690535	      1.31698900	      1.05593182	      1.04198574	      0.99070996	      1.02302120	      1.39042479	      1.43046275	      1.30062400	      0.86677587	      0.85752074
    156.00000000	      0.62400000	      1.02627021	      1.32982889	      1.41339611	      1.26361028	      0.90058149	      0.88054076	      2.01319564	      1.26814080	      1.70171152	      1.28629664	      1.24142330	      1.15679182	      1.55606273	      1.45993405	      2.46871207	      1.45361992	      2.78145120	      1.18358789	      1.24886926	      1.29502363	      0.82703377	      1.17977053	      0.81219363	      0.86692634	      1.22092288	      1.28390294	      1.03744773	      1.31425106	      1.05430413	      1.03966297	      0.99294485	      1.02230635	      1.39234427	      1.43248211	      1.29621780	      0.87065467	      0.86025242
    157.00000000	      0.62800000	      1.02684730	      1.32739631	      1.41338915	      1.25801348	      0.89700987	      0.87388963	      2.01309629	      1.26804339	      1.70136465	      1.28544351	      1.24339522	      1.15366654	      1.55449646	      1.45924616	      2.46467903	      1.45322545	      2.77851170	      1.18017161	      1.24533549	      1.29330409	      0.82759487	      1.17326264	      0.81350414	      0.86485577	      1.22052367	      1.28331898	      1.03798712	      1.31150054	      1.05266881	      1.03735596	      0.99508779	      1.02157077	      1.39414153	      1.43436849	      1.29166572	      0.87454670	      0.86304190
    158.00000000	      0.63200000	      1.02738831	      1.32494702	      1.41366306	      1.25238359	      0.89353597	      0.86742014	      2.01294363	      1.26806696	      1.70096777	      1.28438967	      1.24530906	      1.15047098	      1.55313221	      1.45881746	      2.46051091	      1.45279621	      2.77529050	      1.17691667	      1.24198031	      1.29157683	      0.82815297	      1.16698939	      0.81482130	      0.86295049	      1.22015741	      1.28275167	      1.03852275	      1.30875692	      1.05104836	      1.03509131	      0.99714202	      1.02083838	      1.39580051	      1.43610693	      1.28702587	      0.87845333	      0.86588876
    159.00000000	      0.63600000	      1.02789193	      1.32250635	      1.41419778	      1.24678368	      0.89017525	      0.86116018	      2.01273940	      1.26819090	      1.70052540	      1.28317067	      1.24715745	      1.14723922	      1.55193998	      1.45860348	      2.45622359	      1.45233550	      2.77184242	      1.17380096	      1.23877999	      1.28983959	      0.82870373	      1.16099731	      0.81613127	      0.86120335	      1.21982777	      1.28220690	      1.03905378	      1.30603611	      1.04946395	      1.03289356	      0.99911313	      1.02013255	      1.39730724	      1.43768459	      1.28235295	      0.88237574	      0.86879252
    160.00000000	      0.64000000	      1.02835714	      1.32009755	      1.41497475	      1.24127183	      0.88694252	      0.85513657	      2.01248759	      1.26839603	      1.70004176	      1.28181986	      1.24893418	      1.14400231	      1.55089136	      1.45856400	      2.45183418	      1.45184611	      2.76822050	      1.17080440	      1.23571241	      1.28809042	      0.82924286	      1.15532611	      0.81742110	      0.85960759	      1.21953810	      1.28169030	      1.03957931	      1.30335091	      1.04793498	      1.03078488	      1.00100816	      1.01947535	      1.39865003	      1.43909090	      1.27769752	      0.88631498	      0.87175270
    161.00000000	      0.64400000	      1.02878320	      1.31774159	      1.41597747	      1.23590043	      0.88385177	      0.84937477	      2.01219033	      1.26866430	      1.69951985	      1.28036797	      1.25063423	      1.14078802	      1.54995917	      1.45866057	      2.44736129	      1.45133019	      2.76447617	      1.16791108	      1.23275771	      1.28632771	      0.82976613	      1.15000888	      0.81867890	      0.85815694	      1.21929147	      1.28120714	      1.04009841	      1.30071152	      1.04647880	      1.02878479	      1.00283470	      1.01888686	      1.39981951	      1.44031759	      1.27310555	      0.89027207	      0.87476883
    162.00000000	      0.64800000	      1.02916954	      1.31545709	      1.41719182	      1.23071648	      0.88091627	      0.84389853	      2.01184563	      1.26897899	      1.69896178	      1.27884278	      1.25225362	      1.13762070	      1.54911812	      1.45885734	      2.44282570	      1.45078902	      2.76065809	      1.16510220	      1.22989816	      1.28455020	      0.83026943	      1.14507249	      0.81989397	      0.85684570	      1.21909063	      1.28076235	      1.04061020	      1.29812607	      1.04511051	      1.02691004	      1.00460000	      1.01838453	      1.40080869	      1.44135865	      1.26861810	      0.89424797	      0.87784049
    163.00000000	      0.65200000	      1.02951572	      1.31326029	      1.41860626	      1.22576025	      0.87814816	      0.83872964	      2.01145465	      1.26932484	      1.69836828	      1.27726892	      1.25378931	      1.13452127	      1.54834435	      1.45912066	      2.43824868	      1.45022350	      2.75681105	      1.16236795	      1.22711874	      1.28275701	      0.83074882	      1.14053810	      0.82105685	      0.85566884	      1.21893802	      1.28036045	      1.04111386	      1.29560126	      1.04384273	      1.02517455	      1.00631018	      1.01798270	      1.40161292	      1.44221027	      1.26427106	      0.89824363	      0.88096736
    164.00000000	      0.65600000	      1.02982135	      1.31116508	      1.42021180	      1.22106598	      0.87555861	      0.83388781	      2.01101547	      1.26968802	      1.69773943	      1.27566769	      1.25523911	      1.13150725	      1.54761654	      1.45942232	      2.43365163	      1.44963363	      2.75297737	      1.15969837	      1.22440902	      1.28094758	      0.83120055	      1.13642180	      0.82215931	      0.85462198	      1.21883574	      1.28000553	      1.04160865	      1.29314278	      1.04268562	      1.02358939	      1.00796964	      1.01769232	      1.40222974	      1.44287065	      1.26009518	      0.90226003	      0.88414914
    165.00000000	      0.66000000	      1.03008610	      1.30918303	      1.42200187	      1.21666174	      0.87315772	      0.82939046	      2.01052577	      1.27005649	      1.69707441	      1.27405711	      1.25660148	      1.12859291	      1.54691492	      1.45973644	      2.42905743	      1.44901922	      2.74919597	      1.15708632	      1.22175443	      1.27912169	      0.83162111	      1.13273512	      0.82319444	      0.85370144	      1.21878556	      1.27970122	      1.04209394	      1.29075579	      1.04164681	      1.02216292	      1.00958065	      1.01752080	      1.40265883	      1.44333992	      1.25611611	      0.90629815	      0.88738561
    166.00000000	      0.66400000	      1.03030962	      1.30732355	      1.42397202	      1.21256966	      0.87095443	      0.82525266	      2.00998304	      1.27041960	      1.69637173	      1.27245192	      1.25787553	      1.12578942	      1.54622256	      1.46004094	      2.42448851	      1.44837933	      2.74550194	      1.15452708	      1.21915047	      1.27727936	      0.83200728	      1.12948563	      0.82415657	      0.85290417	      1.21878890	      1.27945067	      1.04256920	      1.28844517	      1.04073153	      1.02090085	      1.01114315	      1.01747204	      1.40290174	      1.44361989	      1.25235454	      0.91035899	      0.89067664
    167.00000000	      0.66800000	      1.03049159	      1.30559392	      1.42611955	      1.20880614	      0.86895649	      0.82148701	      2.00938374	      1.27076849	      1.69562926	      1.27086371	      1.25906083	      1.12310502	      1.54552491	      1.46031684	      2.41996734	      1.44771275	      2.74192730	      1.15201810	      1.21659194	      1.27542088	      0.83235612	      1.12667743	      0.82504126	      0.85222777	      1.21884687	      1.27925658	      1.04303403	      1.28621580	      1.03994271	      1.01980646	      1.01265467	      1.01754656	      1.40296178	      1.44371389	      1.24882647	      0.91444358	      0.89402209
    168.00000000	      0.67200000	      1.03063167	      1.30399947	      1.42844315	      1.20538226	      0.86717040	      0.81810367	      2.00872499	      1.27109608	      1.69484497	      1.26930104	      1.26015744	      1.12054519	      1.54480978	      1.46054904	      2.41551535	      1.44701908	      2.73850035	      1.14955867	      1.21407593	      1.27354673	      0.83266504	      1.12431157	      0.82584524	      0.85167037	      1.21896027	      1.27912114	      1.04348814	      1.28407269	      1.03928114	      1.01888079	      1.01411043	      1.01774169	      1.40284376	      1.44362662	      1.24554343	      0.91855299	      0.89742190
    169.00000000	      0.67600000	      1.03072954	      1.30254372	      1.43094240	      1.20230406	      0.86560136	      0.81511031	      2.00800347	      1.27139678	      1.69401595	      1.26776966	      1.26116577	      1.11811293	      1.54406723	      1.46072619	      2.41115318	      1.44629559	      2.73524649	      1.14714954	      1.21160121	      1.27165751	      0.83293177	      1.12238642	      0.82656638	      0.85123060	      1.21912957	      1.27904607	      1.04393136	      1.28202106	      1.03874564	      1.01812280	      1.01550347	      1.01805186	      1.40255387	      1.44336392	      1.24251287	      0.92268832	      0.90087603
    170.00000000	      0.68000000	      1.03078490	      1.30122849	      1.43361743	      1.19957304	      0.86425329	      0.81251221	      2.00721658	      1.27166709	      1.69314032	      1.26627271	      1.26208661	      1.11580890	      1.54329058	      1.46084008	      2.40690039	      1.44554188	      2.73218813	      1.14479312	      1.20916848	      1.26975395	      0.83315440	      1.12089803	      0.82720357	      0.85090755	      1.21935500	      1.27903268	      1.04436359	      1.28006639	      1.03833328	      1.01752965	      1.01682489	      1.01846893	      1.40209945	      1.44293263	      1.23973842	      0.92685071	      0.90438444
    171.00000000	      0.68400000	      1.03079749	      1.30005409	      1.43646845	      1.19718661	      0.86312878	      0.81031230	      2.00636207	      1.27190522	      1.69221570	      1.26481094	      1.26292108	      1.11363164	      1.54247505	      1.46088605	      2.40277430	      1.44475660	      2.72934457	      1.14249262	      1.20677994	      1.26783686	      0.83333134	      1.11984033	      0.82775667	      0.85070069	      1.21963652	      1.27908183	      1.04478484	      1.27821444	      1.03803955	      1.01709684	      1.01806409	      1.01898248	      1.40148885	      1.44234049	      1.23722037	      0.93104133	      0.90794713
    172.00000000	      0.68800000	      1.03076709	      1.29901951	      1.43949542	      1.19513851	      0.86222915	      0.80851135	      2.00543962	      1.27211109	      1.69124039	      1.26338295	      1.26367061	      1.11157783	      1.54161947	      1.46086275	      2.39879086	      1.44393913	      2.72673242	      1.14025212	      1.20443868	      1.26590703	      0.83346136	      1.11920542	      0.82822639	      0.85060982	      1.21997387	      1.27919405	      1.04519518	      1.27647121	      1.03785861	      1.01681846	      1.01920907	      1.01958016	      1.40073128	      1.44159596	      1.23495597	      0.93526143	      0.91156411
    173.00000000	      0.69200000	      1.03069356	      1.29812254	      1.44269770	      1.19341934	      0.86155445	      0.80710804	      2.00444843	      1.27228638	      1.69021339	      1.26198548	      1.26433691	      1.10964243	      1.54072274	      1.46077225	      2.39496894	      1.44308877	      2.72436913	      1.13807640	      1.20214866	      1.26396528	      0.83354350	      1.11898372	      0.82861424	      0.85063502	      1.22036662	      1.27936953	      1.04559473	      1.27484293	      1.03778344	      1.01668742	      1.02024672	      1.02024800	      1.39983667	      1.44070814	      1.23293992	      0.93951229	      0.91523542
    174.00000000	      0.69600000	      1.03057684	      1.29735998	      1.44607377	      1.19201700	      0.86110350	      0.80609919	      2.00338996	      1.27243444	      1.68913645	      1.26061362	      1.26492197	      1.10781894	      1.53978926	      1.46061914	      2.39130976	      1.44220542	      2.72225901	      1.13597060	      1.19991463	      1.26201234	      0.83357715	      1.11916416	      0.82892236	      0.85077657	      1.22081415	      1.27960818	      1.04598363	      1.27333601	      1.03780611	      1.01669560	      1.02116310	      1.02097079	      1.39881559	      1.43968669	      1.23116469	      0.94379526	      0.91896109
    175.00000000	      0.70000000	      1.03041697	      1.29672779	      1.44962098	      1.19091700	      0.86087391	      0.80547987	      2.00226671	      1.27256015	      1.68800491	      1.25926109	      1.26542808	      1.10609961	      1.53882380	      1.46041129	      2.38782761	      1.44128957	      2.72041673	      1.13394022	      1.19774138	      1.26004886	      0.83356192	      1.11973429	      0.82915350	      0.85103490	      1.22131574	      1.27990969	      1.04636203	      1.27195696	      1.03791789	      1.01683404	      1.02194376	      1.02173229	      1.39767909	      1.43854171	      1.22962097	      0.94811174	      0.92274121
    176.00000000	      0.70400000	      1.03021411	      1.29622123	      1.45333535	      1.19010360	      0.86086238	      0.80524358	      2.00108197	      1.27266981	      1.68682258	      1.25792051	      1.26585776	      1.10447559	      1.53783373	      1.46015902	      2.38452963	      1.44034189	      2.71884779	      1.13199001	      1.19563425	      1.25807538	      0.83349771	      1.12068047	      0.82931086	      0.85141057	      1.22187055	      1.28027356	      1.04673007	      1.27071235	      1.03810949	      1.01709317	      1.02257397	      1.02251559	      1.39643864	      1.43728369	      1.22829799	      0.95246318	      0.92657587
    177.00000000	      0.70800000	      1.02996852	      1.29583502	      1.45721143	      1.18955915	      0.86106435	      0.80538240	      1.99984144	      1.27277124	      1.68559101	      1.25658359	      1.26621379	      1.10293714	      1.53682846	      1.45987428	      2.38142030	      1.43936356	      2.71755868	      1.13012461	      1.19359836	      1.25609229	      0.83338460	      1.12198790	      0.82939806	      0.85190417	      1.22247765	      1.28069915	      1.04708787	      1.26960868	      1.03837122	      1.01746290	      1.02303902	      1.02330336	      1.39510601	      1.43592343	      1.22718388	      0.95685109	      0.93046519
    178.00000000	      0.71200000	      1.02968062	      1.29556347	      1.46124228	      1.18926516	      0.86147438	      0.80588717	      1.99855112	      1.27287305	      1.68431320	      1.25524141	      1.26649915	      1.10147384	      1.53581894	      1.45957245	      2.37850082	      1.43835657	      2.71655450	      1.12834840	      1.19163919	      1.25409979	      0.83322290	      1.12364084	      0.82941900	      0.85251630	      1.22313605	      1.28118569	      1.04743549	      1.26865230	      1.03869313	      1.01793284	      1.02332451	      1.02407814	      1.39369319	      1.43447194	      1.22626597	      0.96127697	      0.93440933
    179.00000000	      0.71600000	      1.02935093	      1.29540060	      1.46541944	      1.18920254	      0.86208614	      0.80674758	      1.99721786	      1.27298509	      1.68299241	      1.25388463	      1.26671703	      1.10007477	      1.53481716	      1.45926919	      2.37577104	      1.43732295	      2.71583535	      1.12666511	      1.18976091	      1.25209791	      0.83301309	      1.12562264	      0.82937782	      0.85324752	      1.22384469	      1.28173230	      1.04777294	      1.26784931	      1.03906518	      1.01849242	      1.02341663	      1.02482260	      1.39221227	      1.43294039	      1.22553109	      0.96574232	      0.93840842
    180.00000000	      0.72000000	      1.02898016	      1.29534020	      1.46973309	      1.18935181	      0.86289250	      0.80795231	      1.99585004	      1.27311771	      1.68163272	      1.25250369	      1.26687075	      1.09872871	      1.53383691	      1.45898206	      2.37322757	      1.43626511	      2.71540240	      1.12507798	      1.18796721	      1.25008645	      0.83275582	      1.12791588	      0.82927880	      0.85409827	      1.22460245	      1.28233803	      1.04810018	      1.26720537	      1.03947738	      1.01913102	      1.02330241	      1.02551980	      1.39067533	      1.43133996	      1.22496577	      0.97024861	      0.94246263
    181.00000000	      0.72400000	      1.02856913	      1.29537594	      1.47417219	      1.18969346	      0.86388556	      0.80948913	      1.99445636	      1.27328307	      1.68023856	      1.25108907	      1.26696375	      1.09742435	      1.53289214	      1.45872921	      2.37086342	      1.43518597	      2.71525413	      1.12358903	      1.18626156	      1.24806501	      0.83245193	      1.13050253	      0.82912636	      0.85506882	      1.22540811	      1.28300177	      1.04841707	      1.26672559	      1.03991996	      1.01983813	      1.02297004	      1.02615347	      1.38909428	      1.42968178	      1.22455644	      0.97479716	      0.94657209
    182.00000000	      0.72800000	      1.02811885	      1.29550144	      1.47872488	      1.19020810	      0.86505679	      0.81134497	      1.99304562	      1.27348955	      1.67881441	      1.24963149	      1.26699952	      1.09615051	      1.53199710	      1.45852927	      2.36867059	      1.43408843	      2.71538534	      1.12219995	      1.18464629	      1.24603297	      0.83210241	      1.13336408	      0.82892492	      0.85615920	      1.22626035	      1.28372229	      1.04872345	      1.26641427	      1.04038347	      1.02060347	      1.02240919	      1.02670833	      1.38748074	      1.42797673	      1.22428960	      0.97938915	      0.95073685
    183.00000000	      0.73200000	      1.02763044	      1.29571024	      1.48337880	      1.19087671	      0.86639708	      0.81350598	      1.99162678	      1.27374916	      1.67736497	      1.24812214	      1.26698148	      1.09489645	      1.53116649	      1.45840060	      2.36663757	      1.43297520	      2.71578972	      1.12091097	      1.18312330	      1.24398947	      0.83170853	      1.13648169	      0.82867893	      0.85736912	      1.22715770	      1.28449814	      1.04901907	      1.26627475	      1.04085896	      1.02141716	      1.02161128	      1.02717034	      1.38584578	      1.42623526	      1.22415188	      0.98402543	      0.95495689
    184.00000000	      0.73600000	      1.02710517	      1.29599591	      1.48812162	      1.19168078	      0.86789681	      0.81595759	      1.99020779	      1.27407180	      1.67589438	      1.24655293	      1.26691298	      1.09365208	      1.53041335	      1.45836071	      2.36475075	      1.43184930	      2.71645633	      1.11972190	      1.18169293	      1.24193348	      0.83127177	      1.13983645	      0.82839281	      0.85869793	      1.22809846	      1.28532760	      1.04930368	      1.26630910	      1.04133811	      1.02226980	      1.02056987	      1.02752705	      1.38419972	      1.42446724	      1.22413013	      0.98870648	      0.95923203
    185.00000000	      0.74000000	      1.02654444	      1.29635200	      1.49294152	      1.19260242	      0.86954593	      0.81868456	      1.98879548	      1.27446645	      1.67440649	      1.24491668	      1.26679714	      1.09240825	      1.52974988	      1.45842613	      2.36299243	      1.43071252	      2.71737187	      1.11863104	      1.18035499	      1.23986379	      0.83079395	      1.14340949	      0.82807092	      0.86014450	      1.22908069	      1.28620861	      1.04957700	      1.26651796	      1.04181332	      1.02315262	      1.01928091	      1.02776787	      1.38255195	      1.42268168	      1.22421145	      0.99343222	      0.96356185
    186.00000000	      0.74400000	      1.02594978	      1.29677205	      1.49782759	      1.19362446	      0.87133407	      0.82167101	      1.98739453	      1.27494074	      1.67290347	      1.24320730	      1.26663682	      1.09115696	      1.52918752	      1.45861079	      2.36134460	      1.42956668	      2.71851756	      1.11763629	      1.17910802	      1.23777902	      0.83027723	      1.14718220	      0.82771753	      0.86170719	      1.23010214	      1.28713869	      1.04983879	      1.26690028	      1.04227788	      1.02405759	      1.01774303	      1.02788433	      1.38091067	      1.42088661	      1.22438319	      0.99820193	      0.96794570
    187.00000000	      0.74800000	      1.02532281	      1.29724959	      1.50277032	      1.19473053	      0.87325054	      0.82490047	      1.98600833	      1.27550028	      1.67138713	      1.24141998	      1.26643456	      1.08989162	      1.52873451	      1.45892688	      2.35978399	      1.42841270	      2.71987045	      1.11673452	      1.17794934	      1.23567770	      0.82972416	      1.15113635	      0.82733683	      0.86338377	      1.23116017	      1.28811487	      1.05008883	      1.26745315	      1.04272602	      1.02497749	      1.01595776	      1.02787031	      1.37928277	      1.41908890	      1.22463293	      1.00301416	      0.97238258
    188.00000000	      0.75200000	      1.02466529	      1.29777815	      1.50776188	      1.19590507	      0.87528448	      0.82835592	      1.98463724	      1.27614900	      1.66985742	      1.23955129	      1.26619248	      1.08860717	      1.52839833	      1.45938369	      2.35828744	      1.42725070	      2.72140373	      1.11592151	      1.17687584	      1.23355829	      0.82913771	      1.15525420	      0.82693290	      0.86517140	      1.23225176	      1.28913365	      1.05032694	      1.26817168	      1.04315299	      1.02590598	      1.01392973	      1.02772221	      1.37767364	      1.41729412	      1.22494850	      1.00786660	      0.97687110
    189.00000000	      0.75600000	      1.02397909	      1.29835121	      1.51279638	      1.19713339	      0.87742489	      0.83201988	      1.98327920	      1.27688853	      1.66831337	      1.23759929	      1.26591230	      1.08730020	      1.52818195	      1.45998713	      2.35682839	      1.42607988	      2.72308599	      1.11519280	      1.17588324	      1.23141924	      0.82852129	      1.15951855	      0.82650971	      0.86706655	      1.23337344	      1.29019095	      1.05055304	      1.26904892	      1.04355507	      1.02683761	      1.01166672	      1.02743902	      1.37608717	      1.41550649	      1.22531795	      1.01275605	      0.98140946
    190.00000000	      0.76000000	      1.02326617	      1.29896225	      1.51786985	      1.19840162	      0.87966072	      0.83587450	      1.98192972	      1.27771845	      1.66675196	      1.23556349	      1.26559532	      1.08596900	      1.52808771	      1.46074030	      2.35537939	      1.42489893	      2.72488138	      1.11454320	      1.17496601	      1.22925904	      0.82787874	      1.16391276	      0.82607113	      0.86906504	      1.23452128	      1.29128209	      1.05076707	      1.27007590	      1.04392961	      1.02776783	      1.00917967	      1.02702233	      1.37452570	      1.41372890	      1.22572960	      1.01767842	      0.98599543
    191.00000000	      0.76400000	      1.02252863	      1.29960475	      1.52298025	      1.19969695	      0.88198104	      0.83990169	      1.98058258	      1.27863626	      1.66516959	      1.23344492	      1.26524241	      1.08461352	      1.52811400	      1.46164341	      2.35391221	      1.42370566	      2.72675237	      1.11396681	      1.17411888	      1.22707626	      0.82721424	      1.16842062	      0.82562087	      0.87116199	      1.23569091	      1.29240182	      1.05096903	      1.27124171	      1.04427495	      1.02869293	      1.00648254	      1.02647624	      1.37299017	      1.41196303	      1.22617202	      1.02262876	      0.99062632
    192.00000000	      0.76800000	      1.02176872	      1.30027222	      1.52812705	      1.20100682	      0.88437484	      0.84408334	      1.97922839	      1.27963758	      1.66356097	      1.23124592	      1.26485407	      1.08323522	      1.52825797	      1.46269352	      2.35239950	      1.42249701	      2.72865633	      1.11345764	      1.17333535	      1.22486966	      0.82653229	      1.17302625	      0.82516257	      0.87335194	      1.23687754	      1.29354440	      1.05115893	      1.27253374	      1.04459033	      1.02960991	      1.00359205	      1.02580708	      1.37148032	      1.41020953	      1.22663418	      1.02760136	      0.99529902
    193.00000000	      0.77200000	      1.02098882	      1.30095823	      1.53331086	      1.20232007	      0.88683155	      0.84840148	      1.97785722	      1.28071627	      1.66192140	      1.22897004	      1.26443054	      1.08183683	      1.52851459	      1.46388527	      2.35081399	      1.42127015	      2.73055218	      1.11300962	      1.17260927	      1.22263813	      0.82583755	      1.17771381	      0.82469970	      0.87562880	      1.23807600	      1.29470362	      1.05133670	      1.27393804	      1.04487575	      1.03051637	      1.00052728	      1.02502312	      1.36999507	      1.40846838	      1.22710552	      1.03258996	      1.00001007
    194.00000000	      0.77600000	      1.02019151	      1.30165651	      1.53853277	      1.20362609	      0.88934085	      0.85283855	      1.97645795	      1.28186516	      1.66024523	      1.22662179	      1.26397181	      1.08042211	      1.52887759	      1.46521103	      2.34913023	      1.42002154	      2.73239897	      1.11261610	      1.17193382	      1.22038083	      0.82513473	      1.18246729	      0.82423560	      0.87798603	      1.23928084	      1.29587298	      1.05150220	      1.27543965	      1.04513179	      1.03141035	      0.99730923	      1.02413410	      1.36853282	      1.40673922	      1.22757604	      1.03758792	      1.00475569
    195.00000000	      0.78000000	      1.01937957	      1.30236094	      1.54379392	      1.20491501	      0.89189284	      0.85737757	      1.97502013	      1.28307628	      1.65852742	      1.22420645	      1.26347778	      1.07899552	      1.52933949	      1.46666241	      2.34732386	      1.41874807	      2.73415886	      1.11227127	      1.17130265	      1.21809714	      0.82442845	      1.18727019	      0.82377349	      0.88041662	      1.24048635	      1.29704576	      1.05165512	      1.27702300	      1.04535946	      1.03229013	      0.99396034	      1.02315085	      1.36709189	      1.40502169	      1.22803647	      1.04258842	      1.00953187
    196.00000000	      0.78400000	      1.01855595	      1.30306558	      1.54909510	      1.20617757	      0.89447803	      0.86200228	      1.97353204	      1.28434083	      1.65676265	      1.22172987	      1.26294830	      1.07756196	      1.52989216	      1.46822919	      2.34537664	      1.41744708	      2.73579636	      1.11196912	      1.17070954	      1.21578675	      0.82372318	      1.19210536	      0.82331644	      0.88291323	      1.24168667	      1.29821511	      1.05179496	      1.27867210	      1.04556004	      1.03315408	      0.99050414	      1.02208498	      1.36567077	      1.40331575	      1.22847818	      1.04758466	      1.01433443
    197.00000000	      0.78800000	      1.01772382	      1.30376469	      1.55443651	      1.20740502	      0.89708740	      0.86669719	      1.97198479	      1.28565052	      1.65494705	      1.21919824	      1.26238326	      1.07612656	      1.53052697	      1.46990145	      2.34327240	      1.41611606	      2.73728132	      1.11170398	      1.17014877	      1.21344958	      0.82302314	      1.19695489	      0.82286742	      0.88546823	      1.24287578	      1.29937412	      1.05192105	      1.28037082	      1.04573495	      1.03400058	      0.98696486	      1.02094855	      1.36426832	      1.40162178	      1.22889325	      1.05256992	      1.01915902
    198.00000000	      0.79200000	      1.01688653	      1.30445265	      1.55985735	      1.20858899	      0.89971237	      0.87144760	      1.97036975	      1.28699603	      1.65307757	      1.21661799	      1.26178261	      1.07469447	      1.53123586	      1.47166613	      2.34099837	      1.41475300	      2.73858655	      1.11147069	      1.16961479	      1.21108590	      0.82233230	      1.20180001	      0.82242927	      0.88807375	      1.24404764	      1.30051589	      1.05203249	      1.28210300	      1.04588563	      1.03482790	      0.98336716	      1.01975381	      1.36288393	      1.39994077	      1.22927431	      1.05753771	      1.02400116
    199.00000000	      0.79600000	      1.01604755	      1.30512398	      1.56539843	      1.20972135	      0.90234478	      0.87623954	      1.96867836	      1.28836933	      1.65115169	      1.21399556	      1.26114646	      1.07327063	      1.53201013	      1.47351476	      2.33854598	      1.41335622	      2.73969164	      1.11126469	      1.16910090	      1.20869624	      0.82165429	      1.20662109	      0.82200477	      0.89072174	      1.24519618	      1.30163360	      1.05212826	      1.28385259	      1.04601344	      1.03563411	      0.97973569	      1.01851301	      1.36151763	      1.39827439	      1.22961447	      1.06248181	      1.02885627
    200.00000000	      0.80000000	      1.01521048	      1.30577331	      1.57105723	      1.21079406	      0.90497687	      0.88105974	      1.96690389	      1.28976222	      1.64916816	      1.21133726	      1.26047510	      1.07185961	      1.53284169	      1.47543537	      2.33591084	      1.41192503	      2.74057856	      1.11107917	      1.16860690	      1.20628144	      0.82099244	      1.21139777	      0.82159658	      0.89340407	      1.24631540	      1.30272054	      1.05220717	      1.28560386	      1.04611951	      1.03641698	      0.97609480	      1.01723803	      1.36017017	      1.39662503	      1.22990722	      1.06739635	      1.03371963
    201.00000000	      0.80400000	      1.01437894	      1.30639536	      1.57682976	      1.21179904	      0.90760123	      0.88589553	      1.96504083	      1.29116675	      1.64712663	      1.20864906	      1.25976903	      1.07046535	      1.53372273	      1.47741744	      2.33309247	      1.41045881	      2.74123691	      1.11091478	      1.16812745	      1.20384261	      0.82034972	      1.21610900	      0.82120734	      0.89611257	      1.24739941	      1.30377026	      1.05226795	      1.28734157	      1.04620465	      1.03717393	      0.97246794	      1.01594010	      1.35884316	      1.39499589	      1.23014629	      1.07227585	      1.03858647
    202.00000000	      0.80800000	      1.01355656	      1.30698492	      1.58271035	      1.21272803	      0.91021075	      0.89073476	      1.96308583	      1.29257628	      1.64502795	      1.20593641	      1.25902907	      1.06909094	      1.53464720	      1.47945126	      2.33009236	      1.40895825	      2.74166033	      1.11076834	      1.16765974	      1.20138109	      0.81972871	      1.22073323	      0.82083958	      0.89883913	      1.24844260	      1.30477661	      1.05230928	      1.28905128	      1.04626917	      1.03790192	      0.96887721	      1.01462938	      1.35753915	      1.39339106	      1.23032556	      1.07711538	      1.04345194
    203.00000000	      0.81200000	      1.01274688	      1.30753689	      1.58869154	      1.21357243	      0.91279860	      0.89556564	      1.96103685	      1.29398530	      1.64287408	      1.20320398	      1.25825634	      1.06773840	      1.53560815	      1.48152819	      2.32691682	      1.40742284	      2.74184774	      1.11063116	      1.16720196	      1.19889846	      0.81913158	      1.22524851	      0.82049583	      0.90157578	      1.24943962	      1.30573385	      1.05232982	      1.29071959	      1.04631277	      1.03859736	      0.96534278	      1.01331459	      1.35626179	      1.39181562	      1.23043899	      1.08191060	      1.04831117
    204.00000000	      0.81600000	      1.01195336	      1.30804622	      1.59476394	      1.21432323	      0.91535814	      0.90037668	      1.95889393	      1.29538919	      1.64066818	      1.20045554	      1.25745232	      1.06640841	      1.53660170	      1.48364155	      2.32357664	      1.40585602	      2.74180501	      1.11050728	      1.16675298	      1.19639645	      0.81856009	      1.22963259	      0.82017856	      0.90431472	      1.25038553	      1.30663672	      1.05232826	      1.29233436	      1.04633435	      1.03925601	      0.96188247	      1.01200264	      1.35501593	      1.39027569	      1.23048051	      1.08665792	      1.05315929
    205.00000000	      0.82000000	      1.01117928	      1.30850787	      1.60091627	      1.21497080	      0.91788290	      0.90515650	      1.95665903	      1.29678492	      1.63841455	      1.19769372	      1.25661892	      1.06510012	      1.53762435	      1.48578585	      2.32008478	      1.40425900	      2.74154246	      1.11039318	      1.16631239	      1.19387690	      0.81801553	      1.23386297	      0.81989026	      0.90704840	      1.25127583	      1.30748050	      1.05230329	      1.29388484	      1.04633199	      1.03987296	      0.95851150	      1.01069842	      1.35380771	      1.38877848	      1.23044390	      1.09135457	      1.05799152
    206.00000000	      0.82400000	      1.01042777	      1.30891682	      1.60713541	      1.21550476	      0.92036644	      0.90989370	      1.95433650	      1.29817119	      1.63611873	      1.19491991	      1.25575848	      1.06381102	      1.53867415	      1.48795756	      2.31645706	      1.40263482	      2.74107677	      1.11028778	      1.16588060	      1.19134173	      0.81749876	      1.23791685	      0.81963342	      0.90976953	      1.25210648	      1.30826103	      1.05225370	      1.29536170	      1.04630284	      1.04044253	      0.95524238	      1.00940469	      1.35264457	      1.38733236	      1.23032266	      1.09599871	      1.06280314
    207.00000000	      0.82800000	      1.00970183	      1.30926794	      1.61340657	      1.21591385	      0.92280230	      0.91457667	      1.95193222	      1.29954795	      1.63378706	      1.19213413	      1.25487378	      1.06253671	      1.53975043	      1.49015501	      2.31271288	      1.40098669	      2.74042904	      1.11019051	      1.16545869	      1.18879289	      0.81701021	      1.24177105	      0.81941064	      0.91247106	      1.25287390	      1.30897469	      1.05217829	      1.29675696	      1.04624307	      1.04095824	      0.95208492	      1.00812199	      1.35153535	      1.38594686	      1.23010994	      1.10058954	      1.06758960
    208.00000000	      0.83200000	      1.00900428	      1.30955601	      1.61971352	      1.21618585	      0.92518391	      0.91919347	      1.94945395	      1.30091668	      1.63142690	      1.18933494	      1.25396810	      1.06127087	      1.54085301	      1.49237856	      2.30887267	      1.39931848	      2.73962586	      1.11010106	      1.16504850	      1.18623226	      0.81654988	      1.24540198	      0.81922458	      0.91514623	      1.25357499	      1.30961842	      1.05207594	      1.29806396	      1.04614789	      1.04141281	      0.94904634	      1.00684869	      1.35049017	      1.38463263	      1.22979838	      1.10512740	      1.07234655
    209.00000000	      0.83600000	      1.00833784	      1.30977561	      1.62603894	      1.21630746	      0.92750453	      0.92373167	      1.94691122	      1.30228026	      1.62904600	      1.18651940	      1.25304515	      1.06000519	      1.54198584	      1.49463019	      2.30496051	      1.39763430	      2.73869722	      1.11001945	      1.16465224	      1.18366168	      0.81611737	      1.24878558	      0.81907807	      0.91778854	      1.25420713	      1.31018967	      1.05194556	      1.29927721	      1.04601156	      1.04179817	      0.94613149	      1.00558113	      1.34952042	      1.38340140	      1.22938008	      1.10961376	      1.07706986
    210.00000000	      0.84000000	      1.00770510	      1.30992111	      1.63236492	      1.21626435	      0.92975717	      0.92817821	      1.94431454	      1.30364314	      1.62665297	      1.18368314	      1.25210915	      1.05872940	      1.54315064	      1.49691353	      2.30100121	      1.39593853	      2.73767715	      1.10994581	      1.16427279	      1.18108288	      0.81571193	      1.25189740	      0.81897405	      0.92039173	      1.25476812	      1.31068638	      1.05178612	      1.30039216	      1.04582751	      1.04210553	      0.94334319	      1.00431383	      1.34863854	      1.38226580	      1.22884653	      1.11405130	      1.08175565
    211.00000000	      0.84400000	      1.00710854	      1.30998667	      1.63867358	      1.21604123	      0.93193454	      0.93251927	      1.94167486	      1.30501042	      1.62425593	      1.18082039	      1.25116467	      1.05743143	      1.54435078	      1.49923338	      2.29701854	      1.39423543	      2.73660055	      1.10988048	      1.16391326	      1.17849745	      0.81533252	      1.25471273	      0.81891563	      0.92294977	      1.25525622	      1.31110693	      1.05159669	      1.30140503	      1.04558847	      1.04232555	      0.94068258	      1.00303990	      1.34785776	      1.38123910	      1.22818859	      1.11844377	      1.08640032
    212.00000000	      0.84800000	      1.00655053	      1.30996620	      1.64494767	      1.21562195	      0.93402902	      0.93674020	      1.93900415	      1.30638793	      1.62186301	      1.17792418	      1.25021670	      1.05609758	      1.54558987	      1.50159529	      2.29303771	      1.39252922	      2.73550337	      1.10982364	      1.16357692	      1.17590684	      0.81497785	      1.25720684	      0.81890606	      0.92545688	      1.25567008	      1.31145008	      1.05137640	      1.30231253	      1.04528666	      1.04244845	      0.93814960	      1.00175135	      1.34719176	      1.38033492	      1.22739648	      1.12279596	      1.09100055
    213.00000000	      0.85200000	      1.00603338	      1.30985342	      1.65117131	      1.21498973	      0.93603266	      0.94082544	      1.93631329	      1.30778196	      1.61948093	      1.17498646	      1.24927049	      1.05471280	      1.54687133	      1.50400554	      2.28908216	      1.39082357	      2.73442104	      1.10977541	      1.16326717	      1.17331239	      0.81464647	      1.25935529	      0.81894874	      0.92790747	      1.25600872	      1.31171494	      1.05112450	      1.30311164	      1.04491398	      1.04246428	      0.93574342	      1.00043963	      1.34665430	      1.37956691	      1.22645987	      1.12711356	      1.09555326
    214.00000000	      0.85600000	      1.00555926	      1.30964188	      1.65733062	      1.21412738	      0.93793719	      0.94475859	      1.93361251	      1.30919870	      1.61711614	      1.17199840	      1.24833147	      1.05326099	      1.54819939	      1.50646978	      2.28517390	      1.38912156	      2.73338652	      1.10973576	      1.16298725	      1.17071529	      0.81433683	      1.26113426	      0.81904713	      0.93029617	      1.25627152	      1.31190086	      1.05084038	      1.30379943	      1.04446231	      1.04236308	      0.93346287	      0.99909601	      1.34625879	      1.37894829	      1.22536795	      1.13140294	      1.10005564
    215.00000000	      0.86000000	      1.00513025	      1.30932502	      1.66341430	      1.21301757	      0.93973407	      0.94852240	      1.93091067	      1.31064397	      1.61477343	      1.16895055	      1.24740518	      1.05172540	      1.54957326	      1.50899347	      2.28133240	      1.38742572	      2.73242714	      1.10970427	      1.16274020	      1.16811662	      0.81404739	      1.26252099	      0.81920482	      0.93261782	      1.25645815	      1.31200743	      1.05052356	      1.30437286	      1.04392365	      1.04213519	      0.93130686	      0.99771212	      1.34601788	      1.37849157	      1.22410953	      1.13567105	      1.10450512
    216.00000000	      0.86400000	      1.00474832	      1.30889628	      1.66941411	      1.21164318	      0.94141459	      0.95209897	      1.92821498	      1.31212291	      1.61245582	      1.16583317	      1.24649713	      1.05008899	      1.55099507	      1.51158061	      2.27757410	      1.38573734	      2.73156720	      1.10968034	      1.16252860	      1.16551737	      0.81377664	      1.26349423	      0.81942536	      0.93486747	      1.25656857	      1.31203441	      1.05017373	      1.30482870	      1.04329048	      1.04177144	      0.92927469	      0.99628027	      1.34594307	      1.37820805	      1.22267323	      1.13992514	      1.10889934
    217.00000000	      0.86800000	      1.00441529	      1.30834916	      1.67532527	      1.20998762	      0.94296994	      0.95546993	      1.92553007	      1.31363971	      1.61016477	      1.16263643	      1.24561264	      1.04833488	      1.55246276	      1.51423456	      2.27391192	      1.38405705	      2.73082440	      1.10966487	      1.16235483	      1.16291846	      0.81352317	      1.26403470	      0.81971234	      0.93704042	      1.25660297	      1.31198164	      1.04979076	      1.30516345	      1.04255588	      1.04126343	      0.92736634	      0.99479392	      1.34604425	      1.37810756	      1.22104768	      1.14417258	      1.11323616
    218.00000000	      0.87200000	      1.00413285	      1.30767738	      1.68114653	      1.20803520	      0.94439140	      0.95861669	      1.92285875	      1.31519737	      1.60789989	      1.15935076	      1.24475672	      1.04644679	      1.55397703	      1.51695662	      2.27035517	      1.38238437	      2.73020975	      1.10965264	      1.16222056	      1.16032079	      0.81328576	      1.26412557	      0.82006920	      0.93913224	      1.25656173	      1.31184902	      1.04937469	      1.30537340	      1.04171383	      1.04060374	      0.92558263	      0.99324792	      1.34632945	      1.37819808	      1.21922168	      1.14842063	      1.11751363
    219.00000000	      0.87600000	      1.00390249	      1.30687500	      1.68688024	      1.20577127	      0.94567036	      0.96152080	      1.92020116	      1.31679764	      1.60565897	      1.15596704	      1.24393392	      1.04440948	      1.55553250	      1.51974641	      2.26690863	      1.38071787	      2.72972739	      1.10964423	      1.16212709	      1.15772521	      0.81306341	      1.26375290	      0.82049929	      0.94113879	      1.25644539	      1.31163649	      1.04892574	      1.30545465	      1.04075933	      1.03978613	      0.92392530	      0.99163877	      1.34680451	      1.37848547	      1.21718453	      1.15267623	      1.12173001
    220.00000000	      0.88000000	      1.00372552	      1.30593654	      1.69253205	      1.20318338	      0.94679890	      0.96416434	      1.91755569	      1.31844074	      1.60343821	      1.15247689	      1.24314818	      1.04220917	      1.55712404	      1.52260190	      2.26357354	      1.37905525	      2.72937495	      1.10963745	      1.16207513	      1.15513263	      0.81285536	      1.26290604	      0.82100571	      0.94305629	      1.25625457	      1.31134393	      1.04844427	      1.30540328	      1.03968856	      1.03880575	      0.92239700	      0.98996471	      1.34747288	      1.37897334	      1.21492621	      1.15694575	      1.12588371
    221.00000000	      0.88400000	      1.00360299	      1.30485716	      1.69811041	      1.20026042	      0.94776948	      0.96653036	      1.91491828	      1.32012583	      1.60123252	      1.14887290	      1.24240268	      1.03983395	      1.55874523	      1.52551932	      2.26034833	      1.37739370	      2.72914328	      1.10963033	      1.16206501	      1.15254395	      0.81266113	      1.26157803	      0.82159130	      0.94488135	      1.25598995	      1.31097117	      1.04793082	      1.30521558	      1.03849898	      1.03765921	      0.92100106	      0.98822573	      1.34833554	      1.37966284	      1.21243768	      1.16123488	      1.12997333
    222.00000000	      0.88800000	      1.00353569	      1.30363279	      1.70362585	      1.19699367	      0.94857547	      0.96860338	      1.91228368	      1.32185073	      1.59903587	      1.14514885	      1.24169972	      1.03727418	      1.56039048	      1.52849373	      2.25722749	      1.37572986	      2.72901890	      1.10962111	      1.16209664	      1.14996016	      0.81248055	      1.25976586	      0.82225854	      0.94661102	      1.25565223	      1.31051796	      1.04738606	      1.30488832	      1.03718936	      1.03634471	      0.91974130	      0.98642346	      1.34939098	      1.38055273	      1.20971113	      1.16554833	      1.13399765
    223.00000000	      0.89200000	      1.00352411	      1.30226031	      1.70909013	      1.19337695	      0.94921134	      0.97036988	      1.90964544	      1.32361283	      1.59684176	      1.14129990	      1.24104057	      1.03452283	      1.56204902	      1.53151880	      2.25420346	      1.37406008	      2.72898441	      1.10960732	      1.16216967	      1.14738230	      0.81231372	      1.25747074	      0.82300949	      0.94824290	      1.25524209	      1.30998396	      1.04681076	      1.30441906	      1.03575980	      1.03486209	      0.91862164	      0.98456102	      1.35063524	      1.38163936	      1.20674029	      1.16988978	      1.13795560
    224.00000000	      0.89600000	      1.00356836	      1.30073768	      1.71451544	      1.18940689	      0.94967288	      0.97181888	      1.90699741	      1.32540815	      1.59464393	      1.13732280	      1.24042544	      1.03157580	      1.56371368	      1.53458809	      2.25126694	      1.37238117	      2.72902002	      1.10958760	      1.16228554	      1.14481150	      0.81216105	      1.25469834	      0.82384571	      0.94977516	      1.25476016	      1.30936876	      1.04620581	      1.30380643	      1.03421172	      1.03321289	      0.91764577	      0.98264280	      1.35206203	      1.38291676	      1.20352072	      1.17426165	      1.14184634
    225.00000000	      0.90000000	      1.00366819	      1.29906417	      1.71991324	      1.18508328	      0.94995742	      0.97294239	      1.90433248	      1.32723271	      1.59243637	      1.13321617	      1.23985340	      1.02843224	      1.56538030	      1.53769438	      2.24840763	      1.37069016	      2.72910507	      1.10956019	      1.16243716	      1.14224901	      0.81202321	      1.25145894	      0.82476814	      0.95120659	      1.25420704	      1.30867193	      1.04557220	      1.30305045	      1.03254791	      1.03140038	      0.91681681	      0.98067431	      1.35366282	      1.38437673	      1.20005019	      1.17866501	      1.14566919
    226.00000000	      0.90400000	      1.00382295	      1.29724049	      1.72529476	      1.18040940	      0.95006403	      0.97373587	      1.90164540	      1.32908199	      1.59021396	      1.12898068	      1.23932236	      1.02509483	      1.56704101	      1.54083038	      2.24561411	      1.36898445	      2.72921757	      1.10952415	      1.16262993	      1.13969621	      0.81190116	      1.24776766	      0.82577703	      0.95253674	      1.25358334	      1.30789308	      1.04491104	      1.30215271	      1.03077253	      1.02942964	      0.91613710	      0.97866204	      1.35542694	      1.38600890	      1.19632891	      1.18309940	      1.14942367
    227.00000000	      0.90800000	      1.00403148	      1.29526894	      1.73066927	      1.17539233	      0.94999374	      0.97419869	      1.89893099	      1.33095144	      1.58797257	      1.12461928	      1.23882909	      1.02157001	      1.56869232	      1.54398886	      2.24287522	      1.36726251	      2.72933857	      1.10947888	      1.16286062	      1.13715461	      0.81179607	      1.24364451	      0.82687180	      0.95376588	      1.25288969	      1.30703193	      1.04422357	      1.30111652	      1.02889107	      1.02730760	      0.91560789	      0.97661333	      1.35734169	      1.38780084	      1.19235992	      1.18756276	      1.15310954
    228.00000000	      0.91200000	      1.00429218	      1.29315353	      1.73604377	      1.17004313	      0.94974964	      0.97433437	      1.89618567	      1.33283617	      1.58570980	      1.12013746	      1.23836930	      1.01786814	      1.57032688	      1.54716265	      2.24017979	      1.36552345	      2.72944753	      1.10942402	      1.16312989	      1.13462591	      0.81170935	      1.23911448	      0.82805099	      0.95489515	      1.25212683	      1.30608842	      1.04351121	      1.29994701	      1.02691045	      1.02504303	      0.91522921	      0.97453629	      1.35939250	      1.38973819	      1.18814920	      1.19205130	      1.15672674
    229.00000000	      0.91600000	      1.00460288	      1.29090008	      1.74142332	      1.16437709	      0.94933703	      0.97415086	      1.89340730	      1.33473130	      1.58342443	      1.11554334	      1.23793773	      1.01400356	      1.57194215	      1.55034493	      2.23751712	      1.36376749	      2.72952749	      1.10935989	      1.16343217	      1.13211197	      0.81164261	      1.23420743	      0.82931217	      0.95592649	      1.25129564	      1.30506277	      1.04277559	      1.29865103	      1.02483892	      1.02264658	      0.91499973	      0.97243968	      1.36156301	      1.39180473	      1.18370594	      1.19655946	      1.16027542
    230.00000000	      0.92000000	      1.00496088	      1.28851624	      1.74681021	      1.15841376	      0.94876345	      0.97366061	      1.89059532	      1.33663187	      1.58111697	      1.11084789	      1.23752828	      1.00999465	      1.57354050	      1.55352910	      2.23487734	      1.36199595	      2.72956363	      1.10928740	      1.16376775	      1.12961487	      0.81159764	      1.22895801	      0.83065186	      0.95686277	      1.25039729	      1.30395564	      1.04201864	      1.29723708	      1.02268607	      1.02013075	      0.91491675	      0.97033292	      1.36383524	      1.39398253	      1.17904254	      1.20107988	      1.16375599
    231.00000000	      0.92400000	      1.00536292	      1.28601145	      1.75220437	      1.15217676	      0.94803858	      0.97288053	      1.88775085	      1.33853292	      1.57878952	      1.10606495	      1.23713420	      1.00586367	      1.57511538	      1.55670885	      2.23225060	      1.36021102	      2.72954305	      1.10920818	      1.16413466	      1.12713689	      0.81157640	      1.22340535	      0.83206551	      0.95770771	      1.24943325	      1.30276819	      1.04124261	      1.29571505	      1.02046279	      1.01750979	      0.91497625	      0.96822607	      1.36618971	      1.39625206	      1.17417459	      1.20560342	      1.16716903
    232.00000000	      0.92800000	      1.00580518	      1.28339688	      1.75760286	      1.14569429	      0.94717447	      0.97183175	      1.88487650	      1.34042940	      1.57644575	      1.10121117	      1.23674831	      1.00163646	      1.57667215	      1.55987814	      2.22962852	      1.35841590	      2.72945499	      1.10912337	      1.16452985	      1.12468050	      0.81158101	      1.21759261	      0.83354746	      0.95846588	      1.24840541	      1.30150217	      1.04045014	      1.29409591	      1.01818118	      1.01479959	      0.91517295	      0.96612977	      1.36860566	      1.39859244	      1.16912070	      1.21011927	      1.17051536
    233.00000000	      0.93200000	      1.00628327	      1.28068524	      1.76300054	      1.13899764	      0.94618486	      0.97053926	      1.88197647	      1.34231637	      1.57409086	      1.09630582	      1.23636321	      0.99734199	      1.57821203	      1.56303107	      2.22700335	      1.35661468	      2.72929082	      1.10903556	      1.16495066	      1.12224837	      0.81161364	      1.21156630	      0.83509107	      0.95914269	      1.24731614	      1.30016003	      1.03964430	      1.29239133	      1.01585433	      1.01201745	      0.91550048	      0.96405514	      1.37106135	      1.40098168	      1.16390214	      1.21461515	      1.17379600
    234.00000000	      0.93600000	      1.00679236	      1.27789045	      1.76839046	      1.13212120	      0.94508522	      0.96903122	      1.87905651	      1.34418884	      1.57173104	      1.09137039	      1.23597158	      0.99301160	      1.57973476	      1.56616235	      2.22436816	      1.35481231	      2.72904478	      1.10894732	      1.16539320	      1.11984327	      0.81167656	      1.20537538	      0.83668877	      0.95974421	      1.24616835	      1.29874490	      1.03882860	      1.29061329	      1.01349609	      1.00918172	      0.91595149	      0.96201358	      1.37353445	      1.40339710	      1.15854237	      1.21907758	      1.17701214
    235.00000000	      0.94000000	      1.00732721	      1.27502736	      1.77376329	      1.12510149	      0.94389220	      0.96733820	      1.87612355	      1.34604215	      1.56937379	      1.08642798	      1.23556641	      0.98867808	      1.58124450	      1.56926694	      2.22171741	      1.35301400	      2.72871112	      1.10886122	      1.16585376	      1.11746806	      0.81177193	      1.19907005	      0.83833225	      0.96027713	      1.24496547	      1.29726068	      1.03800693	      1.28877375	      1.01112073	      1.00631137	      0.91651776	      0.96001646	      1.37600261	      1.40581587	      1.15306638	      1.22349236	      1.18016511
    236.00000000	      0.94400000	      1.00788230	      1.27211130	      1.77910836	      1.11797611	      0.94262320	      0.96549218	      1.87318564	      1.34787211	      1.56702729	      1.08150250	      1.23514136	      0.98437441	      1.58274485	      1.57234053	      2.21904628	      1.35122587	      2.72828844	      1.10878013	      1.16632807	      1.11512557	      0.81190179	      1.19270052	      0.84001271	      0.96074852	      1.24371154	      1.29571199	      1.03718351	      1.28688432	      1.00874249	      1.00342543	      0.91719032	      0.95807478	      1.37844403	      1.40821564	      1.14750002	      1.22784504	      1.18325637
    237.00000000	      0.94800000	      1.00845202	      1.26915771	      1.78441397	      1.11078271	      0.94129579	      0.96352556	      1.87025163	      1.34967494	      1.56470007	      1.07661779	      1.23469094	      0.98013261	      1.58423974	      1.57537935	      2.21635118	      1.34945383	      2.72777706	      1.10870679	      1.16681168	      1.11281846	      0.81206781	      1.18631557	      0.84172105	      0.96116574	      1.24241115	      1.29410420	      1.03636273	      1.28495607	      1.00637517	      1.00054249	      0.91795958	      0.95619871	      1.38083817	      1.41057519	      1.14186928	      1.23212157	      1.18628743
    238.00000000	      0.95200000	      1.00903074	      1.26618174	      1.78966792	      1.10355795	      0.93992719	      0.96147016	      1.86733089	      1.35144753	      1.56240071	      1.07179681	      1.23421071	      0.97598252	      1.58573241	      1.57838039	      2.21362950	      1.34770383	      2.72717801	      1.10864351	      1.16729987	      1.11054917	      0.81227123	      1.17996151	      0.84344815	      0.96153619	      1.24106945	      1.29244336	      1.03554906	      1.28299941	      1.00403177	      0.99768018	      0.91881538	      0.95439727	      1.38316624	      1.41287498	      1.13619976	      1.23630876	      1.18925983
    239.00000000	      0.95600000	      1.00961301	      1.26319800	      1.79485781	      1.09633741	      0.93853408	      0.95935649	      1.86443278	      1.35318743	      1.56013743	      1.06706085	      1.23369741	      0.97195100	      1.58722655	      1.58134122	      2.21087953	      1.34598249	      2.72649506	      1.10859235	      1.16778773	      1.10831984	      0.81251276	      1.17368121	      0.84518503	      0.96186722	      1.23969206	      1.29073616	      1.03474688	      1.28102402	      1.00172422	      0.99485482	      0.91974711	      0.95267803	      1.38541165	      1.41509761	      1.13051612	      1.24039476	      1.19217507
    240.00000000	      0.96000000	      1.01019360	      1.26022030	      1.79997233	      1.08915390	      0.93713189	      0.95721304	      1.86156670	      1.35489284	      1.55791790	      1.06242908	      1.23314892	      0.96806124	      1.58872514	      1.58425987	      2.20810029	      1.34429190	      2.72573264	      1.10855479	      1.16827078	      1.10613221	      0.81279246	      1.16751352	      0.84692303	      0.96216597	      1.23828504	      1.28898979	      1.03396035	      1.27903889	      0.99946310	      0.99208113	      0.92074379	      0.95104692	      1.38756027	      1.41722805	      1.12484173	      1.24436930	      1.19503459
    241.00000000	      0.96400000	      1.01076761	      1.25726147	      1.80500035	      1.08203780	      0.93573477	      0.95506580	      1.85874157	      1.35656263	      1.55574894	      1.05791805	      1.23256422	      0.96433239	      1.59023057	      1.58713498	      2.20529171	      1.34263968	      2.72489674	      1.10853193	      1.16874400	      1.10398763	      0.81310981	      1.16149294	      0.84865397	      0.96243924	      1.23685475	      1.28721185	      1.03319336	      1.27705230	      0.99725761	      0.98937206	      0.92179412	      0.94950816	      1.38960053	      1.41925384	      1.11919832	      1.24822390	      1.19783966
    242.00000000	      0.96800000	      1.01133053	      1.25433326	      1.80993187	      1.07501650	      0.93435539	      0.95293794	      1.85596571	      1.35819621	      1.55363645	      1.05354153	      1.23194334	      0.96077942	      1.59174457	      1.58996550	      2.20245340	      1.34102859	      2.72399315	      1.10852362	      1.16920313	      1.10188704	      0.81346364	      1.15564939	      0.85037026	      0.96269340	      1.23540773	      1.28541020	      1.03244943	      1.27507192	      0.99511539	      0.98673870	      0.92288663	      0.94806416	      1.39152347	      1.42116507	      1.11360582	      1.25195192	      1.20059141
    243.00000000	      0.97200000	      1.01187828	      1.25144621	      1.81475821	      1.06811427	      0.93300480	      0.95084957	      1.85324666	      1.35979357	      1.55158524	      1.04931035	      1.23128718	      0.95741307	      1.59326840	      1.59275074	      2.19958621	      1.33946171	      2.72302894	      1.10852980	      1.16964417	      1.09983101	      0.81385223	      1.15000826	      0.85206496	      0.96293434	      1.23395064	      1.28359279	      1.03173163	      1.27310487	      0.99304260	      0.98419024	      0.92400973	      0.94671563	      1.39332262	      1.42295436	      1.10808220	      1.25554856	      1.20329071
    244.00000000	      0.97600000	      1.01240721	      1.24860969	      1.81947218	      1.06135220	      0.93169240	      0.94881770	      1.85059093	      1.36135509	      1.54959888	      1.04523239	      1.23059744	      0.95424007	      1.59480169	      1.59549011	      2.19669098	      1.33794133	      2.72201070	      1.10854955	      1.17006300	      1.09781973	      0.81427335	      1.14459049	      0.85373183	      0.96316735	      1.23249009	      1.28176761	      1.03104257	      1.27115778	      0.99104393	      0.98173401	      0.92515182	      0.94546164	      1.39499393	      1.42461672	      1.10264345	      1.25901082	      1.20593822
    245.00000000	      0.98000000	      1.01291417	      1.24583186	      1.82406797	      1.05474828	      0.93042596	      0.94685625	      1.84800422	      1.36288149	      1.54768032	      1.04131273	      1.22987643	      0.95126336	      1.59634427	      1.59818323	      2.19376869	      1.33646896	      2.72094426	      1.10858168	      1.17045637	      1.09585309	      0.81472430	      1.13941286	      0.85536539	      0.96339719	      1.23103261	      1.27994252	      1.03038436	      1.26923687	      0.98912270	      0.97937562	      0.92630139	      0.94429978	      1.39653552	      1.42614936	      1.09730358	      1.26233730	      1.20853434
    246.00000000	      0.98400000	      1.01339645	      1.24311973	      1.82854130	      1.04831725	      0.92921159	      0.94497617	      1.84549075	      1.36437377	      1.54583056	      1.03755379	      1.22912695	      0.94848244	      1.59789458	      1.60082969	      2.19082045	      1.33504538	      2.71983563	      1.10862426	      1.17082144	      1.09393068	      0.81520201	      1.13448827	      0.85696087	      0.96362802	      1.22958451	      1.27812513	      1.02975862	      1.26734798	      0.98728094	      0.97711902	      0.92744717	      0.94322633	      1.39794745	      1.42755151	      1.09207468	      1.26552810	      1.21107920
    247.00000000	      0.98800000	      1.01385182	      1.24047916	      1.83288940	      1.04207151	      0.92805410	      0.94318561	      1.84305389	      1.36583307	      1.54405009	      1.03395557	      1.22835219	      0.94589383	      1.59945061	      1.60342907	      2.18784740	      1.33367054	      2.71868991	      1.10867527	      1.17115545	      1.09205191	      0.81570313	      1.12982598	      0.85851424	      0.96386340	      1.22815184	      1.27632274	      1.02916651	      1.26549658	      0.98551955	      0.97496666	      0.92857822	      0.94223647	      1.39923151	      1.42882411	      1.08696693	      1.26858462	      1.21357269
    248.00000000	      0.99200000	      1.01427846	      1.23791492	      1.83711091	      1.03602016	      0.92695670	      0.94149009	      1.84069583	      1.36726069	      1.54233833	      1.03051591	      1.22755556	      0.94349144	      1.60101015	      1.60598099	      2.18485061	      1.33234500	      2.71751140	      1.10873242	      1.17145655	      1.09021602	      0.81622410	      1.12543202	      0.86002220	      0.96410636	      1.22674026	      1.27454223	      1.02860871	      1.26368776	      0.98383840	      0.97291966	      0.92968407	      0.94132450	      1.40039090	      1.42996963	      1.08198871	      1.27150931	      1.21601446
    249.00000000	      0.99600000	      1.01467501	      1.23543073	      1.84120578	      1.03016989	      0.92592139	      0.93989280	      1.83841775	      1.36865811	      1.54069377	      1.02723083	      1.22674062	      0.94126709	      1.60257006	      1.60848488	      2.18183139	      1.33106553	      2.71630384	      1.10879334	      1.17172328	      1.08842215	      0.81676130	      1.12130952	      0.86148213	      0.96435937	      1.22535502	      1.27278997	      1.02808554	      1.26192622	      0.98223649	      0.97097796	      0.93075486	      0.94048406	      1.40143002	      1.43099176	      1.07714665	      1.27430553	      1.21840394
    250.00000000	      1.00000000	      1.01504045	      1.23302938	      1.84517524	      1.02452515	      0.92494908	      0.93839486	      1.83621970	      1.37002639	      1.53911410	      1.02409479	      1.22591096	      0.93921096	      1.60412721	      1.61094022	      2.17879074	      1.32983152	      2.71506866	      1.10885582	      1.17195468	      1.08666937	      0.81731107	      1.11745907	      0.86289206	      0.96462443	      1.22400093	      1.27107177	      1.02759690	      1.26021621	      0.98071212	      0.96914049	      0.93178148	      0.93970838	      1.40235413	      1.43189515	      1.07244579	      1.27697730	      1.22074038
    251.00000000	      1.00400000	      1.01537415	      1.23071280	      1.84902172	      1.01908834	      0.92403969	      0.93699568	      1.83410256	      1.37136690	      1.53759636	      1.02110108	      1.22507011	      0.93731204	      1.60567754	      1.61334742	      2.17572953	      1.32864088	      2.71380722	      1.10891720	      1.17215045	      1.08495677	      0.81786981	      1.11387913	      0.86425058	      0.96490312	      1.22268229	      1.26939286	      1.02714241	      1.25856149	      0.97926303	      0.96740541	      0.93275567	      0.93899053	      1.40316912	      1.43268516	      1.06788969	      1.27952910	      1.22302291
    252.00000000	      1.00800000	      1.01567576	      1.22848212	      1.85274874	      1.01386012	      0.92319240	      0.93569323	      1.83206074	      1.37268072	      1.53613691	      1.01824213	      1.22422151	      0.93555856	      1.60721742	      1.61570346	      2.17264841	      1.32749116	      2.71251901	      1.10897552	      1.17231018	      1.08328343	      0.81843404	      1.11056633	      0.86555681	      0.96519666	      1.22140290	      1.26775789	      1.02672141	      1.25696527	      0.97788659	      0.96577023	      0.93367013	      0.93832366	      1.40388125	      1.43336758	      1.06348065	      1.28196571	      1.22525055
    253.00000000	      1.01200000	      1.01594524	      1.22633779	      1.85636088	      1.00883964	      0.92240574	      0.93448437	      1.83009252	      1.37396871	      1.53473156	      1.01550974	      1.22336837	      0.93393841	      1.60874287	      1.61800855	      2.16954774	      1.32637960	      2.71120208	      1.10902893	      1.17243446	      1.08164850	      0.81900049	      1.10751583	      0.86681034	      0.96550595	      1.22016606	      1.26617084	      1.02633301	      1.25543014	      0.97657990	      0.96423203	      0.93451871	      0.93770119	      1.40449688	      1.43394839	      1.05921971	      1.28429203	      1.22742227
    254.00000000	      1.01600000	      1.01618276	      1.22427961	      1.85986359	      1.00402473	      0.92167774	      0.93336507	      1.82819516	      1.37523155	      1.53337570	      1.01289543	      1.22251371	      0.93243944	      1.61025003	      1.62026206	      2.16642754	      1.32530335	      2.70985298	      1.10907567	      1.17252405	      1.08005117	      0.81956614	      1.10472157	      0.86801118	      0.96583165	      1.21897450	      1.26463506	      1.02597617	      1.25395795	      0.97533994	      0.96278754	      0.93529642	      0.93711705	      1.40502230	      1.43443362	      1.05510681	      1.28651297	      1.22953708
    255.00000000	      1.02000000	      1.01638871	      1.22230677	      1.86326307	      0.99941180	      0.92100599	      0.93233068	      1.82636442	      1.37646970	      1.53206438	      1.01039053	      1.22166020	      0.93104977	      1.61173487	      1.62246222	      2.16328770	      1.32425895	      2.70846697	      1.10911455	      1.17258012	      1.07849072	      0.82012827	      1.10217644	      0.86915972	      0.96617420	      1.21783042	      1.26315318	      1.02564970	      1.25254974	      0.97416365	      0.96143329	      0.93599956	      0.93656575	      1.40546355	      1.43482908	      1.05114078	      1.28863328	      1.23159400
    256.00000000	      1.02400000	      1.01656367	      1.22041782	      1.86656609	      0.99499667	      0.92038796	      0.93137602	      1.82459374	      1.37768349	      1.53079246	      1.00798643	      1.22081021	      0.92975797	      1.61319392	      1.62460823	      2.16012747	      1.32324328	      2.70703821	      1.10914467	      1.17260428	      1.07696649	      0.82068453	      1.09987250	      0.87025674	      0.96653387	      1.21673542	      1.26172717	      1.02535236	      1.25120568	      0.97304797	      0.96016565	      0.93662576	      0.93604256	      1.40582630	      1.43514032	      1.04731932	      1.29065753	      1.23359214
    257.00000000	      1.02800000	      1.01670838	      1.21861071	      1.86977969	      0.99077346	      0.91982070	      0.93049555	      1.82287829	      1.37887321	      1.52955473	      1.00567463	      1.21996573	      0.92855322	      1.61462408	      1.62669947	      2.15694638	      1.32225310	      2.70556003	      1.10916570	      1.17259826	      1.07547790	      0.82123299	      1.09780101	      0.87130336	      0.96691075	      1.21569051	      1.26035819	      1.02508281	      1.24992498	      0.97198986	      0.95898088	      0.93717403	      0.93554351	      1.40611572	      1.43537249	      1.04363899	      1.29259004	      1.23553078
    258.00000000	      1.03200000	      1.01682371	      1.21688278	      1.87291090	      0.98673526	      0.91930110	      0.92968341	      1.82121228	      1.38003917	      1.52834610	      1.00344679	      1.21912839	      0.92742537	      1.61602287	      1.62873563	      2.15374384	      1.32128521	      2.70402604	      1.10917765	      1.17256442	      1.07402440	      0.82177213	      1.09595250	      0.87230112	      0.96730478	      1.21469608	      1.25904665	      1.02483973	      1.24870587	      0.97098635	      0.95787514	      0.93764472	      0.93506542	      1.40633654	      1.43553032	      1.04009510	      1.29443485	      1.23740931
    259.00000000	      1.03600000	      1.01691068	      1.21523065	      1.87596702	      0.98287393	      0.91882586	      0.92893345	      1.81958991	      1.38118188	      1.52716169	      1.00129477	      1.21829938	      0.92636496	      1.61738860	      1.63071698	      2.15051943	      1.32033660	      2.70242908	      1.10918110	      1.17250539	      1.07260548	      0.82230090	      1.09431682	      0.87325191	      0.96771576	      1.21375187	      1.25779218	      1.02462174	      1.24754558	      0.97003446	      0.95684449	      0.93803950	      0.93460590	      1.40649294	      1.43561809	      1.03668173	      1.29619576	      1.23922733
    260.00000000	      1.04000000	      1.01697042	      1.21365036	      1.87895455	      0.97918011	      0.91839152	      0.92823933	      1.81800548	      1.38230207	      1.52599694	      0.99921062	      1.21747953	      0.92536326	      1.61872047	      1.63264445	      2.14727294	      1.31940445	      2.70076346	      1.10917707	      1.17242416	      1.07122065	      0.82281871	      1.09288317	      0.87415800	      0.96814334	      1.21285702	      1.25659360	      1.02442752	      1.24644041	      0.96913122	      0.95588488	      0.93836132	      0.93416328	      1.40658861	      1.43563963	      1.03339166	      1.29787631	      1.24098467
    261.00000000	      1.04400000	      1.01700417	      1.21213728	      1.88187983	      0.97564325	      0.91799447	      0.92759454	      1.81645349	      1.38340079	      1.52484765	      0.99718661	      1.21666926	      0.92441222	      1.62001880	      1.63451972	      2.14400456	      1.31848608	      2.69902316	      1.10916706	      1.17232406	      1.06986940	      0.82332537	      1.09164016	      0.87502204	      0.96858705	      1.21201005	      1.25544900	      1.02425571	      1.24538569	      0.96827371	      0.95499216	      0.93861430	      0.93373663	      1.40662675	      1.43559834	      1.03021652	      1.29947984	      1.24268137
    262.00000000	      1.04800000	      1.01701327	      1.21068629	      1.88474873	      0.97225181	      0.91763105	      0.92699252	      1.81492876	      1.38447936	      1.52371013	      0.99521523	      1.21586863	      0.92350445	      1.62128411	      1.63634519	      2.14071444	      1.31757931	      2.69720386	      1.10915308	      1.17220866	      1.06855119	      0.82382113	      1.09057593	      0.87584695	      0.96904632	      1.21120897	      1.25435578	      1.02410499	      1.24437595	      0.96745902	      0.95416216	      0.93880368	      0.93332568	      1.40661007	      1.43549717	      1.02714684	      1.30100951	      1.24431773
    263.00000000	      1.05200000	      1.01699912	      1.20929178	      1.88756672	      0.96899341	      0.91729753	      0.92642674	      1.81342636	      1.38553936	      1.52258099	      0.99328924	      1.21507735	      0.92263328	      1.62251847	      1.63812393	      2.13740326	      1.31668197	      2.69530221	      1.10913713	      1.17208193	      1.06726547	      0.82430658	      1.08967825	      0.87663595	      0.96952051	      1.21045128	      1.25331073	      1.02397407	      1.24340499	      0.96668429	      0.95339064	      0.93893568	      0.93293080	      1.40654085	      1.43533868	      1.02417227	      1.30246831	      1.24589430
    264.00000000	      1.05600000	      1.01696320	      1.20794777	      1.89033887	      0.96585498	      0.91699021	      0.92589079	      1.81194170	      1.38658274	      1.52145723	      0.99140166	      1.21429483	      0.92179266	      1.62372441	      1.63985950	      2.13407179	      1.31579217	      2.69331453	      1.10912186	      1.17194742	      1.06601159	      0.82478262	      1.08893464	      0.87739245	      0.97000892	      1.20973408	      1.25231012	      1.02386164	      1.24246596	      0.96594676	      0.95267342	      0.93901737	      0.93255294	      1.40642092	      1.43512503	      1.02128172	      1.30385909	      1.24741189
    265.00000000	      1.06000000	      1.01690701	      1.20664800	      1.89306988	      0.96282298	      0.91670543	      0.92537842	      1.81047049	      1.38761153	      1.52033626	      0.98954581	      1.21352021	      0.92097717	      1.62490520	      1.64155626	      2.13072127	      1.31490854	      2.69123917	      1.10911001	      1.17180936	      1.06478887	      0.82525045	      1.08833245	      0.87812003	      0.97051079	      1.20905410	      1.25134976	      1.02376646	      1.24155152	      0.96524374	      0.95200635	      0.93905652	      0.93219354	      1.40625177	      1.43485803	      1.01846355	      1.30518460	      1.24887159
    266.00000000	      1.06400000	      1.01683211	      1.20538603	      1.89576408	      0.95988356	      0.91643962	      0.92488364	      1.80900864	      1.38862800	      1.51921582	      0.98771535	      1.21275237	      0.92018199	      1.62606440	      1.64321907	      2.12735218	      1.31402906	      2.68907493	      1.10910453	      1.17167175	      1.06359655	      0.82571145	      1.08785904	      0.87882237	      0.97102536	      1.20840779	      1.25042513	      1.02368729	      1.24065399	      0.96457262	      0.95138532	      0.93906145	      0.93185447	      1.40603454	      1.43453921	      1.01570575	      1.30644750	      1.25027468
    267.00000000	      1.06800000	      1.01674003	      1.20415531	      1.89842548	      0.95702272	      0.91618928	      0.92440070	      1.80755284	      1.38963467	      1.51809403	      0.98590423	      1.21199004	      0.91940281	      1.62720626	      1.64485210	      2.12396604	      1.31315277	      2.68682125	      1.10910826	      1.17153857	      1.06243381	      0.82616720	      1.08750178	      0.87950324	      0.97155181	      1.20779140	      1.24953145	      1.02362294	      1.23976546	      0.96393090	      0.95080632	      0.93904087	      0.93153791	      1.40577014	      1.43416985	      1.01299609	      1.30765041	      1.25162272
    268.00000000	      1.07200000	      1.01663234	      1.20294925	      1.90105760	      0.95422643	      0.91595104	      0.92392411	      1.80609975	      1.39063381	      1.51696928	      0.98410677	      1.21123177	      0.91863581	      1.62833528	      1.64646091	      2.12056418	      1.31227861	      2.68447915	      1.10912425	      1.17141371	      1.06129975	      0.82661939	      1.08724821	      0.88016640	      0.97208932	      1.20720101	      1.24866375	      1.02357223	      1.23887798	      0.96331613	      0.95026541	      0.93900363	      0.93124623	      1.40545930	      1.43375106	      1.01032230	      1.30879591	      1.25291746
    269.00000000	      1.07600000	      1.01651058	      1.20176131	      1.90366379	      0.95148073	      0.91572164	      0.92344863	      1.80464660	      1.39162815	      1.51584057	      0.98231756	      1.21047602	      0.91787759	      1.62945609	      1.64805091	      2.11714816	      1.31140573	      2.68204999	      1.10915541	      1.17130092	      1.06019340	      0.82706980	      1.08708602	      0.88081564	      0.97263699	      1.20663261	      1.24781694	      1.02353403	      1.23798367	      0.96272592	      0.94975872	      0.93895863	      0.93098184	      1.40510267	      1.43328389	      1.00767216	      1.30988662	      1.25416082
    270.00000000	      1.08000000	      1.01637631	      1.20058500	      1.90624669	      0.94877181	      0.91549788	      0.92296926	      1.80319154	      1.39262060	      1.51470677	      0.98053149	      1.20972121	      0.91712503	      1.63057400	      1.64962771	      2.11371972	      1.31053349	      2.67953644	      1.10920459	      1.17120376	      1.05911370	      0.82752027	      1.08700315	      0.88145470	      0.97319390	      1.20608215	      1.24698591	      1.02350724	      1.23707489	      0.96215790	      0.94928242	      0.93891459	      0.93074714	      1.40470089	      1.43276935	      1.00503363	      1.31092518	      1.25535493
    271.00000000	      1.08400000	      1.01623103	      1.19941403	      1.90880860	      0.94608599	      0.91527665	      0.92248121	      1.80173213	      1.39361395	      1.51356752	      0.97874375	      1.20896572	      0.91637528	      1.63169400	      1.65119691	      2.11028080	      1.30966145	      2.67694229	      1.10927443	      1.17112564	      1.05805951	      0.82797259	      1.08698783	      0.88208724	      0.97375907	      1.20554559	      1.24616558	      1.02349079	      1.23614437	      0.96160969	      0.94883274	      0.93887994	      0.93054434	      1.40425469	      1.43220852	      1.00239500	      1.31191437	      1.25650202
    272.00000000	      1.08800000	      1.01607623	      1.19824234	      1.91135135	      0.94341055	      0.91505513	      0.92198000	      1.80026720	      1.39461114	      1.51242275	      0.97694979	      1.20820798	      0.91562573	      1.63282121	      1.65276444	      2.10683353	      1.30878932	      2.67427236	      1.10936732	      1.17106946	      1.05702962	      0.82842854	      1.08702866	      0.88271684	      0.97433149	      1.20501900	      1.24535102	      1.02348366	      1.23518534	      0.96107895	      0.94840599	      0.93886260	      0.93037542	      1.40376493	      1.43160261	      0.99974507	      1.31285702	      1.25760450
    273.00000000	      1.09200000	      1.01591335	      1.19706425	      1.91387648	      0.94073300	      0.91483051	      0.92146151	      1.79879609	      1.39561502	      1.51127280	      0.97514543	      1.20744646	      0.91487395	      1.63396059	      1.65433576	      2.10338013	      1.30791699	      2.67153234	      1.10948539	      1.17103796	      1.05602272	      0.82888976	      1.08711477	      0.88334685	      0.97491012	      1.20449858	      1.24453751	      1.02348482	      1.23419170	      0.96056338	      0.94799860	      0.93886993	      0.93024205	      1.40323264	      1.43095298	      0.99707341	      1.31375613	      1.25866485
    274.00000000	      1.09600000	      1.01574378	      1.19587457	      1.91638526	      0.93804198	      0.91460028	      0.92092210	      1.79731822	      1.39662835	      1.51011792	      0.97332688	      1.20667978	      0.91411773	      1.63511677	      1.65591608	      2.09992281	      1.30704447	      2.66872856	      1.10963036	      1.17103338	      1.05503745	      0.82935774	      1.08723588	      0.88398039	      0.97549394	      1.20398079	      1.24372068	      1.02349329	      1.23315813	      0.96006077	      0.94760717	      0.93890855	      0.93014555	      1.40265908	      1.43026116	      0.99437057	      1.31461478	      1.25968567
    275.00000000	      1.10000000	      1.01556883	      1.19466871	      1.91887883	      0.93532738	      0.91436225	      0.92035874	      1.79583345	      1.39765361	      1.50895860	      0.97149081	      1.20590666	      0.91335512	      1.63629390	      1.65751013	      2.09646368	      1.30617159	      2.66586776	      1.10980350	      1.17105747	      1.05407236	      0.82983372	      1.08738247	      0.88462025	      0.97608195	      1.20346241	      1.24289659	      1.02350809	      1.23208023	      0.95956903	      0.94722851	      0.93898426	      0.93008687	      1.40204572	      1.42952892	      0.99162836	      1.31543613	      1.26066961
    276.00000000	      1.10400000	      1.01538975	      1.19344284	      1.92135830	      0.93258058	      0.91411459	      0.91976910	      1.79434218	      1.39869295	      1.50779537	      0.96963445	      1.20512604	      0.91258445	      1.63749544	      1.65912195	      2.09300468	      1.30529868	      2.66295682	      1.11000573	      1.17111140	      1.05312596	      0.83031870	      1.08754592	      0.88526884	      0.97667323	      1.20294057	      1.24206184	      1.02352826	      1.23095460	      0.95908626	      0.94685976	      0.93910192	      0.93006655	      1.40139428	      1.42875820	      0.98884007	      1.31622345	      1.26161939
    277.00000000	      1.10800000	      1.01520767	      1.19219392	      1.92382484	      0.92979467	      0.91385590	      0.91915166	      1.79284408	      1.39974808	      1.50662876	      0.96775560	      1.20433704	      0.91180435	      1.63872407	      1.66075476	      2.08954736	      1.30442569	      2.66000256	      1.11023710	      1.17119594	      1.05219671	      0.83081339	      1.08771859	      0.88592810	      0.97726693	      1.20241288	      1.24121360	      1.02355287	      1.22977895	      0.95861077	      0.94649833	      0.93926538	      0.93008471	      1.40070671	      1.42795118	      0.98600059	      1.31698000	      1.26253772
    278.00000000	      1.11200000	      1.01502363	      1.19091982	      1.92627972	      0.92696458	      0.91358522	      0.91850578	      1.79133949	      1.40082025	      1.50545922	      0.96585274	      1.20353899	      0.91101383	      1.63998158	      1.66241087	      2.08609321	      1.30355263	      2.65701149	      1.11049745	      1.17131068	      1.05128304	      0.83131817	      1.08789394	      0.88659949	      0.97786232	      1.20187737	      1.24034971	      1.02358100	      1.22855214	      0.95814112	      0.94614206	      0.93947740	      0.93014103	      1.39998517	      1.42711026	      0.98310661	      1.31770907	      1.26342737
    279.00000000	      1.11600000	      1.01483853	      1.18961934	      1.92872438	      0.92408718	      0.91330212	      0.91783173	      1.78982856	      1.40191000	      1.50428710	      0.96392506	      1.20273146	      0.91021227	      1.64126920	      1.66409164	      2.08264311	      1.30267949	      2.65398992	      1.11078599	      1.17145513	      1.05038335	      0.83183311	      1.08806658	      0.88728398	      0.97845876	      1.20133261	      1.23946870	      1.02361177	      1.22727422	      0.95767610	      0.94578916	      0.93973959	      0.93023475	      1.39923209	      1.42623800	      0.98015668	      1.31841391	      1.26429105
    280.00000000	      1.12000000	      1.01465314	      1.18829218	      1.93116037	      0.92116129	      0.91300661	      0.91713069	      1.78831148	      1.40301746	      1.50311264	      0.96197244	      1.20191426	      0.90939945	      1.64258603	      1.66579717	      2.07919764	      1.30180640	      2.65094314	      1.11110136	      1.17162796	      1.04949606	      0.83235794	      1.08823232	      0.88798197	      0.97905574	      1.20077765	      1.23856978	      1.02364435	      1.22594643	      0.95721480	      0.94543821	      0.94005241	      0.93036462	      1.39845009	      1.42533718	      0.97715116	      1.31909768	      1.26513145
    281.00000000	      1.12400000	      1.01446814	      1.18693899	      1.93358934	      0.91818760	      0.91269920	      0.91640465	      1.78678843	      1.40414214	      1.50193596	      0.95999548	      1.20108741	      0.90857556	      1.64393140	      1.66752682	      2.07575709	      1.30093280	      2.64787654	      1.11144172	      1.17182726	      1.04861959	      0.83289213	      1.08838811	      0.88869342	      0.97965286	      1.20021204	      1.23765282	      1.02367794	      1.22457115	      0.95675650	      0.94508821	      0.94041512	      0.93052892	      1.39764199	      1.42441075	      0.97409217	      1.31976346	      1.26595122
    282.00000000	      1.12800000	      1.01428402	      1.18556118	      1.93601296	      0.91516846	      0.91238077	      0.91565635	      1.78525962	      1.40528305	      1.50075717	      0.95799545	      1.20025117	      0.90774112	      1.64530340	      1.66927897	      2.07232162	      1.30005877	      2.64479495	      1.11180478	      1.17205060	      1.04775238	      0.83343484	      1.08853202	      0.88941779	      0.98024977	      1.19963576	      1.23671833	      1.02371184	      1.22315187	      0.95630072	      0.94473848	      0.94082583	      0.93072543	      1.39681084	      1.42346183	      0.97098343	      1.32041420	      1.26675291
    283.00000000	      1.13200000	      1.01410119	      1.18416093	      1.93843276	      0.91210769	      0.91205255	      0.91488907	      1.78372537	      1.40643875	      1.49957631	      0.95597420	      1.19940603	      0.90689701	      1.64669940	      1.67105123	      2.06889100	      1.29918419	      2.64170298	      1.11218784	      1.17229507	      1.04689290	      0.83398506	      1.08866310	      0.89015416	      0.98084619	      1.19904921	      1.23576736	      1.02374540	      1.22169306	      0.95584709	      0.94438858	      0.94128154	      0.93095141	      1.39595988	      1.42249371	      0.96783003	      1.32105270	      1.26753896
    284.00000000	      1.13600000	      1.01391995	      1.18274095	      1.94085008	      0.90901023	      0.91171600	      0.91410647	      1.78218615	      1.40760750	      1.49839354	      0.95393412	      1.19855263	      0.90604434	      1.64811620	      1.67284059	      2.06546526	      1.29830891	      2.63860542	      1.11258786	      1.17255734	      1.04603970	      0.83454160	      1.08878123	      0.89090129	      0.98144184	      1.19845313	      1.23480138	      1.02377807	      1.22020007	      0.95539533	      0.94403832	      0.94177819	      0.93120362	      1.39509255	      1.42150985	      0.96463814	      1.32168163	      1.26831171
    285.00000000	      1.14000000	      1.01374046	      1.18130443	      1.94326596	      0.90588191	      0.91137273	      0.91331244	      1.78064267	      1.40878727	      1.49720914	      0.95187802	      1.19769181	      0.90518442	      1.64955012	      1.67464358	      2.06204445	      1.29743303	      2.63550659	      1.11300155	      1.17283399	      1.04519133	      0.83510312	      1.08888703	      0.89165767	      0.98203639	      1.19784850	      1.23382228	      1.02380939	      1.21867901	      0.95494520	      0.94368763	      0.94231079	      0.93147835	      1.39421251	      1.42051385	      0.96141481	      1.32230352	      1.26907339
    286.00000000	      1.14400000	      1.01356285	      1.17985491	      1.94568111	      0.90272919	      0.91102446	      0.91251096	      1.77909581	      1.40997588	      1.49602337	      0.94980904	      1.19682457	      0.90431872	      1.65099717	      1.67645639	      2.05862872	      1.29655656	      2.63241151	      1.11342535	      1.17312104	      1.04434643	      0.83566823	      1.08898163	      0.89242163	      0.98262950	      1.19723656	      1.23283222	      1.02383897	      1.21713662	      0.95449644	      0.94333650	      0.94287354	      0.93177141	      1.39332357	      1.41950946	      0.95816773	      1.32292077	      1.26982609
    287.00000000	      1.14800000	      1.01338716	      1.17839619	      1.94809598	      0.89955902	      0.91067295	      0.91170607	      1.77754670	      1.41117099	      1.49483667	      0.94773058	      1.19595200	      0.90344878	      1.65245312	      1.67827496	      2.05521836	      1.29567959	      2.62932519	      1.11385569	      1.17341458	      1.04350365	      0.83623546	      1.08906664	      0.89319133	      0.98322080	      1.19661868	      1.23183359	      1.02386651	      1.21558008	      0.95404880	      0.94298503	      0.94345999	      0.93207830	      1.39242967	      1.41850055	      0.95490505	      1.32353565	      1.27057181
    288.00000000	      1.15200000	      1.01321338	      1.17693224	      1.95051075	      0.89637850	      0.91031993	      0.91090178	      1.77599703	      1.41237018	      1.49364975	      0.94564624	      1.19507532	      0.90257623	      1.65391354	      1.68009529	      2.05181372	      1.29480232	      2.62625268	      1.11428873	      1.17371050	      1.04266169	      0.83680331	      1.08914396	      0.89396483	      0.98380987	      1.19599639	      1.23082893	      1.02389177	      1.21401694	      0.95360199	      0.94263333	      0.94406316	      0.93239421	      1.39153487	      1.41749106	      0.95163524	      1.32415035	      1.27131246
