# Supplementary material for: Hindlimb kinematics, kinetics and muscle dynamics during sit-to-stand and sit-to-walk transitions in emus (Dromaius novaehollandiae)
Source: J Exp Biol. 2024 Dec 2;227(24):jeb247519. doi: 10.1242/jeb.247519 (PMC11708823; doi:10.1242/jeb.247519)
Supplement: Dataset 1. [file jexbio-227-247519-Dataset1.zip › Dataset1/DataS1/Static Simulation/sts_exemplar_trial_STO_nominal/emu_osimm_tuneTSL_scaledR_STO_nominal_sts_activation.sto]

Static Optimization
version=1
nRows=289
nColumns=56
inDegrees=no
This file contains static optimization results.

endheader
time	IC_r	ILPR_r	ILPOa_r	ILPOp_r	AMB_r	FMTL_r	FMTI_r	FMTM_r	ILFB_r	FCLP_r	FCLA_r	FCM_r	IFE_r	ITCr_r	ITM_r	ITCaa_r	ITCap_r	ISF_r	IFI_r	OMII_r	OMIP_r	CFP_r	PIFML_r	GL_r	GI_r	GM_r	FL_r	TCf_r	TCt_r	EDL_r	FDL_r	FHL_r	FP2_r	FPP2_r	FP3_r	FPP3_r	FP4_r	MY	MX	MZ	FY	FZ	FX	Hip_flexion_reserve	Hip_abduction_reserve	Hip_rotation_reserve	Knee_flexion_reserve	Knee_abduction_reserve	Knee_rotation_reserve	Ankle_flexion_reserve	Ankle_abduction_reserve	Ankle_rotation_reserve	MTP_flexion_reserve	MTP_abduction_reserve	MTP_rotation_reserve
      0.00000000	      0.13877836	      0.17978092	      0.12902936	      0.13543576	      0.05198537	      0.14896668	      0.19691228	      0.02003138	      0.02000353	      0.02000388	      0.04100822	      0.02014366	      0.02005693	      0.26246751	      0.02039324	      0.10796017	      0.04801168	      0.02022504	      0.02021753	      0.11709085	      0.29859502	      0.08555566	      0.25610342	      0.02001094	      0.02002234	      0.73721973	      0.23461090	      0.54485369	      0.47260934	      0.99975149	      0.02008491	      0.02411661	      0.02004127	      0.02008682	      0.07354557	      0.02000364	      0.02000573	      0.00020078	      0.00604496	     -0.00450448	     -0.00183297	      0.00000802	     -0.00214946	     -0.02553255	      0.01363784	     -0.00860026	      0.08905061	      0.11379835	     -0.07853342	     -0.21043018	     -0.21649368	      0.50151281	      0.10550441	      0.57511516	     -1.11825839
      0.00400000	      0.14069676	      0.18107326	      0.12858112	      0.13521026	      0.05204032	      0.14899384	      0.19882404	      0.02003170	      0.02000350	      0.02000386	      0.04122539	      0.02013823	      0.02005730	      0.26141427	      0.02036789	      0.10801138	      0.04839112	      0.02022574	      0.02021759	      0.11775100	      0.29996203	      0.08649478	      0.25712330	      0.02001026	      0.02002193	      0.73596605	      0.23428251	      0.54449647	      0.47189204	      0.99964335	      0.02008911	      0.02416900	      0.02004094	      0.02008649	      0.07434072	      0.02000366	      0.02000578	      0.00015385	      0.00603724	     -0.00454592	     -0.00263466	     -0.00017431	     -0.00249654	     -0.02558510	      0.01355500	     -0.00868453	      0.08982545	      0.11451417	     -0.07844030	     -0.20941410	     -0.21556282	      0.49748631	      0.10488875	      0.57200386	     -1.11773940
      0.00800000	      0.14297972	      0.18260219	      0.12817118	      0.13498207	      0.05208891	      0.14904622	      0.20073955	      0.02003195	      0.02000347	      0.02000384	      0.04141958	      0.02013210	      0.02005758	      0.26041824	      0.02036727	      0.10811135	      0.04878414	      0.02022658	      0.02021768	      0.11836724	      0.30125768	      0.08730852	      0.25812738	      0.02000967	      0.02002154	      0.73502024	      0.23386912	      0.54433271	      0.47138898	      0.99924880	      0.02009216	      0.02447209	      0.02004063	      0.02008610	      0.07516191	      0.02000367	      0.02000580	      0.00010405	      0.00603143	     -0.00457665	     -0.00344618	     -0.00035463	     -0.00281111	     -0.02566769	      0.01346906	     -0.00871420	      0.09056642	      0.11524203	     -0.07836160	     -0.20871862	     -0.21498272	      0.49476171	      0.10446041	      0.56914445	     -1.11694449
      0.01200000	      0.14564961	      0.18438838	      0.12780955	      0.13476320	      0.05213408	      0.14913104	      0.20268638	      0.02003215	      0.02000343	      0.02000381	      0.04160099	      0.02012553	      0.02005785	      0.25948225	      0.02036647	      0.10826643	      0.04920760	      0.02022709	      0.02021760	      0.11894454	      0.30250303	      0.08801122	      0.25913330	      0.02000920	      0.02002116	      0.73437900	      0.23340945	      0.54429163	      0.47104004	      0.99864606	      0.02009400	      0.02462880	      0.02004038	      0.02008573	      0.07601183	      0.02000366	      0.02000581	      0.00004774	      0.00602751	     -0.00458851	     -0.00425183	     -0.00053099	     -0.00306883	     -0.02574386	      0.01339204	     -0.00872229	      0.09129808	      0.11603258	     -0.07831015	     -0.20827636	     -0.21466821	      0.49307437	      0.10421730	      0.56662977	     -1.11599965
      0.01600000	      0.14871767	      0.18644963	      0.12749891	      0.13455893	      0.05218061	      0.14925902	      0.20469898	      0.02003233	      0.02000340	      0.02000377	      0.04177210	      0.02011879	      0.02005812	      0.25861119	      0.02036536	      0.10849268	      0.04967833	      0.02022732	      0.02021739	      0.11949615	      0.30371913	      0.08862496	      0.26014642	      0.02000877	      0.02002079	      0.73395946	      0.23295219	      0.54432394	      0.47078456	      0.99803913	      0.02009505	      0.02472632	      0.02004020	      0.02008540	      0.07684472	      0.02000365	      0.02000581	     -0.00001838	      0.00602553	     -0.00457370	     -0.00503642	     -0.00070127	     -0.00324641	     -0.02582801	      0.01332353	     -0.00870668	      0.09203319	      0.11690116	     -0.07829377	     -0.20799629	     -0.21452095	      0.49198339	      0.10407861	      0.56457084	     -1.11513105
      0.02000000	      0.15220597	      0.18880551	      0.12724950	      0.13438168	      0.05223766	      0.14943859	      0.20680959	      0.02003243	      0.02000336	      0.02000372	      0.04195458	      0.02011188	      0.02005830	      0.25781253	      0.02036377	      0.10880637	      0.05022007	      0.02022709	      0.02021682	      0.12002671	      0.30494250	      0.08916779	      0.26118370	      0.02000834	      0.02002038	      0.73371597	      0.23253631	      0.54439197	      0.47059072	      0.99756979	      0.02009541	      0.02480285	      0.02004000	      0.02008494	      0.07761776	      0.02000362	      0.02000577	     -0.00009718	      0.00602558	     -0.00452499	     -0.00578546	     -0.00086305	     -0.00332255	     -0.02587173	      0.01326788	     -0.00869234	      0.09280599	      0.11787252	     -0.07830537	     -0.20778259	     -0.21441731	      0.49122608	      0.10403523	      0.56307103	     -1.11449350
      0.02400000	      0.15614339	      0.19146899	      0.12706717	      0.13424204	      0.05230495	      0.14968817	      0.20907446	      0.02003263	      0.02000332	      0.02000369	      0.04213781	      0.02010559	      0.02005874	      0.25708998	      0.02036430	      0.10923661	      0.05084690	      0.02022758	      0.02021703	      0.12055973	      0.30620743	      0.08967648	      0.26225628	      0.02000797	      0.02002004	      0.73364305	      0.23217475	      0.54449038	      0.47044398	      0.99730674	      0.02009569	      0.02500189	      0.02004003	      0.02008488	      0.07828217	      0.02000360	      0.02000575	     -0.00019100	      0.00602784	     -0.00443592	     -0.00648533	     -0.00101361	     -0.00327889	     -0.02592166	      0.01321823	     -0.00865868	      0.09362830	      0.11896219	     -0.07835299	     -0.20764515	     -0.21437168	      0.49074300	      0.10404665	      0.56221673	     -1.11415644
      0.02800000	      0.15997601	      0.19557293	      0.12809854	      0.13513016	      0.05247835	      0.15079243	      0.21116783	      0.02003253	      0.02000330	      0.02000365	      0.04225174	      0.02009874	      0.02005911	      0.25738329	      0.02036517	      0.10988846	      0.05143618	      0.02022776	      0.02021747	      0.12117507	      0.30777408	      0.08985972	      0.26315056	      0.02000757	      0.02001968	      0.73143419	      0.23372820	      0.54257729	      0.46828271	      0.99945888	      0.02009153	      0.02466981	      0.02004073	      0.02008577	      0.07809045	      0.02000357	      0.02000569	     -0.00030123	      0.00600975	     -0.00429667	     -0.00712351	     -0.00114987	     -0.00310093	     -0.02603217	      0.01324308	     -0.00859318	      0.09442395	      0.12018180	     -0.07893971	     -0.20775533	     -0.21457551	      0.49323812	      0.10420006	      0.56211671	     -1.10955423
      0.03200000	      0.16497466	      0.19895280	      0.12826021	      0.13527603	      0.05260789	      0.15132915	      0.21386012	      0.02003261	      0.02000326	      0.02000360	      0.04246137	      0.02009278	      0.02005946	      0.25689142	      0.02036459	      0.11061132	      0.05228559	      0.02022751	      0.02021713	      0.12178711	      0.30928124	      0.09037194	      0.26433944	      0.02000721	      0.02001928	      0.73191679	      0.23336701	      0.54272602	      0.46837047	      0.99969290	      0.02008846	      0.02462086	      0.02004103	      0.02008591	      0.07840204	      0.02000352	      0.02000560	     -0.00042948	      0.00601466	     -0.00411137	     -0.00768897	     -0.00126860	     -0.00277871	     -0.02613288	      0.01321372	     -0.00852494	      0.09539028	      0.12171431	     -0.07915419	     -0.20814145	     -0.21506533	      0.49485503	      0.10462280	      0.56315896	     -1.10891561
      0.03600000	      0.17058522	      0.20259778	      0.12824157	      0.13526363	      0.05277315	      0.15186419	      0.21699802	      0.02003276	      0.02000322	      0.02000354	      0.04272665	      0.02008738	      0.02005989	      0.25637212	      0.02036470	      0.11150885	      0.05331187	      0.02022747	      0.02021694	      0.12246491	      0.31097242	      0.09100661	      0.26571342	      0.02000684	      0.02001884	      0.73272513	      0.23312560	      0.54307706	      0.46851929	      0.99975662	      0.02008672	      0.02478340	      0.02004123	      0.02008591	      0.07861765	      0.02000347	      0.02000551	     -0.00057588	      0.00602666	     -0.00387427	     -0.00817265	     -0.00136664	     -0.00230735	     -0.02623622	      0.01318447	     -0.00845857	      0.09654263	      0.12340653	     -0.07933465	     -0.20847710	     -0.21544238	      0.49610520	      0.10495283	      0.56460113	     -1.10985670
      0.04000000	      0.17683531	      0.20660846	      0.12837096	      0.13538916	      0.05298817	      0.15257590	      0.22050362	      0.02003295	      0.02000317	      0.02000348	      0.04301905	      0.02008240	      0.02006042	      0.25597241	      0.02037662	      0.11260525	      0.05448873	      0.02022783	      0.02021705	      0.12323681	      0.31290468	      0.09172802	      0.26722432	      0.02000649	      0.02001841	      0.73398298	      0.23289149	      0.54355896	      0.46887104	      0.99982591	      0.02008322	      0.02501499	      0.02004169	      0.02008626	      0.07857929	      0.02000341	      0.02000541	     -0.00073998	      0.00604142	     -0.00358421	     -0.00856790	     -0.00144101	     -0.00168750	     -0.02637951	      0.01316442	     -0.00838084	      0.09784036	      0.12539392	     -0.07959938	     -0.20924853	     -0.21626427	      0.49915163	      0.10560942	      0.56702872	     -1.11056389
      0.04400000	      0.18380849	      0.21100377	      0.12861020	      0.13563025	      0.05326817	      0.15347231	      0.22447521	      0.02003315	      0.02000313	      0.02000342	      0.04336177	      0.02007772	      0.02006098	      0.25568012	      0.02036841	      0.11390386	      0.05582796	      0.02022780	      0.02021699	      0.12413061	      0.31515210	      0.09257659	      0.26894671	      0.02000615	      0.02001796	      0.73572774	      0.23270398	      0.54414783	      0.46938990	      0.99989106	      0.02007854	      0.02470415	      0.02004235	      0.02008681	      0.07832690	      0.02000335	      0.02000529	     -0.00092063	      0.00606004	     -0.00324257	     -0.00887081	     -0.00148895	     -0.00092605	     -0.02658113	      0.01315460	     -0.00829111	      0.09931593	      0.12772411	     -0.07995355	     -0.21041376	     -0.21748255	      0.50372735	      0.10652053	      0.57048414	     -1.11136052
      0.04800000	      0.19148557	      0.21578253	      0.12892807	      0.13595991	      0.05361887	      0.15455985	      0.22893436	      0.02003336	      0.02000308	      0.02000336	      0.04377709	      0.02007353	      0.02006155	      0.25549988	      0.02083545	      0.11541025	      0.05732450	      0.02033708	      0.02030332	      0.12515008	      0.31774356	      0.09355680	      0.27088181	      0.02000583	      0.02001749	      0.73798647	      0.23248531	      0.54503118	      0.47019872	      0.99989052	      0.02007477	      0.02576409	      0.02004322	      0.02008762	      0.07766800	      0.02000328	      0.02000516	     -0.00111585	      0.00608289	     -0.00285304	     -0.00908035	     -0.00150785	     -0.00003693	     -0.02681386	      0.01316159	     -0.00820798	      0.10099387	      0.13038882	     -0.08039039	     -0.21211521	     -0.21925983	      0.51052960	      0.10782224	      0.57486505	     -1.11201114
      0.05200000	      0.20000447	      0.22099693	      0.12935289	      0.13641930	      0.05406751	      0.15588781	      0.23398189	      0.02003358	      0.02000302	      0.02000328	      0.04428711	      0.02007065	      0.02006223	      0.25545085	      0.02123465	      0.11713467	      0.05897813	      0.02049704	      0.02044283	      0.12635870	      0.32077210	      0.09471134	      0.27312194	      0.02000551	      0.02001699	      0.74081818	      0.23231699	      0.54605326	      0.47121542	      0.99987772	      0.02007354	      0.02608291	      0.02004435	      0.02008929	      0.07677136	      0.02000321	      0.02000501	     -0.00132270	      0.00611035	     -0.00242179	     -0.00919852	     -0.00149533	      0.00095827	     -0.02712564	      0.01317402	     -0.00811089	      0.10292732	      0.13346411	     -0.08092899	     -0.21429778	     -0.22150774	      0.51923973	      0.10945720	      0.58036874	     -1.11269759
      0.05600000	      0.20887847	      0.22658900	      0.12989119	      0.13697276	      0.05460248	      0.15749175	      0.23941174	      0.02003375	      0.02000296	      0.02000321	      0.04470971	      0.02006547	      0.02006265	      0.25584317	      0.02036956	      0.11918742	      0.06083890	      0.02022806	      0.02021691	      0.12764883	      0.32410971	      0.09594555	      0.27560487	      0.02000519	      0.02001646	      0.74369066	      0.23321402	      0.54669307	      0.47162233	      0.99996204	      0.02006147	      0.02311494	      0.02004545	      0.02008965	      0.07587841	      0.02000314	      0.02000487	     -0.00153732	      0.00614060	     -0.00196526	     -0.00923009	     -0.00144921	      0.00203089	     -0.02748232	      0.01322671	     -0.00801695	      0.10505200	      0.13669855	     -0.08159520	     -0.21659523	     -0.22377034	      0.52873018	      0.11098965	      0.58612943	     -1.11439045
      0.06000000	      0.21928342	      0.23272957	      0.13044149	      0.13763393	      0.05523075	      0.15933489	      0.24585745	      0.02003402	      0.02000290	      0.02000313	      0.04531039	      0.02006169	      0.02006317	      0.25603524	      0.02037137	      0.12136746	      0.06281432	      0.02022828	      0.02021684	      0.12927120	      0.32821643	      0.09752904	      0.27863928	      0.02000488	      0.02001590	      0.74780757	      0.23305028	      0.54817120	      0.47317850	      0.99997156	      0.02005520	      0.02237804	      0.02004715	      0.02009121	      0.07447146	      0.02000306	      0.02000469	     -0.00175512	      0.00617954	     -0.00147712	     -0.00918131	     -0.00136761	      0.00314822	     -0.02790389	      0.01327717	     -0.00794628	      0.10758320	      0.14073866	     -0.08235056	     -0.21979269	     -0.22702342	      0.54139691	      0.11332917	      0.59392365	     -1.11545259
      0.06400000	      0.23065952	      0.23943930	      0.13111622	      0.13845629	      0.05598804	      0.16152245	      0.25303709	      0.02003429	      0.02000283	      0.02000304	      0.04599803	      0.02005807	      0.02006365	      0.25641892	      0.02037299	      0.12378161	      0.06493538	      0.02022852	      0.02021678	      0.13114214	      0.33293660	      0.09932350	      0.28209616	      0.02000459	      0.02001531	      0.75252675	      0.23296127	      0.54986510	      0.47497678	      0.99997831	      0.02004907	      0.02162724	      0.02004933	      0.02009321	      0.07271875	      0.02000298	      0.02000451	     -0.00197094	      0.00622315	     -0.00097525	     -0.00905806	     -0.00124904	      0.00427802	     -0.02838933	      0.01335413	     -0.00788906	      0.11043536	      0.14529474	     -0.08325538	     -0.22370659	     -0.23101126	      0.55706069	      0.11616399	      0.60277781	     -1.11600148
      0.06800000	      0.24310385	      0.24673010	      0.13184218	      0.13938468	      0.05685482	      0.16403045	      0.26103786	      0.02003458	      0.02000275	      0.02000295	      0.04676723	      0.02005457	      0.02006408	      0.25694714	      0.02037498	      0.12642268	      0.06719435	      0.02022879	      0.02021669	      0.13327366	      0.33832913	      0.10136426	      0.28605178	      0.02000430	      0.02001471	      0.75790655	      0.23287139	      0.55188065	      0.47711370	      0.99998308	      0.02004341	      0.02106011	      0.02005206	      0.02009563	      0.07063816	      0.02000289	      0.02000433	     -0.00217932	      0.00627299	     -0.00046826	     -0.00886460	     -0.00109250	      0.00539163	     -0.02894996	      0.01345048	     -0.00784542	      0.11365958	      0.15041365	     -0.08429544	     -0.22833517	     -0.23573019	      0.57558358	      0.11949191	      0.61269602	     -1.11630684
      0.07200000	      0.25666439	      0.25466206	      0.13259481	      0.14040344	      0.05784824	      0.16687773	      0.26992343	      0.02003491	      0.02000267	      0.02000285	      0.04763460	      0.02005119	      0.02006445	      0.25761686	      0.02037721	      0.12929196	      0.06959562	      0.02022912	      0.02021657	      0.13569621	      0.34444287	      0.10367846	      0.29054628	      0.02000402	      0.02001409	      0.76396315	      0.23277097	      0.55424166	      0.47958658	      0.99998654	      0.02003830	      0.02070444	      0.02005549	      0.02009855	      0.06824191	      0.02000280	      0.02000414	     -0.00237459	      0.00632952	      0.00003639	     -0.00860331	     -0.00089759	      0.00646475	     -0.02958652	      0.01356642	     -0.00781987	      0.11728991	      0.15612349	     -0.08547370	     -0.23372228	     -0.24122299	      0.59713315	      0.12334218	      0.62366480	     -1.11627370
      0.07600000	      0.27135122	      0.26332310	      0.13331135	      0.14146146	      0.05897312	      0.17006868	      0.27977356	      0.02003528	      0.02000258	      0.02000275	      0.04861007	      0.02004794	      0.02006475	      0.25842867	      0.02037970	      0.13239351	      0.07214568	      0.02022953	      0.02021644	      0.13843431	      0.35132241	      0.10629988	      0.29563301	      0.02000376	      0.02001346	      0.77070845	      0.23264297	      0.55700538	      0.48235224	      0.99998910	      0.02003377	      0.02049029	      0.02005983	      0.02010208	      0.06558811	      0.02000271	      0.02000396	     -0.00255085	      0.00639321	      0.00053240	     -0.00827508	     -0.00066455	      0.00747706	     -0.03030162	      0.01370136	     -0.00781449	      0.12136522	      0.16241490	     -0.08678334	     -0.23989551	     -0.24751176	      0.62182602	      0.12772403	      0.63570191	     -1.11581435
      0.08000000	      0.28735894	      0.27276133	      0.13360763	      0.14223960	      0.06021816	      0.17345128	      0.29090751	      0.02003581	      0.02000249	      0.02000264	      0.04973090	      0.02004483	      0.02006502	      0.25916062	      0.02038213	      0.13569303	      0.07487065	      0.02023019	      0.02021627	      0.14156666	      0.35909657	      0.10938828	      0.30148707	      0.02000348	      0.02001278	      0.77731553	      0.23327838	      0.55966980	      0.48476089	      0.99999073	      0.02003053	      0.02038940	      0.02006431	      0.02010541	      0.06268137	      0.02000263	      0.02000379	     -0.00270204	      0.00647104	      0.00101590	     -0.00787972	     -0.00039436	      0.00841166	     -0.03110215	      0.01383354	     -0.00783593	      0.12601511	      0.16927992	     -0.08810812	     -0.24589394	     -0.25352041	      0.64557027	      0.13174610	      0.64737594	     -1.11707015
      0.08400000	      0.30455058	      0.28287962	      0.13447674	      0.14361171	      0.06159328	      0.17740674	      0.30267716	      0.02003628	      0.02000240	      0.02000254	      0.05092693	      0.02004176	      0.02006519	      0.26020173	      0.02038485	      0.13919777	      0.07768498	      0.02023084	      0.02021609	      0.14498821	      0.36758457	      0.11268383	      0.30778955	      0.02000325	      0.02001216	      0.78548697	      0.23304405	      0.56310405	      0.48847330	      0.99999235	      0.02002681	      0.02028808	      0.02007191	      0.02011064	      0.05939789	      0.02000254	      0.02000360	     -0.00282240	      0.00654893	      0.00147935	     -0.00741646	     -0.00008877	      0.00925469	     -0.03197499	      0.01399363	     -0.00787594	      0.13098290	      0.17706904	     -0.08973890	     -0.25396957	     -0.26180249	      0.67778677	      0.13742375	      0.66140712	     -1.11503834
      0.08800000	      0.32299131	      0.29378976	      0.13523503	      0.14498731	      0.06307957	      0.18167166	      0.31553269	      0.02003685	      0.02000230	      0.02000243	      0.05224897	      0.02003881	      0.02006530	      0.26128145	      0.02043686	      0.14288283	      0.08064547	      0.02023434	      0.02021739	      0.14878140	      0.37691562	      0.11640732	      0.31478219	      0.02000303	      0.02001154	      0.79428170	      0.23279330	      0.56690839	      0.49255820	      0.99999357	      0.02002370	      0.02022553	      0.02008215	      0.02011680	      0.05591047	      0.02000245	      0.02000343	     -0.00290610	      0.00663621	      0.00192052	     -0.00688435	      0.00024966	      0.00999504	     -0.03292789	      0.01415131	     -0.00793880	      0.13644512	      0.18557456	     -0.09147056	     -0.26280984	     -0.27086733	      0.71286636	      0.14354954	      0.67621563	     -1.11288711
      0.09200000	      0.34161495	      0.30539434	      0.13611618	      0.14648541	      0.06471337	      0.18637361	      0.32878643	      0.02003733	      0.02000221	      0.02000233	      0.05363965	      0.02003613	      0.02006529	      0.26302383	      0.02044204	      0.14688945	      0.08376423	      0.02023507	      0.02021709	      0.15272666	      0.38673102	      0.12024969	      0.32212405	      0.02000284	      0.02001095	      0.80320941	      0.23344572	      0.57085971	      0.49632647	      0.99999455	      0.02002109	      0.02017658	      0.02009515	      0.02012357	      0.05227060	      0.02000238	      0.02000327	     -0.00294803	      0.00672456	      0.00232437	     -0.00628273	      0.00061746	      0.01062400	     -0.03396349	      0.01434647	     -0.00801401	      0.14226398	      0.19429820	     -0.09342262	     -0.27280103	     -0.28108680	      0.75306394	      0.15019624	      0.69051249	     -1.11100715
      0.09600000	      0.36246736	      0.31802816	      0.13678529	      0.14801038	      0.06640761	      0.19130332	      0.34372734	      0.02003812	      0.02000211	      0.02000222	      0.05522901	      0.02003342	      0.02006533	      0.26422426	      0.02122845	      0.15088442	      0.08699598	      0.02046076	      0.02038190	      0.15728865	      0.39779565	      0.12488691	      0.33048169	      0.02000264	      0.02001035	      0.81325511	      0.23299038	      0.57541398	      0.50131604	      0.99999531	      0.02001877	      0.02017462	      0.02012977	      0.02014867	      0.04840846	      0.02000229	      0.02000311	     -0.00294312	      0.00682777	      0.00271265	     -0.00561155	      0.00101021	      0.01113469	     -0.03507567	      0.01447970	     -0.00813319	      0.14874873	      0.20436333	     -0.09540273	     -0.28358324	     -0.29218021	      0.79550616	      0.15755586	      0.70688364	     -1.10748489
      0.10000000	      0.38430100	      0.33140263	      0.13730948	      0.14951662	      0.06818883	      0.19647324	      0.35958701	      0.02003905	      0.02000202	      0.02000212	      0.05694261	      0.02003088	      0.02006526	      0.26551515	      0.02123900	      0.15503032	      0.09038036	      0.02046686	      0.02037840	      0.16219864	      0.40964531	      0.13000624	      0.33948586	      0.02000246	      0.02000978	      0.82377311	      0.23259051	      0.58028787	      0.50665337	      0.99999591	      0.02001690	      0.02013054	      0.02021354	      0.02017029	      0.04445179	      0.02000221	      0.02000296	     -0.00288745	      0.00693979	      0.00306796	     -0.00487177	      0.00142241	      0.01152159	     -0.03626861	      0.01458861	     -0.00828742	      0.15576714	      0.21514342	     -0.09747531	     -0.29514493	     -0.30406029	      0.84059778	      0.16537721	      0.72361734	     -1.10358493
      0.10400000	      0.40776125	      0.34421249	      0.13406544	      0.14785931	      0.06982768	      0.19985283	      0.37807788	      0.02004153	      0.02000191	      0.02000202	      0.05902513	      0.02002873	      0.02006558	      0.26469868	      0.02126312	      0.15896435	      0.09418461	      0.02049068	      0.02038180	      0.16762898	      0.42222976	      0.13675805	      0.35003183	      0.02000225	      0.02000914	      0.83461015	      0.23212743	      0.58650332	      0.51190491	      0.99999606	      0.02001646	      0.02013206	      0.02024468	      0.02017409	      0.04184074	      0.02000215	      0.02000285	     -0.00277560	      0.00711894	      0.00338493	     -0.00406559	      0.00184760	      0.01178026	     -0.03753459	      0.01445333	     -0.00849122	      0.16388321	      0.22597163	     -0.09829433	     -0.30163592	     -0.31018418	      0.86041304	      0.16870548	      0.73852335	     -1.12135927
      0.10800000	      0.43111739	      0.35913325	      0.13480119	      0.14977923	      0.07177053	      0.20569562	      0.39529121	      0.02004270	      0.02000182	      0.02000192	      0.06094936	      0.02002645	      0.02006528	      0.26650151	      0.02123312	      0.16339273	      0.09779208	      0.02047738	      0.02036000	      0.17322550	      0.43558902	      0.14271978	      0.36012917	      0.02000211	      0.02000863	      0.84581764	      0.23190214	      0.59176653	      0.51798099	      0.99999657	      0.02001468	      0.02010266	      0.02062581	      0.02021225	      0.03755300	      0.02000208	      0.02000272	     -0.00261046	      0.00723879	      0.00366685	     -0.00319665	      0.00227882	      0.01190740	     -0.03886540	      0.01452055	     -0.00870537	      0.17172554	      0.23817647	     -0.10069034	     -0.31543368	     -0.32446417	      0.91411645	      0.17801314	      0.75573052	     -1.11279524
      0.11200000	      0.45448833	      0.37520382	      0.13602580	      0.15219324	      0.07385171	      0.21219313	      0.41275022	      0.02004363	      0.02000174	      0.02000183	      0.06292884	      0.02002435	      0.02006481	      0.26919537	      0.02121579	      0.16812936	      0.10151190	      0.02046845	      0.02034553	      0.17910546	      0.44964676	      0.14885162	      0.37058639	      0.02000199	      0.02000817	      0.85726477	      0.23172356	      0.59741958	      0.52406186	      0.99999702	      0.02001311	      0.02008197	      0.02208922	      0.02026492	      0.03311893	      0.02000202	      0.02000260	     -0.00239009	      0.00734961	      0.00390794	     -0.00227023	      0.00270908	      0.01190099	     -0.04027470	      0.01461506	     -0.00894117	      0.17988767	      0.25070403	     -0.10345209	     -0.33140891	     -0.34108200	      0.97719733	      0.18846918	      0.77234368	     -1.10368825
      0.11600000	      0.47874055	      0.39142876	      0.13641743	      0.15402035	      0.07592975	      0.21839230	      0.43112491	      0.02004512	      0.02000166	      0.02000174	      0.06507208	      0.02002243	      0.02006435	      0.27147561	      0.02053683	      0.17286966	      0.10539623	      0.02026006	      0.02021778	      0.18542360	      0.46441277	      0.15573692	      0.38175729	      0.02000187	      0.02000772	      0.86942249	      0.23081496	      0.60386073	      0.53097309	      0.99999734	      0.02001191	      0.02006976	      0.02623673	      0.02021316	      0.02871917	      0.02000196	      0.02000249	     -0.00211431	      0.00747978	      0.00410849	     -0.00129324	      0.00313159	      0.01176026	     -0.04171499	      0.01461649	     -0.00922947	      0.18853011	      0.26385264	     -0.10598936	     -0.34697667	     -0.35722033	      1.03654090	      0.19862558	      0.78856114	     -1.09603727
      0.12000000	      0.50340944	      0.40633008	      0.13276647	      0.15239422	      0.07778377	      0.22240751	      0.45128973	      0.02005448	      0.02000160	      0.02000166	      0.06751058	      0.02002052	      0.02008936	      0.27174133	      0.02324228	      0.17733677	      0.10964082	      0.02185285	      0.02139822	      0.19214010	      0.47944850	      0.16412256	      0.39409699	      0.02000173	      0.02000725	      0.88182335	      0.22982166	      0.61180678	      0.53771351	      0.99999745	      0.02001148	      0.02012890	      0.03094567	      0.02143253	      0.02590097	      0.02000193	      0.02000241	     -0.00178277	      0.00767630	      0.00425343	     -0.00027414	      0.00353986	      0.01148548	     -0.04324752	      0.01434040	     -0.00954665	      0.19801088	      0.27640743	     -0.10713447	     -0.35679305	     -0.36691182	      1.06744095	      0.20384215	      0.80234483	     -1.11013252
      0.12400000	      0.52685033	      0.42383958	      0.13160013	      0.15295637	      0.07998008	      0.22843841	      0.47062675	      0.02005100	      0.02000149	      0.02000159	      0.06986617	      0.02001937	      0.02006510	      0.27468667	      0.02245428	      0.18254562	      0.11391342	      0.02121551	      0.02081804	      0.19914757	      0.49536834	      0.17194238	      0.40631918	      0.02000164	      0.02000687	      0.89384525	      0.22889856	      0.61976432	      0.54362751	      0.99999768	      0.02001063	      0.02006726	      0.03680095	      0.02111376	      0.02253199	      0.02000190	      0.02000234	     -0.00140672	      0.00781825	      0.00436287	      0.00077717	      0.00392808	      0.01107804	     -0.04485464	      0.01425564	     -0.00989054	      0.20753370	      0.28898300	     -0.10950860	     -0.37257757	     -0.38312714	      1.12616776	      0.21368110	      0.81732469	     -1.10449366
      0.12800000	      0.54736004	      0.44263250	      0.13029719	      0.15323351	      0.08240773	      0.23507105	      0.48923071	      0.02005246	      0.02000140	      0.02000152	      0.07216464	      0.02001809	      0.02006268	      0.27970555	      0.02042959	      0.18850800	      0.11841986	      0.02025957	      0.02021108	      0.20614255	      0.51137240	      0.17939662	      0.41843575	      0.02000157	      0.02000654	      0.90614316	      0.22769829	      0.62973567	      0.54805154	      0.99999791	      0.02000970	      0.02004869	      0.04536198	      0.02030472	      0.02010816	      0.02000188	      0.02000227	     -0.00099110	      0.00793482	      0.00441340	      0.00184940	      0.00429143	      0.01054072	     -0.04654246	      0.01429208	     -0.01023564	      0.21719644	      0.29970193	     -0.11222384	     -0.39115426	     -0.40219670	      1.19742116	      0.22555407	      0.83278477	     -1.09006989
      0.13200000	      0.56701118	      0.46238510	      0.12580600	      0.15076259	      0.08481693	      0.24053403	      0.50952911	      0.02005543	      0.02000132	      0.02000146	      0.07473587	      0.02001707	      0.02006181	      0.28409873	      0.02113839	      0.19464630	      0.12333468	      0.02046176	      0.02029084	      0.21374127	      0.52818924	      0.18800781	      0.43170803	      0.02000150	      0.02000621	      0.91814856	      0.22576050	      0.64173148	      0.55070692	      0.99999805	      0.02000908	      0.02004250	      0.05025560	      0.02090662	      0.02006246	      0.02000188	      0.02000223	     -0.00053958	      0.00807825	      0.00442742	      0.00292998	      0.00462550	      0.00987786	     -0.04833547	      0.01416995	     -0.01061588	      0.22781006	      0.30891583	     -0.11407679	     -0.40713375	     -0.41821870	      1.25622509	      0.23530761	      0.84988208	     -1.08571199
      0.13600000	      0.58412438	      0.48124743	      0.12218122	      0.14898113	      0.08729908	      0.24635674	      0.52780399	      0.02005780	      0.02000124	      0.02000141	      0.07713259	      0.02001615	      0.02006130	      0.28992371	      0.02252371	      0.20107917	      0.12816096	      0.02124138	      0.02075898	      0.22116309	      0.54444833	      0.19596110	      0.44409096	      0.02000145	      0.02000593	      0.93014996	      0.22424936	      0.65408697	      0.55338052	      0.99999820	      0.02000845	      0.02003707	      0.05658746	      0.02289767	      0.02004833	      0.02000190	      0.02000219	     -0.00006290	      0.00820009	      0.00437146	      0.00400541	      0.00492500	      0.00909537	     -0.05011186	      0.01413403	     -0.01100565	      0.23785127	      0.31726295	     -0.11629440	     -0.42491286	     -0.43625665	      1.32190944	      0.24639281	      0.86557607	     -1.07394432
      0.14000000	      0.60246184	      0.49898961	      0.11808074	      0.14709729	      0.08958631	      0.25143449	      0.54637146	      0.02006195	      0.02000117	      0.02000136	      0.07964301	      0.02001521	      0.02006039	      0.29436915	      0.02271082	      0.20701894	      0.13287441	      0.02137919	      0.02081482	      0.22925386	      0.56129647	      0.20476612	      0.45680757	      0.02000139	      0.02000566	      0.94182911	      0.22214941	      0.66557515	      0.55743169	      0.99999829	      0.02000804	      0.02003353	      0.05990907	      0.02369386	      0.02002907	      0.02000191	      0.02000215	      0.00043563	      0.00834208	      0.00428488	      0.00506157	      0.00518320	      0.00820063	     -0.05186199	      0.01390850	     -0.01148910	      0.24800198	      0.32687600	     -0.11817210	     -0.44064445	     -0.45229757	      1.37592790	      0.25560577	      0.88102327	     -1.07472635
      0.14400000	      0.61629552	      0.51610980	      0.11569281	      0.14650255	      0.09201753	      0.25740428	      0.56175886	      0.02006292	      0.02000112	      0.02000131	      0.08182567	      0.02001440	      0.02005817	      0.30139419	      0.02047855	      0.21346728	      0.13739930	      0.02027829	      0.02020836	      0.23682864	      0.57704642	      0.21216856	      0.46788937	      0.02000136	      0.02000545	      0.95326531	      0.22075266	      0.67773242	      0.56068971	      0.99999841	      0.02000751	      0.02002944	      0.06688290	      0.02134330	      0.02001946	      0.02000193	      0.02000213	      0.00094411	      0.00843547	      0.00412300	      0.00608407	      0.00539231	      0.00720260	     -0.05357248	      0.01388529	     -0.01194560	      0.25715071	      0.33451161	     -0.12076286	     -0.46018500	     -0.47253925	      1.44633497	      0.26780806	      0.89507818	     -1.05872989
      0.14800000	      0.63142782	      0.53146217	      0.11258274	      0.14564189	      0.09411687	      0.26217695	      0.57734227	      0.02006676	      0.02000107	      0.02000127	      0.08412966	      0.02001356	      0.02005693	      0.30627932	      0.02134666	      0.21905568	      0.14165945	      0.02055225	      0.02029064	      0.24508375	      0.59318699	      0.22051837	      0.47909713	      0.02000131	      0.02000524	      0.96406744	      0.21875157	      0.68843319	      0.56543897	      0.99999848	      0.02000719	      0.02002711	      0.06952753	      0.02399897	      0.02001677	      0.02000196	      0.02000211	      0.00146361	      0.00855575	      0.00393745	      0.00705845	      0.00554460	      0.00611167	     -0.05520912	      0.01359921	     -0.01250987	      0.26626015	      0.34351288	     -0.12278045	     -0.47636742	     -0.48942139	      1.49908910	      0.27725770	      0.90814130	     -1.05961070
      0.15200000	      0.64376733	      0.54335520	      0.10980709	      0.14505093	      0.09594982	      0.26606633	      0.59007888	      0.02007111	      0.02000102	      0.02000124	      0.08619341	      0.02001278	      0.02005569	      0.31094561	      0.02144391	      0.22415281	      0.14551684	      0.02060539	      0.02030002	      0.25285582	      0.60769609	      0.22821985	      0.48866821	      0.02000128	      0.02000507	      0.97511113	      0.21703165	      0.69893348	      0.57153817	      0.99999854	      0.02000695	      0.02002521	      0.07244854	      0.02501625	      0.02001483	      0.02000198	      0.02000210	      0.00198601	      0.00867359	      0.00368008	      0.00797055	      0.00563355	      0.00493976	     -0.05667980	      0.01326604	     -0.01308462	      0.27411149	      0.35166865	     -0.12454096	     -0.49163235	     -0.50555599	      1.54519055	      0.28622471	      0.92004189	     -1.05914417
      0.15600000	      0.65381453	      0.55494997	      0.10804584	      0.14539385	      0.09769760	      0.27017805	      0.60123464	      0.02007469	      0.02000099	      0.02000120	      0.08811543	      0.02001206	      0.02005432	      0.31613216	      0.02156338	      0.22901905	      0.14901294	      0.02067112	      0.02031360	      0.26066107	      0.62185380	      0.23543415	      0.49720131	      0.02000126	      0.02000493	      0.98505521	      0.21533426	      0.70877723	      0.57709609	      0.99999860	      0.02000668	      0.02002333	      0.07533679	      0.02623222	      0.02001322	      0.02000201	      0.02000210	      0.00250226	      0.00876183	      0.00339369	      0.00880682	      0.00565533	      0.00370078	     -0.05806460	      0.01294283	     -0.01370565	      0.28138001	      0.35906858	     -0.12658993	     -0.50838814	     -0.52351539	      1.59695480	      0.29605943	      0.93081685	     -1.05684191
      0.16000000	      0.65780216	      0.57107321	      0.10981389	      0.14853941	      0.09988867	      0.27732203	      0.60999926	      0.02007077	      0.02000095	      0.02000117	      0.08968142	      0.02001143	      0.02005227	      0.32606044	      0.02166344	      0.23484579	      0.15215613	      0.02069473	      0.02031655	      0.26827564	      0.63610757	      0.24065843	      0.50402676	      0.02000127	      0.02000484	      0.99293019	      0.21354005	      0.71941459	      0.57841080	      0.99999871	      0.02000615	      0.02002028	      0.08618563	      0.03002952	      0.02001108	      0.02000206	      0.02000210	      0.00299507	      0.00873166	      0.00309595	      0.00955457	      0.00560961	      0.00241102	     -0.05946991	      0.01302165	     -0.01432380	      0.28824707	      0.36333878	     -0.13049946	     -0.53528757	     -0.55249155	      1.69475999	      0.31337842	      0.93980174	     -1.01875627
      0.16400000	      0.66223788	      0.57922090	      0.10916072	      0.14984384	      0.10114691	      0.28048727	      0.61698395	      0.02007340	      0.02000092	      0.02000115	      0.09121037	      0.02001080	      0.02005090	      0.33089343	      0.02179198	      0.23851499	      0.15461604	      0.02077258	      0.02033318	      0.27549365	      0.64802043	      0.24669587	      0.50958010	      0.02000132	      0.02000488	      0.99994850	      0.21265362	      0.72672660	      0.58410434	      0.99999878	      0.02000601	      0.02001922	      0.08809022	      0.03137122	      0.02001021	      0.02000209	      0.02000213	      0.00347952	      0.00878507	      0.00273956	      0.01020209	      0.00549891	      0.00108846	     -0.06053277	      0.01261672	     -0.01500961	      0.29362794	      0.36865819	     -0.13239628	     -0.56276821	     -0.56734360	      1.74062564	      0.33231218	      0.94774114	     -1.01627315
      0.16800000	      0.66189330	      0.58700740	      0.10845125	      0.15091755	      0.10227263	      0.28340166	      0.62203107	      0.02007472	      0.02000090	      0.02000113	      0.09249510	      0.02001026	      0.02004942	      0.33649902	      0.02189941	      0.24182282	      0.15654919	      0.02083449	      0.02034436	      0.28224631	      0.65875320	      0.25176828	      0.51348958	      0.02000173	      0.02000559	      0.99999465	      0.21454353	      0.72944586	      0.58805953	      0.99999891	      0.02000610	      0.02001907	      0.08845572	      0.03258256	      0.02000941	      0.02000214	      0.02000220	      0.00393675	      0.00881261	      0.00235424	      0.01073890	      0.00532714	     -0.00024874	     -0.06144997	      0.01226546	     -0.01570861	      0.29826296	      0.37116754	     -0.13423472	     -0.63279860	     -0.56843064	      1.77710640	      0.38739890	      0.95277860	     -1.01262493
      0.17200000	      0.65916133	      0.59276391	      0.10837934	      0.15255858	      0.10304127	      0.28562487	      0.62510214	      0.02007614	      0.02000088	      0.02000112	      0.09356829	      0.02000975	      0.02004802	      0.34116702	      0.02201917	      0.24409756	      0.15774542	      0.02091190	      0.02035868	      0.28857065	      0.66809173	      0.25627821	      0.51581729	      0.02000247	      0.02000651	      0.99999697	      0.21585175	      0.73158429	      0.59226510	      0.99999901	      0.02000617	      0.02001878	      0.08895686	      0.03383980	      0.02000875	      0.02000219	      0.02000229	      0.00436171	      0.00882253	      0.00195450	      0.01115608	      0.00509874	     -0.00158310	     -0.06216498	      0.01182460	     -0.01643943	      0.30183678	      0.37295732	     -0.13587780	     -0.69915983	     -0.57173440	      1.81192534	      0.43959989	      0.95754877	     -1.00869999
      0.17600000	      0.65333319	      0.59714226	      0.10969437	      0.15532984	      0.10353282	      0.28771950	      0.62580926	      0.02007543	      0.02000086	      0.02000111	      0.09434849	      0.02000926	      0.02004661	      0.34564925	      0.02081444	      0.24544419	      0.15810047	      0.02035985	      0.02020564	      0.29427167	      0.67588845	      0.25981098	      0.51630144	      0.02000373	      0.02000746	      0.99999770	      0.21734933	      0.73346751	      0.59540804	      0.99999908	      0.02000612	      0.02001804	      0.09042692	      0.03494640	      0.02000817	      0.02000224	      0.02000237	      0.00474664	      0.00879529	      0.00154524	      0.01144681	      0.00481902	     -0.00289765	     -0.06262311	      0.01141296	     -0.01720252	      0.30420463	      0.37368673	     -0.13766997	     -0.75366089	     -0.58191278	      1.85429268	      0.48153910	      0.95981526	     -0.99844938
      0.18000000	      0.64486832	      0.59793683	      0.11115857	      0.15814606	      0.10353413	      0.28846925	      0.62403552	      0.02007577	      0.02000085	      0.02000110	      0.09483378	      0.02000880	      0.02004536	      0.34841784	      0.02249215	      0.24532230	      0.15748930	      0.02121939	      0.02042836	      0.29908724	      0.68141504	      0.26258372	      0.51488233	      0.02000772	      0.02000876	      0.99999812	      0.21877448	      0.73438389	      0.59937225	      0.99999913	      0.02000609	      0.02001740	      0.09127169	      0.03696105	      0.02000774	      0.02000228	      0.02000245	      0.00509123	      0.00876367	      0.00111585	      0.01160668	      0.00449469	     -0.00417552	     -0.06278499	      0.01090176	     -0.01797932	      0.30510984	      0.37349838	     -0.13891366	     -0.80490332	     -0.59185240	      1.88736973	      0.52123846	      0.96098947	     -0.99028041
      0.18400000	      0.63526683	      0.59807693	      0.11356937	      0.16182962	      0.10328686	      0.28908806	      0.62137298	      0.02007629	      0.02000084	      0.02000109	      0.09518226	      0.02000834	      0.02004416	      0.35016252	      0.02085641	      0.24409179	      0.15603706	      0.02038520	      0.02020511	      0.30371603	      0.68621097	      0.26501968	      0.51266350	      0.02006393	      0.02001011	      0.99999834	      0.21917530	      0.73470423	      0.60293092	      0.99999917	      0.02000601	      0.02001658	      0.09178897	      0.03747404	      0.02000738	      0.02000232	      0.02000253	      0.00538897	      0.00870591	      0.00071123	      0.01163383	      0.00413370	     -0.00540004	     -0.06283308	      0.01030843	     -0.01880723	      0.30540650	      0.37319159	     -0.14024487	     -0.84732533	     -0.60656975	      1.92443672	      0.55316170	      0.96222937	     -0.98408657
      0.18800000	      0.63071305	      0.59750087	      0.11774894	      0.16766193	      0.10309413	      0.28983962	      0.62141946	      0.02007988	      0.02000084	      0.02000108	      0.09623913	      0.02000782	      0.02004322	      0.34998762	      0.02056999	      0.24300383	      0.15541679	      0.02034501	      0.02020248	      0.30937600	      0.69300220	      0.26994619	      0.51353371	      0.02246539	      0.02001020	      0.99999835	      0.21889037	      0.73257698	      0.60732160	      0.99999918	      0.02000587	      0.02001576	      0.09273995	      0.03806756	      0.02000728	      0.02000233	      0.02000257	      0.00564093	      0.00864787	      0.00028925	      0.01152869	      0.00374429	     -0.00655558	     -0.06301125	      0.00948254	     -0.01976505	      0.30635736	      0.37731268	     -0.14171624	     -0.86429620	     -0.62544843	      1.95132907	      0.56416872	      0.96174376	     -0.98060230
      0.19200000	      0.62425520	      0.59545606	      0.12255614	      0.17394455	      0.10270335	      0.29035329	      0.62011185	      0.02008318	      0.02000084	      0.02000107	      0.09707981	      0.02000733	      0.02004224	      0.34896825	      0.02056024	      0.24082209	      0.15385361	      0.02035420	      0.02020170	      0.31445280	      0.69857286	      0.27418186	      0.51343165	      0.02490367	      0.02000996	      0.99999831	      0.21806201	      0.73001847	      0.61134395	      0.99999919	      0.02000570	      0.02001487	      0.09403051	      0.03878457	      0.02000717	      0.02000234	      0.02000260	      0.00584291	      0.00856678	     -0.00011633	      0.01129344	      0.00333385	     -0.00762862	     -0.06304086	      0.00866119	     -0.02076137	      0.30648930	      0.38075239	     -0.14322053	     -0.87466425	     -0.64728607	      1.98040746	      0.56954050	      0.96048555	     -0.97512753
      0.19600000	      0.61465247	      0.59009513	      0.12701127	      0.17965012	      0.10197892	      0.28983369	      0.61628835	      0.02008673	      0.02000084	      0.02000106	      0.09747951	      0.02000690	      0.02004128	      0.34661338	      0.02054632	      0.23704072	      0.15090181	      0.02036221	      0.02020120	      0.31829443	      0.70161052	      0.27703564	      0.51132723	      0.02685984	      0.02000975	      0.99999824	      0.21737827	      0.72705784	      0.61530858	      0.99999919	      0.02000554	      0.02001408	      0.09403608	      0.03917178	      0.02000709	      0.02000235	      0.02000263	      0.00599745	      0.00847899	     -0.00050979	      0.01093154	      0.00290824	     -0.00860829	     -0.06278526	      0.00788356	     -0.02175472	      0.30521369	      0.38244796	     -0.14426959	     -0.88166732	     -0.66880603	      2.00385027	      0.57225179	      0.95809319	     -0.97182748
      0.20000000	      0.59983925	      0.58283970	      0.13154224	      0.18493490	      0.10101985	      0.28900948	      0.60912287	      0.02008689	      0.02000084	      0.02000106	      0.09718698	      0.02000653	      0.02004018	      0.34435109	      0.02053081	      0.23167316	      0.14611752	      0.02036659	      0.02020105	      0.32048568	      0.70163785	      0.27751087	      0.50634836	      0.02787638	      0.02000952	      0.99999812	      0.21702266	      0.72468773	      0.61766202	      0.99999919	      0.02000535	      0.02001317	      0.09510151	      0.04020538	      0.02000692	      0.02000237	      0.02000268	      0.00610191	      0.00835697	     -0.00087691	      0.01044741	      0.00247188	     -0.00948621	     -0.06219364	      0.00732243	     -0.02271487	      0.30238871	      0.38097640	     -0.14527641	     -0.88583867	     -0.69406078	      2.03609106	      0.57228398	      0.95355067	     -0.95929458
      0.20400000	      0.58465006	      0.57138669	      0.13521644	      0.18936268	      0.09982749	      0.28686906	      0.60086439	      0.02008985	      0.02000085	      0.02000106	      0.09673813	      0.02000618	      0.02003919	      0.34011136	      0.02074137	      0.22515087	      0.14055165	      0.02045812	      0.02020352	      0.32162099	      0.69981627	      0.27758486	      0.50088574	      0.02907818	      0.02000935	      0.99999800	      0.21677263	      0.72103132	      0.62115855	      0.99999919	      0.02000523	      0.02001253	      0.09322375	      0.04009890	      0.02000687	      0.02000238	      0.02000272	      0.00616627	      0.00825599	     -0.00124505	      0.00984651	      0.00202790	     -0.01025598	     -0.06144404	      0.00673890	     -0.02368368	      0.29863415	      0.37938624	     -0.14562798	     -0.88694839	     -0.71494110	      2.05026944	      0.57031058	      0.94910633	     -0.95848903
      0.20800000	      0.56742238	      0.55974268	      0.13961722	      0.19419217	      0.09870776	      0.28524869	      0.59155347	      0.02008979	      0.02000086	      0.02000107	      0.09602086	      0.02000586	      0.02003810	      0.33649460	      0.02048842	      0.21810636	      0.13413016	      0.02037138	      0.02020073	      0.32183764	      0.69681107	      0.27662023	      0.49470205	      0.03031148	      0.02000916	      0.99999782	      0.21578731	      0.71743398	      0.62365475	      0.99999919	      0.02000507	      0.02001184	      0.09283314	      0.04055439	      0.02000678	      0.02000239	      0.02000276	      0.00618538	      0.00812130	     -0.00158882	      0.00913541	      0.00157825	     -0.01091295	     -0.06061080	      0.00632524	     -0.02461894	      0.29436710	      0.37670338	     -0.14627228	     -0.88815347	     -0.73952214	      2.07469071	      0.56797811	      0.94510312	     -0.95208043
      0.21200000	      0.54548358	      0.54505904	      0.14218365	      0.19677491	      0.09716913	      0.28219905	      0.57870358	      0.02009466	      0.02000088	      0.02000108	      0.09445804	      0.02000560	      0.02003701	      0.33196743	      0.02205817	      0.20911132	      0.12573291	      0.02151583	      0.02044135	      0.31977659	      0.68977354	      0.27291163	      0.48505958	      0.02977912	      0.02000897	      0.99999754	      0.21570766	      0.71433484	      0.62438529	      0.99999918	      0.02000492	      0.02001118	      0.08958532	      0.04090767	      0.02000660	      0.02000241	      0.02000282	      0.00616757	      0.00798923	     -0.00187893	      0.00832198	      0.00112403	     -0.01145401	     -0.05935916	      0.00610087	     -0.02545067	      0.28838358	      0.37021965	     -0.14613177	     -0.88404154	     -0.76328089	      2.09420854	      0.56163047	      0.93936767	     -0.94788785
      0.21600000	      0.52484269	      0.52858795	      0.14494550	      0.19943112	      0.09572128	      0.27891076	      0.56615877	      0.02009453	      0.02000089	      0.02000109	      0.09304174	      0.02000536	      0.02003608	      0.32716264	      0.02179392	      0.20063415	      0.11793082	      0.02137187	      0.02040929	      0.31694772	      0.68192295	      0.26951243	      0.47635250	      0.03030821	      0.02000882	      0.99999721	      0.21533109	      0.71018731	      0.62600913	      0.99999917	      0.02000480	      0.02001066	      0.08657363	      0.04059614	      0.02000655	      0.02000243	      0.02000287	      0.00611644	      0.00786205	     -0.00218368	      0.00741523	      0.00066560	     -0.01187750	     -0.05817197	      0.00589173	     -0.02619840	      0.28224137	      0.36457825	     -0.14584340	     -0.87944921	     -0.78533451	      2.10635903	      0.55468170	      0.93450875	     -0.94732172
      0.22000000	      0.50175279	      0.51143289	      0.14726829	      0.20115731	      0.09415206	      0.27533217	      0.55165530	      0.02008990	      0.02000091	      0.02000111	      0.09112755	      0.02000515	      0.02003519	      0.32288851	      0.02155926	      0.19186687	      0.10957438	      0.02121952	      0.02037297	      0.31255674	      0.67138688	      0.26432059	      0.46583909	      0.03013071	      0.02000867	      0.99999668	      0.21508382	      0.70648231	      0.62622914	      0.99999916	      0.02000468	      0.02001013	      0.08318557	      0.04044834	      0.02000643	      0.02000246	      0.02000293	      0.00603278	      0.00772119	     -0.00245035	      0.00642512	      0.00020272	     -0.01218321	     -0.05678028	      0.00588671	     -0.02679030	      0.27516945	      0.35659211	     -0.14538175	     -0.87317179	     -0.80931751	      2.12370215	      0.54567020	      0.92932357	     -0.94544615
      0.22400000	      0.47721283	      0.49333583	      0.14869594	      0.20157938	      0.09246436	      0.27110142	      0.53571611	      0.02008634	      0.02000093	      0.02000113	      0.08886535	      0.02000498	      0.02003442	      0.31888719	      0.02150191	      0.18324167	      0.10126496	      0.02119515	      0.02037972	      0.30667089	      0.65845092	      0.25776709	      0.45396096	      0.02949905	      0.02000851	      0.99999582	      0.21508663	      0.70301391	      0.62536624	      0.99999915	      0.02000455	      0.02000963	      0.07990817	      0.04056853	      0.02000625	      0.02000249	      0.02000299	      0.00592222	      0.00758206	     -0.00268836	      0.00536227	     -0.00026540	     -0.01237258	     -0.05527946	      0.00599555	     -0.02717309	      0.26738701	      0.34675079	     -0.14445560	     -0.86454131	     -0.83286921	      2.13924549	      0.53510776	      0.92373592	     -0.94005982
      0.22800000	      0.45383289	      0.47483219	      0.15027632	      0.20186403	      0.09082780	      0.26678228	      0.51976745	      0.02008442	      0.02000095	      0.02000116	      0.08662340	      0.02000482	      0.02003382	      0.31528092	      0.02153903	      0.17560658	      0.09391800	      0.02124050	      0.02041276	      0.30011793	      0.64454629	      0.25104525	      0.44237504	      0.02937356	      0.02000837	      0.99999438	      0.21494147	      0.69896951	      0.62469173	      0.99999914	      0.02000444	      0.02000920	      0.07562453	      0.04045745	      0.02000613	      0.02000252	      0.02000304	      0.00578820	      0.00744580	     -0.00291894	      0.00423778	     -0.00074003	     -0.01244909	     -0.05384428	      0.00614019	     -0.02738373	      0.25945635	      0.33710689	     -0.14343547	     -0.85583584	     -0.85605612	      2.15305543	      0.52409787	      0.91904164	     -0.94034671
      0.23200000	      0.42940704	      0.45596525	      0.15091803	      0.20084686	      0.08904416	      0.26182470	      0.50261002	      0.02008002	      0.02000098	      0.02000119	      0.08406105	      0.02000470	      0.02003337	      0.31200313	      0.02133016	      0.16829578	      0.08687623	      0.02105746	      0.02036451	      0.29238547	      0.62854272	      0.24312898	      0.42951663	      0.02867287	      0.02000823	      0.99999105	      0.21511504	      0.69533366	      0.62302617	      0.99999912	      0.02000433	      0.02000880	      0.07118324	      0.04024279	      0.02000597	      0.02000256	      0.02000311	      0.00563428	      0.00731528	     -0.00311564	      0.00306313	     -0.00122282	     -0.01241871	     -0.05229718	      0.00637522	     -0.02737877	      0.25093210	      0.32568960	     -0.14192674	     -0.84512709	     -0.87911605	      2.16655420	      0.51127697	      0.91375398	     -0.93854712
      0.23600000	      0.40630109	      0.43779038	      0.15192015	      0.19997461	      0.08735261	      0.25706005	      0.48598567	      0.02007683	      0.02000100	      0.02000122	      0.08162280	      0.02000458	      0.02003307	      0.30942426	      0.02121077	      0.16218895	      0.08104693	      0.02094540	      0.02034157	      0.28440585	      0.61233163	      0.23541459	      0.41734982	      0.02855451	      0.02000808	      0.99997799	      0.21510523	      0.69140417	      0.62139607	      0.99999911	      0.02000424	      0.02000842	      0.06710895	      0.03997488	      0.02000585	      0.02000260	      0.02000317	      0.00546270	      0.00718395	     -0.00330695	      0.00185011	     -0.00171571	     -0.01229026	     -0.05086108	      0.00661750	     -0.02722502	      0.24258527	      0.31467660	     -0.14045542	     -0.83544989	     -0.90309149	      2.18267895	      0.49866024	      0.90878791	     -0.93870787
      0.24000000	      0.38984840	      0.42427793	      0.15338321	      0.20013679	      0.08629704	      0.25382464	      0.47549050	      0.02007727	      0.02000102	      0.02000124	      0.08026335	      0.02000444	      0.02003288	      0.30732644	      0.02113082	      0.15839786	      0.07759027	      0.02087840	      0.02032754	      0.27879322	      0.60118670	      0.23102048	      0.41029921	      0.03033643	      0.02000798	      0.99543729	      0.21599568	      0.68376688	      0.61719291	      0.99999910	      0.02000416	      0.02000813	      0.06222537	      0.03961096	      0.02000575	      0.02000261	      0.02000322	      0.00527830	      0.00706585	     -0.00347003	      0.00061096	     -0.00222075	     -0.01207529	     -0.04999060	      0.00669819	     -0.02718078	      0.23694408	      0.30748427	     -0.13956798	     -0.83121455	     -0.92281787	      2.18930560	      0.49105173	      0.90263291	     -0.93851764
      0.24400000	      0.38762064	      0.42095105	      0.15792001	      0.20471984	      0.08681742	      0.25502537	      0.47859474	      0.02008627	      0.02000102	      0.02000124	      0.08145680	      0.02000420	      0.02003268	      0.30664230	      0.02109276	      0.15927708	      0.07868852	      0.02087418	      0.02031871	      0.27911407	      0.60255527	      0.23452990	      0.41515435	      0.03702921	      0.02000792	      0.98240195	      0.21776151	      0.66848132	      0.60902767	      0.99999911	      0.02000413	      0.02000795	      0.05720572	      0.03909221	      0.02000569	      0.02000256	      0.02000323	      0.00508241	      0.00694683	     -0.00363237	     -0.00064158	     -0.00273994	     -0.01178733	     -0.05043045	      0.00641854	     -0.02759207	      0.23738085	      0.31013087	     -0.14088181	     -0.84150994	     -0.93737008	      2.18504618	      0.49625808	      0.89577266	     -0.93962173
      0.24800000	      0.38593628	      0.41629781	      0.16138954	      0.20820464	      0.08715740	      0.25533837	      0.48134421	      0.02010194	      0.02000102	      0.02000123	      0.08253270	      0.02000400	      0.02003264	      0.30509943	      0.02105258	      0.16015797	      0.08010376	      0.02086768	      0.02031025	      0.27898188	      0.60299360	      0.23771844	      0.41947475	      0.04304948	      0.02000788	      0.96996689	      0.21956718	      0.65350558	      0.60154081	      0.99999911	      0.02000412	      0.02000780	      0.05005782	      0.03798953	      0.02000566	      0.02000252	      0.02000324	      0.00488199	      0.00686007	     -0.00377088	     -0.00189420	     -0.00327496	     -0.01144105	     -0.05080112	      0.00610636	     -0.02789474	      0.23743873	      0.31233308	     -0.14158336	     -0.85016029	     -0.94978156	      2.17287800	      0.50012700	      0.88854994	     -0.94676310
      0.25200000	      0.38530775	      0.41372666	      0.16601000	      0.21273783	      0.08772530	      0.25660578	      0.48548561	      0.02012564	      0.02000101	      0.02000122	      0.08388210	      0.02000380	      0.02003266	      0.30472343	      0.02099367	      0.16224697	      0.08263866	      0.02083883	      0.02029482	      0.27932658	      0.60461165	      0.24163500	      0.42512139	      0.04974031	      0.02000783	      0.95693338	      0.22175248	      0.63813435	      0.59326614	      0.99999911	      0.02000409	      0.02000761	      0.04429556	      0.03737124	      0.02000561	      0.02000247	      0.02000325	      0.00467474	      0.00676240	     -0.00392004	     -0.00313323	     -0.00382670	     -0.01105170	     -0.05136111	      0.00579179	     -0.02816239	      0.23814603	      0.31533958	     -0.14279962	     -0.86188038	     -0.96557921	      2.16957667	      0.50582775	      0.88024588	     -0.94792258
      0.25600000	      0.38534261	      0.41250915	      0.17055302	      0.21721272	      0.08836685	      0.25813769	      0.49065604	      0.02016985	      0.02000100	      0.02000121	      0.08533532	      0.02000361	      0.02003275	      0.30465036	      0.02090833	      0.16486816	      0.08575793	      0.02078413	      0.02027335	      0.27997895	      0.60692718	      0.24588806	      0.43131937	      0.05627192	      0.02000775	      0.94327246	      0.22425356	      0.62262545	      0.58397982	      0.99999912	      0.02000405	      0.02000742	      0.03876768	      0.03699903	      0.02000555	      0.02000243	      0.02000325	      0.00446489	      0.00667333	     -0.00405169	     -0.00434491	     -0.00439491	     -0.01063492	     -0.05200301	      0.00546645	     -0.02839884	      0.23929357	      0.31837527	     -0.14404448	     -0.87454502	     -0.98225347	      2.16808967	      0.51203091	      0.87070796	     -0.94496756
      0.26000000	      0.38597898	      0.40822661	      0.17470762	      0.22118850	      0.08877071	      0.25858440	      0.49465343	      0.02033135	      0.02000100	      0.02000121	      0.08667821	      0.02000345	      0.02003306	      0.30355604	      0.02091376	      0.16762324	      0.08944004	      0.02081000	      0.02027381	      0.27996030	      0.60778984	      0.24991315	      0.43684022	      0.06241648	      0.02000772	      0.93167928	      0.22652671	      0.60781755	      0.57772003	      0.99999913	      0.02000404	      0.02000727	      0.03141166	      0.03568420	      0.02000558	      0.02000238	      0.02000327	      0.00425604	      0.00662164	     -0.00420347	     -0.00551588	     -0.00497816	     -0.01020684	     -0.05257923	      0.00507018	     -0.02850082	      0.23962604	      0.32165508	     -0.14471497	     -0.88612818	     -0.99755156	      2.15932569	      0.51698277	      0.86065671	     -0.95295902
      0.26400000	      0.38678062	      0.40525316	      0.17879451	      0.22511874	      0.08924380	      0.25931614	      0.49946133	      0.02092456	      0.02000100	      0.02000120	      0.08807481	      0.02000331	      0.02003342	      0.30288198	      0.02092606	      0.17080155	      0.09355134	      0.02084136	      0.02027521	      0.28025063	      0.60932009	      0.25417311	      0.44266708	      0.06826496	      0.02000769	      0.91913362	      0.22947022	      0.59283766	      0.57019052	      0.99999913	      0.02000402	      0.02000711	      0.02499436	      0.03448338	      0.02000558	      0.02000234	      0.02000329	      0.00404522	      0.00658056	     -0.00434344	     -0.00663365	     -0.00557413	     -0.00978407	     -0.05322582	      0.00467567	     -0.02858216	      0.24035468	      0.32476329	     -0.14543371	     -0.89836137	     -1.01333400	      2.15175611	      0.52208802	      0.84804951	     -0.95728085
      0.26800000	      0.38815231	      0.40440458	      0.18408430	      0.23020998	      0.08996098	      0.26110785	      0.50561276	      0.02274042	      0.02000099	      0.02000119	      0.08970302	      0.02000317	      0.02003380	      0.30345198	      0.02094336	      0.17495152	      0.09848207	      0.02087278	      0.02027575	      0.28121065	      0.61234854	      0.25916499	      0.44961148	      0.07455382	      0.02000761	      0.90647112	      0.23215329	      0.57802770	      0.56223631	      0.99999915	      0.02000399	      0.02000692	      0.02172565	      0.03334364	      0.02000557	      0.02000230	      0.02000332	      0.00383049	      0.00653614	     -0.00450220	     -0.00768720	     -0.00617981	     -0.00938353	     -0.05406058	      0.00428877	     -0.02867483	      0.24178343	      0.32860503	     -0.14674902	     -0.91378700	     -1.03255432	      2.15212051	      0.52877280	      0.83342757	     -0.95993874
      0.27200000	      0.38874196	      0.40292550	      0.18912314	      0.23497622	      0.09059084	      0.26264956	      0.51101993	      0.02725511	      0.02000098	      0.02000119	      0.09112365	      0.02000304	      0.02003422	      0.30413960	      0.02094937	      0.17895362	      0.10329615	      0.02089153	      0.02027352	      0.28200951	      0.61499976	      0.26367377	      0.45563807	      0.08009426	      0.02000755	      0.89419343	      0.23500006	      0.56396576	      0.55475335	      0.99999915	      0.02000397	      0.02000677	      0.02043412	      0.03160243	      0.02000560	      0.02000226	      0.02000337	      0.00361353	      0.00652526	     -0.00466142	     -0.00866744	     -0.00679168	     -0.00902199	     -0.05484041	      0.00393296	     -0.02871848	      0.24288626	      0.33182828	     -0.14790329	     -0.92779548	     -1.04983204	      2.14607851	      0.53407094	      0.81535700	     -0.96628138
      0.27600000	      0.38957306	      0.40271247	      0.19574706	      0.24120119	      0.09140817	      0.26520443	      0.51691052	      0.03396859	      0.02000098	      0.02000118	      0.09264273	      0.02000292	      0.02003464	      0.30600317	      0.02095347	      0.18360779	      0.10858531	      0.02090286	      0.02026942	      0.28331929	      0.61878164	      0.26857696	      0.46216372	      0.08585185	      0.02000748	      0.88168264	      0.23791303	      0.54965503	      0.54728330	      0.99999917	      0.02000395	      0.02000660	      0.02017012	      0.02988677	      0.02000567	      0.02000223	      0.02000343	      0.00339025	      0.00651779	     -0.00484498	     -0.00956745	     -0.00740577	     -0.00871557	     -0.05575421	      0.00360631	     -0.02877473	      0.24431967	      0.33591396	     -0.14975469	     -0.94417794	     -1.06959935	      2.14501951	      0.54033750	      0.79487565	     -0.97248235
      0.28000000	      0.38989376	      0.40122500	      0.20221887	      0.24722459	      0.09211557	      0.26736445	      0.52192542	      0.04222530	      0.02000097	      0.02000118	      0.09398078	      0.02000281	      0.02003513	      0.30763688	      0.02094980	      0.18812605	      0.11385422	      0.02090585	      0.02026379	      0.28441498	      0.62203501	      0.27315450	      0.46778801	      0.09080614	      0.02000744	      0.86942186	      0.24107386	      0.53560390	      0.54064715	      0.99999917	      0.02000394	      0.02000645	      0.02010103	      0.02786510	      0.02000580	      0.02000220	      0.02000351	      0.00316068	      0.00654212	     -0.00503468	     -0.01038244	     -0.00801785	     -0.00847929	     -0.05662556	      0.00328011	     -0.02878341	      0.24535410	      0.33977542	     -0.15141533	     -0.95940635	     -1.08773437	      2.13837473	      0.54550002	      0.77124998	     -0.98024053
      0.28400000	      0.39091103	      0.40065686	      0.20994893	      0.25450284	      0.09301440	      0.27030595	      0.52787338	      0.05087610	      0.02000097	      0.02000117	      0.09552420	      0.02000271	      0.02003566	      0.30997039	      0.02093985	      0.19344729	      0.11987829	      0.02090388	      0.02025619	      0.28607546	      0.62649369	      0.27854378	      0.47427117	      0.09596410	      0.02000736	      0.85661054	      0.24433422	      0.52081314	      0.53387682	      0.99999919	      0.02000393	      0.02000629	      0.02007468	      0.02597244	      0.02000596	      0.02000217	      0.02000360	      0.00292120	      0.00656793	     -0.00525166	     -0.01110963	     -0.00862355	     -0.00832655	     -0.05767959	      0.00292954	     -0.02881409	      0.24689030	      0.34479383	     -0.15360502	     -0.97711889	     -1.10845867	      2.13688329	      0.55170255	      0.74521478	     -0.98693383
      0.28800000	      0.39105395	      0.39777503	      0.21715887	      0.26122257	      0.09372576	      0.27241924	      0.53240473	      0.06028489	      0.02000096	      0.02000116	      0.09682444	      0.02000262	      0.02003631	      0.31170777	      0.02088274	      0.19853153	      0.12586738	      0.02085798	      0.02024142	      0.28723038	      0.62978082	      0.28347607	      0.47946026	      0.10008965	      0.02000732	      0.84423219	      0.24786423	      0.50635779	      0.52838520	      0.99999920	      0.02000393	      0.02000615	      0.02005850	      0.02398386	      0.02000621	      0.02000214	      0.02000372	      0.00267175	      0.00662890	     -0.00547984	     -0.01174827	     -0.00921845	     -0.00826856	     -0.05866010	      0.00256259	     -0.02877370	      0.24778322	      0.34938175	     -0.15536532	     -0.99337118	     -1.12717828	      2.12891307	      0.55659924	      0.71574802	     -0.99557434
      0.29200000	      0.39140576	      0.39565709	      0.22548276	      0.26905423	      0.09461873	      0.27522548	      0.53765647	      0.06979430	      0.02000096	      0.02000116	      0.09828732	      0.02000253	      0.02003700	      0.31419166	      0.02083836	      0.20438798	      0.13256013	      0.02082238	      0.02022979	      0.28883466	      0.63403691	      0.28912632	      0.48527402	      0.10429039	      0.02000725	      0.83115316	      0.25146782	      0.49114589	      0.52245343	      0.99999921	      0.02000392	      0.02000600	      0.02004796	      0.02247608	      0.02000652	      0.02000212	      0.02000385	      0.00240950	      0.00668885	     -0.00573605	     -0.01229948	     -0.00979819	     -0.00831382	     -0.05981805	      0.00217837	     -0.02875165	      0.24913729	      0.35485300	     -0.15759766	     -1.01245794	     -1.14883901	      2.12691991	      0.56273002	      0.68386887	     -1.00244896
      0.29600000	      0.39060107	      0.39062415	      0.23310285	      0.27614875	      0.09528710	      0.27699716	      0.54108079	      0.08003563	      0.02000096	      0.02000116	      0.09944469	      0.02000246	      0.02003788	      0.31592251	      0.02292589	      0.20986207	      0.13907941	      0.02290985	      0.02096315	      0.28978696	      0.63679818	      0.29416560	      0.48947596	      0.10730796	      0.02000721	      0.81855609	      0.25529504	      0.47627388	      0.51800954	      0.99999922	      0.02000393	      0.02000587	      0.02004045	      0.02387516	      0.02000697	      0.02000210	      0.02000404	      0.00213445	      0.00678759	     -0.00600392	     -0.01276599	     -0.01035844	     -0.00846778	     -0.06087770	      0.00178151	     -0.02865409	      0.24969623	      0.35977424	     -0.15930672	     -1.02947555	     -1.16777386	      2.11703271	      0.56713012	      0.64820553	     -1.01249639
      0.30000000	      0.39006059	      0.38665549	      0.24198688	      0.28453354	      0.09620893	      0.27965364	      0.54555543	      0.09042628	      0.02000096	      0.02000115	      0.10082537	      0.02000239	      0.02003871	      0.31867187	      0.02275398	      0.21629700	      0.14642495	      0.02275350	      0.02084437	      0.29131789	      0.64083774	      0.30012299	      0.49457846	      0.11055469	      0.02000717	      0.80503646	      0.25914654	      0.46037510	      0.51268329	      0.99999923	      0.02000393	      0.02000572	      0.02003433	      0.02260414	      0.02000748	      0.02000208	      0.02000423	      0.00184526	      0.00688157	     -0.00630240	     -0.01315162	     -0.01089505	     -0.00873245	     -0.06216818	      0.00137045	     -0.02859300	      0.25091630	      0.36574528	     -0.16160045	     -1.04948427	     -1.18977786	      2.11351191	      0.57300140	      0.61124178	     -1.01869362
      0.30400000	      0.38847339	      0.37969060	      0.25024375	      0.29227379	      0.09693939	      0.28133180	      0.54826791	      0.10157031	      0.02000096	      0.02000115	      0.10192598	      0.02000232	      0.02003971	      0.32076091	      0.02294510	      0.22241575	      0.15362315	      0.02295711	      0.02090357	      0.29223464	      0.64348262	      0.30554545	      0.49819048	      0.11269024	      0.02000714	      0.79200902	      0.26312366	      0.44466589	      0.50887119	      0.99999924	      0.02000395	      0.02000560	      0.02002969	      0.02186221	      0.02000820	      0.02000206	      0.02000448	      0.00154196	      0.00701393	     -0.00661236	     -0.01346087	     -0.01140403	     -0.00910631	     -0.06338518	      0.00094961	     -0.02846670	      0.25140547	      0.37135428	     -0.16343206	     -1.06713042	     -1.20870999	      2.10173272	      0.57722191	      0.57158951	     -1.02696205
      0.30800000	      0.38656218	      0.37334003	      0.25922287	      0.30077018	      0.09786001	      0.28358426	      0.55157186	      0.11289680	      0.02000096	      0.02000115	      0.10313244	      0.02000226	      0.02004075	      0.32373111	      0.02311925	      0.22923134	      0.16137572	      0.02313760	      0.02094753	      0.29349805	      0.64691495	      0.31152869	      0.50218838	      0.11478068	      0.02000708	      0.77790885	      0.26723454	      0.42798257	      0.50375189	      0.99999926	      0.02000396	      0.02000546	      0.02002593	      0.02129429	      0.02000908	      0.02000205	      0.02000477	      0.00122512	      0.00714614	     -0.00694273	     -0.01369836	     -0.01188158	     -0.00958427	     -0.06478014	      0.00053382	     -0.02836431	      0.25238283	      0.37743528	     -0.16563145	     -1.08653649	     -1.22923967	      2.09345284	      0.58206235	      0.53015476	     -1.03566231
      0.31200000	      0.38352341	      0.36425468	      0.26773749	      0.30876290	      0.09863223	      0.28501546	      0.55319236	      0.12472040	      0.02000096	      0.02000115	      0.10408682	      0.02000221	      0.02004194	      0.32634412	      0.02328076	      0.23586099	      0.16903162	      0.02330019	      0.02098504	      0.29414214	      0.64899295	      0.31699134	      0.50486298	      0.11594457	      0.02000706	      0.76417858	      0.27142940	      0.41142709	      0.49990526	      0.99999927	      0.02000399	      0.02000534	      0.02002311	      0.02091479	      0.02001037	      0.02000204	      0.02000511	      0.00089497	      0.00730889	     -0.00728505	     -0.01386846	     -0.01232414	     -0.01015793	     -0.06612753	      0.00012227	     -0.02819895	      0.25271457	      0.38318961	     -0.16747705	     -1.10457946	     -1.24786276	      2.07986512	      0.58580035	      0.48796936	     -1.04230083
      0.31600000	      0.37990571	      0.35536093	      0.27670558	      0.31722346	      0.09955230	      0.28682091	      0.55504451	      0.13669580	      0.02000097	      0.02000115	      0.10508379	      0.02000216	      0.02004315	      0.32980258	      0.02329287	      0.24305880	      0.17709339	      0.02330680	      0.02094451	      0.29492380	      0.65143786	      0.32275250	      0.50767374	      0.11698734	      0.02000703	      0.74976449	      0.27544839	      0.39417775	      0.49496705	      0.99999928	      0.02000401	      0.02000521	      0.02002065	      0.02059000	      0.02001201	      0.02000202	      0.02000552	      0.00055391	      0.00747266	     -0.00764112	     -0.01397494	     -0.01272839	     -0.01081614	     -0.06762040	     -0.00026887	     -0.02804192	      0.25338185	      0.38915016	     -0.16957679	     -1.12428995	     -1.26796396	      2.06930675	      0.59011861	      0.44473241	     -1.05118120
      0.32000000	      0.37518293	      0.34399427	      0.28484389	      0.32484938	      0.10031233	      0.28776921	      0.55528404	      0.14910929	      0.02000097	      0.02000116	      0.10579420	      0.02000212	      0.02004444	      0.33283700	      0.02324122	      0.24984151	      0.18476961	      0.02324516	      0.02087728	      0.29509318	      0.65254638	      0.32778967	      0.50911264	      0.11696613	      0.02000701	      0.73550962	      0.27935294	      0.37699353	      0.49074499	      0.99999928	      0.02000405	      0.02000510	      0.02001858	      0.02035677	      0.02001477	      0.02000202	      0.02000604	      0.00020211	      0.00766788	     -0.00798700	     -0.01402091	     -0.01309110	     -0.01154568	     -0.06903782	     -0.00063279	     -0.02783463	      0.25345384	      0.39454072	     -0.17126269	     -1.14165121	     -1.28502821	      2.05194864	      0.59265511	      0.40078411	     -1.06260962
      0.32400000	      0.36994245	      0.33251660	      0.29372477	      0.33316466	      0.10126231	      0.28915689	      0.55570670	      0.16155749	      0.02000098	      0.02000116	      0.10662098	      0.02000208	      0.02004582	      0.33710724	      0.02323460	      0.25752466	      0.19312378	      0.02321688	      0.02082703	      0.29525382	      0.65380763	      0.33317572	      0.51103805	      0.11728883	      0.02000698	      0.72079924	      0.28328186	      0.35900162	      0.48564683	      0.99999929	      0.02000407	      0.02000497	      0.02001701	      0.02024178	      0.02001976	      0.02000201	      0.02000660	     -0.00015636	      0.00785784	     -0.00836433	     -0.01400880	     -0.01340872	     -0.01233201	     -0.07064228	     -0.00096921	     -0.02761132	      0.25382824	      0.40035021	     -0.17329880	     -1.16122913	     -1.30422695	      2.03867743	      0.59675235	      0.35886940	     -1.06871059
      0.32800000	      0.36366491	      0.31892532	      0.30194043	      0.34076880	      0.10211890	      0.28989030	      0.55476246	      0.17416641	      0.02000098	      0.02000117	      0.10724129	      0.02000205	      0.02004732	      0.34141695	      0.02328196	      0.26505909	      0.20124864	      0.02323360	      0.02080169	      0.29477664	      0.65377540	      0.33786869	      0.51201811	      0.11692614	      0.02000700	      0.70602950	      0.28728107	      0.34086751	      0.48073686	      0.99999930	      0.02000411	      0.02000485	      0.02001579	      0.02018176	      0.02003291	      0.02000200	      0.02000720	     -0.00052230	      0.00806986	     -0.00873576	     -0.01394058	     -0.01367686	     -0.01316001	     -0.07221205	     -0.00125617	     -0.02732918	      0.25372623	      0.40562564	     -0.17504295	     -1.17901544	     -1.32105912	      2.02048756	      0.59985154	      0.31918622	     -1.07184521
      0.33200000	      0.35688739	      0.30636779	      0.31033123	      0.34856060	      0.10321403	      0.29122999	      0.55459154	      0.18676142	      0.02000099	      0.02000117	      0.10797576	      0.02000202	      0.02004875	      0.34716253	      0.02326784	      0.27333621	      0.20974803	      0.02317097	      0.02074524	      0.29444548	      0.65426828	      0.34272993	      0.51362107	      0.11675332	      0.02000698	      0.69027943	      0.29080584	      0.32194520	      0.47337192	      0.99999931	      0.02000414	      0.02000473	      0.02001463	      0.02013703	      0.02006734	      0.02000199	      0.02000796	     -0.00089207	      0.00827281	     -0.00910269	     -0.01381775	     -0.01389025	     -0.01401447	     -0.07396558	     -0.00146645	     -0.02705641	      0.25421987	      0.41075833	     -0.17707762	     -1.19841968	     -1.33928209	      2.00590221	      0.60338019	      0.28042554	     -1.07778036
      0.33600000	      0.34969688	      0.28928727	      0.31776097	      0.35528282	      0.10406470	      0.29120762	      0.55198152	      0.19974637	      0.02000100	      0.02000118	      0.10842779	      0.02000200	      0.02005043	      0.35214027	      0.02332680	      0.28114921	      0.21781341	      0.02316970	      0.02072116	      0.29298203	      0.65241496	      0.34647544	      0.51390137	      0.11574800	      0.02000699	      0.67601582	      0.29411183	      0.30350366	      0.46912471	      0.99999931	      0.02000418	      0.02000463	      0.02001370	      0.02011142	      0.02022856	      0.02000197	      0.02000876	     -0.00127159	      0.00851894	     -0.00946642	     -0.01364142	     -0.01404319	     -0.01488055	     -0.07559018	     -0.00163316	     -0.02667376	      0.25359423	      0.41578988	     -0.17860927	     -1.21329193	     -1.35225242	      1.97983193	      0.60472129	      0.24390601	     -1.08475519
      0.34000000	      0.34159020	      0.27410417	      0.32507222	      0.36187402	      0.10524799	      0.29198985	      0.55058507	      0.21236256	      0.02000100	      0.02000119	      0.10905740	      0.02000198	      0.02005191	      0.35926497	      0.02332900	      0.29005614	      0.22642092	      0.02307810	      0.02066573	      0.29158785	      0.65108002	      0.35032708	      0.51512717	      0.11519114	      0.02000698	      0.66050591	      0.29689117	      0.28460444	      0.46109247	      0.99999932	      0.02000422	      0.02000452	      0.02001287	      0.02009466	      0.02056525	      0.02000196	      0.02000975	     -0.00165272	      0.00874295	     -0.00982252	     -0.01341213	     -0.01413012	     -0.01574393	     -0.07744398	     -0.00167212	     -0.02628090	      0.25378527	      0.42000535	     -0.18038742	     -1.23091509	     -1.36787555	      1.96043158	      0.60736274	      0.20998952	     -1.09140193
      0.34400000	      0.33242731	      0.25791734	      0.33114997	      0.36717796	      0.10644174	      0.29234763	      0.54847378	      0.22464039	      0.02000100	      0.02000121	      0.10955511	      0.02000196	      0.02005320	      0.36705176	      0.02306070	      0.29902427	      0.23475055	      0.02269816	      0.02052201	      0.28950549	      0.64853887	      0.35327626	      0.51585036	      0.11416840	      0.02000701	      0.64450722	      0.29949108	      0.26576309	      0.45150757	      0.99999932	      0.02000425	      0.02000441	      0.02001216	      0.02008367	      0.02108077	      0.02000195	      0.02001081	     -0.00203901	      0.00897695	     -0.01014807	     -0.01312974	     -0.01414601	     -0.01659097	     -0.07928848	     -0.00157904	     -0.02581615	      0.25376957	      0.42294599	     -0.18181217	     -1.24623271	     -1.38062786	      1.93693659	      0.60907777	      0.18037935	     -1.09547973
      0.34800000	      0.32305432	      0.24105998	      0.33730497	      0.37243244	      0.10783830	      0.29293398	      0.54648529	      0.23669650	      0.02000101	      0.02000122	      0.11019266	      0.02000195	      0.02005465	      0.37632135	      0.02318769	      0.30898802	      0.24366072	      0.02266063	      0.02050388	      0.28695563	      0.64541720	      0.35610417	      0.51722628	      0.11371685	      0.02000702	      0.62852584	      0.30178532	      0.24652713	      0.44104700	      0.99999932	      0.02000427	      0.02000430	      0.02001158	      0.02007996	      0.02167808	      0.02000194	      0.02001179	     -0.00242743	      0.00920509	     -0.01048497	     -0.01279335	     -0.01408632	     -0.01740883	     -0.08130151	     -0.00137550	     -0.02527550	      0.25389166	      0.42587504	     -0.18341788	     -1.26205311	     -1.39374043	      1.91433499	      0.61149242	      0.15521287	     -1.09616604
      0.35200000	      0.31333130	      0.22231631	      0.34258773	      0.37673009	      0.10922726	      0.29300300	      0.54379289	      0.24866928	      0.02000101	      0.02000124	      0.11079479	      0.02000195	      0.02005630	      0.38599612	      0.02361046	      0.31919487	      0.25257063	      0.02287260	      0.02056976	      0.28357920	      0.64084732	      0.35829074	      0.51843669	      0.11318650	      0.02000705	      0.61334930	      0.30336719	      0.22778946	      0.43116796	      0.99999932	      0.02000431	      0.02000421	      0.02001108	      0.02007788	      0.02257815	      0.02000192	      0.02001281	     -0.00282075	      0.00944587	     -0.01080881	     -0.01240132	     -0.01394683	     -0.01818523	     -0.08332934	     -0.00107259	     -0.02463596	      0.25367824	      0.42830519	     -0.18475943	     -1.27592793	     -1.40459579	      1.88757350	      0.61314096	      0.13306013	     -1.09845781
      0.35600000	      0.30364700	      0.20256091	      0.34820800	      0.38116199	      0.11069823	      0.29322698	      0.54068044	      0.25989700	      0.02000102	      0.02000126	      0.11143910	      0.02000194	      0.02005771	      0.39668336	      0.02368364	      0.32991155	      0.26165471	      0.02272183	      0.02052245	      0.27952178	      0.63521922	      0.36005186	      0.51984230	      0.11315762	      0.02000709	      0.59789256	      0.30473019	      0.20773397	      0.42045492	      0.99999932	      0.02000432	      0.02000412	      0.02001071	      0.02007579	      0.02305173	      0.02000188	      0.02001341	     -0.00321479	      0.00967804	     -0.01112552	     -0.01195137	     -0.01372381	     -0.01890795	     -0.08542835	     -0.00065386	     -0.02390607	      0.25327159	      0.43104908	     -0.18641870	     -1.28955672	     -1.41512384	      1.86070792	      0.61521939	      0.11529941	     -1.09687971
      0.36000000	      0.29344546	      0.18411456	      0.35402961	      0.38561797	      0.11236129	      0.29420204	      0.53795164	      0.26981414	      0.02000102	      0.02000128	      0.11212520	      0.02000194	      0.02005914	      0.40914304	      0.02417186	      0.34117034	      0.27074128	      0.02291471	      0.02059186	      0.27505490	      0.62918782	      0.36134559	      0.52154089	      0.11373690	      0.02000714	      0.58054154	      0.30585757	      0.18549973	      0.40521457	      0.99999932	      0.02000434	      0.02000402	      0.02001031	      0.02007480	      0.02279389	      0.02000185	      0.02001420	     -0.00360385	      0.00987922	     -0.01140807	     -0.01144113	     -0.01341434	     -0.01956430	     -0.08762258	     -0.00005416	     -0.02311810	      0.25312789	      0.43328365	     -0.18849865	     -1.30380365	     -1.42614562	      1.83719508	      0.61728866	      0.09875457	     -1.09865087
      0.36400000	      0.28314845	      0.16173320	      0.35822190	      0.38838374	      0.11370239	      0.29368410	      0.53338149	      0.27970501	      0.02000104	      0.02000130	      0.11259808	      0.02000195	      0.02006101	      0.42035965	      0.02463451	      0.35175173	      0.27923165	      0.02305978	      0.02065418	      0.26920871	      0.62040797	      0.36155558	      0.52216582	      0.11377052	      0.02000723	      0.56538067	      0.30603265	      0.16480384	      0.39372810	      0.99999931	      0.02000437	      0.02000395	      0.02000999	      0.02007375	      0.02314920	      0.02000180	      0.02001457	     -0.00400141	      0.01011459	     -0.01166595	     -0.01086884	     -0.01301670	     -0.02014120	     -0.08961804	      0.00059252	     -0.02218707	      0.25190038	      0.43506179	     -0.18990935	     -1.31309742	     -1.43196906	      1.80365023	      0.61757890	      0.08582007	     -1.10149706
      0.36800000	      0.27348651	      0.13908983	      0.36430964	      0.39266156	      0.11525000	      0.29416796	      0.52868055	      0.28798154	      0.02000105	      0.02000133	      0.11319447	      0.02000195	      0.02006079	      0.43346026	      0.02329451	      0.36328576	      0.28816061	      0.02165711	      0.02027162	      0.26271325	      0.61084525	      0.36156980	      0.52335269	      0.11526670	      0.02000733	      0.54909998	      0.30641796	      0.14079706	      0.38019246	      0.99999931	      0.02000436	      0.02000388	      0.02000982	      0.02007196	      0.02220817	      0.02000174	      0.02001380	     -0.00439112	      0.01031370	     -0.01193418	     -0.01023409	     -0.01253048	     -0.02062562	     -0.09174392	      0.00140021	     -0.02115622	      0.25057258	      0.43830225	     -0.19247050	     -1.32427533	     -1.43997595	      1.77458969	      0.61970314	      0.07775098	     -1.09623142
      0.37200000	      0.26368258	      0.11491564	      0.36903983	      0.39559470	      0.11669457	      0.29401205	      0.52364781	      0.29616525	      0.02000107	      0.02000136	      0.11374017	      0.02000197	      0.02006175	      0.44635450	      0.02354014	      0.37471410	      0.29683358	      0.02157745	      0.02026542	      0.25529728	      0.59967452	      0.36102876	      0.52426775	      0.11683236	      0.02000746	      0.53404720	      0.30584322	      0.11802904	      0.36795916	      0.99999930	      0.02000437	      0.02000382	      0.02000964	      0.02007166	      0.02194798	      0.02000167	      0.02001314	     -0.00478333	      0.01052277	     -0.01218147	     -0.00953823	     -0.01195678	     -0.02100463	     -0.09379485	      0.00229297	     -0.02002389	      0.24889959	      0.44087835	     -0.19464949	     -1.33254363	     -1.44505974	      1.74065996	      0.62073698	      0.07149050	     -1.09496803
      0.37600000	      0.25412067	      0.09065069	      0.37396174	      0.39857380	      0.11821366	      0.29426674	      0.51869099	      0.30336329	      0.02000109	      0.02000139	      0.11429940	      0.02000198	      0.02006235	      0.46016807	      0.02387736	      0.38643764	      0.30539214	      0.02153139	      0.02026700	      0.24723032	      0.58762384	      0.36007030	      0.52528721	      0.11919590	      0.02000760	      0.51870393	      0.30479242	      0.09417140	      0.35457766	      0.99999929	      0.02000437	      0.02000376	      0.02000951	      0.02007187	      0.02138737	      0.02000160	      0.02001214	     -0.00517034	      0.01071254	     -0.01241320	     -0.00878442	     -0.01129850	     -0.02126508	     -0.09584819	      0.00333731	     -0.01881458	      0.24714103	      0.44366773	     -0.19729019	     -1.34045366	     -1.45000322	      1.70737732	      0.62226240	      0.06816356	     -1.09112102
      0.38000000	      0.24454131	      0.06626848	      0.37859343	      0.40116492	      0.11974402	      0.29473527	      0.51363626	      0.30952875	      0.02000112	      0.02000142	      0.11480188	      0.02000200	      0.02006252	      0.47459851	      0.02423953	      0.39816202	      0.31356576	      0.02147285	      0.02026842	      0.23844087	      0.57451673	      0.35849402	      0.52611802	      0.12215372	      0.02000776	      0.50318479	      0.30336708	      0.06972250	      0.34014038	      0.99999928	      0.02000435	      0.02000370	      0.02000940	      0.02007218	      0.02076908	      0.02000152	      0.02001104	     -0.00555220	      0.01088667	     -0.01262407	     -0.00797774	     -0.01056073	     -0.02139311	     -0.09783075	      0.00453911	     -0.01753135	      0.24518921	      0.44621705	     -0.20019579	     -1.34683290	     -1.45359117	      1.67308477	      0.62426762	      0.06722287	     -1.08652583
      0.38400000	      0.23546575	      0.04244137	      0.38302281	      0.40355794	      0.12135312	      0.29569139	      0.50916144	      0.31518090	      0.02000114	      0.02000145	      0.11532370	      0.02000202	      0.02006209	      0.48964220	      0.02438218	      0.40993988	      0.32136954	      0.02125251	      0.02024115	      0.22928775	      0.56110914	      0.35659476	      0.52715619	      0.12579174	      0.02000793	      0.48755250	      0.30120597	      0.04508619	      0.32505624	      0.99999927	      0.02000433	      0.02000365	      0.02000932	      0.02007276	      0.02037218	      0.02000143	      0.02001000	     -0.00592788	      0.01104567	     -0.01280986	     -0.00712541	     -0.00975086	     -0.02137409	     -0.09977793	      0.00589532	     -0.01621968	      0.24333951	      0.44885771	     -0.20348826	     -1.35287165	     -1.45721635	      1.63944830	      0.62599708	      0.06751711	     -1.08211953
      0.38800000	      0.22545444	      0.02426294	      0.38728414	      0.40582023	      0.12359352	      0.29880718	      0.50762105	      0.31991418	      0.02000115	      0.02000148	      0.11610240	      0.02000204	      0.02006049	      0.50861728	      0.02274828	      0.42329365	      0.32957558	      0.02039158	      0.02016493	      0.22034577	      0.54914638	      0.35480536	      0.52964723	      0.13114519	      0.02000806	      0.46832200	      0.29883218	      0.02135124	      0.29777984	      0.99999926	      0.02000427	      0.02000357	      0.02000927	      0.02007509	      0.02005622	      0.02000135	      0.02000892	     -0.00627679	      0.01112718	     -0.01296982	     -0.00623720	     -0.00887857	     -0.02119303	     -0.10198984	      0.00760032	     -0.01491006	      0.24289692	      0.44982263	     -0.20731632	     -1.36170754	     -1.46361640	      1.61640703	      0.62961419	      0.07328912	     -1.06919317
      0.39200000	      0.21347365	      0.02004262	      0.37905688	      0.39924528	      0.12749870	      0.28600881	      0.49682361	      0.34180822	      0.02000127	      0.02000156	      0.11877701	      0.02000214	      0.02005802	      0.53177299	      0.02488073	      0.44151710	      0.34145782	      0.02084625	      0.02019489	      0.21574741	      0.54739703	      0.35904510	      0.54100752	      0.13558609	      0.02000857	      0.45585279	      0.29152083	      0.02006546	      0.27346792	      0.99999924	      0.02000422	      0.02000358	      0.02000973	      0.02007751	      0.02876916	      0.02000121	      0.02000679	     -0.00664715	      0.01129706	     -0.01311240	     -0.00532608	     -0.00795548	     -0.02083573	     -0.10558755	      0.00935260	     -0.01401574	      0.23542976	      0.46441056	     -0.20610476	     -1.36299975	     -1.46211949	      1.58165484	      0.63098886	      0.08655972	     -1.06071887
      0.39600000	      0.20106014	      0.02002284	      0.36893774	      0.39111647	      0.13194670	      0.27673828	      0.49325288	      0.36364293	      0.02000136	      0.02000163	      0.12183791	      0.02000223	      0.02005489	      0.55766454	      0.02513338	      0.46131850	      0.35389633	      0.02062199	      0.02017361	      0.21132527	      0.54701132	      0.36382065	      0.55433986	      0.14114275	      0.02000896	      0.44227240	      0.28343704	      0.02003639	      0.24448816	      0.99999922	      0.02000415	      0.02000355	      0.02001012	      0.02008196	      0.03945319	      0.02000110	      0.02000551	     -0.00699747	      0.01142512	     -0.01324198	     -0.00440843	     -0.00699473	     -0.02029023	     -0.10945561	      0.01138564	     -0.01313232	      0.23159985	      0.47376868	     -0.20457462	     -1.36753385	     -1.46445192	      1.55450633	      0.63443376	      0.10555246	     -1.04631805
      0.40000000	      0.19056493	      0.02001589	      0.36014763	      0.38412132	      0.13644671	      0.26949350	      0.49077397	      0.38346442	      0.02000145	      0.02000170	      0.12480102	      0.02000232	      0.02005132	      0.58400823	      0.02465083	      0.48071265	      0.36521882	      0.02031918	      0.02015838	      0.20649277	      0.54636131	      0.36762822	      0.56757277	      0.14740838	      0.02000937	      0.42835883	      0.27486228	      0.02002505	      0.21347954	      0.99999921	      0.02000405	      0.02000351	      0.02001047	      0.02008578	      0.04987083	      0.02000099	      0.02000463	     -0.00732803	      0.01152224	     -0.01333792	     -0.00350381	     -0.00601060	     -0.01954790	     -0.11313290	      0.01368564	     -0.01224362	      0.22835228	      0.48368961	     -0.20457769	     -1.37481961	     -1.47029438	      1.53274063	      0.64029347	      0.12091794	     -1.03392817
      0.40400000	      0.18271889	      0.02001207	      0.35141726	      0.37749896	      0.14112466	      0.26262514	      0.48894738	      0.40410805	      0.02000155	      0.02000178	      0.12798743	      0.02000241	      0.02004757	      0.61024653	      0.02714800	      0.50002817	      0.37584736	      0.02078891	      0.02021305	      0.20203953	      0.54696945	      0.37152411	      0.58205561	      0.15404490	      0.02000980	      0.41637473	      0.26578050	      0.02001919	      0.18903769	      0.99999919	      0.02000392	      0.02000347	      0.02001109	      0.02009521	      0.06166565	      0.02000088	      0.02000383	     -0.00765228	      0.01163693	     -0.01342286	     -0.00263419	     -0.00501835	     -0.01860401	     -0.11676204	      0.01617972	     -0.01144042	      0.22520735	      0.49599079	     -0.20559126	     -1.38313718	     -1.47836839	      1.50986837	      0.64873547	      0.14240339	     -1.01155052
      0.40800000	      0.17819007	      0.02000983	      0.34422433	      0.37242876	      0.14596603	      0.25804746	      0.48898083	      0.42437985	      0.02000166	      0.02000184	      0.13130099	      0.02000251	      0.02004365	      0.63666134	      0.02837255	      0.51908457	      0.38543565	      0.02092029	      0.02025410	      0.19791237	      0.54876741	      0.37506997	      0.59754636	      0.16133724	      0.02001025	      0.40558979	      0.25600737	      0.02001566	      0.16824530	      0.99999917	      0.02000378	      0.02000341	      0.02001169	      0.02010945	      0.07435635	      0.02000078	      0.02000326	     -0.00796126	      0.01174938	     -0.01348928	     -0.00182272	     -0.00403401	     -0.01745787	     -0.12025945	      0.01891525	     -0.01071558	      0.22301911	      0.50995854	     -0.20843562	     -1.39555442	     -1.49186197	      1.49086824	      0.65986084	      0.15951339	     -0.99259337
      0.41200000	      0.17711616	      0.02000845	      0.34007504	      0.36998404	      0.15085641	      0.25717016	      0.49042695	      0.44204273	      0.02000175	      0.02000189	      0.13444220	      0.02000259	      0.02003963	      0.66318691	      0.02870183	      0.53700369	      0.39297241	      0.02060191	      0.02019698	      0.19385396	      0.55109025	      0.37706159	      0.61279048	      0.16932691	      0.02001061	      0.39354491	      0.24632933	      0.02001317	      0.14425152	      0.99999916	      0.02000363	      0.02000335	      0.02001231	      0.02011310	      0.08685795	      0.02000069	      0.02000284	     -0.00824217	      0.01183075	     -0.01350823	     -0.00109224	     -0.00307370	     -0.01611258	     -0.12338177	      0.02199474	     -0.01005040	      0.22176981	      0.52499357	     -0.21399204	     -1.41236251	     -1.51074210	      1.47904761	      0.67359099	      0.17347745	     -0.97226051
      0.41600000	      0.18046473	      0.02000745	      0.33754766	      0.36934865	      0.15598475	      0.25871730	      0.49444605	      0.46073856	      0.02000185	      0.02000193	      0.13787817	      0.02000267	      0.02003583	      0.68961428	      0.03182592	      0.55459628	      0.39932520	      0.02181358	      0.02067991	      0.19082687	      0.55586900	      0.37905566	      0.62986078	      0.17785791	      0.02001096	      0.38418207	      0.23595539	      0.02001152	      0.12964075	      0.99999915	      0.02000346	      0.02000327	      0.02001294	      0.02033800	      0.10153632	      0.02000062	      0.02000251	     -0.00851348	      0.01194031	     -0.01352365	     -0.00046363	     -0.00215300	     -0.01457458	     -0.12638112	      0.02530195	     -0.00953601	      0.22159980	      0.54257184	     -0.22159121	     -1.43409372	     -1.53641347	      1.46858376	      0.69121179	      0.18498408	     -0.95165383
      0.42000000	      0.18809779	      0.02000681	      0.33902971	      0.37213153	      0.16113704	      0.26523837	      0.50080772	      0.47642028	      0.02000192	      0.02000194	      0.14104335	      0.02000273	      0.02003196	      0.71598086	      0.03202196	      0.57045832	      0.40289222	      0.02127120	      0.02049648	      0.18820947	      0.56163538	      0.37894005	      0.64638293	      0.18707854	      0.02001125	      0.37332894	      0.22591852	      0.02001024	      0.11207619	      0.99999915	      0.02000329	      0.02000318	      0.02001344	      0.02029733	      0.11602992	      0.02000055	      0.02000227	     -0.00875347	      0.01202321	     -0.01348458	      0.00004566	     -0.00128648	     -0.01285326	     -0.12885917	      0.02899390	     -0.00910903	      0.22266311	      0.56101087	     -0.23250370	     -1.46075419	     -1.56822936	      1.46506543	      0.71159075	      0.19031925	     -0.93173065
      0.42400000	      0.20090430	      0.02000636	      0.34409457	      0.37826475	      0.16655661	      0.27628585	      0.51081248	      0.49178530	      0.02000195	      0.02000192	      0.14433900	      0.02000275	      0.02002841	      0.74283228	      0.03292359	      0.58559536	      0.40454899	      0.02119715	      0.02053160	      0.18669081	      0.56988660	      0.37792013	      0.66414149	      0.19742508	      0.02001140	      0.36368022	      0.21600191	      0.02000931	      0.10036376	      0.99999915	      0.02000310	      0.02000307	      0.02001390	      0.02038955	      0.13182955	      0.02000050	      0.02000208	     -0.00897385	      0.01211609	     -0.01344415	      0.00042273	     -0.00048735	     -0.01096108	     -0.13107100	      0.03301741	     -0.00881662	      0.22520275	      0.58175357	     -0.24656463	     -1.49391014	     -1.60852005	      1.46557494	      0.73677673	      0.19273778	     -0.90806612
      0.42800000	      0.21950852	      0.02000607	      0.35323157	      0.38814273	      0.17215532	      0.29245484	      0.52475599	      0.50654277	      0.02000196	      0.02000188	      0.14762079	      0.02000274	      0.02002514	      0.76971572	      0.03156377	      0.59933081	      0.40360110	      0.02020212	      0.02015075	      0.18650435	      0.58083930	      0.37551028	      0.68261396	      0.20846312	      0.02001146	      0.35514143	      0.20593626	      0.02000863	      0.09488188	      0.99999915	      0.02000292	      0.02000296	      0.02001416	      0.02014273	      0.14917855	      0.02000046	      0.02000193	     -0.00917580	      0.01222376	     -0.01337870	      0.00065985	      0.00023277	     -0.00891396	     -0.13288348	      0.03738459	     -0.00867943	      0.22922663	      0.60477966	     -0.26408317	     -1.53356153	     -1.65743117	      1.46950124	      0.76643915	      0.18870730	     -0.88498877
      0.43200000	      0.24481522	      0.02000588	      0.36738854	      0.40265713	      0.17800712	      0.31421125	      0.54294156	      0.52113253	      0.02000194	      0.02000182	      0.15091857	      0.02000270	      0.02002217	      0.79698190	      0.03287011	      0.61173772	      0.39994863	      0.02021496	      0.02015783	      0.18795072	      0.59504124	      0.37171232	      0.70203159	      0.22036172	      0.02001137	      0.34790470	      0.19569680	      0.02000813	      0.09649591	      0.99999916	      0.02000273	      0.02000284	      0.02001429	      0.02015940	      0.16849444	      0.02000043	      0.02000181	     -0.00936014	      0.01234808	     -0.01329773	      0.00075480	      0.00086394	     -0.00673141	     -0.13431787	      0.04210984	     -0.00870994	      0.23472410	      0.63136133	     -0.28570052	     -1.58029018	     -1.71578589	      1.47660767	      0.80125480	      0.17961198	     -0.86052264
      0.43600000	      0.27512674	      0.02000589	      0.38869493	      0.42294565	      0.18382215	      0.34434959	      0.56462371	      0.53006247	      0.02000189	      0.02000174	      0.15335961	      0.02000262	      0.02001947	      0.82450718	      0.03416878	      0.62108076	      0.39175019	      0.02024481	      0.02019045	      0.18987927	      0.60975982	      0.36359744	      0.71847998	      0.23327046	      0.02001118	      0.33626570	      0.18655104	      0.02000766	      0.08765612	      0.99999917	      0.02000256	      0.02000271	      0.02001412	      0.02022757	      0.18686685	      0.02000040	      0.02000173	     -0.00949506	      0.01240522	     -0.01314315	      0.00071106	      0.00139776	     -0.00443607	     -0.13487521	      0.04731058	     -0.00876356	      0.24165044	      0.65822971	     -0.31213968	     -1.63349709	     -1.78200716	      1.49420966	      0.83930648	      0.16260350	     -0.83598164
      0.44000000	      0.31238087	      0.02000604	      0.41685648	      0.44928961	      0.18987532	      0.38225605	      0.59195649	      0.53747616	      0.02000181	      0.02000164	      0.15545281	      0.02000250	      0.02001707	      0.85295067	      0.03454739	      0.62868235	      0.38013277	      0.02016019	      0.02015459	      0.19332817	      0.62726753	      0.35296598	      0.73447066	      0.24747503	      0.02001086	      0.32433667	      0.17712311	      0.02000730	      0.08087218	      0.99999918	      0.02000238	      0.02000258	      0.02001380	      0.02016293	      0.20694910	      0.02000038	      0.02000166	     -0.00960068	      0.01244642	     -0.01296429	      0.00053773	      0.00182710	     -0.00205352	     -0.13493891	      0.05292665	     -0.00892427	      0.25037400	      0.68808511	     -0.34336805	     -1.69564086	     -1.85970845	      1.51815258	      0.88319109	      0.13887948	     -0.80785799
      0.44400000	      0.35815622	      0.02000620	      0.44885754	      0.47983020	      0.19641478	      0.42440865	      0.62563509	      0.54941653	      0.02000174	      0.02000153	      0.15788590	      0.02000237	      0.02001496	      0.88193072	      0.03615734	      0.63552339	      0.36613840	      0.02020594	      0.02023404	      0.19982960	      0.65054478	      0.34224691	      0.75318976	      0.26179247	      0.02001054	      0.31877630	      0.16646512	      0.02000714	      0.09925052	      0.99999920	      0.02000220	      0.02000245	      0.02001363	      0.02029417	      0.23382875	      0.02000035	      0.02000158	     -0.00972271	      0.01258597	     -0.01281013	      0.00024875	      0.00214587	      0.00038732	     -0.13489341	      0.05878280	     -0.00935370	      0.26034501	      0.72444069	     -0.37825597	     -1.76630165	     -1.95004438	      1.53691592	      0.93553531	      0.11659273	     -0.77550710
      0.44800000	      0.40903909	      0.02000659	      0.48925213	      0.51729284	      0.20290927	      0.47604972	      0.66501389	      0.55560480	      0.02000166	      0.02000142	      0.15905488	      0.02000223	      0.02001309	      0.91174108	      0.03650152	      0.63910517	      0.34706292	      0.02013619	      0.02016032	      0.20695173	      0.67430787	      0.32644130	      0.76764909	      0.27778841	      0.02001013	      0.30814849	      0.15667159	      0.02000695	      0.10558499	      0.99999922	      0.02000204	      0.02000233	      0.02001321	      0.02017846	      0.26086634	      0.02000033	      0.02000152	     -0.00979136	      0.01264243	     -0.01258674	     -0.00013838	      0.00234899	      0.00285351	     -0.13395235	      0.06505376	     -0.00976371	      0.27167757	      0.76167878	     -0.41821174	     -1.84312557	     -2.04829456	      1.56512752	      0.99128226	      0.08654706	     -0.74180950
      0.45200000	      0.46573315	      0.02000724	      0.53730673	      0.56145444	      0.20952910	      0.53588267	      0.71160620	      0.55862689	      0.02000159	      0.02000132	      0.15919321	      0.02000208	      0.02001146	      0.94260908	      0.03749091	      0.64017359	      0.32353077	      0.02012520	      0.02016450	      0.21534562	      0.69988007	      0.30661928	      0.77909316	      0.29586860	      0.02000971	      0.29555998	      0.14664484	      0.02000679	      0.10918998	      0.99999924	      0.02000188	      0.02000221	      0.02001274	      0.02018091	      0.29036453	      0.02000031	      0.02000147	     -0.00982236	      0.01265419	     -0.01232462	     -0.00060477	      0.00243291	      0.00530719	     -0.13237789	      0.07168539	     -0.01021174	      0.28417865	      0.80188670	     -0.46288702	     -1.92727939	     -2.15647022	      1.59901775	      1.05304712	      0.04967631	     -0.70289653
      0.45600000	      0.52902391	      0.02000812	      0.58945154	      0.60989999	      0.21638675	      0.60110438	      0.76917265	      0.56363723	      0.02000152	      0.02000122	      0.15880103	      0.02000193	      0.02001003	      0.97379785	      0.03907748	      0.63927672	      0.29618043	      0.02015001	      0.02036711	      0.22631865	      0.72979349	      0.28485740	      0.79018188	      0.31514112	      0.02000935	      0.28719816	      0.13549671	      0.02000678	      0.13249804	      0.99999926	      0.02000175	      0.02000211	      0.02001222	      0.02042848	      0.32880620	      0.02000029	      0.02000142	     -0.00986368	      0.01274030	     -0.01206048	     -0.00113289	      0.00239603	      0.00770434	     -0.13046639	      0.07849700	     -0.01085879	      0.29789142	      0.84595621	     -0.51039583	     -2.01617463	     -2.27321728	      1.62573834	      1.11898759	      0.01172995	     -0.67128260
      0.46000000	      0.59389791	      0.02000925	      0.64711338	      0.66216468	      0.22559378	      0.67560036	      0.83484443	      0.55906854	      0.02000145	      0.02000112	      0.15633263	      0.02000180	      0.02000868	      0.99914179	      0.04074867	      0.64192441	      0.26492559	      0.02013960	      0.02047958	      0.23625414	      0.76048368	      0.25343420	      0.79491908	      0.33943946	      0.02000907	      0.27396993	      0.12429772	      0.02000671	      0.14255955	      0.99999928	      0.02000163	      0.02000201	      0.02001198	      0.02057866	      0.36996139	      0.02000028	      0.02000137	     -0.00984675	      0.01272374	     -0.01174906	     -0.00170873	      0.00223825	      0.00999418	     -0.12860131	      0.08706413	     -0.01103436	      0.31185580	      0.89272487	     -0.56352751	     -2.11250703	     -2.39961753	      1.66212528	      1.19054462	     -0.02741398	     -0.62295989
      0.46400000	      0.65763452	      0.02000950	      0.69832167	      0.70684646	      0.24296001	      0.75808139	      0.90970906	      0.54585898	      0.02000140	      0.02000103	      0.15200531	      0.02000167	      0.02000725	      0.99996259	      0.04410256	      0.66495213	      0.23369731	      0.02009614	      0.02046464	      0.24383360	      0.79789097	      0.20574748	      0.79663587	      0.36881083	      0.02000892	      0.26590066	      0.11177020	      0.02000677	      0.17098744	      0.99999930	      0.02000151	      0.02000194	      0.02001205	      0.02064422	      0.42375361	      0.02000026	      0.02000131	     -0.00983696	      0.01276661	     -0.01144690	     -0.00232272	      0.00195984	      0.01212082	     -0.12910058	      0.10052568	     -0.01002067	      0.32581559	      0.94563324	     -0.62276581	     -2.21604446	     -2.53744914	      1.69297430	      1.26963106	     -0.05941948	     -0.57095337
      0.46800000	      0.72049170	      0.02001005	      0.75514092	      0.75677469	      0.25891222	      0.84313369	      0.99186028	      0.52452784	      0.02000137	      0.02000095	      0.14563737	      0.02000156	      0.02000619	      0.99997880	      0.04738045	      0.68340577	      0.19723601	      0.02008006	      0.02020278	      0.25153602	      0.83272280	      0.15323787	      0.79164865	      0.41014502	      0.02000906	      0.25305162	      0.09892681	      0.02000674	      0.18600994	      0.99999932	      0.02000141	      0.02000189	      0.02001240	      0.02025906	      0.48799519	      0.02000024	      0.02000125	     -0.00977359	      0.01271120	     -0.01110290	     -0.00296884	      0.00156076	      0.01402722	     -0.12853924	      0.11328343	     -0.00904270	      0.33891325	      0.99996398	     -0.68325648	     -2.32359060	     -2.68121213	      1.72962884	      1.35158800	     -0.09516265	     -0.51195703
      0.47200000	      0.79344789	      0.02001083	      0.81339392	      0.81013386	      0.27265729	      0.92603385	      0.99995029	      0.51289650	      0.02000133	      0.02000088	      0.13976439	      0.02000145	      0.02000538	      0.99998463	      0.05051110	      0.69772836	      0.15907258	      0.02007209	      0.02021502	      0.26155189	      0.86820341	      0.10469369	      0.79108230	      0.45740861	      0.02000919	      0.24253720	      0.08980803	      0.02000657	      0.20419651	      0.99999934	      0.02000132	      0.02000186	      0.02001258	      0.02026207	      0.56174386	      0.02000023	      0.02000121	     -0.00968666	      0.01263150	     -0.01074791	     -0.00364232	      0.00104077	      0.01566138	     -0.12747773	      0.12423104	     -0.00852619	      0.35329830	      1.05936438	     -0.74182852	     -2.44189846	     -2.83970025	      1.76900351	      1.43973820	     -0.15121679	     -0.45779820
      0.47600000	      0.87095092	      0.02001149	      0.87374838	      0.86668820	      0.28467044	      0.99489322	      0.99997514	      0.50060656	      0.02000132	      0.02000082	      0.13317189	      0.02000136	      0.02000477	      0.99998761	      0.05361957	      0.70764246	      0.11745512	      0.02007018	      0.02121473	      0.27273233	      0.90297104	      0.05582071	      0.79055860	      0.50897019	      0.02000946	      0.23406362	      0.08263195	      0.02000631	      0.22798374	      0.99999936	      0.02000124	      0.02000186	      0.02001318	      0.02139744	      0.66003398	      0.02000021	      0.02000118	     -0.00958658	      0.01255517	     -0.01039697	     -0.00433687	      0.00040005	      0.01698250	     -0.12574609	      0.13396426	     -0.00829831	      0.36579074	      1.12582816	     -0.80015963	     -2.56355910	     -3.00461008	      1.80367764	      1.53056390	     -0.21318246	     -0.41004198
      0.48000000	      0.95647239	      0.02001222	      0.93936742	      0.92698529	      0.29971849	      0.99994899	      0.99998194	      0.47176396	      0.02000131	      0.02000076	      0.12299065	      0.02000127	      0.02000422	      0.99999019	      0.05732402	      0.72287555	      0.06969374	      0.02006048	      0.02086637	      0.28366909	      0.94112964	      0.02037438	      0.78174228	      0.55896579	      0.02000964	      0.23158885	      0.07829482	      0.02000610	      0.26051609	      0.99999938	      0.02000118	      0.02000188	      0.02001357	      0.02056393	      0.76580964	      0.02000020	      0.02000116	     -0.00947079	      0.01248065	     -0.01006390	     -0.00504288	     -0.00036001	      0.01796394	     -0.12433365	      0.14568622	     -0.00764398	      0.37977533	      1.19975394	     -0.86522701	     -2.69899870	     -3.18821445	      1.83889233	      1.62993907	     -0.29614327	     -0.36524746
      0.48400000	      0.99996620	      0.02001615	      0.98702946	      0.96912590	      0.31005593	      0.99997169	      0.99998532	      0.46099737	      0.02000127	      0.02000070	      0.10061065	      0.02000117	      0.02000381	      0.99999175	      0.06067006	      0.71745460	      0.02219787	      0.02005507	      0.02197354	      0.28808921	      0.96010419	      0.02003488	      0.72499582	      0.59766725	      0.02000976	      0.23411798	      0.07729159	      0.02000568	      0.29076372	      0.99999941	      0.02000111	      0.02000190	      0.02001381	      0.02069646	      0.86933201	      0.02000019	      0.02000114	     -0.00931245	      0.01234633	     -0.00972613	     -0.00574720	     -0.00123606	      0.01859319	     -0.11898166	      0.15631495	     -0.00638769	      0.39580169	      1.28538837	     -0.92861219	     -2.85410659	     -3.39689501	      1.88215425	      1.74236650	     -0.39364072	     -0.32334580
      0.48800000	      0.99998739	      0.02016983	      0.99993867	      0.99988841	      0.30465489	      0.99998179	      0.99998790	      0.45832488	      0.02000121	      0.02000064	      0.07210982	      0.02000107	      0.02000366	      0.99999151	      0.06005221	      0.66166982	      0.02004926	      0.02005400	      0.02108486	      0.29414983	      0.96051930	      0.02002346	      0.64247210	      0.62112932	      0.02000970	      0.23995019	      0.07900982	      0.02000519	      0.31213796	      0.99999943	      0.02000105	      0.02000191	      0.02001359	      0.02014992	      0.96076389	      0.02000018	      0.02000114	     -0.00909838	      0.01212658	     -0.00936759	     -0.00643430	     -0.00222219	      0.01887123	     -0.10780209	      0.15822157	     -0.00691102	      0.41586712	      1.37799346	     -0.99192199	     -3.02691413	     -3.62824952	      1.93321733	      1.86299578	     -0.50655146	     -0.29145830
      0.49200000	      0.99999170	      0.02000793	      0.99997862	      0.99997474	      0.28525996	      0.99997207	      0.98438406	      0.44463799	      0.02000266	      0.02000061	      0.05301405	      0.02000102	      0.02000377	      0.99998965	      0.05607177	      0.58079497	      0.02002997	      0.02005639	      0.02076250	      0.29867831	      0.94047481	      0.02002049	      0.59156864	      0.65352083	      0.02001233	      0.24590444	      0.08886271	      0.02000321	      0.34476710	      0.99999945	      0.02000102	      0.02000212	      0.02002369	      0.02007994	      0.99999636	      0.02000015	      0.02000088	     -0.00888466	      0.01197830	     -0.00911639	     -0.00708826	     -0.00330947	      0.01881237	     -0.09507677	      0.15016401	     -0.00904506	      0.35119872	      1.66585025	     -1.09741857	     -3.18370086	     -3.84394960	      1.96017762	      1.97178489	     -0.66358035	     -0.28978857
      0.49600000	      0.99999408	      0.02000773	      0.99998692	      0.99998546	      0.26277068	      0.99997141	      0.87124735	      0.46291377	      0.02000470	      0.02000057	      0.03775483	      0.02000095	      0.02000397	      0.99998581	      0.05154966	      0.49603453	      0.02002276	      0.02006486	      0.02222715	      0.30096631	      0.91327850	      0.02001970	      0.54902748	      0.66267943	      0.02001325	      0.26032120	      0.10261468	      0.02000262	      0.37298076	      0.99999947	      0.02000097	      0.02000219	      0.02002764	      0.02006209	      0.99999745	      0.02000013	      0.02000082	     -0.00861334	      0.01176324	     -0.00884386	     -0.00769505	     -0.00448588	      0.01844351	     -0.08284042	      0.13952697	     -0.01139414	      0.33820909	      1.85227706	     -1.17133904	     -3.36775059	     -4.09397956	      1.99640735	      2.09509704	     -0.84086923	     -0.28663752
      0.50000000	      0.99999528	      0.02000863	      0.99999064	      0.99998989	      0.23867870	      0.99997211	      0.79567028	      0.47215548	      0.02001084	      0.02000054	      0.02700702	      0.02000089	      0.02000428	      0.99997660	      0.04588266	      0.41185643	      0.02001913	      0.02006625	      0.02081674	      0.30125529	      0.88137853	      0.02002007	      0.51646338	      0.66991846	      0.02001370	      0.27440347	      0.11441252	      0.02000224	      0.39488406	      0.99999948	      0.02000092	      0.02000224	      0.02002974	      0.02004595	      0.99999789	      0.02000012	      0.02000078	     -0.00829714	      0.01152974	     -0.00860555	     -0.00824415	     -0.00573649	      0.01780267	     -0.07157040	      0.12720992	     -0.01381377	      0.33146141	      2.01547321	     -1.23417752	     -3.54449373	     -4.33724068	      2.01971025	      2.21562176	     -1.00739408	     -0.28262583
      0.50400000	      0.99999599	      0.02001097	      0.99999267	      0.99999223	      0.21425322	      0.99997333	      0.75274347	      0.47555086	      0.02136648	      0.02000051	      0.02392802	      0.02000084	      0.02000471	      0.99982026	      0.04042617	      0.33179307	      0.02001732	      0.02007661	      0.02101167	      0.30025445	      0.84767438	      0.02002254	      0.49446971	      0.67694561	      0.02001383	      0.28942065	      0.12510226	      0.02000198	      0.41354257	      0.99999950	      0.02000088	      0.02000226	      0.02002954	      0.02003784	      0.99999813	      0.02000012	      0.02000077	     -0.00793889	      0.01130254	     -0.00843222	     -0.00872893	     -0.00704371	      0.01693695	     -0.06158997	      0.11399814	     -0.01623062	      0.32941148	      2.15855632	     -1.28610007	     -3.71315992	     -4.57268232	      2.02784712	      2.33091431	     -1.16772390	     -0.28775632
      0.50800000	      0.99999641	      0.02002084	      0.99999378	      0.99999347	      0.19931445	      0.99997813	      0.78626476	      0.45570534	      0.03527104	      0.02000048	      0.02167139	      0.02000079	      0.02000502	      0.98520346	      0.03723685	      0.28040244	      0.02001615	      0.02008056	      0.02085566	      0.29895901	      0.82663571	      0.02002319	      0.46850646	      0.68365502	      0.02001310	      0.30174612	      0.13388812	      0.02000183	      0.41683684	      0.99999951	      0.02000084	      0.02000223	      0.02002576	      0.02003285	      0.99999819	      0.02000011	      0.02000079	     -0.00751386	      0.01103141	     -0.00825221	     -0.00914560	     -0.00838755	      0.01590052	     -0.05505697	      0.10594162	     -0.01759709	      0.34102022	      2.25720267	     -1.32591719	     -3.87056215	     -4.79538060	      2.02397734	      2.43978490	     -1.31333893	     -0.28155565
      0.51200000	      0.99999671	      0.02005226	      0.99999435	      0.99999411	      0.19146741	      0.99998059	      0.82541056	      0.43879370	      0.04493317	      0.02000046	      0.02099871	      0.02000075	      0.02000523	      0.95750943	      0.03602905	      0.25546009	      0.02001563	      0.02008417	      0.02085698	      0.29605779	      0.81242800	      0.02002344	      0.44860412	      0.69282702	      0.02001254	      0.31484234	      0.14184116	      0.02000170	      0.41562581	      0.99999951	      0.02000081	      0.02000221	      0.02002284	      0.02002886	      0.99999824	      0.02000011	      0.02000081	     -0.00704050	      0.01078076	     -0.00814397	     -0.00949134	     -0.00974587	      0.01475235	     -0.05144571	      0.10148457	     -0.01800916	      0.35142706	      2.34550788	     -1.35481932	     -4.01834977	     -5.00774862	      2.00419123	      2.54191486	     -1.45406313	     -0.28601738
      0.51600000	      0.99999694	      0.02772700	      0.99999468	      0.99999449	      0.18484021	      0.99998171	      0.86867622	      0.42750583	      0.05141898	      0.02000044	      0.02026591	      0.02000072	      0.02000546	      0.93604509	      0.03432442	      0.23653401	      0.02001545	      0.02008538	      0.02027406	      0.29377251	      0.80132175	      0.02002431	      0.43787561	      0.70555170	      0.02001190	      0.32517340	      0.14829041	      0.02000158	      0.40069399	      0.99999952	      0.02000078	      0.02000219	      0.02002076	      0.02002601	      0.99999828	      0.02000011	      0.02000084	     -0.00650424	      0.01052072	     -0.00804335	     -0.00976263	     -0.01109454	      0.01355398	     -0.04876554	      0.09737906	     -0.01837454	      0.36023699	      2.42291847	     -1.37223707	     -4.14840086	     -5.19894107	      1.96830472	      2.63240376	     -1.58049480	     -0.28880615
      0.52000000	      0.99999713	      0.06035010	      0.99999472	      0.99999456	      0.18249793	      0.99998137	      0.91353711	      0.43377330	      0.06111580	      0.02000043	      0.02025041	      0.02000070	      0.02000558	      0.93696380	      0.03396008	      0.22417918	      0.02001512	      0.02008729	      0.02027202	      0.29760884	      0.80765192	      0.02002484	      0.43510691	      0.72375759	      0.02001140	      0.33054020	      0.15299715	      0.02000147	      0.36834349	      0.99999952	      0.02000076	      0.02000217	      0.02001950	      0.02002401	      0.99999833	      0.02000011	      0.02000088	     -0.00590160	      0.01024464	     -0.00792566	     -0.00995417	     -0.01240747	      0.01236708	     -0.04735928	      0.09551727	     -0.01903161	      0.36621912	      2.48906901	     -1.37491307	     -4.25626170	     -5.36291221	      1.91660584	      2.70849671	     -1.68878554	     -0.28688790
      0.52400000	      0.99999727	      0.09119934	      0.99999466	      0.99999453	      0.17960036	      0.99998036	      0.95986866	      0.44116709	      0.06399963	      0.02000042	      0.02027476	      0.02000068	      0.02000575	      0.93583818	      0.03353527	      0.21533566	      0.02001516	      0.02008957	      0.02027090	      0.29944428	      0.80960944	      0.02002607	      0.43774404	      0.74427056	      0.02001096	      0.33404832	      0.15656651	      0.02000138	      0.32414799	      0.99999951	      0.02000074	      0.02000216	      0.02001845	      0.02002245	      0.99999837	      0.02000011	      0.02000092	     -0.00524376	      0.00998125	     -0.00782343	     -0.01005875	     -0.01365649	      0.01125087	     -0.04628018	      0.09313519	     -0.01947110	      0.37080576	      2.54200835	     -1.36781251	     -4.34716817	     -5.50617126	      1.85020797	      2.77511754	     -1.77997014	     -0.28829595
      0.52800000	      0.99999740	      0.11893810	      0.99999449	      0.99999440	      0.17621959	      0.99997845	      0.99655375	      0.45471286	      0.05820630	      0.02000041	      0.02259233	      0.02000067	      0.02000598	      0.93216408	      0.03511451	      0.20977156	      0.02001554	      0.02014255	      0.02177684	      0.29942756	      0.80742979	      0.02002819	      0.44525569	      0.76575842	      0.02001053	      0.33765791	      0.15923839	      0.02000130	      0.27329821	      0.99999951	      0.02000073	      0.02000215	      0.02001760	      0.02002124	      0.99999840	      0.02000011	      0.02000096	     -0.00454527	      0.00976478	     -0.00774585	     -0.01006763	     -0.01481151	      0.01025952	     -0.04548218	      0.09028309	     -0.01971414	      0.37441694	      2.58381785	     -1.35176369	     -4.42118178	     -5.62890800	      1.76787444	      2.82904700	     -1.85167386	     -0.30188052
      0.53200000	      0.99999750	      0.14548484	      0.99999420	      0.99999414	      0.17200101	      0.99997498	      0.99989823	      0.47563631	      0.03622605	      0.02000040	      0.02444720	      0.02000066	      0.02000630	      0.92350186	      0.03450865	      0.20821207	      0.02001649	      0.02015566	      0.02165930	      0.29701972	      0.79946459	      0.02003260	      0.46119912	      0.78397117	      0.02001015	      0.33562155	      0.16016372	      0.02000123	      0.20245027	      0.99999950	      0.02000072	      0.02000213	      0.02001724	      0.02002070	      0.99999843	      0.02000011	      0.02000099	     -0.00379245	      0.00953182	     -0.00756076	     -0.00997129	     -0.01584094	      0.00943992	     -0.04503857	      0.08671299	     -0.01974258	      0.37706702	      2.60925904	     -1.32485700	     -4.47165508	     -5.72186383	      1.67429402	      2.86849951	     -1.88464346	     -0.31321273
      0.53600000	      0.99999760	      0.19120500	      0.99999354	      0.99999351	      0.17131522	      0.99997011	      0.99996881	      0.51856378	      0.02004218	      0.02000040	      0.02628263	      0.02000065	      0.02000652	      0.93353733	      0.03411346	      0.20958048	      0.02001700	      0.02014051	      0.02138978	      0.30073202	      0.80759829	      0.02003622	      0.47984327	      0.80212157	      0.02000961	      0.33423705	      0.15991648	      0.02000118	      0.12753412	      0.99999949	      0.02000071	      0.02000211	      0.02001642	      0.02002040	      0.99999841	      0.02000011	      0.02000105	     -0.00301801	      0.00936242	     -0.00738526	     -0.00976044	     -0.01671267	      0.00882961	     -0.04535594	      0.08510771	     -0.02012813	      0.38623241	      2.60906897	     -1.28517704	     -4.50315177	     -5.79154324	      1.56618981	      2.89630138	     -1.89398755	     -0.33262154
      0.54000000	      0.99999770	      0.27913417	      0.99999193	      0.99999202	      0.17692178	      0.99996410	      0.99998564	      0.59447349	      0.02000636	      0.02000040	      0.02537833	      0.02000065	      0.02000653	      0.97758538	      0.03351737	      0.21308520	      0.02001663	      0.02009783	      0.02043702	      0.31681396	      0.84745796	      0.02003608	      0.50098753	      0.81654598	      0.02000891	      0.32746809	      0.15792426	      0.02000117	      0.03732379	      0.99999947	      0.02000071	      0.02000207	      0.02001504	      0.02002067	      0.99999829	      0.02000012	      0.02000115	     -0.00221611	      0.00920025	     -0.00707804	     -0.00942768	     -0.01739500	      0.00845456	     -0.04676441	      0.08703972	     -0.02133718	      0.40786740	      2.56319497	     -1.22598007	     -4.50653318	     -5.82557361	      1.44781469	      2.90726686	     -1.86084407	     -0.35443023
      0.54400000	      0.99999776	      0.36638626	      0.99998741	      0.99998785	      0.19642805	      0.99995684	      0.99999137	      0.67300844	      0.02000292	      0.02000040	      0.02613088	      0.02000066	      0.02000617	      0.99994911	      0.03981672	      0.25605768	      0.02001623	      0.02013440	      0.02178450	      0.33253374	      0.90478943	      0.02003080	      0.50690165	      0.82242508	      0.02000815	      0.34601283	      0.15385843	      0.02000105	      0.02000751	      0.99999943	      0.02000071	      0.02000202	      0.02001349	      0.02002150	      0.99999801	      0.02000012	      0.02000130	     -0.00140436	      0.00905967	     -0.00668462	     -0.00896989	     -0.01785767	      0.00832681	     -0.05159252	      0.09673959	     -0.02100306	      0.43959795	      2.46663090	     -1.15226316	     -4.49805062	     -5.79842549	      1.52350444	      2.88573102	     -1.78161414	     -0.37873126
      0.54800000	      0.99999782	      0.45412433	      0.99995456	      0.99996132	      0.23247641	      0.99995694	      0.99999426	      0.75574035	      0.02000163	      0.02000040	      0.02192103	      0.02000067	      0.02000552	      0.99998963	      0.04968821	      0.34527918	      0.02001580	      0.02007909	      0.02141667	      0.34767451	      0.98258753	      0.02001999	      0.49699193	      0.82094817	      0.02000735	      0.37071615	      0.14888052	      0.02000095	      0.02000324	      0.99999939	      0.02000071	      0.02000195	      0.02001187	      0.02002324	      0.99999736	      0.02000013	      0.02000155	     -0.00059941	      0.00894488	     -0.00619368	     -0.00839059	     -0.01807288	      0.00844262	     -0.06050036	      0.11552801	     -0.01890521	      0.48466646	      2.32630993	     -1.06972380	     -4.47574467	     -5.73983530	      1.65746360	      2.84999297	     -1.65107388	     -0.40958418
      0.55200000	      0.99999779	      0.55421802	      0.92024811	      0.94682343	      0.26368702	      0.99996520	      0.99999544	      0.76060955	      0.02000118	      0.02000041	      0.02114060	      0.02000068	      0.02000515	      0.99999315	      0.05641684	      0.39082302	      0.02001438	      0.02006989	      0.02125248	      0.39223889	      0.99995724	      0.02001743	      0.53828953	      0.80664641	      0.02000669	      0.39824821	      0.14230956	      0.02000086	      0.02000204	      0.99999933	      0.02000071	      0.02000189	      0.02001102	      0.02002629	      0.99999615	      0.02000015	      0.02000175	      0.00017992	      0.00886490	     -0.00557915	     -0.00770108	     -0.01801654	      0.00878250	     -0.06809105	      0.13070811	     -0.02099344	      0.52461664	      2.19580007	     -1.01010582	     -4.44918592	     -5.67493801	      1.79901548	      2.81453565	     -1.47500597	     -0.44177448
      0.55600000	      0.99999769	      0.66718915	      0.80725800	      0.84361673	      0.28498259	      0.99997085	      0.99999600	      0.71965786	      0.02000096	      0.02000041	      0.02244517	      0.02000070	      0.02000507	      0.99999434	      0.05999939	      0.41677551	      0.02001381	      0.02006807	      0.02109938	      0.43583433	      0.99997959	      0.02001766	      0.61183325	      0.78641984	      0.02000617	      0.42511283	      0.13479943	      0.02000078	      0.02000146	      0.99999925	      0.02000070	      0.02000183	      0.02001083	      0.02003183	      0.99999331	      0.02000016	      0.02000184	      0.00091821	      0.00880640	     -0.00485203	     -0.00691994	     -0.01766954	      0.00931341	     -0.07436641	      0.13957344	     -0.02409256	      0.55549213	      2.07612589	     -0.96357852	     -4.40975403	     -5.59170110	      1.95339983	      2.77481846	     -1.24627763	     -0.47817833
      0.56000000	      0.99999755	      0.78507809	      0.68677611	      0.73385629	      0.30997741	      0.99997579	      0.99999645	      0.67257038	      0.02000079	      0.02000042	      0.02515077	      0.02000071	      0.02000496	      0.99999529	      0.06416361	      0.44555426	      0.02001315	      0.02006621	      0.02103849	      0.48616394	      0.99998709	      0.02001771	      0.68949770	      0.76341619	      0.02000569	      0.44936179	      0.12681096	      0.02000071	      0.02000113	      0.99999913	      0.02000070	      0.02000178	      0.02001084	      0.02004334	      0.99992449	      0.02000017	      0.02000188	      0.00159877	      0.00875635	     -0.00402274	     -0.00607209	     -0.01701895	      0.00999234	     -0.08155985	      0.15023722	     -0.02765885	      0.59037109	      1.94032105	     -0.91742787	     -4.35703161	     -5.48943019	      2.12442971	      2.72752853	     -0.96634720	     -0.50983569
      0.56400000	      0.99999752	      0.82466216	      0.64022226	      0.68966360	      0.29804426	      0.99996825	      0.99999637	      0.66112829	      0.02000079	      0.02000043	      0.03355469	      0.02000073	      0.02000548	      0.99999487	      0.06067289	      0.42943271	      0.02001457	      0.02007110	      0.02031157	      0.47829806	      0.99998576	      0.02002137	      0.71363867	      0.74435710	      0.02000556	      0.47047368	      0.12813099	      0.02000063	      0.02000092	      0.99999897	      0.02000070	      0.02000177	      0.02001223	      0.02006024	      0.91173537	      0.02000018	      0.02000165	      0.00220219	      0.00874766	     -0.00311311	     -0.00518763	     -0.01605896	      0.01077071	     -0.08033804	      0.14210259	     -0.02804910	      0.58433883	      1.88868478	     -0.87313520	     -4.29211688	     -5.37498613	      2.28963308	      2.67155948	     -0.71280393	     -0.57699558
      0.56800000	      0.99999752	      0.84620221	      0.60957486	      0.66030184	      0.27951137	      0.99994763	      0.99999618	      0.65591619	      0.02000081	      0.02000044	      0.04629023	      0.02000075	      0.02000620	      0.99999400	      0.05564960	      0.40298988	      0.02001662	      0.02007830	      0.02059712	      0.46161096	      0.99998251	      0.02002805	      0.72675946	      0.72441170	      0.02000549	      0.48897791	      0.13174415	      0.02000055	      0.02000078	      0.99999873	      0.02000071	      0.02000177	      0.02001492	      0.02010626	      0.80776688	      0.02000018	      0.02000141	      0.00271867	      0.00875199	     -0.00214904	     -0.00430001	     -0.01479146	      0.01160012	     -0.07759198	      0.13070715	     -0.02807091	      0.57054146	      1.85378915	     -0.83091433	     -4.22325131	     -5.25758206	      2.46037662	      2.61564689	     -0.44065317	     -0.64563000
      0.57200000	      0.99999752	      0.86135935	      0.58276474	      0.63572589	      0.25962402	      0.99980540	      0.99999596	      0.65534539	      0.02000083	      0.02000046	      0.05891477	      0.02000078	      0.02000704	      0.99999257	      0.05007192	      0.37250274	      0.02001917	      0.02008751	      0.02047184	      0.44613117	      0.99997739	      0.02004196	      0.74030531	      0.70231483	      0.02000543	      0.50576186	      0.13606211	      0.02000050	      0.02000068	      0.99999833	      0.02000071	      0.02000177	      0.02001971	      0.02103292	      0.70494327	      0.02000018	      0.02000122	      0.00314022	      0.00880522	     -0.00115122	     -0.00344360	     -0.01322636	      0.01243896	     -0.07463329	      0.11860061	     -0.02841098	      0.55563044	      1.82291092	     -0.78975162	     -4.14855368	     -5.13894856	      2.61740181	      2.56112555	     -0.15248886	     -0.72583140
      0.57600000	      0.99999749	      0.87067120	      0.56687806	      0.62290256	      0.23788925	      0.97109632	      0.99999566	      0.64583296	      0.02000087	      0.02000047	      0.07071929	      0.02000080	      0.02000805	      0.99998966	      0.04446086	      0.33519975	      0.02002234	      0.02017384	      0.02174076	      0.43362010	      0.99996731	      0.02016597	      0.75131832	      0.67207692	      0.02000539	      0.51679502	      0.14276460	      0.02000045	      0.02000060	      0.99999757	      0.02000071	      0.02000177	      0.02003208	      0.04652033	      0.59571220	      0.02000019	      0.02000107	      0.00346290	      0.00881721	      0.00005115	     -0.00265126	     -0.01138142	      0.01325852	     -0.07124658	      0.10552065	     -0.02928799	      0.53759012	      1.79161733	     -0.75041955	     -4.06476324	     -5.00707031	      2.79811479	      2.50443719	      0.13813736	     -0.77102380
      0.58000000	      0.99999742	      0.89302031	      0.55042427	      0.61500086	      0.20209608	      0.89098603	      0.99999513	      0.64068737	      0.02000094	      0.02000049	      0.07658567	      0.02000084	      0.02000970	      0.99996107	      0.03256606	      0.23223839	      0.02002234	      0.02014960	      0.02059233	      0.44160134	      0.99995794	      0.04108723	      0.73913066	      0.58244006	      0.02000543	      0.52243649	      0.12216157	      0.02000042	      0.02000055	      0.99999592	      0.02000072	      0.02000180	      0.02041823	      0.09033346	      0.47176286	      0.02000019	      0.02000095	      0.00370842	      0.00905512	      0.00333289	     -0.00195282	     -0.00928169	      0.01404634	     -0.06211356	      0.08614546	     -0.03368696	      0.50855010	      1.73956590	     -0.69815231	     -3.89686130	     -4.78267146	      2.88224025	      2.40948136	      0.39945859	     -0.67939601
      0.58400000	      0.99999726	      0.87844515	      0.52577193	      0.59326308	      0.18577390	      0.83745904	      0.99999457	      0.60434587	      0.02000098	      0.02000052	      0.08563147	      0.02000089	      0.02001098	      0.98946545	      0.02943098	      0.21387493	      0.02002646	      0.02022529	      0.02065035	      0.42906537	      0.99989142	      0.08591504	      0.73886200	      0.55047819	      0.02000545	      0.52283362	      0.15524445	      0.02000040	      0.02000051	      0.99994381	      0.02000075	      0.02000185	      0.03469614	      0.10006213	      0.38138437	      0.02000020	      0.02000091	      0.00387641	      0.00928343	      0.00407424	     -0.00137455	     -0.00695848	      0.01480470	     -0.06049485	      0.07586801	     -0.03406407	      0.48699690	      1.66413718	     -0.65311127	     -3.73522051	     -4.56364565	      2.99696627	      2.29381156	      0.65740414	     -0.91185771
      0.58800000	      0.99999728	      0.85597843	      0.50964099	      0.57956357	      0.18289061	      0.81813859	      0.99999428	      0.58556273	      0.02000099	      0.02000052	      0.08956032	      0.02000090	      0.02001153	      0.96473348	      0.02788793	      0.21709556	      0.02002974	      0.02017648	      0.02038067	      0.42760005	      0.99989995	      0.10692028	      0.73351632	      0.52619578	      0.02000530	      0.52951048	      0.15077311	      0.02000040	      0.02000052	      0.69941364	      0.02000075	      0.02000183	      0.11047370	      0.12867232	      0.27941701	      0.02000020	      0.02000085	      0.00397794	      0.00952731	      0.00478015	     -0.00093876	     -0.00444812	      0.01554460	     -0.06178092	      0.07284575	     -0.03450614	      0.48098505	      1.65786684	     -0.63754770	     -3.64809096	     -4.51600557	      2.81896740	      2.28590431	      0.85559911	     -0.90334317
      0.59200000	      0.99999732	      0.83453406	      0.50111749	      0.57321271	      0.18090413	      0.80487716	      0.99999392	      0.56348239	      0.02000100	      0.02000053	      0.09195133	      0.02000092	      0.02001195	      0.94329941	      0.02754868	      0.21813187	      0.02003272	      0.02021825	      0.02045345	      0.42873292	      0.99988674	      0.12386110	      0.72438561	      0.50232172	      0.02000514	      0.53495845	      0.14238524	      0.02000040	      0.02000053	      0.39657049	      0.02000075	      0.02000180	      0.19701151	      0.15844990	      0.18318437	      0.02000021	      0.02000079	      0.00400511	      0.00968880	      0.00544365	     -0.00066279	     -0.00179068	      0.01627843	     -0.06295939	      0.07053621	     -0.03518752	      0.47485401	      1.65866417	     -0.62744983	     -3.56729473	     -4.48010932	      2.64670781	      2.28737949	      1.01477283	     -0.82355986
      0.59600000	      0.99999734	      0.81242580	      0.49059061	      0.56506977	      0.17915536	      0.79189333	      0.99999344	      0.54230594	      0.02000102	      0.02000053	      0.09317718	      0.02000093	      0.02001227	      0.92183299	      0.02642310	      0.21612773	      0.02003493	      0.02020082	      0.02034390	      0.43149571	      0.99990081	      0.13738153	      0.71266733	      0.47653970	      0.02000501	      0.54357171	      0.13071599	      0.02000041	      0.02000054	      0.11314773	      0.02000075	      0.02000179	      0.27600549	      0.18308101	      0.09864776	      0.02000021	      0.02000076	      0.00399681	      0.00992994	      0.00605872	     -0.00055825	      0.00097167	      0.01701466	     -0.06382921	      0.06864001	     -0.03605144	      0.46778618	      1.65483572	     -0.61719362	     -3.46956282	     -4.43079065	      2.43889505	      2.27890009	      1.15197817	     -0.76283784
      0.60000000	      0.99999729	      0.79268744	      0.47806296	      0.55451516	      0.17730645	      0.77804681	      0.99999264	      0.50864505	      0.02000103	      0.02000054	      0.09375703	      0.02000095	      0.02001252	      0.90030150	      0.02593040	      0.21281941	      0.02003681	      0.02022777	      0.02036506	      0.43362390	      0.99988474	      0.14807366	      0.69994900	      0.44723300	      0.02000492	      0.54916378	      0.14012304	      0.02000041	      0.02000053	      0.02000937	      0.02000076	      0.02000179	      0.31976762	      0.19244533	      0.03182269	      0.02000023	      0.02000075	      0.00394292	      0.01014046	      0.00662001	     -0.00063118	      0.00379668	      0.01775567	     -0.06441208	      0.06695495	     -0.03687130	      0.45747170	      1.62304855	     -0.60233289	     -3.35606184	     -4.32283549	      2.40928978	      2.22994458	      1.26857207	     -0.81179958
      0.60400000	      0.99999708	      0.83184306	      0.42547667	      0.51603868	      0.18586268	      0.78533930	      0.99999265	      0.48269504	      0.02000091	      0.02000056	      0.09925319	      0.02000099	      0.02001192	      0.90742062	      0.02570287	      0.20407400	      0.02003257	      0.02029953	      0.02042799	      0.47891754	      0.99996711	      0.17056451	      0.73620542	      0.41976158	      0.02000473	      0.55293828	      0.15138195	      0.02000040	      0.02000051	      0.02000391	      0.02000078	      0.02000177	      0.31611155	      0.20157352	      0.02000938	      0.02000025	      0.02000076	      0.00386648	      0.01037416	      0.00712284	     -0.00088250	      0.00664374	      0.01849792	     -0.06794909	      0.06937588	     -0.04191073	      0.47101953	      1.52943429	     -0.57782035	     -3.23602425	     -4.19118993	      2.45384920	      2.16917906	      1.41344630	     -0.89905288
      0.60800000	      0.99999683	      0.88612475	      0.37051517	      0.47835874	      0.19787291	      0.80353341	      0.99999287	      0.45991962	      0.02000080	      0.02000057	      0.10491149	      0.02000103	      0.02001108	      0.92497651	      0.02529905	      0.19160172	      0.02002743	      0.02036546	      0.02044989	      0.53791289	      0.99998253	      0.19302691	      0.78219308	      0.39498251	      0.02000449	      0.55530099	      0.15959155	      0.02000040	      0.02000050	      0.02000257	      0.02000078	      0.02000173	      0.30633021	      0.21271723	      0.02000413	      0.02000028	      0.02000079	      0.00375659	      0.01054987	      0.00756349	     -0.00130799	      0.00947520	      0.01923323	     -0.07208019	      0.07351365	     -0.04833527	      0.49224178	      1.43715873	     -0.55825876	     -3.13548317	     -4.08866032	      2.50531792	      2.12618613	      1.53513947	     -0.93718034
      0.61200000	      0.99999659	      0.93756831	      0.32236707	      0.44706852	      0.21012658	      0.82496139	      0.99999301	      0.43775719	      0.02000071	      0.02000058	      0.10904242	      0.02000106	      0.02001025	      0.94378256	      0.02292078	      0.17614715	      0.02002313	      0.02020828	      0.02021716	      0.59733996	      0.99998811	      0.21109894	      0.82330570	      0.37187570	      0.02000427	      0.55790199	      0.16649266	      0.02000040	      0.02000048	      0.02000196	      0.02000079	      0.02000169	      0.29560189	      0.22247789	      0.02000268	      0.02000030	      0.02000082	      0.00363390	      0.01070700	      0.00793904	     -0.00189823	      0.01225745	      0.01994960	     -0.07575231	      0.07821968	     -0.05487351	      0.51340299	      1.35936324	     -0.54494556	     -3.04958069	     -4.01138439	      2.54914893	      2.09483434	      1.62740787	     -0.95461532
      0.61600000	      0.99999635	      0.98231381	      0.27858656	      0.41925454	      0.22178907	      0.84582156	      0.99999308	      0.41616536	      0.02000064	      0.02000059	      0.11157300	      0.02000108	      0.02000948	      0.96076326	      0.02172533	      0.15793814	      0.02001971	      0.02021361	      0.02021149	      0.65402147	      0.99999088	      0.22461705	      0.85800348	      0.34980771	      0.02000409	      0.56268842	      0.17176106	      0.02000040	      0.02000047	      0.02000161	      0.02000079	      0.02000166	      0.27896103	      0.22861170	      0.02000202	      0.02000033	      0.02000084	      0.00352851	      0.01090468	      0.00824687	     -0.00263943	      0.01496162	      0.02063070	     -0.07875299	      0.08312825	     -0.06121857	      0.53264780	      1.29152271	     -0.53523514	     -2.96636213	     -3.94503227	      2.56699508	      2.06937861	      1.70161297	     -0.98055022
      0.62000000	      0.99999618	      0.99997741	      0.24636212	      0.39570105	      0.22755866	      0.88767033	      0.99999362	      0.39160875	      0.02000055	      0.02000059	      0.11166696	      0.02000110	      0.02000900	      0.96086543	      0.02415452	      0.14196686	      0.02001784	      0.02059735	      0.02053883	      0.68569972	      0.99999188	      0.23070194	      0.87072398	      0.32573265	      0.02000385	      0.57039051	      0.17690420	      0.02000041	      0.02000046	      0.02000139	      0.02000079	      0.02000160	      0.23555839	      0.23640754	      0.02000148	      0.02000037	      0.02000089	      0.00343689	      0.01109687	      0.00848379	     -0.00351526	      0.01756340	      0.02125452	     -0.07988429	      0.08593094	     -0.06520623	      0.56889993	      1.20401119	     -0.52880136	     -2.89903025	     -3.90658480	      2.57433665	      2.05626943	      1.76809930	     -0.99098338
      0.62400000	      0.99999609	      0.99999109	      0.22336563	      0.37643420	      0.22961340	      0.93949326	      0.99999424	      0.36415676	      0.02000047	      0.02000059	      0.10973014	      0.02000111	      0.02000867	      0.95112962	      0.02154757	      0.12650544	      0.02001658	      0.02023269	      0.02021743	      0.70113804	      0.99999225	      0.23055449	      0.86856419	      0.30148990	      0.02000360	      0.57999955	      0.18186185	      0.02000042	      0.02000046	      0.02000124	      0.02000079	      0.02000153	      0.17443659	      0.24414163	      0.02000112	      0.02000041	      0.02000095	      0.00336419	      0.01127658	      0.00864560	     -0.00450858	      0.02004192	      0.02179308	     -0.07963078	      0.08755882	     -0.06764510	      0.61307442	      1.11094122	     -0.52572440	     -2.84012892	     -3.88434294	      2.57359015	      2.05505243	      1.82594777	     -0.98663451
      0.62800000	      0.99999600	      0.99999418	      0.20361994	      0.36046926	      0.23224526	      0.98659401	      0.99999466	      0.33555773	      0.02000042	      0.02000059	      0.10673671	      0.02000112	      0.02000828	      0.94392963	      0.02088968	      0.10808221	      0.02001521	      0.02023398	      0.02021808	      0.71786893	      0.99999262	      0.22734884	      0.86560391	      0.27991972	      0.02000340	      0.58994547	      0.18520045	      0.02000043	      0.02000045	      0.02000112	      0.02000078	      0.02000147	      0.12037228	      0.25132666	      0.02000092	      0.02000045	      0.02000102	      0.00331598	      0.01144630	      0.00872755	     -0.00560235	      0.02237881	      0.02221463	     -0.07908245	      0.08977356	     -0.07019963	      0.65242727	      1.03161906	     -0.52598119	     -2.78478876	     -3.87022868	      2.56755568	      2.05435978	      1.86988183	     -0.97707312
      0.63200000	      0.99999590	      0.99999561	      0.19023875	      0.35059919	      0.23598428	      0.99982053	      0.99999500	      0.29825170	      0.02000037	      0.02000058	      0.10225481	      0.02000112	      0.02000783	      0.94109855	      0.02314463	      0.08545668	      0.02001373	      0.02073972	      0.02064251	      0.73773457	      0.99999304	      0.22021631	      0.86121802	      0.25979402	      0.02000322	      0.60084279	      0.18765645	      0.02000044	      0.02000045	      0.02000103	      0.02000077	      0.02000142	      0.06521897	      0.25762769	      0.02000078	      0.02000049	      0.02000108	      0.00329346	      0.01160322	      0.00872573	     -0.00677954	      0.02455792	      0.02248839	     -0.07819276	      0.09292160	     -0.07311739	      0.68996000	      0.95895681	     -0.53102063	     -2.73234190	     -3.86269825	      2.55709176	      2.05842020	      1.90577678	     -0.96088583
      0.63600000	      0.99999576	      0.99999643	      0.17939776	      0.34329109	      0.24033595	      0.99994635	      0.99999528	      0.25655606	      0.02000034	      0.02000058	      0.09704905	      0.02000111	      0.02000736	      0.94087467	      0.02061155	      0.06064357	      0.02001235	      0.02024222	      0.02022944	      0.75844200	      0.99999343	      0.21106511	      0.85734821	      0.24159917	      0.02000308	      0.61226405	      0.18876799	      0.02000045	      0.02000045	      0.02000097	      0.02000077	      0.02000138	      0.02042622	      0.26302176	      0.02000069	      0.02000054	      0.02000116	      0.00329537	      0.01174404	      0.00863897	     -0.00802223	      0.02656538	      0.02259055	     -0.07714899	      0.09656041	     -0.07619024	      0.72570942	      0.89012117	     -0.53813594	     -2.68170660	     -3.85922674	      2.54472368	      2.06397510	      1.93110530	     -0.94128969
      0.64000000	      0.99999557	      0.99999720	      0.17141412	      0.33759581	      0.24463951	      0.99997006	      0.99999572	      0.20593468	      0.02000030	      0.02000057	      0.09157288	      0.02000111	      0.02000692	      0.94131850	      0.02273069	      0.03607809	      0.02001119	      0.02085083	      0.02078100	      0.77702035	      0.99999374	      0.20104765	      0.85432649	      0.22411459	      0.02000289	      0.62310652	      0.18818242	      0.02000047	      0.02000044	      0.02000091	      0.02000076	      0.02000132	      0.02004287	      0.26636358	      0.02000059	      0.02000061	      0.02000131	      0.00329540	      0.01180076	      0.00847015	     -0.00931079	      0.02838948	      0.02250877	     -0.07596996	      0.10031716	     -0.07912466	      0.77831234	      0.79985534	     -0.54816381	     -2.64563595	     -3.87759561	      2.54935445	      2.07955645	      1.92244865	     -0.89657351
      0.64400000	      0.99999531	      0.99999757	      0.15720605	      0.32827357	      0.24991537	      0.99997711	      0.99999598	      0.15715094	      0.02000028	      0.02000056	      0.08462629	      0.02000110	      0.02000647	      0.93816423	      0.02339878	      0.02167253	      0.02001019	      0.02165361	      0.02157707	      0.80259238	      0.99999401	      0.18930203	      0.85236534	      0.20948299	      0.02000270	      0.63548031	      0.18583698	      0.02000048	      0.02000044	      0.02000086	      0.02000075	      0.02000128	      0.02002457	      0.26710010	      0.02000053	      0.02000068	      0.02000146	      0.00333940	      0.01190970	      0.00822632	     -0.01062461	      0.03002053	      0.02224264	     -0.07438535	      0.10478843	     -0.08296594	      0.81800670	      0.72371134	     -0.55620000	     -2.59550619	     -3.87610814	      2.53572595	      2.08390128	      1.92128422	     -0.88081206
      0.64800000	      0.99999499	      0.99999777	      0.13970337	      0.31786022	      0.25622883	      0.99998111	      0.99999615	      0.10696622	      0.02000026	      0.02000055	      0.07556850	      0.02000109	      0.02000596	      0.93074082	      0.02133493	      0.02007366	      0.02000874	      0.02064954	      0.02062468	      0.83580835	      0.99999457	      0.17486852	      0.84993267	      0.19744693	      0.02000263	      0.64781386	      0.18263520	      0.02000050	      0.02000044	      0.02000082	      0.02000075	      0.02000125	      0.02001805	      0.26783725	      0.02000049	      0.02000076	      0.02000161	      0.00340314	      0.01201456	      0.00791770	     -0.01194377	      0.03145075	      0.02180146	     -0.07223747	      0.11012526	     -0.08777973	      0.84855271	      0.65974259	     -0.56448446	     -2.54100881	     -3.86719158	      2.51954101	      2.08428586	      1.91946577	     -0.86752385
      0.65200000	      0.99999462	      0.99999790	      0.12175656	      0.30786206	      0.26296835	      0.99998327	      0.99999626	      0.05722014	      0.02000024	      0.02000055	      0.06578756	      0.02000108	      0.02000550	      0.92323593	      0.02122511	      0.02004063	      0.02000772	      0.02083637	      0.02081644	      0.86959046	      0.99999496	      0.15961089	      0.84898592	      0.18784001	      0.02000256	      0.65951642	      0.17894131	      0.02000051	      0.02000044	      0.02000079	      0.02000075	      0.02000123	      0.02001499	      0.26815242	      0.02000046	      0.02000082	      0.02000176	      0.00347619	      0.01209825	      0.00755694	     -0.01324961	      0.03267422	      0.02120256	     -0.07000056	      0.11575922	     -0.09282594	      0.87269054	      0.60604081	     -0.57292667	     -2.48498231	     -3.85423606	      2.50542627	      2.08244587	      1.91469250	     -0.84883610
      0.65600000	      0.99999384	      0.99999798	      0.11626189	      0.30990982	      0.27152275	      0.99998512	      0.99999631	      0.02013387	      0.02000023	      0.02000054	      0.05298849	      0.02000107	      0.02000503	      0.92042409	      0.02062626	      0.02002685	      0.02000677	      0.02058236	      0.02059402	      0.90915982	      0.99999536	      0.13864931	      0.84434861	      0.18035016	      0.02000255	      0.66794822	      0.17610485	      0.02000053	      0.02000044	      0.02000077	      0.02000074	      0.02000120	      0.02001323	      0.27104624	      0.02000044	      0.02000090	      0.02000196	      0.00352859	      0.01208518	      0.00715836	     -0.01452407	      0.03368682	      0.02046989	     -0.06737271	      0.12272868	     -0.09859998	      0.89113199	      0.54998159	     -0.58682861	     -2.44378061	     -3.86301971	      2.51353035	      2.09280518	      1.89480662	     -0.78896612
      0.66000000	      0.99999256	      0.99999805	      0.11922265	      0.32189358	      0.28354948	      0.99998704	      0.99999635	      0.02003258	      0.02000022	      0.02000053	      0.03634647	      0.02000105	      0.02000453	      0.92298094	      0.02080443	      0.02001878	      0.02000584	      0.02110861	      0.02120491	      0.96324160	      0.99999581	      0.11029710	      0.83674799	      0.17639214	      0.02000249	      0.67758519	      0.17146279	      0.02000055	      0.02000044	      0.02000075	      0.02000074	      0.02000119	      0.02001161	      0.27068742	      0.02000042	      0.02000099	      0.02000217	      0.00361330	      0.01214191	      0.00673677	     -0.01574940	      0.03448614	      0.01963107	     -0.06424948	      0.13203046	     -0.10608850	      0.91123792	      0.49597096	     -0.60987702	     -2.37848575	     -3.83059331	      2.49906253	      2.08100788	      1.88664638	     -0.76763109
      0.66400000	      0.99998817	      0.99999800	      0.10747210	      0.33941036	      0.31231994	      0.99998877	      0.99999628	      0.02001680	      0.02000021	      0.02000051	      0.02136834	      0.02000103	      0.02000388	      0.91856642	      0.02069456	      0.02001265	      0.02000472	      0.02212425	      0.02225390	      0.99990515	      0.99999653	      0.06699931	      0.84196479	      0.17424728	      0.02000244	      0.68666646	      0.16644045	      0.02000057	      0.02000044	      0.02000073	      0.02000075	      0.02000118	      0.02001062	      0.27003734	      0.02000041	      0.02000107	      0.02000238	      0.00370136	      0.01219720	      0.00630601	     -0.01690886	      0.03507142	      0.01871335	     -0.05927205	      0.15165769	     -0.12466805	      0.92475709	      0.44911324	     -0.65108934	     -2.30897044	     -3.78838989	      2.48110104	      2.06371360	      1.87826456	     -0.75118341
      0.66800000	      0.99277137	      0.99999762	      0.06796860	      0.37176329	      0.38017055	      0.99999159	      0.99999599	      0.02000745	      0.02000020	      0.02000048	      0.02006439	      0.02000097	      0.02000284	      0.90297750	      0.02032476	      0.02000592	      0.02000301	      0.02477581	      0.02462086	      0.99999013	      0.99999784	      0.02028981	      0.84533539	      0.17323158	      0.02000235	      0.69326332	      0.16236982	      0.02000060	      0.02000044	      0.02000072	      0.02000075	      0.02000118	      0.02000986	      0.27166614	      0.02000040	      0.02000113	      0.02000260	      0.00376226	      0.01216666	      0.00587822	     -0.01798731	      0.03544372	      0.01774148	     -0.04812490	      0.19669910	     -0.16865450	      0.93791945	      0.41173788	     -0.74511169	     -2.25024046	     -3.76083568	      2.48079499	      2.05495950	      1.85650372	     -0.69909473
      0.67200000	      0.94698981	      0.99999732	      0.03369529	      0.36164043	      0.40407400	      0.99999196	      0.99999571	      0.02000620	      0.02000020	      0.02000045	      0.02003407	      0.02000092	      0.02000250	      0.89118834	      0.02016862	      0.02000480	      0.02000258	      0.02502762	      0.02517757	      0.99999208	      0.99999805	      0.02004325	      0.80005776	      0.16660024	      0.02000233	      0.70522319	      0.15810068	      0.02000061	      0.02000045	      0.02000071	      0.02000075	      0.02000119	      0.02001043	      0.26880024	      0.02000041	      0.02000102	      0.02000243	      0.00383795	      0.01219227	      0.00546400	     -0.01897147	      0.03560577	      0.01673782	     -0.04012895	      0.21558598	     -0.18445932	      0.92619561	      0.43223288	     -0.78287837	     -2.19161809	     -3.73503951	      2.45982099	      2.04548237	      1.84187644	     -0.68018141
      0.67600000	      0.90340929	      0.99999681	      0.02009156	      0.33298125	      0.43265837	      0.99999219	      0.99999538	      0.02000540	      0.02000020	      0.02000043	      0.02002315	      0.02000088	      0.02000217	      0.87980937	      0.02008183	      0.02000389	      0.02000220	      0.02174968	      0.02212602	      0.99999384	      0.99999828	      0.02002320	      0.76018559	      0.16132963	      0.02000233	      0.71599764	      0.15389609	      0.02000061	      0.02000045	      0.02000070	      0.02000075	      0.02000121	      0.02001125	      0.26802539	      0.02000042	      0.02000092	      0.02000225	      0.00390123	      0.01219811	      0.00507273	     -0.01985000	      0.03556188	      0.01572301	     -0.03198864	      0.23725429	     -0.20314323	      0.91160606	      0.45856283	     -0.81805353	     -2.13218364	     -3.70509365	      2.43982660	      2.03249332	      1.82340633	     -0.65749744
      0.68000000	      0.86244395	      0.99999599	      0.02003825	      0.29902596	      0.46209651	      0.99999237	      0.99999500	      0.02000480	      0.02000019	      0.02000041	      0.02001795	      0.02000083	      0.02000191	      0.87076529	      0.02007151	      0.02000330	      0.02000193	      0.02332521	      0.02415397	      0.99999482	      0.99999844	      0.02001670	      0.72328783	      0.15728521	      0.02000232	      0.72476773	      0.15039887	      0.02000062	      0.02000046	      0.02000070	      0.02000075	      0.02000123	      0.02001218	      0.26685538	      0.02000044	      0.02000083	      0.02000210	      0.00394205	      0.01215644	      0.00471270	     -0.02061333	      0.03531781	      0.01471653	     -0.02416593	      0.25935448	     -0.22218293	      0.89686626	      0.48649512	     -0.85200439	     -2.07513713	     -3.67637107	      2.42666483	      2.02305161	      1.79753287	     -0.61757249
      0.68400000	      0.82583537	      0.99999437	      0.02002421	      0.26322731	      0.48817257	      0.99999235	      0.99999447	      0.02000439	      0.02000020	      0.02000040	      0.02001480	      0.02000079	      0.02000170	      0.86308654	      0.02006521	      0.02000290	      0.02000173	      0.02824944	      0.02901255	      0.99999544	      0.99999856	      0.02001331	      0.69276461	      0.15430972	      0.02000233	      0.73358766	      0.14627971	      0.02000062	      0.02000047	      0.02000070	      0.02000076	      0.02000125	      0.02001368	      0.26464339	      0.02000046	      0.02000075	      0.02000193	      0.00398280	      0.01215133	      0.00439107	     -0.02125338	      0.03488052	      0.01373643	     -0.01736850	      0.27904305	     -0.23902452	      0.87434610	      0.51888409	     -0.87870605	     -2.00943501	     -3.62979966	      2.40017341	      2.00109830	      1.77548650	     -0.60080705
      0.68800000	      0.79286597	      0.99999076	      0.02001853	      0.23322292	      0.51023502	      0.99999223	      0.99999375	      0.02000407	      0.02000020	      0.02000038	      0.02001272	      0.02000076	      0.02000155	      0.85803802	      0.02005929	      0.02000263	      0.02000159	      0.02728941	      0.02846561	      0.99999584	      0.99999865	      0.02001124	      0.66522052	      0.15223600	      0.02000236	      0.74114655	      0.14243701	      0.02000063	      0.02000047	      0.02000070	      0.02000077	      0.02000129	      0.02001551	      0.26126844	      0.02000048	      0.02000068	      0.02000178	      0.00400744	      0.01213165	      0.00411349	     -0.02176367	      0.03425802	      0.01279865	     -0.01157740	      0.29601777	     -0.25319091	      0.84915306	      0.55195858	     -0.90175784	     -1.94195235	     -3.57674738	      2.37202623	      1.97696510	      1.75009950	     -0.58269251
      0.69200000	      0.76398390	      0.99996276	      0.02001549	      0.20857213	      0.52826574	      0.99999205	      0.99999281	      0.02000382	      0.02000020	      0.02000037	      0.02001125	      0.02000072	      0.02000142	      0.85593017	      0.02005484	      0.02000243	      0.02000148	      0.03132780	      0.03232012	      0.99999611	      0.99999871	      0.02000985	      0.64087494	      0.15100598	      0.02000238	      0.74754805	      0.13872243	      0.02000063	      0.02000048	      0.02000070	      0.02000078	      0.02000132	      0.02001836	      0.25751494	      0.02000051	      0.02000061	      0.02000161	      0.00401706	      0.01210303	      0.00388376	     -0.02213939	      0.03345930	      0.01191615	     -0.00680451	      0.31023975	     -0.26464226	      0.82175090	      0.58526093	     -0.92091187	     -1.87234580	     -3.51650152	      2.34111448	      1.94863955	      1.72215602	     -0.56606342
      0.69600000	      0.74124396	      0.99719558	      0.02001465	      0.20000314	      0.53883951	      0.99999193	      0.99999184	      0.02000362	      0.02000020	      0.02000036	      0.02001029	      0.02000069	      0.02000134	      0.85773521	      0.02005340	      0.02000232	      0.02000141	      0.03226245	      0.03355882	      0.99999622	      0.99999873	      0.02000896	      0.61624951	      0.15036172	      0.02000238	      0.75227920	      0.13495033	      0.02000064	      0.02000049	      0.02000070	      0.02000080	      0.02000135	      0.02002356	      0.25907171	      0.02000054	      0.02000058	      0.02000155	      0.00400176	      0.01202501	      0.00370367	     -0.02237760	      0.03249450	      0.01109840	     -0.00337239	      0.31958393	     -0.27114636	      0.80390671	      0.60631288	     -0.93816570	     -1.81231059	     -3.47252150	      2.32142560	      1.91125592	      1.68702684	     -0.53145998
      0.70000000	      0.72752179	      0.98535740	      0.02001529	      0.20658568	      0.53198799	      0.99999159	      0.99999117	      0.02000353	      0.02000020	      0.02000036	      0.02000995	      0.02000068	      0.02000131	      0.86112769	      0.02005450	      0.02000233	      0.02000141	      0.03186424	      0.03380296	      0.99999605	      0.99999869	      0.02000859	      0.58994221	      0.14846555	      0.02000240	      0.75790584	      0.13184177	      0.02000066	      0.02000051	      0.02000071	      0.02000082	      0.02000138	      0.02002221	      0.25330950	      0.02000055	      0.02000057	      0.02000154	      0.00398201	      0.01197730	      0.00357296	     -0.02247756	      0.03137487	      0.01035119	     -0.00249663	      0.31752489	     -0.26655580	      0.79026656	      0.60294184	     -0.93768275	     -1.74048111	     -3.40257286	      2.28319663	      1.87955829	      1.65403708	     -0.51794117
      0.70400000	      0.71658021	      0.97376007	      0.02001681	      0.21804486	      0.52086130	      0.99999109	      0.99999027	      0.02000348	      0.02000021	      0.02000035	      0.02000980	      0.02000066	      0.02000130	      0.86779890	      0.02005692	      0.02000238	      0.02000143	      0.02791863	      0.03112483	      0.99999578	      0.99999864	      0.02000839	      0.56578314	      0.14697489	      0.02000242	      0.76244467	      0.12897755	      0.02000068	      0.02000052	      0.02000072	      0.02000083	      0.02000141	      0.02002273	      0.24734305	      0.02000056	      0.02000055	      0.02000153	      0.00394727	      0.01191427	      0.00348978	     -0.02244102	      0.03011250	      0.00967712	     -0.00267304	      0.31243839	     -0.25893058	      0.77384277	      0.59874087	     -0.93191792	     -1.66790824	     -3.32779409	      2.24369678	      1.84488547	      1.61829631	     -0.50337480
      0.70800000	      0.70781923	      0.96301773	      0.02001937	      0.23294189	      0.50595740	      0.99999037	      0.99998895	      0.02000347	      0.02000021	      0.02000035	      0.02000984	      0.02000065	      0.02000131	      0.87805579	      0.02006016	      0.02000248	      0.02000147	      0.02627312	      0.03039943	      0.99999539	      0.99999856	      0.02000832	      0.54391945	      0.14587696	      0.02000247	      0.76592872	      0.12635569	      0.02000070	      0.02000054	      0.02000074	      0.02000085	      0.02000144	      0.02002393	      0.24122376	      0.02000058	      0.02000054	      0.02000152	      0.00389944	      0.01183781	      0.00345126	     -0.02227210	      0.02872014	      0.00907693	     -0.00384801	      0.30463715	     -0.24853989	      0.75314178	      0.59507596	     -0.92068592	     -1.59411363	     -3.24700836	      2.20247435	      1.80748576	      1.58044168	     -0.48890726
      0.71200000	      0.70013139	      0.95470983	      0.02002375	      0.25236898	      0.48960594	      0.99998946	      0.99998710	      0.02000347	      0.02000022	      0.02000036	      0.02000999	      0.02000065	      0.02000134	      0.89285185	      0.02006457	      0.02000261	      0.02000153	      0.02445630	      0.02945651	      0.99999488	      0.99999846	      0.02000832	      0.52398884	      0.14555534	      0.02000252	      0.76755428	      0.12429076	      0.02000072	      0.02000055	      0.02000076	      0.02000087	      0.02000147	      0.02002572	      0.23514665	      0.02000060	      0.02000052	      0.02000150	      0.00383425	      0.01171916	      0.00345413	     -0.02197687	      0.02721097	      0.00855060	     -0.00573848	      0.29562939	     -0.23671043	      0.73079500	      0.59331072	     -0.90820517	     -1.52190834	     -3.16554835	      2.16679667	      1.77061324	      1.53796912	     -0.46071232
      0.71600000	      0.69631188	      0.94591586	      0.02003180	      0.27189557	      0.46919188	      0.99998805	      0.99998421	      0.02000354	      0.02000022	      0.02000036	      0.02001038	      0.02000065	      0.02000138	      0.90994999	      0.02007114	      0.02000282	      0.02000161	      0.02276125	      0.02826482	      0.99999409	      0.99999833	      0.02000846	      0.50750210	      0.14549758	      0.02000258	      0.76928240	      0.12183984	      0.02000074	      0.02000057	      0.02000078	      0.02000089	      0.02000152	      0.02002822	      0.22767670	      0.02000062	      0.02000051	      0.02000148	      0.00376828	      0.01162537	      0.00349472	     -0.02156301	      0.02559812	      0.00809745	     -0.00867949	      0.28364886	     -0.22191657	      0.70382480	      0.59081476	     -0.88811531	     -1.44280850	     -3.06521088	      2.12000769	      1.72338919	      1.49833980	     -0.45108093
      0.72000000	      0.69421852	      0.93872764	      0.02005181	      0.29410778	      0.44688016	      0.99998605	      0.99997931	      0.02000363	      0.02000023	      0.02000037	      0.02001098	      0.02000065	      0.02000145	      0.93095601	      0.02008150	      0.02000311	      0.02000173	      0.02242361	      0.02805468	      0.99999289	      0.99999815	      0.02000870	      0.49314230	      0.14602753	      0.02000266	      0.76986939	      0.11957450	      0.02000077	      0.02000060	      0.02000081	      0.02000091	      0.02000157	      0.02003186	      0.22054425	      0.02000065	      0.02000050	      0.02000145	      0.00369442	      0.01151039	      0.00356882	     -0.02103953	      0.02389392	      0.00771558	     -0.01239138	      0.27012766	     -0.20533764	      0.67452577	      0.58910875	     -0.86510945	     -1.36279135	     -2.95783767	      2.07396778	      1.67251116	      1.45700551	     -0.43802943
      0.72400000	      0.69384534	      0.93230448	      0.02047303	      0.31805056	      0.42165276	      0.99998279	      0.99996856	      0.02000377	      0.02000025	      0.02000038	      0.02001191	      0.02000066	      0.02000154	      0.95538191	      0.02009903	      0.02000353	      0.02000190	      0.02132363	      0.02678422	      0.99999079	      0.99999790	      0.02000908	      0.48050445	      0.14681384	      0.02000275	      0.76975419	      0.11737952	      0.02000079	      0.02000062	      0.02000085	      0.02000094	      0.02000162	      0.02003818	      0.21341674	      0.02000068	      0.02000048	      0.02000142	      0.00361831	      0.01138555	      0.00367151	     -0.02041634	      0.02210944	      0.00740155	     -0.01698868	      0.25438340	     -0.18629922	      0.64150181	      0.58695556	     -0.83701088	     -1.28148315	     -2.84242653	      2.02627954	      1.61702564	      1.41546500	     -0.42715293
      0.72800000	      0.69503265	      0.92368223	      0.03933027	      0.32764155	      0.39597121	      0.99997685	      0.99994113	      0.02000399	      0.02000026	      0.02000039	      0.02001317	      0.02000068	      0.02000165	      0.98107922	      0.02013160	      0.02000414	      0.02000211	      0.02073975	      0.02572076	      0.99998679	      0.99999757	      0.02000955	      0.46858586	      0.14714245	      0.02000288	      0.76938930	      0.11544238	      0.02000082	      0.02000065	      0.02000089	      0.02000097	      0.02000168	      0.02004590	      0.20602958	      0.02000071	      0.02000048	      0.02000141	      0.00354279	      0.01124612	      0.00379738	     -0.01970387	      0.02025455	      0.00715080	     -0.02196827	      0.23810491	     -0.16651077	      0.60875248	      0.57803469	     -0.80123179	     -1.20027329	     -2.72192862	      1.97768499	      1.55963710	      1.37355854	     -0.41642202
      0.73200000	      0.69909808	      0.90782682	      0.09913625	      0.30136497	      0.38780412	      0.99996561	      0.99985134	      0.02000424	      0.02000027	      0.02000041	      0.02001774	      0.02000071	      0.02000180	      0.99998925	      0.02347427	      0.02001032	      0.02000289	      0.02008746	      0.02495464	      0.99861506	      0.99999633	      0.02000918	      0.45631522	      0.14617884	      0.02000299	      0.76952566	      0.11380955	      0.02000086	      0.02000069	      0.02000093	      0.02000101	      0.02000174	      0.02004509	      0.19786240	      0.02000073	      0.02000049	      0.02000144	      0.00347218	      0.01109400	      0.00394079	     -0.01891279	      0.01833809	      0.00695815	     -0.04822271	      0.22733974	     -0.11988908	      0.58330395	      0.55099714	     -0.76121632	     -1.12034889	     -2.59921403	      1.92777195	      1.50112771	      1.33183980	     -0.40689522
      0.73600000	      0.67328812	      0.88262937	      0.11219802	      0.29087867	      0.37370600	      0.99994739	      0.98940334	      0.02000440	      0.02000028	      0.02000043	      0.02001860	      0.02000073	      0.02000188	      0.99998927	      0.02424656	      0.02001081	      0.02000312	      0.02009607	      0.02316160	      0.93005539	      0.99999585	      0.02000917	      0.43005925	      0.13823138	      0.02000309	      0.77439330	      0.11322141	      0.02000090	      0.02000072	      0.02000098	      0.02000103	      0.02000179	      0.02004454	      0.18944382	      0.02000074	      0.02000049	      0.02000148	      0.00341054	      0.01092942	      0.00409619	     -0.01805421	      0.01636823	      0.00681834	     -0.05086755	      0.21909124	     -0.10742384	      0.56218480	      0.53194817	     -0.73547373	     -1.05069289	     -2.50064308	      1.87477936	      1.45435426	      1.28961424	     -0.39958089
      0.74000000	      0.64522566	      0.86423290	      0.11399279	      0.27441976	      0.35813152	      0.99984173	      0.95381408	      0.02000463	      0.02000029	      0.02000044	      0.02001999	      0.02000075	      0.02000198	      0.99998864	      0.02739573	      0.02001361	      0.02000341	      0.02009300	      0.02390009	      0.85562451	      0.99999519	      0.02000935	      0.41144421	      0.12895105	      0.02000320	      0.78001393	      0.11295457	      0.02000095	      0.02000076	      0.02000104	      0.02000106	      0.02000184	      0.02004199	      0.18202681	      0.02000075	      0.02000050	      0.02000153	      0.00336167	      0.01075247	      0.00425833	     -0.01713995	      0.01435272	      0.00672631	     -0.05213379	      0.21003166	     -0.09715740	      0.54289552	      0.50798734	     -0.70492994	     -0.98248961	     -2.40123136	      1.82103851	      1.40685694	      1.24737593	     -0.39371446
      0.74400000	      0.61382659	      0.84623134	      0.11618801	      0.25766717	      0.34237884	      0.98845633	      0.91691925	      0.02000489	      0.02000030	      0.02000046	      0.02002174	      0.02000078	      0.02000209	      0.99998797	      0.02884318	      0.02001861	      0.02000376	      0.02008468	      0.02246287	      0.77897296	      0.99999426	      0.02000955	      0.39168612	      0.11907966	      0.02000332	      0.78589850	      0.11295898	      0.02000101	      0.02000080	      0.02000110	      0.02000110	      0.02000189	      0.02003990	      0.17435205	      0.02000076	      0.02000052	      0.02000159	      0.00332909	      0.01056367	      0.00442249	     -0.01618262	      0.01229924	      0.00667735	     -0.05350637	      0.20074534	     -0.08655473	      0.52308991	      0.48199709	     -0.67330299	     -0.91457168	     -2.29691932	      1.76659099	      1.35727244	      1.20697558	     -0.38961601
      0.74800000	      0.57465684	      0.82875579	      0.12025989	      0.24169733	      0.32859691	      0.94520225	      0.87939528	      0.02000512	      0.02000031	      0.02000048	      0.02002369	      0.02000081	      0.02000220	      0.99998773	      0.03204445	      0.02003048	      0.02000420	      0.02007878	      0.02197074	      0.70170282	      0.99999289	      0.02000965	      0.36710016	      0.10749575	      0.02000344	      0.79290322	      0.11336844	      0.02000108	      0.02000085	      0.02000117	      0.02000113	      0.02000194	      0.02003649	      0.16672683	      0.02000076	      0.02000054	      0.02000167	      0.00331577	      0.01036369	      0.00458440	     -0.01519537	      0.01021570	      0.00666709	     -0.05532180	      0.19259465	     -0.07568353	      0.50445990	      0.45365532	     -0.64426952	     -0.84934165	     -2.19467210	      1.71163525	      1.30802890	      1.16785494	     -0.38739270
      0.75200000	      0.53456724	      0.81220468	      0.12383283	      0.22592496	      0.31324707	      0.89833990	      0.84104917	      0.02000541	      0.02000032	      0.02000051	      0.02002618	      0.02000084	      0.02000234	      0.99998703	      0.03557851	      0.02012968	      0.02000476	      0.02007428	      0.02278928	      0.62500144	      0.99999062	      0.02000986	      0.34318538	      0.09614354	      0.02000359	      0.79960252	      0.11394833	      0.02000115	      0.02000090	      0.02000126	      0.02000118	      0.02000201	      0.02003391	      0.15908810	      0.02000077	      0.02000057	      0.02000176	      0.00332401	      0.01015333	      0.00474010	     -0.01419125	      0.00811064	      0.00669119	     -0.05661297	      0.18344973	     -0.06507162	      0.48437032	      0.42370679	     -0.61256071	     -0.78388606	     -2.08422384	      1.65665626	      1.25488015	      1.13057403	     -0.38687862
      0.75600000	      0.49499613	      0.79803786	      0.12584519	      0.21185652	      0.29506069	      0.84768648	      0.80105774	      0.02000578	      0.02000034	      0.02000054	      0.02002898	      0.02000088	      0.02000252	      0.99998476	      0.03666659	      0.02466769	      0.02000537	      0.02007239	      0.02226292	      0.55758417	      0.99998674	      0.02001025	      0.31970087	      0.08542031	      0.02000378	      0.80566588	      0.11460779	      0.02000124	      0.02000096	      0.02000135	      0.02000123	      0.02000209	      0.02003374	      0.15143342	      0.02000078	      0.02000060	      0.02000186	      0.00335533	      0.00993343	      0.00488570	     -0.01318264	      0.00599361	      0.00674495	     -0.05615905	      0.17280446	     -0.05609665	      0.46221831	      0.39299736	     -0.57780470	     -0.71856734	     -1.96505092	      1.60241839	      1.19635129	      1.09549181	     -0.38809156
      0.76000000	      0.45643488	      0.78766113	      0.12523914	      0.20087907	      0.27212396	      0.79081617	      0.75744245	      0.02000628	      0.02000035	      0.02000057	      0.02003228	      0.02000094	      0.02000274	      0.99997571	      0.03621362	      0.03766088	      0.02000598	      0.02008212	      0.02365931	      0.50737322	      0.99997766	      0.02001094	      0.29597540	      0.07528972	      0.02000402	      0.81097737	      0.11546471	      0.02000133	      0.02000103	      0.02000147	      0.02000129	      0.02000219	      0.02003410	      0.14362360	      0.02000080	      0.02000064	      0.02000196	      0.00341029	      0.00970488	      0.00501707	     -0.01218080	      0.00387556	      0.00682294	     -0.05266672	      0.15972132	     -0.05008516	      0.43663104	      0.36144714	     -0.53847314	     -0.65366833	     -1.83657799	      1.54850517	      1.13405236	      1.06266852	     -0.39118176
      0.76400000	      0.41773032	      0.77798305	      0.12435317	      0.19015527	      0.24813185	      0.73185726	      0.71354139	      0.02000691	      0.02000038	      0.02000062	      0.02003519	      0.02000100	      0.02000302	      0.99994526	      0.03414772	      0.04921872	      0.02000661	      0.02008544	      0.02296521	      0.45708198	      0.99994781	      0.02001195	      0.27340512	      0.06551690	      0.02000432	      0.81574607	      0.11646770	      0.02000142	      0.02000110	      0.02000159	      0.02000136	      0.02000232	      0.02003629	      0.13633785	      0.02000083	      0.02000068	      0.02000206	      0.00348844	      0.00946860	      0.00512986	     -0.01119580	      0.00176931	      0.00691878	     -0.04885434	      0.14587932	     -0.04427444	      0.40984644	      0.32841563	     -0.49703240	     -0.59027028	     -1.70083743	      1.49544529	      1.06728335	      1.03230574	     -0.39629709
      0.76800000	      0.37181424	      0.75685547	      0.11588977	      0.17141570	      0.22421585	      0.66839437	      0.66704063	      0.02000770	      0.02000040	      0.02000068	      0.02003891	      0.02000109	      0.02000336	      0.97994879	      0.03032326	      0.06412489	      0.02000750	      0.02008054	      0.02053550	      0.40353958	      0.99149796	      0.02001302	      0.24517761	      0.05196340	      0.02000472	      0.82523762	      0.11676073	      0.02000156	      0.02000119	      0.02000171	      0.02000148	      0.02000249	      0.02003542	      0.12591322	      0.02000086	      0.02000076	      0.02000220	      0.00360219	      0.00932898	      0.00521960	     -0.01023655	     -0.00031067	      0.00702540	     -0.04506077	      0.13203135	     -0.03807818	      0.38070539	      0.28839610	     -0.45104066	     -0.52495251	     -1.54657193	      1.41832250	      0.98773764	      1.01193792	     -0.45357226
      0.77200000	      0.30319309	      0.72354216	      0.09907510	      0.14810003	      0.21507947	      0.63500748	      0.63375434	      0.02000792	      0.02000041	      0.02000073	      0.02003853	      0.02000117	      0.02000352	      0.94361758	      0.02977469	      0.07021645	      0.02000788	      0.02008006	      0.02041020	      0.37903394	      0.93879438	      0.02001291	      0.20674963	      0.03647296	      0.02000499	      0.83384240	      0.11921288	      0.02000173	      0.02000128	      0.02000185	      0.02000157	      0.02000262	      0.02003248	      0.11937947	      0.02000086	      0.02000085	      0.02000243	      0.00372000	      0.00907314	      0.00528222	     -0.00931047	     -0.00234933	      0.00713591	     -0.04283715	      0.12759679	     -0.03469629	      0.36488675	      0.24701838	     -0.42511200	     -0.47390576	     -1.43135979	      1.36618390	      0.93088980	      0.98496628	     -0.46044794
      0.77600000	      0.23376473	      0.69022254	      0.08109364	      0.12404473	      0.20539558	      0.60008663	      0.60104938	      0.02000817	      0.02000043	      0.02000079	      0.02003827	      0.02000127	      0.02000370	      0.90499512	      0.02917539	      0.07405730	      0.02000829	      0.02008005	      0.02039329	      0.35469371	      0.88500545	      0.02001288	      0.16922871	      0.02121230	      0.02000531	      0.84196006	      0.12186133	      0.02000193	      0.02000137	      0.02000201	      0.02000168	      0.02000277	      0.02003067	      0.11321562	      0.02000087	      0.02000097	      0.02000270	      0.00385455	      0.00881542	      0.00531464	     -0.00842288	     -0.00433289	      0.00724477	     -0.04042235	      0.12274093	     -0.03143626	      0.34833780	      0.20359753	     -0.39732165	     -0.42506555	     -1.31075139	      1.31471260	      0.87050207	      0.96214476	     -0.47104172
      0.78000000	      0.20878263	      0.67525045	      0.07596495	      0.11548565	      0.20174389	      0.58625943	      0.58928336	      0.02000836	      0.02000043	      0.02000081	      0.02003873	      0.02000130	      0.02000379	      0.89155613	      0.02964894	      0.08295608	      0.02000856	      0.02007930	      0.02056924	      0.34211690	      0.85982963	      0.02001287	      0.15610041	      0.02000426	      0.02000487	      0.83777159	      0.12275115	      0.02000214	      0.02000146	      0.02000223	      0.02000189	      0.02000302	      0.02002795	      0.10655396	      0.02000088	      0.02000103	      0.02000256	      0.00400259	      0.00855725	      0.00531513	     -0.00757666	     -0.00624987	      0.00734840	     -0.03994271	      0.12100455	     -0.02947846	      0.34246073	      0.18999902	     -0.38754252	     -0.36485741	     -1.11270231	      1.26959001	      0.77277496	      0.94460111	     -0.48275401
      0.78400000	      0.18744045	      0.66164105	      0.07162407	      0.10813384	      0.19821557	      0.57330106	      0.57928038	      0.02000857	      0.02000044	      0.02000083	      0.02003939	      0.02000132	      0.02000388	      0.87894288	      0.03162383	      0.09094460	      0.02000885	      0.02008450	      0.02210182	      0.33050674	      0.83647389	      0.02001291	      0.14546354	      0.02000204	      0.02000445	      0.83177246	      0.12369514	      0.02000235	      0.02000156	      0.02000247	      0.02000218	      0.02000334	      0.02002599	      0.10054441	      0.02000088	      0.02000108	      0.02000240	      0.00416021	      0.00829745	      0.00528329	     -0.00677249	     -0.00809104	      0.00744511	     -0.03945224	      0.11921216	     -0.02765667	      0.33709705	      0.17835338	     -0.37839830	     -0.30884127	     -0.90580077	      1.22706631	      0.66998835	      0.93030849	     -0.49627887
      0.78800000	      0.16607531	      0.64779337	      0.06685827	      0.10057532	      0.19429487	      0.55930914	      0.56928885	      0.02000881	      0.02000044	      0.02000086	      0.02004010	      0.02000136	      0.02000399	      0.86499112	      0.03053508	      0.09756294	      0.02000915	      0.02007879	      0.02113880	      0.31885268	      0.81244771	      0.02001301	      0.13529845	      0.02000133	      0.02000410	      0.82495380	      0.12487587	      0.02000257	      0.02000164	      0.02000272	      0.02000259	      0.02000376	      0.02002453	      0.09488720	      0.02000090	      0.02000115	      0.02000225	      0.00432362	      0.00803888	      0.00521989	     -0.00600903	     -0.00984878	      0.00753477	     -0.03886610	      0.11714533	     -0.02590813	      0.33106435	      0.16595420	     -0.36820337	     -0.25827334	     -0.69545222	      1.18596873	      0.56553958	      0.91917112	     -0.51219083
      0.79200000	      0.14481115	      0.63374931	      0.06168829	      0.09283091	      0.18996867	      0.54427463	      0.55927922	      0.02000910	      0.02000045	      0.02000089	      0.02004098	      0.02000139	      0.02000411	      0.84963098	      0.03041893	      0.10279709	      0.02000947	      0.02007888	      0.02109667	      0.30716935	      0.78783253	      0.02001316	      0.12565364	      0.02000099	      0.02000380	      0.81733722	      0.12629055	      0.02000275	      0.02000172	      0.02000291	      0.02000321	      0.02000432	      0.02002361	      0.08978270	      0.02000091	      0.02000123	      0.02000211	      0.00448830	      0.00778297	      0.00512657	     -0.00528311	     -0.01151623	      0.00761829	     -0.03814514	      0.11477864	     -0.02422128	      0.32451097	      0.15287578	     -0.35701265	     -0.21361771	     -0.48376650	      1.14747331	      0.46015182	      0.91113298	     -0.53015912
      0.79600000	      0.12381414	      0.61955106	      0.05612736	      0.08490849	      0.18527720	      0.52829568	      0.54926209	      0.02000942	      0.02000046	      0.02000092	      0.02004200	      0.02000144	      0.02000425	      0.83302199	      0.02991636	      0.10676545	      0.02000983	      0.02007907	      0.02082672	      0.29548807	      0.76270671	      0.02001337	      0.11656439	      0.02000078	      0.02000356	      0.80878850	      0.12794868	      0.02000290	      0.02000177	      0.02000306	      0.02000423	      0.02000508	      0.02002309	      0.08517531	      0.02000092	      0.02000132	      0.02000199	      0.00464915	      0.00753171	      0.00500565	     -0.00458972	     -0.01308650	      0.00769740	     -0.03731420	      0.11213892	     -0.02260210	      0.31742259	      0.13916897	     -0.34486737	     -0.17504485	     -0.27261560	      1.11137090	      0.35472038	      0.90613661	     -0.54995038
      0.80000000	      0.10315671	      0.60516119	      0.05015477	      0.07677450	      0.18023054	      0.51138494	      0.53917943	      0.02000980	      0.02000047	      0.02000096	      0.02004317	      0.02000149	      0.02000441	      0.81515666	      0.03003166	      0.10953826	      0.02001021	      0.02007999	      0.02106319	      0.28381007	      0.73707977	      0.02001364	      0.10802863	      0.02000066	      0.02000334	      0.79937790	      0.12981483	      0.02000299	      0.02000180	      0.02000317	      0.02000618	      0.02000620	      0.02002281	      0.08088709	      0.02000095	      0.02000144	      0.02000188	      0.00480036	      0.00728750	      0.00485998	     -0.00392230	     -0.01455189	      0.00777446	     -0.03637883	      0.10923223	     -0.02105022	      0.30979156	      0.12483151	     -0.33176217	     -0.14229191	     -0.06119301	      1.07767487	      0.24943986	      0.90296377	     -0.57106918
      0.80400000	      0.08564892	      0.58914023	      0.04308976	      0.06792944	      0.17471206	      0.49294507	      0.52929809	      0.02001028	      0.02000048	      0.02000101	      0.02004468	      0.02000156	      0.02000459	      0.79498998	      0.02981999	      0.11100723	      0.02001064	      0.02008134	      0.02112894	      0.27224693	      0.71102622	      0.02001402	      0.10136784	      0.02000056	      0.02000315	      0.78979469	      0.13123972	      0.02000302	      0.02000182	      0.02000316	      0.02001235	      0.02000815	      0.02002280	      0.07672626	      0.02000098	      0.02000158	      0.02000177	      0.00493978	      0.00708779	      0.00469279	     -0.00327334	     -0.01590402	      0.00785213	     -0.03535466	      0.10595671	     -0.01960132	      0.30143158	      0.11104618	     -0.31739114	     -0.11384723	      0.16015210	      1.03967544	      0.13697796	      0.90770937	     -0.61114221
      0.80800000	      0.06624098	      0.57427111	      0.03647865	      0.05918366	      0.16907449	      0.47438553	      0.51919168	      0.02001079	      0.02000049	      0.02000106	      0.02004630	      0.02000163	      0.02000479	      0.77496223	      0.02989424	      0.11183005	      0.02001111	      0.02008451	      0.02140262	      0.26063985	      0.68464925	      0.02001442	      0.09408888	      0.02000049	      0.02000300	      0.77878905	      0.13325837	      0.02000296	      0.02000180	      0.02000314	      0.02050499	      0.02001159	      0.02002336	      0.07391344	      0.02000100	      0.02000175	      0.02000168	      0.00505352	      0.00686650	      0.00450747	     -0.00263542	     -0.01713533	      0.00793267	     -0.03425828	      0.10258767	     -0.01818127	      0.29283303	      0.09563511	     -0.30247887	     -0.09259655	      0.36850091	      1.01115835	      0.03276033	      0.91230759	     -0.63622005
      0.81200000	      0.04701297	      0.55950417	      0.02954129	      0.05027245	      0.16324914	      0.45533736	      0.50901191	      0.02001137	      0.02000050	      0.02000112	      0.02004798	      0.02000172	      0.02000501	      0.75435353	      0.02844700	      0.11202276	      0.02001162	      0.02008344	      0.02072218	      0.24905364	      0.65799081	      0.02001488	      0.08718291	      0.02000047	      0.02000299	      0.76253999	      0.11558060	      0.02000282	      0.02000175	      0.02000321	      0.10724433	      0.02001441	      0.02002840	      0.07976548	      0.02000100	      0.02000187	      0.02000160	      0.00514055	      0.00665210	      0.00430732	     -0.00200229	     -0.01824129	      0.00801704	     -0.03311511	      0.09906358	     -0.01681104	      0.28386341	      0.07953095	     -0.28686332	     -0.08639589	      0.47033503	      1.02128884	     -0.00917157	      0.95128388	     -0.62354940
      0.81600000	      0.02935213	      0.54393077	      0.02451715	      0.03978682	      0.15725419	      0.43524190	      0.49947233	      0.02001208	      0.02000052	      0.02000120	      0.02005007	      0.02000183	      0.02000525	      0.73291861	      0.02859653	      0.11150435	      0.02001219	      0.02008638	      0.02103211	      0.23765758	      0.63139368	      0.02001542	      0.08098359	      0.02000046	      0.02000301	      0.74557091	      0.09611124	      0.02000266	      0.02000169	      0.02000326	      0.20246817	      0.02001844	      0.02003763	      0.08654256	      0.02000100	      0.02000200	      0.02000152	      0.00520031	      0.00645764	      0.00409532	     -0.00136952	     -0.01922154	      0.00810451	     -0.03192924	      0.09539138	     -0.01551255	      0.27452314	      0.06227491	     -0.26988267	     -0.08340422	      0.55994648	      1.03727312	     -0.04389482	      0.99632497	     -0.61116875
      0.82000000	      0.02005850	      0.52688040	      0.02328467	      0.03279269	      0.15163018	      0.41546672	      0.48599166	      0.02001239	      0.02000053	      0.02000132	      0.02005370	      0.02000204	      0.02000551	      0.71294064	      0.02909482	      0.11122572	      0.02001280	      0.02009705	      0.02156881	      0.22724287	      0.60700590	      0.02001605	      0.07739876	      0.02000046	      0.02000307	      0.72842815	      0.07759298	      0.02000256	      0.02000163	      0.02000328	      0.29464897	      0.02002550	      0.02005765	      0.09348257	      0.02000099	      0.02000238	      0.02000150	      0.00523231	      0.00627777	      0.00387420	     -0.00073453	     -0.02007928	      0.00819287	     -0.03089018	      0.09185522	     -0.01434226	      0.26452289	      0.02967670	     -0.25048883	     -0.08234105	      0.64752748	      1.05604788	     -0.07736006	      1.04283801	     -0.60074705
      0.82400000	      0.02003719	      0.50742862	      0.02205942	      0.02862295	      0.14611846	      0.39573242	      0.46914819	      0.02001234	      0.02000055	      0.02000150	      0.02005675	      0.02000236	      0.02000579	      0.69274027	      0.02807530	      0.11113773	      0.02001349	      0.02009351	      0.02115128	      0.21762230	      0.58419600	      0.02001684	      0.07770342	      0.02000046	      0.02000316	      0.71145293	      0.05717796	      0.02000250	      0.02000157	      0.02000323	      0.39293833	      0.02004308	      0.02012118	      0.10029454	      0.02000098	      0.02000310	      0.02000148	      0.00524333	      0.00615440	      0.00364644	     -0.00009624	     -0.02082025	      0.00827892	     -0.02999782	      0.08826372	     -0.01330713	      0.25368468	     -0.01175402	     -0.22957717	     -0.08269312	      0.73584698	      1.07384405	     -0.11151628	      1.09721569	     -0.60806988
      0.82800000	      0.02002181	      0.48944392	      0.02195116	      0.02649086	      0.14095016	      0.37675029	      0.45157038	      0.02001211	      0.02000057	      0.02000176	      0.02006256	      0.02000287	      0.02000609	      0.67449003	      0.02819645	      0.11152428	      0.02001426	      0.02010335	      0.02139763	      0.20832327	      0.56233975	      0.02001771	      0.07782380	      0.02000046	      0.02000327	      0.69427517	      0.04009420	      0.02000246	      0.02000151	      0.02000319	      0.47950026	      0.02023440	      0.02199540	      0.10731697	      0.02000097	      0.02000491	      0.02000149	      0.00522747	      0.00600937	      0.00341425	      0.00054563	     -0.02145180	      0.00835898	     -0.02918487	      0.08486242	     -0.01229043	      0.24279258	     -0.05918987	     -0.20777846	     -0.08482932	      0.81961528	      1.09766858	     -0.14261688	      1.14633361	     -0.60338505
      0.83200000	      0.02001559	      0.47851177	      0.02184549	      0.02486941	      0.13704315	      0.36063656	      0.44065765	      0.02001197	      0.02000058	      0.02000214	      0.02007436	      0.02000371	      0.02000635	      0.66218665	      0.02871325	      0.11342325	      0.02001505	      0.02012938	      0.02184745	      0.20087299	      0.54546346	      0.02001864	      0.08018133	      0.02000047	      0.02000340	      0.67682953	      0.02423048	      0.02000244	      0.02000144	      0.02000313	      0.55395287	      0.04097000	      0.03550963	      0.11314131	      0.02000095	      0.02002757	      0.02000152	      0.00519143	      0.00586678	      0.00317956	      0.00119120	     -0.02198240	      0.00842928	     -0.02871965	      0.08215325	     -0.01140123	      0.23425506	     -0.11058604	     -0.18587068	     -0.08843640	      0.89445494	      1.12474349	     -0.16923064	      1.18751650	     -0.59821770
      0.83600000	      0.02001193	      0.47119107	      0.02035382	      0.02121760	      0.13361698	      0.34632428	      0.43474006	      0.02001183	      0.02000058	      0.02000260	      0.02006768	      0.02000486	      0.02000662	      0.65196190	      0.02584189	      0.11623700	      0.02001581	      0.02009442	      0.02046863	      0.19418769	      0.53062724	      0.02001937	      0.08470946	      0.02000046	      0.02000341	      0.65915434	      0.02000866	      0.02000238	      0.02000138	      0.02000336	      0.57920159	      0.09491578	      0.02998621	      0.11026081	      0.02000090	      0.02017397	      0.02000149	      0.00514182	      0.00574675	      0.00294397	      0.00184081	     -0.02242121	      0.00848618	     -0.02843620	      0.07964956	     -0.01057871	      0.22720265	     -0.15402866	     -0.16579589	     -0.09094193	      1.01753744	      1.13154953	     -0.19085772	      1.22580107	     -0.60757944
      0.84000000	      0.02001093	      0.46172561	      0.02017409	      0.02040459	      0.13013150	      0.33048567	      0.43406950	      0.02001240	      0.02000060	      0.02000314	      0.02007264	      0.02000647	      0.02000692	      0.64153739	      0.02566519	      0.11863193	      0.02001672	      0.02009623	      0.02046839	      0.18730084	      0.51528506	      0.02002030	      0.08732443	      0.02000043	      0.02000335	      0.64150461	      0.02000352	      0.02000225	      0.02000132	      0.02000376	      0.58648266	      0.15001218	      0.02245122	      0.10443797	      0.02000085	      0.02134329	      0.02000141	      0.00508165	      0.00563716	      0.00270879	      0.00249502	     -0.02277766	      0.00852623	     -0.02810766	      0.07715251	     -0.00973154	      0.22040249	     -0.18374248	     -0.14610856	     -0.09456648	      1.15772523	      1.13414476	     -0.21027144	      1.26315995	     -0.62134384
      0.84400000	      0.02001068	      0.45242319	      0.02023912	      0.02051894	      0.12679710	      0.31443119	      0.43674497	      0.02001350	      0.02000061	      0.02000393	      0.02011009	      0.02001029	      0.02000724	      0.63183358	      0.02789646	      0.12116059	      0.02001783	      0.02014440	      0.02162744	      0.18057033	      0.50045052	      0.02002157	      0.08964730	      0.02000041	      0.02000328	      0.62402224	      0.02000224	      0.02000212	      0.02000126	      0.02000421	      0.59121038	      0.20244371	      0.02193084	      0.09834319	      0.02000081	      0.02297435	      0.02000134	      0.00501560	      0.00554022	      0.00247500	      0.00315445	     -0.02306111	      0.00854613	     -0.02777520	      0.07472144	     -0.00889859	      0.21422679	     -0.20761110	     -0.12666036	     -0.09989057	      1.29537010	      1.13946038	     -0.22793032	      1.29912641	     -0.63764577
      0.84800000	      0.02001032	      0.44330464	      0.02015967	      0.02029396	      0.12356179	      0.29843204	      0.44011558	      0.02001478	      0.02000062	      0.02000495	      0.02015081	      0.02001662	      0.02000759	      0.62246772	      0.02796272	      0.12400733	      0.02001916	      0.02017304	      0.02178315	      0.17382839	      0.48569499	      0.02002302	      0.09220173	      0.02000039	      0.02000321	      0.60685954	      0.02000165	      0.02000198	      0.02000121	      0.02000472	      0.59496123	      0.25371175	      0.02098971	      0.09332951	      0.02000078	      0.02459448	      0.02000126	      0.00494753	      0.00545258	      0.00224331	      0.00381951	     -0.02328048	      0.00854280	     -0.02751592	      0.07232988	     -0.00806521	      0.20808098	     -0.23037537	     -0.10703926	     -0.10670124	      1.42621410	      1.14814046	     -0.24380706	      1.33734995	     -0.65258217
      0.85200000	      0.02000997	      0.43428651	      0.02004881	      0.02006064	      0.12045215	      0.28234596	      0.44450381	      0.02001620	      0.02000063	      0.02000662	      0.02009228	      0.02004090	      0.02000796	      0.61360594	      0.02488849	      0.12713261	      0.02002021	      0.02010179	      0.02041782	      0.16709316	      0.47109857	      0.02002357	      0.09484222	      0.02000037	      0.02000315	      0.59009460	      0.02000132	      0.02000185	      0.02000115	      0.02000530	      0.59773461	      0.30322410	      0.02017001	      0.08925569	      0.02000074	      0.02620188	      0.02000120	      0.00488136	      0.00537361	      0.00201420	      0.00449018	     -0.02344410	      0.00851338	     -0.02731075	      0.06999282	     -0.00723538	      0.20206118	     -0.25227117	     -0.08707007	     -0.11468269	      1.55090445	      1.15993169	     -0.25794825	      1.37738903	     -0.66667566
      0.85600000	      0.02000969	      0.43822211	      0.02004522	      0.02005523	      0.11925812	      0.27618442	      0.44852717	      0.02001702	      0.02000063	      0.02000857	      0.02009580	      0.03353463	      0.02000825	      0.61391100	      0.02483887	      0.12914913	      0.02002107	      0.02010253	      0.02041632	      0.16380065	      0.46538532	      0.02002412	      0.09291677	      0.02000035	      0.02000307	      0.57389848	      0.02000113	      0.02000175	      0.02000110	      0.02000573	      0.60939212	      0.34422029	      0.02011230	      0.08631231	      0.02000071	      0.02208890	      0.02000114	      0.00482050	      0.00530120	      0.00178795	      0.00516578	     -0.02355950	      0.00845525	     -0.02719622	      0.06896219	     -0.00660096	      0.19952336	     -0.27025061	     -0.07557794	     -0.12352348	      1.66032885	      1.17652684	     -0.27132657	      1.41244412	     -0.67979571
      0.86000000	      0.02001024	      0.44044504	      0.02004180	      0.02005006	      0.11784388	      0.27088459	      0.45391739	      0.02001890	      0.02000064	      0.02000907	      0.02010093	      0.04642985	      0.02000860	      0.61311921	      0.02485704	      0.13105092	      0.02002206	      0.02010372	      0.02043444	      0.15999012	      0.45841894	      0.02002474	      0.09071082	      0.02000033	      0.02000294	      0.55820936	      0.02000099	      0.02000163	      0.02000106	      0.02000626	      0.61732040	      0.38354509	      0.02011390	      0.08394803	      0.02000069	      0.02001700	      0.02000106	      0.00476809	      0.00523435	      0.00156466	      0.00584485	     -0.02363346	      0.00836597	     -0.02704716	      0.06778664	     -0.00593959	      0.19774534	     -0.26828729	     -0.06881028	     -0.13301847	      1.76760837	      1.19520998	     -0.28297185	      1.45104901	     -0.69175068
      0.86400000	      0.02001114	      0.43904749	      0.02003817	      0.02004521	      0.11599575	      0.26321729	      0.46004543	      0.02002208	      0.02000065	      0.02000959	      0.02011862	      0.05546870	      0.02000906	      0.61008611	      0.02562411	      0.13330002	      0.02002337	      0.02011148	      0.02072588	      0.15520283	      0.44904004	      0.02002563	      0.08981515	      0.02000031	      0.02000282	      0.54302873	      0.02000089	      0.02000151	      0.02000101	      0.02000697	      0.62133743	      0.42215546	      0.02019252	      0.08250409	      0.02000067	      0.02000784	      0.02000098	      0.00472682	      0.00517144	      0.00134425	      0.00652507	     -0.02367192	      0.00824325	     -0.02691128	      0.06628701	     -0.00523946	      0.19539925	     -0.26343602	     -0.06057370	     -0.14305711	      1.87201620	      1.21599322	     -0.29237538	      1.49286147	     -0.70231182
      0.86800000	      0.02001217	      0.43848869	      0.02003488	      0.02004070	      0.11435328	      0.25618378	      0.46635023	      0.02002636	      0.02000066	      0.02001016	      0.02012249	      0.06470745	      0.02000959	      0.60794918	      0.02527333	      0.13560745	      0.02002476	      0.02010966	      0.02061865	      0.15061238	      0.44026621	      0.02002653	      0.08907788	      0.02000030	      0.02000268	      0.52846631	      0.02000080	      0.02000140	      0.02000098	      0.02000781	      0.62459588	      0.45919114	      0.02029618	      0.08171958	      0.02000065	      0.02000514	      0.02000092	      0.00469900	      0.00511161	      0.00112642	      0.00720328	     -0.02368013	      0.00808488	     -0.02682867	      0.06489356	     -0.00456775	      0.19342716	     -0.25902568	     -0.05258420	     -0.15350896	      1.97177059	      1.23856071	     -0.30072274	      1.53549134	     -0.71155861
      0.87200000	      0.02001333	      0.43896406	      0.02003285	      0.02003837	      0.11293325	      0.25001040	      0.47253111	      0.02003220	      0.02000067	      0.02001078	      0.02023162	      0.07426151	      0.02001018	      0.60673747	      0.02674755	      0.13783933	      0.02002633	      0.02015550	      0.02132491	      0.14630944	      0.43229773	      0.02002759	      0.08849910	      0.02000028	      0.02000259	      0.51450957	      0.02000074	      0.02000132	      0.02000094	      0.02000882	      0.62744480	      0.49387620	      0.02122352	      0.08153724	      0.02000063	      0.02000385	      0.02000086	      0.00468656	      0.00505367	      0.00091072	      0.00787543	     -0.02366271	      0.00788864	     -0.02679395	      0.06361872	     -0.00393867	      0.19183737	     -0.25525003	     -0.04503835	     -0.16428624	      2.06616420	      1.26314470	     -0.30747979	      1.57819784	     -0.71962971
      0.87600000	      0.02001458	      0.44049100	      0.02003052	      0.02003513	      0.11175806	      0.24483025	      0.47843431	      0.02004047	      0.02000068	      0.02001146	      0.02025304	      0.08418952	      0.02001079	      0.60657200	      0.02639480	      0.13995834	      0.02002787	      0.02014820	      0.02118046	      0.14233929	      0.42522616	      0.02002853	      0.08810642	      0.02000027	      0.02000251	      0.50120758	      0.02000069	      0.02000124	      0.02000091	      0.02001008	      0.62996278	      0.52668695	      0.02222715	      0.08199833	      0.02000062	      0.02000311	      0.02000081	      0.00469108	      0.00499711	      0.00069655	      0.00853653	     -0.02362377	      0.00765237	     -0.02680843	      0.06247636	     -0.00335982	      0.19063372	     -0.25222594	     -0.03805180	     -0.17536172	      2.15621475	      1.28915241	     -0.31321713	      1.62129666	     -0.72635053
      0.88000000	      0.02001584	      0.44353292	      0.02002907	      0.02003324	      0.11088839	      0.24099822	      0.48403688	      0.02005801	      0.02000068	      0.02001220	      0.02034180	      0.09459084	      0.02001142	      0.60768089	      0.02661560	      0.14189955	      0.02002951	      0.02017138	      0.02134347	      0.13888748	      0.41943759	      0.02002960	      0.08802446	      0.02000026	      0.02000243	      0.48853097	      0.02000065	      0.02000118	      0.02000088	      0.02001174	      0.63209819	      0.55760026	      0.02488393	      0.08277823	      0.02000060	      0.02000263	      0.02000076	      0.00471386	      0.00494120	      0.00048337	      0.00918063	     -0.02356699	      0.00737417	     -0.02688013	      0.06150027	     -0.00284969	      0.18992049	     -0.25027185	     -0.03183970	     -0.18671922	      2.24191846	      1.31664050	     -0.31763363	      1.66358649	     -0.73208406
      0.88400000	      0.02001543	      0.45221589	      0.02003058	      0.02003505	      0.11073152	      0.24410952	      0.48174159	      0.02005870	      0.02000069	      0.02001292	      0.02047716	      0.10713710	      0.02001202	      0.61240122	      0.02669411	      0.14448628	      0.02003119	      0.02019730	      0.02142352	      0.13635930	      0.41623562	      0.02003071	      0.08910753	      0.02000025	      0.02000238	      0.47644693	      0.02000062	      0.02000113	      0.02000085	      0.02001392	      0.63561703	      0.58081878	      0.03504955	      0.08633344	      0.02000059	      0.02000242	      0.02000073	      0.00475071	      0.00483785	      0.00027079	      0.00980082	     -0.02349547	      0.00705274	     -0.02714400	      0.06089377	     -0.00241111	      0.18987424	     -0.25329288	     -0.03129087	     -0.19772104	      2.30555430	      1.35314435	     -0.31975463	      1.69833676	     -0.71544244
      0.88800000	      0.02001598	      0.45889971	      0.02003011	      0.02003434	      0.11053341	      0.24416375	      0.48509088	      0.02009014	      0.02000069	      0.02001380	      0.02061708	      0.11898832	      0.02001263	      0.61630720	      0.02710914	      0.14599153	      0.02003304	      0.02023432	      0.02167529	      0.13420058	      0.41341524	      0.02003222	      0.08979367	      0.02000024	      0.02000232	      0.46504156	      0.02000060	      0.02000108	      0.02000082	      0.02001768	      0.63760835	      0.60774897	      0.04064696	      0.08838551	      0.02000057	      0.02000219	      0.02000070	      0.00481130	      0.00477590	      0.00005860	      0.01038923	     -0.02341126	      0.00668785	     -0.02733603	      0.06028030	     -0.00206194	      0.19011274	     -0.25446342	     -0.02767888	     -0.20949416	      2.38090878	      1.38404807	     -0.32183305	      1.73854301	     -0.71536548
      0.89200000	      0.02001663	      0.46564951	      0.02002970	      0.02003381	      0.11050049	      0.24401743	      0.48996475	      0.02014028	      0.02000069	      0.02001476	      0.02059428	      0.13110951	      0.02001320	      0.62058118	      0.02674380	      0.14685079	      0.02003408	      0.02020799	      0.02149070	      0.13263761	      0.41165113	      0.02003291	      0.09044921	      0.02000023	      0.02000226	      0.45418512	      0.02000057	      0.02000104	      0.02000080	      0.02002450	      0.63947933	      0.63278698	      0.04710903	      0.08932720	      0.02000056	      0.02000198	      0.02000067	      0.00489194	      0.00473137	     -0.00015329	      0.01093707	     -0.02331499	      0.00628068	     -0.02752041	      0.05976869	     -0.00180175	      0.19067964	     -0.25579792	     -0.02355144	     -0.22192601	      2.45988810	      1.41364076	     -0.32265691	      1.77930917	     -0.72169438
      0.89600000	      0.02001645	      0.47542812	      0.02003022	      0.02003491	      0.11094623	      0.24687857	      0.49330907	      0.02009283	      0.02000069	      0.02001580	      0.02024764	      0.14434862	      0.02001370	      0.62697968	      0.02478516	      0.14779634	      0.02003460	      0.02012032	      0.02059877	      0.13201292	      0.41203424	      0.02003320	      0.09195161	      0.02000022	      0.02000220	      0.44387988	      0.02000055	      0.02000100	      0.02000077	      0.02003421	      0.64073245	      0.65654396	      0.05783802	      0.09063880	      0.02000054	      0.02000185	      0.02000065	      0.00498808	      0.00467991	     -0.00036484	      0.01143492	     -0.02320617	      0.00583372	     -0.02781539	      0.05950449	     -0.00163238	      0.19195371	     -0.25965570	     -0.02143701	     -0.23473567	      2.53462686	      1.44504483	     -0.32285785	      1.81669782	     -0.72316313
      0.90000000	      0.02001631	      0.48513551	      0.02003046	      0.02003536	      0.11150751	      0.24977412	      0.49716676	      0.02009807	      0.02000069	      0.02001706	      0.02023482	      0.15807570	      0.02001414	      0.63347213	      0.02441953	      0.14807131	      0.02003545	      0.02011810	      0.02050348	      0.13197467	      0.41334740	      0.02003413	      0.09326027	      0.02000022	      0.02000215	      0.43414284	      0.02000053	      0.02000096	      0.02000075	      0.02006496	      0.64223532	      0.67991392	      0.06560005	      0.09240794	      0.02000053	      0.02000174	      0.02000062	      0.00509913	      0.00464282	     -0.00057587	      0.01187321	     -0.02308381	      0.00535054	     -0.02808299	      0.05932076	     -0.00154646	      0.19338039	     -0.26396437	     -0.01917496	     -0.24804159	      2.60772107	      1.47621776	     -0.32216262	      1.85673527	     -0.72695522
      0.90400000	      0.02001479	      0.49900430	      0.02003318	      0.02003895	      0.11260170	      0.25796030	      0.49559910	      0.02007173	      0.02000069	      0.02001845	      0.02025372	      0.17382765	      0.02001447	      0.64248752	      0.02438812	      0.14866975	      0.02003606	      0.02011907	      0.02050084	      0.13290170	      0.41694971	      0.02003502	      0.09543847	      0.02000021	      0.02000211	      0.42495294	      0.02000052	      0.02000093	      0.02000073	      0.02046133	      0.64480458	      0.69893824	      0.07845208	      0.09579332	      0.02000052	      0.02000170	      0.02000061	      0.00521816	      0.00458040	     -0.00078608	      0.01224265	     -0.02294689	      0.00483563	     -0.02848131	      0.05941142	     -0.00153877	      0.19537317	     -0.27263784	     -0.02111987	     -0.26121579	      2.66782800	      1.51312246	     -0.32015000	      1.89143953	     -0.71621846
      0.90800000	      0.02001404	      0.51037467	      0.02003460	      0.02004118	      0.11355454	      0.26333768	      0.49753986	      0.02007489	      0.02000068	      0.02002024	      0.02073615	      0.18914114	      0.02001476	      0.65015407	      0.02619388	      0.14816072	      0.02003687	      0.02018719	      0.02125646	      0.13416772	      0.42065396	      0.02003664	      0.09675667	      0.02000021	      0.02000206	      0.41686330	      0.02000050	      0.02000090	      0.02000071	      0.02499428	      0.65226094	      0.72112937	      0.08241502	      0.09837249	      0.02000050	      0.02000165	      0.02000059	      0.00534764	      0.00455524	     -0.00099499	      0.01253458	     -0.02279418	      0.00429457	     -0.02870993	      0.05945650	     -0.00162108	      0.19726088	     -0.27983053	     -0.02068988	     -0.27527770	      2.73152755	      1.55274875	     -0.31789748	      1.93020925	     -0.72257634
      0.91200000	      0.02001315	      0.52272350	      0.02003658	      0.02004396	      0.11476048	      0.26981243	      0.49952381	      0.02006017	      0.02000068	      0.02002232	      0.02025220	      0.20474297	      0.02001496	      0.65864882	      0.02402937	      0.14757954	      0.02003650	      0.02011908	      0.02043011	      0.13610475	      0.42570810	      0.02003665	      0.09843022	      0.02000020	      0.02000202	      0.40953572	      0.02000049	      0.02000087	      0.02000069	      0.03248003	      0.66302330	      0.74250537	      0.08768197	      0.10022543	      0.02000049	      0.02000162	      0.02000058	      0.00548102	      0.00454214	     -0.00120198	      0.01274104	     -0.02262395	      0.00373417	     -0.02907476	      0.05966833	     -0.00173766	      0.19945969	     -0.28832663	     -0.02091780	     -0.28986437	      2.79252556	      1.59703325	     -0.31455958	      1.96510602	     -0.73411927
      0.91600000	      0.02001223	      0.53597916	      0.02003902	      0.02004784	      0.11619660	      0.27702022	      0.50219467	      0.02005417	      0.02000068	      0.02002474	      0.02048249	      0.22010561	      0.02001507	      0.66782383	      0.02492115	      0.14674305	      0.02003642	      0.02013525	      0.02071834	      0.13878650	      0.43223741	      0.02003755	      0.10024641	      0.02000020	      0.02000199	      0.40246113	      0.02000049	      0.02000085	      0.02000067	      0.03976001	      0.67274565	      0.76311558	      0.09556776	      0.10146901	      0.02000048	      0.02000161	      0.02000057	      0.00561421	      0.00454587	     -0.00140624	      0.01285499	     -0.02243392	      0.00316242	     -0.02940873	      0.06000951	     -0.00194504	      0.20209992	     -0.29786571	     -0.02153025	     -0.30492288	      2.85398574	      1.64051068	     -0.31068110	      1.99818453	     -0.74675265
      0.92000000	      0.02001133	      0.54840249	      0.02004200	      0.02005234	      0.11765494	      0.28435878	      0.50404290	      0.02004764	      0.02000067	      0.02002761	      0.02020362	      0.23505460	      0.02001512	      0.67665673	      0.02272483	      0.14546607	      0.02003593	      0.02011890	      0.02027018	      0.14179584	      0.43916230	      0.02003796	      0.10164978	      0.02000019	      0.02000195	      0.39588048	      0.02000048	      0.02000082	      0.02000065	      0.04792049	      0.68427481	      0.78356427	      0.09718568	      0.10420937	      0.02000047	      0.02000161	      0.02000056	      0.00574248	      0.00456353	     -0.00160673	      0.01287061	     -0.02222138	      0.00258825	     -0.02969324	      0.06040313	     -0.00219790	      0.20460967	     -0.30788635	     -0.02259137	     -0.32011540	      2.91134620	      1.68561217	     -0.30625974	      2.03405874	     -0.75673252
      0.92400000	      0.02001045	      0.56211363	      0.02004641	      0.02006068	      0.11941026	      0.29270019	      0.50687494	      0.02004190	      0.02000066	      0.02003071	      0.02043544	      0.24909167	      0.02001508	      0.68642727	      0.02457967	      0.14416200	      0.02003533	      0.02012993	      0.02061789	      0.14561877	      0.44782488	      0.02003862	      0.10349981	      0.02000019	      0.02000191	      0.38921473	      0.02000047	      0.02000080	      0.02000064	      0.05503856	      0.69312392	      0.80237252	      0.10553620	      0.10571975	      0.02000046	      0.02000161	      0.02000055	      0.00586224	      0.00460061	     -0.00180205	      0.01278372	     -0.02198321	      0.00202139	     -0.03002445	      0.06096414	     -0.00252303	      0.20767963	     -0.31903012	     -0.02422523	     -0.33580788	      2.97153974	      1.72857207	     -0.30108513	      2.06569343	     -0.76644816
      0.92800000	      0.02000970	      0.57443279	      0.02005065	      0.02006803	      0.12116136	      0.30041146	      0.51002242	      0.02003730	      0.02000066	      0.02003410	      0.02030975	      0.26174170	      0.02001498	      0.69561712	      0.02404121	      0.14241502	      0.02003448	      0.02012372	      0.02047099	      0.14972343	      0.45678637	      0.02003887	      0.10489210	      0.02000018	      0.02000188	      0.38296143	      0.02000046	      0.02000078	      0.02000062	      0.06364214	      0.70418465	      0.82074785	      0.10925584	      0.10764500	      0.02000046	      0.02000162	      0.02000054	      0.00597050	      0.00465966	     -0.00199025	      0.01259211	     -0.02171555	      0.00147247	     -0.03029274	      0.06156915	     -0.00288564	      0.21061642	     -0.32989537	     -0.02575620	     -0.35148598	      3.02855329	      1.77333469	     -0.29510905	      2.09788304	     -0.77675205
      0.93200000	      0.02000838	      0.59017951	      0.02006830	      0.02009958	      0.12332134	      0.31477744	      0.50385082	      0.02002846	      0.02000065	      0.02003720	      0.02020578	      0.27551230	      0.02001478	      0.70678698	      0.02188266	      0.14112152	      0.02003348	      0.02012085	      0.02026457	      0.15441440	      0.46727370	      0.02003903	      0.10670571	      0.02000018	      0.02000186	      0.37731462	      0.02000047	      0.02000077	      0.02000060	      0.07374849	      0.71903116	      0.83111363	      0.11683870	      0.11276967	      0.02000045	      0.02000171	      0.02000054	      0.00606029	      0.00468271	     -0.00216868	      0.01229572	     -0.02141283	      0.00095307	     -0.03065669	      0.06241911	     -0.00328351	      0.21385852	     -0.34652407	     -0.03353961	     -0.36482093	      3.05983183	      1.82792047	     -0.28790028	      2.12216615	     -0.76181195
      0.93600000	      0.02000798	      0.59971229	      0.02013492	      0.02031911	      0.12512838	      0.31983919	      0.51121129	      0.02002802	      0.02000064	      0.02004022	      0.02073498	      0.28371458	      0.02001458	      0.71495070	      0.02550600	      0.13848672	      0.02003297	      0.02017760	      0.02106169	      0.15926377	      0.47733418	      0.02004138	      0.10736831	      0.02000018	      0.02000182	      0.37129221	      0.02000046	      0.02000074	      0.02000059	      0.08293533	      0.72931175	      0.84967001	      0.11774953	      0.11399201	      0.02000044	      0.02000170	      0.02000053	      0.00614034	      0.00480155	     -0.00233412	      0.01189643	     -0.02106632	      0.00047551	     -0.03081689	      0.06315888	     -0.00373496	      0.21684106	     -0.35536010	     -0.03328258	     -0.38068179	      3.11987909	      1.86999406	     -0.28124209	      2.15386176	     -0.77718851
      0.94000000	      0.02000745	      0.61038673	      0.02021263	      0.02059176	      0.12719583	      0.32755563	      0.51541470	      0.02002561	      0.02000064	      0.02004201	      0.02079395	      0.29089668	      0.02001429	      0.72404266	      0.02568350	      0.13609808	      0.02003193	      0.02019412	      0.02117284	      0.16455367	      0.48845042	      0.02004251	      0.10842447	      0.02000018	      0.02000180	      0.36553025	      0.02000046	      0.02000073	      0.02000058	      0.09274912	      0.74042755	      0.86410107	      0.12176524	      0.11632023	      0.02000043	      0.02000172	      0.02000053	      0.00620097	      0.00491769	     -0.00248292	      0.01139772	     -0.02066340	      0.00005237	     -0.03103178	      0.06406219	     -0.00421372	      0.22008217	     -0.36631001	     -0.03564778	     -0.39506109	      3.16752403	      1.91568996	     -0.27396407	      2.17990989	     -0.78111239
      0.94400000	      0.02000727	      0.61780083	      0.02021020	      0.02061590	      0.12911772	      0.33141512	      0.52482732	      0.02002500	      0.02000063	      0.02004260	      0.02075672	      0.29435974	      0.02001398	      0.73156044	      0.02564083	      0.13315943	      0.02003051	      0.02019493	      0.02117916	      0.16993967	      0.49939663	      0.02004223	      0.10915548	      0.02000017	      0.02000176	      0.35966483	      0.02000045	      0.02000071	      0.02000056	      0.10248164	      0.75009346	      0.88011764	      0.12223366	      0.11743526	      0.02000043	      0.02000170	      0.02000052	      0.00624422	      0.00508179	     -0.00261151	      0.01080429	     -0.02018938	     -0.00030459	     -0.03115960	      0.06494737	     -0.00472411	      0.22307121	     -0.37347625	     -0.03499164	     -0.40980084	      3.22287104	      1.95689901	     -0.26641475	      2.20779668	     -0.79503640
      0.94800000	      0.02000712	      0.62401052	      0.02019479	      0.02059240	      0.13106419	      0.33454197	      0.53530495	      0.02002460	      0.02000062	      0.02004175	      0.02072986	      0.29537459	      0.02001363	      0.73859020	      0.02564175	      0.13001900	      0.02002913	      0.02019921	      0.02120894	      0.17551610	      0.51062038	      0.02004191	      0.10986751	      0.02000017	      0.02000173	      0.35386522	      0.02000044	      0.02000069	      0.02000055	      0.11249780	      0.75939855	      0.89470581	      0.12216688	      0.11852851	      0.02000042	      0.02000168	      0.02000051	      0.00626632	      0.00526647	     -0.00271667	      0.01012190	     -0.01963121	     -0.00058547	     -0.03126169	      0.06588904	     -0.00526016	      0.22597820	     -0.37949798	     -0.03402598	     -0.42360715	      3.27489369	      1.99740744	     -0.25851726	      2.23332928	     -0.80794159
      0.95200000	      0.02000706	      0.62919975	      0.02007388	      0.02014036	      0.13303218	      0.33731842	      0.54650433	      0.02002369	      0.02000062	      0.02003960	      0.02020548	      0.29397504	      0.02001323	      0.74513245	      0.02311193	      0.12687418	      0.02002726	      0.02012391	      0.02033608	      0.18122040	      0.52203265	      0.02003810	      0.11098596	      0.02000017	      0.02000170	      0.34810466	      0.02000044	      0.02000068	      0.02000054	      0.12265881	      0.76794991	      0.90775216	      0.12209688	      0.11949381	      0.02000041	      0.02000165	      0.02000051	      0.00626615	      0.00546962	     -0.00279567	      0.00935735	     -0.01898059	     -0.00078292	     -0.03135830	      0.06687340	     -0.00582620	      0.22885056	     -0.38452583	     -0.03308953	     -0.43624604	      3.32327256	      2.03668917	     -0.25048383	      2.25592685	     -0.81968412
      0.95600000	      0.02000706	      0.63258931	      0.02014246	      0.02046118	      0.13496028	      0.33863024	      0.55948739	      0.02002442	      0.02000061	      0.02003679	      0.02075968	      0.29019922	      0.02001284	      0.75085371	      0.02577826	      0.12312952	      0.02002632	      0.02021762	      0.02133667	      0.18701627	      0.53345442	      0.02004087	      0.11132204	      0.02000016	      0.02000168	      0.34257998	      0.02000043	      0.02000066	      0.02000053	      0.13437707	      0.77797884	      0.91888102	      0.12087522	      0.11839990	      0.02000041	      0.02000162	      0.02000050	      0.00624372	      0.00569140	     -0.00284618	      0.00851839	     -0.01823521	     -0.00089216	     -0.03137959	      0.06790844	     -0.00639631	      0.23137535	     -0.38773971	     -0.03116246	     -0.44730989	      3.36541642	      2.07642689	     -0.24168363	      2.27477665	     -0.83377693
      0.96000000	      0.02000677	      0.63746093	      0.02014713	      0.02051149	      0.13709613	      0.34355684	      0.56773612	      0.02002304	      0.02000061	      0.02003321	      0.02061004	      0.28590797	      0.02001242	      0.75729579	      0.02557009	      0.11981274	      0.02002498	      0.02020194	      0.02125437	      0.19301854	      0.54550730	      0.02003941	      0.11253808	      0.02000016	      0.02000166	      0.33721007	      0.02000043	      0.02000066	      0.02000053	      0.14570368	      0.78705080	      0.92459343	      0.12300476	      0.12220198	      0.02000041	      0.02000164	      0.02000050	      0.00619739	      0.00589585	     -0.00286621	      0.00761344	     -0.01739839	     -0.00091101	     -0.03148417	      0.06905855	     -0.00698691	      0.23415683	     -0.39381523	     -0.03277212	     -0.45546141	      3.39199524	      2.11725732	     -0.23321715	      2.28601908	     -0.83200977
      0.96400000	      0.02000676	      0.63796458	      0.02012485	      0.02040319	      0.13892959	      0.34322348	      0.58341109	      0.02002401	      0.02000060	      0.02003006	      0.02074697	      0.27736365	      0.02001204	      0.76131961	      0.02613464	      0.11580470	      0.02002412	      0.02027883	      0.02165592	      0.19879519	      0.55666468	      0.02004161	      0.11340377	      0.02000016	      0.02000164	      0.33152206	      0.02000042	      0.02000065	      0.02000052	      0.15658186	      0.79347687	      0.93321131	      0.12021407	      0.12214021	      0.02000040	      0.02000160	      0.02000050	      0.00613361	      0.00615162	     -0.00285427	      0.00665103	     -0.01647777	     -0.00084006	     -0.03148175	      0.07009900	     -0.00758991	      0.23626183	     -0.39390046	     -0.02990334	     -0.46370854	      3.42842806	      2.15024824	     -0.22462387	      2.29963360	     -0.84587293
      0.96800000	      0.02000699	      0.63744674	      0.02005272	      0.02009093	      0.14072915	      0.34283941	      0.59936428	      0.02002447	      0.02000060	      0.02002684	      0.02019042	      0.26691159	      0.02001160	      0.76464749	      0.02354875	      0.11182467	      0.02002244	      0.02012833	      0.02048126	      0.20449970	      0.56761967	      0.02003598	      0.11475951	      0.02000016	      0.02000162	      0.32581169	      0.02000042	      0.02000064	      0.02000051	      0.16723631	      0.79858357	      0.93980660	      0.11701803	      0.12203796	      0.02000040	      0.02000155	      0.02000050	      0.00605082	      0.00641563	     -0.00280964	      0.00563903	     -0.01548382	     -0.00068286	     -0.03149620	      0.07114097	     -0.00820443	      0.23817679	     -0.39307497	     -0.02720271	     -0.47006975	      3.45863195	      2.18045336	     -0.21598380	      2.30932692	     -0.85767450
      0.97200000	      0.02000715	      0.63581032	      0.02004661	      0.02007583	      0.14247878	      0.34216743	      0.61568786	      0.02002578	      0.02000059	      0.02002401	      0.02017967	      0.25476219	      0.02001119	      0.76718430	      0.02340387	      0.10758381	      0.02002139	      0.02012905	      0.02047467	      0.21013844	      0.57834853	      0.02003545	      0.11607387	      0.02000016	      0.02000160	      0.32009736	      0.02000041	      0.02000063	      0.02000051	      0.17765345	      0.80245299	      0.94392879	      0.11335730	      0.12183530	      0.02000040	      0.02000151	      0.02000049	      0.00595028	      0.00668529	     -0.00273235	      0.00458436	     -0.01442895	     -0.00044589	     -0.03148351	      0.07219283	     -0.00882520	      0.23982320	     -0.39127012	     -0.02443932	     -0.47451065	      3.48247217	      2.20748891	     -0.20753609	      2.31507190	     -0.86748242
      0.97600000	      0.02000732	      0.63298218	      0.02004266	      0.02007129	      0.14413878	      0.34131685	      0.63188837	      0.02002736	      0.02000059	      0.02002153	      0.02024518	      0.24109404	      0.02001080	      0.76876129	      0.02431712	      0.10314655	      0.02002041	      0.02014588	      0.02079556	      0.21560912	      0.58862381	      0.02003505	      0.11750438	      0.02000016	      0.02000159	      0.31446906	      0.02000041	      0.02000063	      0.02000051	      0.18843693	      0.80629397	      0.94485064	      0.10897214	      0.12128992	      0.02000040	      0.02000148	      0.02000049	      0.00583341	      0.00695846	     -0.00262301	      0.00349311	     -0.01332750	     -0.00013805	     -0.03145036	      0.07322424	     -0.00944733	      0.24115669	     -0.38859947	     -0.02176300	     -0.47676942	      3.49774833	      2.23232922	     -0.19858210	      2.31580562	     -0.87643382
      0.98000000	      0.02000756	      0.62933272	      0.02003787	      0.02005869	      0.14576096	      0.34028551	      0.64881710	      0.02002953	      0.02000059	      0.02001936	      0.02017943	      0.22570432	      0.02001042	      0.76967633	      0.02382275	      0.09871158	      0.02001949	      0.02013579	      0.02064970	      0.22096025	      0.59862491	      0.02003448	      0.11945182	      0.02000016	      0.02000158	      0.30881444	      0.02000041	      0.02000063	      0.02000051	      0.19859636	      0.80760895	      0.94529079	      0.10359355	      0.12076049	      0.02000040	      0.02000144	      0.02000049	      0.00570234	      0.00723665	     -0.00248255	      0.00237098	     -0.01219577	      0.00022990	     -0.03143550	      0.07425108	     -0.01007536	      0.24234673	     -0.38493043	     -0.01895277	     -0.47749594	      3.50901470	      2.25160362	     -0.19104617	      2.31266151	     -0.88427594
      0.98400000	      0.02000757	      0.62645638	      0.02003841	      0.02007050	      0.14743253	      0.34194223	      0.66107892	      0.02002991	      0.02000058	      0.02001747	      0.02037709	      0.21043575	      0.02001004	      0.77056865	      0.02492521	      0.09436791	      0.02001865	      0.02020045	      0.02119729	      0.22620733	      0.60849466	      0.02003481	      0.12174542	      0.02000016	      0.02000157	      0.30353584	      0.02000041	      0.02000063	      0.02000051	      0.20957983	      0.81040251	      0.93904120	      0.09964076	      0.12068593	      0.02000040	      0.02000145	      0.02000050	      0.00555738	      0.00749032	     -0.00231211	      0.00122361	     -0.01105130	      0.00064596	     -0.03144823	      0.07531813	     -0.01069821	      0.24356401	     -0.38374027	     -0.01884032	     -0.47491947	      3.50194204	      2.27129412	     -0.18324123	      2.30048695	     -0.88116604
      0.98800000	      0.02000796	      0.62001534	      0.02003262	      0.02004940	      0.14877423	      0.33955931	      0.67898580	      0.02003378	      0.02000058	      0.02001589	      0.02017262	      0.19205540	      0.02000970	      0.76923291	      0.02383746	      0.08962848	      0.02001785	      0.02014062	      0.02072383	      0.23096103	      0.61703265	      0.02003364	      0.12402779	      0.02000016	      0.02000157	      0.29789362	      0.02000041	      0.02000063	      0.02000051	      0.21937858	      0.80991484	      0.93498001	      0.09093248	      0.11863699	      0.02000040	      0.02000141	      0.02000050	      0.00540518	      0.00777664	     -0.00211310	      0.00005666	     -0.00991165	      0.00109725	     -0.03139080	      0.07623699	     -0.01130673	      0.24405026	     -0.37737501	     -0.01517023	     -0.47235724	      3.50122771	      2.28196442	     -0.17539062	      2.28926431	     -0.88968292
      0.99200000	      0.02000847	      0.61241884	      0.02002936	      0.02004343	      0.14997396	      0.33665244	      0.69712619	      0.02004029	      0.02000058	      0.02001455	      0.02017049	      0.17241582	      0.02000937	      0.76683019	      0.02371682	      0.08479223	      0.02001714	      0.02014208	      0.02071743	      0.23538800	      0.62480804	      0.02003330	      0.12647773	      0.02000016	      0.02000157	      0.29225089	      0.02000040	      0.02000063	      0.02000051	      0.22898582	      0.80867964	      0.92825967	      0.08132483	      0.11440676	      0.02000040	      0.02000137	      0.02000050	      0.00524550	      0.00806436	     -0.00188737	     -0.00112418	     -0.00879288	      0.00157022	     -0.03131529	      0.07709603	     -0.01189841	      0.24421615	     -0.36984240	     -0.01118076	     -0.46833431	      3.49443854	      2.28832285	     -0.16711029	      2.27346743	     -0.89832709
      0.99600000	      0.02000910	      0.60401719	      0.02002661	      0.02003859	      0.15105539	      0.33349896	      0.71527136	      0.02005116	      0.02000058	      0.02001339	      0.02013774	      0.15168148	      0.02000906	      0.76360635	      0.02215630	      0.08003687	      0.02001649	      0.02013075	      0.02033458	      0.23948089	      0.63186473	      0.02003299	      0.12925833	      0.02000016	      0.02000157	      0.28659629	      0.02000040	      0.02000064	      0.02000052	      0.23793355	      0.80550251	      0.91978334	      0.07051260	      0.11159996	      0.02000040	      0.02000134	      0.02000050	      0.00507960	      0.00835074	     -0.00163732	     -0.00231302	     -0.00770910	      0.00205075	     -0.03125442	      0.07789227	     -0.01246848	      0.24418938	     -0.36143805	     -0.00708132	     -0.46326987	      3.48360571	      2.28895962	     -0.15978663	      2.25320918	     -0.90551974
      1.00000000	      0.02000982	      0.59532298	      0.02002444	      0.02003457	      0.15203987	      0.33062346	      0.73257683	      0.02013789	      0.02000059	      0.02001240	      0.02034951	      0.13019287	      0.02000877	      0.75966808	      0.02532923	      0.07539537	      0.02001592	      0.02028016	      0.02170005	      0.24329452	      0.63835509	      0.02003328	      0.13243810	      0.02000016	      0.02000157	      0.28103439	      0.02000040	      0.02000064	      0.02000052	      0.24657168	      0.80113466	      0.90955931	      0.05868205	      0.10863658	      0.02000040	      0.02000131	      0.02000051	      0.00490830	      0.00863065	     -0.00136593	     -0.00350312	     -0.00667274	      0.00252436	     -0.03118737	      0.07865051	     -0.01302279	      0.24398235	     -0.35285418	     -0.00330658	     -0.45684815	      3.46519738	      2.28548571	     -0.15268074	      2.22812825	     -0.90969495
      1.00400000	      0.02001064	      0.58770961	      0.02002279	      0.02003249	      0.15315443	      0.32866917	      0.75069037	      0.02035704	      0.02000059	      0.02001148	      0.02023156	      0.10749112	      0.02000848	      0.75628264	      0.02451779	      0.07148330	      0.02001538	      0.02020242	      0.02126291	      0.24713489	      0.64517239	      0.02003282	      0.13705180	      0.02000016	      0.02000157	      0.27535151	      0.02000040	      0.02000065	      0.02000053	      0.25287534	      0.78989281	      0.90392168	      0.04734706	      0.10590327	      0.02000041	      0.02000130	      0.02000051	      0.00473321	      0.00890811	     -0.00107667	     -0.00468625	     -0.00569507	      0.00297666	     -0.03126058	      0.07943820	     -0.01358176	      0.24423747	     -0.34440510	      0.00008049	     -0.45073284	      3.45069492	      2.27123614	     -0.15087630	      2.20015420	     -0.90963233
      1.00800000	      0.02001167	      0.57797579	      0.02002119	      0.02003009	      0.15390232	      0.32578473	      0.76657895	      0.02152273	      0.02000059	      0.02001073	      0.02018029	      0.08460409	      0.02000823	      0.75108591	      0.02394369	      0.06728296	      0.02001491	      0.02017078	      0.02100746	      0.25022597	      0.65021408	      0.02003264	      0.14081972	      0.02000016	      0.02000158	      0.26985625	      0.02000040	      0.02000066	      0.02000054	      0.26054245	      0.78279310	      0.89071820	      0.03352479	      0.10202102	      0.02000041	      0.02000128	      0.02000052	      0.00455599	      0.00918248	     -0.00077347	     -0.00585203	     -0.00478632	      0.00339372	     -0.03122622	      0.08006308	     -0.01407161	      0.24373379	     -0.33494136	      0.00357369	     -0.44299837	      3.42444558	      2.25852462	     -0.14424386	      2.16757417	     -0.91167214
      1.01200000	      0.02001240	      0.56888544	      0.02002023	      0.02002854	      0.15467321	      0.32484143	      0.77851384	      0.02543720	      0.02000059	      0.02001005	      0.02017817	      0.06164482	      0.02000798	      0.74601529	      0.02387856	      0.06343138	      0.02001448	      0.02017370	      0.02102166	      0.25320976	      0.65519649	      0.02003259	      0.14507485	      0.02000016	      0.02000158	      0.26429882	      0.02000040	      0.02000067	      0.02000054	      0.26762112	      0.77452185	      0.87419878	      0.02254981	      0.09695532	      0.02000041	      0.02000126	      0.02000053	      0.00437870	      0.00945215	     -0.00046074	     -0.00698752	     -0.00395569	      0.00376246	     -0.03123872	      0.08069152	     -0.01454258	      0.24336137	     -0.32735635	      0.00512190	     -0.43493609	      3.39535812	      2.24236291	     -0.13671334	      2.12951981	     -0.91330273
      1.01600000	      0.02001278	      0.56173807	      0.02001973	      0.02002776	      0.15567387	      0.32627182	      0.78824542	      0.03123804	      0.02000059	      0.02000942	      0.02018153	      0.03855950	      0.02000773	      0.74210623	      0.02383519	      0.06027261	      0.02001408	      0.02017679	      0.02103639	      0.25642350	      0.66101675	      0.02003267	      0.15053611	      0.02000016	      0.02000159	      0.25842269	      0.02000040	      0.02000068	      0.02000055	      0.27278860	      0.76181998	      0.85623012	      0.02022349	      0.08994613	      0.02000042	      0.02000126	      0.02000054	      0.00420403	      0.00971755	     -0.00014345	     -0.00807715	     -0.00321111	      0.00407095	     -0.03137977	      0.08141327	     -0.01502184	      0.24359182	     -0.32197114	      0.00489664	     -0.42746975	      3.36984610	      2.22022862	     -0.12973127	      2.08444477	     -0.91443051
      1.02000000	      0.02001385	      0.55720148	      0.02001998	      0.02002846	      0.15697043	      0.33360282	      0.79329854	      0.03939349	      0.02000059	      0.02000798	      0.02017932	      0.02018824	      0.02000748	      0.73969425	      0.02373630	      0.05651404	      0.02001365	      0.02017587	      0.02102112	      0.26004304	      0.66796446	      0.02003246	      0.15442199	      0.02000016	      0.02000158	      0.25253357	      0.02000040	      0.02000069	      0.02000056	      0.27672673	      0.74730469	      0.83503154	      0.02007080	      0.08256065	      0.02000042	      0.02000120	      0.02000054	      0.00403480	      0.00997653	      0.00017307	     -0.00910304	     -0.00255912	      0.00430880	     -0.03144826	      0.08235395	     -0.01547359	      0.24631169	     -0.30372468	     -0.00421303	     -0.42059049	      3.34703349	      2.19412680	     -0.12408383	      2.03698466	     -0.91398051
      1.02400000	      0.02002005	      0.56005288	      0.02002295	      0.02003439	      0.15920514	      0.36104790	      0.78249955	      0.05457116	      0.02000059	      0.02000445	      0.02014237	      0.02001032	      0.02000719	      0.74166818	      0.02350102	      0.04900801	      0.02001301	      0.02016362	      0.02095200	      0.26534565	      0.67887942	      0.02003051	      0.15028483	      0.02000016	      0.02000154	      0.24676322	      0.02000039	      0.02000069	      0.02000057	      0.28022103	      0.73645252	      0.79846601	      0.02004384	      0.07466339	      0.02000043	      0.02000097	      0.02000053	      0.00387417	      0.01022859	      0.00048335	     -0.01004562	     -0.00200458	      0.00446769	     -0.03103979	      0.08407166	     -0.01586199	      0.25790129	     -0.23455937	     -0.04573760	     -0.41441103	      3.32738678	      2.16815155	     -0.11836043	      1.98907545	     -0.91353362
      1.02800000	      0.02003278	      0.56298975	      0.02002693	      0.02004353	      0.16130164	      0.38725125	      0.77146876	      0.06621153	      0.02000058	      0.02000322	      0.02011691	      0.02000585	      0.02000692	      0.74347990	      0.02294479	      0.04232501	      0.02001247	      0.02014453	      0.02072862	      0.27004205	      0.68863544	      0.02002895	      0.14672588	      0.02000016	      0.02000150	      0.24171810	      0.02000039	      0.02000069	      0.02000058	      0.28483492	      0.72746680	      0.76017423	      0.02003390	      0.06835237	      0.02000043	      0.02000084	      0.02000052	      0.00372266	      0.01043930	      0.00078194	     -0.01088421	     -0.00155032	      0.00454170	     -0.03069540	      0.08568371	     -0.01619243	      0.26877198	     -0.17219476	     -0.08455871	     -0.40690952	      3.29382325	      2.14520826	     -0.11316537	      1.93670143	     -0.89998432
      1.03200000	      0.02015098	      0.56468580	      0.02003264	      0.02005971	      0.16336063	      0.41394037	      0.75975003	      0.08360539	      0.02000058	      0.02000249	      0.02011061	      0.02000401	      0.02000666	      0.74489750	      0.02324674	      0.03555432	      0.02001197	      0.02015188	      0.02090058	      0.27481435	      0.69854235	      0.02002750	      0.14277754	      0.02000015	      0.02000146	      0.23613317	      0.02000039	      0.02000069	      0.02000059	      0.28752102	      0.71469322	      0.72681291	      0.02002613	      0.05916754	      0.02000044	      0.02000072	      0.02000051	      0.00358863	      0.01068562	      0.00106339	     -0.01159841	     -0.00119645	      0.00452715	     -0.03030982	      0.08728520	     -0.01651479	      0.28014607	     -0.10532333	     -0.12497355	     -0.40265047	      3.28307995	      2.11589198	     -0.10740510	      1.89003551	     -0.90549559
      1.03600000	      0.03244524	      0.56387900	      0.02004344	      0.02012290	      0.16533729	      0.43929585	      0.74769007	      0.08595749	      0.02000058	      0.02000211	      0.02011046	      0.02000321	      0.02000645	      0.74587272	      0.02320169	      0.03346790	      0.02001165	      0.02015091	      0.02088647	      0.27935573	      0.70840770	      0.02002744	      0.14963920	      0.02000015	      0.02000142	      0.23075037	      0.02000038	      0.02000069	      0.02000059	      0.28950330	      0.70109762	      0.69552794	      0.02002126	      0.05046491	      0.02000044	      0.02000065	      0.02000050	      0.00346969	      0.01091411	      0.00132251	     -0.01217073	     -0.00093992	      0.00442253	     -0.03070127	      0.08851294	     -0.01699648	      0.29023955	     -0.05453622	     -0.16032718	     -0.39897697	      3.27333970	      2.08670928	     -0.10171385	      1.84476907	     -0.90721310
      1.04000000	      0.05269954	      0.56098262	      0.02006570	      0.02067232	      0.16721651	      0.46298856	      0.73571587	      0.07896330	      0.02000058	      0.02000188	      0.02010799	      0.02000276	      0.02000626	      0.74671200	      0.02110415	      0.03408720	      0.02001146	      0.02013495	      0.02032180	      0.28350926	      0.71776680	      0.02002825	      0.16342672	      0.02000015	      0.02000139	      0.22564857	      0.02000038	      0.02000070	      0.02000060	      0.29157259	      0.68759552	      0.66702666	      0.02001788	      0.04173050	      0.02000044	      0.02000061	      0.02000050	      0.00336646	      0.01112811	      0.00155535	     -0.01258994	     -0.00077475	      0.00422891	     -0.03160152	      0.08949218	     -0.01756036	      0.29915265	     -0.01542128	     -0.19131883	     -0.39607471	      3.26584907	      2.05811988	     -0.09606664	      1.80048613	     -0.90893013
      1.04400000	      0.07377875	      0.55487485	      0.02009883	      0.03737703	      0.16944243	      0.48125869	      0.72755045	      0.07600481	      0.02000057	      0.02000173	      0.02010803	      0.02000249	      0.02000606	      0.75021927	      0.02106801	      0.03283416	      0.02001118	      0.02013491	      0.02032281	      0.28783141	      0.72770213	      0.02002816	      0.17038626	      0.02000015	      0.02000138	      0.22083822	      0.02000037	      0.02000071	      0.02000061	      0.29367666	      0.67376401	      0.64322283	      0.02001554	      0.03336482	      0.02000045	      0.02000058	      0.02000050	      0.00327812	      0.01132562	      0.00176022	     -0.01285403	     -0.00069285	      0.00395047	     -0.03208215	      0.09083113	     -0.01796487	      0.30593638	      0.01460763	     -0.21467743	     -0.39385590	      3.25978186	      2.03016229	     -0.09038662	      1.75720256	     -0.90956280
      1.04800000	      0.09425529	      0.54761506	      0.02021160	      0.05683565	      0.17159300	      0.49718179	      0.72031706	      0.07487755	      0.02000057	      0.02000161	      0.02010858	      0.02000229	      0.02000588	      0.75382781	      0.02247923	      0.03129202	      0.02001090	      0.02013665	      0.02055452	      0.29188672	      0.73702893	      0.02002789	      0.17560472	      0.02000015	      0.02000136	      0.21621626	      0.02000037	      0.02000071	      0.02000061	      0.29556734	      0.65969669	      0.62270818	      0.02001377	      0.02635460	      0.02000045	      0.02000055	      0.02000050	      0.00320369	      0.01151206	      0.00193843	     -0.01297178	     -0.00068491	      0.00359481	     -0.03247269	      0.09220974	     -0.01832790	      0.31172357	      0.04105110	     -0.23494217	     -0.39270696	      3.25803713	      2.00216549	     -0.08464094	      1.71528243	     -0.91084853
      1.05200000	      0.11356060	      0.54000126	      0.02047438	      0.07513983	      0.17353216	      0.51180306	      0.71317825	      0.07470981	      0.02000057	      0.02000152	      0.02010655	      0.02000214	      0.02000572	      0.75704269	      0.02104912	      0.02958532	      0.02001067	      0.02013465	      0.02032509	      0.29543854	      0.74527571	      0.02002768	      0.18066721	      0.02000014	      0.02000134	      0.21181178	      0.02000036	      0.02000071	      0.02000062	      0.29733243	      0.64566955	      0.60458166	      0.02001237	      0.02081266	      0.02000045	      0.02000053	      0.02000050	      0.00314134	      0.01168707	      0.00209463	     -0.01296163	     -0.00074097	      0.00317326	     -0.03280835	      0.09341488	     -0.01861881	      0.31702516	      0.06564494	     -0.25364626	     -0.39244784	      3.25952130	      1.97410239	     -0.07897611	      1.67408203	     -0.91172663
      1.05600000	      0.13273518	      0.53126594	      0.02719654	      0.09014793	      0.17544948	      0.52458212	      0.70686880	      0.07625560	      0.02000057	      0.02000145	      0.02011187	      0.02000202	      0.02000557	      0.76002236	      0.02291296	      0.02816960	      0.02001042	      0.02014339	      0.02073475	      0.29924332	      0.75393092	      0.02002740	      0.18457684	      0.02000014	      0.02000133	      0.20747766	      0.02000035	      0.02000072	      0.02000062	      0.29864993	      0.63100540	      0.58874261	      0.02001121	      0.02071259	      0.02000045	      0.02000052	      0.02000050	      0.00308944	      0.01185581	      0.00223634	     -0.01284799	     -0.00085074	      0.00270079	     -0.03305383	      0.09465970	     -0.01892807	      0.32157960	      0.08759964	     -0.26994327	     -0.39324222	      3.26517999	      1.94489666	     -0.07317093	      1.63279582	     -0.91298060
      1.06000000	      0.15122984	      0.52213724	      0.03778189	      0.10314576	      0.17729697	      0.53608521	      0.70099127	      0.07871837	      0.02000057	      0.02000139	      0.02011205	      0.02000192	      0.02000544	      0.76299326	      0.02311122	      0.02641291	      0.02001019	      0.02014770	      0.02082864	      0.30298004	      0.76240832	      0.02002706	      0.18773429	      0.02000014	      0.02000131	      0.20337178	      0.02000035	      0.02000072	      0.02000062	      0.30012852	      0.61688427	      0.57379164	      0.02001026	      0.02028742	      0.02000045	      0.02000050	      0.02000050	      0.00304559	      0.01201227	      0.00237298	     -0.01265664	     -0.00100390	      0.00219559	     -0.03323794	      0.09587697	     -0.01921983	      0.32563593	      0.10755014	     -0.28457904	     -0.39444259	      3.26984720	      1.91516958	     -0.06750315	      1.59037485	     -0.91092112
      1.06400000	      0.17075002	      0.51222196	      0.05006402	      0.11645324	      0.17911277	      0.54742781	      0.69486297	      0.08254957	      0.02000057	      0.02000134	      0.02010294	      0.02000183	      0.02000531	      0.76645443	      0.02107048	      0.02296232	      0.02000998	      0.02013467	      0.02032945	      0.30649563	      0.77052677	      0.02002682	      0.19160557	      0.02000014	      0.02000130	      0.19903506	      0.02000034	      0.02000072	      0.02000063	      0.30084562	      0.60196809	      0.55978105	      0.02000940	      0.02013264	      0.02000045	      0.02000049	      0.02000050	      0.00300923	      0.01217785	      0.00251471	     -0.01241087	     -0.00119031	      0.00167814	     -0.03349048	      0.09704096	     -0.01949936	      0.32970947	      0.12808941	     -0.29927890	     -0.39699509	      3.28133653	      1.88212131	     -0.06116653	      1.54824671	     -0.91287852
      1.06800000	      0.19016016	      0.50284156	      0.06265666	      0.12986211	      0.18082195	      0.55860705	      0.68800489	      0.08595119	      0.02000057	      0.02000129	      0.02010174	      0.02000176	      0.02000520	      0.76880413	      0.02106751	      0.02130939	      0.02000977	      0.02013499	      0.02033104	      0.31047350	      0.77935358	      0.02002660	      0.19481760	      0.02000014	      0.02000128	      0.19478184	      0.02000033	      0.02000072	      0.02000063	      0.30156730	      0.58753503	      0.54465911	      0.02000868	      0.02010267	      0.02000046	      0.02000048	      0.02000050	      0.00297744	      0.01233173	      0.00267135	     -0.01212865	     -0.00140016	      0.00117016	     -0.03362317	      0.09816327	     -0.01983109	      0.33367590	      0.14824713	     -0.31391530	     -0.39964777	      3.28949845	      1.84698284	     -0.05556355	      1.50321815	     -0.90914466
      1.07200000	      0.20871701	      0.49479656	      0.07539261	      0.14327880	      0.18243641	      0.56973024	      0.68048911	      0.08810079	      0.02000056	      0.02000124	      0.02010769	      0.02000169	      0.02000511	      0.76989249	      0.02323116	      0.02209830	      0.02000954	      0.02015341	      0.02092483	      0.31506793	      0.78916663	      0.02002633	      0.19683880	      0.02000014	      0.02000127	      0.19083129	      0.02000033	      0.02000073	      0.02000063	      0.30342743	      0.57513640	      0.52774264	      0.02000811	      0.02008584	      0.02000046	      0.02000047	      0.02000051	      0.00294839	      0.01246128	      0.00285135	     -0.01182122	     -0.00162415	      0.00069322	     -0.03358521	      0.09926702	     -0.02022343	      0.33755272	      0.16747961	     -0.32842432	     -0.40125139	      3.28542714	      1.81148036	     -0.05049209	      1.45223755	     -0.89520186
      1.07600000	      0.23124566	      0.48554218	      0.09035258	      0.15905110	      0.18425526	      0.58225415	      0.67234693	      0.09221738	      0.02000056	      0.02000120	      0.02010440	      0.02000161	      0.02000501	      0.77206085	      0.02312800	      0.02118049	      0.02000932	      0.02015144	      0.02089175	      0.32008652	      0.80008586	      0.02002621	      0.20050190	      0.02000014	      0.02000126	      0.18582571	      0.02000032	      0.02000073	      0.02000064	      0.30255941	      0.55894680	      0.51295385	      0.02000751	      0.02007025	      0.02000046	      0.02000045	      0.02000051	      0.00292492	      0.01262740	      0.00306079	     -0.01149349	     -0.00185318	      0.00026716	     -0.03368076	      0.10043059	     -0.02067271	      0.34220687	      0.19025033	     -0.34512697	     -0.40542558	      3.29825578	      1.76731488	     -0.04474785	      1.40403771	     -0.89268311
      1.08000000	      0.25546456	      0.47644440	      0.10658852	      0.17609264	      0.18615131	      0.59557555	      0.66353962	      0.09657408	      0.02000056	      0.02000115	      0.02011269	      0.02000155	      0.02000492	      0.77404831	      0.02378515	      0.02087511	      0.02000911	      0.02018933	      0.02129872	      0.32575568	      0.81230612	      0.02002614	      0.20425906	      0.02000014	      0.02000124	      0.18032218	      0.02000031	      0.02000073	      0.02000064	      0.30056049	      0.54153612	      0.49809618	      0.02000696	      0.02005950	      0.02000046	      0.02000044	      0.02000051	      0.00290472	      0.01279955	      0.00330252	     -0.01114607	     -0.00207797	     -0.00009173	     -0.03374063	      0.10163274	     -0.02119223	      0.34725081	      0.21439841	     -0.36300359	     -0.41037915	      3.31367583	      1.71802771	     -0.03967742	      1.35471653	     -0.89000289
      1.08400000	      0.27951255	      0.46797486	      0.12349710	      0.19368701	      0.18799328	      0.60902607	      0.65416580	      0.10051112	      0.02000056	      0.02000111	      0.02009721	      0.02000148	      0.02000484	      0.77585662	      0.02237434	      0.02024840	      0.02000890	      0.02014140	      0.02060875	      0.33149609	      0.82462184	      0.02002604	      0.20760803	      0.02000013	      0.02000122	      0.17468166	      0.02000031	      0.02000073	      0.02000064	      0.29886992	      0.52565723	      0.48081518	      0.02000650	      0.02005176	      0.02000046	      0.02000043	      0.02000051	      0.00288626	      0.01295842	      0.00357583	     -0.01077774	     -0.00228901	     -0.00037197	     -0.03375269	      0.10280316	     -0.02171968	      0.35232714	      0.23843995	     -0.38112240	     -0.41477416	      3.32160126	      1.66734996	     -0.03462908	      1.30158536	     -0.88096011
      1.08800000	      0.30627993	      0.45892384	      0.14175651	      0.21269494	      0.18993151	      0.62330494	      0.64410425	      0.10546098	      0.02000056	      0.02000107	      0.02009995	      0.02000142	      0.02000477	      0.77739801	      0.02309376	      0.02022153	      0.02000868	      0.02016331	      0.02099424	      0.33797180	      0.83843639	      0.02002605	      0.21149304	      0.02000013	      0.02000120	      0.16820089	      0.02000030	      0.02000073	      0.02000064	      0.29551971	      0.50805119	      0.46448617	      0.02000605	      0.02004524	      0.02000046	      0.02000041	      0.02000051	      0.00287077	      0.01313990	      0.00387695	     -0.01038780	     -0.00247697	     -0.00056728	     -0.03375610	      0.10401181	     -0.02233325	      0.35783005	      0.26451767	     -0.40063985	     -0.42082057	      3.33944457	      1.61139354	     -0.02889554	      1.25045478	     -0.87950826
      1.09200000	      0.33143984	      0.45102719	      0.15991359	      0.23143872	      0.19174565	      0.63718788	      0.63386566	      0.10955254	      0.02000056	      0.02000103	      0.02009662	      0.02000137	      0.02000470	      0.77852723	      0.02277339	      0.02013564	      0.02000848	      0.02015719	      0.02087693	      0.34432024	      0.85190372	      0.02002603	      0.21458251	      0.02000013	      0.02000119	      0.16187548	      0.02000029	      0.02000073	      0.02000065	      0.29304605	      0.49278330	      0.44611641	      0.02000569	      0.02004062	      0.02000046	      0.02000040	      0.02000051	      0.00285496	      0.01329715	      0.00420017	     -0.00997769	     -0.00263324	     -0.00067600	     -0.03368500	      0.10515647	     -0.02293111	      0.36310330	      0.28911863	     -0.41954188	     -0.42572599	      3.34601389	      1.55649215	     -0.02380121	      1.19563552	     -0.86810758
      1.09600000	      0.35846260	      0.44251905	      0.17887702	      0.25104048	      0.19360427	      0.65145173	      0.62328656	      0.11476211	      0.02000056	      0.02000100	      0.02009396	      0.02000132	      0.02000464	      0.77955897	      0.02226410	      0.02009818	      0.02000829	      0.02014809	      0.02067623	      0.35102702	      0.86614816	      0.02002610	      0.21824418	      0.02000013	      0.02000117	      0.15487437	      0.02000029	      0.02000073	      0.02000065	      0.28914356	      0.47615771	      0.42924631	      0.02000534	      0.02003651	      0.02000046	      0.02000039	      0.02000050	      0.00284005	      0.01347541	      0.00453913	     -0.00955154	     -0.00275027	     -0.00069965	     -0.03363298	      0.10630231	     -0.02357578	      0.36860022	      0.31494492	     -0.43920584	     -0.43223142	      3.36249470	      1.49828861	     -0.01789306	      1.14397645	     -0.86433109
      1.10000000	      0.38332377	      0.43515785	      0.19724994	      0.26989308	      0.19529988	      0.66497902	      0.61277821	      0.11913844	      0.02000056	      0.02000097	      0.02009302	      0.02000127	      0.02000459	      0.78007510	      0.02220221	      0.02008284	      0.02000811	      0.02015084	      0.02069409	      0.35745386	      0.87973692	      0.02002615	      0.22109193	      0.02000013	      0.02000115	      0.14820389	      0.02000028	      0.02000073	      0.02000065	      0.28627905	      0.46191336	      0.41117421	      0.02000506	      0.02003357	      0.02000046	      0.02000038	      0.02000051	      0.00282257	      0.01362982	      0.00488825	     -0.00911574	     -0.00282192	     -0.00064102	     -0.03350976	      0.10736074	     -0.02418819	      0.37370509	      0.33870039	     -0.45777179	     -0.43760094	      3.36854723	      1.44245771	     -0.01270278	      1.08990316	     -0.85125807
      1.10400000	      0.40963251	      0.42733159	      0.21614701	      0.28933647	      0.19705709	      0.67881206	      0.60229927	      0.12464836	      0.02000056	      0.02000094	      0.02011836	      0.02000123	      0.02000455	      0.78065252	      0.02397599	      0.02008874	      0.02000794	      0.02031514	      0.02185525	      0.36416051	      0.89399623	      0.02002633	      0.22454859	      0.02000012	      0.02000114	      0.14099221	      0.02000027	      0.02000073	      0.02000065	      0.28174459	      0.44549533	      0.39606320	      0.02000480	      0.02003088	      0.02000046	      0.02000037	      0.02000050	      0.00280353	      0.01380571	      0.00524350	     -0.00867804	     -0.00284365	     -0.00050274	     -0.03342144	      0.10842814	     -0.02483419	      0.37900646	      0.36327342	     -0.47684597	     -0.44468770	      3.38554121	      1.38372286	     -0.00751498	      1.04033515	     -0.84532399
      1.10800000	      0.43353554	      0.42049995	      0.23421191	      0.30777074	      0.19862780	      0.69171914	      0.59192214	      0.12928317	      0.02000056	      0.02000091	      0.02010847	      0.02000120	      0.02000451	      0.78076260	      0.02362147	      0.02006926	      0.02000779	      0.02028606	      0.02168786	      0.37040988	      0.90726234	      0.02002641	      0.22710842	      0.02000012	      0.02000112	      0.13423239	      0.02000027	      0.02000073	      0.02000066	      0.27853413	      0.43186547	      0.37953321	      0.02000458	      0.02002883	      0.02000046	      0.02000036	      0.02000050	      0.00277979	      0.01395843	      0.00560240	     -0.00824644	     -0.00281262	     -0.00028706	     -0.03326727	      0.10939551	     -0.02542434	      0.38380532	      0.38554095	     -0.49459954	     -0.45052303	      3.39196960	      1.32828160	     -0.00267802	      0.98836414	     -0.83061780
      1.11200000	      0.45865849	      0.41284368	      0.25256289	      0.32651150	      0.20018229	      0.70458276	      0.58133216	      0.13498082	      0.02000056	      0.02000089	      0.02013304	      0.02000117	      0.02000447	      0.78066519	      0.02434754	      0.02006604	      0.02000764	      0.02045116	      0.02232304	      0.37670007	      0.92075636	      0.02002661	      0.23002295	      0.02000012	      0.02000111	      0.12701840	      0.02000026	      0.02000072	      0.02000066	      0.27396946	      0.41694661	      0.36429243	      0.02000437	      0.02002691	      0.02000046	      0.02000035	      0.02000050	      0.00275295	      0.01413262	      0.00596344	     -0.00782822	     -0.00272786	      0.00000354	     -0.03313763	      0.11033074	     -0.02600791	      0.38860952	      0.40839524	     -0.51256517	     -0.45795107	      3.40866704	      1.27103751	      0.00272953	      0.94055399	     -0.82313278
      1.11600000	      0.48165195	      0.40626382	      0.27013215	      0.34433146	      0.20164573	      0.71683564	      0.57116685	      0.13987178	      0.02000056	      0.02000087	      0.02009047	      0.02000114	      0.02000444	      0.78059288	      0.02079752	      0.02005183	      0.02000751	      0.02015226	      0.02035550	      0.38261973	      0.93345073	      0.02002669	      0.23219784	      0.02000012	      0.02000110	      0.12026176	      0.02000026	      0.02000072	      0.02000066	      0.27048685	      0.40387352	      0.34924556	      0.02000419	      0.02002541	      0.02000046	      0.02000034	      0.02000050	      0.00272114	      0.01428809	      0.00632553	     -0.00742899	     -0.00259034	      0.00036584	     -0.03296117	      0.11121924	     -0.02655514	      0.39302435	      0.42914489	     -0.52945598	     -0.46423905	      3.41606722	      1.21682164	      0.00757168	      0.89123293	     -0.80802562
      1.12000000	      0.50599799	      0.39895172	      0.28795405	      0.36247408	      0.20315040	      0.72924123	      0.56107144	      0.14585766	      0.02000056	      0.02000085	      0.02010033	      0.02000111	      0.02000441	      0.78049470	      0.02307529	      0.02004825	      0.02000738	      0.02027869	      0.02154415	      0.38870169	      0.94653632	      0.02002687	      0.23484260	      0.02000012	      0.02000108	      0.11305941	      0.02000025	      0.02000072	      0.02000066	      0.26555099	      0.38892170	      0.33671233	      0.02000402	      0.02002394	      0.02000046	      0.02000033	      0.02000050	      0.00268709	      0.01446798	      0.00668792	     -0.00705189	     -0.00240299	      0.00079600	     -0.03281648	      0.11211956	     -0.02710770	      0.39755403	      0.45053956	     -0.54667486	     -0.47219497	      3.43427908	      1.16111230	      0.01310974	      0.84682178	     -0.80091947
      1.12400000	      0.52695067	      0.39303782	      0.30441883	      0.37902456	      0.20444948	      0.74048723	      0.55133764	      0.15040912	      0.02000056	      0.02000084	      0.02009798	      0.02000109	      0.02000439	      0.78009248	      0.02293135	      0.02004442	      0.02000726	      0.02027755	      0.02151606	      0.39406123	      0.95818543	      0.02002693	      0.23611753	      0.02000012	      0.02000107	      0.10668661	      0.02000025	      0.02000072	      0.02000066	      0.26268855	      0.37745141	      0.32238083	      0.02000389	      0.02002288	      0.02000047	      0.02000032	      0.02000050	      0.00264951	      0.01461561	      0.00705043	     -0.00669737	     -0.00217057	      0.00129009	     -0.03259230	      0.11291780	     -0.02755363	      0.40141710	      0.46879670	     -0.56206196	     -0.47803865	      3.43710134	      1.11065289	      0.01766343	      0.79887368	     -0.78119441
      1.12800000	      0.54523923	      0.38820529	      0.31967463	      0.39418882	      0.20558315	      0.75076230	      0.54197455	      0.15387740	      0.02000056	      0.02000082	      0.02010842	      0.02000108	      0.02000437	      0.77943737	      0.02332755	      0.02004197	      0.02000716	      0.02037386	      0.02187480	      0.39883941	      0.96863625	      0.02002690	      0.23630128	      0.02000012	      0.02000107	      0.10098379	      0.02000025	      0.02000072	      0.02000066	      0.26146464	      0.36866408	      0.30696336	      0.02000378	      0.02002208	      0.02000047	      0.02000032	      0.02000051	      0.00261079	      0.01473990	      0.00741368	     -0.00636361	     -0.00189939	      0.00184447	     -0.03230228	      0.11363809	     -0.02791105	      0.40472319	      0.48447115	     -0.57591419	     -0.48227775	      3.42865247	      1.06471082	      0.02145430	      0.74877488	     -0.75222752
      1.13200000	      0.56640237	      0.38188704	      0.33552093	      0.41011543	      0.20688970	      0.76166992	      0.53285716	      0.15936800	      0.02000056	      0.02000081	      0.02009105	      0.02000106	      0.02000435	      0.77939203	      0.02242867	      0.02003883	      0.02000706	      0.02023812	      0.02128469	      0.40389723	      0.97988792	      0.02002690	      0.23746676	      0.02000012	      0.02000106	      0.09442462	      0.02000024	      0.02000072	      0.02000066	      0.25766299	      0.35605121	      0.29566626	      0.02000367	      0.02002117	      0.02000047	      0.02000031	      0.02000051	      0.00257618	      0.01490915	      0.00777891	     -0.00604787	     -0.00159644	      0.00245554	     -0.03210478	      0.11442831	     -0.02828271	      0.40837471	      0.50192647	     -0.59072246	     -0.48949357	      3.44015393	      1.01614156	      0.02663344	      0.70730268	     -0.73863797
      1.13600000	      0.58913672	      0.37467740	      0.35141957	      0.42622819	      0.20833679	      0.77292940	      0.52415879	      0.16613572	      0.02000057	      0.02000080	      0.02011783	      0.02000104	      0.02000432	      0.77970475	      0.02292370	      0.02004045	      0.02000696	      0.02033290	      0.02163508	      0.40924157	      0.99132881	      0.02002707	      0.23911514	      0.02000012	      0.02000105	      0.08733460	      0.02000024	      0.02000071	      0.02000066	      0.25224243	      0.34108460	      0.28717200	      0.02000356	      0.02002029	      0.02000047	      0.02000031	      0.02000050	      0.00254685	      0.01510767	      0.00814762	     -0.00574796	     -0.00126849	      0.00311904	     -0.03195277	      0.11528571	     -0.02866137	      0.41220562	      0.52008964	     -0.60592065	     -0.49864705	      3.46415879	      0.96715974	      0.03279978	      0.67238783	     -0.73464217
      1.14000000	      0.60863403	      0.36800665	      0.36478920	      0.44012370	      0.21027411	      0.78442167	      0.51688248	      0.17073453	      0.02000056	      0.02000079	      0.02009042	      0.02000102	      0.02000429	      0.77890019	      0.02201924	      0.02003509	      0.02000682	      0.02021968	      0.02112372	      0.41712890	      0.99827859	      0.02002667	      0.23955819	      0.02000011	      0.02000104	      0.08105845	      0.02000024	      0.02000071	      0.02000066	      0.24901388	      0.32981984	      0.27566757	      0.02000347	      0.02001964	      0.02000047	      0.02000030	      0.02000050	      0.00252161	      0.01527596	      0.00852130	     -0.00546301	     -0.00092162	      0.00382966	     -0.03156158	      0.11649351	     -0.02923618	      0.41605327	      0.53529573	     -0.62010062	     -0.50565656	      3.47365624	      0.92463499	      0.03795805	      0.63486092	     -0.71890172
      1.14400000	      0.62995460	      0.35859303	      0.37625630	      0.45329317	      0.21372145	      0.79904296	      0.51177412	      0.17517707	      0.02000056	      0.02000077	      0.02011341	      0.02000100	      0.02000422	      0.77648576	      0.02307382	      0.02003490	      0.02000659	      0.02046293	      0.02209484	      0.43191195	      0.99937736	      0.02002634	      0.24083403	      0.02000011	      0.02000103	      0.07415115	      0.02000023	      0.02000071	      0.02000065	      0.24400870	      0.31667343	      0.26434449	      0.02000337	      0.02001897	      0.02000047	      0.02000029	      0.02000050	      0.00250415	      0.01547589	      0.00890131	     -0.00519332	     -0.00056135	      0.00458098	     -0.03088673	      0.11864169	     -0.03043967	      0.42142653	      0.55162549	     -0.63643511	     -0.51478278	      3.49685363	      0.88233562	      0.04409654	      0.60476187	     -0.71335602
      1.14800000	      0.64843545	      0.35086628	      0.38653764	      0.46497759	      0.21692864	      0.81260165	      0.50715188	      0.17849853	      0.02000056	      0.02000076	      0.02007811	      0.02000099	      0.02000416	      0.77450736	      0.02049245	      0.02002659	      0.02000636	      0.02017055	      0.02037744	      0.44541371	      0.99993545	      0.02002535	      0.24078312	      0.02000011	      0.02000102	      0.06796325	      0.02000023	      0.02000070	      0.02000065	      0.24115016	      0.30656850	      0.25150340	      0.02000330	      0.02001849	      0.02000046	      0.02000029	      0.02000050	      0.00249261	      0.01564862	      0.00928886	     -0.00493952	     -0.00019310	      0.00536553	     -0.03017967	      0.12063822	     -0.03145176	      0.42616875	      0.56513687	     -0.65099492	     -0.52173901	      3.50589223	      0.84638166	      0.04940634	      0.57237774	     -0.69709372
      1.15200000	      0.66886904	      0.34223191	      0.39663577	      0.47687326	      0.22067355	      0.82754037	      0.50368900	      0.18288478	      0.02000055	      0.02000075	      0.02007470	      0.02000097	      0.02000409	      0.77289733	      0.02130301	      0.02002396	      0.02000614	      0.02021717	      0.02100820	      0.46072226	      0.99995583	      0.02002462	      0.24136865	      0.02000011	      0.02000101	      0.06109352	      0.02000023	      0.02000070	      0.02000065	      0.23616540	      0.29305661	      0.24156534	      0.02000323	      0.02001802	      0.02000046	      0.02000028	      0.02000050	      0.00249005	      0.01585292	      0.00968481	     -0.00470157	      0.00017759	      0.00617484	     -0.02947461	      0.12300067	     -0.03261009	      0.43160533	      0.57974347	     -0.66662015	     -0.53072347	      3.52777939	      0.81026885	      0.05483188	      0.54799326	     -0.68996149
