# Supplementary material for: Hindlimb kinematics, kinetics and muscle dynamics during sit-to-stand and sit-to-walk transitions in emus (Dromaius novaehollandiae)
Source: J Exp Biol. 2024 Dec 2;227(24):jeb247519. doi: 10.1242/jeb.247519 (PMC11708823; doi:10.1242/jeb.247519)
Supplement: Dataset 1. [file jexbio-227-247519-Dataset1.zip › Dataset1/DataS1/Static Simulation/sts_exemplar_trial_STO_nominal/emu_osimm_tuneTSL_scaledR_STO_nominal_sts_controls.xml]

<?xml version="1.0" encoding="UTF-8" ?>
<OpenSimDocument Version="40500">
	<ControlSet name="Control Set">
		<objects>
			<ControlLinear name="IC_r">
				<is_model_control>true</is_model_control>
				<extrapolate>true</extrapolate>
				<default_min>0.02</default_min>
				<default_max>1</default_max>
				<filter_on>false</filter_on>
				<use_steps>false</use_steps>
				<x_nodes>
					<ControlLinearNode>
						<t>0</t>
						<value>0.13877835823714857</value>
					</ControlLinearNode>
					<ControlLinearNode>
						<t>0.0040000000000000001</t>
						<value>0.14069676467006342</value>
					</ControlLinearNode>
					<ControlLinearNode>
						<t>0.0080000000000000002</t>
						<value>0.14297971749222335</value>
					</ControlLinearNode>
					<ControlLinearNode>
						<t>0.012</t>
						<value>0.14564960701498939</value>
					</ControlLinearNode>
					<ControlLinearNode>
						<t>0.016</t>
						<value>0.14871766651339657</value>
					</ControlLinearNode>
					<ControlLinearNode>
						<t>0.02</t>
						<value>0.15220596593585184</value>
					</ControlLinearNode>
					<ControlLinearNode>
						<t>0.024</t>
						<value>0.15614339388385071</value>
					</ControlLinearNode>
					<ControlLinearNode>
						<t>0.028000000000000001</t>
						<value>0.15997601254900268</value>
					</ControlLinearNode>
					<ControlLinearNode>
						<t>0.032000000000000001</t>
						<value>0.16497465707324963</value>
					</ControlLinearNode>
					<ControlLinearNode>
						<t>0.035999999999999997</t>
						<value>0.17058522478987748</value>
					</ControlLinearNode>
					<ControlLinearNode>
						<t>0.040000000000000001</t>
						<value>0.17683531007596218</value>
					</ControlLinearNode>
					<ControlLinearNode>
						<t>0.043999999999999997</t>
						<value>0.18380848849707393</value>
					</ControlLinearNode>
					<ControlLinearNode>
						<t>0.048000000000000001</t>
						<value>0.19148556990315052</value>
					</ControlLinearNode>
					<ControlLinearNode>
						<t>0.051999999999999998</t>
						<value>0.20000447486768133</value>
					</ControlLinearNode>
					<ControlLinearNode>
						<t>0.056000000000000001</t>
						<value>0.20887846889202388</value>
					</ControlLinearNode>
					<ControlLinearNode>
						<t>0.059999999999999998</t>
						<value>0.21928341680965671</value>
					</ControlLinearNode>
					<ControlLinearNode>
						<t>0.064000000000000001</t>
						<value>0.23065952230739481</value>
					</ControlLinearNode>
					<ControlLinearNode>
						<t>0.068000000000000005</t>
						<value>0.24310384605269986</value>
					</ControlLinearNode>
					<ControlLinearNode>
						<t>0.071999999999999995</t>
						<value>0.25666439128893226</value>
					</ControlLinearNode>
					<ControlLinearNode>
						<t>0.075999999999999998</t>
						<value>0.27135122473460582</value>
					</ControlLinearNode>
					<ControlLinearNode>
						<t>0.080000000000000002</t>
						<value>0.28735894329210071</value>
					</ControlLinearNode>
					<ControlLinearNode>
						<t>0.084000000000000005</t>
						<value>0.30455058011416258</value>
					</ControlLinearNode>
					<ControlLinearNode>
						<t>0.087999999999999995</t>
						<value>0.32299130858758646</value>
					</ControlLinearNode>
					<ControlLinearNode>
						<t>0.091999999999999998</t>
						<value>0.3416149501170625</value>
					</ControlLinearNode>
					<ControlLinearNode>
						<t>0.096000000000000002</t>
						<value>0.3624673572344877</value>
					</ControlLinearNode>
					<ControlLinearNode>
						<t>0.10000000000000001</t>
						<value>0.38430099965210429</value>
					</ControlLinearNode>
					<ControlLinearNode>
						<t>0.104</t>
						<value>0.4077612540095773</value>
					</ControlLinearNode>
					<ControlLinearNode>
						<t>0.108</t>
						<value>0.43111739044711217</value>
					</ControlLinearNode>
					<ControlLinearNode>
						<t>0.112</t>
						<value>0.45448832592069105</value>
					</ControlLinearNode>
					<ControlLinearNode>
						<t>0.11600000000000001</t>
						<value>0.47874054664234789</value>
					</ControlLinearNode>
					<ControlLinearNode>
						<t>0.12</t>
						<value>0.50340943639164659</value>
					</ControlLinearNode>
					<ControlLinearNode>
						<t>0.124</t>
						<value>0.52685033132675829</value>
					</ControlLinearNode>
					<ControlLinearNode>
						<t>0.128</t>
						<value>0.54736003627467467</value>
					</ControlLinearNode>
					<ControlLinearNode>
						<t>0.13200000000000001</t>
						<value>0.56701118486510982</value>
					</ControlLinearNode>
					<ControlLinearNode>
						<t>0.13600000000000001</t>
						<value>0.58412438393912036</value>
					</ControlLinearNode>
					<ControlLinearNode>
						<t>0.14000000000000001</t>
						<value>0.60246183998275904</value>
					</ControlLinearNode>
					<ControlLinearNode>
						<t>0.14399999999999999</t>
						<value>0.61629551882304634</value>
					</ControlLinearNode>
					<ControlLinearNode>
						<t>0.14799999999999999</t>
						<value>0.6314278191303998</value>
					</ControlLinearNode>
					<ControlLinearNode>
						<t>0.152</t>
						<value>0.64376732831285843</value>
					</ControlLinearNode>
					<ControlLinearNode>
						<t>0.156</t>
						<value>0.65381453433107228</value>
					</ControlLinearNode>
					<ControlLinearNode>
						<t>0.16</t>
						<value>0.65780216062197883</value>
					</ControlLinearNode>
					<ControlLinearNode>
						<t>0.16400000000000001</t>
						<value>0.66223787506935827</value>
					</ControlLinearNode>
					<ControlLinearNode>
						<t>0.16800000000000001</t>
						<value>0.66189329975520639</value>
					</ControlLinearNode>
					<ControlLinearNode>
						<t>0.17199999999999999</t>
						<value>0.6591613266164057</value>
					</ControlLinearNode>
					<ControlLinearNode>
						<t>0.17599999999999999</t>
						<value>0.65333318676737306</value>
					</ControlLinearNode>
					<ControlLinearNode>
						<t>0.17999999999999999</t>
						<value>0.64486831870277228</value>
					</ControlLinearNode>
					<ControlLinearNode>
						<t>0.184</t>
						<value>0.63526683433582209</value>
					</ControlLinearNode>
					<ControlLinearNode>
						<t>0.188</t>
						<value>0.63071304862582322</value>
					</ControlLinearNode>
					<ControlLinearNode>
						<t>0.192</t>
						<value>0.62425520461463768</value>
					</ControlLinearNode>
					<ControlLinearNode>
						<t>0.19600000000000001</t>
						<value>0.61465247217097796</value>
					</ControlLinearNode>
					<ControlLinearNode>
						<t>0.20000000000000001</t>
						<value>0.59983925107385538</value>
					</ControlLinearNode>
					<ControlLinearNode>
						<t>0.20399999999999999</t>
						<value>0.58465005740077891</value>
					</ControlLinearNode>
					<ControlLinearNode>
						<t>0.20799999999999999</t>
						<value>0.56742238143079571</value>
					</ControlLinearNode>
					<ControlLinearNode>
						<t>0.21199999999999999</t>
						<value>0.54548358302634881</value>
					</ControlLinearNode>
					<ControlLinearNode>
						<t>0.216</t>
						<value>0.52484268990969474</value>
					</ControlLinearNode>
					<ControlLinearNode>
						<t>0.22</t>
						<value>0.50175278942384272</value>
					</ControlLinearNode>
					<ControlLinearNode>
						<t>0.224</t>
						<value>0.47721282554916189</value>
					</ControlLinearNode>
					<ControlLinearNode>
						<t>0.22800000000000001</t>
						<value>0.45383288865060906</value>
					</ControlLinearNode>
					<ControlLinearNode>
						<t>0.23200000000000001</t>
						<value>0.42940704488482545</value>
					</ControlLinearNode>
					<ControlLinearNode>
						<t>0.23599999999999999</t>
						<value>0.40630108651573132</value>
					</ControlLinearNode>
					<ControlLinearNode>
						<t>0.23999999999999999</t>
						<value>0.38984839892036338</value>
					</ControlLinearNode>
					<ControlLinearNode>
						<t>0.24399999999999999</t>
						<value>0.38762063589168394</value>
					</ControlLinearNode>
					<ControlLinearNode>
						<t>0.248</t>
						<value>0.38593628054454365</value>
					</ControlLinearNode>
					<ControlLinearNode>
						<t>0.252</t>
						<value>0.3853077481340666</value>
					</ControlLinearNode>
					<ControlLinearNode>
						<t>0.25600000000000001</t>
						<value>0.38534261249265611</value>
					</ControlLinearNode>
					<ControlLinearNode>
						<t>0.26000000000000001</t>
						<value>0.38597897783768315</value>
					</ControlLinearNode>
					<ControlLinearNode>
						<t>0.26400000000000001</t>
						<value>0.38678062043088263</value>
					</ControlLinearNode>
					<ControlLinearNode>
						<t>0.26800000000000002</t>
						<value>0.38815230604719675</value>
					</ControlLinearNode>
					<ControlLinearNode>
						<t>0.27200000000000002</t>
						<value>0.38874195876609591</value>
					</ControlLinearNode>
					<ControlLinearNode>
						<t>0.27600000000000002</t>
						<value>0.38957305628910394</value>
					</ControlLinearNode>
					<ControlLinearNode>
						<t>0.28000000000000003</t>
						<value>0.38989375531416814</value>
					</ControlLinearNode>
					<ControlLinearNode>
						<t>0.28399999999999997</t>
						<value>0.3909110270102038</value>
					</ControlLinearNode>
					<ControlLinearNode>
						<t>0.28799999999999998</t>
						<value>0.39105395188286601</value>
					</ControlLinearNode>
					<ControlLinearNode>
						<t>0.29199999999999998</t>
						<value>0.39140575756889279</value>
					</ControlLinearNode>
					<ControlLinearNode>
						<t>0.29599999999999999</t>
						<value>0.39060107240607878</value>
					</ControlLinearNode>
					<ControlLinearNode>
						<t>0.29999999999999999</t>
						<value>0.39006058717783637</value>
					</ControlLinearNode>
					<ControlLinearNode>
						<t>0.30399999999999999</t>
						<value>0.38847338910914414</value>
					</ControlLinearNode>
					<ControlLinearNode>
						<t>0.308</t>
						<value>0.38656217837524898</value>
					</ControlLinearNode>
					<ControlLinearNode>
						<t>0.312</t>
						<value>0.38352341335588497</value>
					</ControlLinearNode>
					<ControlLinearNode>
						<t>0.316</t>
						<value>0.37990571296089992</value>
					</ControlLinearNode>
					<ControlLinearNode>
						<t>0.32000000000000001</t>
						<value>0.37518293108892553</value>
					</ControlLinearNode>
					<ControlLinearNode>
						<t>0.32400000000000001</t>
						<value>0.36994245030700718</value>
					</ControlLinearNode>
					<ControlLinearNode>
						<t>0.32800000000000001</t>
						<value>0.36366490629642895</value>
					</ControlLinearNode>
					<ControlLinearNode>
						<t>0.33200000000000002</t>
						<value>0.35688739067288588</value>
					</ControlLinearNode>
					<ControlLinearNode>
						<t>0.33600000000000002</t>
						<value>0.3496968802230675</value>
					</ControlLinearNode>
					<ControlLinearNode>
						<t>0.34000000000000002</t>
						<value>0.34159020374990839</value>
					</ControlLinearNode>
					<ControlLinearNode>
						<t>0.34399999999999997</t>
						<value>0.33242731472752335</value>
					</ControlLinearNode>
					<ControlLinearNode>
						<t>0.34799999999999998</t>
						<value>0.32305432218897573</value>
					</ControlLinearNode>
					<ControlLinearNode>
						<t>0.35199999999999998</t>
						<value>0.31333129983027547</value>
					</ControlLinearNode>
					<ControlLinearNode>
						<t>0.35599999999999998</t>
						<value>0.30364699552490326</value>
					</ControlLinearNode>
					<ControlLinearNode>
						<t>0.35999999999999999</t>
						<value>0.29344546247607872</value>
					</ControlLinearNode>
					<ControlLinearNode>
						<t>0.36399999999999999</t>
						<value>0.28314844690108759</value>
					</ControlLinearNode>
					<ControlLinearNode>
						<t>0.36799999999999999</t>
						<value>0.2734865079924117</value>
					</ControlLinearNode>
					<ControlLinearNode>
						<t>0.372</t>
						<value>0.26368257837946818</value>
					</ControlLinearNode>
					<ControlLinearNode>
						<t>0.376</t>
						<value>0.2541206742254406</value>
					</ControlLinearNode>
					<ControlLinearNode>
						<t>0.38</t>
						<value>0.24454131162309053</value>
					</ControlLinearNode>
					<ControlLinearNode>
						<t>0.38400000000000001</t>
						<value>0.23546575254301985</value>
					</ControlLinearNode>
					<ControlLinearNode>
						<t>0.38800000000000001</t>
						<value>0.22545443847093302</value>
					</ControlLinearNode>
					<ControlLinearNode>
						<t>0.39200000000000002</t>
						<value>0.21347365096966409</value>
					</ControlLinearNode>
					<ControlLinearNode>
						<t>0.39600000000000002</t>
						<value>0.20106014063616737</value>
					</ControlLinearNode>
					<ControlLinearNode>
						<t>0.40000000000000002</t>
						<value>0.19056493279626563</value>
					</ControlLinearNode>
					<ControlLinearNode>
						<t>0.40400000000000003</t>
						<value>0.18271888915074314</value>
					</ControlLinearNode>
					<ControlLinearNode>
						<t>0.40799999999999997</t>
						<value>0.17819006680251523</value>
					</ControlLinearNode>
					<ControlLinearNode>
						<t>0.41199999999999998</t>
						<value>0.17711615977603096</value>
					</ControlLinearNode>
					<ControlLinearNode>
						<t>0.41599999999999998</t>
						<value>0.18046473491807485</value>
					</ControlLinearNode>
					<ControlLinearNode>
						<t>0.41999999999999998</t>
						<value>0.18809779196538581</value>
					</ControlLinearNode>
					<ControlLinearNode>
						<t>0.42399999999999999</t>
						<value>0.20090429915951163</value>
					</ControlLinearNode>
					<ControlLinearNode>
						<t>0.42799999999999999</t>
						<value>0.21950851938584179</value>
					</ControlLinearNode>
					<ControlLinearNode>
						<t>0.432</t>
						<value>0.24481521587064137</value>
					</ControlLinearNode>
					<ControlLinearNode>
						<t>0.436</t>
						<value>0.27512673753898775</value>
					</ControlLinearNode>
					<ControlLinearNode>
						<t>0.44</t>
						<value>0.31238087306131124</value>
					</ControlLinearNode>
					<ControlLinearNode>
						<t>0.44400000000000001</t>
						<value>0.35815622075361037</value>
					</ControlLinearNode>
					<ControlLinearNode>
						<t>0.44800000000000001</t>
						<value>0.40903908845191383</value>
					</ControlLinearNode>
					<ControlLinearNode>
						<t>0.45200000000000001</t>
						<value>0.46573315389037184</value>
					</ControlLinearNode>
					<ControlLinearNode>
						<t>0.45600000000000002</t>
						<value>0.52902391131492099</value>
					</ControlLinearNode>
					<ControlLinearNode>
						<t>0.46000000000000002</t>
						<value>0.59389791308628026</value>
					</ControlLinearNode>
					<ControlLinearNode>
						<t>0.46400000000000002</t>
						<value>0.65763451877616685</value>
					</ControlLinearNode>
					<ControlLinearNode>
						<t>0.46800000000000003</t>
						<value>0.72049169578758332</value>
					</ControlLinearNode>
					<ControlLinearNode>
						<t>0.47199999999999998</t>
						<value>0.79344789285219786</value>
					</ControlLinearNode>
					<ControlLinearNode>
						<t>0.47599999999999998</t>
						<value>0.87095091760528598</value>
					</ControlLinearNode>
					<ControlLinearNode>
						<t>0.47999999999999998</t>
						<value>0.95647239202328793</value>
					</ControlLinearNode>
					<ControlLinearNode>
						<t>0.48399999999999999</t>
						<value>0.99996619914797602</value>
					</ControlLinearNode>
					<ControlLinearNode>
						<t>0.48799999999999999</t>
						<value>0.99998738963591904</value>
					</ControlLinearNode>
					<ControlLinearNode>
						<t>0.49199999999999999</t>
						<value>0.99999170193698161</value>
					</ControlLinearNode>
					<ControlLinearNode>
						<t>0.496</t>
						<value>0.99999407847498356</value>
					</ControlLinearNode>
					<ControlLinearNode>
						<t>0.5</t>
						<value>0.99999527562907853</value>
					</ControlLinearNode>
					<ControlLinearNode>
						<t>0.504</t>
						<value>0.99999598508399801</value>
					</ControlLinearNode>
					<ControlLinearNode>
						<t>0.50800000000000001</t>
						<value>0.99999640987003535</value>
					</ControlLinearNode>
					<ControlLinearNode>
						<t>0.51200000000000001</t>
						<value>0.99999671120435696</value>
					</ControlLinearNode>
					<ControlLinearNode>
						<t>0.51600000000000001</t>
						<value>0.99999694067902278</value>
					</ControlLinearNode>
					<ControlLinearNode>
						<t>0.52000000000000002</t>
						<value>0.99999712781195216</value>
					</ControlLinearNode>
					<ControlLinearNode>
						<t>0.52400000000000002</t>
						<value>0.99999727473612698</value>
					</ControlLinearNode>
					<ControlLinearNode>
						<t>0.52800000000000002</t>
						<value>0.99999739992721681</value>
					</ControlLinearNode>
					<ControlLinearNode>
						<t>0.53200000000000003</t>
						<value>0.99999749713511188</value>
					</ControlLinearNode>
					<ControlLinearNode>
						<t>0.53600000000000003</t>
						<value>0.9999975990917459</value>
					</ControlLinearNode>
					<ControlLinearNode>
						<t>0.54000000000000004</t>
						<value>0.99999769561882523</value>
					</ControlLinearNode>
					<ControlLinearNode>
						<t>0.54400000000000004</t>
						<value>0.99999776457542799</value>
					</ControlLinearNode>
					<ControlLinearNode>
						<t>0.54800000000000004</t>
						<value>0.99999782323425168</value>
					</ControlLinearNode>
					<ControlLinearNode>
						<t>0.55200000000000005</t>
						<value>0.99999778757872881</value>
					</ControlLinearNode>
					<ControlLinearNode>
						<t>0.55600000000000005</t>
						<value>0.99999768683362078</value>
					</ControlLinearNode>
					<ControlLinearNode>
						<t>0.56000000000000005</t>
						<value>0.99999755220586173</value>
					</ControlLinearNode>
					<ControlLinearNode>
						<t>0.56399999999999995</t>
						<value>0.99999752359811933</value>
					</ControlLinearNode>
					<ControlLinearNode>
						<t>0.56799999999999995</t>
						<value>0.99999751705236395</value>
					</ControlLinearNode>
					<ControlLinearNode>
						<t>0.57199999999999995</t>
						<value>0.99999751545397531</value>
					</ControlLinearNode>
					<ControlLinearNode>
						<t>0.57599999999999996</t>
						<value>0.99999749187667442</value>
					</ControlLinearNode>
					<ControlLinearNode>
						<t>0.57999999999999996</t>
						<value>0.9999974242452585</value>
					</ControlLinearNode>
					<ControlLinearNode>
						<t>0.58399999999999996</t>
						<value>0.99999726146558354</value>
					</ControlLinearNode>
					<ControlLinearNode>
						<t>0.58799999999999997</t>
						<value>0.99999728436719637</value>
					</ControlLinearNode>
					<ControlLinearNode>
						<t>0.59199999999999997</t>
						<value>0.99999731761979793</value>
					</ControlLinearNode>
					<ControlLinearNode>
						<t>0.59599999999999997</t>
						<value>0.99999734379995175</value>
					</ControlLinearNode>
					<ControlLinearNode>
						<t>0.59999999999999998</t>
						<value>0.99999728764279439</value>
					</ControlLinearNode>
					<ControlLinearNode>
						<t>0.60399999999999998</t>
						<value>0.99999707641930236</value>
					</ControlLinearNode>
					<ControlLinearNode>
						<t>0.60799999999999998</t>
						<value>0.99999683000729978</value>
					</ControlLinearNode>
					<ControlLinearNode>
						<t>0.61199999999999999</t>
						<value>0.99999658830112559</value>
					</ControlLinearNode>
					<ControlLinearNode>
						<t>0.61599999999999999</t>
						<value>0.99999634876390175</value>
					</ControlLinearNode>
					<ControlLinearNode>
						<t>0.62</t>
						<value>0.99999618418046299</value>
					</ControlLinearNode>
					<ControlLinearNode>
						<t>0.624</t>
						<value>0.99999608566954434</value>
					</ControlLinearNode>
					<ControlLinearNode>
						<t>0.628</t>
						<value>0.99999600320370652</value>
					</ControlLinearNode>
					<ControlLinearNode>
						<t>0.63200000000000001</t>
						<value>0.99999589708798775</value>
					</ControlLinearNode>
					<ControlLinearNode>
						<t>0.63600000000000001</t>
						<value>0.99999575998119761</value>
					</ControlLinearNode>
					<ControlLinearNode>
						<t>0.64000000000000001</t>
						<value>0.99999556554005009</value>
					</ControlLinearNode>
					<ControlLinearNode>
						<t>0.64400000000000002</t>
						<value>0.99999530827481342</value>
					</ControlLinearNode>
					<ControlLinearNode>
						<t>0.64800000000000002</t>
						<value>0.99999498628783556</value>
					</ControlLinearNode>
					<ControlLinearNode>
						<t>0.65200000000000002</t>
						<value>0.99999461617954288</value>
					</ControlLinearNode>
					<ControlLinearNode>
						<t>0.65600000000000003</t>
						<value>0.99999383868035951</value>
					</ControlLinearNode>
					<ControlLinearNode>
						<t>0.66000000000000003</t>
						<value>0.99999256165226902</value>
					</ControlLinearNode>
					<ControlLinearNode>
						<t>0.66400000000000003</t>
						<value>0.99998816832903725</value>
					</ControlLinearNode>
					<ControlLinearNode>
						<t>0.66800000000000004</t>
						<value>0.99277136604383853</value>
					</ControlLinearNode>
					<ControlLinearNode>
						<t>0.67200000000000004</t>
						<value>0.94698980706189551</value>
					</ControlLinearNode>
					<ControlLinearNode>
						<t>0.67600000000000005</t>
						<value>0.90340929309291074</value>
					</ControlLinearNode>
					<ControlLinearNode>
						<t>0.68000000000000005</t>
						<value>0.86244395146201325</value>
					</ControlLinearNode>
					<ControlLinearNode>
						<t>0.68400000000000005</t>
						<value>0.82583536907058985</value>
					</ControlLinearNode>
					<ControlLinearNode>
						<t>0.68799999999999994</t>
						<value>0.79286596899252459</value>
					</ControlLinearNode>
					<ControlLinearNode>
						<t>0.69199999999999995</t>
						<value>0.76398390122867921</value>
					</ControlLinearNode>
					<ControlLinearNode>
						<t>0.69599999999999995</t>
						<value>0.74124395711766178</value>
					</ControlLinearNode>
					<ControlLinearNode>
						<t>0.69999999999999996</t>
						<value>0.72752179247473636</value>
					</ControlLinearNode>
					<ControlLinearNode>
						<t>0.70399999999999996</t>
						<value>0.71658020537831446</value>
					</ControlLinearNode>
					<ControlLinearNode>
						<t>0.70799999999999996</t>
						<value>0.70781922594124846</value>
					</ControlLinearNode>
					<ControlLinearNode>
						<t>0.71199999999999997</t>
						<value>0.70013138605814829</value>
					</ControlLinearNode>
					<ControlLinearNode>
						<t>0.71599999999999997</t>
						<value>0.69631188010285316</value>
					</ControlLinearNode>
					<ControlLinearNode>
						<t>0.71999999999999997</t>
						<value>0.69421851606444429</value>
					</ControlLinearNode>
					<ControlLinearNode>
						<t>0.72399999999999998</t>
						<value>0.69384533937247828</value>
					</ControlLinearNode>
					<ControlLinearNode>
						<t>0.72799999999999998</t>
						<value>0.69503265357057376</value>
					</ControlLinearNode>
					<ControlLinearNode>
						<t>0.73199999999999998</t>
						<value>0.6990980763728698</value>
					</ControlLinearNode>
					<ControlLinearNode>
						<t>0.73599999999999999</t>
						<value>0.67328812191335963</value>
					</ControlLinearNode>
					<ControlLinearNode>
						<t>0.73999999999999999</t>
						<value>0.64522565532667964</value>
					</ControlLinearNode>
					<ControlLinearNode>
						<t>0.74399999999999999</t>
						<value>0.61382658772676535</value>
					</ControlLinearNode>
					<ControlLinearNode>
						<t>0.748</t>
						<value>0.57465684187585675</value>
					</ControlLinearNode>
					<ControlLinearNode>
						<t>0.752</t>
						<value>0.53456724245293941</value>
					</ControlLinearNode>
					<ControlLinearNode>
						<t>0.75600000000000001</t>
						<value>0.49499613028346151</value>
					</ControlLinearNode>
					<ControlLinearNode>
						<t>0.76000000000000001</t>
						<value>0.45643487948499267</value>
					</ControlLinearNode>
					<ControlLinearNode>
						<t>0.76400000000000001</t>
						<value>0.41773031977333025</value>
					</ControlLinearNode>
					<ControlLinearNode>
						<t>0.76800000000000002</t>
						<value>0.3718142441480749</value>
					</ControlLinearNode>
					<ControlLinearNode>
						<t>0.77200000000000002</t>
						<value>0.30319308990766147</value>
					</ControlLinearNode>
					<ControlLinearNode>
						<t>0.77600000000000002</t>
						<value>0.23376473079633314</value>
					</ControlLinearNode>
					<ControlLinearNode>
						<t>0.78000000000000003</t>
						<value>0.20878263108785344</value>
					</ControlLinearNode>
					<ControlLinearNode>
						<t>0.78400000000000003</t>
						<value>0.18744044846136848</value>
					</ControlLinearNode>
					<ControlLinearNode>
						<t>0.78800000000000003</t>
						<value>0.16607531340670431</value>
					</ControlLinearNode>
					<ControlLinearNode>
						<t>0.79200000000000004</t>
						<value>0.14481115015180746</value>
					</ControlLinearNode>
					<ControlLinearNode>
						<t>0.79600000000000004</t>
						<value>0.12381413821071087</value>
					</ControlLinearNode>
					<ControlLinearNode>
						<t>0.80000000000000004</t>
						<value>0.10315670841482588</value>
					</ControlLinearNode>
					<ControlLinearNode>
						<t>0.80400000000000005</t>
						<value>0.085648915228289949</value>
					</ControlLinearNode>
					<ControlLinearNode>
						<t>0.80800000000000005</t>
						<value>0.066240981465673435</value>
					</ControlLinearNode>
					<ControlLinearNode>
						<t>0.81200000000000006</t>
						<value>0.047012971388797169</value>
					</ControlLinearNode>
					<ControlLinearNode>
						<t>0.81599999999999995</t>
						<value>0.029352133992034738</value>
					</ControlLinearNode>
					<ControlLinearNode>
						<t>0.81999999999999995</t>
						<value>0.020058502134261285</value>
					</ControlLinearNode>
					<ControlLinearNode>
						<t>0.82399999999999995</t>
						<value>0.020037189688989116</value>
					</ControlLinearNode>
					<ControlLinearNode>
						<t>0.82799999999999996</t>
						<value>0.020021805725672203</value>
					</ControlLinearNode>
					<ControlLinearNode>
						<t>0.83199999999999996</t>
						<value>0.020015593454799235</value>
					</ControlLinearNode>
					<ControlLinearNode>
						<t>0.83599999999999997</t>
						<value>0.020011931148730427</value>
					</ControlLinearNode>
					<ControlLinearNode>
						<t>0.83999999999999997</t>
						<value>0.020010932710037916</value>
					</ControlLinearNode>
					<ControlLinearNode>
						<t>0.84399999999999997</t>
						<value>0.020010675918671422</value>
					</ControlLinearNode>
					<ControlLinearNode>
						<t>0.84799999999999998</t>
						<value>0.020010323519123081</value>
					</ControlLinearNode>
					<ControlLinearNode>
						<t>0.85199999999999998</t>
						<value>0.020009966718704218</value>
					</ControlLinearNode>
					<ControlLinearNode>
						<t>0.85599999999999998</t>
						<value>0.020009687728332663</value>
					</ControlLinearNode>
					<ControlLinearNode>
						<t>0.85999999999999999</t>
						<value>0.02001024402510489</value>
					</ControlLinearNode>
					<ControlLinearNode>
						<t>0.86399999999999999</t>
						<value>0.020011141362279418</value>
					</ControlLinearNode>
					<ControlLinearNode>
						<t>0.86799999999999999</t>
						<value>0.020012174376086787</value>
					</ControlLinearNode>
					<ControlLinearNode>
						<t>0.872</t>
						<value>0.020013332374233396</value>
					</ControlLinearNode>
					<ControlLinearNode>
						<t>0.876</t>
						<value>0.02001457769209801</value>
					</ControlLinearNode>
					<ControlLinearNode>
						<t>0.88</t>
						<value>0.020015842443020616</value>
					</ControlLinearNode>
					<ControlLinearNode>
						<t>0.88400000000000001</t>
						<value>0.020015429367878469</value>
					</ControlLinearNode>
					<ControlLinearNode>
						<t>0.88800000000000001</t>
						<value>0.020015977389956217</value>
					</ControlLinearNode>
					<ControlLinearNode>
						<t>0.89200000000000002</t>
						<value>0.020016633346451061</value>
					</ControlLinearNode>
					<ControlLinearNode>
						<t>0.89600000000000002</t>
						<value>0.020016448238509694</value>
					</ControlLinearNode>
					<ControlLinearNode>
						<t>0.90000000000000002</t>
						<value>0.020016311754004607</value>
					</ControlLinearNode>
					<ControlLinearNode>
						<t>0.90400000000000003</t>
						<value>0.020014788375537836</value>
					</ControlLinearNode>
					<ControlLinearNode>
						<t>0.90800000000000003</t>
						<value>0.020014041538352394</value>
					</ControlLinearNode>
					<ControlLinearNode>
						<t>0.91200000000000003</t>
						<value>0.020013145295494108</value>
					</ControlLinearNode>
					<ControlLinearNode>
						<t>0.91600000000000004</t>
						<value>0.020012233775181722</value>
					</ControlLinearNode>
					<ControlLinearNode>
						<t>0.92000000000000004</t>
						<value>0.020011333511766455</value>
					</ControlLinearNode>
					<ControlLinearNode>
						<t>0.92400000000000004</t>
						<value>0.020010446837836215</value>
					</ControlLinearNode>
					<ControlLinearNode>
						<t>0.92800000000000005</t>
						<value>0.020009696501269315</value>
					</ControlLinearNode>
					<ControlLinearNode>
						<t>0.93200000000000005</t>
						<value>0.020008379418783966</value>
					</ControlLinearNode>
					<ControlLinearNode>
						<t>0.93600000000000005</t>
						<value>0.020007979998933185</value>
					</ControlLinearNode>
					<ControlLinearNode>
						<t>0.93999999999999995</t>
						<value>0.020007451458949936</value>
					</ControlLinearNode>
					<ControlLinearNode>
						<t>0.94399999999999995</t>
						<value>0.020007270757850349</value>
					</ControlLinearNode>
					<ControlLinearNode>
						<t>0.94799999999999995</t>
						<value>0.0200071213041196</value>
					</ControlLinearNode>
					<ControlLinearNode>
						<t>0.95199999999999996</t>
						<value>0.020007059814434399</value>
					</ControlLinearNode>
					<ControlLinearNode>
						<t>0.95599999999999996</t>
						<value>0.020007059030106019</value>
					</ControlLinearNode>
					<ControlLinearNode>
						<t>0.95999999999999996</t>
						<value>0.020006768085571312</value>
					</ControlLinearNode>
					<ControlLinearNode>
						<t>0.96399999999999997</t>
						<value>0.020006764064951433</value>
					</ControlLinearNode>
					<ControlLinearNode>
						<t>0.96799999999999997</t>
						<value>0.02000699407008542</value>
					</ControlLinearNode>
					<ControlLinearNode>
						<t>0.97199999999999998</t>
						<value>0.020007145465224863</value>
					</ControlLinearNode>
					<ControlLinearNode>
						<t>0.97599999999999998</t>
						<value>0.020007324971796019</value>
					</ControlLinearNode>
					<ControlLinearNode>
						<t>0.97999999999999998</t>
						<value>0.020007556346515316</value>
					</ControlLinearNode>
					<ControlLinearNode>
						<t>0.98399999999999999</t>
						<value>0.020007573875492176</value>
					</ControlLinearNode>
					<ControlLinearNode>
						<t>0.98799999999999999</t>
						<value>0.020007963124196546</value>
					</ControlLinearNode>
					<ControlLinearNode>
						<t>0.99199999999999999</t>
						<value>0.020008469878049478</value>
					</ControlLinearNode>
					<ControlLinearNode>
						<t>0.996</t>
						<value>0.020009097572968926</value>
					</ControlLinearNode>
					<ControlLinearNode>
						<t>1</t>
						<value>0.020009820841146553</value>
					</ControlLinearNode>
					<ControlLinearNode>
						<t>1.004</t>
						<value>0.020010644032457583</value>
					</ControlLinearNode>
					<ControlLinearNode>
						<t>1.008</t>
						<value>0.020011666346549134</value>
					</ControlLinearNode>
					<ControlLinearNode>
						<t>1.012</t>
						<value>0.020012398599353196</value>
					</ControlLinearNode>
					<ControlLinearNode>
						<t>1.016</t>
						<value>0.020012783502973974</value>
					</ControlLinearNode>
					<ControlLinearNode>
						<t>1.02</t>
						<value>0.020013853267212868</value>
					</ControlLinearNode>
					<ControlLinearNode>
						<t>1.024</t>
						<value>0.020020052650577654</value>
					</ControlLinearNode>
					<ControlLinearNode>
						<t>1.028</t>
						<value>0.020032777821060901</value>
					</ControlLinearNode>
					<ControlLinearNode>
						<t>1.032</t>
						<value>0.02015098446168774</value>
					</ControlLinearNode>
					<ControlLinearNode>
						<t>1.036</t>
						<value>0.032445244606833581</value>
					</ControlLinearNode>
					<ControlLinearNode>
						<t>1.04</t>
						<value>0.052699541879725482</value>
					</ControlLinearNode>
					<ControlLinearNode>
						<t>1.044</t>
						<value>0.07377875432302701</value>
					</ControlLinearNode>
					<ControlLinearNode>
						<t>1.048</t>
						<value>0.094255288253071459</value>
					</ControlLinearNode>
					<ControlLinearNode>
						<t>1.052</t>
						<value>0.11356060450003902</value>
					</ControlLinearNode>
					<ControlLinearNode>
						<t>1.056</t>
						<value>0.13273517565560328</value>
					</ControlLinearNode>
					<ControlLinearNode>
						<t>1.0600000000000001</t>
						<value>0.15122983755640626</value>
					</ControlLinearNode>
					<ControlLinearNode>
						<t>1.0640000000000001</t>
						<value>0.17075001648027879</value>
					</ControlLinearNode>
					<ControlLinearNode>
						<t>1.0680000000000001</t>
						<value>0.19016016174086667</value>
					</ControlLinearNode>
					<ControlLinearNode>
						<t>1.0720000000000001</t>
						<value>0.20871701398616549</value>
					</ControlLinearNode>
					<ControlLinearNode>
						<t>1.0760000000000001</t>
						<value>0.23124565839209443</value>
					</ControlLinearNode>
					<ControlLinearNode>
						<t>1.0800000000000001</t>
						<value>0.25546456109122223</value>
					</ControlLinearNode>
					<ControlLinearNode>
						<t>1.0840000000000001</t>
						<value>0.27951254755437366</value>
					</ControlLinearNode>
					<ControlLinearNode>
						<t>1.0880000000000001</t>
						<value>0.3062799312164754</value>
					</ControlLinearNode>
					<ControlLinearNode>
						<t>1.0920000000000001</t>
						<value>0.33143984375484514</value>
					</ControlLinearNode>
					<ControlLinearNode>
						<t>1.0960000000000001</t>
						<value>0.35846260137946345</value>
					</ControlLinearNode>
					<ControlLinearNode>
						<t>1.1000000000000001</t>
						<value>0.38332377316671512</value>
					</ControlLinearNode>
					<ControlLinearNode>
						<t>1.1040000000000001</t>
						<value>0.40963251021946523</value>
					</ControlLinearNode>
					<ControlLinearNode>
						<t>1.1080000000000001</t>
						<value>0.43353554393053123</value>
					</ControlLinearNode>
					<ControlLinearNode>
						<t>1.1120000000000001</t>
						<value>0.45865849272654785</value>
					</ControlLinearNode>
					<ControlLinearNode>
						<t>1.1160000000000001</t>
						<value>0.48165195481948631</value>
					</ControlLinearNode>
					<ControlLinearNode>
						<t>1.1200000000000001</t>
						<value>0.50599799375166155</value>
					</ControlLinearNode>
					<ControlLinearNode>
						<t>1.1240000000000001</t>
						<value>0.52695066516224798</value>
					</ControlLinearNode>
					<ControlLinearNode>
						<t>1.1279999999999999</t>
						<value>0.54523922566471261</value>
					</ControlLinearNode>
					<ControlLinearNode>
						<t>1.1319999999999999</t>
						<value>0.56640237065090759</value>
					</ControlLinearNode>
					<ControlLinearNode>
						<t>1.1359999999999999</t>
						<value>0.58913671960630121</value>
					</ControlLinearNode>
					<ControlLinearNode>
						<t>1.1399999999999999</t>
						<value>0.60863402581239634</value>
					</ControlLinearNode>
					<ControlLinearNode>
						<t>1.1439999999999999</t>
						<value>0.6299545965498502</value>
					</ControlLinearNode>
					<ControlLinearNode>
						<t>1.1479999999999999</t>
						<value>0.64843544670083597</value>
					</ControlLinearNode>
					<ControlLinearNode>
						<t>1.1519999999999999</t>
						<value>0.66886903680263776</value>
					</ControlLinearNode>
				</x_nodes>
				<min_nodes />
				<max_nodes />
				<kp>100</kp>
				<kv>20</kv>
			</ControlLinear>
			<ControlLinear name="ILPR_r">
				<is_model_control>true</is_model_control>
				<extrapolate>true</extrapolate>
				<default_min>0.02</default_min>
				<default_max>1</default_max>
				<filter_on>false</filter_on>
				<use_steps>false</use_steps>
				<x_nodes>
					<ControlLinearNode>
						<t>0</t>
						<value>0.17978092390676265</value>
					</ControlLinearNode>
					<ControlLinearNode>
						<t>0.0040000000000000001</t>
						<value>0.18107326352243536</value>
					</ControlLinearNode>
					<ControlLinearNode>
						<t>0.0080000000000000002</t>
						<value>0.18260219253565063</value>
					</ControlLinearNode>
					<ControlLinearNode>
						<t>0.012</t>
						<value>0.18438838187850015</value>
					</ControlLinearNode>
					<ControlLinearNode>
						<t>0.016</t>
						<value>0.18644963205518561</value>
					</ControlLinearNode>
					<ControlLinearNode>
						<t>0.02</t>
						<value>0.18880550627333087</value>
					</ControlLinearNode>
					<ControlLinearNode>
						<t>0.024</t>
						<value>0.19146898802660201</value>
					</ControlLinearNode>
					<ControlLinearNode>
						<t>0.028000000000000001</t>
						<value>0.19557292696234319</value>
					</ControlLinearNode>
					<ControlLinearNode>
						<t>0.032000000000000001</t>
						<value>0.19895279881499237</value>
					</ControlLinearNode>
					<ControlLinearNode>
						<t>0.035999999999999997</t>
						<value>0.2025977824864991</value>
					</ControlLinearNode>
					<ControlLinearNode>
						<t>0.040000000000000001</t>
						<value>0.20660845553031379</value>
					</ControlLinearNode>
					<ControlLinearNode>
						<t>0.043999999999999997</t>
						<value>0.21100376508393559</value>
					</ControlLinearNode>
					<ControlLinearNode>
						<t>0.048000000000000001</t>
						<value>0.21578252921191263</value>
					</ControlLinearNode>
					<ControlLinearNode>
						<t>0.051999999999999998</t>
						<value>0.22099693133635345</value>
					</ControlLinearNode>
					<ControlLinearNode>
						<t>0.056000000000000001</t>
						<value>0.22658899880257047</value>
					</ControlLinearNode>
					<ControlLinearNode>
						<t>0.059999999999999998</t>
						<value>0.23272956893659549</value>
					</ControlLinearNode>
					<ControlLinearNode>
						<t>0.064000000000000001</t>
						<value>0.23943929913507506</value>
					</ControlLinearNode>
					<ControlLinearNode>
						<t>0.068000000000000005</t>
						<value>0.24673009676634602</value>
					</ControlLinearNode>
					<ControlLinearNode>
						<t>0.071999999999999995</t>
						<value>0.25466206310721512</value>
					</ControlLinearNode>
					<ControlLinearNode>
						<t>0.075999999999999998</t>
						<value>0.26332310012627191</value>
					</ControlLinearNode>
					<ControlLinearNode>
						<t>0.080000000000000002</t>
						<value>0.27276132800765623</value>
					</ControlLinearNode>
					<ControlLinearNode>
						<t>0.084000000000000005</t>
						<value>0.2828796167642208</value>
					</ControlLinearNode>
					<ControlLinearNode>
						<t>0.087999999999999995</t>
						<value>0.29378975627911424</value>
					</ControlLinearNode>
					<ControlLinearNode>
						<t>0.091999999999999998</t>
						<value>0.30539434289402634</value>
					</ControlLinearNode>
					<ControlLinearNode>
						<t>0.096000000000000002</t>
						<value>0.31802816006036816</value>
					</ControlLinearNode>
					<ControlLinearNode>
						<t>0.10000000000000001</t>
						<value>0.33140262987725716</value>
					</ControlLinearNode>
					<ControlLinearNode>
						<t>0.104</t>
						<value>0.34421248987295655</value>
					</ControlLinearNode>
					<ControlLinearNode>
						<t>0.108</t>
						<value>0.35913325426891912</value>
					</ControlLinearNode>
					<ControlLinearNode>
						<t>0.112</t>
						<value>0.37520382357637011</value>
					</ControlLinearNode>
					<ControlLinearNode>
						<t>0.11600000000000001</t>
						<value>0.39142876438714658</value>
					</ControlLinearNode>
					<ControlLinearNode>
						<t>0.12</t>
						<value>0.406330075086344</value>
					</ControlLinearNode>
					<ControlLinearNode>
						<t>0.124</t>
						<value>0.4238395825337255</value>
					</ControlLinearNode>
					<ControlLinearNode>
						<t>0.128</t>
						<value>0.44263249876506561</value>
					</ControlLinearNode>
					<ControlLinearNode>
						<t>0.13200000000000001</t>
						<value>0.4623851027184176</value>
					</ControlLinearNode>
					<ControlLinearNode>
						<t>0.13600000000000001</t>
						<value>0.4812474330868417</value>
					</ControlLinearNode>
					<ControlLinearNode>
						<t>0.14000000000000001</t>
						<value>0.49898960605993609</value>
					</ControlLinearNode>
					<ControlLinearNode>
						<t>0.14399999999999999</t>
						<value>0.51610980039035548</value>
					</ControlLinearNode>
					<ControlLinearNode>
						<t>0.14799999999999999</t>
						<value>0.53146217321457978</value>
					</ControlLinearNode>
					<ControlLinearNode>
						<t>0.152</t>
						<value>0.54335520108099045</value>
					</ControlLinearNode>
					<ControlLinearNode>
						<t>0.156</t>
						<value>0.55494996626744686</value>
					</ControlLinearNode>
					<ControlLinearNode>
						<t>0.16</t>
						<value>0.57107320745465806</value>
					</ControlLinearNode>
					<ControlLinearNode>
						<t>0.16400000000000001</t>
						<value>0.57922089754859574</value>
					</ControlLinearNode>
					<ControlLinearNode>
						<t>0.16800000000000001</t>
						<value>0.58700739880366826</value>
					</ControlLinearNode>
					<ControlLinearNode>
						<t>0.17199999999999999</t>
						<value>0.59276390737680551</value>
					</ControlLinearNode>
					<ControlLinearNode>
						<t>0.17599999999999999</t>
						<value>0.59714226486252586</value>
					</ControlLinearNode>
					<ControlLinearNode>
						<t>0.17999999999999999</t>
						<value>0.59793682799698167</value>
					</ControlLinearNode>
					<ControlLinearNode>
						<t>0.184</t>
						<value>0.59807693292149244</value>
					</ControlLinearNode>
					<ControlLinearNode>
						<t>0.188</t>
						<value>0.5975008733590057</value>
					</ControlLinearNode>
					<ControlLinearNode>
						<t>0.192</t>
						<value>0.59545605517726208</value>
					</ControlLinearNode>
					<ControlLinearNode>
						<t>0.19600000000000001</t>
						<value>0.59009513211047637</value>
					</ControlLinearNode>
					<ControlLinearNode>
						<t>0.20000000000000001</t>
						<value>0.58283969716692263</value>
					</ControlLinearNode>
					<ControlLinearNode>
						<t>0.20399999999999999</t>
						<value>0.57138668858829855</value>
					</ControlLinearNode>
					<ControlLinearNode>
						<t>0.20799999999999999</t>
						<value>0.55974267744625539</value>
					</ControlLinearNode>
					<ControlLinearNode>
						<t>0.21199999999999999</t>
						<value>0.54505903569732428</value>
					</ControlLinearNode>
					<ControlLinearNode>
						<t>0.216</t>
						<value>0.52858795154325511</value>
					</ControlLinearNode>
					<ControlLinearNode>
						<t>0.22</t>
						<value>0.51143289159035088</value>
					</ControlLinearNode>
					<ControlLinearNode>
						<t>0.224</t>
						<value>0.49333583006058063</value>
					</ControlLinearNode>
					<ControlLinearNode>
						<t>0.22800000000000001</t>
						<value>0.47483218988422582</value>
					</ControlLinearNode>
					<ControlLinearNode>
						<t>0.23200000000000001</t>
						<value>0.45596525191740123</value>
					</ControlLinearNode>
					<ControlLinearNode>
						<t>0.23599999999999999</t>
						<value>0.43779037810061255</value>
					</ControlLinearNode>
					<ControlLinearNode>
						<t>0.23999999999999999</t>
						<value>0.42427793394667651</value>
					</ControlLinearNode>
					<ControlLinearNode>
						<t>0.24399999999999999</t>
						<value>0.42095104825022472</value>
					</ControlLinearNode>
					<ControlLinearNode>
						<t>0.248</t>
						<value>0.41629781282580897</value>
					</ControlLinearNode>
					<ControlLinearNode>
						<t>0.252</t>
						<value>0.41372665923332386</value>
					</ControlLinearNode>
					<ControlLinearNode>
						<t>0.25600000000000001</t>
						<value>0.41250915406409389</value>
					</ControlLinearNode>
					<ControlLinearNode>
						<t>0.26000000000000001</t>
						<value>0.408226613915672</value>
					</ControlLinearNode>
					<ControlLinearNode>
						<t>0.26400000000000001</t>
						<value>0.40525315663182293</value>
					</ControlLinearNode>
					<ControlLinearNode>
						<t>0.26800000000000002</t>
						<value>0.40440457883241671</value>
					</ControlLinearNode>
					<ControlLinearNode>
						<t>0.27200000000000002</t>
						<value>0.40292549721835275</value>
					</ControlLinearNode>
					<ControlLinearNode>
						<t>0.27600000000000002</t>
						<value>0.40271247092149953</value>
					</ControlLinearNode>
					<ControlLinearNode>
						<t>0.28000000000000003</t>
						<value>0.40122499643636045</value>
					</ControlLinearNode>
					<ControlLinearNode>
						<t>0.28399999999999997</t>
						<value>0.40065685953941371</value>
					</ControlLinearNode>
					<ControlLinearNode>
						<t>0.28799999999999998</t>
						<value>0.39777503250752261</value>
					</ControlLinearNode>
					<ControlLinearNode>
						<t>0.29199999999999998</t>
						<value>0.39565708658015369</value>
					</ControlLinearNode>
					<ControlLinearNode>
						<t>0.29599999999999999</t>
						<value>0.39062414667724682</value>
					</ControlLinearNode>
					<ControlLinearNode>
						<t>0.29999999999999999</t>
						<value>0.38665549387774201</value>
					</ControlLinearNode>
					<ControlLinearNode>
						<t>0.30399999999999999</t>
						<value>0.37969060422479362</value>
					</ControlLinearNode>
					<ControlLinearNode>
						<t>0.308</t>
						<value>0.3733400262273382</value>
					</ControlLinearNode>
					<ControlLinearNode>
						<t>0.312</t>
						<value>0.36425467812544038</value>
					</ControlLinearNode>
					<ControlLinearNode>
						<t>0.316</t>
						<value>0.3553609320480815</value>
					</ControlLinearNode>
					<ControlLinearNode>
						<t>0.32000000000000001</t>
						<value>0.34399426950947676</value>
					</ControlLinearNode>
					<ControlLinearNode>
						<t>0.32400000000000001</t>
						<value>0.33251659993009908</value>
					</ControlLinearNode>
					<ControlLinearNode>
						<t>0.32800000000000001</t>
						<value>0.31892532172232946</value>
					</ControlLinearNode>
					<ControlLinearNode>
						<t>0.33200000000000002</t>
						<value>0.30636778809200199</value>
					</ControlLinearNode>
					<ControlLinearNode>
						<t>0.33600000000000002</t>
						<value>0.28928727275733213</value>
					</ControlLinearNode>
					<ControlLinearNode>
						<t>0.34000000000000002</t>
						<value>0.27410417256705022</value>
					</ControlLinearNode>
					<ControlLinearNode>
						<t>0.34399999999999997</t>
						<value>0.25791733780210813</value>
					</ControlLinearNode>
					<ControlLinearNode>
						<t>0.34799999999999998</t>
						<value>0.24105998172917517</value>
					</ControlLinearNode>
					<ControlLinearNode>
						<t>0.35199999999999998</t>
						<value>0.22231630986446138</value>
					</ControlLinearNode>
					<ControlLinearNode>
						<t>0.35599999999999998</t>
						<value>0.20256090838082638</value>
					</ControlLinearNode>
					<ControlLinearNode>
						<t>0.35999999999999999</t>
						<value>0.18411456052278791</value>
					</ControlLinearNode>
					<ControlLinearNode>
						<t>0.36399999999999999</t>
						<value>0.16173319674411649</value>
					</ControlLinearNode>
					<ControlLinearNode>
						<t>0.36799999999999999</t>
						<value>0.1390898286451745</value>
					</ControlLinearNode>
					<ControlLinearNode>
						<t>0.372</t>
						<value>0.11491563530396574</value>
					</ControlLinearNode>
					<ControlLinearNode>
						<t>0.376</t>
						<value>0.090650686352346105</value>
					</ControlLinearNode>
					<ControlLinearNode>
						<t>0.38</t>
						<value>0.066268482011919344</value>
					</ControlLinearNode>
					<ControlLinearNode>
						<t>0.38400000000000001</t>
						<value>0.042441367492600947</value>
					</ControlLinearNode>
					<ControlLinearNode>
						<t>0.38800000000000001</t>
						<value>0.024262940768767952</value>
					</ControlLinearNode>
					<ControlLinearNode>
						<t>0.39200000000000002</t>
						<value>0.020042621696121567</value>
					</ControlLinearNode>
					<ControlLinearNode>
						<t>0.39600000000000002</t>
						<value>0.020022839425726587</value>
					</ControlLinearNode>
					<ControlLinearNode>
						<t>0.40000000000000002</t>
						<value>0.020015885525842998</value>
					</ControlLinearNode>
					<ControlLinearNode>
						<t>0.40400000000000003</t>
						<value>0.020012067309989029</value>
					</ControlLinearNode>
					<ControlLinearNode>
						<t>0.40799999999999997</t>
						<value>0.020009828040564254</value>
					</ControlLinearNode>
					<ControlLinearNode>
						<t>0.41199999999999998</t>
						<value>0.020008448799404287</value>
					</ControlLinearNode>
					<ControlLinearNode>
						<t>0.41599999999999998</t>
						<value>0.020007452433609466</value>
					</ControlLinearNode>
					<ControlLinearNode>
						<t>0.41999999999999998</t>
						<value>0.020006813307381764</value>
					</ControlLinearNode>
					<ControlLinearNode>
						<t>0.42399999999999999</t>
						<value>0.020006364262696707</value>
					</ControlLinearNode>
					<ControlLinearNode>
						<t>0.42799999999999999</t>
						<value>0.02000606838778516</value>
					</ControlLinearNode>
					<ControlLinearNode>
						<t>0.432</t>
						<value>0.02000588283208413</value>
					</ControlLinearNode>
					<ControlLinearNode>
						<t>0.436</t>
						<value>0.020005891883329102</value>
					</ControlLinearNode>
					<ControlLinearNode>
						<t>0.44</t>
						<value>0.020006040471643824</value>
					</ControlLinearNode>
					<ControlLinearNode>
						<t>0.44400000000000001</t>
						<value>0.020006196636011844</value>
					</ControlLinearNode>
					<ControlLinearNode>
						<t>0.44800000000000001</t>
						<value>0.020006594399264929</value>
					</ControlLinearNode>
					<ControlLinearNode>
						<t>0.45200000000000001</t>
						<value>0.020007236247807671</value>
					</ControlLinearNode>
					<ControlLinearNode>
						<t>0.45600000000000002</t>
						<value>0.020008115841451232</value>
					</ControlLinearNode>
					<ControlLinearNode>
						<t>0.46000000000000002</t>
						<value>0.020009252872997249</value>
					</ControlLinearNode>
					<ControlLinearNode>
						<t>0.46400000000000002</t>
						<value>0.020009501616687662</value>
					</ControlLinearNode>
					<ControlLinearNode>
						<t>0.46800000000000003</t>
						<value>0.020010047422826114</value>
					</ControlLinearNode>
					<ControlLinearNode>
						<t>0.47199999999999998</t>
						<value>0.020010830059556495</value>
					</ControlLinearNode>
					<ControlLinearNode>
						<t>0.47599999999999998</t>
						<value>0.02001149097601089</value>
					</ControlLinearNode>
					<ControlLinearNode>
						<t>0.47999999999999998</t>
						<value>0.020012219847629496</value>
					</ControlLinearNode>
					<ControlLinearNode>
						<t>0.48399999999999999</t>
						<value>0.020016153726786792</value>
					</ControlLinearNode>
					<ControlLinearNode>
						<t>0.48799999999999999</t>
						<value>0.020169830886403322</value>
					</ControlLinearNode>
					<ControlLinearNode>
						<t>0.49199999999999999</t>
						<value>0.020007934439062645</value>
					</ControlLinearNode>
					<ControlLinearNode>
						<t>0.496</t>
						<value>0.020007727543776995</value>
					</ControlLinearNode>
					<ControlLinearNode>
						<t>0.5</t>
						<value>0.020008634304020466</value>
					</ControlLinearNode>
					<ControlLinearNode>
						<t>0.504</t>
						<value>0.020010970523416473</value>
					</ControlLinearNode>
					<ControlLinearNode>
						<t>0.50800000000000001</t>
						<value>0.020020844965177698</value>
					</ControlLinearNode>
					<ControlLinearNode>
						<t>0.51200000000000001</t>
						<value>0.020052256542177793</value>
					</ControlLinearNode>
					<ControlLinearNode>
						<t>0.51600000000000001</t>
						<value>0.027727001860761408</value>
					</ControlLinearNode>
					<ControlLinearNode>
						<t>0.52000000000000002</t>
						<value>0.060350104704809657</value>
					</ControlLinearNode>
					<ControlLinearNode>
						<t>0.52400000000000002</t>
						<value>0.091199338430005716</value>
					</ControlLinearNode>
					<ControlLinearNode>
						<t>0.52800000000000002</t>
						<value>0.11893810069793984</value>
					</ControlLinearNode>
					<ControlLinearNode>
						<t>0.53200000000000003</t>
						<value>0.14548483900942563</value>
					</ControlLinearNode>
					<ControlLinearNode>
						<t>0.53600000000000003</t>
						<value>0.1912049956216807</value>
					</ControlLinearNode>
					<ControlLinearNode>
						<t>0.54000000000000004</t>
						<value>0.27913416527311136</value>
					</ControlLinearNode>
					<ControlLinearNode>
						<t>0.54400000000000004</t>
						<value>0.36638625809112541</value>
					</ControlLinearNode>
					<ControlLinearNode>
						<t>0.54800000000000004</t>
						<value>0.45412433046706352</value>
					</ControlLinearNode>
					<ControlLinearNode>
						<t>0.55200000000000005</t>
						<value>0.55421802128771658</value>
					</ControlLinearNode>
					<ControlLinearNode>
						<t>0.55600000000000005</t>
						<value>0.66718915355656117</value>
					</ControlLinearNode>
					<ControlLinearNode>
						<t>0.56000000000000005</t>
						<value>0.78507808678821089</value>
					</ControlLinearNode>
					<ControlLinearNode>
						<t>0.56399999999999995</t>
						<value>0.82466216156774497</value>
					</ControlLinearNode>
					<ControlLinearNode>
						<t>0.56799999999999995</t>
						<value>0.84620220809675051</value>
					</ControlLinearNode>
					<ControlLinearNode>
						<t>0.57199999999999995</t>
						<value>0.86135935315560441</value>
					</ControlLinearNode>
					<ControlLinearNode>
						<t>0.57599999999999996</t>
						<value>0.87067119653805047</value>
					</ControlLinearNode>
					<ControlLinearNode>
						<t>0.57999999999999996</t>
						<value>0.89302031100281154</value>
					</ControlLinearNode>
					<ControlLinearNode>
						<t>0.58399999999999996</t>
						<value>0.87844514937830243</value>
					</ControlLinearNode>
					<ControlLinearNode>
						<t>0.58799999999999997</t>
						<value>0.85597842876542685</value>
					</ControlLinearNode>
					<ControlLinearNode>
						<t>0.59199999999999997</t>
						<value>0.83453406424846999</value>
					</ControlLinearNode>
					<ControlLinearNode>
						<t>0.59599999999999997</t>
						<value>0.81242579886040811</value>
					</ControlLinearNode>
					<ControlLinearNode>
						<t>0.59999999999999998</t>
						<value>0.79268743895814375</value>
					</ControlLinearNode>
					<ControlLinearNode>
						<t>0.60399999999999998</t>
						<value>0.83184305935241853</value>
					</ControlLinearNode>
					<ControlLinearNode>
						<t>0.60799999999999998</t>
						<value>0.88612475156352366</value>
					</ControlLinearNode>
					<ControlLinearNode>
						<t>0.61199999999999999</t>
						<value>0.9375683082859132</value>
					</ControlLinearNode>
					<ControlLinearNode>
						<t>0.61599999999999999</t>
						<value>0.98231380944872937</value>
					</ControlLinearNode>
					<ControlLinearNode>
						<t>0.62</t>
						<value>0.99997741340708624</value>
					</ControlLinearNode>
					<ControlLinearNode>
						<t>0.624</t>
						<value>0.99999108949780124</value>
					</ControlLinearNode>
					<ControlLinearNode>
						<t>0.628</t>
						<value>0.99999417760956266</value>
					</ControlLinearNode>
					<ControlLinearNode>
						<t>0.63200000000000001</t>
						<value>0.99999561069636733</value>
					</ControlLinearNode>
					<ControlLinearNode>
						<t>0.63600000000000001</t>
						<value>0.99999643070244393</value>
					</ControlLinearNode>
					<ControlLinearNode>
						<t>0.64000000000000001</t>
						<value>0.99999719534122267</value>
					</ControlLinearNode>
					<ControlLinearNode>
						<t>0.64400000000000002</t>
						<value>0.99999756843144461</value>
					</ControlLinearNode>
					<ControlLinearNode>
						<t>0.64800000000000002</t>
						<value>0.99999777241793297</value>
					</ControlLinearNode>
					<ControlLinearNode>
						<t>0.65200000000000002</t>
						<value>0.99999789960376084</value>
					</ControlLinearNode>
					<ControlLinearNode>
						<t>0.65600000000000003</t>
						<value>0.99999798183067434</value>
					</ControlLinearNode>
					<ControlLinearNode>
						<t>0.66000000000000003</t>
						<value>0.99999805345171244</value>
					</ControlLinearNode>
					<ControlLinearNode>
						<t>0.66400000000000003</t>
						<value>0.99999799742600026</value>
					</ControlLinearNode>
					<ControlLinearNode>
						<t>0.66800000000000004</t>
						<value>0.99999761818913713</value>
					</ControlLinearNode>
					<ControlLinearNode>
						<t>0.67200000000000004</t>
						<value>0.99999732129741814</value>
					</ControlLinearNode>
					<ControlLinearNode>
						<t>0.67600000000000005</t>
						<value>0.99999681349617497</value>
					</ControlLinearNode>
					<ControlLinearNode>
						<t>0.68000000000000005</t>
						<value>0.99999598983067428</value>
					</ControlLinearNode>
					<ControlLinearNode>
						<t>0.68400000000000005</t>
						<value>0.99999436953054865</value>
					</ControlLinearNode>
					<ControlLinearNode>
						<t>0.68799999999999994</t>
						<value>0.99999076306619605</value>
					</ControlLinearNode>
					<ControlLinearNode>
						<t>0.69199999999999995</t>
						<value>0.99996276239839621</value>
					</ControlLinearNode>
					<ControlLinearNode>
						<t>0.69599999999999995</t>
						<value>0.99719558296411048</value>
					</ControlLinearNode>
					<ControlLinearNode>
						<t>0.69999999999999996</t>
						<value>0.98535740379071446</value>
					</ControlLinearNode>
					<ControlLinearNode>
						<t>0.70399999999999996</t>
						<value>0.97376007206386284</value>
					</ControlLinearNode>
					<ControlLinearNode>
						<t>0.70799999999999996</t>
						<value>0.96301772974651589</value>
					</ControlLinearNode>
					<ControlLinearNode>
						<t>0.71199999999999997</t>
						<value>0.95470982701324092</value>
					</ControlLinearNode>
					<ControlLinearNode>
						<t>0.71599999999999997</t>
						<value>0.94591585742319229</value>
					</ControlLinearNode>
					<ControlLinearNode>
						<t>0.71999999999999997</t>
						<value>0.93872763867527764</value>
					</ControlLinearNode>
					<ControlLinearNode>
						<t>0.72399999999999998</t>
						<value>0.93230447931589144</value>
					</ControlLinearNode>
					<ControlLinearNode>
						<t>0.72799999999999998</t>
						<value>0.92368223326976462</value>
					</ControlLinearNode>
					<ControlLinearNode>
						<t>0.73199999999999998</t>
						<value>0.90782682257661973</value>
					</ControlLinearNode>
					<ControlLinearNode>
						<t>0.73599999999999999</t>
						<value>0.882629365590197</value>
					</ControlLinearNode>
					<ControlLinearNode>
						<t>0.73999999999999999</t>
						<value>0.86423289930624303</value>
					</ControlLinearNode>
					<ControlLinearNode>
						<t>0.74399999999999999</t>
						<value>0.84623134004857214</value>
					</ControlLinearNode>
					<ControlLinearNode>
						<t>0.748</t>
						<value>0.82875578590424404</value>
					</ControlLinearNode>
					<ControlLinearNode>
						<t>0.752</t>
						<value>0.81220468479182517</value>
					</ControlLinearNode>
					<ControlLinearNode>
						<t>0.75600000000000001</t>
						<value>0.79803785813476213</value>
					</ControlLinearNode>
					<ControlLinearNode>
						<t>0.76000000000000001</t>
						<value>0.78766112978627822</value>
					</ControlLinearNode>
					<ControlLinearNode>
						<t>0.76400000000000001</t>
						<value>0.77798305227486575</value>
					</ControlLinearNode>
					<ControlLinearNode>
						<t>0.76800000000000002</t>
						<value>0.75685547097823003</value>
					</ControlLinearNode>
					<ControlLinearNode>
						<t>0.77200000000000002</t>
						<value>0.72354216353361356</value>
					</ControlLinearNode>
					<ControlLinearNode>
						<t>0.77600000000000002</t>
						<value>0.69022254382483006</value>
					</ControlLinearNode>
					<ControlLinearNode>
						<t>0.78000000000000003</t>
						<value>0.67525044566326919</value>
					</ControlLinearNode>
					<ControlLinearNode>
						<t>0.78400000000000003</t>
						<value>0.66164105436365694</value>
					</ControlLinearNode>
					<ControlLinearNode>
						<t>0.78800000000000003</t>
						<value>0.64779336577905366</value>
					</ControlLinearNode>
					<ControlLinearNode>
						<t>0.79200000000000004</t>
						<value>0.63374930547588115</value>
					</ControlLinearNode>
					<ControlLinearNode>
						<t>0.79600000000000004</t>
						<value>0.61955106377090874</value>
					</ControlLinearNode>
					<ControlLinearNode>
						<t>0.80000000000000004</t>
						<value>0.60516118761562587</value>
					</ControlLinearNode>
					<ControlLinearNode>
						<t>0.80400000000000005</t>
						<value>0.58914022710115999</value>
					</ControlLinearNode>
					<ControlLinearNode>
						<t>0.80800000000000005</t>
						<value>0.57427111021734201</value>
					</ControlLinearNode>
					<ControlLinearNode>
						<t>0.81200000000000006</t>
						<value>0.55950416748991838</value>
					</ControlLinearNode>
					<ControlLinearNode>
						<t>0.81599999999999995</t>
						<value>0.54393076814316477</value>
					</ControlLinearNode>
					<ControlLinearNode>
						<t>0.81999999999999995</t>
						<value>0.52688040237155209</value>
					</ControlLinearNode>
					<ControlLinearNode>
						<t>0.82399999999999995</t>
						<value>0.50742861785073945</value>
					</ControlLinearNode>
					<ControlLinearNode>
						<t>0.82799999999999996</t>
						<value>0.48944391705350049</value>
					</ControlLinearNode>
					<ControlLinearNode>
						<t>0.83199999999999996</t>
						<value>0.47851176723288052</value>
					</ControlLinearNode>
					<ControlLinearNode>
						<t>0.83599999999999997</t>
						<value>0.47119107340413524</value>
					</ControlLinearNode>
					<ControlLinearNode>
						<t>0.83999999999999997</t>
						<value>0.46172561078012397</value>
					</ControlLinearNode>
					<ControlLinearNode>
						<t>0.84399999999999997</t>
						<value>0.45242318697275202</value>
					</ControlLinearNode>
					<ControlLinearNode>
						<t>0.84799999999999998</t>
						<value>0.44330464487518145</value>
					</ControlLinearNode>
					<ControlLinearNode>
						<t>0.85199999999999998</t>
						<value>0.43428650529457136</value>
					</ControlLinearNode>
					<ControlLinearNode>
						<t>0.85599999999999998</t>
						<value>0.4382221116565026</value>
					</ControlLinearNode>
					<ControlLinearNode>
						<t>0.85999999999999999</t>
						<value>0.44044504498042547</value>
					</ControlLinearNode>
					<ControlLinearNode>
						<t>0.86399999999999999</t>
						<value>0.43904749144920407</value>
					</ControlLinearNode>
					<ControlLinearNode>
						<t>0.86799999999999999</t>
						<value>0.43848869445544142</value>
					</ControlLinearNode>
					<ControlLinearNode>
						<t>0.872</t>
						<value>0.43896406013703348</value>
					</ControlLinearNode>
					<ControlLinearNode>
						<t>0.876</t>
						<value>0.44049099691027183</value>
					</ControlLinearNode>
					<ControlLinearNode>
						<t>0.88</t>
						<value>0.44353291964825503</value>
					</ControlLinearNode>
					<ControlLinearNode>
						<t>0.88400000000000001</t>
						<value>0.45221588924963241</value>
					</ControlLinearNode>
					<ControlLinearNode>
						<t>0.88800000000000001</t>
						<value>0.45889970615920694</value>
					</ControlLinearNode>
					<ControlLinearNode>
						<t>0.89200000000000002</t>
						<value>0.46564950680832518</value>
					</ControlLinearNode>
					<ControlLinearNode>
						<t>0.89600000000000002</t>
						<value>0.47542812451922617</value>
					</ControlLinearNode>
					<ControlLinearNode>
						<t>0.90000000000000002</t>
						<value>0.48513550672385131</value>
					</ControlLinearNode>
					<ControlLinearNode>
						<t>0.90400000000000003</t>
						<value>0.49900430282867836</value>
					</ControlLinearNode>
					<ControlLinearNode>
						<t>0.90800000000000003</t>
						<value>0.51037467327592023</value>
					</ControlLinearNode>
					<ControlLinearNode>
						<t>0.91200000000000003</t>
						<value>0.52272349949992869</value>
					</ControlLinearNode>
					<ControlLinearNode>
						<t>0.91600000000000004</t>
						<value>0.53597916085604247</value>
					</ControlLinearNode>
					<ControlLinearNode>
						<t>0.92000000000000004</t>
						<value>0.54840248812365289</value>
					</ControlLinearNode>
					<ControlLinearNode>
						<t>0.92400000000000004</t>
						<value>0.56211363053710839</value>
					</ControlLinearNode>
					<ControlLinearNode>
						<t>0.92800000000000005</t>
						<value>0.57443278898069061</value>
					</ControlLinearNode>
					<ControlLinearNode>
						<t>0.93200000000000005</t>
						<value>0.59017950925177043</value>
					</ControlLinearNode>
					<ControlLinearNode>
						<t>0.93600000000000005</t>
						<value>0.59971228558563039</value>
					</ControlLinearNode>
					<ControlLinearNode>
						<t>0.93999999999999995</t>
						<value>0.61038672844323361</value>
					</ControlLinearNode>
					<ControlLinearNode>
						<t>0.94399999999999995</t>
						<value>0.617800826415836</value>
					</ControlLinearNode>
					<ControlLinearNode>
						<t>0.94799999999999995</t>
						<value>0.62401051580366718</value>
					</ControlLinearNode>
					<ControlLinearNode>
						<t>0.95199999999999996</t>
						<value>0.62919975095186864</value>
					</ControlLinearNode>
					<ControlLinearNode>
						<t>0.95599999999999996</t>
						<value>0.63258930883859588</value>
					</ControlLinearNode>
					<ControlLinearNode>
						<t>0.95999999999999996</t>
						<value>0.63746092959499889</value>
					</ControlLinearNode>
					<ControlLinearNode>
						<t>0.96399999999999997</t>
						<value>0.63796457725301869</value>
					</ControlLinearNode>
					<ControlLinearNode>
						<t>0.96799999999999997</t>
						<value>0.6374467445230847</value>
					</ControlLinearNode>
					<ControlLinearNode>
						<t>0.97199999999999998</t>
						<value>0.63581032194491838</value>
					</ControlLinearNode>
					<ControlLinearNode>
						<t>0.97599999999999998</t>
						<value>0.63298218152037256</value>
					</ControlLinearNode>
					<ControlLinearNode>
						<t>0.97999999999999998</t>
						<value>0.62933272323999745</value>
					</ControlLinearNode>
					<ControlLinearNode>
						<t>0.98399999999999999</t>
						<value>0.62645637831841106</value>
					</ControlLinearNode>
					<ControlLinearNode>
						<t>0.98799999999999999</t>
						<value>0.62001533801931619</value>
					</ControlLinearNode>
					<ControlLinearNode>
						<t>0.99199999999999999</t>
						<value>0.61241883967231403</value>
					</ControlLinearNode>
					<ControlLinearNode>
						<t>0.996</t>
						<value>0.60401718929017378</value>
					</ControlLinearNode>
					<ControlLinearNode>
						<t>1</t>
						<value>0.59532297905846554</value>
					</ControlLinearNode>
					<ControlLinearNode>
						<t>1.004</t>
						<value>0.5877096090685382</value>
					</ControlLinearNode>
					<ControlLinearNode>
						<t>1.008</t>
						<value>0.57797578985600195</value>
					</ControlLinearNode>
					<ControlLinearNode>
						<t>1.012</t>
						<value>0.5688854424318337</value>
					</ControlLinearNode>
					<ControlLinearNode>
						<t>1.016</t>
						<value>0.56173806617473332</value>
					</ControlLinearNode>
					<ControlLinearNode>
						<t>1.02</t>
						<value>0.55720147935861575</value>
					</ControlLinearNode>
					<ControlLinearNode>
						<t>1.024</t>
						<value>0.56005288343325832</value>
					</ControlLinearNode>
					<ControlLinearNode>
						<t>1.028</t>
						<value>0.56298974560259496</value>
					</ControlLinearNode>
					<ControlLinearNode>
						<t>1.032</t>
						<value>0.56468579638640715</value>
					</ControlLinearNode>
					<ControlLinearNode>
						<t>1.036</t>
						<value>0.56387899794009189</value>
					</ControlLinearNode>
					<ControlLinearNode>
						<t>1.04</t>
						<value>0.56098261872466548</value>
					</ControlLinearNode>
					<ControlLinearNode>
						<t>1.044</t>
						<value>0.55487484970870948</value>
					</ControlLinearNode>
					<ControlLinearNode>
						<t>1.048</t>
						<value>0.54761505989985004</value>
					</ControlLinearNode>
					<ControlLinearNode>
						<t>1.052</t>
						<value>0.54000126263492843</value>
					</ControlLinearNode>
					<ControlLinearNode>
						<t>1.056</t>
						<value>0.53126594109156822</value>
					</ControlLinearNode>
					<ControlLinearNode>
						<t>1.0600000000000001</t>
						<value>0.52213723664768863</value>
					</ControlLinearNode>
					<ControlLinearNode>
						<t>1.0640000000000001</t>
						<value>0.51222196025081146</value>
					</ControlLinearNode>
					<ControlLinearNode>
						<t>1.0680000000000001</t>
						<value>0.5028415615048476</value>
					</ControlLinearNode>
					<ControlLinearNode>
						<t>1.0720000000000001</t>
						<value>0.49479655507114151</value>
					</ControlLinearNode>
					<ControlLinearNode>
						<t>1.0760000000000001</t>
						<value>0.4855421830544826</value>
					</ControlLinearNode>
					<ControlLinearNode>
						<t>1.0800000000000001</t>
						<value>0.47644439689224016</value>
					</ControlLinearNode>
					<ControlLinearNode>
						<t>1.0840000000000001</t>
						<value>0.46797486257656573</value>
					</ControlLinearNode>
					<ControlLinearNode>
						<t>1.0880000000000001</t>
						<value>0.4589238362617114</value>
					</ControlLinearNode>
					<ControlLinearNode>
						<t>1.0920000000000001</t>
						<value>0.45102719076814318</value>
					</ControlLinearNode>
					<ControlLinearNode>
						<t>1.0960000000000001</t>
						<value>0.44251905266317376</value>
					</ControlLinearNode>
					<ControlLinearNode>
						<t>1.1000000000000001</t>
						<value>0.43515784747545905</value>
					</ControlLinearNode>
					<ControlLinearNode>
						<t>1.1040000000000001</t>
						<value>0.42733159455103548</value>
					</ControlLinearNode>
					<ControlLinearNode>
						<t>1.1080000000000001</t>
						<value>0.42049995486879482</value>
					</ControlLinearNode>
					<ControlLinearNode>
						<t>1.1120000000000001</t>
						<value>0.41284368384459308</value>
					</ControlLinearNode>
					<ControlLinearNode>
						<t>1.1160000000000001</t>
						<value>0.4062638242918431</value>
					</ControlLinearNode>
					<ControlLinearNode>
						<t>1.1200000000000001</t>
						<value>0.39895171828924014</value>
					</ControlLinearNode>
					<ControlLinearNode>
						<t>1.1240000000000001</t>
						<value>0.39303782347570221</value>
					</ControlLinearNode>
					<ControlLinearNode>
						<t>1.1279999999999999</t>
						<value>0.38820528535739235</value>
					</ControlLinearNode>
					<ControlLinearNode>
						<t>1.1319999999999999</t>
						<value>0.38188703612142644</value>
					</ControlLinearNode>
					<ControlLinearNode>
						<t>1.1359999999999999</t>
						<value>0.37467740073188932</value>
					</ControlLinearNode>
					<ControlLinearNode>
						<t>1.1399999999999999</t>
						<value>0.36800665031289564</value>
					</ControlLinearNode>
					<ControlLinearNode>
						<t>1.1439999999999999</t>
						<value>0.35859302677620453</value>
					</ControlLinearNode>
					<ControlLinearNode>
						<t>1.1479999999999999</t>
						<value>0.3508662831717515</value>
					</ControlLinearNode>
					<ControlLinearNode>
						<t>1.1519999999999999</t>
						<value>0.3422319094448299</value>
					</ControlLinearNode>
				</x_nodes>
				<min_nodes />
				<max_nodes />
				<kp>100</kp>
				<kv>20</kv>
			</ControlLinear>
			<ControlLinear name="ILPOa_r">
				<is_model_control>true</is_model_control>
				<extrapolate>true</extrapolate>
				<default_min>0.02</default_min>
				<default_max>1</default_max>
				<filter_on>false</filter_on>
				<use_steps>false</use_steps>
				<x_nodes>
					<ControlLinearNode>
						<t>0</t>
						<value>0.12902936001884086</value>
					</ControlLinearNode>
					<ControlLinearNode>
						<t>0.0040000000000000001</t>
						<value>0.12858111617525073</value>
					</ControlLinearNode>
					<ControlLinearNode>
						<t>0.0080000000000000002</t>
						<value>0.12817117560720781</value>
					</ControlLinearNode>
					<ControlLinearNode>
						<t>0.012</t>
						<value>0.12780954961459454</value>
					</ControlLinearNode>
					<ControlLinearNode>
						<t>0.016</t>
						<value>0.12749891377640593</value>
					</ControlLinearNode>
					<ControlLinearNode>
						<t>0.02</t>
						<value>0.12724949801202745</value>
					</ControlLinearNode>
					<ControlLinearNode>
						<t>0.024</t>
						<value>0.12706717147614729</value>
					</ControlLinearNode>
					<ControlLinearNode>
						<t>0.028000000000000001</t>
						<value>0.12809854487744188</value>
					</ControlLinearNode>
					<ControlLinearNode>
						<t>0.032000000000000001</t>
						<value>0.12826021014437924</value>
					</ControlLinearNode>
					<ControlLinearNode>
						<t>0.035999999999999997</t>
						<value>0.12824156792421007</value>
					</ControlLinearNode>
					<ControlLinearNode>
						<t>0.040000000000000001</t>
						<value>0.12837096156597014</value>
					</ControlLinearNode>
					<ControlLinearNode>
						<t>0.043999999999999997</t>
						<value>0.12861019570007073</value>
					</ControlLinearNode>
					<ControlLinearNode>
						<t>0.048000000000000001</t>
						<value>0.12892806800508125</value>
					</ControlLinearNode>
					<ControlLinearNode>
						<t>0.051999999999999998</t>
						<value>0.12935288909020085</value>
					</ControlLinearNode>
					<ControlLinearNode>
						<t>0.056000000000000001</t>
						<value>0.12989119370245689</value>
					</ControlLinearNode>
					<ControlLinearNode>
						<t>0.059999999999999998</t>
						<value>0.13044148742753517</value>
					</ControlLinearNode>
					<ControlLinearNode>
						<t>0.064000000000000001</t>
						<value>0.13111621745045937</value>
					</ControlLinearNode>
					<ControlLinearNode>
						<t>0.068000000000000005</t>
						<value>0.13184218004123149</value>
					</ControlLinearNode>
					<ControlLinearNode>
						<t>0.071999999999999995</t>
						<value>0.13259481113020277</value>
					</ControlLinearNode>
					<ControlLinearNode>
						<t>0.075999999999999998</t>
						<value>0.13331134926063518</value>
					</ControlLinearNode>
					<ControlLinearNode>
						<t>0.080000000000000002</t>
						<value>0.13360763226125247</value>
					</ControlLinearNode>
					<ControlLinearNode>
						<t>0.084000000000000005</t>
						<value>0.1344767390808515</value>
					</ControlLinearNode>
					<ControlLinearNode>
						<t>0.087999999999999995</t>
						<value>0.13523502655665398</value>
					</ControlLinearNode>
					<ControlLinearNode>
						<t>0.091999999999999998</t>
						<value>0.13611617942182425</value>
					</ControlLinearNode>
					<ControlLinearNode>
						<t>0.096000000000000002</t>
						<value>0.13678528677736496</value>
					</ControlLinearNode>
					<ControlLinearNode>
						<t>0.10000000000000001</t>
						<value>0.13730947726986747</value>
					</ControlLinearNode>
					<ControlLinearNode>
						<t>0.104</t>
						<value>0.13406544157029576</value>
					</ControlLinearNode>
					<ControlLinearNode>
						<t>0.108</t>
						<value>0.13480119311213187</value>
					</ControlLinearNode>
					<ControlLinearNode>
						<t>0.112</t>
						<value>0.13602580131224898</value>
					</ControlLinearNode>
					<ControlLinearNode>
						<t>0.11600000000000001</t>
						<value>0.13641742659571571</value>
					</ControlLinearNode>
					<ControlLinearNode>
						<t>0.12</t>
						<value>0.13276647007768091</value>
					</ControlLinearNode>
					<ControlLinearNode>
						<t>0.124</t>
						<value>0.13160013409633681</value>
					</ControlLinearNode>
					<ControlLinearNode>
						<t>0.128</t>
						<value>0.13029718608813959</value>
					</ControlLinearNode>
					<ControlLinearNode>
						<t>0.13200000000000001</t>
						<value>0.12580599924406405</value>
					</ControlLinearNode>
					<ControlLinearNode>
						<t>0.13600000000000001</t>
						<value>0.12218121608071079</value>
					</ControlLinearNode>
					<ControlLinearNode>
						<t>0.14000000000000001</t>
						<value>0.11808074307203191</value>
					</ControlLinearNode>
					<ControlLinearNode>
						<t>0.14399999999999999</t>
						<value>0.11569280544586018</value>
					</ControlLinearNode>
					<ControlLinearNode>
						<t>0.14799999999999999</t>
						<value>0.11258274150675973</value>
					</ControlLinearNode>
					<ControlLinearNode>
						<t>0.152</t>
						<value>0.10980709237295976</value>
					</ControlLinearNode>
					<ControlLinearNode>
						<t>0.156</t>
						<value>0.10804584071292474</value>
					</ControlLinearNode>
					<ControlLinearNode>
						<t>0.16</t>
						<value>0.10981388857062076</value>
					</ControlLinearNode>
					<ControlLinearNode>
						<t>0.16400000000000001</t>
						<value>0.10916072162924868</value>
					</ControlLinearNode>
					<ControlLinearNode>
						<t>0.16800000000000001</t>
						<value>0.10845124616713155</value>
					</ControlLinearNode>
					<ControlLinearNode>
						<t>0.17199999999999999</t>
						<value>0.10837933727202397</value>
					</ControlLinearNode>
					<ControlLinearNode>
						<t>0.17599999999999999</t>
						<value>0.10969436721135407</value>
					</ControlLinearNode>
					<ControlLinearNode>
						<t>0.17999999999999999</t>
						<value>0.11115857419535682</value>
					</ControlLinearNode>
					<ControlLinearNode>
						<t>0.184</t>
						<value>0.1135693652966534</value>
					</ControlLinearNode>
					<ControlLinearNode>
						<t>0.188</t>
						<value>0.11774893859828731</value>
					</ControlLinearNode>
					<ControlLinearNode>
						<t>0.192</t>
						<value>0.12255613911220643</value>
					</ControlLinearNode>
					<ControlLinearNode>
						<t>0.19600000000000001</t>
						<value>0.12701127300120907</value>
					</ControlLinearNode>
					<ControlLinearNode>
						<t>0.20000000000000001</t>
						<value>0.13154224061922398</value>
					</ControlLinearNode>
					<ControlLinearNode>
						<t>0.20399999999999999</t>
						<value>0.1352164376695639</value>
					</ControlLinearNode>
					<ControlLinearNode>
						<t>0.20799999999999999</t>
						<value>0.13961721872648591</value>
					</ControlLinearNode>
					<ControlLinearNode>
						<t>0.21199999999999999</t>
						<value>0.14218365183680887</value>
					</ControlLinearNode>
					<ControlLinearNode>
						<t>0.216</t>
						<value>0.14494549762187878</value>
					</ControlLinearNode>
					<ControlLinearNode>
						<t>0.22</t>
						<value>0.14726829497811059</value>
					</ControlLinearNode>
					<ControlLinearNode>
						<t>0.224</t>
						<value>0.14869594043086384</value>
					</ControlLinearNode>
					<ControlLinearNode>
						<t>0.22800000000000001</t>
						<value>0.15027632298964344</value>
					</ControlLinearNode>
					<ControlLinearNode>
						<t>0.23200000000000001</t>
						<value>0.15091802856602968</value>
					</ControlLinearNode>
					<ControlLinearNode>
						<t>0.23599999999999999</t>
						<value>0.15192014945279234</value>
					</ControlLinearNode>
					<ControlLinearNode>
						<t>0.23999999999999999</t>
						<value>0.15338320668277047</value>
					</ControlLinearNode>
					<ControlLinearNode>
						<t>0.24399999999999999</t>
						<value>0.15792000648154961</value>
					</ControlLinearNode>
					<ControlLinearNode>
						<t>0.248</t>
						<value>0.16138954134422079</value>
					</ControlLinearNode>
					<ControlLinearNode>
						<t>0.252</t>
						<value>0.1660100007839187</value>
					</ControlLinearNode>
					<ControlLinearNode>
						<t>0.25600000000000001</t>
						<value>0.17055301686169524</value>
					</ControlLinearNode>
					<ControlLinearNode>
						<t>0.26000000000000001</t>
						<value>0.17470762186580807</value>
					</ControlLinearNode>
					<ControlLinearNode>
						<t>0.26400000000000001</t>
						<value>0.1787945103433124</value>
					</ControlLinearNode>
					<ControlLinearNode>
						<t>0.26800000000000002</t>
						<value>0.18408430357335637</value>
					</ControlLinearNode>
					<ControlLinearNode>
						<t>0.27200000000000002</t>
						<value>0.18912313653152993</value>
					</ControlLinearNode>
					<ControlLinearNode>
						<t>0.27600000000000002</t>
						<value>0.19574706334311218</value>
					</ControlLinearNode>
					<ControlLinearNode>
						<t>0.28000000000000003</t>
						<value>0.20221886591927135</value>
					</ControlLinearNode>
					<ControlLinearNode>
						<t>0.28399999999999997</t>
						<value>0.20994892738009127</value>
					</ControlLinearNode>
					<ControlLinearNode>
						<t>0.28799999999999998</t>
						<value>0.21715886695754347</value>
					</ControlLinearNode>
					<ControlLinearNode>
						<t>0.29199999999999998</t>
						<value>0.22548276343806725</value>
					</ControlLinearNode>
					<ControlLinearNode>
						<t>0.29599999999999999</t>
						<value>0.23310285172159287</value>
					</ControlLinearNode>
					<ControlLinearNode>
						<t>0.29999999999999999</t>
						<value>0.2419868766020484</value>
					</ControlLinearNode>
					<ControlLinearNode>
						<t>0.30399999999999999</t>
						<value>0.25024375159179474</value>
					</ControlLinearNode>
					<ControlLinearNode>
						<t>0.308</t>
						<value>0.25922286579699616</value>
					</ControlLinearNode>
					<ControlLinearNode>
						<t>0.312</t>
						<value>0.26773748771686873</value>
					</ControlLinearNode>
					<ControlLinearNode>
						<t>0.316</t>
						<value>0.2767055772154694</value>
					</ControlLinearNode>
					<ControlLinearNode>
						<t>0.32000000000000001</t>
						<value>0.28484388996577531</value>
					</ControlLinearNode>
					<ControlLinearNode>
						<t>0.32400000000000001</t>
						<value>0.29372476880415427</value>
					</ControlLinearNode>
					<ControlLinearNode>
						<t>0.32800000000000001</t>
						<value>0.30194043493858203</value>
					</ControlLinearNode>
					<ControlLinearNode>
						<t>0.33200000000000002</t>
						<value>0.31033122647872513</value>
					</ControlLinearNode>
					<ControlLinearNode>
						<t>0.33600000000000002</t>
						<value>0.31776097042818241</value>
					</ControlLinearNode>
					<ControlLinearNode>
						<t>0.34000000000000002</t>
						<value>0.32507221970352235</value>
					</ControlLinearNode>
					<ControlLinearNode>
						<t>0.34399999999999997</t>
						<value>0.33114996868260427</value>
					</ControlLinearNode>
					<ControlLinearNode>
						<t>0.34799999999999998</t>
						<value>0.33730497173317525</value>
					</ControlLinearNode>
					<ControlLinearNode>
						<t>0.35199999999999998</t>
						<value>0.34258773140174265</value>
					</ControlLinearNode>
					<ControlLinearNode>
						<t>0.35599999999999998</t>
						<value>0.34820800096220239</value>
					</ControlLinearNode>
					<ControlLinearNode>
						<t>0.35999999999999999</t>
						<value>0.35402960887262735</value>
					</ControlLinearNode>
					<ControlLinearNode>
						<t>0.36399999999999999</t>
						<value>0.35822189969604079</value>
					</ControlLinearNode>
					<ControlLinearNode>
						<t>0.36799999999999999</t>
						<value>0.36430963555145851</value>
					</ControlLinearNode>
					<ControlLinearNode>
						<t>0.372</t>
						<value>0.36903983414900365</value>
					</ControlLinearNode>
					<ControlLinearNode>
						<t>0.376</t>
						<value>0.37396173766546564</value>
					</ControlLinearNode>
					<ControlLinearNode>
						<t>0.38</t>
						<value>0.37859342815911118</value>
					</ControlLinearNode>
					<ControlLinearNode>
						<t>0.38400000000000001</t>
						<value>0.3830228076040178</value>
					</ControlLinearNode>
					<ControlLinearNode>
						<t>0.38800000000000001</t>
						<value>0.38728413977802056</value>
					</ControlLinearNode>
					<ControlLinearNode>
						<t>0.39200000000000002</t>
						<value>0.37905687972568675</value>
					</ControlLinearNode>
					<ControlLinearNode>
						<t>0.39600000000000002</t>
						<value>0.36893773539052055</value>
					</ControlLinearNode>
					<ControlLinearNode>
						<t>0.40000000000000002</t>
						<value>0.36014763334337108</value>
					</ControlLinearNode>
					<ControlLinearNode>
						<t>0.40400000000000003</t>
						<value>0.35141725814598312</value>
					</ControlLinearNode>
					<ControlLinearNode>
						<t>0.40799999999999997</t>
						<value>0.34422433337172947</value>
					</ControlLinearNode>
					<ControlLinearNode>
						<t>0.41199999999999998</t>
						<value>0.3400750360526249</value>
					</ControlLinearNode>
					<ControlLinearNode>
						<t>0.41599999999999998</t>
						<value>0.33754765582135632</value>
					</ControlLinearNode>
					<ControlLinearNode>
						<t>0.41999999999999998</t>
						<value>0.3390297086853557</value>
					</ControlLinearNode>
					<ControlLinearNode>
						<t>0.42399999999999999</t>
						<value>0.34409456514146441</value>
					</ControlLinearNode>
					<ControlLinearNode>
						<t>0.42799999999999999</t>
						<value>0.35323156695630736</value>
					</ControlLinearNode>
					<ControlLinearNode>
						<t>0.432</t>
						<value>0.36738853955059175</value>
					</ControlLinearNode>
					<ControlLinearNode>
						<t>0.436</t>
						<value>0.38869492873966455</value>
					</ControlLinearNode>
					<ControlLinearNode>
						<t>0.44</t>
						<value>0.4168564757888345</value>
					</ControlLinearNode>
					<ControlLinearNode>
						<t>0.44400000000000001</t>
						<value>0.44885754390013327</value>
					</ControlLinearNode>
					<ControlLinearNode>
						<t>0.44800000000000001</t>
						<value>0.48925213287732777</value>
					</ControlLinearNode>
					<ControlLinearNode>
						<t>0.45200000000000001</t>
						<value>0.53730672726849915</value>
					</ControlLinearNode>
					<ControlLinearNode>
						<t>0.45600000000000002</t>
						<value>0.58945153876022849</value>
					</ControlLinearNode>
					<ControlLinearNode>
						<t>0.46000000000000002</t>
						<value>0.64711338123205919</value>
					</ControlLinearNode>
					<ControlLinearNode>
						<t>0.46400000000000002</t>
						<value>0.69832167336243911</value>
					</ControlLinearNode>
					<ControlLinearNode>
						<t>0.46800000000000003</t>
						<value>0.75514092386936482</value>
					</ControlLinearNode>
					<ControlLinearNode>
						<t>0.47199999999999998</t>
						<value>0.81339391829524721</value>
					</ControlLinearNode>
					<ControlLinearNode>
						<t>0.47599999999999998</t>
						<value>0.87374837687398421</value>
					</ControlLinearNode>
					<ControlLinearNode>
						<t>0.47999999999999998</t>
						<value>0.93936741551158554</value>
					</ControlLinearNode>
					<ControlLinearNode>
						<t>0.48399999999999999</t>
						<value>0.98702945609716763</value>
					</ControlLinearNode>
					<ControlLinearNode>
						<t>0.48799999999999999</t>
						<value>0.99993866876611381</value>
					</ControlLinearNode>
					<ControlLinearNode>
						<t>0.49199999999999999</t>
						<value>0.99997862042836216</value>
					</ControlLinearNode>
					<ControlLinearNode>
						<t>0.496</t>
						<value>0.99998692268088651</value>
					</ControlLinearNode>
					<ControlLinearNode>
						<t>0.5</t>
						<value>0.99999064011404581</value>
					</ControlLinearNode>
					<ControlLinearNode>
						<t>0.504</t>
						<value>0.99999267118370039</value>
					</ControlLinearNode>
					<ControlLinearNode>
						<t>0.50800000000000001</t>
						<value>0.99999377544749368</value>
					</ControlLinearNode>
					<ControlLinearNode>
						<t>0.51200000000000001</t>
						<value>0.99999434991015967</value>
					</ControlLinearNode>
					<ControlLinearNode>
						<t>0.51600000000000001</t>
						<value>0.99999468323635188</value>
					</ControlLinearNode>
					<ControlLinearNode>
						<t>0.52000000000000002</t>
						<value>0.9999947171441903</value>
					</ControlLinearNode>
					<ControlLinearNode>
						<t>0.52400000000000002</t>
						<value>0.99999465702173973</value>
					</ControlLinearNode>
					<ControlLinearNode>
						<t>0.52800000000000002</t>
						<value>0.99999449398631923</value>
					</ControlLinearNode>
					<ControlLinearNode>
						<t>0.53200000000000003</t>
						<value>0.99999420297344965</value>
					</ControlLinearNode>
					<ControlLinearNode>
						<t>0.53600000000000003</t>
						<value>0.99999353620551135</value>
					</ControlLinearNode>
					<ControlLinearNode>
						<t>0.54000000000000004</t>
						<value>0.99999192982584351</value>
					</ControlLinearNode>
					<ControlLinearNode>
						<t>0.54400000000000004</t>
						<value>0.99998741368506217</value>
					</ControlLinearNode>
					<ControlLinearNode>
						<t>0.54800000000000004</t>
						<value>0.99995456424260853</value>
					</ControlLinearNode>
					<ControlLinearNode>
						<t>0.55200000000000005</t>
						<value>0.92024811164582287</value>
					</ControlLinearNode>
					<ControlLinearNode>
						<t>0.55600000000000005</t>
						<value>0.80725800287568461</value>
					</ControlLinearNode>
					<ControlLinearNode>
						<t>0.56000000000000005</t>
						<value>0.68677611076829015</value>
					</ControlLinearNode>
					<ControlLinearNode>
						<t>0.56399999999999995</t>
						<value>0.64022225656104748</value>
					</ControlLinearNode>
					<ControlLinearNode>
						<t>0.56799999999999995</t>
						<value>0.60957485582228343</value>
					</ControlLinearNode>
					<ControlLinearNode>
						<t>0.57199999999999995</t>
						<value>0.58276473519227756</value>
					</ControlLinearNode>
					<ControlLinearNode>
						<t>0.57599999999999996</t>
						<value>0.56687805533615754</value>
					</ControlLinearNode>
					<ControlLinearNode>
						<t>0.57999999999999996</t>
						<value>0.55042427103403002</value>
					</ControlLinearNode>
					<ControlLinearNode>
						<t>0.58399999999999996</t>
						<value>0.52577192687085561</value>
					</ControlLinearNode>
					<ControlLinearNode>
						<t>0.58799999999999997</t>
						<value>0.50964098660545099</value>
					</ControlLinearNode>
					<ControlLinearNode>
						<t>0.59199999999999997</t>
						<value>0.50111749246353932</value>
					</ControlLinearNode>
					<ControlLinearNode>
						<t>0.59599999999999997</t>
						<value>0.49059061217962313</value>
					</ControlLinearNode>
					<ControlLinearNode>
						<t>0.59999999999999998</t>
						<value>0.47806296198979736</value>
					</ControlLinearNode>
					<ControlLinearNode>
						<t>0.60399999999999998</t>
						<value>0.42547666939414031</value>
					</ControlLinearNode>
					<ControlLinearNode>
						<t>0.60799999999999998</t>
						<value>0.37051516800531292</value>
					</ControlLinearNode>
					<ControlLinearNode>
						<t>0.61199999999999999</t>
						<value>0.3223670739796235</value>
					</ControlLinearNode>
					<ControlLinearNode>
						<t>0.61599999999999999</t>
						<value>0.27858655913644814</value>
					</ControlLinearNode>
					<ControlLinearNode>
						<t>0.62</t>
						<value>0.24636211781279788</value>
					</ControlLinearNode>
					<ControlLinearNode>
						<t>0.624</t>
						<value>0.2233656301760335</value>
					</ControlLinearNode>
					<ControlLinearNode>
						<t>0.628</t>
						<value>0.2036199414687736</value>
					</ControlLinearNode>
					<ControlLinearNode>
						<t>0.63200000000000001</t>
						<value>0.19023874929433213</value>
					</ControlLinearNode>
					<ControlLinearNode>
						<t>0.63600000000000001</t>
						<value>0.17939776146576775</value>
					</ControlLinearNode>
					<ControlLinearNode>
						<t>0.64000000000000001</t>
						<value>0.17141411981916388</value>
					</ControlLinearNode>
					<ControlLinearNode>
						<t>0.64400000000000002</t>
						<value>0.15720605390588852</value>
					</ControlLinearNode>
					<ControlLinearNode>
						<t>0.64800000000000002</t>
						<value>0.13970337458916995</value>
					</ControlLinearNode>
					<ControlLinearNode>
						<t>0.65200000000000002</t>
						<value>0.1217565634647912</value>
					</ControlLinearNode>
					<ControlLinearNode>
						<t>0.65600000000000003</t>
						<value>0.11626188616843335</value>
					</ControlLinearNode>
					<ControlLinearNode>
						<t>0.66000000000000003</t>
						<value>0.11922264664063556</value>
					</ControlLinearNode>
					<ControlLinearNode>
						<t>0.66400000000000003</t>
						<value>0.10747209892503121</value>
					</ControlLinearNode>
					<ControlLinearNode>
						<t>0.66800000000000004</t>
						<value>0.0679685973156266</value>
					</ControlLinearNode>
					<ControlLinearNode>
						<t>0.67200000000000004</t>
						<value>0.033695287584823722</value>
					</ControlLinearNode>
					<ControlLinearNode>
						<t>0.67600000000000005</t>
						<value>0.020091556771926811</value>
					</ControlLinearNode>
					<ControlLinearNode>
						<t>0.68000000000000005</t>
						<value>0.020038252440321817</value>
					</ControlLinearNode>
					<ControlLinearNode>
						<t>0.68400000000000005</t>
						<value>0.02002421333942116</value>
					</ControlLinearNode>
					<ControlLinearNode>
						<t>0.68799999999999994</t>
						<value>0.020018529630270065</value>
					</ControlLinearNode>
					<ControlLinearNode>
						<t>0.69199999999999995</t>
						<value>0.020015492859033732</value>
					</ControlLinearNode>
					<ControlLinearNode>
						<t>0.69599999999999995</t>
						<value>0.020014651662165643</value>
					</ControlLinearNode>
					<ControlLinearNode>
						<t>0.69999999999999996</t>
						<value>0.020015293346250535</value>
					</ControlLinearNode>
					<ControlLinearNode>
						<t>0.70399999999999996</t>
						<value>0.02001680857116683</value>
					</ControlLinearNode>
					<ControlLinearNode>
						<t>0.70799999999999996</t>
						<value>0.020019371475662896</value>
					</ControlLinearNode>
					<ControlLinearNode>
						<t>0.71199999999999997</t>
						<value>0.020023751231866806</value>
					</ControlLinearNode>
					<ControlLinearNode>
						<t>0.71599999999999997</t>
						<value>0.020031801840611308</value>
					</ControlLinearNode>
					<ControlLinearNode>
						<t>0.71999999999999997</t>
						<value>0.020051811593345938</value>
					</ControlLinearNode>
					<ControlLinearNode>
						<t>0.72399999999999998</t>
						<value>0.020473026005892493</value>
					</ControlLinearNode>
					<ControlLinearNode>
						<t>0.72799999999999998</t>
						<value>0.039330272483180183</value>
					</ControlLinearNode>
					<ControlLinearNode>
						<t>0.73199999999999998</t>
						<value>0.099136252058334512</value>
					</ControlLinearNode>
					<ControlLinearNode>
						<t>0.73599999999999999</t>
						<value>0.11219801559437162</value>
					</ControlLinearNode>
					<ControlLinearNode>
						<t>0.73999999999999999</t>
						<value>0.11399278531856274</value>
					</ControlLinearNode>
					<ControlLinearNode>
						<t>0.74399999999999999</t>
						<value>0.11618800887355361</value>
					</ControlLinearNode>
					<ControlLinearNode>
						<t>0.748</t>
						<value>0.12025989076487791</value>
					</ControlLinearNode>
					<ControlLinearNode>
						<t>0.752</t>
						<value>0.12383282772291947</value>
					</ControlLinearNode>
					<ControlLinearNode>
						<t>0.75600000000000001</t>
						<value>0.12584518678046661</value>
					</ControlLinearNode>
					<ControlLinearNode>
						<t>0.76000000000000001</t>
						<value>0.12523914485016233</value>
					</ControlLinearNode>
					<ControlLinearNode>
						<t>0.76400000000000001</t>
						<value>0.12435316516824198</value>
					</ControlLinearNode>
					<ControlLinearNode>
						<t>0.76800000000000002</t>
						<value>0.11588977148912911</value>
					</ControlLinearNode>
					<ControlLinearNode>
						<t>0.77200000000000002</t>
						<value>0.099075104645303128</value>
					</ControlLinearNode>
					<ControlLinearNode>
						<t>0.77600000000000002</t>
						<value>0.081093635644429396</value>
					</ControlLinearNode>
					<ControlLinearNode>
						<t>0.78000000000000003</t>
						<value>0.075964947359461854</value>
					</ControlLinearNode>
					<ControlLinearNode>
						<t>0.78400000000000003</t>
						<value>0.071624073198058649</value>
					</ControlLinearNode>
					<ControlLinearNode>
						<t>0.78800000000000003</t>
						<value>0.066858266944105821</value>
					</ControlLinearNode>
					<ControlLinearNode>
						<t>0.79200000000000004</t>
						<value>0.061688293183611714</value>
					</ControlLinearNode>
					<ControlLinearNode>
						<t>0.79600000000000004</t>
						<value>0.056127363320979118</value>
					</ControlLinearNode>
					<ControlLinearNode>
						<t>0.80000000000000004</t>
						<value>0.050154773017667999</value>
					</ControlLinearNode>
					<ControlLinearNode>
						<t>0.80400000000000005</t>
						<value>0.043089763445911457</value>
					</ControlLinearNode>
					<ControlLinearNode>
						<t>0.80800000000000005</t>
						<value>0.036478653242716146</value>
					</ControlLinearNode>
					<ControlLinearNode>
						<t>0.81200000000000006</t>
						<value>0.029541293081727867</value>
					</ControlLinearNode>
					<ControlLinearNode>
						<t>0.81599999999999995</t>
						<value>0.024517154222590008</value>
					</ControlLinearNode>
					<ControlLinearNode>
						<t>0.81999999999999995</t>
						<value>0.023284666223952429</value>
					</ControlLinearNode>
					<ControlLinearNode>
						<t>0.82399999999999995</t>
						<value>0.022059421721107732</value>
					</ControlLinearNode>
					<ControlLinearNode>
						<t>0.82799999999999996</t>
						<value>0.021951163287093015</value>
					</ControlLinearNode>
					<ControlLinearNode>
						<t>0.83199999999999996</t>
						<value>0.021845491653847089</value>
					</ControlLinearNode>
					<ControlLinearNode>
						<t>0.83599999999999997</t>
						<value>0.020353815429432317</value>
					</ControlLinearNode>
					<ControlLinearNode>
						<t>0.83999999999999997</t>
						<value>0.020174086428026091</value>
					</ControlLinearNode>
					<ControlLinearNode>
						<t>0.84399999999999997</t>
						<value>0.020239123395472805</value>
					</ControlLinearNode>
					<ControlLinearNode>
						<t>0.84799999999999998</t>
						<value>0.020159668948917537</value>
					</ControlLinearNode>
					<ControlLinearNode>
						<t>0.85199999999999998</t>
						<value>0.020048814987040982</value>
					</ControlLinearNode>
					<ControlLinearNode>
						<t>0.85599999999999998</t>
						<value>0.020045218469115188</value>
					</ControlLinearNode>
					<ControlLinearNode>
						<t>0.85999999999999999</t>
						<value>0.020041797196056262</value>
					</ControlLinearNode>
					<ControlLinearNode>
						<t>0.86399999999999999</t>
						<value>0.020038172014336213</value>
					</ControlLinearNode>
					<ControlLinearNode>
						<t>0.86799999999999999</t>
						<value>0.020034882074196108</value>
					</ControlLinearNode>
					<ControlLinearNode>
						<t>0.872</t>
						<value>0.020032849439861958</value>
					</ControlLinearNode>
					<ControlLinearNode>
						<t>0.876</t>
						<value>0.020030523947803993</value>
					</ControlLinearNode>
					<ControlLinearNode>
						<t>0.88</t>
						<value>0.020029073877340341</value>
					</ControlLinearNode>
					<ControlLinearNode>
						<t>0.88400000000000001</t>
						<value>0.020030575021937714</value>
					</ControlLinearNode>
					<ControlLinearNode>
						<t>0.88800000000000001</t>
						<value>0.020030110520743809</value>
					</ControlLinearNode>
					<ControlLinearNode>
						<t>0.89200000000000002</t>
						<value>0.020029699646362246</value>
					</ControlLinearNode>
					<ControlLinearNode>
						<t>0.89600000000000002</t>
						<value>0.020030216354533378</value>
					</ControlLinearNode>
					<ControlLinearNode>
						<t>0.90000000000000002</t>
						<value>0.020030461619942982</value>
					</ControlLinearNode>
					<ControlLinearNode>
						<t>0.90400000000000003</t>
						<value>0.020033175775752959</value>
					</ControlLinearNode>
					<ControlLinearNode>
						<t>0.90800000000000003</t>
						<value>0.020034596357049312</value>
					</ControlLinearNode>
					<ControlLinearNode>
						<t>0.91200000000000003</t>
						<value>0.02003658163912584</value>
					</ControlLinearNode>
					<ControlLinearNode>
						<t>0.91600000000000004</t>
						<value>0.02003901738379452</value>
					</ControlLinearNode>
					<ControlLinearNode>
						<t>0.92000000000000004</t>
						<value>0.020042001448733512</value>
					</ControlLinearNode>
					<ControlLinearNode>
						<t>0.92400000000000004</t>
						<value>0.020046409342151517</value>
					</ControlLinearNode>
					<ControlLinearNode>
						<t>0.92800000000000005</t>
						<value>0.02005064624318734</value>
					</ControlLinearNode>
					<ControlLinearNode>
						<t>0.93200000000000005</t>
						<value>0.020068303857932568</value>
					</ControlLinearNode>
					<ControlLinearNode>
						<t>0.93600000000000005</t>
						<value>0.020134916160250441</value>
					</ControlLinearNode>
					<ControlLinearNode>
						<t>0.93999999999999995</t>
						<value>0.020212633923769343</value>
					</ControlLinearNode>
					<ControlLinearNode>
						<t>0.94399999999999995</t>
						<value>0.020210198105563088</value>
					</ControlLinearNode>
					<ControlLinearNode>
						<t>0.94799999999999995</t>
						<value>0.020194785230875371</value>
					</ControlLinearNode>
					<ControlLinearNode>
						<t>0.95199999999999996</t>
						<value>0.020073882591137449</value>
					</ControlLinearNode>
					<ControlLinearNode>
						<t>0.95599999999999996</t>
						<value>0.020142463956980491</value>
					</ControlLinearNode>
					<ControlLinearNode>
						<t>0.95999999999999996</t>
						<value>0.020147128373215493</value>
					</ControlLinearNode>
					<ControlLinearNode>
						<t>0.96399999999999997</t>
						<value>0.02012485361535701</value>
					</ControlLinearNode>
					<ControlLinearNode>
						<t>0.96799999999999997</t>
						<value>0.020052723717546649</value>
					</ControlLinearNode>
					<ControlLinearNode>
						<t>0.97199999999999998</t>
						<value>0.020046609242296846</value>
					</ControlLinearNode>
					<ControlLinearNode>
						<t>0.97599999999999998</t>
						<value>0.020042657717082198</value>
					</ControlLinearNode>
					<ControlLinearNode>
						<t>0.97999999999999998</t>
						<value>0.02003787090280048</value>
					</ControlLinearNode>
					<ControlLinearNode>
						<t>0.98399999999999999</t>
						<value>0.020038405055032824</value>
					</ControlLinearNode>
					<ControlLinearNode>
						<t>0.98799999999999999</t>
						<value>0.020032624813949199</value>
					</ControlLinearNode>
					<ControlLinearNode>
						<t>0.99199999999999999</t>
						<value>0.020029362087399853</value>
					</ControlLinearNode>
					<ControlLinearNode>
						<t>0.996</t>
						<value>0.020026611516530658</value>
					</ControlLinearNode>
					<ControlLinearNode>
						<t>1</t>
						<value>0.020024444877834703</value>
					</ControlLinearNode>
					<ControlLinearNode>
						<t>1.004</t>
						<value>0.020022793913704134</value>
					</ControlLinearNode>
					<ControlLinearNode>
						<t>1.008</t>
						<value>0.020021194141592397</value>
					</ControlLinearNode>
					<ControlLinearNode>
						<t>1.012</t>
						<value>0.020020225675046972</value>
					</ControlLinearNode>
					<ControlLinearNode>
						<t>1.016</t>
						<value>0.020019734026252109</value>
					</ControlLinearNode>
					<ControlLinearNode>
						<t>1.02</t>
						<value>0.020019982977636866</value>
					</ControlLinearNode>
					<ControlLinearNode>
						<t>1.024</t>
						<value>0.020022949323036453</value>
					</ControlLinearNode>
					<ControlLinearNode>
						<t>1.028</t>
						<value>0.020026926644153949</value>
					</ControlLinearNode>
					<ControlLinearNode>
						<t>1.032</t>
						<value>0.020032643011892611</value>
					</ControlLinearNode>
					<ControlLinearNode>
						<t>1.036</t>
						<value>0.020043436386150196</value>
					</ControlLinearNode>
					<ControlLinearNode>
						<t>1.04</t>
						<value>0.020065702651804247</value>
					</ControlLinearNode>
					<ControlLinearNode>
						<t>1.044</t>
						<value>0.020098826047379552</value>
					</ControlLinearNode>
					<ControlLinearNode>
						<t>1.048</t>
						<value>0.020211602622520881</value>
					</ControlLinearNode>
					<ControlLinearNode>
						<t>1.052</t>
						<value>0.020474383305696429</value>
					</ControlLinearNode>
					<ControlLinearNode>
						<t>1.056</t>
						<value>0.027196542182209918</value>
					</ControlLinearNode>
					<ControlLinearNode>
						<t>1.0600000000000001</t>
						<value>0.037781890704170047</value>
					</ControlLinearNode>
					<ControlLinearNode>
						<t>1.0640000000000001</t>
						<value>0.050064019240767553</value>
					</ControlLinearNode>
					<ControlLinearNode>
						<t>1.0680000000000001</t>
						<value>0.062656657385793874</value>
					</ControlLinearNode>
					<ControlLinearNode>
						<t>1.0720000000000001</t>
						<value>0.075392607434092651</value>
					</ControlLinearNode>
					<ControlLinearNode>
						<t>1.0760000000000001</t>
						<value>0.090352578771059913</value>
					</ControlLinearNode>
					<ControlLinearNode>
						<t>1.0800000000000001</t>
						<value>0.10658851854723926</value>
					</ControlLinearNode>
					<ControlLinearNode>
						<t>1.0840000000000001</t>
						<value>0.12349709684101547</value>
					</ControlLinearNode>
					<ControlLinearNode>
						<t>1.0880000000000001</t>
						<value>0.14175651461467809</value>
					</ControlLinearNode>
					<ControlLinearNode>
						<t>1.0920000000000001</t>
						<value>0.15991359355192319</value>
					</ControlLinearNode>
					<ControlLinearNode>
						<t>1.0960000000000001</t>
						<value>0.17887702464009717</value>
					</ControlLinearNode>
					<ControlLinearNode>
						<t>1.1000000000000001</t>
						<value>0.19724993535798732</value>
					</ControlLinearNode>
					<ControlLinearNode>
						<t>1.1040000000000001</t>
						<value>0.21614700847864388</value>
					</ControlLinearNode>
					<ControlLinearNode>
						<t>1.1080000000000001</t>
						<value>0.23421191052221113</value>
					</ControlLinearNode>
					<ControlLinearNode>
						<t>1.1120000000000001</t>
						<value>0.25256288823355016</value>
					</ControlLinearNode>
					<ControlLinearNode>
						<t>1.1160000000000001</t>
						<value>0.27013214696782623</value>
					</ControlLinearNode>
					<ControlLinearNode>
						<t>1.1200000000000001</t>
						<value>0.28795405286114378</value>
					</ControlLinearNode>
					<ControlLinearNode>
						<t>1.1240000000000001</t>
						<value>0.30441882964972528</value>
					</ControlLinearNode>
					<ControlLinearNode>
						<t>1.1279999999999999</t>
						<value>0.31967462706506072</value>
					</ControlLinearNode>
					<ControlLinearNode>
						<t>1.1319999999999999</t>
						<value>0.33552092944440209</value>
					</ControlLinearNode>
					<ControlLinearNode>
						<t>1.1359999999999999</t>
						<value>0.35141957050677242</value>
					</ControlLinearNode>
					<ControlLinearNode>
						<t>1.1399999999999999</t>
						<value>0.36478919717126951</value>
					</ControlLinearNode>
					<ControlLinearNode>
						<t>1.1439999999999999</t>
						<value>0.37625630334910892</value>
					</ControlLinearNode>
					<ControlLinearNode>
						<t>1.1479999999999999</t>
						<value>0.3865376396877177</value>
					</ControlLinearNode>
					<ControlLinearNode>
						<t>1.1519999999999999</t>
						<value>0.39663576958452984</value>
					</ControlLinearNode>
				</x_nodes>
				<min_nodes />
				<max_nodes />
				<kp>100</kp>
				<kv>20</kv>
			</ControlLinear>
			<ControlLinear name="ILPOp_r">
				<is_model_control>true</is_model_control>
				<extrapolate>true</extrapolate>
				<default_min>0.02</default_min>
				<default_max>1</default_max>
				<filter_on>false</filter_on>
				<use_steps>false</use_steps>
				<x_nodes>
					<ControlLinearNode>
						<t>0</t>
						<value>0.13543576301597046</value>
					</ControlLinearNode>
					<ControlLinearNode>
						<t>0.0040000000000000001</t>
						<value>0.1352102612573591</value>
					</ControlLinearNode>
					<ControlLinearNode>
						<t>0.0080000000000000002</t>
						<value>0.13498207482153612</value>
					</ControlLinearNode>
					<ControlLinearNode>
						<t>0.012</t>
						<value>0.13476319593068128</value>
					</ControlLinearNode>
					<ControlLinearNode>
						<t>0.016</t>
						<value>0.13455892768734712</value>
					</ControlLinearNode>
					<ControlLinearNode>
						<t>0.02</t>
						<value>0.13438167785727773</value>
					</ControlLinearNode>
					<ControlLinearNode>
						<t>0.024</t>
						<value>0.1342420414504675</value>
					</ControlLinearNode>
					<ControlLinearNode>
						<t>0.028000000000000001</t>
						<value>0.13513016118347615</value>
					</ControlLinearNode>
					<ControlLinearNode>
						<t>0.032000000000000001</t>
						<value>0.13527602625025181</value>
					</ControlLinearNode>
					<ControlLinearNode>
						<t>0.035999999999999997</t>
						<value>0.13526362547418413</value>
					</ControlLinearNode>
					<ControlLinearNode>
						<t>0.040000000000000001</t>
						<value>0.135389157240761</value>
					</ControlLinearNode>
					<ControlLinearNode>
						<t>0.043999999999999997</t>
						<value>0.1356302476045935</value>
					</ControlLinearNode>
					<ControlLinearNode>
						<t>0.048000000000000001</t>
						<value>0.13595991386306316</value>
					</ControlLinearNode>
					<ControlLinearNode>
						<t>0.051999999999999998</t>
						<value>0.13641929758992496</value>
					</ControlLinearNode>
					<ControlLinearNode>
						<t>0.056000000000000001</t>
						<value>0.1369727632683895</value>
					</ControlLinearNode>
					<ControlLinearNode>
						<t>0.059999999999999998</t>
						<value>0.13763393173298355</value>
					</ControlLinearNode>
					<ControlLinearNode>
						<t>0.064000000000000001</t>
						<value>0.13845629478660576</value>
					</ControlLinearNode>
					<ControlLinearNode>
						<t>0.068000000000000005</t>
						<value>0.13938468087679765</value>
					</ControlLinearNode>
					<ControlLinearNode>
						<t>0.071999999999999995</t>
						<value>0.14040344202946539</value>
					</ControlLinearNode>
					<ControlLinearNode>
						<t>0.075999999999999998</t>
						<value>0.14146146018211628</value>
					</ControlLinearNode>
					<ControlLinearNode>
						<t>0.080000000000000002</t>
						<value>0.14223960248750669</value>
					</ControlLinearNode>
					<ControlLinearNode>
						<t>0.084000000000000005</t>
						<value>0.14361171257122896</value>
					</ControlLinearNode>
					<ControlLinearNode>
						<t>0.087999999999999995</t>
						<value>0.14498730741410634</value>
					</ControlLinearNode>
					<ControlLinearNode>
						<t>0.091999999999999998</t>
						<value>0.14648540948542932</value>
					</ControlLinearNode>
					<ControlLinearNode>
						<t>0.096000000000000002</t>
						<value>0.1480103810675937</value>
					</ControlLinearNode>
					<ControlLinearNode>
						<t>0.10000000000000001</t>
						<value>0.14951662072165384</value>
					</ControlLinearNode>
					<ControlLinearNode>
						<t>0.104</t>
						<value>0.14785931480473738</value>
					</ControlLinearNode>
					<ControlLinearNode>
						<t>0.108</t>
						<value>0.14977922849099681</value>
					</ControlLinearNode>
					<ControlLinearNode>
						<t>0.112</t>
						<value>0.15219323923199241</value>
					</ControlLinearNode>
					<ControlLinearNode>
						<t>0.11600000000000001</t>
						<value>0.15402034679091633</value>
					</ControlLinearNode>
					<ControlLinearNode>
						<t>0.12</t>
						<value>0.15239421766517419</value>
					</ControlLinearNode>
					<ControlLinearNode>
						<t>0.124</t>
						<value>0.15295637093224007</value>
					</ControlLinearNode>
					<ControlLinearNode>
						<t>0.128</t>
						<value>0.15323350801380631</value>
					</ControlLinearNode>
					<ControlLinearNode>
						<t>0.13200000000000001</t>
						<value>0.15076258582871249</value>
					</ControlLinearNode>
					<ControlLinearNode>
						<t>0.13600000000000001</t>
						<value>0.14898113332081858</value>
					</ControlLinearNode>
					<ControlLinearNode>
						<t>0.14000000000000001</t>
						<value>0.14709729039454211</value>
					</ControlLinearNode>
					<ControlLinearNode>
						<t>0.14399999999999999</t>
						<value>0.14650254619376837</value>
					</ControlLinearNode>
					<ControlLinearNode>
						<t>0.14799999999999999</t>
						<value>0.14564188740316908</value>
					</ControlLinearNode>
					<ControlLinearNode>
						<t>0.152</t>
						<value>0.1450509281648851</value>
					</ControlLinearNode>
					<ControlLinearNode>
						<t>0.156</t>
						<value>0.14539385389079337</value>
					</ControlLinearNode>
					<ControlLinearNode>
						<t>0.16</t>
						<value>0.14853940633017082</value>
					</ControlLinearNode>
					<ControlLinearNode>
						<t>0.16400000000000001</t>
						<value>0.14984383723423791</value>
					</ControlLinearNode>
					<ControlLinearNode>
						<t>0.16800000000000001</t>
						<value>0.15091755155673198</value>
					</ControlLinearNode>
					<ControlLinearNode>
						<t>0.17199999999999999</t>
						<value>0.15255858244900042</value>
					</ControlLinearNode>
					<ControlLinearNode>
						<t>0.17599999999999999</t>
						<value>0.15532983919429877</value>
					</ControlLinearNode>
					<ControlLinearNode>
						<t>0.17999999999999999</t>
						<value>0.15814605513086247</value>
					</ControlLinearNode>
					<ControlLinearNode>
						<t>0.184</t>
						<value>0.16182961972543641</value>
					</ControlLinearNode>
					<ControlLinearNode>
						<t>0.188</t>
						<value>0.16766192691710496</value>
					</ControlLinearNode>
					<ControlLinearNode>
						<t>0.192</t>
						<value>0.17394454658161027</value>
					</ControlLinearNode>
					<ControlLinearNode>
						<t>0.19600000000000001</t>
						<value>0.17965012047378628</value>
					</ControlLinearNode>
					<ControlLinearNode>
						<t>0.20000000000000001</t>
						<value>0.18493489582107475</value>
					</ControlLinearNode>
					<ControlLinearNode>
						<t>0.20399999999999999</t>
						<value>0.18936268472187248</value>
					</ControlLinearNode>
					<ControlLinearNode>
						<t>0.20799999999999999</t>
						<value>0.19419217210589262</value>
					</ControlLinearNode>
					<ControlLinearNode>
						<t>0.21199999999999999</t>
						<value>0.19677491225182997</value>
					</ControlLinearNode>
					<ControlLinearNode>
						<t>0.216</t>
						<value>0.19943111503632088</value>
					</ControlLinearNode>
					<ControlLinearNode>
						<t>0.22</t>
						<value>0.20115730995907899</value>
					</ControlLinearNode>
					<ControlLinearNode>
						<t>0.224</t>
						<value>0.20157938033898251</value>
					</ControlLinearNode>
					<ControlLinearNode>
						<t>0.22800000000000001</t>
						<value>0.20186403179138407</value>
					</ControlLinearNode>
					<ControlLinearNode>
						<t>0.23200000000000001</t>
						<value>0.20084685524122234</value>
					</ControlLinearNode>
					<ControlLinearNode>
						<t>0.23599999999999999</t>
						<value>0.19997460914549289</value>
					</ControlLinearNode>
					<ControlLinearNode>
						<t>0.23999999999999999</t>
						<value>0.20013679042361787</value>
					</ControlLinearNode>
					<ControlLinearNode>
						<t>0.24399999999999999</t>
						<value>0.20471984443216773</value>
					</ControlLinearNode>
					<ControlLinearNode>
						<t>0.248</t>
						<value>0.20820464193328903</value>
					</ControlLinearNode>
					<ControlLinearNode>
						<t>0.252</t>
						<value>0.21273783256362708</value>
					</ControlLinearNode>
					<ControlLinearNode>
						<t>0.25600000000000001</t>
						<value>0.21721272077950776</value>
					</ControlLinearNode>
					<ControlLinearNode>
						<t>0.26000000000000001</t>
						<value>0.22118850100969301</value>
					</ControlLinearNode>
					<ControlLinearNode>
						<t>0.26400000000000001</t>
						<value>0.22511873792470016</value>
					</ControlLinearNode>
					<ControlLinearNode>
						<t>0.26800000000000002</t>
						<value>0.23020998441142912</value>
					</ControlLinearNode>
					<ControlLinearNode>
						<t>0.27200000000000002</t>
						<value>0.23497622338802604</value>
					</ControlLinearNode>
					<ControlLinearNode>
						<t>0.27600000000000002</t>
						<value>0.2412011930809235</value>
					</ControlLinearNode>
					<ControlLinearNode>
						<t>0.28000000000000003</t>
						<value>0.24722459087874421</value>
					</ControlLinearNode>
					<ControlLinearNode>
						<t>0.28399999999999997</t>
						<value>0.25450284376501775</value>
					</ControlLinearNode>
					<ControlLinearNode>
						<t>0.28799999999999998</t>
						<value>0.26122256591442561</value>
					</ControlLinearNode>
					<ControlLinearNode>
						<t>0.29199999999999998</t>
						<value>0.26905423198300477</value>
					</ControlLinearNode>
					<ControlLinearNode>
						<t>0.29599999999999999</t>
						<value>0.27614874525031935</value>
					</ControlLinearNode>
					<ControlLinearNode>
						<t>0.29999999999999999</t>
						<value>0.28453354124653074</value>
					</ControlLinearNode>
					<ControlLinearNode>
						<t>0.30399999999999999</t>
						<value>0.29227379145538684</value>
					</ControlLinearNode>
					<ControlLinearNode>
						<t>0.308</t>
						<value>0.30077017953438756</value>
					</ControlLinearNode>
					<ControlLinearNode>
						<t>0.312</t>
						<value>0.30876289974363913</value>
					</ControlLinearNode>
					<ControlLinearNode>
						<t>0.316</t>
						<value>0.31722346487813513</value>
					</ControlLinearNode>
					<ControlLinearNode>
						<t>0.32000000000000001</t>
						<value>0.32484937846540085</value>
					</ControlLinearNode>
					<ControlLinearNode>
						<t>0.32400000000000001</t>
						<value>0.33316465962788916</value>
					</ControlLinearNode>
					<ControlLinearNode>
						<t>0.32800000000000001</t>
						<value>0.34076879591287151</value>
					</ControlLinearNode>
					<ControlLinearNode>
						<t>0.33200000000000002</t>
						<value>0.3485605954069666</value>
					</ControlLinearNode>
					<ControlLinearNode>
						<t>0.33600000000000002</t>
						<value>0.35528282326715738</value>
					</ControlLinearNode>
					<ControlLinearNode>
						<t>0.34000000000000002</t>
						<value>0.36187402164070409</value>
					</ControlLinearNode>
					<ControlLinearNode>
						<t>0.34399999999999997</t>
						<value>0.36717796134660963</value>
					</ControlLinearNode>
					<ControlLinearNode>
						<t>0.34799999999999998</t>
						<value>0.37243244057006586</value>
					</ControlLinearNode>
					<ControlLinearNode>
						<t>0.35199999999999998</t>
						<value>0.37673009124113943</value>
					</ControlLinearNode>
					<ControlLinearNode>
						<t>0.35599999999999998</t>
						<value>0.38116198651071576</value>
					</ControlLinearNode>
					<ControlLinearNode>
						<t>0.35999999999999999</t>
						<value>0.38561796961296207</value>
					</ControlLinearNode>
					<ControlLinearNode>
						<t>0.36399999999999999</t>
						<value>0.38838374203401393</value>
					</ControlLinearNode>
					<ControlLinearNode>
						<t>0.36799999999999999</t>
						<value>0.39266155768776984</value>
					</ControlLinearNode>
					<ControlLinearNode>
						<t>0.372</t>
						<value>0.39559470345059516</value>
					</ControlLinearNode>
					<ControlLinearNode>
						<t>0.376</t>
						<value>0.39857379864420878</value>
					</ControlLinearNode>
					<ControlLinearNode>
						<t>0.38</t>
						<value>0.40116492080273636</value>
					</ControlLinearNode>
					<ControlLinearNode>
						<t>0.38400000000000001</t>
						<value>0.40355794104376774</value>
					</ControlLinearNode>
					<ControlLinearNode>
						<t>0.38800000000000001</t>
						<value>0.4058202298432057</value>
					</ControlLinearNode>
					<ControlLinearNode>
						<t>0.39200000000000002</t>
						<value>0.39924527561536871</value>
					</ControlLinearNode>
					<ControlLinearNode>
						<t>0.39600000000000002</t>
						<value>0.39111646987647286</value>
					</ControlLinearNode>
					<ControlLinearNode>
						<t>0.40000000000000002</t>
						<value>0.38412131974436997</value>
					</ControlLinearNode>
					<ControlLinearNode>
						<t>0.40400000000000003</t>
						<value>0.37749895627056379</value>
					</ControlLinearNode>
					<ControlLinearNode>
						<t>0.40799999999999997</t>
						<value>0.37242876071084691</value>
					</ControlLinearNode>
					<ControlLinearNode>
						<t>0.41199999999999998</t>
						<value>0.36998404140006369</value>
					</ControlLinearNode>
					<ControlLinearNode>
						<t>0.41599999999999998</t>
						<value>0.36934865222068258</value>
					</ControlLinearNode>
					<ControlLinearNode>
						<t>0.41999999999999998</t>
						<value>0.37213153314939268</value>
					</ControlLinearNode>
					<ControlLinearNode>
						<t>0.42399999999999999</t>
						<value>0.37826474715413266</value>
					</ControlLinearNode>
					<ControlLinearNode>
						<t>0.42799999999999999</t>
						<value>0.38814273400003135</value>
					</ControlLinearNode>
					<ControlLinearNode>
						<t>0.432</t>
						<value>0.40265713275653769</value>
					</ControlLinearNode>
					<ControlLinearNode>
						<t>0.436</t>
						<value>0.42294565474172308</value>
					</ControlLinearNode>
					<ControlLinearNode>
						<t>0.44</t>
						<value>0.44928960910599142</value>
					</ControlLinearNode>
					<ControlLinearNode>
						<t>0.44400000000000001</t>
						<value>0.47983020068038673</value>
					</ControlLinearNode>
					<ControlLinearNode>
						<t>0.44800000000000001</t>
						<value>0.51729284294709399</value>
					</ControlLinearNode>
					<ControlLinearNode>
						<t>0.45200000000000001</t>
						<value>0.56145443762212632</value>
					</ControlLinearNode>
					<ControlLinearNode>
						<t>0.45600000000000002</t>
						<value>0.60989999038159048</value>
					</ControlLinearNode>
					<ControlLinearNode>
						<t>0.46000000000000002</t>
						<value>0.66216467989847261</value>
					</ControlLinearNode>
					<ControlLinearNode>
						<t>0.46400000000000002</t>
						<value>0.70684645988044481</value>
					</ControlLinearNode>
					<ControlLinearNode>
						<t>0.46800000000000003</t>
						<value>0.75677469285286769</value>
					</ControlLinearNode>
					<ControlLinearNode>
						<t>0.47199999999999998</t>
						<value>0.81013385970583529</value>
					</ControlLinearNode>
					<ControlLinearNode>
						<t>0.47599999999999998</t>
						<value>0.86668819831901867</value>
					</ControlLinearNode>
					<ControlLinearNode>
						<t>0.47999999999999998</t>
						<value>0.92698528701408989</value>
					</ControlLinearNode>
					<ControlLinearNode>
						<t>0.48399999999999999</t>
						<value>0.96912590020712286</value>
					</ControlLinearNode>
					<ControlLinearNode>
						<t>0.48799999999999999</t>
						<value>0.99988840888835495</value>
					</ControlLinearNode>
					<ControlLinearNode>
						<t>0.49199999999999999</t>
						<value>0.9999747391851127</value>
					</ControlLinearNode>
					<ControlLinearNode>
						<t>0.496</t>
						<value>0.99998545999500266</value>
					</ControlLinearNode>
					<ControlLinearNode>
						<t>0.5</t>
						<value>0.99998989499467905</value>
					</ControlLinearNode>
					<ControlLinearNode>
						<t>0.504</t>
						<value>0.99999223414204486</value>
					</ControlLinearNode>
					<ControlLinearNode>
						<t>0.50800000000000001</t>
						<value>0.99999346530840438</value>
					</ControlLinearNode>
					<ControlLinearNode>
						<t>0.51200000000000001</t>
						<value>0.99999410605981354</value>
					</ControlLinearNode>
					<ControlLinearNode>
						<t>0.51600000000000001</t>
						<value>0.99999448650247347</value>
					</ControlLinearNode>
					<ControlLinearNode>
						<t>0.52000000000000002</t>
						<value>0.99999455967597861</value>
					</ControlLinearNode>
					<ControlLinearNode>
						<t>0.52400000000000002</t>
						<value>0.99999453169306141</value>
					</ControlLinearNode>
					<ControlLinearNode>
						<t>0.52800000000000002</t>
						<value>0.99999439699115011</value>
					</ControlLinearNode>
					<ControlLinearNode>
						<t>0.53200000000000003</t>
						<value>0.99999413530645054</value>
					</ControlLinearNode>
					<ControlLinearNode>
						<t>0.53600000000000003</t>
						<value>0.99999351150385141</value>
					</ControlLinearNode>
					<ControlLinearNode>
						<t>0.54000000000000004</t>
						<value>0.99999201968858431</value>
					</ControlLinearNode>
					<ControlLinearNode>
						<t>0.54400000000000004</t>
						<value>0.99998785331180162</value>
					</ControlLinearNode>
					<ControlLinearNode>
						<t>0.54800000000000004</t>
						<value>0.99996132051174336</value>
					</ControlLinearNode>
					<ControlLinearNode>
						<t>0.55200000000000005</t>
						<value>0.94682343311177997</value>
					</ControlLinearNode>
					<ControlLinearNode>
						<t>0.55600000000000005</t>
						<value>0.84361672624441586</value>
					</ControlLinearNode>
					<ControlLinearNode>
						<t>0.56000000000000005</t>
						<value>0.73385628775172751</value>
					</ControlLinearNode>
					<ControlLinearNode>
						<t>0.56399999999999995</t>
						<value>0.68966360451462783</value>
					</ControlLinearNode>
					<ControlLinearNode>
						<t>0.56799999999999995</t>
						<value>0.66030184261564739</value>
					</ControlLinearNode>
					<ControlLinearNode>
						<t>0.57199999999999995</t>
						<value>0.63572589066332585</value>
					</ControlLinearNode>
					<ControlLinearNode>
						<t>0.57599999999999996</t>
						<value>0.62290256111783604</value>
					</ControlLinearNode>
					<ControlLinearNode>
						<t>0.57999999999999996</t>
						<value>0.61500085985491415</value>
					</ControlLinearNode>
					<ControlLinearNode>
						<t>0.58399999999999996</t>
						<value>0.59326308068128075</value>
					</ControlLinearNode>
					<ControlLinearNode>
						<t>0.58799999999999997</t>
						<value>0.57956357363339361</value>
					</ControlLinearNode>
					<ControlLinearNode>
						<t>0.59199999999999997</t>
						<value>0.5732127129311444</value>
					</ControlLinearNode>
					<ControlLinearNode>
						<t>0.59599999999999997</t>
						<value>0.56506977329676589</value>
					</ControlLinearNode>
					<ControlLinearNode>
						<t>0.59999999999999998</t>
						<value>0.55451515670119167</value>
					</ControlLinearNode>
					<ControlLinearNode>
						<t>0.60399999999999998</t>
						<value>0.51603867820318794</value>
					</ControlLinearNode>
					<ControlLinearNode>
						<t>0.60799999999999998</t>
						<value>0.47835874441376558</value>
					</ControlLinearNode>
					<ControlLinearNode>
						<t>0.61199999999999999</t>
						<value>0.44706852073988634</value>
					</ControlLinearNode>
					<ControlLinearNode>
						<t>0.61599999999999999</t>
						<value>0.4192545382474569</value>
					</ControlLinearNode>
					<ControlLinearNode>
						<t>0.62</t>
						<value>0.39570104934495526</value>
					</ControlLinearNode>
					<ControlLinearNode>
						<t>0.624</t>
						<value>0.37643420321582227</value>
					</ControlLinearNode>
					<ControlLinearNode>
						<t>0.628</t>
						<value>0.3604692620474565</value>
					</ControlLinearNode>
					<ControlLinearNode>
						<t>0.63200000000000001</t>
						<value>0.35059919190148786</value>
					</ControlLinearNode>
					<ControlLinearNode>
						<t>0.63600000000000001</t>
						<value>0.34329108817273873</value>
					</ControlLinearNode>
					<ControlLinearNode>
						<t>0.64000000000000001</t>
						<value>0.33759580854600424</value>
					</ControlLinearNode>
					<ControlLinearNode>
						<t>0.64400000000000002</t>
						<value>0.32827356780162936</value>
					</ControlLinearNode>
					<ControlLinearNode>
						<t>0.64800000000000002</t>
						<value>0.31786021526271985</value>
					</ControlLinearNode>
					<ControlLinearNode>
						<t>0.65200000000000002</t>
						<value>0.30786206154602952</value>
					</ControlLinearNode>
					<ControlLinearNode>
						<t>0.65600000000000003</t>
						<value>0.30990982038975001</value>
					</ControlLinearNode>
					<ControlLinearNode>
						<t>0.66000000000000003</t>
						<value>0.32189357702355514</value>
					</ControlLinearNode>
					<ControlLinearNode>
						<t>0.66400000000000003</t>
						<value>0.33941035796358698</value>
					</ControlLinearNode>
					<ControlLinearNode>
						<t>0.66800000000000004</t>
						<value>0.37176329013099968</value>
					</ControlLinearNode>
					<ControlLinearNode>
						<t>0.67200000000000004</t>
						<value>0.36164043253503098</value>
					</ControlLinearNode>
					<ControlLinearNode>
						<t>0.67600000000000005</t>
						<value>0.33298125486614666</value>
					</ControlLinearNode>
					<ControlLinearNode>
						<t>0.68000000000000005</t>
						<value>0.29902595866137588</value>
					</ControlLinearNode>
					<ControlLinearNode>
						<t>0.68400000000000005</t>
						<value>0.26322730653566617</value>
					</ControlLinearNode>
					<ControlLinearNode>
						<t>0.68799999999999994</t>
						<value>0.23322291893739491</value>
					</ControlLinearNode>
					<ControlLinearNode>
						<t>0.69199999999999995</t>
						<value>0.20857212939666442</value>
					</ControlLinearNode>
					<ControlLinearNode>
						<t>0.69599999999999995</t>
						<value>0.20000313519342944</value>
					</ControlLinearNode>
					<ControlLinearNode>
						<t>0.69999999999999996</t>
						<value>0.20658567546100937</value>
					</ControlLinearNode>
					<ControlLinearNode>
						<t>0.70399999999999996</t>
						<value>0.21804485928472234</value>
					</ControlLinearNode>
					<ControlLinearNode>
						<t>0.70799999999999996</t>
						<value>0.23294188818095926</value>
					</ControlLinearNode>
					<ControlLinearNode>
						<t>0.71199999999999997</t>
						<value>0.25236897642573541</value>
					</ControlLinearNode>
					<ControlLinearNode>
						<t>0.71599999999999997</t>
						<value>0.27189556755980487</value>
					</ControlLinearNode>
					<ControlLinearNode>
						<t>0.71999999999999997</t>
						<value>0.29410777853933318</value>
					</ControlLinearNode>
					<ControlLinearNode>
						<t>0.72399999999999998</t>
						<value>0.31805056382861169</value>
					</ControlLinearNode>
					<ControlLinearNode>
						<t>0.72799999999999998</t>
						<value>0.32764155322102784</value>
					</ControlLinearNode>
					<ControlLinearNode>
						<t>0.73199999999999998</t>
						<value>0.30136496677322189</value>
					</ControlLinearNode>
					<ControlLinearNode>
						<t>0.73599999999999999</t>
						<value>0.29087866873578921</value>
					</ControlLinearNode>
					<ControlLinearNode>
						<t>0.73999999999999999</t>
						<value>0.27441976247841593</value>
					</ControlLinearNode>
					<ControlLinearNode>
						<t>0.74399999999999999</t>
						<value>0.25766717064738121</value>
					</ControlLinearNode>
					<ControlLinearNode>
						<t>0.748</t>
						<value>0.24169733360889378</value>
					</ControlLinearNode>
					<ControlLinearNode>
						<t>0.752</t>
						<value>0.2259249649600579</value>
					</ControlLinearNode>
					<ControlLinearNode>
						<t>0.75600000000000001</t>
						<value>0.21185652351098011</value>
					</ControlLinearNode>
					<ControlLinearNode>
						<t>0.76000000000000001</t>
						<value>0.20087906699971592</value>
					</ControlLinearNode>
					<ControlLinearNode>
						<t>0.76400000000000001</t>
						<value>0.19015526585075904</value>
					</ControlLinearNode>
					<ControlLinearNode>
						<t>0.76800000000000002</t>
						<value>0.17141570362068123</value>
					</ControlLinearNode>
					<ControlLinearNode>
						<t>0.77200000000000002</t>
						<value>0.14810003074172368</value>
					</ControlLinearNode>
					<ControlLinearNode>
						<t>0.77600000000000002</t>
						<value>0.124044725504401</value>
					</ControlLinearNode>
					<ControlLinearNode>
						<t>0.78000000000000003</t>
						<value>0.11548565373465142</value>
					</ControlLinearNode>
					<ControlLinearNode>
						<t>0.78400000000000003</t>
						<value>0.10813384435992117</value>
					</ControlLinearNode>
					<ControlLinearNode>
						<t>0.78800000000000003</t>
						<value>0.10057532337299564</value>
					</ControlLinearNode>
					<ControlLinearNode>
						<t>0.79200000000000004</t>
						<value>0.092830906308646183</value>
					</ControlLinearNode>
					<ControlLinearNode>
						<t>0.79600000000000004</t>
						<value>0.08490848926259921</value>
					</ControlLinearNode>
					<ControlLinearNode>
						<t>0.80000000000000004</t>
						<value>0.076774497737994579</value>
					</ControlLinearNode>
					<ControlLinearNode>
						<t>0.80400000000000005</t>
						<value>0.06792944143025724</value>
					</ControlLinearNode>
					<ControlLinearNode>
						<t>0.80800000000000005</t>
						<value>0.059183658119585633</value>
					</ControlLinearNode>
					<ControlLinearNode>
						<t>0.81200000000000006</t>
						<value>0.050272448587426702</value>
					</ControlLinearNode>
					<ControlLinearNode>
						<t>0.81599999999999995</t>
						<value>0.039786823188120039</value>
					</ControlLinearNode>
					<ControlLinearNode>
						<t>0.81999999999999995</t>
						<value>0.032792689691032578</value>
					</ControlLinearNode>
					<ControlLinearNode>
						<t>0.82399999999999995</t>
						<value>0.028622948503584416</value>
					</ControlLinearNode>
					<ControlLinearNode>
						<t>0.82799999999999996</t>
						<value>0.026490861457684735</value>
					</ControlLinearNode>
					<ControlLinearNode>
						<t>0.83199999999999996</t>
						<value>0.024869410426060182</value>
					</ControlLinearNode>
					<ControlLinearNode>
						<t>0.83599999999999997</t>
						<value>0.021217595667715181</value>
					</ControlLinearNode>
					<ControlLinearNode>
						<t>0.83999999999999997</t>
						<value>0.020404589855739143</value>
					</ControlLinearNode>
					<ControlLinearNode>
						<t>0.84399999999999997</t>
						<value>0.020518937359093048</value>
					</ControlLinearNode>
					<ControlLinearNode>
						<t>0.84799999999999998</t>
						<value>0.020293964029941425</value>
					</ControlLinearNode>
					<ControlLinearNode>
						<t>0.85199999999999998</t>
						<value>0.020060637562375902</value>
					</ControlLinearNode>
					<ControlLinearNode>
						<t>0.85599999999999998</t>
						<value>0.020055227462910028</value>
					</ControlLinearNode>
					<ControlLinearNode>
						<t>0.85999999999999999</t>
						<value>0.020050063177843788</value>
					</ControlLinearNode>
					<ControlLinearNode>
						<t>0.86399999999999999</t>
						<value>0.020045212924214972</value>
					</ControlLinearNode>
					<ControlLinearNode>
						<t>0.86799999999999999</t>
						<value>0.020040703850551941</value>
					</ControlLinearNode>
					<ControlLinearNode>
						<t>0.872</t>
						<value>0.020038365992029884</value>
					</ControlLinearNode>
					<ControlLinearNode>
						<t>0.876</t>
						<value>0.020035131325599791</value>
					</ControlLinearNode>
					<ControlLinearNode>
						<t>0.88</t>
						<value>0.020033235581218587</value>
					</ControlLinearNode>
					<ControlLinearNode>
						<t>0.88400000000000001</t>
						<value>0.020035046411546215</value>
					</ControlLinearNode>
					<ControlLinearNode>
						<t>0.88800000000000001</t>
						<value>0.020034338492840344</value>
					</ControlLinearNode>
					<ControlLinearNode>
						<t>0.89200000000000002</t>
						<value>0.020033810563730846</value>
					</ControlLinearNode>
					<ControlLinearNode>
						<t>0.89600000000000002</t>
						<value>0.020034911270831034</value>
					</ControlLinearNode>
					<ControlLinearNode>
						<t>0.90000000000000002</t>
						<value>0.020035364248267042</value>
					</ControlLinearNode>
					<ControlLinearNode>
						<t>0.90400000000000003</t>
						<value>0.02003894980291869</value>
					</ControlLinearNode>
					<ControlLinearNode>
						<t>0.90800000000000003</t>
						<value>0.020041181876488789</value>
					</ControlLinearNode>
					<ControlLinearNode>
						<t>0.91200000000000003</t>
						<value>0.020043959286470882</value>
					</ControlLinearNode>
					<ControlLinearNode>
						<t>0.91600000000000004</t>
						<value>0.020047844345099392</value>
					</ControlLinearNode>
					<ControlLinearNode>
						<t>0.92000000000000004</t>
						<value>0.020052340238568091</value>
					</ControlLinearNode>
					<ControlLinearNode>
						<t>0.92400000000000004</t>
						<value>0.020060682081751657</value>
					</ControlLinearNode>
					<ControlLinearNode>
						<t>0.92800000000000005</t>
						<value>0.02006802974910072</value>
					</ControlLinearNode>
					<ControlLinearNode>
						<t>0.93200000000000005</t>
						<value>0.020099584488975315</value>
					</ControlLinearNode>
					<ControlLinearNode>
						<t>0.93600000000000005</t>
						<value>0.020319113198925442</value>
					</ControlLinearNode>
					<ControlLinearNode>
						<t>0.93999999999999995</t>
						<value>0.020591755438936963</value>
					</ControlLinearNode>
					<ControlLinearNode>
						<t>0.94399999999999995</t>
						<value>0.020615899495613595</value>
					</ControlLinearNode>
					<ControlLinearNode>
						<t>0.94799999999999995</t>
						<value>0.020592398356289829</value>
					</ControlLinearNode>
					<ControlLinearNode>
						<t>0.95199999999999996</t>
						<value>0.020140364602235707</value>
					</ControlLinearNode>
					<ControlLinearNode>
						<t>0.95599999999999996</t>
						<value>0.020461184514980996</value>
					</ControlLinearNode>
					<ControlLinearNode>
						<t>0.95999999999999996</t>
						<value>0.020511491843068823</value>
					</ControlLinearNode>
					<ControlLinearNode>
						<t>0.96399999999999997</t>
						<value>0.020403190146728506</value>
					</ControlLinearNode>
					<ControlLinearNode>
						<t>0.96799999999999997</t>
						<value>0.020090927256766131</value>
					</ControlLinearNode>
					<ControlLinearNode>
						<t>0.97199999999999998</t>
						<value>0.020075825774589915</value>
					</ControlLinearNode>
					<ControlLinearNode>
						<t>0.97599999999999998</t>
						<value>0.020071294023477949</value>
					</ControlLinearNode>
					<ControlLinearNode>
						<t>0.97999999999999998</t>
						<value>0.020058688643685513</value>
					</ControlLinearNode>
					<ControlLinearNode>
						<t>0.98399999999999999</t>
						<value>0.020070499780046502</value>
					</ControlLinearNode>
					<ControlLinearNode>
						<t>0.98799999999999999</t>
						<value>0.02004939578317138</value>
					</ControlLinearNode>
					<ControlLinearNode>
						<t>0.99199999999999999</t>
						<value>0.020043430264451437</value>
					</ControlLinearNode>
					<ControlLinearNode>
						<t>0.996</t>
						<value>0.020038585695767174</value>
					</ControlLinearNode>
					<ControlLinearNode>
						<t>1</t>
						<value>0.020034566284691999</value>
					</ControlLinearNode>
					<ControlLinearNode>
						<t>1.004</t>
						<value>0.02003249270658837</value>
					</ControlLinearNode>
					<ControlLinearNode>
						<t>1.008</t>
						<value>0.02003008516653924</value>
					</ControlLinearNode>
					<ControlLinearNode>
						<t>1.012</t>
						<value>0.020028535124879621</value>
					</ControlLinearNode>
					<ControlLinearNode>
						<t>1.016</t>
						<value>0.020027763290371852</value>
					</ControlLinearNode>
					<ControlLinearNode>
						<t>1.02</t>
						<value>0.020028463788223858</value>
					</ControlLinearNode>
					<ControlLinearNode>
						<t>1.024</t>
						<value>0.020034394015222799</value>
					</ControlLinearNode>
					<ControlLinearNode>
						<t>1.028</t>
						<value>0.020043534470790877</value>
					</ControlLinearNode>
					<ControlLinearNode>
						<t>1.032</t>
						<value>0.020059711575340949</value>
					</ControlLinearNode>
					<ControlLinearNode>
						<t>1.036</t>
						<value>0.020122898889478869</value>
					</ControlLinearNode>
					<ControlLinearNode>
						<t>1.04</t>
						<value>0.020672321233687285</value>
					</ControlLinearNode>
					<ControlLinearNode>
						<t>1.044</t>
						<value>0.037377032948399114</value>
					</ControlLinearNode>
					<ControlLinearNode>
						<t>1.048</t>
						<value>0.056835645951886969</value>
					</ControlLinearNode>
					<ControlLinearNode>
						<t>1.052</t>
						<value>0.075139827319891717</value>
					</ControlLinearNode>
					<ControlLinearNode>
						<t>1.056</t>
						<value>0.090147927201016845</value>
					</ControlLinearNode>
					<ControlLinearNode>
						<t>1.0600000000000001</t>
						<value>0.10314576032730725</value>
					</ControlLinearNode>
					<ControlLinearNode>
						<t>1.0640000000000001</t>
						<value>0.11645324429504038</value>
					</ControlLinearNode>
					<ControlLinearNode>
						<t>1.0680000000000001</t>
						<value>0.12986211383558185</value>
					</ControlLinearNode>
					<ControlLinearNode>
						<t>1.0720000000000001</t>
						<value>0.14327880273179527</value>
					</ControlLinearNode>
					<ControlLinearNode>
						<t>1.0760000000000001</t>
						<value>0.1590510975378677</value>
					</ControlLinearNode>
					<ControlLinearNode>
						<t>1.0800000000000001</t>
						<value>0.17609263856603705</value>
					</ControlLinearNode>
					<ControlLinearNode>
						<t>1.0840000000000001</t>
						<value>0.19368701059584897</value>
					</ControlLinearNode>
					<ControlLinearNode>
						<t>1.0880000000000001</t>
						<value>0.21269493932796818</value>
					</ControlLinearNode>
					<ControlLinearNode>
						<t>1.0920000000000001</t>
						<value>0.23143871857063897</value>
					</ControlLinearNode>
					<ControlLinearNode>
						<t>1.0960000000000001</t>
						<value>0.25104048342269031</value>
					</ControlLinearNode>
					<ControlLinearNode>
						<t>1.1000000000000001</t>
						<value>0.26989308328771922</value>
					</ControlLinearNode>
					<ControlLinearNode>
						<t>1.1040000000000001</t>
						<value>0.28933646526106716</value>
					</ControlLinearNode>
					<ControlLinearNode>
						<t>1.1080000000000001</t>
						<value>0.30777074157939821</value>
					</ControlLinearNode>
					<ControlLinearNode>
						<t>1.1120000000000001</t>
						<value>0.32651150467220519</value>
					</ControlLinearNode>
					<ControlLinearNode>
						<t>1.1160000000000001</t>
						<value>0.34433146062420289</value>
					</ControlLinearNode>
					<ControlLinearNode>
						<t>1.1200000000000001</t>
						<value>0.36247407783059515</value>
					</ControlLinearNode>
					<ControlLinearNode>
						<t>1.1240000000000001</t>
						<value>0.37902456476774199</value>
					</ControlLinearNode>
					<ControlLinearNode>
						<t>1.1279999999999999</t>
						<value>0.39418881997755784</value>
					</ControlLinearNode>
					<ControlLinearNode>
						<t>1.1319999999999999</t>
						<value>0.41011542549604341</value>
					</ControlLinearNode>
					<ControlLinearNode>
						<t>1.1359999999999999</t>
						<value>0.42622818569765342</value>
					</ControlLinearNode>
					<ControlLinearNode>
						<t>1.1399999999999999</t>
						<value>0.44012369925065964</value>
					</ControlLinearNode>
					<ControlLinearNode>
						<t>1.1439999999999999</t>
						<value>0.45329316756416493</value>
					</ControlLinearNode>
					<ControlLinearNode>
						<t>1.1479999999999999</t>
						<value>0.46497758891357371</value>
					</ControlLinearNode>
					<ControlLinearNode>
						<t>1.1519999999999999</t>
						<value>0.4768732634469387</value>
					</ControlLinearNode>
				</x_nodes>
				<min_nodes />
				<max_nodes />
				<kp>100</kp>
				<kv>20</kv>
			</ControlLinear>
			<ControlLinear name="AMB_r">
				<is_model_control>true</is_model_control>
				<extrapolate>true</extrapolate>
				<default_min>0.02</default_min>
				<default_max>1</default_max>
				<filter_on>false</filter_on>
				<use_steps>false</use_steps>
				<x_nodes>
					<ControlLinearNode>
						<t>0</t>
						<value>0.051985374257897683</value>
					</ControlLinearNode>
					<ControlLinearNode>
						<t>0.0040000000000000001</t>
						<value>0.052040316971481787</value>
					</ControlLinearNode>
					<ControlLinearNode>
						<t>0.0080000000000000002</t>
						<value>0.052088908639023754</value>
					</ControlLinearNode>
					<ControlLinearNode>
						<t>0.012</t>
						<value>0.052134079055589741</value>
					</ControlLinearNode>
					<ControlLinearNode>
						<t>0.016</t>
						<value>0.052180609782060072</value>
					</ControlLinearNode>
					<ControlLinearNode>
						<t>0.02</t>
						<value>0.052237655149738327</value>
					</ControlLinearNode>
					<ControlLinearNode>
						<t>0.024</t>
						<value>0.052304949903742758</value>
					</ControlLinearNode>
					<ControlLinearNode>
						<t>0.028000000000000001</t>
						<value>0.05247835175850947</value>
					</ControlLinearNode>
					<ControlLinearNode>
						<t>0.032000000000000001</t>
						<value>0.052607888087012139</value>
					</ControlLinearNode>
					<ControlLinearNode>
						<t>0.035999999999999997</t>
						<value>0.052773152696924473</value>
					</ControlLinearNode>
					<ControlLinearNode>
						<t>0.040000000000000001</t>
						<value>0.05298817439367301</value>
					</ControlLinearNode>
					<ControlLinearNode>
						<t>0.043999999999999997</t>
						<value>0.053268171455380688</value>
					</ControlLinearNode>
					<ControlLinearNode>
						<t>0.048000000000000001</t>
						<value>0.053618865796293873</value>
					</ControlLinearNode>
					<ControlLinearNode>
						<t>0.051999999999999998</t>
						<value>0.054067505614119986</value>
					</ControlLinearNode>
					<ControlLinearNode>
						<t>0.056000000000000001</t>
						<value>0.054602478386328507</value>
					</ControlLinearNode>
					<ControlLinearNode>
						<t>0.059999999999999998</t>
						<value>0.055230746244243137</value>
					</ControlLinearNode>
					<ControlLinearNode>
						<t>0.064000000000000001</t>
						<value>0.055988043261191035</value>
					</ControlLinearNode>
					<ControlLinearNode>
						<t>0.068000000000000005</t>
						<value>0.056854822402642578</value>
					</ControlLinearNode>
					<ControlLinearNode>
						<t>0.071999999999999995</t>
						<value>0.057848237405431137</value>
					</ControlLinearNode>
					<ControlLinearNode>
						<t>0.075999999999999998</t>
						<value>0.058973123979751338</value>
					</ControlLinearNode>
					<ControlLinearNode>
						<t>0.080000000000000002</t>
						<value>0.060218161498658489</value>
					</ControlLinearNode>
					<ControlLinearNode>
						<t>0.084000000000000005</t>
						<value>0.061593282123850006</value>
					</ControlLinearNode>
					<ControlLinearNode>
						<t>0.087999999999999995</t>
						<value>0.063079566156907213</value>
					</ControlLinearNode>
					<ControlLinearNode>
						<t>0.091999999999999998</t>
						<value>0.064713373414198722</value>
					</ControlLinearNode>
					<ControlLinearNode>
						<t>0.096000000000000002</t>
						<value>0.06640760948185899</value>
					</ControlLinearNode>
					<ControlLinearNode>
						<t>0.10000000000000001</t>
						<value>0.068188829746348156</value>
					</ControlLinearNode>
					<ControlLinearNode>
						<t>0.104</t>
						<value>0.06982768476912507</value>
					</ControlLinearNode>
					<ControlLinearNode>
						<t>0.108</t>
						<value>0.071770528194700506</value>
					</ControlLinearNode>
					<ControlLinearNode>
						<t>0.112</t>
						<value>0.073851710458346459</value>
					</ControlLinearNode>
					<ControlLinearNode>
						<t>0.11600000000000001</t>
						<value>0.075929750172174404</value>
					</ControlLinearNode>
					<ControlLinearNode>
						<t>0.12</t>
						<value>0.077783773569280901</value>
					</ControlLinearNode>
					<ControlLinearNode>
						<t>0.124</t>
						<value>0.079980081884125892</value>
					</ControlLinearNode>
					<ControlLinearNode>
						<t>0.128</t>
						<value>0.082407725347805369</value>
					</ControlLinearNode>
					<ControlLinearNode>
						<t>0.13200000000000001</t>
						<value>0.084816927368029912</value>
					</ControlLinearNode>
					<ControlLinearNode>
						<t>0.13600000000000001</t>
						<value>0.087299084301092372</value>
					</ControlLinearNode>
					<ControlLinearNode>
						<t>0.14000000000000001</t>
						<value>0.089586306362464938</value>
					</ControlLinearNode>
					<ControlLinearNode>
						<t>0.14399999999999999</t>
						<value>0.09201753049441895</value>
					</ControlLinearNode>
					<ControlLinearNode>
						<t>0.14799999999999999</t>
						<value>0.094116870126068466</value>
					</ControlLinearNode>
					<ControlLinearNode>
						<t>0.152</t>
						<value>0.095949821097926852</value>
					</ControlLinearNode>
					<ControlLinearNode>
						<t>0.156</t>
						<value>0.097697601959614883</value>
					</ControlLinearNode>
					<ControlLinearNode>
						<t>0.16</t>
						<value>0.099888666972644133</value>
					</ControlLinearNode>
					<ControlLinearNode>
						<t>0.16400000000000001</t>
						<value>0.10114691490339806</value>
					</ControlLinearNode>
					<ControlLinearNode>
						<t>0.16800000000000001</t>
						<value>0.10227262839199197</value>
					</ControlLinearNode>
					<ControlLinearNode>
						<t>0.17199999999999999</t>
						<value>0.10304126613534893</value>
					</ControlLinearNode>
					<ControlLinearNode>
						<t>0.17599999999999999</t>
						<value>0.10353282271295443</value>
					</ControlLinearNode>
					<ControlLinearNode>
						<t>0.17999999999999999</t>
						<value>0.1035341262525853</value>
					</ControlLinearNode>
					<ControlLinearNode>
						<t>0.184</t>
						<value>0.10328685950903267</value>
					</ControlLinearNode>
					<ControlLinearNode>
						<t>0.188</t>
						<value>0.10309413452129251</value>
					</ControlLinearNode>
					<ControlLinearNode>
						<t>0.192</t>
						<value>0.10270334505460491</value>
					</ControlLinearNode>
					<ControlLinearNode>
						<t>0.19600000000000001</t>
						<value>0.10197892330646588</value>
					</ControlLinearNode>
					<ControlLinearNode>
						<t>0.20000000000000001</t>
						<value>0.10101985377767056</value>
					</ControlLinearNode>
					<ControlLinearNode>
						<t>0.20399999999999999</t>
						<value>0.099827485484464906</value>
					</ControlLinearNode>
					<ControlLinearNode>
						<t>0.20799999999999999</t>
						<value>0.098707755504140626</value>
					</ControlLinearNode>
					<ControlLinearNode>
						<t>0.21199999999999999</t>
						<value>0.097169134809452828</value>
					</ControlLinearNode>
					<ControlLinearNode>
						<t>0.216</t>
						<value>0.095721278321266867</value>
					</ControlLinearNode>
					<ControlLinearNode>
						<t>0.22</t>
						<value>0.094152063172127654</value>
					</ControlLinearNode>
					<ControlLinearNode>
						<t>0.224</t>
						<value>0.092464363349899964</value>
					</ControlLinearNode>
					<ControlLinearNode>
						<t>0.22800000000000001</t>
						<value>0.090827797769816893</value>
					</ControlLinearNode>
					<ControlLinearNode>
						<t>0.23200000000000001</t>
						<value>0.089044156434895161</value>
					</ControlLinearNode>
					<ControlLinearNode>
						<t>0.23599999999999999</t>
						<value>0.087352609408296936</value>
					</ControlLinearNode>
					<ControlLinearNode>
						<t>0.23999999999999999</t>
						<value>0.086297043900211826</value>
					</ControlLinearNode>
					<ControlLinearNode>
						<t>0.24399999999999999</t>
						<value>0.086817424249204425</value>
					</ControlLinearNode>
					<ControlLinearNode>
						<t>0.248</t>
						<value>0.087157399494617205</value>
					</ControlLinearNode>
					<ControlLinearNode>
						<t>0.252</t>
						<value>0.087725302030072935</value>
					</ControlLinearNode>
					<ControlLinearNode>
						<t>0.25600000000000001</t>
						<value>0.088366849726132082</value>
					</ControlLinearNode>
					<ControlLinearNode>
						<t>0.26000000000000001</t>
						<value>0.08877070981245723</value>
					</ControlLinearNode>
					<ControlLinearNode>
						<t>0.26400000000000001</t>
						<value>0.089243802238906059</value>
					</ControlLinearNode>
					<ControlLinearNode>
						<t>0.26800000000000002</t>
						<value>0.089960978775223618</value>
					</ControlLinearNode>
					<ControlLinearNode>
						<t>0.27200000000000002</t>
						<value>0.090590841745208844</value>
					</ControlLinearNode>
					<ControlLinearNode>
						<t>0.27600000000000002</t>
						<value>0.091408172693585671</value>
					</ControlLinearNode>
					<ControlLinearNode>
						<t>0.28000000000000003</t>
						<value>0.092115572161092882</value>
					</ControlLinearNode>
					<ControlLinearNode>
						<t>0.28399999999999997</t>
						<value>0.093014400019131818</value>
					</ControlLinearNode>
					<ControlLinearNode>
						<t>0.28799999999999998</t>
						<value>0.093725764298815503</value>
					</ControlLinearNode>
					<ControlLinearNode>
						<t>0.29199999999999998</t>
						<value>0.094618728336857749</value>
					</ControlLinearNode>
					<ControlLinearNode>
						<t>0.29599999999999999</t>
						<value>0.09528709736732438</value>
					</ControlLinearNode>
					<ControlLinearNode>
						<t>0.29999999999999999</t>
						<value>0.096208932459886515</value>
					</ControlLinearNode>
					<ControlLinearNode>
						<t>0.30399999999999999</t>
						<value>0.096939392123212106</value>
					</ControlLinearNode>
					<ControlLinearNode>
						<t>0.308</t>
						<value>0.097860006940361982</value>
					</ControlLinearNode>
					<ControlLinearNode>
						<t>0.312</t>
						<value>0.098632225423008549</value>
					</ControlLinearNode>
					<ControlLinearNode>
						<t>0.316</t>
						<value>0.099552296384554276</value>
					</ControlLinearNode>
					<ControlLinearNode>
						<t>0.32000000000000001</t>
						<value>0.10031232639934143</value>
					</ControlLinearNode>
					<ControlLinearNode>
						<t>0.32400000000000001</t>
						<value>0.10126230776124487</value>
					</ControlLinearNode>
					<ControlLinearNode>
						<t>0.32800000000000001</t>
						<value>0.10211890000943519</value>
					</ControlLinearNode>
					<ControlLinearNode>
						<t>0.33200000000000002</t>
						<value>0.1032140302539544</value>
					</ControlLinearNode>
					<ControlLinearNode>
						<t>0.33600000000000002</t>
						<value>0.10406470491334505</value>
					</ControlLinearNode>
					<ControlLinearNode>
						<t>0.34000000000000002</t>
						<value>0.10524798623574856</value>
					</ControlLinearNode>
					<ControlLinearNode>
						<t>0.34399999999999997</t>
						<value>0.10644174260248591</value>
					</ControlLinearNode>
					<ControlLinearNode>
						<t>0.34799999999999998</t>
						<value>0.10783829753285935</value>
					</ControlLinearNode>
					<ControlLinearNode>
						<t>0.35199999999999998</t>
						<value>0.10922725798865084</value>
					</ControlLinearNode>
					<ControlLinearNode>
						<t>0.35599999999999998</t>
						<value>0.1106982262554434</value>
					</ControlLinearNode>
					<ControlLinearNode>
						<t>0.35999999999999999</t>
						<value>0.11236128846384315</value>
					</ControlLinearNode>
					<ControlLinearNode>
						<t>0.36399999999999999</t>
						<value>0.11370238945293144</value>
					</ControlLinearNode>
					<ControlLinearNode>
						<t>0.36799999999999999</t>
						<value>0.11525000334481543</value>
					</ControlLinearNode>
					<ControlLinearNode>
						<t>0.372</t>
						<value>0.11669457436499107</value>
					</ControlLinearNode>
					<ControlLinearNode>
						<t>0.376</t>
						<value>0.1182136611299151</value>
					</ControlLinearNode>
					<ControlLinearNode>
						<t>0.38</t>
						<value>0.1197440158584382</value>
					</ControlLinearNode>
					<ControlLinearNode>
						<t>0.38400000000000001</t>
						<value>0.12135311696735859</value>
					</ControlLinearNode>
					<ControlLinearNode>
						<t>0.38800000000000001</t>
						<value>0.12359351797592043</value>
					</ControlLinearNode>
					<ControlLinearNode>
						<t>0.39200000000000002</t>
						<value>0.1274987001976117</value>
					</ControlLinearNode>
					<ControlLinearNode>
						<t>0.39600000000000002</t>
						<value>0.13194670022681571</value>
					</ControlLinearNode>
					<ControlLinearNode>
						<t>0.40000000000000002</t>
						<value>0.13644670924356067</value>
					</ControlLinearNode>
					<ControlLinearNode>
						<t>0.40400000000000003</t>
						<value>0.14112466140366625</value>
					</ControlLinearNode>
					<ControlLinearNode>
						<t>0.40799999999999997</t>
						<value>0.14596602966533082</value>
					</ControlLinearNode>
					<ControlLinearNode>
						<t>0.41199999999999998</t>
						<value>0.15085641446539527</value>
					</ControlLinearNode>
					<ControlLinearNode>
						<t>0.41599999999999998</t>
						<value>0.15598474622359024</value>
					</ControlLinearNode>
					<ControlLinearNode>
						<t>0.41999999999999998</t>
						<value>0.16113704107544177</value>
					</ControlLinearNode>
					<ControlLinearNode>
						<t>0.42399999999999999</t>
						<value>0.16655660985089862</value>
					</ControlLinearNode>
					<ControlLinearNode>
						<t>0.42799999999999999</t>
						<value>0.17215532485345009</value>
					</ControlLinearNode>
					<ControlLinearNode>
						<t>0.432</t>
						<value>0.17800712292026399</value>
					</ControlLinearNode>
					<ControlLinearNode>
						<t>0.436</t>
						<value>0.18382214560039581</value>
					</ControlLinearNode>
					<ControlLinearNode>
						<t>0.44</t>
						<value>0.1898753158428263</value>
					</ControlLinearNode>
					<ControlLinearNode>
						<t>0.44400000000000001</t>
						<value>0.1964147804883796</value>
					</ControlLinearNode>
					<ControlLinearNode>
						<t>0.44800000000000001</t>
						<value>0.20290927027574732</value>
					</ControlLinearNode>
					<ControlLinearNode>
						<t>0.45200000000000001</t>
						<value>0.20952910273759875</value>
					</ControlLinearNode>
					<ControlLinearNode>
						<t>0.45600000000000002</t>
						<value>0.21638674639700448</value>
					</ControlLinearNode>
					<ControlLinearNode>
						<t>0.46000000000000002</t>
						<value>0.22559378324307988</value>
					</ControlLinearNode>
					<ControlLinearNode>
						<t>0.46400000000000002</t>
						<value>0.2429600135724595</value>
					</ControlLinearNode>
					<ControlLinearNode>
						<t>0.46800000000000003</t>
						<value>0.25891221864684305</value>
					</ControlLinearNode>
					<ControlLinearNode>
						<t>0.47199999999999998</t>
						<value>0.27265728575453552</value>
					</ControlLinearNode>
					<ControlLinearNode>
						<t>0.47599999999999998</t>
						<value>0.28467043734817482</value>
					</ControlLinearNode>
					<ControlLinearNode>
						<t>0.47999999999999998</t>
						<value>0.29971848933089618</value>
					</ControlLinearNode>
					<ControlLinearNode>
						<t>0.48399999999999999</t>
						<value>0.31005593109607732</value>
					</ControlLinearNode>
					<ControlLinearNode>
						<t>0.48799999999999999</t>
						<value>0.30465489237116561</value>
					</ControlLinearNode>
					<ControlLinearNode>
						<t>0.49199999999999999</t>
						<value>0.28525995623754724</value>
					</ControlLinearNode>
					<ControlLinearNode>
						<t>0.496</t>
						<value>0.26277067852228625</value>
					</ControlLinearNode>
					<ControlLinearNode>
						<t>0.5</t>
						<value>0.23867870409104741</value>
					</ControlLinearNode>
					<ControlLinearNode>
						<t>0.504</t>
						<value>0.21425322477470976</value>
					</ControlLinearNode>
					<ControlLinearNode>
						<t>0.50800000000000001</t>
						<value>0.19931444971533036</value>
					</ControlLinearNode>
					<ControlLinearNode>
						<t>0.51200000000000001</t>
						<value>0.1914674103061729</value>
					</ControlLinearNode>
					<ControlLinearNode>
						<t>0.51600000000000001</t>
						<value>0.18484021232325093</value>
					</ControlLinearNode>
					<ControlLinearNode>
						<t>0.52000000000000002</t>
						<value>0.18249793403300382</value>
					</ControlLinearNode>
					<ControlLinearNode>
						<t>0.52400000000000002</t>
						<value>0.1796003640884187</value>
					</ControlLinearNode>
					<ControlLinearNode>
						<t>0.52800000000000002</t>
						<value>0.17621958911703056</value>
					</ControlLinearNode>
					<ControlLinearNode>
						<t>0.53200000000000003</t>
						<value>0.17200101269809115</value>
					</ControlLinearNode>
					<ControlLinearNode>
						<t>0.53600000000000003</t>
						<value>0.17131522193878071</value>
					</ControlLinearNode>
					<ControlLinearNode>
						<t>0.54000000000000004</t>
						<value>0.17692177832809458</value>
					</ControlLinearNode>
					<ControlLinearNode>
						<t>0.54400000000000004</t>
						<value>0.19642804920528084</value>
					</ControlLinearNode>
					<ControlLinearNode>
						<t>0.54800000000000004</t>
						<value>0.23247641182077414</value>
					</ControlLinearNode>
					<ControlLinearNode>
						<t>0.55200000000000005</t>
						<value>0.26368701721766846</value>
					</ControlLinearNode>
					<ControlLinearNode>
						<t>0.55600000000000005</t>
						<value>0.28498258709173185</value>
					</ControlLinearNode>
					<ControlLinearNode>
						<t>0.56000000000000005</t>
						<value>0.30997741371964932</value>
					</ControlLinearNode>
					<ControlLinearNode>
						<t>0.56399999999999995</t>
						<value>0.29804425611712149</value>
					</ControlLinearNode>
					<ControlLinearNode>
						<t>0.56799999999999995</t>
						<value>0.27951137189765879</value>
					</ControlLinearNode>
					<ControlLinearNode>
						<t>0.57199999999999995</t>
						<value>0.25962402025513409</value>
					</ControlLinearNode>
					<ControlLinearNode>
						<t>0.57599999999999996</t>
						<value>0.23788925407257874</value>
					</ControlLinearNode>
					<ControlLinearNode>
						<t>0.57999999999999996</t>
						<value>0.20209608046938293</value>
					</ControlLinearNode>
					<ControlLinearNode>
						<t>0.58399999999999996</t>
						<value>0.18577390331722693</value>
					</ControlLinearNode>
					<ControlLinearNode>
						<t>0.58799999999999997</t>
						<value>0.18289060756007428</value>
					</ControlLinearNode>
					<ControlLinearNode>
						<t>0.59199999999999997</t>
						<value>0.18090412638810574</value>
					</ControlLinearNode>
					<ControlLinearNode>
						<t>0.59599999999999997</t>
						<value>0.17915535975896343</value>
					</ControlLinearNode>
					<ControlLinearNode>
						<t>0.59999999999999998</t>
						<value>0.17730645228946693</value>
					</ControlLinearNode>
					<ControlLinearNode>
						<t>0.60399999999999998</t>
						<value>0.18586267726768652</value>
					</ControlLinearNode>
					<ControlLinearNode>
						<t>0.60799999999999998</t>
						<value>0.19787290574984989</value>
					</ControlLinearNode>
					<ControlLinearNode>
						<t>0.61199999999999999</t>
						<value>0.2101265756406282</value>
					</ControlLinearNode>
					<ControlLinearNode>
						<t>0.61599999999999999</t>
						<value>0.22178907476532106</value>
					</ControlLinearNode>
					<ControlLinearNode>
						<t>0.62</t>
						<value>0.22755865944216741</value>
					</ControlLinearNode>
					<ControlLinearNode>
						<t>0.624</t>
						<value>0.22961339585752294</value>
					</ControlLinearNode>
					<ControlLinearNode>
						<t>0.628</t>
						<value>0.23224525854935676</value>
					</ControlLinearNode>
					<ControlLinearNode>
						<t>0.63200000000000001</t>
						<value>0.23598427783863055</value>
					</ControlLinearNode>
					<ControlLinearNode>
						<t>0.63600000000000001</t>
						<value>0.24033594562139532</value>
					</ControlLinearNode>
					<ControlLinearNode>
						<t>0.64000000000000001</t>
						<value>0.24463950718179636</value>
					</ControlLinearNode>
					<ControlLinearNode>
						<t>0.64400000000000002</t>
						<value>0.24991536684937379</value>
					</ControlLinearNode>
					<ControlLinearNode>
						<t>0.64800000000000002</t>
						<value>0.25622883446744671</value>
					</ControlLinearNode>
					<ControlLinearNode>
						<t>0.65200000000000002</t>
						<value>0.26296834950528375</value>
					</ControlLinearNode>
					<ControlLinearNode>
						<t>0.65600000000000003</t>
						<value>0.271522745169404</value>
					</ControlLinearNode>
					<ControlLinearNode>
						<t>0.66000000000000003</t>
						<value>0.28354948218724391</value>
					</ControlLinearNode>
					<ControlLinearNode>
						<t>0.66400000000000003</t>
						<value>0.31231994061801782</value>
					</ControlLinearNode>
					<ControlLinearNode>
						<t>0.66800000000000004</t>
						<value>0.38017055021116486</value>
					</ControlLinearNode>
					<ControlLinearNode>
						<t>0.67200000000000004</t>
						<value>0.40407399706647429</value>
					</ControlLinearNode>
					<ControlLinearNode>
						<t>0.67600000000000005</t>
						<value>0.43265836947157316</value>
					</ControlLinearNode>
					<ControlLinearNode>
						<t>0.68000000000000005</t>
						<value>0.46209651365485932</value>
					</ControlLinearNode>
					<ControlLinearNode>
						<t>0.68400000000000005</t>
						<value>0.4881725689255963</value>
					</ControlLinearNode>
					<ControlLinearNode>
						<t>0.68799999999999994</t>
						<value>0.51023502207479432</value>
					</ControlLinearNode>
					<ControlLinearNode>
						<t>0.69199999999999995</t>
						<value>0.52826573526064313</value>
					</ControlLinearNode>
					<ControlLinearNode>
						<t>0.69599999999999995</t>
						<value>0.53883951317972323</value>
					</ControlLinearNode>
					<ControlLinearNode>
						<t>0.69999999999999996</t>
						<value>0.53198799313416323</value>
					</ControlLinearNode>
					<ControlLinearNode>
						<t>0.70399999999999996</t>
						<value>0.52086129802856251</value>
					</ControlLinearNode>
					<ControlLinearNode>
						<t>0.70799999999999996</t>
						<value>0.50595739622699765</value>
					</ControlLinearNode>
					<ControlLinearNode>
						<t>0.71199999999999997</t>
						<value>0.4896059444933839</value>
					</ControlLinearNode>
					<ControlLinearNode>
						<t>0.71599999999999997</t>
						<value>0.46919187512170202</value>
					</ControlLinearNode>
					<ControlLinearNode>
						<t>0.71999999999999997</t>
						<value>0.44688015865021397</value>
					</ControlLinearNode>
					<ControlLinearNode>
						<t>0.72399999999999998</t>
						<value>0.42165275707756872</value>
					</ControlLinearNode>
					<ControlLinearNode>
						<t>0.72799999999999998</t>
						<value>0.39597120989961759</value>
					</ControlLinearNode>
					<ControlLinearNode>
						<t>0.73199999999999998</t>
						<value>0.38780411977933388</value>
					</ControlLinearNode>
					<ControlLinearNode>
						<t>0.73599999999999999</t>
						<value>0.37370600142053007</value>
					</ControlLinearNode>
					<ControlLinearNode>
						<t>0.73999999999999999</t>
						<value>0.35813152462662706</value>
					</ControlLinearNode>
					<ControlLinearNode>
						<t>0.74399999999999999</t>
						<value>0.34237884306901956</value>
					</ControlLinearNode>
					<ControlLinearNode>
						<t>0.748</t>
						<value>0.32859690767633498</value>
					</ControlLinearNode>
					<ControlLinearNode>
						<t>0.752</t>
						<value>0.31324706784275308</value>
					</ControlLinearNode>
					<ControlLinearNode>
						<t>0.75600000000000001</t>
						<value>0.29506068765439686</value>
					</ControlLinearNode>
					<ControlLinearNode>
						<t>0.76000000000000001</t>
						<value>0.27212396434030073</value>
					</ControlLinearNode>
					<ControlLinearNode>
						<t>0.76400000000000001</t>
						<value>0.24813184824270598</value>
					</ControlLinearNode>
					<ControlLinearNode>
						<t>0.76800000000000002</t>
						<value>0.22421584656400009</value>
					</ControlLinearNode>
					<ControlLinearNode>
						<t>0.77200000000000002</t>
						<value>0.21507947237231373</value>
					</ControlLinearNode>
					<ControlLinearNode>
						<t>0.77600000000000002</t>
						<value>0.20539557587824042</value>
					</ControlLinearNode>
					<ControlLinearNode>
						<t>0.78000000000000003</t>
						<value>0.20174388666413481</value>
					</ControlLinearNode>
					<ControlLinearNode>
						<t>0.78400000000000003</t>
						<value>0.19821557460925826</value>
					</ControlLinearNode>
					<ControlLinearNode>
						<t>0.78800000000000003</t>
						<value>0.19429486685356431</value>
					</ControlLinearNode>
					<ControlLinearNode>
						<t>0.79200000000000004</t>
						<value>0.189968665092413</value>
					</ControlLinearNode>
					<ControlLinearNode>
						<t>0.79600000000000004</t>
						<value>0.18527719637622733</value>
					</ControlLinearNode>
					<ControlLinearNode>
						<t>0.80000000000000004</t>
						<value>0.18023054153844106</value>
					</ControlLinearNode>
					<ControlLinearNode>
						<t>0.80400000000000005</t>
						<value>0.17471206149070212</value>
					</ControlLinearNode>
					<ControlLinearNode>
						<t>0.80800000000000005</t>
						<value>0.16907449415286066</value>
					</ControlLinearNode>
					<ControlLinearNode>
						<t>0.81200000000000006</t>
						<value>0.16324913735723204</value>
					</ControlLinearNode>
					<ControlLinearNode>
						<t>0.81599999999999995</t>
						<value>0.15725418848041581</value>
					</ControlLinearNode>
					<ControlLinearNode>
						<t>0.81999999999999995</t>
						<value>0.15163018171960174</value>
					</ControlLinearNode>
					<ControlLinearNode>
						<t>0.82399999999999995</t>
						<value>0.14611845596282594</value>
					</ControlLinearNode>
					<ControlLinearNode>
						<t>0.82799999999999996</t>
						<value>0.14095016410324135</value>
					</ControlLinearNode>
					<ControlLinearNode>
						<t>0.83199999999999996</t>
						<value>0.13704314884755658</value>
					</ControlLinearNode>
					<ControlLinearNode>
						<t>0.83599999999999997</t>
						<value>0.13361698473581082</value>
					</ControlLinearNode>
					<ControlLinearNode>
						<t>0.83999999999999997</t>
						<value>0.13013150194556708</value>
					</ControlLinearNode>
					<ControlLinearNode>
						<t>0.84399999999999997</t>
						<value>0.12679710235282099</value>
					</ControlLinearNode>
					<ControlLinearNode>
						<t>0.84799999999999998</t>
						<value>0.12356179001614838</value>
					</ControlLinearNode>
					<ControlLinearNode>
						<t>0.85199999999999998</t>
						<value>0.12045215435947192</value>
					</ControlLinearNode>
					<ControlLinearNode>
						<t>0.85599999999999998</t>
						<value>0.11925811678639854</value>
					</ControlLinearNode>
					<ControlLinearNode>
						<t>0.85999999999999999</t>
						<value>0.11784387932987939</value>
					</ControlLinearNode>
					<ControlLinearNode>
						<t>0.86399999999999999</t>
						<value>0.11599575231053533</value>
					</ControlLinearNode>
					<ControlLinearNode>
						<t>0.86799999999999999</t>
						<value>0.11435328154214859</value>
					</ControlLinearNode>
					<ControlLinearNode>
						<t>0.872</t>
						<value>0.11293324673504035</value>
					</ControlLinearNode>
					<ControlLinearNode>
						<t>0.876</t>
						<value>0.11175806478835963</value>
					</ControlLinearNode>
					<ControlLinearNode>
						<t>0.88</t>
						<value>0.11088839294733968</value>
					</ControlLinearNode>
					<ControlLinearNode>
						<t>0.88400000000000001</t>
						<value>0.11073151663661493</value>
					</ControlLinearNode>
					<ControlLinearNode>
						<t>0.88800000000000001</t>
						<value>0.11053340737488114</value>
					</ControlLinearNode>
					<ControlLinearNode>
						<t>0.89200000000000002</t>
						<value>0.11050048788895862</value>
					</ControlLinearNode>
					<ControlLinearNode>
						<t>0.89600000000000002</t>
						<value>0.11094622702532157</value>
					</ControlLinearNode>
					<ControlLinearNode>
						<t>0.90000000000000002</t>
						<value>0.11150751317162987</value>
					</ControlLinearNode>
					<ControlLinearNode>
						<t>0.90400000000000003</t>
						<value>0.11260170217523685</value>
					</ControlLinearNode>
					<ControlLinearNode>
						<t>0.90800000000000003</t>
						<value>0.1135545418463652</value>
					</ControlLinearNode>
					<ControlLinearNode>
						<t>0.91200000000000003</t>
						<value>0.11476047766442161</value>
					</ControlLinearNode>
					<ControlLinearNode>
						<t>0.91600000000000004</t>
						<value>0.11619659881508498</value>
					</ControlLinearNode>
					<ControlLinearNode>
						<t>0.92000000000000004</t>
						<value>0.11765493990877814</value>
					</ControlLinearNode>
					<ControlLinearNode>
						<t>0.92400000000000004</t>
						<value>0.11941025869868628</value>
					</ControlLinearNode>
					<ControlLinearNode>
						<t>0.92800000000000005</t>
						<value>0.12116135775492885</value>
					</ControlLinearNode>
					<ControlLinearNode>
						<t>0.93200000000000005</t>
						<value>0.12332134015881882</value>
					</ControlLinearNode>
					<ControlLinearNode>
						<t>0.93600000000000005</t>
						<value>0.12512837954002301</value>
					</ControlLinearNode>
					<ControlLinearNode>
						<t>0.93999999999999995</t>
						<value>0.12719582878529009</value>
					</ControlLinearNode>
					<ControlLinearNode>
						<t>0.94399999999999995</t>
						<value>0.1291177192240163</value>
					</ControlLinearNode>
					<ControlLinearNode>
						<t>0.94799999999999995</t>
						<value>0.1310641893603548</value>
					</ControlLinearNode>
					<ControlLinearNode>
						<t>0.95199999999999996</t>
						<value>0.13303217545616838</value>
					</ControlLinearNode>
					<ControlLinearNode>
						<t>0.95599999999999996</t>
						<value>0.13496028326026488</value>
					</ControlLinearNode>
					<ControlLinearNode>
						<t>0.95999999999999996</t>
						<value>0.1370961313699923</value>
					</ControlLinearNode>
					<ControlLinearNode>
						<t>0.96399999999999997</t>
						<value>0.13892959015943807</value>
					</ControlLinearNode>
					<ControlLinearNode>
						<t>0.96799999999999997</t>
						<value>0.14072915220199841</value>
					</ControlLinearNode>
					<ControlLinearNode>
						<t>0.97199999999999998</t>
						<value>0.14247877747544277</value>
					</ControlLinearNode>
					<ControlLinearNode>
						<t>0.97599999999999998</t>
						<value>0.1441387829898424</value>
					</ControlLinearNode>
					<ControlLinearNode>
						<t>0.97999999999999998</t>
						<value>0.14576095879495377</value>
					</ControlLinearNode>
					<ControlLinearNode>
						<t>0.98399999999999999</t>
						<value>0.14743253446396151</value>
					</ControlLinearNode>
					<ControlLinearNode>
						<t>0.98799999999999999</t>
						<value>0.14877422935964787</value>
					</ControlLinearNode>
					<ControlLinearNode>
						<t>0.99199999999999999</t>
						<value>0.14997396100727398</value>
					</ControlLinearNode>
					<ControlLinearNode>
						<t>0.996</t>
						<value>0.15105538676549948</value>
					</ControlLinearNode>
					<ControlLinearNode>
						<t>1</t>
						<value>0.15203987456750115</value>
					</ControlLinearNode>
					<ControlLinearNode>
						<t>1.004</t>
						<value>0.15315443091404252</value>
					</ControlLinearNode>
					<ControlLinearNode>
						<t>1.008</t>
						<value>0.15390232080903807</value>
					</ControlLinearNode>
					<ControlLinearNode>
						<t>1.012</t>
						<value>0.15467320506568483</value>
					</ControlLinearNode>
					<ControlLinearNode>
						<t>1.016</t>
						<value>0.15567386687764528</value>
					</ControlLinearNode>
					<ControlLinearNode>
						<t>1.02</t>
						<value>0.15697043421458251</value>
					</ControlLinearNode>
					<ControlLinearNode>
						<t>1.024</t>
						<value>0.15920513716472609</value>
					</ControlLinearNode>
					<ControlLinearNode>
						<t>1.028</t>
						<value>0.1613016431823702</value>
					</ControlLinearNode>
					<ControlLinearNode>
						<t>1.032</t>
						<value>0.16336063341887816</value>
					</ControlLinearNode>
					<ControlLinearNode>
						<t>1.036</t>
						<value>0.1653372851274077</value>
					</ControlLinearNode>
					<ControlLinearNode>
						<t>1.04</t>
						<value>0.16721650893052384</value>
					</ControlLinearNode>
					<ControlLinearNode>
						<t>1.044</t>
						<value>0.16944242759432337</value>
					</ControlLinearNode>
					<ControlLinearNode>
						<t>1.048</t>
						<value>0.171592995150642</value>
					</ControlLinearNode>
					<ControlLinearNode>
						<t>1.052</t>
						<value>0.17353215965838825</value>
					</ControlLinearNode>
					<ControlLinearNode>
						<t>1.056</t>
						<value>0.17544947942763398</value>
					</ControlLinearNode>
					<ControlLinearNode>
						<t>1.0600000000000001</t>
						<value>0.17729697377374493</value>
					</ControlLinearNode>
					<ControlLinearNode>
						<t>1.0640000000000001</t>
						<value>0.17911277170255382</value>
					</ControlLinearNode>
					<ControlLinearNode>
						<t>1.0680000000000001</t>
						<value>0.1808219546987769</value>
					</ControlLinearNode>
					<ControlLinearNode>
						<t>1.0720000000000001</t>
						<value>0.18243640991967131</value>
					</ControlLinearNode>
					<ControlLinearNode>
						<t>1.0760000000000001</t>
						<value>0.18425525871440654</value>
					</ControlLinearNode>
					<ControlLinearNode>
						<t>1.0800000000000001</t>
						<value>0.18615131192145726</value>
					</ControlLinearNode>
					<ControlLinearNode>
						<t>1.0840000000000001</t>
						<value>0.18799328323324796</value>
					</ControlLinearNode>
					<ControlLinearNode>
						<t>1.0880000000000001</t>
						<value>0.18993151161065389</value>
					</ControlLinearNode>
					<ControlLinearNode>
						<t>1.0920000000000001</t>
						<value>0.1917456534402498</value>
					</ControlLinearNode>
					<ControlLinearNode>
						<t>1.0960000000000001</t>
						<value>0.19360426733732128</value>
					</ControlLinearNode>
					<ControlLinearNode>
						<t>1.1000000000000001</t>
						<value>0.19529988230082501</value>
					</ControlLinearNode>
					<ControlLinearNode>
						<t>1.1040000000000001</t>
						<value>0.19705708732020449</value>
					</ControlLinearNode>
					<ControlLinearNode>
						<t>1.1080000000000001</t>
						<value>0.19862780086065696</value>
					</ControlLinearNode>
					<ControlLinearNode>
						<t>1.1120000000000001</t>
						<value>0.20018229426663767</value>
					</ControlLinearNode>
					<ControlLinearNode>
						<t>1.1160000000000001</t>
						<value>0.20164572614658829</value>
					</ControlLinearNode>
					<ControlLinearNode>
						<t>1.1200000000000001</t>
						<value>0.20315040195865483</value>
					</ControlLinearNode>
					<ControlLinearNode>
						<t>1.1240000000000001</t>
						<value>0.20444947502904262</value>
					</ControlLinearNode>
					<ControlLinearNode>
						<t>1.1279999999999999</t>
						<value>0.20558315380813891</value>
					</ControlLinearNode>
					<ControlLinearNode>
						<t>1.1319999999999999</t>
						<value>0.20688970028725898</value>
					</ControlLinearNode>
					<ControlLinearNode>
						<t>1.1359999999999999</t>
						<value>0.20833678823494156</value>
					</ControlLinearNode>
					<ControlLinearNode>
						<t>1.1399999999999999</t>
						<value>0.21027410654578221</value>
					</ControlLinearNode>
					<ControlLinearNode>
						<t>1.1439999999999999</t>
						<value>0.21372145212145763</value>
					</ControlLinearNode>
					<ControlLinearNode>
						<t>1.1479999999999999</t>
						<value>0.21692864435036815</value>
					</ControlLinearNode>
					<ControlLinearNode>
						<t>1.1519999999999999</t>
						<value>0.22067355304836128</value>
					</ControlLinearNode>
				</x_nodes>
				<min_nodes />
				<max_nodes />
				<kp>100</kp>
				<kv>20</kv>
			</ControlLinear>
			<ControlLinear name="FMTL_r">
				<is_model_control>true</is_model_control>
				<extrapolate>true</extrapolate>
				<default_min>0.02</default_min>
				<default_max>1</default_max>
				<filter_on>false</filter_on>
				<use_steps>false</use_steps>
				<x_nodes>
					<ControlLinearNode>
						<t>0</t>
						<value>0.14896667837447611</value>
					</ControlLinearNode>
					<ControlLinearNode>
						<t>0.0040000000000000001</t>
						<value>0.14899383893974158</value>
					</ControlLinearNode>
					<ControlLinearNode>
						<t>0.0080000000000000002</t>
						<value>0.14904622274477641</value>
					</ControlLinearNode>
					<ControlLinearNode>
						<t>0.012</t>
						<value>0.14913104187504334</value>
					</ControlLinearNode>
					<ControlLinearNode>
						<t>0.016</t>
						<value>0.14925902107970088</value>
					</ControlLinearNode>
					<ControlLinearNode>
						<t>0.02</t>
						<value>0.1494385915603173</value>
					</ControlLinearNode>
					<ControlLinearNode>
						<t>0.024</t>
						<value>0.14968816929726916</value>
					</ControlLinearNode>
					<ControlLinearNode>
						<t>0.028000000000000001</t>
						<value>0.15079243081814736</value>
					</ControlLinearNode>
					<ControlLinearNode>
						<t>0.032000000000000001</t>
						<value>0.15132914753547586</value>
					</ControlLinearNode>
					<ControlLinearNode>
						<t>0.035999999999999997</t>
						<value>0.15186418531935006</value>
					</ControlLinearNode>
					<ControlLinearNode>
						<t>0.040000000000000001</t>
						<value>0.15257590106001351</value>
					</ControlLinearNode>
					<ControlLinearNode>
						<t>0.043999999999999997</t>
						<value>0.15347230530471365</value>
					</ControlLinearNode>
					<ControlLinearNode>
						<t>0.048000000000000001</t>
						<value>0.15455985243777418</value>
					</ControlLinearNode>
					<ControlLinearNode>
						<t>0.051999999999999998</t>
						<value>0.15588780625406484</value>
					</ControlLinearNode>
					<ControlLinearNode>
						<t>0.056000000000000001</t>
						<value>0.15749174733683216</value>
					</ControlLinearNode>
					<ControlLinearNode>
						<t>0.059999999999999998</t>
						<value>0.15933488743719076</value>
					</ControlLinearNode>
					<ControlLinearNode>
						<t>0.064000000000000001</t>
						<value>0.16152245425710393</value>
					</ControlLinearNode>
					<ControlLinearNode>
						<t>0.068000000000000005</t>
						<value>0.16403044878759435</value>
					</ControlLinearNode>
					<ControlLinearNode>
						<t>0.071999999999999995</t>
						<value>0.16687773256306856</value>
					</ControlLinearNode>
					<ControlLinearNode>
						<t>0.075999999999999998</t>
						<value>0.17006868473212969</value>
					</ControlLinearNode>
					<ControlLinearNode>
						<t>0.080000000000000002</t>
						<value>0.17345127769607799</value>
					</ControlLinearNode>
					<ControlLinearNode>
						<t>0.084000000000000005</t>
						<value>0.17740674170755941</value>
					</ControlLinearNode>
					<ControlLinearNode>
						<t>0.087999999999999995</t>
						<value>0.18167165707347926</value>
					</ControlLinearNode>
					<ControlLinearNode>
						<t>0.091999999999999998</t>
						<value>0.18637360500036784</value>
					</ControlLinearNode>
					<ControlLinearNode>
						<t>0.096000000000000002</t>
						<value>0.1913033174727185</value>
					</ControlLinearNode>
					<ControlLinearNode>
						<t>0.10000000000000001</t>
						<value>0.19647324237485722</value>
					</ControlLinearNode>
					<ControlLinearNode>
						<t>0.104</t>
						<value>0.1998528343093702</value>
					</ControlLinearNode>
					<ControlLinearNode>
						<t>0.108</t>
						<value>0.20569561624309135</value>
					</ControlLinearNode>
					<ControlLinearNode>
						<t>0.112</t>
						<value>0.21219312854315908</value>
					</ControlLinearNode>
					<ControlLinearNode>
						<t>0.11600000000000001</t>
						<value>0.21839230417462108</value>
					</ControlLinearNode>
					<ControlLinearNode>
						<t>0.12</t>
						<value>0.22240751265573813</value>
					</ControlLinearNode>
					<ControlLinearNode>
						<t>0.124</t>
						<value>0.22843841435393752</value>
					</ControlLinearNode>
					<ControlLinearNode>
						<t>0.128</t>
						<value>0.2350710472339605</value>
					</ControlLinearNode>
					<ControlLinearNode>
						<t>0.13200000000000001</t>
						<value>0.24053403068842499</value>
					</ControlLinearNode>
					<ControlLinearNode>
						<t>0.13600000000000001</t>
						<value>0.24635674419718728</value>
					</ControlLinearNode>
					<ControlLinearNode>
						<t>0.14000000000000001</t>
						<value>0.2514344896775037</value>
					</ControlLinearNode>
					<ControlLinearNode>
						<t>0.14399999999999999</t>
						<value>0.25740427556395989</value>
					</ControlLinearNode>
					<ControlLinearNode>
						<t>0.14799999999999999</t>
						<value>0.26217694869120323</value>
					</ControlLinearNode>
					<ControlLinearNode>
						<t>0.152</t>
						<value>0.26606633191533918</value>
					</ControlLinearNode>
					<ControlLinearNode>
						<t>0.156</t>
						<value>0.27017805055410615</value>
					</ControlLinearNode>
					<ControlLinearNode>
						<t>0.16</t>
						<value>0.27732203213649698</value>
					</ControlLinearNode>
					<ControlLinearNode>
						<t>0.16400000000000001</t>
						<value>0.28048726623832709</value>
					</ControlLinearNode>
					<ControlLinearNode>
						<t>0.16800000000000001</t>
						<value>0.28340165572085008</value>
					</ControlLinearNode>
					<ControlLinearNode>
						<t>0.17199999999999999</t>
						<value>0.28562487292143551</value>
					</ControlLinearNode>
					<ControlLinearNode>
						<t>0.17599999999999999</t>
						<value>0.28771949579128803</value>
					</ControlLinearNode>
					<ControlLinearNode>
						<t>0.17999999999999999</t>
						<value>0.28846924634103338</value>
					</ControlLinearNode>
					<ControlLinearNode>
						<t>0.184</t>
						<value>0.28908806458958569</value>
					</ControlLinearNode>
					<ControlLinearNode>
						<t>0.188</t>
						<value>0.28983961884944248</value>
					</ControlLinearNode>
					<ControlLinearNode>
						<t>0.192</t>
						<value>0.29035329199991089</value>
					</ControlLinearNode>
					<ControlLinearNode>
						<t>0.19600000000000001</t>
						<value>0.28983368704186274</value>
					</ControlLinearNode>
					<ControlLinearNode>
						<t>0.20000000000000001</t>
						<value>0.28900948162175116</value>
					</ControlLinearNode>
					<ControlLinearNode>
						<t>0.20399999999999999</t>
						<value>0.28686905612414376</value>
					</ControlLinearNode>
					<ControlLinearNode>
						<t>0.20799999999999999</t>
						<value>0.28524869226972865</value>
					</ControlLinearNode>
					<ControlLinearNode>
						<t>0.21199999999999999</t>
						<value>0.28219904840930571</value>
					</ControlLinearNode>
					<ControlLinearNode>
						<t>0.216</t>
						<value>0.27891076363537981</value>
					</ControlLinearNode>
					<ControlLinearNode>
						<t>0.22</t>
						<value>0.27533216765399654</value>
					</ControlLinearNode>
					<ControlLinearNode>
						<t>0.224</t>
						<value>0.2711014184979838</value>
					</ControlLinearNode>
					<ControlLinearNode>
						<t>0.22800000000000001</t>
						<value>0.26678227842504459</value>
					</ControlLinearNode>
					<ControlLinearNode>
						<t>0.23200000000000001</t>
						<value>0.26182469945074771</value>
					</ControlLinearNode>
					<ControlLinearNode>
						<t>0.23599999999999999</t>
						<value>0.2570600483170955</value>
					</ControlLinearNode>
					<ControlLinearNode>
						<t>0.23999999999999999</t>
						<value>0.25382463567107921</value>
					</ControlLinearNode>
					<ControlLinearNode>
						<t>0.24399999999999999</t>
						<value>0.25502537341118237</value>
					</ControlLinearNode>
					<ControlLinearNode>
						<t>0.248</t>
						<value>0.2553383652784143</value>
					</ControlLinearNode>
					<ControlLinearNode>
						<t>0.252</t>
						<value>0.25660578216921659</value>
					</ControlLinearNode>
					<ControlLinearNode>
						<t>0.25600000000000001</t>
						<value>0.25813769324740804</value>
					</ControlLinearNode>
					<ControlLinearNode>
						<t>0.26000000000000001</t>
						<value>0.25858440048088016</value>
					</ControlLinearNode>
					<ControlLinearNode>
						<t>0.26400000000000001</t>
						<value>0.25931614096913141</value>
					</ControlLinearNode>
					<ControlLinearNode>
						<t>0.26800000000000002</t>
						<value>0.26110784589834907</value>
					</ControlLinearNode>
					<ControlLinearNode>
						<t>0.27200000000000002</t>
						<value>0.26264956319520844</value>
					</ControlLinearNode>
					<ControlLinearNode>
						<t>0.27600000000000002</t>
						<value>0.26520442946106948</value>
					</ControlLinearNode>
					<ControlLinearNode>
						<t>0.28000000000000003</t>
						<value>0.26736445372391426</value>
					</ControlLinearNode>
					<ControlLinearNode>
						<t>0.28399999999999997</t>
						<value>0.27030595395554269</value>
					</ControlLinearNode>
					<ControlLinearNode>
						<t>0.28799999999999998</t>
						<value>0.27241923848966959</value>
					</ControlLinearNode>
					<ControlLinearNode>
						<t>0.29199999999999998</t>
						<value>0.27522547619309057</value>
					</ControlLinearNode>
					<ControlLinearNode>
						<t>0.29599999999999999</t>
						<value>0.27699715584774443</value>
					</ControlLinearNode>
					<ControlLinearNode>
						<t>0.29999999999999999</t>
						<value>0.27965364016749172</value>
					</ControlLinearNode>
					<ControlLinearNode>
						<t>0.30399999999999999</t>
						<value>0.28133180407826969</value>
					</ControlLinearNode>
					<ControlLinearNode>
						<t>0.308</t>
						<value>0.2835842592911107</value>
					</ControlLinearNode>
					<ControlLinearNode>
						<t>0.312</t>
						<value>0.28501546386255938</value>
					</ControlLinearNode>
					<ControlLinearNode>
						<t>0.316</t>
						<value>0.2868209111089402</value>
					</ControlLinearNode>
					<ControlLinearNode>
						<t>0.32000000000000001</t>
						<value>0.28776921441273534</value>
					</ControlLinearNode>
					<ControlLinearNode>
						<t>0.32400000000000001</t>
						<value>0.28915688514021387</value>
					</ControlLinearNode>
					<ControlLinearNode>
						<t>0.32800000000000001</t>
						<value>0.28989030209765987</value>
					</ControlLinearNode>
					<ControlLinearNode>
						<t>0.33200000000000002</t>
						<value>0.29122998704162562</value>
					</ControlLinearNode>
					<ControlLinearNode>
						<t>0.33600000000000002</t>
						<value>0.2912076174489151</value>
					</ControlLinearNode>
					<ControlLinearNode>
						<t>0.34000000000000002</t>
						<value>0.29198985213900375</value>
					</ControlLinearNode>
					<ControlLinearNode>
						<t>0.34399999999999997</t>
						<value>0.2923476348539748</value>
					</ControlLinearNode>
					<ControlLinearNode>
						<t>0.34799999999999998</t>
						<value>0.29293397618787431</value>
					</ControlLinearNode>
					<ControlLinearNode>
						<t>0.35199999999999998</t>
						<value>0.29300299637275573</value>
					</ControlLinearNode>
					<ControlLinearNode>
						<t>0.35599999999999998</t>
						<value>0.29322697925929458</value>
					</ControlLinearNode>
					<ControlLinearNode>
						<t>0.35999999999999999</t>
						<value>0.29420204068630201</value>
					</ControlLinearNode>
					<ControlLinearNode>
						<t>0.36399999999999999</t>
						<value>0.29368409929051104</value>
					</ControlLinearNode>
					<ControlLinearNode>
						<t>0.36799999999999999</t>
						<value>0.29416796012615859</value>
					</ControlLinearNode>
					<ControlLinearNode>
						<t>0.372</t>
						<value>0.29401204947340542</value>
					</ControlLinearNode>
					<ControlLinearNode>
						<t>0.376</t>
						<value>0.29426673848201529</value>
					</ControlLinearNode>
					<ControlLinearNode>
						<t>0.38</t>
						<value>0.29473527461663074</value>
					</ControlLinearNode>
					<ControlLinearNode>
						<t>0.38400000000000001</t>
						<value>0.29569139456091631</value>
					</ControlLinearNode>
					<ControlLinearNode>
						<t>0.38800000000000001</t>
						<value>0.29880718031685555</value>
					</ControlLinearNode>
					<ControlLinearNode>
						<t>0.39200000000000002</t>
						<value>0.28600881499642411</value>
					</ControlLinearNode>
					<ControlLinearNode>
						<t>0.39600000000000002</t>
						<value>0.27673828444700077</value>
					</ControlLinearNode>
					<ControlLinearNode>
						<t>0.40000000000000002</t>
						<value>0.26949349551983981</value>
					</ControlLinearNode>
					<ControlLinearNode>
						<t>0.40400000000000003</t>
						<value>0.26262513576788332</value>
					</ControlLinearNode>
					<ControlLinearNode>
						<t>0.40799999999999997</t>
						<value>0.25804746113119309</value>
					</ControlLinearNode>
					<ControlLinearNode>
						<t>0.41199999999999998</t>
						<value>0.2571701647869955</value>
					</ControlLinearNode>
					<ControlLinearNode>
						<t>0.41599999999999998</t>
						<value>0.25871729646648933</value>
					</ControlLinearNode>
					<ControlLinearNode>
						<t>0.41999999999999998</t>
						<value>0.26523837154540264</value>
					</ControlLinearNode>
					<ControlLinearNode>
						<t>0.42399999999999999</t>
						<value>0.27628584878019957</value>
					</ControlLinearNode>
					<ControlLinearNode>
						<t>0.42799999999999999</t>
						<value>0.2924548432150787</value>
					</ControlLinearNode>
					<ControlLinearNode>
						<t>0.432</t>
						<value>0.31421125369653807</value>
					</ControlLinearNode>
					<ControlLinearNode>
						<t>0.436</t>
						<value>0.34434958603053267</value>
					</ControlLinearNode>
					<ControlLinearNode>
						<t>0.44</t>
						<value>0.38225605021353082</value>
					</ControlLinearNode>
					<ControlLinearNode>
						<t>0.44400000000000001</t>
						<value>0.42440865295765767</value>
					</ControlLinearNode>
					<ControlLinearNode>
						<t>0.44800000000000001</t>
						<value>0.47604972101587328</value>
					</ControlLinearNode>
					<ControlLinearNode>
						<t>0.45200000000000001</t>
						<value>0.53588267492039665</value>
					</ControlLinearNode>
					<ControlLinearNode>
						<t>0.45600000000000002</t>
						<value>0.60110438137624722</value>
					</ControlLinearNode>
					<ControlLinearNode>
						<t>0.46000000000000002</t>
						<value>0.6756003623106055</value>
					</ControlLinearNode>
					<ControlLinearNode>
						<t>0.46400000000000002</t>
						<value>0.75808139069358693</value>
					</ControlLinearNode>
					<ControlLinearNode>
						<t>0.46800000000000003</t>
						<value>0.84313369342043654</value>
					</ControlLinearNode>
					<ControlLinearNode>
						<t>0.47199999999999998</t>
						<value>0.92603385364736002</value>
					</ControlLinearNode>
					<ControlLinearNode>
						<t>0.47599999999999998</t>
						<value>0.99489321941823439</value>
					</ControlLinearNode>
					<ControlLinearNode>
						<t>0.47999999999999998</t>
						<value>0.99994898531029441</value>
					</ControlLinearNode>
					<ControlLinearNode>
						<t>0.48399999999999999</t>
						<value>0.99997169434889133</value>
					</ControlLinearNode>
					<ControlLinearNode>
						<t>0.48799999999999999</t>
						<value>0.99998179165956869</value>
					</ControlLinearNode>
					<ControlLinearNode>
						<t>0.49199999999999999</t>
						<value>0.99997207037750335</value>
					</ControlLinearNode>
					<ControlLinearNode>
						<t>0.496</t>
						<value>0.9999714093111215</value>
					</ControlLinearNode>
					<ControlLinearNode>
						<t>0.5</t>
						<value>0.99997210542740866</value>
					</ControlLinearNode>
					<ControlLinearNode>
						<t>0.504</t>
						<value>0.99997333204782479</value>
					</ControlLinearNode>
					<ControlLinearNode>
						<t>0.50800000000000001</t>
						<value>0.99997813099151978</value>
					</ControlLinearNode>
					<ControlLinearNode>
						<t>0.51200000000000001</t>
						<value>0.99998058735295514</value>
					</ControlLinearNode>
					<ControlLinearNode>
						<t>0.51600000000000001</t>
						<value>0.99998171416273385</value>
					</ControlLinearNode>
					<ControlLinearNode>
						<t>0.52000000000000002</t>
						<value>0.9999813743247411</value>
					</ControlLinearNode>
					<ControlLinearNode>
						<t>0.52400000000000002</t>
						<value>0.99998035653769357</value>
					</ControlLinearNode>
					<ControlLinearNode>
						<t>0.52800000000000002</t>
						<value>0.99997844819773507</value>
					</ControlLinearNode>
					<ControlLinearNode>
						<t>0.53200000000000003</t>
						<value>0.99997498081767255</value>
					</ControlLinearNode>
					<ControlLinearNode>
						<t>0.53600000000000003</t>
						<value>0.99997011377844769</value>
					</ControlLinearNode>
					<ControlLinearNode>
						<t>0.54000000000000004</t>
						<value>0.99996409747585258</value>
					</ControlLinearNode>
					<ControlLinearNode>
						<t>0.54400000000000004</t>
						<value>0.99995683759038556</value>
					</ControlLinearNode>
					<ControlLinearNode>
						<t>0.54800000000000004</t>
						<value>0.99995693975407562</value>
					</ControlLinearNode>
					<ControlLinearNode>
						<t>0.55200000000000005</t>
						<value>0.99996520064891969</value>
					</ControlLinearNode>
					<ControlLinearNode>
						<t>0.55600000000000005</t>
						<value>0.99997084811822623</value>
					</ControlLinearNode>
					<ControlLinearNode>
						<t>0.56000000000000005</t>
						<value>0.99997579315748408</value>
					</ControlLinearNode>
					<ControlLinearNode>
						<t>0.56399999999999995</t>
						<value>0.99996824642946536</value>
					</ControlLinearNode>
					<ControlLinearNode>
						<t>0.56799999999999995</t>
						<value>0.99994763279368215</value>
					</ControlLinearNode>
					<ControlLinearNode>
						<t>0.57199999999999995</t>
						<value>0.99980539790788392</value>
					</ControlLinearNode>
					<ControlLinearNode>
						<t>0.57599999999999996</t>
						<value>0.9710963224452982</value>
					</ControlLinearNode>
					<ControlLinearNode>
						<t>0.57999999999999996</t>
						<value>0.89098602598590326</value>
					</ControlLinearNode>
					<ControlLinearNode>
						<t>0.58399999999999996</t>
						<value>0.83745903537793087</value>
					</ControlLinearNode>
					<ControlLinearNode>
						<t>0.58799999999999997</t>
						<value>0.81813858530856898</value>
					</ControlLinearNode>
					<ControlLinearNode>
						<t>0.59199999999999997</t>
						<value>0.80487716198919756</value>
					</ControlLinearNode>
					<ControlLinearNode>
						<t>0.59599999999999997</t>
						<value>0.79189333442357379</value>
					</ControlLinearNode>
					<ControlLinearNode>
						<t>0.59999999999999998</t>
						<value>0.77804680948223259</value>
					</ControlLinearNode>
					<ControlLinearNode>
						<t>0.60399999999999998</t>
						<value>0.78533930494732507</value>
					</ControlLinearNode>
					<ControlLinearNode>
						<t>0.60799999999999998</t>
						<value>0.80353341366402675</value>
					</ControlLinearNode>
					<ControlLinearNode>
						<t>0.61199999999999999</t>
						<value>0.824961391952856</value>
					</ControlLinearNode>
					<ControlLinearNode>
						<t>0.61599999999999999</t>
						<value>0.8458215591291014</value>
					</ControlLinearNode>
					<ControlLinearNode>
						<t>0.62</t>
						<value>0.88767033383653726</value>
					</ControlLinearNode>
					<ControlLinearNode>
						<t>0.624</t>
						<value>0.93949326024454627</value>
					</ControlLinearNode>
					<ControlLinearNode>
						<t>0.628</t>
						<value>0.9865940133774026</value>
					</ControlLinearNode>
					<ControlLinearNode>
						<t>0.63200000000000001</t>
						<value>0.99982052828988144</value>
					</ControlLinearNode>
					<ControlLinearNode>
						<t>0.63600000000000001</t>
						<value>0.99994634884653033</value>
					</ControlLinearNode>
					<ControlLinearNode>
						<t>0.64000000000000001</t>
						<value>0.99997005606558298</value>
					</ControlLinearNode>
					<ControlLinearNode>
						<t>0.64400000000000002</t>
						<value>0.99997711243401066</value>
					</ControlLinearNode>
					<ControlLinearNode>
						<t>0.64800000000000002</t>
						<value>0.99998111298409997</value>
					</ControlLinearNode>
					<ControlLinearNode>
						<t>0.65200000000000002</t>
						<value>0.99998326772185187</value>
					</ControlLinearNode>
					<ControlLinearNode>
						<t>0.65600000000000003</t>
						<value>0.99998511696807746</value>
					</ControlLinearNode>
					<ControlLinearNode>
						<t>0.66000000000000003</t>
						<value>0.99998704301337782</value>
					</ControlLinearNode>
					<ControlLinearNode>
						<t>0.66400000000000003</t>
						<value>0.99998877067045144</value>
					</ControlLinearNode>
					<ControlLinearNode>
						<t>0.66800000000000004</t>
						<value>0.99999158515063014</value>
					</ControlLinearNode>
					<ControlLinearNode>
						<t>0.67200000000000004</t>
						<value>0.99999196337994911</value>
					</ControlLinearNode>
					<ControlLinearNode>
						<t>0.67600000000000005</t>
						<value>0.99999218827850633</value>
					</ControlLinearNode>
					<ControlLinearNode>
						<t>0.68000000000000005</t>
						<value>0.99999236989852947</value>
					</ControlLinearNode>
					<ControlLinearNode>
						<t>0.68400000000000005</t>
						<value>0.99999234966125028</value>
					</ControlLinearNode>
					<ControlLinearNode>
						<t>0.68799999999999994</t>
						<value>0.99999223415082128</value>
					</ControlLinearNode>
					<ControlLinearNode>
						<t>0.69199999999999995</t>
						<value>0.99999205062126861</value>
					</ControlLinearNode>
					<ControlLinearNode>
						<t>0.69599999999999995</t>
						<value>0.99999193393371655</value>
					</ControlLinearNode>
					<ControlLinearNode>
						<t>0.69999999999999996</t>
						<value>0.99999159370299029</value>
					</ControlLinearNode>
					<ControlLinearNode>
						<t>0.70399999999999996</t>
						<value>0.99999109496801974</value>
					</ControlLinearNode>
					<ControlLinearNode>
						<t>0.70799999999999996</t>
						<value>0.99999036623273541</value>
					</ControlLinearNode>
					<ControlLinearNode>
						<t>0.71199999999999997</t>
						<value>0.99998946406301426</value>
					</ControlLinearNode>
					<ControlLinearNode>
						<t>0.71599999999999997</t>
						<value>0.99998805270119673</value>
					</ControlLinearNode>
					<ControlLinearNode>
						<t>0.71999999999999997</t>
						<value>0.99998604608519492</value>
					</ControlLinearNode>
					<ControlLinearNode>
						<t>0.72399999999999998</t>
						<value>0.9999827935860589</value>
					</ControlLinearNode>
					<ControlLinearNode>
						<t>0.72799999999999998</t>
						<value>0.99997684713830104</value>
					</ControlLinearNode>
					<ControlLinearNode>
						<t>0.73199999999999998</t>
						<value>0.99996561131093653</value>
					</ControlLinearNode>
					<ControlLinearNode>
						<t>0.73599999999999999</t>
						<value>0.99994738958616747</value>
					</ControlLinearNode>
					<ControlLinearNode>
						<t>0.73999999999999999</t>
						<value>0.99984172909527635</value>
					</ControlLinearNode>
					<ControlLinearNode>
						<t>0.74399999999999999</t>
						<value>0.98845633221334117</value>
					</ControlLinearNode>
					<ControlLinearNode>
						<t>0.748</t>
						<value>0.94520225388094714</value>
					</ControlLinearNode>
					<ControlLinearNode>
						<t>0.752</t>
						<value>0.89833989775991796</value>
					</ControlLinearNode>
					<ControlLinearNode>
						<t>0.75600000000000001</t>
						<value>0.84768648235832811</value>
					</ControlLinearNode>
					<ControlLinearNode>
						<t>0.76000000000000001</t>
						<value>0.7908161719522443</value>
					</ControlLinearNode>
					<ControlLinearNode>
						<t>0.76400000000000001</t>
						<value>0.73185726490939396</value>
					</ControlLinearNode>
					<ControlLinearNode>
						<t>0.76800000000000002</t>
						<value>0.6683943653073332</value>
					</ControlLinearNode>
					<ControlLinearNode>
						<t>0.77200000000000002</t>
						<value>0.63500748201128787</value>
					</ControlLinearNode>
					<ControlLinearNode>
						<t>0.77600000000000002</t>
						<value>0.60008662963966952</value>
					</ControlLinearNode>
					<ControlLinearNode>
						<t>0.78000000000000003</t>
						<value>0.58625943211895271</value>
					</ControlLinearNode>
					<ControlLinearNode>
						<t>0.78400000000000003</t>
						<value>0.57330105851660229</value>
					</ControlLinearNode>
					<ControlLinearNode>
						<t>0.78800000000000003</t>
						<value>0.5593091441515563</value>
					</ControlLinearNode>
					<ControlLinearNode>
						<t>0.79200000000000004</t>
						<value>0.54427462984549402</value>
					</ControlLinearNode>
					<ControlLinearNode>
						<t>0.79600000000000004</t>
						<value>0.52829568184586684</value>
					</ControlLinearNode>
					<ControlLinearNode>
						<t>0.80000000000000004</t>
						<value>0.5113849376370535</value>
					</ControlLinearNode>
					<ControlLinearNode>
						<t>0.80400000000000005</t>
						<value>0.49294506844372243</value>
					</ControlLinearNode>
					<ControlLinearNode>
						<t>0.80800000000000005</t>
						<value>0.47438552545607815</value>
					</ControlLinearNode>
					<ControlLinearNode>
						<t>0.81200000000000006</t>
						<value>0.4553373584282509</value>
					</ControlLinearNode>
					<ControlLinearNode>
						<t>0.81599999999999995</t>
						<value>0.43524190083524084</value>
					</ControlLinearNode>
					<ControlLinearNode>
						<t>0.81999999999999995</t>
						<value>0.41546671544961811</value>
					</ControlLinearNode>
					<ControlLinearNode>
						<t>0.82399999999999995</t>
						<value>0.39573241860912195</value>
					</ControlLinearNode>
					<ControlLinearNode>
						<t>0.82799999999999996</t>
						<value>0.37675029482940531</value>
					</ControlLinearNode>
					<ControlLinearNode>
						<t>0.83199999999999996</t>
						<value>0.36063656009505285</value>
					</ControlLinearNode>
					<ControlLinearNode>
						<t>0.83599999999999997</t>
						<value>0.3463242773166994</value>
					</ControlLinearNode>
					<ControlLinearNode>
						<t>0.83999999999999997</t>
						<value>0.33048567343234114</value>
					</ControlLinearNode>
					<ControlLinearNode>
						<t>0.84399999999999997</t>
						<value>0.31443118771562112</value>
					</ControlLinearNode>
					<ControlLinearNode>
						<t>0.84799999999999998</t>
						<value>0.2984320359033853</value>
					</ControlLinearNode>
					<ControlLinearNode>
						<t>0.85199999999999998</t>
						<value>0.28234595557162662</value>
					</ControlLinearNode>
					<ControlLinearNode>
						<t>0.85599999999999998</t>
						<value>0.27618441991879583</value>
					</ControlLinearNode>
					<ControlLinearNode>
						<t>0.85999999999999999</t>
						<value>0.27088459212487859</value>
					</ControlLinearNode>
					<ControlLinearNode>
						<t>0.86399999999999999</t>
						<value>0.26321729424380391</value>
					</ControlLinearNode>
					<ControlLinearNode>
						<t>0.86799999999999999</t>
						<value>0.25618378337985659</value>
					</ControlLinearNode>
					<ControlLinearNode>
						<t>0.872</t>
						<value>0.25001040450845985</value>
					</ControlLinearNode>
					<ControlLinearNode>
						<t>0.876</t>
						<value>0.24483025251064264</value>
					</ControlLinearNode>
					<ControlLinearNode>
						<t>0.88</t>
						<value>0.24099821655258036</value>
					</ControlLinearNode>
					<ControlLinearNode>
						<t>0.88400000000000001</t>
						<value>0.24410952269072356</value>
					</ControlLinearNode>
					<ControlLinearNode>
						<t>0.88800000000000001</t>
						<value>0.24416374667056934</value>
					</ControlLinearNode>
					<ControlLinearNode>
						<t>0.89200000000000002</t>
						<value>0.24401742508165172</value>
					</ControlLinearNode>
					<ControlLinearNode>
						<t>0.89600000000000002</t>
						<value>0.246878570572791</value>
					</ControlLinearNode>
					<ControlLinearNode>
						<t>0.90000000000000002</t>
						<value>0.24977411898102958</value>
					</ControlLinearNode>
					<ControlLinearNode>
						<t>0.90400000000000003</t>
						<value>0.2579602985008887</value>
					</ControlLinearNode>
					<ControlLinearNode>
						<t>0.90800000000000003</t>
						<value>0.26333768202668162</value>
					</ControlLinearNode>
					<ControlLinearNode>
						<t>0.91200000000000003</t>
						<value>0.26981243219525253</value>
					</ControlLinearNode>
					<ControlLinearNode>
						<t>0.91600000000000004</t>
						<value>0.27702022401365978</value>
					</ControlLinearNode>
					<ControlLinearNode>
						<t>0.92000000000000004</t>
						<value>0.28435878397424769</value>
					</ControlLinearNode>
					<ControlLinearNode>
						<t>0.92400000000000004</t>
						<value>0.29270018690912269</value>
					</ControlLinearNode>
					<ControlLinearNode>
						<t>0.92800000000000005</t>
						<value>0.30041145700837357</value>
					</ControlLinearNode>
					<ControlLinearNode>
						<t>0.93200000000000005</t>
						<value>0.31477744254622836</value>
					</ControlLinearNode>
					<ControlLinearNode>
						<t>0.93600000000000005</t>
						<value>0.31983918902124897</value>
					</ControlLinearNode>
					<ControlLinearNode>
						<t>0.93999999999999995</t>
						<value>0.32755562876654032</value>
					</ControlLinearNode>
					<ControlLinearNode>
						<t>0.94399999999999995</t>
						<value>0.3314151167971659</value>
					</ControlLinearNode>
					<ControlLinearNode>
						<t>0.94799999999999995</t>
						<value>0.33454197363344751</value>
					</ControlLinearNode>
					<ControlLinearNode>
						<t>0.95199999999999996</t>
						<value>0.33731841681385777</value>
					</ControlLinearNode>
					<ControlLinearNode>
						<t>0.95599999999999996</t>
						<value>0.33863023857797586</value>
					</ControlLinearNode>
					<ControlLinearNode>
						<t>0.95999999999999996</t>
						<value>0.34355683894337602</value>
					</ControlLinearNode>
					<ControlLinearNode>
						<t>0.96399999999999997</t>
						<value>0.3432234773734929</value>
					</ControlLinearNode>
					<ControlLinearNode>
						<t>0.96799999999999997</t>
						<value>0.34283941419028541</value>
					</ControlLinearNode>
					<ControlLinearNode>
						<t>0.97199999999999998</t>
						<value>0.34216743276535</value>
					</ControlLinearNode>
					<ControlLinearNode>
						<t>0.97599999999999998</t>
						<value>0.34131684814058555</value>
					</ControlLinearNode>
					<ControlLinearNode>
						<t>0.97999999999999998</t>
						<value>0.34028550662687657</value>
					</ControlLinearNode>
					<ControlLinearNode>
						<t>0.98399999999999999</t>
						<value>0.34194222879148545</value>
					</ControlLinearNode>
					<ControlLinearNode>
						<t>0.98799999999999999</t>
						<value>0.33955930956845398</value>
					</ControlLinearNode>
					<ControlLinearNode>
						<t>0.99199999999999999</t>
						<value>0.33665244184764509</value>
					</ControlLinearNode>
					<ControlLinearNode>
						<t>0.996</t>
						<value>0.3334989568751997</value>
					</ControlLinearNode>
					<ControlLinearNode>
						<t>1</t>
						<value>0.33062345982673946</value>
					</ControlLinearNode>
					<ControlLinearNode>
						<t>1.004</t>
						<value>0.32866917182101807</value>
					</ControlLinearNode>
					<ControlLinearNode>
						<t>1.008</t>
						<value>0.32578472752715654</value>
					</ControlLinearNode>
					<ControlLinearNode>
						<t>1.012</t>
						<value>0.32484143388497022</value>
					</ControlLinearNode>
					<ControlLinearNode>
						<t>1.016</t>
						<value>0.32627181988148024</value>
					</ControlLinearNode>
					<ControlLinearNode>
						<t>1.02</t>
						<value>0.33360281572863604</value>
					</ControlLinearNode>
					<ControlLinearNode>
						<t>1.024</t>
						<value>0.36104789562482281</value>
					</ControlLinearNode>
					<ControlLinearNode>
						<t>1.028</t>
						<value>0.3872512471697625</value>
					</ControlLinearNode>
					<ControlLinearNode>
						<t>1.032</t>
						<value>0.41394037300347952</value>
					</ControlLinearNode>
					<ControlLinearNode>
						<t>1.036</t>
						<value>0.43929585127896337</value>
					</ControlLinearNode>
					<ControlLinearNode>
						<t>1.04</t>
						<value>0.46298856151630868</value>
					</ControlLinearNode>
					<ControlLinearNode>
						<t>1.044</t>
						<value>0.48125868558092283</value>
					</ControlLinearNode>
					<ControlLinearNode>
						<t>1.048</t>
						<value>0.49718178751812053</value>
					</ControlLinearNode>
					<ControlLinearNode>
						<t>1.052</t>
						<value>0.51180305982951801</value>
					</ControlLinearNode>
					<ControlLinearNode>
						<t>1.056</t>
						<value>0.52458211724624859</value>
					</ControlLinearNode>
					<ControlLinearNode>
						<t>1.0600000000000001</t>
						<value>0.53608520669301329</value>
					</ControlLinearNode>
					<ControlLinearNode>
						<t>1.0640000000000001</t>
						<value>0.54742781178470856</value>
					</ControlLinearNode>
					<ControlLinearNode>
						<t>1.0680000000000001</t>
						<value>0.55860705021063617</value>
					</ControlLinearNode>
					<ControlLinearNode>
						<t>1.0720000000000001</t>
						<value>0.5697302371674493</value>
					</ControlLinearNode>
					<ControlLinearNode>
						<t>1.0760000000000001</t>
						<value>0.58225414970717138</value>
					</ControlLinearNode>
					<ControlLinearNode>
						<t>1.0800000000000001</t>
						<value>0.59557554831216208</value>
					</ControlLinearNode>
					<ControlLinearNode>
						<t>1.0840000000000001</t>
						<value>0.60902607306024126</value>
					</ControlLinearNode>
					<ControlLinearNode>
						<t>1.0880000000000001</t>
						<value>0.62330494096525191</value>
					</ControlLinearNode>
					<ControlLinearNode>
						<t>1.0920000000000001</t>
						<value>0.63718787999500126</value>
					</ControlLinearNode>
					<ControlLinearNode>
						<t>1.0960000000000001</t>
						<value>0.65145173018945668</value>
					</ControlLinearNode>
					<ControlLinearNode>
						<t>1.1000000000000001</t>
						<value>0.66497902004723153</value>
					</ControlLinearNode>
					<ControlLinearNode>
						<t>1.1040000000000001</t>
						<value>0.67881206136344241</value>
					</ControlLinearNode>
					<ControlLinearNode>
						<t>1.1080000000000001</t>
						<value>0.69171913879488622</value>
					</ControlLinearNode>
					<ControlLinearNode>
						<t>1.1120000000000001</t>
						<value>0.70458275615347665</value>
					</ControlLinearNode>
					<ControlLinearNode>
						<t>1.1160000000000001</t>
						<value>0.71683564009504364</value>
					</ControlLinearNode>
					<ControlLinearNode>
						<t>1.1200000000000001</t>
						<value>0.72924122596970964</value>
					</ControlLinearNode>
					<ControlLinearNode>
						<t>1.1240000000000001</t>
						<value>0.74048722912376619</value>
					</ControlLinearNode>
					<ControlLinearNode>
						<t>1.1279999999999999</t>
						<value>0.75076230455968673</value>
					</ControlLinearNode>
					<ControlLinearNode>
						<t>1.1319999999999999</t>
						<value>0.76166991880975676</value>
					</ControlLinearNode>
					<ControlLinearNode>
						<t>1.1359999999999999</t>
						<value>0.77292939637301261</value>
					</ControlLinearNode>
					<ControlLinearNode>
						<t>1.1399999999999999</t>
						<value>0.78442167335044455</value>
					</ControlLinearNode>
					<ControlLinearNode>
						<t>1.1439999999999999</t>
						<value>0.79904296432926958</value>
					</ControlLinearNode>
					<ControlLinearNode>
						<t>1.1479999999999999</t>
						<value>0.81260165231503501</value>
					</ControlLinearNode>
					<ControlLinearNode>
						<t>1.1519999999999999</t>
						<value>0.82754036827754696</value>
					</ControlLinearNode>
				</x_nodes>
				<min_nodes />
				<max_nodes />
				<kp>100</kp>
				<kv>20</kv>
			</ControlLinear>
			<ControlLinear name="FMTI_r">
				<is_model_control>true</is_model_control>
				<extrapolate>true</extrapolate>
				<default_min>0.02</default_min>
				<default_max>1</default_max>
				<filter_on>false</filter_on>
				<use_steps>false</use_steps>
				<x_nodes>
					<ControlLinearNode>
						<t>0</t>
						<value>0.19691227553824975</value>
					</ControlLinearNode>
					<ControlLinearNode>
						<t>0.0040000000000000001</t>
						<value>0.19882403839694029</value>
					</ControlLinearNode>
					<ControlLinearNode>
						<t>0.0080000000000000002</t>
						<value>0.2007395495721136</value>
					</ControlLinearNode>
					<ControlLinearNode>
						<t>0.012</t>
						<value>0.20268637980382026</value>
					</ControlLinearNode>
					<ControlLinearNode>
						<t>0.016</t>
						<value>0.20469897676622359</value>
					</ControlLinearNode>
					<ControlLinearNode>
						<t>0.02</t>
						<value>0.20680959301138344</value>
					</ControlLinearNode>
					<ControlLinearNode>
						<t>0.024</t>
						<value>0.20907445685008522</value>
					</ControlLinearNode>
					<ControlLinearNode>
						<t>0.028000000000000001</t>
						<value>0.2111678271154068</value>
					</ControlLinearNode>
					<ControlLinearNode>
						<t>0.032000000000000001</t>
						<value>0.21386011838852101</value>
					</ControlLinearNode>
					<ControlLinearNode>
						<t>0.035999999999999997</t>
						<value>0.21699802154996342</value>
					</ControlLinearNode>
					<ControlLinearNode>
						<t>0.040000000000000001</t>
						<value>0.22050362104840207</value>
					</ControlLinearNode>
					<ControlLinearNode>
						<t>0.043999999999999997</t>
						<value>0.22447520524030365</value>
					</ControlLinearNode>
					<ControlLinearNode>
						<t>0.048000000000000001</t>
						<value>0.22893436070843159</value>
					</ControlLinearNode>
					<ControlLinearNode>
						<t>0.051999999999999998</t>
						<value>0.23398188832319478</value>
					</ControlLinearNode>
					<ControlLinearNode>
						<t>0.056000000000000001</t>
						<value>0.23941173874451599</value>
					</ControlLinearNode>
					<ControlLinearNode>
						<t>0.059999999999999998</t>
						<value>0.24585744971936777</value>
					</ControlLinearNode>
					<ControlLinearNode>
						<t>0.064000000000000001</t>
						<value>0.25303709334540225</value>
					</ControlLinearNode>
					<ControlLinearNode>
						<t>0.068000000000000005</t>
						<value>0.26103785572462962</value>
					</ControlLinearNode>
					<ControlLinearNode>
						<t>0.071999999999999995</t>
						<value>0.26992342548807619</value>
					</ControlLinearNode>
					<ControlLinearNode>
						<t>0.075999999999999998</t>
						<value>0.27977356053685576</value>
					</ControlLinearNode>
					<ControlLinearNode>
						<t>0.080000000000000002</t>
						<value>0.29090750877571492</value>
					</ControlLinearNode>
					<ControlLinearNode>
						<t>0.084000000000000005</t>
						<value>0.30267715577171178</value>
					</ControlLinearNode>
					<ControlLinearNode>
						<t>0.087999999999999995</t>
						<value>0.31553268647072069</value>
					</ControlLinearNode>
					<ControlLinearNode>
						<t>0.091999999999999998</t>
						<value>0.3287864288447831</value>
					</ControlLinearNode>
					<ControlLinearNode>
						<t>0.096000000000000002</t>
						<value>0.34372733785663345</value>
					</ControlLinearNode>
					<ControlLinearNode>
						<t>0.10000000000000001</t>
						<value>0.35958700662706472</value>
					</ControlLinearNode>
					<ControlLinearNode>
						<t>0.104</t>
						<value>0.37807788484860894</value>
					</ControlLinearNode>
					<ControlLinearNode>
						<t>0.108</t>
						<value>0.39529120960586539</value>
					</ControlLinearNode>
					<ControlLinearNode>
						<t>0.112</t>
						<value>0.41275021998668254</value>
					</ControlLinearNode>
					<ControlLinearNode>
						<t>0.11600000000000001</t>
						<value>0.43112491326843266</value>
					</ControlLinearNode>
					<ControlLinearNode>
						<t>0.12</t>
						<value>0.45128973209392009</value>
					</ControlLinearNode>
					<ControlLinearNode>
						<t>0.124</t>
						<value>0.47062674706424107</value>
					</ControlLinearNode>
					<ControlLinearNode>
						<t>0.128</t>
						<value>0.48923071463899492</value>
					</ControlLinearNode>
					<ControlLinearNode>
						<t>0.13200000000000001</t>
						<value>0.50952911195266848</value>
					</ControlLinearNode>
					<ControlLinearNode>
						<t>0.13600000000000001</t>
						<value>0.52780399160189384</value>
					</ControlLinearNode>
					<ControlLinearNode>
						<t>0.14000000000000001</t>
						<value>0.54637146266601755</value>
					</ControlLinearNode>
					<ControlLinearNode>
						<t>0.14399999999999999</t>
						<value>0.56175886203162251</value>
					</ControlLinearNode>
					<ControlLinearNode>
						<t>0.14799999999999999</t>
						<value>0.57734227336288357</value>
					</ControlLinearNode>
					<ControlLinearNode>
						<t>0.152</t>
						<value>0.59007887652203517</value>
					</ControlLinearNode>
					<ControlLinearNode>
						<t>0.156</t>
						<value>0.60123463790074316</value>
					</ControlLinearNode>
					<ControlLinearNode>
						<t>0.16</t>
						<value>0.60999925526152832</value>
					</ControlLinearNode>
					<ControlLinearNode>
						<t>0.16400000000000001</t>
						<value>0.61698395309473753</value>
					</ControlLinearNode>
					<ControlLinearNode>
						<t>0.16800000000000001</t>
						<value>0.62203106688646459</value>
					</ControlLinearNode>
					<ControlLinearNode>
						<t>0.17199999999999999</t>
						<value>0.62510213676591897</value>
					</ControlLinearNode>
					<ControlLinearNode>
						<t>0.17599999999999999</t>
						<value>0.62580925879764571</value>
					</ControlLinearNode>
					<ControlLinearNode>
						<t>0.17999999999999999</t>
						<value>0.62403552489840486</value>
					</ControlLinearNode>
					<ControlLinearNode>
						<t>0.184</t>
						<value>0.62137297600777597</value>
					</ControlLinearNode>
					<ControlLinearNode>
						<t>0.188</t>
						<value>0.62141946109326218</value>
					</ControlLinearNode>
					<ControlLinearNode>
						<t>0.192</t>
						<value>0.62011184642539685</value>
					</ControlLinearNode>
					<ControlLinearNode>
						<t>0.19600000000000001</t>
						<value>0.61628835256853642</value>
					</ControlLinearNode>
					<ControlLinearNode>
						<t>0.20000000000000001</t>
						<value>0.60912287021122324</value>
					</ControlLinearNode>
					<ControlLinearNode>
						<t>0.20399999999999999</t>
						<value>0.60086438695313171</value>
					</ControlLinearNode>
					<ControlLinearNode>
						<t>0.20799999999999999</t>
						<value>0.59155346644921913</value>
					</ControlLinearNode>
					<ControlLinearNode>
						<t>0.21199999999999999</t>
						<value>0.57870358485742757</value>
					</ControlLinearNode>
					<ControlLinearNode>
						<t>0.216</t>
						<value>0.56615876616066374</value>
					</ControlLinearNode>
					<ControlLinearNode>
						<t>0.22</t>
						<value>0.5516552990445337</value>
					</ControlLinearNode>
					<ControlLinearNode>
						<t>0.224</t>
						<value>0.53571610990057361</value>
					</ControlLinearNode>
					<ControlLinearNode>
						<t>0.22800000000000001</t>
						<value>0.51976744909183559</value>
					</ControlLinearNode>
					<ControlLinearNode>
						<t>0.23200000000000001</t>
						<value>0.50261001903685265</value>
					</ControlLinearNode>
					<ControlLinearNode>
						<t>0.23599999999999999</t>
						<value>0.48598567387352848</value>
					</ControlLinearNode>
					<ControlLinearNode>
						<t>0.23999999999999999</t>
						<value>0.47549049542164179</value>
					</ControlLinearNode>
					<ControlLinearNode>
						<t>0.24399999999999999</t>
						<value>0.47859473657216312</value>
					</ControlLinearNode>
					<ControlLinearNode>
						<t>0.248</t>
						<value>0.48134420817487883</value>
					</ControlLinearNode>
					<ControlLinearNode>
						<t>0.252</t>
						<value>0.48548560850510381</value>
					</ControlLinearNode>
					<ControlLinearNode>
						<t>0.25600000000000001</t>
						<value>0.49065603913259243</value>
					</ControlLinearNode>
					<ControlLinearNode>
						<t>0.26000000000000001</t>
						<value>0.4946534322566169</value>
					</ControlLinearNode>
					<ControlLinearNode>
						<t>0.26400000000000001</t>
						<value>0.49946133249692465</value>
					</ControlLinearNode>
					<ControlLinearNode>
						<t>0.26800000000000002</t>
						<value>0.50561275851102117</value>
					</ControlLinearNode>
					<ControlLinearNode>
						<t>0.27200000000000002</t>
						<value>0.51101992938228202</value>
					</ControlLinearNode>
					<ControlLinearNode>
						<t>0.27600000000000002</t>
						<value>0.51691051568522051</value>
					</ControlLinearNode>
					<ControlLinearNode>
						<t>0.28000000000000003</t>
						<value>0.52192542252583651</value>
					</ControlLinearNode>
					<ControlLinearNode>
						<t>0.28399999999999997</t>
						<value>0.5278733779474305</value>
					</ControlLinearNode>
					<ControlLinearNode>
						<t>0.28799999999999998</t>
						<value>0.53240472864155752</value>
					</ControlLinearNode>
					<ControlLinearNode>
						<t>0.29199999999999998</t>
						<value>0.53765646750729879</value>
					</ControlLinearNode>
					<ControlLinearNode>
						<t>0.29599999999999999</t>
						<value>0.54108078947530314</value>
					</ControlLinearNode>
					<ControlLinearNode>
						<t>0.29999999999999999</t>
						<value>0.5455554286401243</value>
					</ControlLinearNode>
					<ControlLinearNode>
						<t>0.30399999999999999</t>
						<value>0.54826791060080005</value>
					</ControlLinearNode>
					<ControlLinearNode>
						<t>0.308</t>
						<value>0.55157186143366888</value>
					</ControlLinearNode>
					<ControlLinearNode>
						<t>0.312</t>
						<value>0.55319236428219132</value>
					</ControlLinearNode>
					<ControlLinearNode>
						<t>0.316</t>
						<value>0.55504450904943048</value>
					</ControlLinearNode>
					<ControlLinearNode>
						<t>0.32000000000000001</t>
						<value>0.55528403606068122</value>
					</ControlLinearNode>
					<ControlLinearNode>
						<t>0.32400000000000001</t>
						<value>0.55570669665477024</value>
					</ControlLinearNode>
					<ControlLinearNode>
						<t>0.32800000000000001</t>
						<value>0.55476246385354577</value>
					</ControlLinearNode>
					<ControlLinearNode>
						<t>0.33200000000000002</t>
						<value>0.55459153543258899</value>
					</ControlLinearNode>
					<ControlLinearNode>
						<t>0.33600000000000002</t>
						<value>0.55198151999946155</value>
					</ControlLinearNode>
					<ControlLinearNode>
						<t>0.34000000000000002</t>
						<value>0.55058506570251764</value>
					</ControlLinearNode>
					<ControlLinearNode>
						<t>0.34399999999999997</t>
						<value>0.5484737779515142</value>
					</ControlLinearNode>
					<ControlLinearNode>
						<t>0.34799999999999998</t>
						<value>0.54648528721266931</value>
					</ControlLinearNode>
					<ControlLinearNode>
						<t>0.35199999999999998</t>
						<value>0.54379288753282484</value>
					</ControlLinearNode>
					<ControlLinearNode>
						<t>0.35599999999999998</t>
						<value>0.54068043606511396</value>
					</ControlLinearNode>
					<ControlLinearNode>
						<t>0.35999999999999999</t>
						<value>0.53795164084956582</value>
					</ControlLinearNode>
					<ControlLinearNode>
						<t>0.36399999999999999</t>
						<value>0.53338148772002436</value>
					</ControlLinearNode>
					<ControlLinearNode>
						<t>0.36799999999999999</t>
						<value>0.52868055390665003</value>
					</ControlLinearNode>
					<ControlLinearNode>
						<t>0.372</t>
						<value>0.52364780584383397</value>
					</ControlLinearNode>
					<ControlLinearNode>
						<t>0.376</t>
						<value>0.51869099374333294</value>
					</ControlLinearNode>
					<ControlLinearNode>
						<t>0.38</t>
						<value>0.51363626057691469</value>
					</ControlLinearNode>
					<ControlLinearNode>
						<t>0.38400000000000001</t>
						<value>0.50916144150199316</value>
					</ControlLinearNode>
					<ControlLinearNode>
						<t>0.38800000000000001</t>
						<value>0.50762105059808271</value>
					</ControlLinearNode>
					<ControlLinearNode>
						<t>0.39200000000000002</t>
						<value>0.49682360976355933</value>
					</ControlLinearNode>
					<ControlLinearNode>
						<t>0.39600000000000002</t>
						<value>0.49325287564411779</value>
					</ControlLinearNode>
					<ControlLinearNode>
						<t>0.40000000000000002</t>
						<value>0.49077397155155744</value>
					</ControlLinearNode>
					<ControlLinearNode>
						<t>0.40400000000000003</t>
						<value>0.48894737609956007</value>
					</ControlLinearNode>
					<ControlLinearNode>
						<t>0.40799999999999997</t>
						<value>0.48898083383899316</value>
					</ControlLinearNode>
					<ControlLinearNode>
						<t>0.41199999999999998</t>
						<value>0.49042694514290086</value>
					</ControlLinearNode>
					<ControlLinearNode>
						<t>0.41599999999999998</t>
						<value>0.49444605099822986</value>
					</ControlLinearNode>
					<ControlLinearNode>
						<t>0.41999999999999998</t>
						<value>0.50080771944754243</value>
					</ControlLinearNode>
					<ControlLinearNode>
						<t>0.42399999999999999</t>
						<value>0.51081247621991843</value>
					</ControlLinearNode>
					<ControlLinearNode>
						<t>0.42799999999999999</t>
						<value>0.52475598823119896</value>
					</ControlLinearNode>
					<ControlLinearNode>
						<t>0.432</t>
						<value>0.54294156002195615</value>
					</ControlLinearNode>
					<ControlLinearNode>
						<t>0.436</t>
						<value>0.56462370978864518</value>
					</ControlLinearNode>
					<ControlLinearNode>
						<t>0.44</t>
						<value>0.59195649072499879</value>
					</ControlLinearNode>
					<ControlLinearNode>
						<t>0.44400000000000001</t>
						<value>0.62563509482318702</value>
					</ControlLinearNode>
					<ControlLinearNode>
						<t>0.44800000000000001</t>
						<value>0.66501389100419117</value>
					</ControlLinearNode>
					<ControlLinearNode>
						<t>0.45200000000000001</t>
						<value>0.71160620343484249</value>
					</ControlLinearNode>
					<ControlLinearNode>
						<t>0.45600000000000002</t>
						<value>0.76917265080194552</value>
					</ControlLinearNode>
					<ControlLinearNode>
						<t>0.46000000000000002</t>
						<value>0.83484443338463643</value>
					</ControlLinearNode>
					<ControlLinearNode>
						<t>0.46400000000000002</t>
						<value>0.90970906317124967</value>
					</ControlLinearNode>
					<ControlLinearNode>
						<t>0.46800000000000003</t>
						<value>0.99186027698780777</value>
					</ControlLinearNode>
					<ControlLinearNode>
						<t>0.47199999999999998</t>
						<value>0.99995028632072924</value>
					</ControlLinearNode>
					<ControlLinearNode>
						<t>0.47599999999999998</t>
						<value>0.99997514051425906</value>
					</ControlLinearNode>
					<ControlLinearNode>
						<t>0.47999999999999998</t>
						<value>0.99998194331290347</value>
					</ControlLinearNode>
					<ControlLinearNode>
						<t>0.48399999999999999</t>
						<value>0.99998532269439588</value>
					</ControlLinearNode>
					<ControlLinearNode>
						<t>0.48799999999999999</t>
						<value>0.99998790484495526</value>
					</ControlLinearNode>
					<ControlLinearNode>
						<t>0.49199999999999999</t>
						<value>0.98438405706266674</value>
					</ControlLinearNode>
					<ControlLinearNode>
						<t>0.496</t>
						<value>0.8712473476721776</value>
					</ControlLinearNode>
					<ControlLinearNode>
						<t>0.5</t>
						<value>0.79567027511515342</value>
					</ControlLinearNode>
					<ControlLinearNode>
						<t>0.504</t>
						<value>0.75274347333076941</value>
					</ControlLinearNode>
					<ControlLinearNode>
						<t>0.50800000000000001</t>
						<value>0.78626475503120385</value>
					</ControlLinearNode>
					<ControlLinearNode>
						<t>0.51200000000000001</t>
						<value>0.82541055745402148</value>
					</ControlLinearNode>
					<ControlLinearNode>
						<t>0.51600000000000001</t>
						<value>0.86867622457943972</value>
					</ControlLinearNode>
					<ControlLinearNode>
						<t>0.52000000000000002</t>
						<value>0.91353710965715218</value>
					</ControlLinearNode>
					<ControlLinearNode>
						<t>0.52400000000000002</t>
						<value>0.95986866339313359</value>
					</ControlLinearNode>
					<ControlLinearNode>
						<t>0.52800000000000002</t>
						<value>0.996553752752807</value>
					</ControlLinearNode>
					<ControlLinearNode>
						<t>0.53200000000000003</t>
						<value>0.99989822834456676</value>
					</ControlLinearNode>
					<ControlLinearNode>
						<t>0.53600000000000003</t>
						<value>0.99996881145805494</value>
					</ControlLinearNode>
					<ControlLinearNode>
						<t>0.54000000000000004</t>
						<value>0.99998564159002112</value>
					</ControlLinearNode>
					<ControlLinearNode>
						<t>0.54400000000000004</t>
						<value>0.99999136501751762</value>
					</ControlLinearNode>
					<ControlLinearNode>
						<t>0.54800000000000004</t>
						<value>0.99999426318589424</value>
					</ControlLinearNode>
					<ControlLinearNode>
						<t>0.55200000000000005</t>
						<value>0.99999543813568892</value>
					</ControlLinearNode>
					<ControlLinearNode>
						<t>0.55600000000000005</t>
						<value>0.99999599555315322</value>
					</ControlLinearNode>
					<ControlLinearNode>
						<t>0.56000000000000005</t>
						<value>0.9999964508391741</value>
					</ControlLinearNode>
					<ControlLinearNode>
						<t>0.56399999999999995</t>
						<value>0.99999636933361502</value>
					</ControlLinearNode>
					<ControlLinearNode>
						<t>0.56799999999999995</t>
						<value>0.99999618274166879</value>
					</ControlLinearNode>
					<ControlLinearNode>
						<t>0.57199999999999995</t>
						<value>0.99999596449503558</value>
					</ControlLinearNode>
					<ControlLinearNode>
						<t>0.57599999999999996</t>
						<value>0.99999566261409401</value>
					</ControlLinearNode>
					<ControlLinearNode>
						<t>0.57999999999999996</t>
						<value>0.99999512561416126</value>
					</ControlLinearNode>
					<ControlLinearNode>
						<t>0.58399999999999996</t>
						<value>0.99999456745813742</value>
					</ControlLinearNode>
					<ControlLinearNode>
						<t>0.58799999999999997</t>
						<value>0.99999428456911044</value>
					</ControlLinearNode>
					<ControlLinearNode>
						<t>0.59199999999999997</t>
						<value>0.99999392230507256</value>
					</ControlLinearNode>
					<ControlLinearNode>
						<t>0.59599999999999997</t>
						<value>0.99999343735134316</value>
					</ControlLinearNode>
					<ControlLinearNode>
						<t>0.59999999999999998</t>
						<value>0.99999263618247458</value>
					</ControlLinearNode>
					<ControlLinearNode>
						<t>0.60399999999999998</t>
						<value>0.9999926546472806</value>
					</ControlLinearNode>
					<ControlLinearNode>
						<t>0.60799999999999998</t>
						<value>0.99999286710702895</value>
					</ControlLinearNode>
					<ControlLinearNode>
						<t>0.61199999999999999</t>
						<value>0.99999300853760242</value>
					</ControlLinearNode>
					<ControlLinearNode>
						<t>0.61599999999999999</t>
						<value>0.99999307781196256</value>
					</ControlLinearNode>
					<ControlLinearNode>
						<t>0.62</t>
						<value>0.99999361667291642</value>
					</ControlLinearNode>
					<ControlLinearNode>
						<t>0.624</t>
						<value>0.99999423574937685</value>
					</ControlLinearNode>
					<ControlLinearNode>
						<t>0.628</t>
						<value>0.9999946646344865</value>
					</ControlLinearNode>
					<ControlLinearNode>
						<t>0.63200000000000001</t>
						<value>0.99999500125042895</value>
					</ControlLinearNode>
					<ControlLinearNode>
						<t>0.63600000000000001</t>
						<value>0.99999528250892122</value>
					</ControlLinearNode>
					<ControlLinearNode>
						<t>0.64000000000000001</t>
						<value>0.99999571946464716</value>
					</ControlLinearNode>
					<ControlLinearNode>
						<t>0.64400000000000002</t>
						<value>0.99999598340107809</value>
					</ControlLinearNode>
					<ControlLinearNode>
						<t>0.64800000000000002</t>
						<value>0.99999614751996835</value>
					</ControlLinearNode>
					<ControlLinearNode>
						<t>0.65200000000000002</t>
						<value>0.99999626359134497</value>
					</ControlLinearNode>
					<ControlLinearNode>
						<t>0.65600000000000003</t>
						<value>0.99999630959287</value>
					</ControlLinearNode>
					<ControlLinearNode>
						<t>0.66000000000000003</t>
						<value>0.99999634648745594</value>
					</ControlLinearNode>
					<ControlLinearNode>
						<t>0.66400000000000003</t>
						<value>0.99999628375549787</value>
					</ControlLinearNode>
					<ControlLinearNode>
						<t>0.66800000000000004</t>
						<value>0.99999598800737577</value>
					</ControlLinearNode>
					<ControlLinearNode>
						<t>0.67200000000000004</t>
						<value>0.99999570919433078</value>
					</ControlLinearNode>
					<ControlLinearNode>
						<t>0.67600000000000005</t>
						<value>0.99999537993952847</value>
					</ControlLinearNode>
					<ControlLinearNode>
						<t>0.68000000000000005</t>
						<value>0.99999500291912591</value>
					</ControlLinearNode>
					<ControlLinearNode>
						<t>0.68400000000000005</t>
						<value>0.99999446605843612</value>
					</ControlLinearNode>
					<ControlLinearNode>
						<t>0.68799999999999994</t>
						<value>0.9999937521307164</value>
					</ControlLinearNode>
					<ControlLinearNode>
						<t>0.69199999999999995</t>
						<value>0.99999280598898987</value>
					</ControlLinearNode>
					<ControlLinearNode>
						<t>0.69599999999999995</t>
						<value>0.99999184158831811</value>
					</ControlLinearNode>
					<ControlLinearNode>
						<t>0.69999999999999996</t>
						<value>0.99999116953119549</value>
					</ControlLinearNode>
					<ControlLinearNode>
						<t>0.70399999999999996</t>
						<value>0.99999026966200111</value>
					</ControlLinearNode>
					<ControlLinearNode>
						<t>0.70799999999999996</t>
						<value>0.99998895453494663</value>
					</ControlLinearNode>
					<ControlLinearNode>
						<t>0.71199999999999997</t>
						<value>0.99998709836699895</value>
					</ControlLinearNode>
					<ControlLinearNode>
						<t>0.71599999999999997</t>
						<value>0.9999842087236922</value>
					</ControlLinearNode>
					<ControlLinearNode>
						<t>0.71999999999999997</t>
						<value>0.99997931366868775</value>
					</ControlLinearNode>
					<ControlLinearNode>
						<t>0.72399999999999998</t>
						<value>0.99996855971263476</value>
					</ControlLinearNode>
					<ControlLinearNode>
						<t>0.72799999999999998</t>
						<value>0.99994113119449635</value>
					</ControlLinearNode>
					<ControlLinearNode>
						<t>0.73199999999999998</t>
						<value>0.99985133597658515</value>
					</ControlLinearNode>
					<ControlLinearNode>
						<t>0.73599999999999999</t>
						<value>0.9894033444922955</value>
					</ControlLinearNode>
					<ControlLinearNode>
						<t>0.73999999999999999</t>
						<value>0.95381407902156645</value>
					</ControlLinearNode>
					<ControlLinearNode>
						<t>0.74399999999999999</t>
						<value>0.91691924956653204</value>
					</ControlLinearNode>
					<ControlLinearNode>
						<t>0.748</t>
						<value>0.87939527997570954</value>
					</ControlLinearNode>
					<ControlLinearNode>
						<t>0.752</t>
						<value>0.84104916999517887</value>
					</ControlLinearNode>
					<ControlLinearNode>
						<t>0.75600000000000001</t>
						<value>0.80105774088124715</value>
					</ControlLinearNode>
					<ControlLinearNode>
						<t>0.76000000000000001</t>
						<value>0.75744244834616048</value>
					</ControlLinearNode>
					<ControlLinearNode>
						<t>0.76400000000000001</t>
						<value>0.71354138716376059</value>
					</ControlLinearNode>
					<ControlLinearNode>
						<t>0.76800000000000002</t>
						<value>0.66704062882467607</value>
					</ControlLinearNode>
					<ControlLinearNode>
						<t>0.77200000000000002</t>
						<value>0.63375433866577713</value>
					</ControlLinearNode>
					<ControlLinearNode>
						<t>0.77600000000000002</t>
						<value>0.60104938111520623</value>
					</ControlLinearNode>
					<ControlLinearNode>
						<t>0.78000000000000003</t>
						<value>0.58928335860423831</value>
					</ControlLinearNode>
					<ControlLinearNode>
						<t>0.78400000000000003</t>
						<value>0.57928037660183318</value>
					</ControlLinearNode>
					<ControlLinearNode>
						<t>0.78800000000000003</t>
						<value>0.56928884588961859</value>
					</ControlLinearNode>
					<ControlLinearNode>
						<t>0.79200000000000004</t>
						<value>0.55927922472621905</value>
					</ControlLinearNode>
					<ControlLinearNode>
						<t>0.79600000000000004</t>
						<value>0.54926208610227101</value>
					</ControlLinearNode>
					<ControlLinearNode>
						<t>0.80000000000000004</t>
						<value>0.53917943457022255</value>
					</ControlLinearNode>
					<ControlLinearNode>
						<t>0.80400000000000005</t>
						<value>0.52929809044173948</value>
					</ControlLinearNode>
					<ControlLinearNode>
						<t>0.80800000000000005</t>
						<value>0.51919168161188489</value>
					</ControlLinearNode>
					<ControlLinearNode>
						<t>0.81200000000000006</t>
						<value>0.5090119069911907</value>
					</ControlLinearNode>
					<ControlLinearNode>
						<t>0.81599999999999995</t>
						<value>0.49947233037468453</value>
					</ControlLinearNode>
					<ControlLinearNode>
						<t>0.81999999999999995</t>
						<value>0.4859916642189982</value>
					</ControlLinearNode>
					<ControlLinearNode>
						<t>0.82399999999999995</t>
						<value>0.46914819397223612</value>
					</ControlLinearNode>
					<ControlLinearNode>
						<t>0.82799999999999996</t>
						<value>0.45157038315507098</value>
					</ControlLinearNode>
					<ControlLinearNode>
						<t>0.83199999999999996</t>
						<value>0.44065765203493179</value>
					</ControlLinearNode>
					<ControlLinearNode>
						<t>0.83599999999999997</t>
						<value>0.43474006172337504</value>
					</ControlLinearNode>
					<ControlLinearNode>
						<t>0.83999999999999997</t>
						<value>0.43406949509980369</value>
					</ControlLinearNode>
					<ControlLinearNode>
						<t>0.84399999999999997</t>
						<value>0.43674497465870765</value>
					</ControlLinearNode>
					<ControlLinearNode>
						<t>0.84799999999999998</t>
						<value>0.44011558431313608</value>
					</ControlLinearNode>
					<ControlLinearNode>
						<t>0.85199999999999998</t>
						<value>0.444503812605691</value>
					</ControlLinearNode>
					<ControlLinearNode>
						<t>0.85599999999999998</t>
						<value>0.44852717136885567</value>
					</ControlLinearNode>
					<ControlLinearNode>
						<t>0.85999999999999999</t>
						<value>0.45391739217036498</value>
					</ControlLinearNode>
					<ControlLinearNode>
						<t>0.86399999999999999</t>
						<value>0.46004542727760972</value>
					</ControlLinearNode>
					<ControlLinearNode>
						<t>0.86799999999999999</t>
						<value>0.46635022722079317</value>
					</ControlLinearNode>
					<ControlLinearNode>
						<t>0.872</t>
						<value>0.47253110764903594</value>
					</ControlLinearNode>
					<ControlLinearNode>
						<t>0.876</t>
						<value>0.47843430743884396</value>
					</ControlLinearNode>
					<ControlLinearNode>
						<t>0.88</t>
						<value>0.48403688273198942</value>
					</ControlLinearNode>
					<ControlLinearNode>
						<t>0.88400000000000001</t>
						<value>0.48174158619465163</value>
					</ControlLinearNode>
					<ControlLinearNode>
						<t>0.88800000000000001</t>
						<value>0.48509087500991654</value>
					</ControlLinearNode>
					<ControlLinearNode>
						<t>0.89200000000000002</t>
						<value>0.48996474817121927</value>
					</ControlLinearNode>
					<ControlLinearNode>
						<t>0.89600000000000002</t>
						<value>0.49330907046323363</value>
					</ControlLinearNode>
					<ControlLinearNode>
						<t>0.90000000000000002</t>
						<value>0.4971667612224378</value>
					</ControlLinearNode>
					<ControlLinearNode>
						<t>0.90400000000000003</t>
						<value>0.49559910145524211</value>
					</ControlLinearNode>
					<ControlLinearNode>
						<t>0.90800000000000003</t>
						<value>0.49753986092928498</value>
					</ControlLinearNode>
					<ControlLinearNode>
						<t>0.91200000000000003</t>
						<value>0.49952380892525089</value>
					</ControlLinearNode>
					<ControlLinearNode>
						<t>0.91600000000000004</t>
						<value>0.50219467044526955</value>
					</ControlLinearNode>
					<ControlLinearNode>
						<t>0.92000000000000004</t>
						<value>0.50404290158565357</value>
					</ControlLinearNode>
					<ControlLinearNode>
						<t>0.92400000000000004</t>
						<value>0.50687493617694535</value>
					</ControlLinearNode>
					<ControlLinearNode>
						<t>0.92800000000000005</t>
						<value>0.51002241926609926</value>
					</ControlLinearNode>
					<ControlLinearNode>
						<t>0.93200000000000005</t>
						<value>0.5038508165860518</value>
					</ControlLinearNode>
					<ControlLinearNode>
						<t>0.93600000000000005</t>
						<value>0.51121128581202657</value>
					</ControlLinearNode>
					<ControlLinearNode>
						<t>0.93999999999999995</t>
						<value>0.51541469820876029</value>
					</ControlLinearNode>
					<ControlLinearNode>
						<t>0.94399999999999995</t>
						<value>0.52482732054409575</value>
					</ControlLinearNode>
					<ControlLinearNode>
						<t>0.94799999999999995</t>
						<value>0.53530495034377024</value>
					</ControlLinearNode>
					<ControlLinearNode>
						<t>0.95199999999999996</t>
						<value>0.54650432622750966</value>
					</ControlLinearNode>
					<ControlLinearNode>
						<t>0.95599999999999996</t>
						<value>0.55948739306313833</value>
					</ControlLinearNode>
					<ControlLinearNode>
						<t>0.95999999999999996</t>
						<value>0.56773611791956313</value>
					</ControlLinearNode>
					<ControlLinearNode>
						<t>0.96399999999999997</t>
						<value>0.58341109181871442</value>
					</ControlLinearNode>
					<ControlLinearNode>
						<t>0.96799999999999997</t>
						<value>0.59936428424524268</value>
					</ControlLinearNode>
					<ControlLinearNode>
						<t>0.97199999999999998</t>
						<value>0.61568785569578222</value>
					</ControlLinearNode>
					<ControlLinearNode>
						<t>0.97599999999999998</t>
						<value>0.6318883682674229</value>
					</ControlLinearNode>
					<ControlLinearNode>
						<t>0.97999999999999998</t>
						<value>0.64881710409087934</value>
					</ControlLinearNode>
					<ControlLinearNode>
						<t>0.98399999999999999</t>
						<value>0.66107892395054679</value>
					</ControlLinearNode>
					<ControlLinearNode>
						<t>0.98799999999999999</t>
						<value>0.67898580312052659</value>
					</ControlLinearNode>
					<ControlLinearNode>
						<t>0.99199999999999999</t>
						<value>0.69712618781783142</value>
					</ControlLinearNode>
					<ControlLinearNode>
						<t>0.996</t>
						<value>0.71527136118473467</value>
					</ControlLinearNode>
					<ControlLinearNode>
						<t>1</t>
						<value>0.73257682837479221</value>
					</ControlLinearNode>
					<ControlLinearNode>
						<t>1.004</t>
						<value>0.7506903741436568</value>
					</ControlLinearNode>
					<ControlLinearNode>
						<t>1.008</t>
						<value>0.76657895468402304</value>
					</ControlLinearNode>
					<ControlLinearNode>
						<t>1.012</t>
						<value>0.77851383688579512</value>
					</ControlLinearNode>
					<ControlLinearNode>
						<t>1.016</t>
						<value>0.7882454244561895</value>
					</ControlLinearNode>
					<ControlLinearNode>
						<t>1.02</t>
						<value>0.79329853843414389</value>
					</ControlLinearNode>
					<ControlLinearNode>
						<t>1.024</t>
						<value>0.7824995489389488</value>
					</ControlLinearNode>
					<ControlLinearNode>
						<t>1.028</t>
						<value>0.77146875848402086</value>
					</ControlLinearNode>
					<ControlLinearNode>
						<t>1.032</t>
						<value>0.75975002713994533</value>
					</ControlLinearNode>
					<ControlLinearNode>
						<t>1.036</t>
						<value>0.74769006918410996</value>
					</ControlLinearNode>
					<ControlLinearNode>
						<t>1.04</t>
						<value>0.73571587231256619</value>
					</ControlLinearNode>
					<ControlLinearNode>
						<t>1.044</t>
						<value>0.72755045138442787</value>
					</ControlLinearNode>
					<ControlLinearNode>
						<t>1.048</t>
						<value>0.72031706355378511</value>
					</ControlLinearNode>
					<ControlLinearNode>
						<t>1.052</t>
						<value>0.71317825166406879</value>
					</ControlLinearNode>
					<ControlLinearNode>
						<t>1.056</t>
						<value>0.70686879550967396</value>
					</ControlLinearNode>
					<ControlLinearNode>
						<t>1.0600000000000001</t>
						<value>0.70099126507027676</value>
					</ControlLinearNode>
					<ControlLinearNode>
						<t>1.0640000000000001</t>
						<value>0.69486296956632265</value>
					</ControlLinearNode>
					<ControlLinearNode>
						<t>1.0680000000000001</t>
						<value>0.6880048858305805</value>
					</ControlLinearNode>
					<ControlLinearNode>
						<t>1.0720000000000001</t>
						<value>0.68048910759198489</value>
					</ControlLinearNode>
					<ControlLinearNode>
						<t>1.0760000000000001</t>
						<value>0.67234692987014455</value>
					</ControlLinearNode>
					<ControlLinearNode>
						<t>1.0800000000000001</t>
						<value>0.66353962439272463</value>
					</ControlLinearNode>
					<ControlLinearNode>
						<t>1.0840000000000001</t>
						<value>0.65416579879367742</value>
					</ControlLinearNode>
					<ControlLinearNode>
						<t>1.0880000000000001</t>
						<value>0.64410424595498061</value>
					</ControlLinearNode>
					<ControlLinearNode>
						<t>1.0920000000000001</t>
						<value>0.63386566397993926</value>
					</ControlLinearNode>
					<ControlLinearNode>
						<t>1.0960000000000001</t>
						<value>0.62328656015891903</value>
					</ControlLinearNode>
					<ControlLinearNode>
						<t>1.1000000000000001</t>
						<value>0.61277820808444083</value>
					</ControlLinearNode>
					<ControlLinearNode>
						<t>1.1040000000000001</t>
						<value>0.60229927013023643</value>
					</ControlLinearNode>
					<ControlLinearNode>
						<t>1.1080000000000001</t>
						<value>0.59192214499641504</value>
					</ControlLinearNode>
					<ControlLinearNode>
						<t>1.1120000000000001</t>
						<value>0.58133216009687361</value>
					</ControlLinearNode>
					<ControlLinearNode>
						<t>1.1160000000000001</t>
						<value>0.57116685156458669</value>
					</ControlLinearNode>
					<ControlLinearNode>
						<t>1.1200000000000001</t>
						<value>0.56107143872544341</value>
					</ControlLinearNode>
					<ControlLinearNode>
						<t>1.1240000000000001</t>
						<value>0.5513376361270439</value>
					</ControlLinearNode>
					<ControlLinearNode>
						<t>1.1279999999999999</t>
						<value>0.54197455062676536</value>
					</ControlLinearNode>
					<ControlLinearNode>
						<t>1.1319999999999999</t>
						<value>0.53285716246529624</value>
					</ControlLinearNode>
					<ControlLinearNode>
						<t>1.1359999999999999</t>
						<value>0.52415879112907771</value>
					</ControlLinearNode>
					<ControlLinearNode>
						<t>1.1399999999999999</t>
						<value>0.51688247813827071</value>
					</ControlLinearNode>
					<ControlLinearNode>
						<t>1.1439999999999999</t>
						<value>0.51177412236176822</value>
					</ControlLinearNode>
					<ControlLinearNode>
						<t>1.1479999999999999</t>
						<value>0.50715187715737442</value>
					</ControlLinearNode>
					<ControlLinearNode>
						<t>1.1519999999999999</t>
						<value>0.50368900300977382</value>
					</ControlLinearNode>
				</x_nodes>
				<min_nodes />
				<max_nodes />
				<kp>100</kp>
				<kv>20</kv>
			</ControlLinear>
			<ControlLinear name="FMTM_r">
				<is_model_control>true</is_model_control>
				<extrapolate>true</extrapolate>
				<default_min>0.02</default_min>
				<default_max>1</default_max>
				<filter_on>false</filter_on>
				<use_steps>false</use_steps>
				<x_nodes>
					<ControlLinearNode>
						<t>0</t>
						<value>0.020031383675611983</value>
					</ControlLinearNode>
					<ControlLinearNode>
						<t>0.0040000000000000001</t>
						<value>0.020031703928087494</value>
					</ControlLinearNode>
					<ControlLinearNode>
						<t>0.0080000000000000002</t>
						<value>0.020031949022497407</value>
					</ControlLinearNode>
					<ControlLinearNode>
						<t>0.012</t>
						<value>0.020032154751370122</value>
					</ControlLinearNode>
					<ControlLinearNode>
						<t>0.016</t>
						<value>0.020032333869997334</value>
					</ControlLinearNode>
					<ControlLinearNode>
						<t>0.02</t>
						<value>0.020032425536236298</value>
					</ControlLinearNode>
					<ControlLinearNode>
						<t>0.024</t>
						<value>0.020032634300042259</value>
					</ControlLinearNode>
					<ControlLinearNode>
						<t>0.028000000000000001</t>
						<value>0.020032528567746163</value>
					</ControlLinearNode>
					<ControlLinearNode>
						<t>0.032000000000000001</t>
						<value>0.020032611988530014</value>
					</ControlLinearNode>
					<ControlLinearNode>
						<t>0.035999999999999997</t>
						<value>0.020032761987923194</value>
					</ControlLinearNode>
					<ControlLinearNode>
						<t>0.040000000000000001</t>
						<value>0.020032953297901619</value>
					</ControlLinearNode>
					<ControlLinearNode>
						<t>0.043999999999999997</t>
						<value>0.020033150433103556</value>
					</ControlLinearNode>
					<ControlLinearNode>
						<t>0.048000000000000001</t>
						<value>0.020033357964926557</value>
					</ControlLinearNode>
					<ControlLinearNode>
						<t>0.051999999999999998</t>
						<value>0.020033578263478808</value>
					</ControlLinearNode>
					<ControlLinearNode>
						<t>0.056000000000000001</t>
						<value>0.020033747759216715</value>
					</ControlLinearNode>
					<ControlLinearNode>
						<t>0.059999999999999998</t>
						<value>0.020034015173326258</value>
					</ControlLinearNode>
					<ControlLinearNode>
						<t>0.064000000000000001</t>
						<value>0.020034285362070116</value>
					</ControlLinearNode>
					<ControlLinearNode>
						<t>0.068000000000000005</t>
						<value>0.020034581224300286</value>
					</ControlLinearNode>
					<ControlLinearNode>
						<t>0.071999999999999995</t>
						<value>0.020034909277865866</value>
					</ControlLinearNode>
					<ControlLinearNode>
						<t>0.075999999999999998</t>
						<value>0.020035280683679095</value>
					</ControlLinearNode>
					<ControlLinearNode>
						<t>0.080000000000000002</t>
						<value>0.020035809831448492</value>
					</ControlLinearNode>
					<ControlLinearNode>
						<t>0.084000000000000005</t>
						<value>0.020036278918656513</value>
					</ControlLinearNode>
					<ControlLinearNode>
						<t>0.087999999999999995</t>
						<value>0.0200368525088616</value>
					</ControlLinearNode>
					<ControlLinearNode>
						<t>0.091999999999999998</t>
						<value>0.020037334449208154</value>
					</ControlLinearNode>
					<ControlLinearNode>
						<t>0.096000000000000002</t>
						<value>0.020038118408863978</value>
					</ControlLinearNode>
					<ControlLinearNode>
						<t>0.10000000000000001</t>
						<value>0.020039050250118186</value>
					</ControlLinearNode>
					<ControlLinearNode>
						<t>0.104</t>
						<value>0.020041527705388348</value>
					</ControlLinearNode>
					<ControlLinearNode>
						<t>0.108</t>
						<value>0.020042695060878735</value>
					</ControlLinearNode>
					<ControlLinearNode>
						<t>0.112</t>
						<value>0.020043631024254712</value>
					</ControlLinearNode>
					<ControlLinearNode>
						<t>0.11600000000000001</t>
						<value>0.020045123031019612</value>
					</ControlLinearNode>
					<ControlLinearNode>
						<t>0.12</t>
						<value>0.020054481167874037</value>
					</ControlLinearNode>
					<ControlLinearNode>
						<t>0.124</t>
						<value>0.020051003327155158</value>
					</ControlLinearNode>
					<ControlLinearNode>
						<t>0.128</t>
						<value>0.020052455975649461</value>
					</ControlLinearNode>
					<ControlLinearNode>
						<t>0.13200000000000001</t>
						<value>0.020055425493881278</value>
					</ControlLinearNode>
					<ControlLinearNode>
						<t>0.13600000000000001</t>
						<value>0.020057795282488095</value>
					</ControlLinearNode>
					<ControlLinearNode>
						<t>0.14000000000000001</t>
						<value>0.02006195357327489</value>
					</ControlLinearNode>
					<ControlLinearNode>
						<t>0.14399999999999999</t>
						<value>0.020062921824322053</value>
					</ControlLinearNode>
					<ControlLinearNode>
						<t>0.14799999999999999</t>
						<value>0.020066764186029803</value>
					</ControlLinearNode>
					<ControlLinearNode>
						<t>0.152</t>
						<value>0.020071105921489713</value>
					</ControlLinearNode>
					<ControlLinearNode>
						<t>0.156</t>
						<value>0.020074689424561577</value>
					</ControlLinearNode>
					<ControlLinearNode>
						<t>0.16</t>
						<value>0.020070769598400113</value>
					</ControlLinearNode>
					<ControlLinearNode>
						<t>0.16400000000000001</t>
						<value>0.020073403826493485</value>
					</ControlLinearNode>
					<ControlLinearNode>
						<t>0.16800000000000001</t>
						<value>0.020074717722820379</value>
					</ControlLinearNode>
					<ControlLinearNode>
						<t>0.17199999999999999</t>
						<value>0.020076144170694889</value>
					</ControlLinearNode>
					<ControlLinearNode>
						<t>0.17599999999999999</t>
						<value>0.02007543483261438</value>
					</ControlLinearNode>
					<ControlLinearNode>
						<t>0.17999999999999999</t>
						<value>0.020075774778982106</value>
					</ControlLinearNode>
					<ControlLinearNode>
						<t>0.184</t>
						<value>0.020076287100377895</value>
					</ControlLinearNode>
					<ControlLinearNode>
						<t>0.188</t>
						<value>0.020079883170816781</value>
					</ControlLinearNode>
					<ControlLinearNode>
						<t>0.192</t>
						<value>0.020083178975505343</value>
					</ControlLinearNode>
					<ControlLinearNode>
						<t>0.19600000000000001</t>
						<value>0.020086733857733477</value>
					</ControlLinearNode>
					<ControlLinearNode>
						<t>0.20000000000000001</t>
						<value>0.020086885541438015</value>
					</ControlLinearNode>
					<ControlLinearNode>
						<t>0.20399999999999999</t>
						<value>0.020089854217680728</value>
					</ControlLinearNode>
					<ControlLinearNode>
						<t>0.20799999999999999</t>
						<value>0.020089792459744713</value>
					</ControlLinearNode>
					<ControlLinearNode>
						<t>0.21199999999999999</t>
						<value>0.020094660103834292</value>
					</ControlLinearNode>
					<ControlLinearNode>
						<t>0.216</t>
						<value>0.020094528253617728</value>
					</ControlLinearNode>
					<ControlLinearNode>
						<t>0.22</t>
						<value>0.02008989997266266</value>
					</ControlLinearNode>
					<ControlLinearNode>
						<t>0.224</t>
						<value>0.020086337656507545</value>
					</ControlLinearNode>
					<ControlLinearNode>
						<t>0.22800000000000001</t>
						<value>0.020084415701552564</value>
					</ControlLinearNode>
					<ControlLinearNode>
						<t>0.23200000000000001</t>
						<value>0.020080016264875898</value>
					</ControlLinearNode>
					<ControlLinearNode>
						<t>0.23599999999999999</t>
						<value>0.020076826803020378</value>
					</ControlLinearNode>
					<ControlLinearNode>
						<t>0.23999999999999999</t>
						<value>0.020077271371767111</value>
					</ControlLinearNode>
					<ControlLinearNode>
						<t>0.24399999999999999</t>
						<value>0.020086273565869107</value>
					</ControlLinearNode>
					<ControlLinearNode>
						<t>0.248</t>
						<value>0.020101941501846382</value>
					</ControlLinearNode>
					<ControlLinearNode>
						<t>0.252</t>
						<value>0.020125635052679919</value>
					</ControlLinearNode>
					<ControlLinearNode>
						<t>0.25600000000000001</t>
						<value>0.020169851547705762</value>
					</ControlLinearNode>
					<ControlLinearNode>
						<t>0.26000000000000001</t>
						<value>0.020331350999930574</value>
					</ControlLinearNode>
					<ControlLinearNode>
						<t>0.26400000000000001</t>
						<value>0.020924563583441032</value>
					</ControlLinearNode>
					<ControlLinearNode>
						<t>0.26800000000000002</t>
						<value>0.022740415870047315</value>
					</ControlLinearNode>
					<ControlLinearNode>
						<t>0.27200000000000002</t>
						<value>0.027255105129959396</value>
					</ControlLinearNode>
					<ControlLinearNode>
						<t>0.27600000000000002</t>
						<value>0.033968588767296339</value>
					</ControlLinearNode>
					<ControlLinearNode>
						<t>0.28000000000000003</t>
						<value>0.042225303942437328</value>
					</ControlLinearNode>
					<ControlLinearNode>
						<t>0.28399999999999997</t>
						<value>0.050876100717066657</value>
					</ControlLinearNode>
					<ControlLinearNode>
						<t>0.28799999999999998</t>
						<value>0.060284887931459016</value>
					</ControlLinearNode>
					<ControlLinearNode>
						<t>0.29199999999999998</t>
						<value>0.069794301272723194</value>
					</ControlLinearNode>
					<ControlLinearNode>
						<t>0.29599999999999999</t>
						<value>0.080035629932337635</value>
					</ControlLinearNode>
					<ControlLinearNode>
						<t>0.29999999999999999</t>
						<value>0.090426279631276599</value>
					</ControlLinearNode>
					<ControlLinearNode>
						<t>0.30399999999999999</t>
						<value>0.10157031088796624</value>
					</ControlLinearNode>
					<ControlLinearNode>
						<t>0.308</t>
						<value>0.11289680245994228</value>
					</ControlLinearNode>
					<ControlLinearNode>
						<t>0.312</t>
						<value>0.12472040107734537</value>
					</ControlLinearNode>
					<ControlLinearNode>
						<t>0.316</t>
						<value>0.1366958043212845</value>
					</ControlLinearNode>
					<ControlLinearNode>
						<t>0.32000000000000001</t>
						<value>0.14910929005207249</value>
					</ControlLinearNode>
					<ControlLinearNode>
						<t>0.32400000000000001</t>
						<value>0.16155748696812922</value>
					</ControlLinearNode>
					<ControlLinearNode>
						<t>0.32800000000000001</t>
						<value>0.17416640725688212</value>
					</ControlLinearNode>
					<ControlLinearNode>
						<t>0.33200000000000002</t>
						<value>0.18676142306826427</value>
					</ControlLinearNode>
					<ControlLinearNode>
						<t>0.33600000000000002</t>
						<value>0.19974636618385003</value>
					</ControlLinearNode>
					<ControlLinearNode>
						<t>0.34000000000000002</t>
						<value>0.2123625570552081</value>
					</ControlLinearNode>
					<ControlLinearNode>
						<t>0.34399999999999997</t>
						<value>0.22464039187354534</value>
					</ControlLinearNode>
					<ControlLinearNode>
						<t>0.34799999999999998</t>
						<value>0.23669650392894923</value>
					</ControlLinearNode>
					<ControlLinearNode>
						<t>0.35199999999999998</t>
						<value>0.24866928212377309</value>
					</ControlLinearNode>
					<ControlLinearNode>
						<t>0.35599999999999998</t>
						<value>0.25989699961284113</value>
					</ControlLinearNode>
					<ControlLinearNode>
						<t>0.35999999999999999</t>
						<value>0.26981413855521658</value>
					</ControlLinearNode>
					<ControlLinearNode>
						<t>0.36399999999999999</t>
						<value>0.27970500990389358</value>
					</ControlLinearNode>
					<ControlLinearNode>
						<t>0.36799999999999999</t>
						<value>0.287981540724628</value>
					</ControlLinearNode>
					<ControlLinearNode>
						<t>0.372</t>
						<value>0.29616525290885454</value>
					</ControlLinearNode>
					<ControlLinearNode>
						<t>0.376</t>
						<value>0.30336329033084208</value>
					</ControlLinearNode>
					<ControlLinearNode>
						<t>0.38</t>
						<value>0.30952875301990607</value>
					</ControlLinearNode>
					<ControlLinearNode>
						<t>0.38400000000000001</t>
						<value>0.3151809021794123</value>
					</ControlLinearNode>
					<ControlLinearNode>
						<t>0.38800000000000001</t>
						<value>0.31991417568784181</value>
					</ControlLinearNode>
					<ControlLinearNode>
						<t>0.39200000000000002</t>
						<value>0.34180822112407344</value>
					</ControlLinearNode>
					<ControlLinearNode>
						<t>0.39600000000000002</t>
						<value>0.36364292508840335</value>
					</ControlLinearNode>
					<ControlLinearNode>
						<t>0.40000000000000002</t>
						<value>0.38346441506788076</value>
					</ControlLinearNode>
					<ControlLinearNode>
						<t>0.40400000000000003</t>
						<value>0.40410804880105095</value>
					</ControlLinearNode>
					<ControlLinearNode>
						<t>0.40799999999999997</t>
						<value>0.42437984524000133</value>
					</ControlLinearNode>
					<ControlLinearNode>
						<t>0.41199999999999998</t>
						<value>0.44204272585520543</value>
					</ControlLinearNode>
					<ControlLinearNode>
						<t>0.41599999999999998</t>
						<value>0.46073855829437538</value>
					</ControlLinearNode>
					<ControlLinearNode>
						<t>0.41999999999999998</t>
						<value>0.47642027535691173</value>
					</ControlLinearNode>
					<ControlLinearNode>
						<t>0.42399999999999999</t>
						<value>0.49178529931048925</value>
					</ControlLinearNode>
					<ControlLinearNode>
						<t>0.42799999999999999</t>
						<value>0.50654277155520389</value>
					</ControlLinearNode>
					<ControlLinearNode>
						<t>0.432</t>
						<value>0.5211325342851304</value>
					</ControlLinearNode>
					<ControlLinearNode>
						<t>0.436</t>
						<value>0.53006246625203635</value>
					</ControlLinearNode>
					<ControlLinearNode>
						<t>0.44</t>
						<value>0.53747615620065448</value>
					</ControlLinearNode>
					<ControlLinearNode>
						<t>0.44400000000000001</t>
						<value>0.54941652576793343</value>
					</ControlLinearNode>
					<ControlLinearNode>
						<t>0.44800000000000001</t>
						<value>0.55560480113749722</value>
					</ControlLinearNode>
					<ControlLinearNode>
						<t>0.45200000000000001</t>
						<value>0.55862688998980603</value>
					</ControlLinearNode>
					<ControlLinearNode>
						<t>0.45600000000000002</t>
						<value>0.56363723026235535</value>
					</ControlLinearNode>
					<ControlLinearNode>
						<t>0.46000000000000002</t>
						<value>0.55906854181680277</value>
					</ControlLinearNode>
					<ControlLinearNode>
						<t>0.46400000000000002</t>
						<value>0.54585898179991599</value>
					</ControlLinearNode>
					<ControlLinearNode>
						<t>0.46800000000000003</t>
						<value>0.52452783945506165</value>
					</ControlLinearNode>
					<ControlLinearNode>
						<t>0.47199999999999998</t>
						<value>0.51289649973432438</value>
					</ControlLinearNode>
					<ControlLinearNode>
						<t>0.47599999999999998</t>
						<value>0.50060656109740997</value>
					</ControlLinearNode>
					<ControlLinearNode>
						<t>0.47999999999999998</t>
						<value>0.47176396446190733</value>
					</ControlLinearNode>
					<ControlLinearNode>
						<t>0.48399999999999999</t>
						<value>0.46099737476512881</value>
					</ControlLinearNode>
					<ControlLinearNode>
						<t>0.48799999999999999</t>
						<value>0.45832488475601663</value>
					</ControlLinearNode>
					<ControlLinearNode>
						<t>0.49199999999999999</t>
						<value>0.44463798654467845</value>
					</ControlLinearNode>
					<ControlLinearNode>
						<t>0.496</t>
						<value>0.46291377327262689</value>
					</ControlLinearNode>
					<ControlLinearNode>
						<t>0.5</t>
						<value>0.47215548477843855</value>
					</ControlLinearNode>
					<ControlLinearNode>
						<t>0.504</t>
						<value>0.47555086213984843</value>
					</ControlLinearNode>
					<ControlLinearNode>
						<t>0.50800000000000001</t>
						<value>0.45570533873334734</value>
					</ControlLinearNode>
					<ControlLinearNode>
						<t>0.51200000000000001</t>
						<value>0.43879369740553598</value>
					</ControlLinearNode>
					<ControlLinearNode>
						<t>0.51600000000000001</t>
						<value>0.42750582925858882</value>
					</ControlLinearNode>
					<ControlLinearNode>
						<t>0.52000000000000002</t>
						<value>0.4337732970872783</value>
					</ControlLinearNode>
					<ControlLinearNode>
						<t>0.52400000000000002</t>
						<value>0.4411670893733442</value>
					</ControlLinearNode>
					<ControlLinearNode>
						<t>0.52800000000000002</t>
						<value>0.45471285704793513</value>
					</ControlLinearNode>
					<ControlLinearNode>
						<t>0.53200000000000003</t>
						<value>0.47563631264164635</value>
					</ControlLinearNode>
					<ControlLinearNode>
						<t>0.53600000000000003</t>
						<value>0.51856378316469165</value>
					</ControlLinearNode>
					<ControlLinearNode>
						<t>0.54000000000000004</t>
						<value>0.59447349371000946</value>
					</ControlLinearNode>
					<ControlLinearNode>
						<t>0.54400000000000004</t>
						<value>0.67300843596470772</value>
					</ControlLinearNode>
					<ControlLinearNode>
						<t>0.54800000000000004</t>
						<value>0.75574035499055248</value>
					</ControlLinearNode>
					<ControlLinearNode>
						<t>0.55200000000000005</t>
						<value>0.76060954781459988</value>
					</ControlLinearNode>
					<ControlLinearNode>
						<t>0.55600000000000005</t>
						<value>0.71965786131873999</value>
					</ControlLinearNode>
					<ControlLinearNode>
						<t>0.56000000000000005</t>
						<value>0.6725703768672826</value>
					</ControlLinearNode>
					<ControlLinearNode>
						<t>0.56399999999999995</t>
						<value>0.6611282883110069</value>
					</ControlLinearNode>
					<ControlLinearNode>
						<t>0.56799999999999995</t>
						<value>0.65591618669452478</value>
					</ControlLinearNode>
					<ControlLinearNode>
						<t>0.57199999999999995</t>
						<value>0.65534538696288824</value>
					</ControlLinearNode>
					<ControlLinearNode>
						<t>0.57599999999999996</t>
						<value>0.64583295505048854</value>
					</ControlLinearNode>
					<ControlLinearNode>
						<t>0.57999999999999996</t>
						<value>0.64068737086831085</value>
					</ControlLinearNode>
					<ControlLinearNode>
						<t>0.58399999999999996</t>
						<value>0.6043458735375743</value>
					</ControlLinearNode>
					<ControlLinearNode>
						<t>0.58799999999999997</t>
						<value>0.58556273014101101</value>
					</ControlLinearNode>
					<ControlLinearNode>
						<t>0.59199999999999997</t>
						<value>0.56348239205872874</value>
					</ControlLinearNode>
					<ControlLinearNode>
						<t>0.59599999999999997</t>
						<value>0.54230593987462949</value>
					</ControlLinearNode>
					<ControlLinearNode>
						<t>0.59999999999999998</t>
						<value>0.50864504940289668</value>
					</ControlLinearNode>
					<ControlLinearNode>
						<t>0.60399999999999998</t>
						<value>0.48269504389061951</value>
					</ControlLinearNode>
					<ControlLinearNode>
						<t>0.60799999999999998</t>
						<value>0.45991961507330226</value>
					</ControlLinearNode>
					<ControlLinearNode>
						<t>0.61199999999999999</t>
						<value>0.43775719291785342</value>
					</ControlLinearNode>
					<ControlLinearNode>
						<t>0.61599999999999999</t>
						<value>0.41616535690289091</value>
					</ControlLinearNode>
					<ControlLinearNode>
						<t>0.62</t>
						<value>0.3916087517251165</value>
					</ControlLinearNode>
					<ControlLinearNode>
						<t>0.624</t>
						<value>0.36415676444643313</value>
					</ControlLinearNode>
					<ControlLinearNode>
						<t>0.628</t>
						<value>0.3355577260619978</value>
					</ControlLinearNode>
					<ControlLinearNode>
						<t>0.63200000000000001</t>
						<value>0.29825170360629244</value>
					</ControlLinearNode>
					<ControlLinearNode>
						<t>0.63600000000000001</t>
						<value>0.25655605955428434</value>
					</ControlLinearNode>
					<ControlLinearNode>
						<t>0.64000000000000001</t>
						<value>0.20593468478948745</value>
					</ControlLinearNode>
					<ControlLinearNode>
						<t>0.64400000000000002</t>
						<value>0.15715093932172713</value>
					</ControlLinearNode>
					<ControlLinearNode>
						<t>0.64800000000000002</t>
						<value>0.10696622112409201</value>
					</ControlLinearNode>
					<ControlLinearNode>
						<t>0.65200000000000002</t>
						<value>0.057220135582452751</value>
					</ControlLinearNode>
					<ControlLinearNode>
						<t>0.65600000000000003</t>
						<value>0.020133873432923669</value>
					</ControlLinearNode>
					<ControlLinearNode>
						<t>0.66000000000000003</t>
						<value>0.020032580582975849</value>
					</ControlLinearNode>
					<ControlLinearNode>
						<t>0.66400000000000003</t>
						<value>0.020016798469013896</value>
					</ControlLinearNode>
					<ControlLinearNode>
						<t>0.66800000000000004</t>
						<value>0.020007450533974905</value>
					</ControlLinearNode>
					<ControlLinearNode>
						<t>0.67200000000000004</t>
						<value>0.020006201055654958</value>
					</ControlLinearNode>
					<ControlLinearNode>
						<t>0.67600000000000005</t>
						<value>0.020005399679687803</value>
					</ControlLinearNode>
					<ControlLinearNode>
						<t>0.68000000000000005</t>
						<value>0.020004798390872141</value>
					</ControlLinearNode>
					<ControlLinearNode>
						<t>0.68400000000000005</t>
						<value>0.020004385986902667</value>
					</ControlLinearNode>
					<ControlLinearNode>
						<t>0.68799999999999994</t>
						<value>0.0200040737113115</value>
					</ControlLinearNode>
					<ControlLinearNode>
						<t>0.69199999999999995</t>
						<value>0.020003824896645959</value>
					</ControlLinearNode>
					<ControlLinearNode>
						<t>0.69599999999999995</t>
						<value>0.020003620404195885</value>
					</ControlLinearNode>
					<ControlLinearNode>
						<t>0.69999999999999996</t>
						<value>0.020003528025217831</value>
					</ControlLinearNode>
					<ControlLinearNode>
						<t>0.70399999999999996</t>
						<value>0.020003478266380027</value>
					</ControlLinearNode>
					<ControlLinearNode>
						<t>0.70799999999999996</t>
						<value>0.020003468038838085</value>
					</ControlLinearNode>
					<ControlLinearNode>
						<t>0.71199999999999997</t>
						<value>0.02000347429708314</value>
					</ControlLinearNode>
					<ControlLinearNode>
						<t>0.71599999999999997</t>
						<value>0.020003536249617766</value>
					</ControlLinearNode>
					<ControlLinearNode>
						<t>0.71999999999999997</t>
						<value>0.020003628545941784</value>
					</ControlLinearNode>
					<ControlLinearNode>
						<t>0.72399999999999998</t>
						<value>0.020003767699604619</value>
					</ControlLinearNode>
					<ControlLinearNode>
						<t>0.72799999999999998</t>
						<value>0.020003986580517923</value>
					</ControlLinearNode>
					<ControlLinearNode>
						<t>0.73199999999999998</t>
						<value>0.020004243957828356</value>
					</ControlLinearNode>
					<ControlLinearNode>
						<t>0.73599999999999999</t>
						<value>0.02000439731566998</value>
					</ControlLinearNode>
					<ControlLinearNode>
						<t>0.73999999999999999</t>
						<value>0.020004627618978015</value>
					</ControlLinearNode>
					<ControlLinearNode>
						<t>0.74399999999999999</t>
						<value>0.020004888523477156</value>
					</ControlLinearNode>
					<ControlLinearNode>
						<t>0.748</t>
						<value>0.020005121533081739</value>
					</ControlLinearNode>
					<ControlLinearNode>
						<t>0.752</t>
						<value>0.020005410935064097</value>
					</ControlLinearNode>
					<ControlLinearNode>
						<t>0.75600000000000001</t>
						<value>0.020005781386336238</value>
					</ControlLinearNode>
					<ControlLinearNode>
						<t>0.76000000000000001</t>
						<value>0.020006279191184407</value>
					</ControlLinearNode>
					<ControlLinearNode>
						<t>0.76400000000000001</t>
						<value>0.0200069121618589</value>
					</ControlLinearNode>
					<ControlLinearNode>
						<t>0.76800000000000002</t>
						<value>0.020007701869046313</value>
					</ControlLinearNode>
					<ControlLinearNode>
						<t>0.77200000000000002</t>
						<value>0.02000791593132065</value>
					</ControlLinearNode>
					<ControlLinearNode>
						<t>0.77600000000000002</t>
						<value>0.02000816839879779</value>
					</ControlLinearNode>
					<ControlLinearNode>
						<t>0.78000000000000003</t>
						<value>0.020008358857953119</value>
					</ControlLinearNode>
					<ControlLinearNode>
						<t>0.78400000000000003</t>
						<value>0.020008570319502393</value>
					</ControlLinearNode>
					<ControlLinearNode>
						<t>0.78800000000000003</t>
						<value>0.020008814994606057</value>
					</ControlLinearNode>
					<ControlLinearNode>
						<t>0.79200000000000004</t>
						<value>0.020009097473246355</value>
					</ControlLinearNode>
					<ControlLinearNode>
						<t>0.79600000000000004</t>
						<value>0.020009422142014139</value>
					</ControlLinearNode>
					<ControlLinearNode>
						<t>0.80000000000000004</t>
						<value>0.020009795906513774</value>
					</ControlLinearNode>
					<ControlLinearNode>
						<t>0.80400000000000005</t>
						<value>0.020010283070240744</value>
					</ControlLinearNode>
					<ControlLinearNode>
						<t>0.80800000000000005</t>
						<value>0.020010792761455492</value>
					</ControlLinearNode>
					<ControlLinearNode>
						<t>0.81200000000000006</t>
						<value>0.020011368249482145</value>
					</ControlLinearNode>
					<ControlLinearNode>
						<t>0.81599999999999995</t>
						<value>0.020012080931075305</value>
					</ControlLinearNode>
					<ControlLinearNode>
						<t>0.81999999999999995</t>
						<value>0.02001238914508028</value>
					</ControlLinearNode>
					<ControlLinearNode>
						<t>0.82399999999999995</t>
						<value>0.020012341376832526</value>
					</ControlLinearNode>
					<ControlLinearNode>
						<t>0.82799999999999996</t>
						<value>0.020012114968802217</value>
					</ControlLinearNode>
					<ControlLinearNode>
						<t>0.83199999999999996</t>
						<value>0.020011974247500605</value>
					</ControlLinearNode>
					<ControlLinearNode>
						<t>0.83599999999999997</t>
						<value>0.020011829437381237</value>
					</ControlLinearNode>
					<ControlLinearNode>
						<t>0.83999999999999997</t>
						<value>0.0200124034721391</value>
					</ControlLinearNode>
					<ControlLinearNode>
						<t>0.84399999999999997</t>
						<value>0.020013495620653816</value>
					</ControlLinearNode>
					<ControlLinearNode>
						<t>0.84799999999999998</t>
						<value>0.020014778688911175</value>
					</ControlLinearNode>
					<ControlLinearNode>
						<t>0.85199999999999998</t>
						<value>0.020016195978716053</value>
					</ControlLinearNode>
					<ControlLinearNode>
						<t>0.85599999999999998</t>
						<value>0.020017018599862629</value>
					</ControlLinearNode>
					<ControlLinearNode>
						<t>0.85999999999999999</t>
						<value>0.02001889693498116</value>
					</ControlLinearNode>
					<ControlLinearNode>
						<t>0.86399999999999999</t>
						<value>0.020022082255759917</value>
					</ControlLinearNode>
					<ControlLinearNode>
						<t>0.86799999999999999</t>
						<value>0.0200263606964372</value>
					</ControlLinearNode>
					<ControlLinearNode>
						<t>0.872</t>
						<value>0.020032198891895378</value>
					</ControlLinearNode>
					<ControlLinearNode>
						<t>0.876</t>
						<value>0.020040471741217054</value>
					</ControlLinearNode>
					<ControlLinearNode>
						<t>0.88</t>
						<value>0.020058006955486939</value>
					</ControlLinearNode>
					<ControlLinearNode>
						<t>0.88400000000000001</t>
						<value>0.020058697276970027</value>
					</ControlLinearNode>
					<ControlLinearNode>
						<t>0.88800000000000001</t>
						<value>0.020090143855920187</value>
					</ControlLinearNode>
					<ControlLinearNode>
						<t>0.89200000000000002</t>
						<value>0.02014028053063319</value>
					</ControlLinearNode>
					<ControlLinearNode>
						<t>0.89600000000000002</t>
						<value>0.020092827671231609</value>
					</ControlLinearNode>
					<ControlLinearNode>
						<t>0.90000000000000002</t>
						<value>0.020098066813500539</value>
					</ControlLinearNode>
					<ControlLinearNode>
						<t>0.90400000000000003</t>
						<value>0.020071731818087676</value>
					</ControlLinearNode>
					<ControlLinearNode>
						<t>0.90800000000000003</t>
						<value>0.020074893696719547</value>
					</ControlLinearNode>
					<ControlLinearNode>
						<t>0.91200000000000003</t>
						<value>0.020060165511489959</value>
					</ControlLinearNode>
					<ControlLinearNode>
						<t>0.91600000000000004</t>
						<value>0.020054168839418348</value>
					</ControlLinearNode>
					<ControlLinearNode>
						<t>0.92000000000000004</t>
						<value>0.020047642113706923</value>
					</ControlLinearNode>
					<ControlLinearNode>
						<t>0.92400000000000004</t>
						<value>0.020041897588059628</value>
					</ControlLinearNode>
					<ControlLinearNode>
						<t>0.92800000000000005</t>
						<value>0.020037300228626122</value>
					</ControlLinearNode>
					<ControlLinearNode>
						<t>0.93200000000000005</t>
						<value>0.020028463860341249</value>
					</ControlLinearNode>
					<ControlLinearNode>
						<t>0.93600000000000005</t>
						<value>0.020028017496611226</value>
					</ControlLinearNode>
					<ControlLinearNode>
						<t>0.93999999999999995</t>
						<value>0.020025607205471283</value>
					</ControlLinearNode>
					<ControlLinearNode>
						<t>0.94399999999999995</t>
						<value>0.020025004298887997</value>
					</ControlLinearNode>
					<ControlLinearNode>
						<t>0.94799999999999995</t>
						<value>0.020024603929508288</value>
					</ControlLinearNode>
					<ControlLinearNode>
						<t>0.95199999999999996</t>
						<value>0.0200236859469641</value>
					</ControlLinearNode>
					<ControlLinearNode>
						<t>0.95599999999999996</t>
						<value>0.020024420605868083</value>
					</ControlLinearNode>
					<ControlLinearNode>
						<t>0.95999999999999996</t>
						<value>0.020023041860740103</value>
					</ControlLinearNode>
					<ControlLinearNode>
						<t>0.96399999999999997</t>
						<value>0.020024013145660397</value>
					</ControlLinearNode>
					<ControlLinearNode>
						<t>0.96799999999999997</t>
						<value>0.020024470570072578</value>
					</ControlLinearNode>
					<ControlLinearNode>
						<t>0.97199999999999998</t>
						<value>0.020025783553994116</value>
					</ControlLinearNode>
					<ControlLinearNode>
						<t>0.97599999999999998</t>
						<value>0.020027358599662176</value>
					</ControlLinearNode>
					<ControlLinearNode>
						<t>0.97999999999999998</t>
						<value>0.020029533125116274</value>
					</ControlLinearNode>
					<ControlLinearNode>
						<t>0.98399999999999999</t>
						<value>0.020029910565398198</value>
					</ControlLinearNode>
					<ControlLinearNode>
						<t>0.98799999999999999</t>
						<value>0.020033778959870574</value>
					</ControlLinearNode>
					<ControlLinearNode>
						<t>0.99199999999999999</t>
						<value>0.020040285733641094</value>
					</ControlLinearNode>
					<ControlLinearNode>
						<t>0.996</t>
						<value>0.020051164082625663</value>
					</ControlLinearNode>
					<ControlLinearNode>
						<t>1</t>
						<value>0.020137891924854125</value>
					</ControlLinearNode>
					<ControlLinearNode>
						<t>1.004</t>
						<value>0.020357040005817062</value>
					</ControlLinearNode>
					<ControlLinearNode>
						<t>1.008</t>
						<value>0.021522725995882386</value>
					</ControlLinearNode>
					<ControlLinearNode>
						<t>1.012</t>
						<value>0.025437197166045051</value>
					</ControlLinearNode>
					<ControlLinearNode>
						<t>1.016</t>
						<value>0.031238035263338494</value>
					</ControlLinearNode>
					<ControlLinearNode>
						<t>1.02</t>
						<value>0.039393492544043646</value>
					</ControlLinearNode>
					<ControlLinearNode>
						<t>1.024</t>
						<value>0.054571164467437414</value>
					</ControlLinearNode>
					<ControlLinearNode>
						<t>1.028</t>
						<value>0.066211533277875517</value>
					</ControlLinearNode>
					<ControlLinearNode>
						<t>1.032</t>
						<value>0.083605392854352076</value>
					</ControlLinearNode>
					<ControlLinearNode>
						<t>1.036</t>
						<value>0.085957486722044105</value>
					</ControlLinearNode>
					<ControlLinearNode>
						<t>1.04</t>
						<value>0.078963298039953167</value>
					</ControlLinearNode>
					<ControlLinearNode>
						<t>1.044</t>
						<value>0.076004807080167963</value>
					</ControlLinearNode>
					<ControlLinearNode>
						<t>1.048</t>
						<value>0.074877553789642989</value>
					</ControlLinearNode>
					<ControlLinearNode>
						<t>1.052</t>
						<value>0.074709805468384849</value>
					</ControlLinearNode>
					<ControlLinearNode>
						<t>1.056</t>
						<value>0.076255596897264008</value>
					</ControlLinearNode>
					<ControlLinearNode>
						<t>1.0600000000000001</t>
						<value>0.078718374188001136</value>
					</ControlLinearNode>
					<ControlLinearNode>
						<t>1.0640000000000001</t>
						<value>0.082549567742043209</value>
					</ControlLinearNode>
					<ControlLinearNode>
						<t>1.0680000000000001</t>
						<value>0.085951188562667591</value>
					</ControlLinearNode>
					<ControlLinearNode>
						<t>1.0720000000000001</t>
						<value>0.088100790615216543</value>
					</ControlLinearNode>
					<ControlLinearNode>
						<t>1.0760000000000001</t>
						<value>0.092217376884340715</value>
					</ControlLinearNode>
					<ControlLinearNode>
						<t>1.0800000000000001</t>
						<value>0.096574084352596734</value>
					</ControlLinearNode>
					<ControlLinearNode>
						<t>1.0840000000000001</t>
						<value>0.1005111152272776</value>
					</ControlLinearNode>
					<ControlLinearNode>
						<t>1.0880000000000001</t>
						<value>0.10546098253945169</value>
					</ControlLinearNode>
					<ControlLinearNode>
						<t>1.0920000000000001</t>
						<value>0.10955254008498753</value>
					</ControlLinearNode>
					<ControlLinearNode>
						<t>1.0960000000000001</t>
						<value>0.11476211037995089</value>
					</ControlLinearNode>
					<ControlLinearNode>
						<t>1.1000000000000001</t>
						<value>0.11913844196682308</value>
					</ControlLinearNode>
					<ControlLinearNode>
						<t>1.1040000000000001</t>
						<value>0.12464835526796231</value>
					</ControlLinearNode>
					<ControlLinearNode>
						<t>1.1080000000000001</t>
						<value>0.12928316938022644</value>
					</ControlLinearNode>
					<ControlLinearNode>
						<t>1.1120000000000001</t>
						<value>0.13498082175742496</value>
					</ControlLinearNode>
					<ControlLinearNode>
						<t>1.1160000000000001</t>
						<value>0.1398717755197309</value>
					</ControlLinearNode>
					<ControlLinearNode>
						<t>1.1200000000000001</t>
						<value>0.1458576647067712</value>
					</ControlLinearNode>
					<ControlLinearNode>
						<t>1.1240000000000001</t>
						<value>0.15040912426712053</value>
					</ControlLinearNode>
					<ControlLinearNode>
						<t>1.1279999999999999</t>
						<value>0.15387739859533897</value>
					</ControlLinearNode>
					<ControlLinearNode>
						<t>1.1319999999999999</t>
						<value>0.15936800355573394</value>
					</ControlLinearNode>
					<ControlLinearNode>
						<t>1.1359999999999999</t>
						<value>0.16613571616788783</value>
					</ControlLinearNode>
					<ControlLinearNode>
						<t>1.1399999999999999</t>
						<value>0.17073452589931512</value>
					</ControlLinearNode>
					<ControlLinearNode>
						<t>1.1439999999999999</t>
						<value>0.17517706587344831</value>
					</ControlLinearNode>
					<ControlLinearNode>
						<t>1.1479999999999999</t>
						<value>0.17849853223638629</value>
					</ControlLinearNode>
					<ControlLinearNode>
						<t>1.1519999999999999</t>
						<value>0.18288478441993067</value>
					</ControlLinearNode>
				</x_nodes>
				<min_nodes />
				<max_nodes />
				<kp>100</kp>
				<kv>20</kv>
			</ControlLinear>
			<ControlLinear name="ILFB_r">
				<is_model_control>true</is_model_control>
				<extrapolate>true</extrapolate>
				<default_min>0.02</default_min>
				<default_max>1</default_max>
				<filter_on>false</filter_on>
				<use_steps>false</use_steps>
				<x_nodes>
					<ControlLinearNode>
						<t>0</t>
						<value>0.020003528007737373</value>
					</ControlLinearNode>
					<ControlLinearNode>
						<t>0.0040000000000000001</t>
						<value>0.020003500848690296</value>
					</ControlLinearNode>
					<ControlLinearNode>
						<t>0.0080000000000000002</t>
						<value>0.020003468236724574</value>
					</ControlLinearNode>
					<ControlLinearNode>
						<t>0.012</t>
						<value>0.020003433892150011</value>
					</ControlLinearNode>
					<ControlLinearNode>
						<t>0.016</t>
						<value>0.02000339855345953</value>
					</ControlLinearNode>
					<ControlLinearNode>
						<t>0.02</t>
						<value>0.020003355391864694</value>
					</ControlLinearNode>
					<ControlLinearNode>
						<t>0.024</t>
						<value>0.020003324640635377</value>
					</ControlLinearNode>
					<ControlLinearNode>
						<t>0.028000000000000001</t>
						<value>0.020003300146403523</value>
					</ControlLinearNode>
					<ControlLinearNode>
						<t>0.032000000000000001</t>
						<value>0.020003260283982149</value>
					</ControlLinearNode>
					<ControlLinearNode>
						<t>0.035999999999999997</t>
						<value>0.020003215114399314</value>
					</ControlLinearNode>
					<ControlLinearNode>
						<t>0.040000000000000001</t>
						<value>0.020003172355154836</value>
					</ControlLinearNode>
					<ControlLinearNode>
						<t>0.043999999999999997</t>
						<value>0.020003126033024402</value>
					</ControlLinearNode>
					<ControlLinearNode>
						<t>0.048000000000000001</t>
						<value>0.02000307570623177</value>
					</ControlLinearNode>
					<ControlLinearNode>
						<t>0.051999999999999998</t>
						<value>0.020003020942931948</value>
					</ControlLinearNode>
					<ControlLinearNode>
						<t>0.056000000000000001</t>
						<value>0.020002961447649039</value>
					</ControlLinearNode>
					<ControlLinearNode>
						<t>0.059999999999999998</t>
						<value>0.020002896166859154</value>
					</ControlLinearNode>
					<ControlLinearNode>
						<t>0.064000000000000001</t>
						<value>0.020002826108943203</value>
					</ControlLinearNode>
					<ControlLinearNode>
						<t>0.068000000000000005</t>
						<value>0.020002750710530291</value>
					</ControlLinearNode>
					<ControlLinearNode>
						<t>0.071999999999999995</t>
						<value>0.020002670057409942</value>
					</ControlLinearNode>
					<ControlLinearNode>
						<t>0.075999999999999998</t>
						<value>0.020002583679781052</value>
					</ControlLinearNode>
					<ControlLinearNode>
						<t>0.080000000000000002</t>
						<value>0.020002488683077541</value>
					</ControlLinearNode>
					<ControlLinearNode>
						<t>0.084000000000000005</t>
						<value>0.020002397861864082</value>
					</ControlLinearNode>
					<ControlLinearNode>
						<t>0.087999999999999995</t>
						<value>0.020002304021919142</value>
					</ControlLinearNode>
					<ControlLinearNode>
						<t>0.091999999999999998</t>
						<value>0.020002210030067104</value>
					</ControlLinearNode>
					<ControlLinearNode>
						<t>0.096000000000000002</t>
						<value>0.020002114350458167</value>
					</ControlLinearNode>
					<ControlLinearNode>
						<t>0.10000000000000001</t>
						<value>0.020002019321879758</value>
					</ControlLinearNode>
					<ControlLinearNode>
						<t>0.104</t>
						<value>0.020001911216246025</value>
					</ControlLinearNode>
					<ControlLinearNode>
						<t>0.108</t>
						<value>0.020001823585426844</value>
					</ControlLinearNode>
					<ControlLinearNode>
						<t>0.112</t>
						<value>0.020001738787076929</value>
					</ControlLinearNode>
					<ControlLinearNode>
						<t>0.11600000000000001</t>
						<value>0.020001655737331672</value>
					</ControlLinearNode>
					<ControlLinearNode>
						<t>0.12</t>
						<value>0.020001599820187805</value>
					</ControlLinearNode>
					<ControlLinearNode>
						<t>0.124</t>
						<value>0.020001487476070241</value>
					</ControlLinearNode>
					<ControlLinearNode>
						<t>0.128</t>
						<value>0.020001403477802542</value>
					</ControlLinearNode>
					<ControlLinearNode>
						<t>0.13200000000000001</t>
						<value>0.020001316270317593</value>
					</ControlLinearNode>
					<ControlLinearNode>
						<t>0.13600000000000001</t>
						<value>0.02000124105680821</value>
					</ControlLinearNode>
					<ControlLinearNode>
						<t>0.14000000000000001</t>
						<value>0.020001174445311087</value>
					</ControlLinearNode>
					<ControlLinearNode>
						<t>0.14399999999999999</t>
						<value>0.020001116466311326</value>
					</ControlLinearNode>
					<ControlLinearNode>
						<t>0.14799999999999999</t>
						<value>0.02000106589138374</value>
					</ControlLinearNode>
					<ControlLinearNode>
						<t>0.152</t>
						<value>0.020001024851000915</value>
					</ControlLinearNode>
					<ControlLinearNode>
						<t>0.156</t>
						<value>0.020000988160356278</value>
					</ControlLinearNode>
					<ControlLinearNode>
						<t>0.16</t>
						<value>0.020000950715745629</value>
					</ControlLinearNode>
					<ControlLinearNode>
						<t>0.16400000000000001</t>
						<value>0.020000924351763774</value>
					</ControlLinearNode>
					<ControlLinearNode>
						<t>0.16800000000000001</t>
						<value>0.020000898900057004</value>
					</ControlLinearNode>
					<ControlLinearNode>
						<t>0.17199999999999999</t>
						<value>0.02000087840023276</value>
					</ControlLinearNode>
					<ControlLinearNode>
						<t>0.17599999999999999</t>
						<value>0.020000862435914361</value>
					</ControlLinearNode>
					<ControlLinearNode>
						<t>0.17999999999999999</t>
						<value>0.020000852084115072</value>
					</ControlLinearNode>
					<ControlLinearNode>
						<t>0.184</t>
						<value>0.020000844486881636</value>
					</ControlLinearNode>
					<ControlLinearNode>
						<t>0.188</t>
						<value>0.020000839963900657</value>
					</ControlLinearNode>
					<ControlLinearNode>
						<t>0.192</t>
						<value>0.020000837556044423</value>
					</ControlLinearNode>
					<ControlLinearNode>
						<t>0.19600000000000001</t>
						<value>0.020000839359459083</value>
					</ControlLinearNode>
					<ControlLinearNode>
						<t>0.20000000000000001</t>
						<value>0.020000844089651859</value>
					</ControlLinearNode>
					<ControlLinearNode>
						<t>0.20399999999999999</t>
						<value>0.020000852682888155</value>
					</ControlLinearNode>
					<ControlLinearNode>
						<t>0.20799999999999999</t>
						<value>0.02000086257106435</value>
					</ControlLinearNode>
					<ControlLinearNode>
						<t>0.21199999999999999</t>
						<value>0.020000875747812952</value>
					</ControlLinearNode>
					<ControlLinearNode>
						<t>0.216</t>
						<value>0.02000089160121879</value>
					</ControlLinearNode>
					<ControlLinearNode>
						<t>0.22</t>
						<value>0.020000909575962383</value>
					</ControlLinearNode>
					<ControlLinearNode>
						<t>0.224</t>
						<value>0.020000929666050365</value>
					</ControlLinearNode>
					<ControlLinearNode>
						<t>0.22800000000000001</t>
						<value>0.020000952286927526</value>
					</ControlLinearNode>
					<ControlLinearNode>
						<t>0.23200000000000001</t>
						<value>0.020000977092275687</value>
					</ControlLinearNode>
					<ControlLinearNode>
						<t>0.23599999999999999</t>
						<value>0.0200010034632437</value>
					</ControlLinearNode>
					<ControlLinearNode>
						<t>0.23999999999999999</t>
						<value>0.0200010210130993</value>
					</ControlLinearNode>
					<ControlLinearNode>
						<t>0.24399999999999999</t>
						<value>0.020001017195392469</value>
					</ControlLinearNode>
					<ControlLinearNode>
						<t>0.248</t>
						<value>0.020001015083607146</value>
					</ControlLinearNode>
					<ControlLinearNode>
						<t>0.252</t>
						<value>0.020001010366986208</value>
					</ControlLinearNode>
					<ControlLinearNode>
						<t>0.25600000000000001</t>
						<value>0.020001002969543127</value>
					</ControlLinearNode>
					<ControlLinearNode>
						<t>0.26000000000000001</t>
						<value>0.020001001391995232</value>
					</ControlLinearNode>
					<ControlLinearNode>
						<t>0.26400000000000001</t>
						<value>0.020000997082659816</value>
					</ControlLinearNode>
					<ControlLinearNode>
						<t>0.26800000000000002</t>
						<value>0.020000989754962627</value>
					</ControlLinearNode>
					<ControlLinearNode>
						<t>0.27200000000000002</t>
						<value>0.020000983513965457</value>
					</ControlLinearNode>
					<ControlLinearNode>
						<t>0.27600000000000002</t>
						<value>0.020000976717824265</value>
					</ControlLinearNode>
					<ControlLinearNode>
						<t>0.28000000000000003</t>
						<value>0.020000972090043544</value>
					</ControlLinearNode>
					<ControlLinearNode>
						<t>0.28399999999999997</t>
						<value>0.020000966385121586</value>
					</ControlLinearNode>
					<ControlLinearNode>
						<t>0.28799999999999998</t>
						<value>0.020000964014368013</value>
					</ControlLinearNode>
					<ControlLinearNode>
						<t>0.29199999999999998</t>
						<value>0.02000096038963272</value>
					</ControlLinearNode>
					<ControlLinearNode>
						<t>0.29599999999999999</t>
						<value>0.020000960790739788</value>
					</ControlLinearNode>
					<ControlLinearNode>
						<t>0.29999999999999999</t>
						<value>0.020000958992709997</value>
					</ControlLinearNode>
					<ControlLinearNode>
						<t>0.30399999999999999</t>
						<value>0.020000961125974121</value>
					</ControlLinearNode>
					<ControlLinearNode>
						<t>0.308</t>
						<value>0.020000961205208639</value>
					</ControlLinearNode>
					<ControlLinearNode>
						<t>0.312</t>
						<value>0.020000964842082816</value>
					</ControlLinearNode>
					<ControlLinearNode>
						<t>0.316</t>
						<value>0.020000966953315963</value>
					</ControlLinearNode>
					<ControlLinearNode>
						<t>0.32000000000000001</t>
						<value>0.020000971955529797</value>
					</ControlLinearNode>
					<ControlLinearNode>
						<t>0.32400000000000001</t>
						<value>0.020000976108511134</value>
					</ControlLinearNode>
					<ControlLinearNode>
						<t>0.32800000000000001</t>
						<value>0.020000982700821582</value>
					</ControlLinearNode>
					<ControlLinearNode>
						<t>0.33200000000000002</t>
						<value>0.020000985569486356</value>
					</ControlLinearNode>
					<ControlLinearNode>
						<t>0.33600000000000002</t>
						<value>0.020000995663679109</value>
					</ControlLinearNode>
					<ControlLinearNode>
						<t>0.34000000000000002</t>
						<value>0.020000999358303174</value>
					</ControlLinearNode>
					<ControlLinearNode>
						<t>0.34399999999999997</t>
						<value>0.020001002760955327</value>
					</ControlLinearNode>
					<ControlLinearNode>
						<t>0.34799999999999998</t>
						<value>0.020001005827396248</value>
					</ControlLinearNode>
					<ControlLinearNode>
						<t>0.35199999999999998</t>
						<value>0.020001010829217524</value>
					</ControlLinearNode>
					<ControlLinearNode>
						<t>0.35599999999999998</t>
						<value>0.020001018001097513</value>
					</ControlLinearNode>
					<ControlLinearNode>
						<t>0.35999999999999999</t>
						<value>0.020001023004546661</value>
					</ControlLinearNode>
					<ControlLinearNode>
						<t>0.36399999999999999</t>
						<value>0.020001035476213621</value>
					</ControlLinearNode>
					<ControlLinearNode>
						<t>0.36799999999999999</t>
						<value>0.020001051793440843</value>
					</ControlLinearNode>
					<ControlLinearNode>
						<t>0.372</t>
						<value>0.020001070990591417</value>
					</ControlLinearNode>
					<ControlLinearNode>
						<t>0.376</t>
						<value>0.020001092628959181</value>
					</ControlLinearNode>
					<ControlLinearNode>
						<t>0.38</t>
						<value>0.020001117060938867</value>
					</ControlLinearNode>
					<ControlLinearNode>
						<t>0.38400000000000001</t>
						<value>0.020001142536849023</value>
					</ControlLinearNode>
					<ControlLinearNode>
						<t>0.38800000000000001</t>
						<value>0.020001154269763299</value>
					</ControlLinearNode>
					<ControlLinearNode>
						<t>0.39200000000000002</t>
						<value>0.02000127315110151</value>
					</ControlLinearNode>
					<ControlLinearNode>
						<t>0.39600000000000002</t>
						<value>0.020001358334480419</value>
					</ControlLinearNode>
					<ControlLinearNode>
						<t>0.40000000000000002</t>
						<value>0.020001446559373134</value>
					</ControlLinearNode>
					<ControlLinearNode>
						<t>0.40400000000000003</t>
						<value>0.020001550948859213</value>
					</ControlLinearNode>
					<ControlLinearNode>
						<t>0.40799999999999997</t>
						<value>0.020001656289679311</value>
					</ControlLinearNode>
					<ControlLinearNode>
						<t>0.41199999999999998</t>
						<value>0.020001754713233767</value>
					</ControlLinearNode>
					<ControlLinearNode>
						<t>0.41599999999999998</t>
						<value>0.02000184780588735</value>
					</ControlLinearNode>
					<ControlLinearNode>
						<t>0.41999999999999998</t>
						<value>0.020001915076870758</value>
					</ControlLinearNode>
					<ControlLinearNode>
						<t>0.42399999999999999</t>
						<value>0.020001954736593955</value>
					</ControlLinearNode>
					<ControlLinearNode>
						<t>0.42799999999999999</t>
						<value>0.020001962301378923</value>
					</ControlLinearNode>
					<ControlLinearNode>
						<t>0.432</t>
						<value>0.020001944980434141</value>
					</ControlLinearNode>
					<ControlLinearNode>
						<t>0.436</t>
						<value>0.020001888121175707</value>
					</ControlLinearNode>
					<ControlLinearNode>
						<t>0.44</t>
						<value>0.020001808538915596</value>
					</ControlLinearNode>
					<ControlLinearNode>
						<t>0.44400000000000001</t>
						<value>0.020001742451234872</value>
					</ControlLinearNode>
					<ControlLinearNode>
						<t>0.44800000000000001</t>
						<value>0.020001663538928453</value>
					</ControlLinearNode>
					<ControlLinearNode>
						<t>0.45200000000000001</t>
						<value>0.020001587347552682</value>
					</ControlLinearNode>
					<ControlLinearNode>
						<t>0.45600000000000002</t>
						<value>0.020001517272730161</value>
					</ControlLinearNode>
					<ControlLinearNode>
						<t>0.46000000000000002</t>
						<value>0.020001453910899167</value>
					</ControlLinearNode>
					<ControlLinearNode>
						<t>0.46400000000000002</t>
						<value>0.02000140048847376</value>
					</ControlLinearNode>
					<ControlLinearNode>
						<t>0.46800000000000003</t>
						<value>0.020001367710432375</value>
					</ControlLinearNode>
					<ControlLinearNode>
						<t>0.47199999999999998</t>
						<value>0.020001330385329849</value>
					</ControlLinearNode>
					<ControlLinearNode>
						<t>0.47599999999999998</t>
						<value>0.02000132453881602</value>
					</ControlLinearNode>
					<ControlLinearNode>
						<t>0.47999999999999998</t>
						<value>0.020001306892830695</value>
					</ControlLinearNode>
					<ControlLinearNode>
						<t>0.48399999999999999</t>
						<value>0.020001265434457915</value>
					</ControlLinearNode>
					<ControlLinearNode>
						<t>0.48799999999999999</t>
						<value>0.020001210630157681</value>
					</ControlLinearNode>
					<ControlLinearNode>
						<t>0.49199999999999999</t>
						<value>0.020002662506029192</value>
					</ControlLinearNode>
					<ControlLinearNode>
						<t>0.496</t>
						<value>0.020004699235394066</value>
					</ControlLinearNode>
					<ControlLinearNode>
						<t>0.5</t>
						<value>0.020010844020333204</value>
					</ControlLinearNode>
					<ControlLinearNode>
						<t>0.504</t>
						<value>0.021366480487290566</value>
					</ControlLinearNode>
					<ControlLinearNode>
						<t>0.50800000000000001</t>
						<value>0.035271043767229358</value>
					</ControlLinearNode>
					<ControlLinearNode>
						<t>0.51200000000000001</t>
						<value>0.044933173651168147</value>
					</ControlLinearNode>
					<ControlLinearNode>
						<t>0.51600000000000001</t>
						<value>0.051418979708018238</value>
					</ControlLinearNode>
					<ControlLinearNode>
						<t>0.52000000000000002</t>
						<value>0.061115797932944881</value>
					</ControlLinearNode>
					<ControlLinearNode>
						<t>0.52400000000000002</t>
						<value>0.06399963263433639</value>
					</ControlLinearNode>
					<ControlLinearNode>
						<t>0.52800000000000002</t>
						<value>0.0582063000414638</value>
					</ControlLinearNode>
					<ControlLinearNode>
						<t>0.53200000000000003</t>
						<value>0.036226051187449274</value>
					</ControlLinearNode>
					<ControlLinearNode>
						<t>0.53600000000000003</t>
						<value>0.020042181923149858</value>
					</ControlLinearNode>
					<ControlLinearNode>
						<t>0.54000000000000004</t>
						<value>0.020006363841054919</value>
					</ControlLinearNode>
					<ControlLinearNode>
						<t>0.54400000000000004</t>
						<value>0.020002920904171245</value>
					</ControlLinearNode>
					<ControlLinearNode>
						<t>0.54800000000000004</t>
						<value>0.020001631582171345</value>
					</ControlLinearNode>
					<ControlLinearNode>
						<t>0.55200000000000005</t>
						<value>0.02000117575956278</value>
					</ControlLinearNode>
					<ControlLinearNode>
						<t>0.55600000000000005</t>
						<value>0.020000961038536703</value>
					</ControlLinearNode>
					<ControlLinearNode>
						<t>0.56000000000000005</t>
						<value>0.020000794377811583</value>
					</ControlLinearNode>
					<ControlLinearNode>
						<t>0.56399999999999995</t>
						<value>0.020000787646787279</value>
					</ControlLinearNode>
					<ControlLinearNode>
						<t>0.56799999999999995</t>
						<value>0.0200008061868692</value>
					</ControlLinearNode>
					<ControlLinearNode>
						<t>0.57199999999999995</t>
						<value>0.02000083083993107</value>
					</ControlLinearNode>
					<ControlLinearNode>
						<t>0.57599999999999996</t>
						<value>0.020000867690569059</value>
					</ControlLinearNode>
					<ControlLinearNode>
						<t>0.57999999999999996</t>
						<value>0.02000093681801442</value>
					</ControlLinearNode>
					<ControlLinearNode>
						<t>0.58399999999999996</t>
						<value>0.020000976440468998</value>
					</ControlLinearNode>
					<ControlLinearNode>
						<t>0.58799999999999997</t>
						<value>0.020000987534056412</value>
					</ControlLinearNode>
					<ControlLinearNode>
						<t>0.59199999999999997</t>
						<value>0.020001002343466297</value>
					</ControlLinearNode>
					<ControlLinearNode>
						<t>0.59599999999999997</t>
						<value>0.020001017791992735</value>
					</ControlLinearNode>
					<ControlLinearNode>
						<t>0.59999999999999998</t>
						<value>0.020001031385062387</value>
					</ControlLinearNode>
					<ControlLinearNode>
						<t>0.60399999999999998</t>
						<value>0.020000914462915811</value>
					</ControlLinearNode>
					<ControlLinearNode>
						<t>0.60799999999999998</t>
						<value>0.020000796652453839</value>
					</ControlLinearNode>
					<ControlLinearNode>
						<t>0.61199999999999999</t>
						<value>0.020000706691491295</value>
					</ControlLinearNode>
					<ControlLinearNode>
						<t>0.61599999999999999</t>
						<value>0.020000638159027112</value>
					</ControlLinearNode>
					<ControlLinearNode>
						<t>0.62</t>
						<value>0.020000550593874976</value>
					</ControlLinearNode>
					<ControlLinearNode>
						<t>0.624</t>
						<value>0.020000472598831334</value>
					</ControlLinearNode>
					<ControlLinearNode>
						<t>0.628</t>
						<value>0.020000417640714228</value>
					</ControlLinearNode>
					<ControlLinearNode>
						<t>0.63200000000000001</t>
						<value>0.020000374636552107</value>
					</ControlLinearNode>
					<ControlLinearNode>
						<t>0.63600000000000001</t>
						<value>0.0200003400330044</value>
					</ControlLinearNode>
					<ControlLinearNode>
						<t>0.64000000000000001</t>
						<value>0.020000301225903159</value>
					</ControlLinearNode>
					<ControlLinearNode>
						<t>0.64400000000000002</t>
						<value>0.020000275257804481</value>
					</ControlLinearNode>
					<ControlLinearNode>
						<t>0.64800000000000002</t>
						<value>0.020000256277652267</value>
					</ControlLinearNode>
					<ControlLinearNode>
						<t>0.65200000000000002</t>
						<value>0.02000024187932916</value>
					</ControlLinearNode>
					<ControlLinearNode>
						<t>0.65600000000000003</t>
						<value>0.020000230210571176</value>
					</ControlLinearNode>
					<ControlLinearNode>
						<t>0.66000000000000003</t>
						<value>0.020000218811834353</value>
					</ControlLinearNode>
					<ControlLinearNode>
						<t>0.66400000000000003</t>
						<value>0.0200002094256619</value>
					</ControlLinearNode>
					<ControlLinearNode>
						<t>0.66800000000000004</t>
						<value>0.020000197944654921</value>
					</ControlLinearNode>
					<ControlLinearNode>
						<t>0.67200000000000004</t>
						<value>0.020000196624657348</value>
					</ControlLinearNode>
					<ControlLinearNode>
						<t>0.67600000000000005</t>
						<value>0.02000019565984977</value>
					</ControlLinearNode>
					<ControlLinearNode>
						<t>0.68000000000000005</t>
						<value>0.020000194808819472</value>
					</ControlLinearNode>
					<ControlLinearNode>
						<t>0.68400000000000005</t>
						<value>0.020000196165202811</value>
					</ControlLinearNode>
					<ControlLinearNode>
						<t>0.68799999999999994</t>
						<value>0.020000198847180864</value>
					</ControlLinearNode>
					<ControlLinearNode>
						<t>0.69199999999999995</t>
						<value>0.020000202049611521</value>
					</ControlLinearNode>
					<ControlLinearNode>
						<t>0.69599999999999995</t>
						<value>0.020000203536606961</value>
					</ControlLinearNode>
					<ControlLinearNode>
						<t>0.69999999999999996</t>
						<value>0.020000204551829069</value>
					</ControlLinearNode>
					<ControlLinearNode>
						<t>0.70399999999999996</t>
						<value>0.020000206793194482</value>
					</ControlLinearNode>
					<ControlLinearNode>
						<t>0.70799999999999996</t>
						<value>0.020000210817632563</value>
					</ControlLinearNode>
					<ControlLinearNode>
						<t>0.71199999999999997</t>
						<value>0.020000215945232644</value>
					</ControlLinearNode>
					<ControlLinearNode>
						<t>0.71599999999999997</t>
						<value>0.020000223447268227</value>
					</ControlLinearNode>
					<ControlLinearNode>
						<t>0.71999999999999997</t>
						<value>0.020000232898896776</value>
					</ControlLinearNode>
					<ControlLinearNode>
						<t>0.72399999999999998</t>
						<value>0.020000245366513611</value>
					</ControlLinearNode>
					<ControlLinearNode>
						<t>0.72799999999999998</t>
						<value>0.020000259216143231</value>
					</ControlLinearNode>
					<ControlLinearNode>
						<t>0.73199999999999998</t>
						<value>0.0200002733316825</value>
					</ControlLinearNode>
					<ControlLinearNode>
						<t>0.73599999999999999</t>
						<value>0.020000282335102759</value>
					</ControlLinearNode>
					<ControlLinearNode>
						<t>0.73999999999999999</t>
						<value>0.020000290858426941</value>
					</ControlLinearNode>
					<ControlLinearNode>
						<t>0.74399999999999999</t>
						<value>0.020000300492797399</value>
					</ControlLinearNode>
					<ControlLinearNode>
						<t>0.748</t>
						<value>0.020000310040879751</value>
					</ControlLinearNode>
					<ControlLinearNode>
						<t>0.752</t>
						<value>0.020000321567005597</value>
					</ControlLinearNode>
					<ControlLinearNode>
						<t>0.75600000000000001</t>
						<value>0.020000335751640293</value>
					</ControlLinearNode>
					<ControlLinearNode>
						<t>0.76000000000000001</t>
						<value>0.020000354050919222</value>
					</ControlLinearNode>
					<ControlLinearNode>
						<t>0.76400000000000001</t>
						<value>0.020000376192963625</value>
					</ControlLinearNode>
					<ControlLinearNode>
						<t>0.76800000000000002</t>
						<value>0.02000040314658507</value>
					</ControlLinearNode>
					<ControlLinearNode>
						<t>0.77200000000000002</t>
						<value>0.020000414854241717</value>
					</ControlLinearNode>
					<ControlLinearNode>
						<t>0.77600000000000002</t>
						<value>0.020000428341325614</value>
					</ControlLinearNode>
					<ControlLinearNode>
						<t>0.78000000000000003</t>
						<value>0.020000433026097393</value>
					</ControlLinearNode>
					<ControlLinearNode>
						<t>0.78400000000000003</t>
						<value>0.020000437802402141</value>
					</ControlLinearNode>
					<ControlLinearNode>
						<t>0.78800000000000003</t>
						<value>0.020000443611121216</value>
					</ControlLinearNode>
					<ControlLinearNode>
						<t>0.79200000000000004</t>
						<value>0.020000450530157601</value>
					</ControlLinearNode>
					<ControlLinearNode>
						<t>0.79600000000000004</t>
						<value>0.020000458604718305</value>
					</ControlLinearNode>
					<ControlLinearNode>
						<t>0.80000000000000004</t>
						<value>0.020000467941489172</value>
					</ControlLinearNode>
					<ControlLinearNode>
						<t>0.80400000000000005</t>
						<value>0.020000479198186011</value>
					</ControlLinearNode>
					<ControlLinearNode>
						<t>0.80800000000000005</t>
						<value>0.020000491297699499</value>
					</ControlLinearNode>
					<ControlLinearNode>
						<t>0.81200000000000006</t>
						<value>0.020000504724486719</value>
					</ControlLinearNode>
					<ControlLinearNode>
						<t>0.81599999999999995</t>
						<value>0.020000519548326774</value>
					</ControlLinearNode>
					<ControlLinearNode>
						<t>0.81999999999999995</t>
						<value>0.020000534101607001</value>
					</ControlLinearNode>
					<ControlLinearNode>
						<t>0.82399999999999995</t>
						<value>0.020000549921904805</value>
					</ControlLinearNode>
					<ControlLinearNode>
						<t>0.82799999999999996</t>
						<value>0.020000565768315576</value>
					</ControlLinearNode>
					<ControlLinearNode>
						<t>0.83199999999999996</t>
						<value>0.020000575938539475</value>
					</ControlLinearNode>
					<ControlLinearNode>
						<t>0.83599999999999997</t>
						<value>0.020000584627386946</value>
					</ControlLinearNode>
					<ControlLinearNode>
						<t>0.83999999999999997</t>
						<value>0.0200005957261109</value>
					</ControlLinearNode>
					<ControlLinearNode>
						<t>0.84399999999999997</t>
						<value>0.020000607241086505</value>
					</ControlLinearNode>
					<ControlLinearNode>
						<t>0.84799999999999998</t>
						<value>0.020000619418222565</value>
					</ControlLinearNode>
					<ControlLinearNode>
						<t>0.85199999999999998</t>
						<value>0.020000631413302921</value>
					</ControlLinearNode>
					<ControlLinearNode>
						<t>0.85599999999999998</t>
						<value>0.020000634845453887</value>
					</ControlLinearNode>
					<ControlLinearNode>
						<t>0.85999999999999999</t>
						<value>0.020000641826471367</value>
					</ControlLinearNode>
					<ControlLinearNode>
						<t>0.86399999999999999</t>
						<value>0.020000651811135972</value>
					</ControlLinearNode>
					<ControlLinearNode>
						<t>0.86799999999999999</t>
						<value>0.020000661058623938</value>
					</ControlLinearNode>
					<ControlLinearNode>
						<t>0.872</t>
						<value>0.020000669493400073</value>
					</ControlLinearNode>
					<ControlLinearNode>
						<t>0.876</t>
						<value>0.020000676905978797</value>
					</ControlLinearNode>
					<ControlLinearNode>
						<t>0.88</t>
						<value>0.020000682934161917</value>
					</ControlLinearNode>
					<ControlLinearNode>
						<t>0.88400000000000001</t>
						<value>0.020000686442350878</value>
					</ControlLinearNode>
					<ControlLinearNode>
						<t>0.88800000000000001</t>
						<value>0.020000689448382174</value>
					</ControlLinearNode>
					<ControlLinearNode>
						<t>0.89200000000000002</t>
						<value>0.020000691375875488</value>
					</ControlLinearNode>
					<ControlLinearNode>
						<t>0.89600000000000002</t>
						<value>0.020000690894183513</value>
					</ControlLinearNode>
					<ControlLinearNode>
						<t>0.90000000000000002</t>
						<value>0.020000689982149447</value>
					</ControlLinearNode>
					<ControlLinearNode>
						<t>0.90400000000000003</t>
						<value>0.020000686805210749</value>
					</ControlLinearNode>
					<ControlLinearNode>
						<t>0.90800000000000003</t>
						<value>0.020000684303980082</value>
					</ControlLinearNode>
					<ControlLinearNode>
						<t>0.91200000000000003</t>
						<value>0.020000680539863196</value>
					</ControlLinearNode>
					<ControlLinearNode>
						<t>0.91600000000000004</t>
						<value>0.02000067544538521</value>
					</ControlLinearNode>
					<ControlLinearNode>
						<t>0.92000000000000004</t>
						<value>0.020000670682539818</value>
					</ControlLinearNode>
					<ControlLinearNode>
						<t>0.92400000000000004</t>
						<value>0.020000664116162803</value>
					</ControlLinearNode>
					<ControlLinearNode>
						<t>0.92800000000000005</t>
						<value>0.020000657899355689</value>
					</ControlLinearNode>
					<ControlLinearNode>
						<t>0.93200000000000005</t>
						<value>0.020000649854888069</value>
					</ControlLinearNode>
					<ControlLinearNode>
						<t>0.93600000000000005</t>
						<value>0.020000643624102716</value>
					</ControlLinearNode>
					<ControlLinearNode>
						<t>0.93999999999999995</t>
						<value>0.020000636135465825</value>
					</ControlLinearNode>
					<ControlLinearNode>
						<t>0.94399999999999995</t>
						<value>0.020000629652968574</value>
					</ControlLinearNode>
					<ControlLinearNode>
						<t>0.94799999999999995</t>
						<value>0.020000623373736457</value>
					</ControlLinearNode>
					<ControlLinearNode>
						<t>0.95199999999999996</t>
						<value>0.020000617200037287</value>
					</ControlLinearNode>
					<ControlLinearNode>
						<t>0.95599999999999996</t>
						<value>0.020000611733323893</value>
					</ControlLinearNode>
					<ControlLinearNode>
						<t>0.95999999999999996</t>
						<value>0.020000605058799348</value>
					</ControlLinearNode>
					<ControlLinearNode>
						<t>0.96399999999999997</t>
						<value>0.020000600754655217</value>
					</ControlLinearNode>
					<ControlLinearNode>
						<t>0.96799999999999997</t>
						<value>0.020000596736672222</value>
					</ControlLinearNode>
					<ControlLinearNode>
						<t>0.97199999999999998</t>
						<value>0.020000593283077728</value>
					</ControlLinearNode>
					<ControlLinearNode>
						<t>0.97599999999999998</t>
						<value>0.020000590446263983</value>
					</ControlLinearNode>
					<ControlLinearNode>
						<t>0.97999999999999998</t>
						<value>0.020000587978322999</value>
					</ControlLinearNode>
					<ControlLinearNode>
						<t>0.98399999999999999</t>
						<value>0.020000584831973957</value>
					</ControlLinearNode>
					<ControlLinearNode>
						<t>0.98799999999999999</t>
						<value>0.020000584078466044</value>
					</ControlLinearNode>
					<ControlLinearNode>
						<t>0.99199999999999999</t>
						<value>0.020000584134395705</value>
					</ControlLinearNode>
					<ControlLinearNode>
						<t>0.996</t>
						<value>0.020000584813562632</value>
					</ControlLinearNode>
					<ControlLinearNode>
						<t>1</t>
						<value>0.020000585825518672</value>
					</ControlLinearNode>
					<ControlLinearNode>
						<t>1.004</t>
						<value>0.02000058612262879</value>
					</ControlLinearNode>
					<ControlLinearNode>
						<t>1.008</t>
						<value>0.020000588125238448</value>
					</ControlLinearNode>
					<ControlLinearNode>
						<t>1.012</t>
						<value>0.020000589550954243</value>
					</ControlLinearNode>
					<ControlLinearNode>
						<t>1.016</t>
						<value>0.020000589414407122</value>
					</ControlLinearNode>
					<ControlLinearNode>
						<t>1.02</t>
						<value>0.020000588398587826</value>
					</ControlLinearNode>
					<ControlLinearNode>
						<t>1.024</t>
						<value>0.02000058567962143</value>
					</ControlLinearNode>
					<ControlLinearNode>
						<t>1.028</t>
						<value>0.02000058279513001</value>
					</ControlLinearNode>
					<ControlLinearNode>
						<t>1.032</t>
						<value>0.020000580694177199</value>
					</ControlLinearNode>
					<ControlLinearNode>
						<t>1.036</t>
						<value>0.020000578077328357</value>
					</ControlLinearNode>
					<ControlLinearNode>
						<t>1.04</t>
						<value>0.020000575374282813</value>
					</ControlLinearNode>
					<ControlLinearNode>
						<t>1.044</t>
						<value>0.020000572792232149</value>
					</ControlLinearNode>
					<ControlLinearNode>
						<t>1.048</t>
						<value>0.020000570409249966</value>
					</ControlLinearNode>
					<ControlLinearNode>
						<t>1.052</t>
						<value>0.020000568770289068</value>
					</ControlLinearNode>
					<ControlLinearNode>
						<t>1.056</t>
						<value>0.020000567461981117</value>
					</ControlLinearNode>
					<ControlLinearNode>
						<t>1.0600000000000001</t>
						<value>0.020000566418066489</value>
					</ControlLinearNode>
					<ControlLinearNode>
						<t>1.0640000000000001</t>
						<value>0.020000565803872331</value>
					</ControlLinearNode>
					<ControlLinearNode>
						<t>1.0680000000000001</t>
						<value>0.020000565251979179</value>
					</ControlLinearNode>
					<ControlLinearNode>
						<t>1.0720000000000001</t>
						<value>0.020000564459174499</value>
					</ControlLinearNode>
					<ControlLinearNode>
						<t>1.0760000000000001</t>
						<value>0.020000563780899146</value>
					</ControlLinearNode>
					<ControlLinearNode>
						<t>1.0800000000000001</t>
						<value>0.020000562969132253</value>
					</ControlLinearNode>
					<ControlLinearNode>
						<t>1.0840000000000001</t>
						<value>0.020000562189626141</value>
					</ControlLinearNode>
					<ControlLinearNode>
						<t>1.0880000000000001</t>
						<value>0.02000056149779815</value>
					</ControlLinearNode>
					<ControlLinearNode>
						<t>1.0920000000000001</t>
						<value>0.020000560820133143</value>
					</ControlLinearNode>
					<ControlLinearNode>
						<t>1.0960000000000001</t>
						<value>0.020000560379708161</value>
					</ControlLinearNode>
					<ControlLinearNode>
						<t>1.1000000000000001</t>
						<value>0.020000560039910919</value>
					</ControlLinearNode>
					<ControlLinearNode>
						<t>1.1040000000000001</t>
						<value>0.020000559854808694</value>
					</ControlLinearNode>
					<ControlLinearNode>
						<t>1.1080000000000001</t>
						<value>0.02000055987011775</value>
					</ControlLinearNode>
					<ControlLinearNode>
						<t>1.1120000000000001</t>
						<value>0.020000560318219108</value>
					</ControlLinearNode>
					<ControlLinearNode>
						<t>1.1160000000000001</t>
						<value>0.020000560740736025</value>
					</ControlLinearNode>
					<ControlLinearNode>
						<t>1.1200000000000001</t>
						<value>0.020000561401878229</value>
					</ControlLinearNode>
					<ControlLinearNode>
						<t>1.1240000000000001</t>
						<value>0.020000562160494062</value>
					</ControlLinearNode>
					<ControlLinearNode>
						<t>1.1279999999999999</t>
						<value>0.020000563010614893</value>
					</ControlLinearNode>
					<ControlLinearNode>
						<t>1.1319999999999999</t>
						<value>0.020000564088130841</value>
					</ControlLinearNode>
					<ControlLinearNode>
						<t>1.1359999999999999</t>
						<value>0.02000056523708885</value>
					</ControlLinearNode>
					<ControlLinearNode>
						<t>1.1399999999999999</t>
						<value>0.020000564724058346</value>
					</ControlLinearNode>
					<ControlLinearNode>
						<t>1.1439999999999999</t>
						<value>0.020000561043831796</value>
					</ControlLinearNode>
					<ControlLinearNode>
						<t>1.1479999999999999</t>
						<value>0.020000557476106774</value>
					</ControlLinearNode>
					<ControlLinearNode>
						<t>1.1519999999999999</t>
						<value>0.020000553061792395</value>
					</ControlLinearNode>
				</x_nodes>
				<min_nodes />
				<max_nodes />
				<kp>100</kp>
				<kv>20</kv>
			</ControlLinear>
			<ControlLinear name="FCLP_r">
				<is_model_control>true</is_model_control>
				<extrapolate>true</extrapolate>
				<default_min>0.02</default_min>
				<default_max>1</default_max>
				<filter_on>false</filter_on>
				<use_steps>false</use_steps>
				<x_nodes>
					<ControlLinearNode>
						<t>0</t>
						<value>0.020003876863920425</value>
					</ControlLinearNode>
					<ControlLinearNode>
						<t>0.0040000000000000001</t>
						<value>0.0200038613746879</value>
					</ControlLinearNode>
					<ControlLinearNode>
						<t>0.0080000000000000002</t>
						<value>0.020003836172135622</value>
					</ControlLinearNode>
					<ControlLinearNode>
						<t>0.012</t>
						<value>0.020003805325432295</value>
					</ControlLinearNode>
					<ControlLinearNode>
						<t>0.016</t>
						<value>0.020003770114500326</value>
					</ControlLinearNode>
					<ControlLinearNode>
						<t>0.02</t>
						<value>0.020003723271831232</value>
					</ControlLinearNode>
					<ControlLinearNode>
						<t>0.024</t>
						<value>0.020003687675868412</value>
					</ControlLinearNode>
					<ControlLinearNode>
						<t>0.028000000000000001</t>
						<value>0.020003648769480339</value>
					</ControlLinearNode>
					<ControlLinearNode>
						<t>0.032000000000000001</t>
						<value>0.02000359520311798</value>
					</ControlLinearNode>
					<ControlLinearNode>
						<t>0.035999999999999997</t>
						<value>0.020003539092037517</value>
					</ControlLinearNode>
					<ControlLinearNode>
						<t>0.040000000000000001</t>
						<value>0.020003483046065685</value>
					</ControlLinearNode>
					<ControlLinearNode>
						<t>0.043999999999999997</t>
						<value>0.020003421476530708</value>
					</ControlLinearNode>
					<ControlLinearNode>
						<t>0.048000000000000001</t>
						<value>0.020003355155728535</value>
					</ControlLinearNode>
					<ControlLinearNode>
						<t>0.051999999999999998</t>
						<value>0.020003283160738721</value>
					</ControlLinearNode>
					<ControlLinearNode>
						<t>0.056000000000000001</t>
						<value>0.020003209343954394</value>
					</ControlLinearNode>
					<ControlLinearNode>
						<t>0.059999999999999998</t>
						<value>0.020003126184495016</value>
					</ControlLinearNode>
					<ControlLinearNode>
						<t>0.064000000000000001</t>
						<value>0.020003038021118337</value>
					</ControlLinearNode>
					<ControlLinearNode>
						<t>0.068000000000000005</t>
						<value>0.020002945169878997</value>
					</ControlLinearNode>
					<ControlLinearNode>
						<t>0.071999999999999995</t>
						<value>0.020002848224075054</value>
					</ControlLinearNode>
					<ControlLinearNode>
						<t>0.075999999999999998</t>
						<value>0.020002747972273513</value>
					</ControlLinearNode>
					<ControlLinearNode>
						<t>0.080000000000000002</t>
						<value>0.020002644884696653</value>
					</ControlLinearNode>
					<ControlLinearNode>
						<t>0.084000000000000005</t>
						<value>0.020002539401328054</value>
					</ControlLinearNode>
					<ControlLinearNode>
						<t>0.087999999999999995</t>
						<value>0.020002432929409713</value>
					</ControlLinearNode>
					<ControlLinearNode>
						<t>0.091999999999999998</t>
						<value>0.020002330382145592</value>
					</ControlLinearNode>
					<ControlLinearNode>
						<t>0.096000000000000002</t>
						<value>0.020002224120421113</value>
					</ControlLinearNode>
					<ControlLinearNode>
						<t>0.10000000000000001</t>
						<value>0.020002120302329063</value>
					</ControlLinearNode>
					<ControlLinearNode>
						<t>0.104</t>
						<value>0.020002022639739273</value>
					</ControlLinearNode>
					<ControlLinearNode>
						<t>0.108</t>
						<value>0.020001924920525466</value>
					</ControlLinearNode>
					<ControlLinearNode>
						<t>0.112</t>
						<value>0.020001831935147752</value>
					</ControlLinearNode>
					<ControlLinearNode>
						<t>0.11600000000000001</t>
						<value>0.020001743491021351</value>
					</ControlLinearNode>
					<ControlLinearNode>
						<t>0.12</t>
						<value>0.020001660865476521</value>
					</ControlLinearNode>
					<ControlLinearNode>
						<t>0.124</t>
						<value>0.020001588270222276</value>
					</ControlLinearNode>
					<ControlLinearNode>
						<t>0.128</t>
						<value>0.02000152152615603</value>
					</ControlLinearNode>
					<ControlLinearNode>
						<t>0.13200000000000001</t>
						<value>0.020001461549086573</value>
					</ControlLinearNode>
					<ControlLinearNode>
						<t>0.13600000000000001</t>
						<value>0.020001408672865022</value>
					</ControlLinearNode>
					<ControlLinearNode>
						<t>0.14000000000000001</t>
						<value>0.020001357078623796</value>
					</ControlLinearNode>
					<ControlLinearNode>
						<t>0.14399999999999999</t>
						<value>0.020001313656275912</value>
					</ControlLinearNode>
					<ControlLinearNode>
						<t>0.14799999999999999</t>
						<value>0.020001271181579686</value>
					</ControlLinearNode>
					<ControlLinearNode>
						<t>0.152</t>
						<value>0.020001235268614956</value>
					</ControlLinearNode>
					<ControlLinearNode>
						<t>0.156</t>
						<value>0.020001202881858103</value>
					</ControlLinearNode>
					<ControlLinearNode>
						<t>0.16</t>
						<value>0.020001174989322978</value>
					</ControlLinearNode>
					<ControlLinearNode>
						<t>0.16400000000000001</t>
						<value>0.020001151384106061</value>
					</ControlLinearNode>
					<ControlLinearNode>
						<t>0.16800000000000001</t>
						<value>0.020001133585757974</value>
					</ControlLinearNode>
					<ControlLinearNode>
						<t>0.17199999999999999</t>
						<value>0.020001118952205552</value>
					</ControlLinearNode>
					<ControlLinearNode>
						<t>0.17599999999999999</t>
						<value>0.020001107511691155</value>
					</ControlLinearNode>
					<ControlLinearNode>
						<t>0.17999999999999999</t>
						<value>0.020001100094032023</value>
					</ControlLinearNode>
					<ControlLinearNode>
						<t>0.184</t>
						<value>0.020001093504791029</value>
					</ControlLinearNode>
					<ControlLinearNode>
						<t>0.188</t>
						<value>0.020001080572844922</value>
					</ControlLinearNode>
					<ControlLinearNode>
						<t>0.192</t>
						<value>0.020001068959662856</value>
					</ControlLinearNode>
					<ControlLinearNode>
						<t>0.19600000000000001</t>
						<value>0.020001062402428656</value>
					</ControlLinearNode>
					<ControlLinearNode>
						<t>0.20000000000000001</t>
						<value>0.020001062129643553</value>
					</ControlLinearNode>
					<ControlLinearNode>
						<t>0.20399999999999999</t>
						<value>0.020001063747572899</value>
					</ControlLinearNode>
					<ControlLinearNode>
						<t>0.20799999999999999</t>
						<value>0.02000106750991593</value>
					</ControlLinearNode>
					<ControlLinearNode>
						<t>0.21199999999999999</t>
						<value>0.020001079566447196</value>
					</ControlLinearNode>
					<ControlLinearNode>
						<t>0.216</t>
						<value>0.020001091805153297</value>
					</ControlLinearNode>
					<ControlLinearNode>
						<t>0.22</t>
						<value>0.020001109511848265</value>
					</ControlLinearNode>
					<ControlLinearNode>
						<t>0.224</t>
						<value>0.020001132674153037</value>
					</ControlLinearNode>
					<ControlLinearNode>
						<t>0.22800000000000001</t>
						<value>0.020001157712000284</value>
					</ControlLinearNode>
					<ControlLinearNode>
						<t>0.23200000000000001</t>
						<value>0.020001188976736913</value>
					</ControlLinearNode>
					<ControlLinearNode>
						<t>0.23599999999999999</t>
						<value>0.020001221803456828</value>
					</ControlLinearNode>
					<ControlLinearNode>
						<t>0.23999999999999999</t>
						<value>0.020001244144406995</value>
					</ControlLinearNode>
					<ControlLinearNode>
						<t>0.24399999999999999</t>
						<value>0.020001235301853486</value>
					</ControlLinearNode>
					<ControlLinearNode>
						<t>0.248</t>
						<value>0.020001229621031173</value>
					</ControlLinearNode>
					<ControlLinearNode>
						<t>0.252</t>
						<value>0.020001221374549821</value>
					</ControlLinearNode>
					<ControlLinearNode>
						<t>0.25600000000000001</t>
						<value>0.020001212752739094</value>
					</ControlLinearNode>
					<ControlLinearNode>
						<t>0.26000000000000001</t>
						<value>0.020001207465513902</value>
					</ControlLinearNode>
					<ControlLinearNode>
						<t>0.26400000000000001</t>
						<value>0.020001202117805733</value>
					</ControlLinearNode>
					<ControlLinearNode>
						<t>0.26800000000000002</t>
						<value>0.020001194125442556</value>
					</ControlLinearNode>
					<ControlLinearNode>
						<t>0.27200000000000002</t>
						<value>0.020001188572449573</value>
					</ControlLinearNode>
					<ControlLinearNode>
						<t>0.27600000000000002</t>
						<value>0.020001180924578785</value>
					</ControlLinearNode>
					<ControlLinearNode>
						<t>0.28000000000000003</t>
						<value>0.020001175485119583</value>
					</ControlLinearNode>
					<ControlLinearNode>
						<t>0.28399999999999997</t>
						<value>0.02000116768122261</value>
					</ControlLinearNode>
					<ControlLinearNode>
						<t>0.28799999999999998</t>
						<value>0.020001163334831637</value>
					</ControlLinearNode>
					<ControlLinearNode>
						<t>0.29199999999999998</t>
						<value>0.020001157263110504</value>
					</ControlLinearNode>
					<ControlLinearNode>
						<t>0.29599999999999999</t>
						<value>0.020001155253886661</value>
					</ControlLinearNode>
					<ControlLinearNode>
						<t>0.29999999999999999</t>
						<value>0.0200011508554753</value>
					</ControlLinearNode>
					<ControlLinearNode>
						<t>0.30399999999999999</t>
						<value>0.02000115010827249</value>
					</ControlLinearNode>
					<ControlLinearNode>
						<t>0.308</t>
						<value>0.020001148277792872</value>
					</ControlLinearNode>
					<ControlLinearNode>
						<t>0.312</t>
						<value>0.020001149723150796</value>
					</ControlLinearNode>
					<ControlLinearNode>
						<t>0.316</t>
						<value>0.020001150845479265</value>
					</ControlLinearNode>
					<ControlLinearNode>
						<t>0.32000000000000001</t>
						<value>0.020001155320478265</value>
					</ControlLinearNode>
					<ControlLinearNode>
						<t>0.32400000000000001</t>
						<value>0.020001159371866625</value>
					</ControlLinearNode>
					<ControlLinearNode>
						<t>0.32800000000000001</t>
						<value>0.020001166402425476</value>
					</ControlLinearNode>
					<ControlLinearNode>
						<t>0.33200000000000002</t>
						<value>0.020001172737785237</value>
					</ControlLinearNode>
					<ControlLinearNode>
						<t>0.33600000000000002</t>
						<value>0.020001183647621677</value>
					</ControlLinearNode>
					<ControlLinearNode>
						<t>0.34000000000000002</t>
						<value>0.020001194091088657</value>
					</ControlLinearNode>
					<ControlLinearNode>
						<t>0.34399999999999997</t>
						<value>0.02000120771075739</value>
					</ControlLinearNode>
					<ControlLinearNode>
						<t>0.34799999999999998</t>
						<value>0.020001222139085058</value>
					</ControlLinearNode>
					<ControlLinearNode>
						<t>0.35199999999999998</t>
						<value>0.020001239654311134</value>
					</ControlLinearNode>
					<ControlLinearNode>
						<t>0.35599999999999998</t>
						<value>0.020001258394981694</value>
					</ControlLinearNode>
					<ControlLinearNode>
						<t>0.35999999999999999</t>
						<value>0.020001277452047647</value>
					</ControlLinearNode>
					<ControlLinearNode>
						<t>0.36399999999999999</t>
						<value>0.020001302731676926</value>
					</ControlLinearNode>
					<ControlLinearNode>
						<t>0.36799999999999999</t>
						<value>0.020001326981042199</value>
					</ControlLinearNode>
					<ControlLinearNode>
						<t>0.372</t>
						<value>0.020001355529707655</value>
					</ControlLinearNode>
					<ControlLinearNode>
						<t>0.376</t>
						<value>0.020001385330103344</value>
					</ControlLinearNode>
					<ControlLinearNode>
						<t>0.38</t>
						<value>0.02000141748870074</value>
					</ControlLinearNode>
					<ControlLinearNode>
						<t>0.38400000000000001</t>
						<value>0.020001450545834559</value>
					</ControlLinearNode>
					<ControlLinearNode>
						<t>0.38800000000000001</t>
						<value>0.020001481153541348</value>
					</ControlLinearNode>
					<ControlLinearNode>
						<t>0.39200000000000002</t>
						<value>0.020001557585495842</value>
					</ControlLinearNode>
					<ControlLinearNode>
						<t>0.39600000000000002</t>
						<value>0.020001631826218169</value>
					</ControlLinearNode>
					<ControlLinearNode>
						<t>0.40000000000000002</t>
						<value>0.020001704357316512</value>
					</ControlLinearNode>
					<ControlLinearNode>
						<t>0.40400000000000003</t>
						<value>0.020001777902815206</value>
					</ControlLinearNode>
					<ControlLinearNode>
						<t>0.40799999999999997</t>
						<value>0.020001843493526621</value>
					</ControlLinearNode>
					<ControlLinearNode>
						<t>0.41199999999999998</t>
						<value>0.020001893812136906</value>
					</ControlLinearNode>
					<ControlLinearNode>
						<t>0.41599999999999998</t>
						<value>0.020001928962966178</value>
					</ControlLinearNode>
					<ControlLinearNode>
						<t>0.41999999999999998</t>
						<value>0.020001939163430568</value>
					</ControlLinearNode>
					<ControlLinearNode>
						<t>0.42399999999999999</t>
						<value>0.020001924354958348</value>
					</ControlLinearNode>
					<ControlLinearNode>
						<t>0.42799999999999999</t>
						<value>0.020001884500492735</value>
					</ControlLinearNode>
					<ControlLinearNode>
						<t>0.432</t>
						<value>0.020001820959609274</value>
					</ControlLinearNode>
					<ControlLinearNode>
						<t>0.436</t>
						<value>0.020001736159695683</value>
					</ControlLinearNode>
					<ControlLinearNode>
						<t>0.44</t>
						<value>0.020001636117501564</value>
					</ControlLinearNode>
					<ControlLinearNode>
						<t>0.44400000000000001</t>
						<value>0.0200015326946009</value>
					</ControlLinearNode>
					<ControlLinearNode>
						<t>0.44800000000000001</t>
						<value>0.020001424755489175</value>
					</ControlLinearNode>
					<ControlLinearNode>
						<t>0.45200000000000001</t>
						<value>0.020001317795683898</value>
					</ControlLinearNode>
					<ControlLinearNode>
						<t>0.45600000000000002</t>
						<value>0.020001217376421927</value>
					</ControlLinearNode>
					<ControlLinearNode>
						<t>0.46000000000000002</t>
						<value>0.020001121248618657</value>
					</ControlLinearNode>
					<ControlLinearNode>
						<t>0.46400000000000002</t>
						<value>0.020001030432650904</value>
					</ControlLinearNode>
					<ControlLinearNode>
						<t>0.46800000000000003</t>
						<value>0.020000953994766587</value>
					</ControlLinearNode>
					<ControlLinearNode>
						<t>0.47199999999999998</t>
						<value>0.020000880876918588</value>
					</ControlLinearNode>
					<ControlLinearNode>
						<t>0.47599999999999998</t>
						<value>0.020000819778035916</value>
					</ControlLinearNode>
					<ControlLinearNode>
						<t>0.47999999999999998</t>
						<value>0.02000075860818341</value>
					</ControlLinearNode>
					<ControlLinearNode>
						<t>0.48399999999999999</t>
						<value>0.020000697948343762</value>
					</ControlLinearNode>
					<ControlLinearNode>
						<t>0.48799999999999999</t>
						<value>0.020000640712634556</value>
					</ControlLinearNode>
					<ControlLinearNode>
						<t>0.49199999999999999</t>
						<value>0.020000608391781017</value>
					</ControlLinearNode>
					<ControlLinearNode>
						<t>0.496</t>
						<value>0.020000569554956785</value>
					</ControlLinearNode>
					<ControlLinearNode>
						<t>0.5</t>
						<value>0.020000535966058323</value>
					</ControlLinearNode>
					<ControlLinearNode>
						<t>0.504</t>
						<value>0.020000507054086011</value>
					</ControlLinearNode>
					<ControlLinearNode>
						<t>0.50800000000000001</t>
						<value>0.020000480465966093</value>
					</ControlLinearNode>
					<ControlLinearNode>
						<t>0.51200000000000001</t>
						<value>0.020000458444663152</value>
					</ControlLinearNode>
					<ControlLinearNode>
						<t>0.51600000000000001</t>
						<value>0.020000440555220867</value>
					</ControlLinearNode>
					<ControlLinearNode>
						<t>0.52000000000000002</t>
						<value>0.020000426763083601</value>
					</ControlLinearNode>
					<ControlLinearNode>
						<t>0.52400000000000002</t>
						<value>0.020000416007996305</value>
					</ControlLinearNode>
					<ControlLinearNode>
						<t>0.52800000000000002</t>
						<value>0.020000407725218373</value>
					</ControlLinearNode>
					<ControlLinearNode>
						<t>0.53200000000000003</t>
						<value>0.020000402517133593</value>
					</ControlLinearNode>
					<ControlLinearNode>
						<t>0.53600000000000003</t>
						<value>0.020000398972375218</value>
					</ControlLinearNode>
					<ControlLinearNode>
						<t>0.54000000000000004</t>
						<value>0.020000398111500513</value>
					</ControlLinearNode>
					<ControlLinearNode>
						<t>0.54400000000000004</t>
						<value>0.020000400416140884</value>
					</ControlLinearNode>
					<ControlLinearNode>
						<t>0.54800000000000004</t>
						<value>0.020000404435674263</value>
					</ControlLinearNode>
					<ControlLinearNode>
						<t>0.55200000000000005</t>
						<value>0.020000408209200609</value>
					</ControlLinearNode>
					<ControlLinearNode>
						<t>0.55600000000000005</t>
						<value>0.020000413772037332</value>
					</ControlLinearNode>
					<ControlLinearNode>
						<t>0.56000000000000005</t>
						<value>0.020000420965733175</value>
					</ControlLinearNode>
					<ControlLinearNode>
						<t>0.56399999999999995</t>
						<value>0.02000043141836412</value>
					</ControlLinearNode>
					<ControlLinearNode>
						<t>0.56799999999999995</t>
						<value>0.020000442850015041</value>
					</ControlLinearNode>
					<ControlLinearNode>
						<t>0.57199999999999995</t>
						<value>0.020000455001106712</value>
					</ControlLinearNode>
					<ControlLinearNode>
						<t>0.57599999999999996</t>
						<value>0.020000468897104745</value>
					</ControlLinearNode>
					<ControlLinearNode>
						<t>0.57999999999999996</t>
						<value>0.020000491424910199</value>
					</ControlLinearNode>
					<ControlLinearNode>
						<t>0.58399999999999996</t>
						<value>0.020000517042608471</value>
					</ControlLinearNode>
					<ControlLinearNode>
						<t>0.58799999999999997</t>
						<value>0.020000522307570726</value>
					</ControlLinearNode>
					<ControlLinearNode>
						<t>0.59199999999999997</t>
						<value>0.020000525361303229</value>
					</ControlLinearNode>
					<ControlLinearNode>
						<t>0.59599999999999997</t>
						<value>0.020000529238061181</value>
					</ControlLinearNode>
					<ControlLinearNode>
						<t>0.59999999999999998</t>
						<value>0.020000539848834598</value>
					</ControlLinearNode>
					<ControlLinearNode>
						<t>0.60399999999999998</t>
						<value>0.020000556625401435</value>
					</ControlLinearNode>
					<ControlLinearNode>
						<t>0.60799999999999998</t>
						<value>0.020000570364764762</value>
					</ControlLinearNode>
					<ControlLinearNode>
						<t>0.61199999999999999</t>
						<value>0.020000580062014991</value>
					</ControlLinearNode>
					<ControlLinearNode>
						<t>0.61599999999999999</t>
						<value>0.020000587345231264</value>
					</ControlLinearNode>
					<ControlLinearNode>
						<t>0.62</t>
						<value>0.020000590711489102</value>
					</ControlLinearNode>
					<ControlLinearNode>
						<t>0.624</t>
						<value>0.020000590692798775</value>
					</ControlLinearNode>
					<ControlLinearNode>
						<t>0.628</t>
						<value>0.020000588198231955</value>
					</ControlLinearNode>
					<ControlLinearNode>
						<t>0.63200000000000001</t>
						<value>0.020000583181826775</value>
					</ControlLinearNode>
					<ControlLinearNode>
						<t>0.63600000000000001</t>
						<value>0.020000576994095961</value>
					</ControlLinearNode>
					<ControlLinearNode>
						<t>0.64000000000000001</t>
						<value>0.020000568143695236</value>
					</ControlLinearNode>
					<ControlLinearNode>
						<t>0.64400000000000002</t>
						<value>0.02000056115300651</value>
					</ControlLinearNode>
					<ControlLinearNode>
						<t>0.64800000000000002</t>
						<value>0.020000553176821367</value>
					</ControlLinearNode>
					<ControlLinearNode>
						<t>0.65200000000000002</t>
						<value>0.020000545067486816</value>
					</ControlLinearNode>
					<ControlLinearNode>
						<t>0.65600000000000003</t>
						<value>0.020000537584012417</value>
					</ControlLinearNode>
					<ControlLinearNode>
						<t>0.66000000000000003</t>
						<value>0.020000526165652451</value>
					</ControlLinearNode>
					<ControlLinearNode>
						<t>0.66400000000000003</t>
						<value>0.020000510762981948</value>
					</ControlLinearNode>
					<ControlLinearNode>
						<t>0.66800000000000004</t>
						<value>0.020000476823731097</value>
					</ControlLinearNode>
					<ControlLinearNode>
						<t>0.67200000000000004</t>
						<value>0.020000454724059608</value>
					</ControlLinearNode>
					<ControlLinearNode>
						<t>0.67600000000000005</t>
						<value>0.020000433607158277</value>
					</ControlLinearNode>
					<ControlLinearNode>
						<t>0.68000000000000005</t>
						<value>0.020000413773642766</value>
					</ControlLinearNode>
					<ControlLinearNode>
						<t>0.68400000000000005</t>
						<value>0.020000397559377912</value>
					</ControlLinearNode>
					<ControlLinearNode>
						<t>0.68799999999999994</t>
						<value>0.020000384048367556</value>
					</ControlLinearNode>
					<ControlLinearNode>
						<t>0.69199999999999995</t>
						<value>0.020000371580524503</value>
					</ControlLinearNode>
					<ControlLinearNode>
						<t>0.69599999999999995</t>
						<value>0.020000360880383931</value>
					</ControlLinearNode>
					<ControlLinearNode>
						<t>0.69999999999999996</t>
						<value>0.020000356609610276</value>
					</ControlLinearNode>
					<ControlLinearNode>
						<t>0.70399999999999996</t>
						<value>0.020000354543886906</value>
					</ControlLinearNode>
					<ControlLinearNode>
						<t>0.70799999999999996</t>
						<value>0.020000354776284611</value>
					</ControlLinearNode>
					<ControlLinearNode>
						<t>0.71199999999999997</t>
						<value>0.020000356096723345</value>
					</ControlLinearNode>
					<ControlLinearNode>
						<t>0.71599999999999997</t>
						<value>0.020000360699758978</value>
					</ControlLinearNode>
					<ControlLinearNode>
						<t>0.71999999999999997</t>
						<value>0.020000367407851015</value>
					</ControlLinearNode>
					<ControlLinearNode>
						<t>0.72399999999999998</t>
						<value>0.020000377428176501</value>
					</ControlLinearNode>
					<ControlLinearNode>
						<t>0.72799999999999998</t>
						<value>0.020000391260173885</value>
					</ControlLinearNode>
					<ControlLinearNode>
						<t>0.73199999999999998</t>
						<value>0.020000414221451036</value>
					</ControlLinearNode>
					<ControlLinearNode>
						<t>0.73599999999999999</t>
						<value>0.020000427117675457</value>
					</ControlLinearNode>
					<ControlLinearNode>
						<t>0.73999999999999999</t>
						<value>0.020000442854735557</value>
					</ControlLinearNode>
					<ControlLinearNode>
						<t>0.74399999999999999</t>
						<value>0.020000461542140614</value>
					</ControlLinearNode>
					<ControlLinearNode>
						<t>0.748</t>
						<value>0.020000482014061717</value>
					</ControlLinearNode>
					<ControlLinearNode>
						<t>0.752</t>
						<value>0.020000506898304567</value>
					</ControlLinearNode>
					<ControlLinearNode>
						<t>0.75600000000000001</t>
						<value>0.020000536874662463</value>
					</ControlLinearNode>
					<ControlLinearNode>
						<t>0.76000000000000001</t>
						<value>0.020000574049017235</value>
					</ControlLinearNode>
					<ControlLinearNode>
						<t>0.76400000000000001</t>
						<value>0.02000061973366022</value>
					</ControlLinearNode>
					<ControlLinearNode>
						<t>0.76800000000000002</t>
						<value>0.020000681354290239</value>
					</ControlLinearNode>
					<ControlLinearNode>
						<t>0.77200000000000002</t>
						<value>0.020000730248230552</value>
					</ControlLinearNode>
					<ControlLinearNode>
						<t>0.77600000000000002</t>
						<value>0.020000790763005427</value>
					</ControlLinearNode>
					<ControlLinearNode>
						<t>0.78000000000000003</t>
						<value>0.020000813244514148</value>
					</ControlLinearNode>
					<ControlLinearNode>
						<t>0.78400000000000003</t>
						<value>0.020000834930327775</value>
					</ControlLinearNode>
					<ControlLinearNode>
						<t>0.78800000000000003</t>
						<value>0.020000860238621174</value>
					</ControlLinearNode>
					<ControlLinearNode>
						<t>0.79200000000000004</t>
						<value>0.020000889666957039</value>
					</ControlLinearNode>
					<ControlLinearNode>
						<t>0.79600000000000004</t>
						<value>0.020000923704531711</value>
					</ControlLinearNode>
					<ControlLinearNode>
						<t>0.80000000000000004</t>
						<value>0.020000963157995606</value>
					</ControlLinearNode>
					<ControlLinearNode>
						<t>0.80400000000000005</t>
						<value>0.020001008401098024</value>
					</ControlLinearNode>
					<ControlLinearNode>
						<t>0.80800000000000005</t>
						<value>0.02000106139418148</value>
					</ControlLinearNode>
					<ControlLinearNode>
						<t>0.81200000000000006</t>
						<value>0.020001123042156725</value>
					</ControlLinearNode>
					<ControlLinearNode>
						<t>0.81599999999999995</t>
						<value>0.020001197169550667</value>
					</ControlLinearNode>
					<ControlLinearNode>
						<t>0.81999999999999995</t>
						<value>0.02000131977571102</value>
					</ControlLinearNode>
					<ControlLinearNode>
						<t>0.82399999999999995</t>
						<value>0.020001499992531681</value>
					</ControlLinearNode>
					<ControlLinearNode>
						<t>0.82799999999999996</t>
						<value>0.020001760467781141</value>
					</ControlLinearNode>
					<ControlLinearNode>
						<t>0.83199999999999996</t>
						<value>0.020002137118875538</value>
					</ControlLinearNode>
					<ControlLinearNode>
						<t>0.83599999999999997</t>
						<value>0.020002597502736513</value>
					</ControlLinearNode>
					<ControlLinearNode>
						<t>0.83999999999999997</t>
						<value>0.020003136411842381</value>
					</ControlLinearNode>
					<ControlLinearNode>
						<t>0.84399999999999997</t>
						<value>0.020003931974165019</value>
					</ControlLinearNode>
					<ControlLinearNode>
						<t>0.84799999999999998</t>
						<value>0.020004952399771497</value>
					</ControlLinearNode>
					<ControlLinearNode>
						<t>0.85199999999999998</t>
						<value>0.020006623317467564</value>
					</ControlLinearNode>
					<ControlLinearNode>
						<t>0.85599999999999998</t>
						<value>0.020008570712770624</value>
					</ControlLinearNode>
					<ControlLinearNode>
						<t>0.85999999999999999</t>
						<value>0.020009065029960093</value>
					</ControlLinearNode>
					<ControlLinearNode>
						<t>0.86399999999999999</t>
						<value>0.020009589897601644</value>
					</ControlLinearNode>
					<ControlLinearNode>
						<t>0.86799999999999999</t>
						<value>0.020010160083652039</value>
					</ControlLinearNode>
					<ControlLinearNode>
						<t>0.872</t>
						<value>0.020010783072478715</value>
					</ControlLinearNode>
					<ControlLinearNode>
						<t>0.876</t>
						<value>0.020011459709450837</value>
					</ControlLinearNode>
					<ControlLinearNode>
						<t>0.88</t>
						<value>0.020012196066850087</value>
					</ControlLinearNode>
					<ControlLinearNode>
						<t>0.88400000000000001</t>
						<value>0.020012918902109555</value>
					</ControlLinearNode>
					<ControlLinearNode>
						<t>0.88800000000000001</t>
						<value>0.020013797718032883</value>
					</ControlLinearNode>
					<ControlLinearNode>
						<t>0.89200000000000002</t>
						<value>0.020014764468345627</value>
					</ControlLinearNode>
					<ControlLinearNode>
						<t>0.89600000000000002</t>
						<value>0.02001580064814398</value>
					</ControlLinearNode>
					<ControlLinearNode>
						<t>0.90000000000000002</t>
						<value>0.020017063213315648</value>
					</ControlLinearNode>
					<ControlLinearNode>
						<t>0.90400000000000003</t>
						<value>0.020018453206374048</value>
					</ControlLinearNode>
					<ControlLinearNode>
						<t>0.90800000000000003</t>
						<value>0.020020240400225219</value>
					</ControlLinearNode>
					<ControlLinearNode>
						<t>0.91200000000000003</t>
						<value>0.020022323335587365</value>
					</ControlLinearNode>
					<ControlLinearNode>
						<t>0.91600000000000004</t>
						<value>0.02002474088445148</value>
					</ControlLinearNode>
					<ControlLinearNode>
						<t>0.92000000000000004</t>
						<value>0.020027611709642627</value>
					</ControlLinearNode>
					<ControlLinearNode>
						<t>0.92400000000000004</t>
						<value>0.020030709199792513</value>
					</ControlLinearNode>
					<ControlLinearNode>
						<t>0.92800000000000005</t>
						<value>0.020034103480463555</value>
					</ControlLinearNode>
					<ControlLinearNode>
						<t>0.93200000000000005</t>
						<value>0.020037200820834565</value>
					</ControlLinearNode>
					<ControlLinearNode>
						<t>0.93600000000000005</t>
						<value>0.020040216262780387</value>
					</ControlLinearNode>
					<ControlLinearNode>
						<t>0.93999999999999995</t>
						<value>0.020042014386581271</value>
					</ControlLinearNode>
					<ControlLinearNode>
						<t>0.94399999999999995</t>
						<value>0.020042601024098342</value>
					</ControlLinearNode>
					<ControlLinearNode>
						<t>0.94799999999999995</t>
						<value>0.020041752276852929</value>
					</ControlLinearNode>
					<ControlLinearNode>
						<t>0.95199999999999996</t>
						<value>0.02003960238883673</value>
					</ControlLinearNode>
					<ControlLinearNode>
						<t>0.95599999999999996</t>
						<value>0.02003678660642708</value>
					</ControlLinearNode>
					<ControlLinearNode>
						<t>0.95999999999999996</t>
						<value>0.020033211211086848</value>
					</ControlLinearNode>
					<ControlLinearNode>
						<t>0.96399999999999997</t>
						<value>0.020030064652254695</value>
					</ControlLinearNode>
					<ControlLinearNode>
						<t>0.96799999999999997</t>
						<value>0.020026841994904964</value>
					</ControlLinearNode>
					<ControlLinearNode>
						<t>0.97199999999999998</t>
						<value>0.020024011726023496</value>
					</ControlLinearNode>
					<ControlLinearNode>
						<t>0.97599999999999998</t>
						<value>0.02002153402203825</value>
					</ControlLinearNode>
					<ControlLinearNode>
						<t>0.97999999999999998</t>
						<value>0.020019359289126463</value>
					</ControlLinearNode>
					<ControlLinearNode>
						<t>0.98399999999999999</t>
						<value>0.020017468499096299</value>
					</ControlLinearNode>
					<ControlLinearNode>
						<t>0.98799999999999999</t>
						<value>0.020015893323533703</value>
					</ControlLinearNode>
					<ControlLinearNode>
						<t>0.99199999999999999</t>
						<value>0.020014548585248346</value>
					</ControlLinearNode>
					<ControlLinearNode>
						<t>0.996</t>
						<value>0.020013392115956791</value>
					</ControlLinearNode>
					<ControlLinearNode>
						<t>1</t>
						<value>0.020012397300435105</value>
					</ControlLinearNode>
					<ControlLinearNode>
						<t>1.004</t>
						<value>0.020011484114584539</value>
					</ControlLinearNode>
					<ControlLinearNode>
						<t>1.008</t>
						<value>0.02001073183744289</value>
					</ControlLinearNode>
					<ControlLinearNode>
						<t>1.012</t>
						<value>0.020010051832650175</value>
					</ControlLinearNode>
					<ControlLinearNode>
						<t>1.016</t>
						<value>0.02000942459041001</value>
					</ControlLinearNode>
					<ControlLinearNode>
						<t>1.02</t>
						<value>0.020007975352578138</value>
					</ControlLinearNode>
					<ControlLinearNode>
						<t>1.024</t>
						<value>0.020004448664673671</value>
					</ControlLinearNode>
					<ControlLinearNode>
						<t>1.028</t>
						<value>0.020003215057220965</value>
					</ControlLinearNode>
					<ControlLinearNode>
						<t>1.032</t>
						<value>0.020002489063158605</value>
					</ControlLinearNode>
					<ControlLinearNode>
						<t>1.036</t>
						<value>0.020002108474746285</value>
					</ControlLinearNode>
					<ControlLinearNode>
						<t>1.04</t>
						<value>0.020001876278531585</value>
					</ControlLinearNode>
					<ControlLinearNode>
						<t>1.044</t>
						<value>0.02000172746496344</value>
					</ControlLinearNode>
					<ControlLinearNode>
						<t>1.048</t>
						<value>0.020001614410470926</value>
					</ControlLinearNode>
					<ControlLinearNode>
						<t>1.052</t>
						<value>0.020001523542347893</value>
					</ControlLinearNode>
					<ControlLinearNode>
						<t>1.056</t>
						<value>0.020001451447679352</value>
					</ControlLinearNode>
					<ControlLinearNode>
						<t>1.0600000000000001</t>
						<value>0.020001392308922099</value>
					</ControlLinearNode>
					<ControlLinearNode>
						<t>1.0640000000000001</t>
						<value>0.020001338200613311</value>
					</ControlLinearNode>
					<ControlLinearNode>
						<t>1.0680000000000001</t>
						<value>0.020001289132587221</value>
					</ControlLinearNode>
					<ControlLinearNode>
						<t>1.0720000000000001</t>
						<value>0.020001244772808909</value>
					</ControlLinearNode>
					<ControlLinearNode>
						<t>1.0760000000000001</t>
						<value>0.020001197749524417</value>
					</ControlLinearNode>
					<ControlLinearNode>
						<t>1.0800000000000001</t>
						<value>0.02000115183211339</value>
					</ControlLinearNode>
					<ControlLinearNode>
						<t>1.0840000000000001</t>
						<value>0.020001109666026688</value>
					</ControlLinearNode>
					<ControlLinearNode>
						<t>1.0880000000000001</t>
						<value>0.020001068017526102</value>
					</ControlLinearNode>
					<ControlLinearNode>
						<t>1.0920000000000001</t>
						<value>0.020001031542680979</value>
					</ControlLinearNode>
					<ControlLinearNode>
						<t>1.0960000000000001</t>
						<value>0.020000996655765699</value>
					</ControlLinearNode>
					<ControlLinearNode>
						<t>1.1000000000000001</t>
						<value>0.020000966786322311</value>
					</ControlLinearNode>
					<ControlLinearNode>
						<t>1.1040000000000001</t>
						<value>0.020000938327804932</value>
					</ControlLinearNode>
					<ControlLinearNode>
						<t>1.1080000000000001</t>
						<value>0.020000914238622401</value>
					</ControlLinearNode>
					<ControlLinearNode>
						<t>1.1120000000000001</t>
						<value>0.020000891468642697</value>
					</ControlLinearNode>
					<ControlLinearNode>
						<t>1.1160000000000001</t>
						<value>0.020000871854910309</value>
					</ControlLinearNode>
					<ControlLinearNode>
						<t>1.1200000000000001</t>
						<value>0.020000852932697599</value>
					</ControlLinearNode>
					<ControlLinearNode>
						<t>1.1240000000000001</t>
						<value>0.020000837538597219</value>
					</ControlLinearNode>
					<ControlLinearNode>
						<t>1.1279999999999999</t>
						<value>0.020000824852408259</value>
					</ControlLinearNode>
					<ControlLinearNode>
						<t>1.1319999999999999</t>
						<value>0.020000811460117333</value>
					</ControlLinearNode>
					<ControlLinearNode>
						<t>1.1359999999999999</t>
						<value>0.020000798094444605</value>
					</ControlLinearNode>
					<ControlLinearNode>
						<t>1.1399999999999999</t>
						<value>0.020000785972664172</value>
					</ControlLinearNode>
					<ControlLinearNode>
						<t>1.1439999999999999</t>
						<value>0.020000771050794661</value>
					</ControlLinearNode>
					<ControlLinearNode>
						<t>1.1479999999999999</t>
						<value>0.020000758567184852</value>
					</ControlLinearNode>
					<ControlLinearNode>
						<t>1.1519999999999999</t>
						<value>0.020000745155091398</value>
					</ControlLinearNode>
				</x_nodes>
				<min_nodes />
				<max_nodes />
				<kp>100</kp>
				<kv>20</kv>
			</ControlLinear>
			<ControlLinear name="FCLA_r">
				<is_model_control>true</is_model_control>
				<extrapolate>true</extrapolate>
				<default_min>0.02</default_min>
				<default_max>1</default_max>
				<filter_on>false</filter_on>
				<use_steps>false</use_steps>
				<x_nodes>
					<ControlLinearNode>
						<t>0</t>
						<value>0.041008221388640576</value>
					</ControlLinearNode>
					<ControlLinearNode>
						<t>0.0040000000000000001</t>
						<value>0.041225391366621247</value>
					</ControlLinearNode>
					<ControlLinearNode>
						<t>0.0080000000000000002</t>
						<value>0.041419583138355226</value>
					</ControlLinearNode>
					<ControlLinearNode>
						<t>0.012</t>
						<value>0.041600987587823809</value>
					</ControlLinearNode>
					<ControlLinearNode>
						<t>0.016</t>
						<value>0.041772095398028425</value>
					</ControlLinearNode>
					<ControlLinearNode>
						<t>0.02</t>
						<value>0.041954582896750046</value>
					</ControlLinearNode>
					<ControlLinearNode>
						<t>0.024</t>
						<value>0.042137811811463394</value>
					</ControlLinearNode>
					<ControlLinearNode>
						<t>0.028000000000000001</t>
						<value>0.042251743000413032</value>
					</ControlLinearNode>
					<ControlLinearNode>
						<t>0.032000000000000001</t>
						<value>0.042461374313198207</value>
					</ControlLinearNode>
					<ControlLinearNode>
						<t>0.035999999999999997</t>
						<value>0.042726652761253488</value>
					</ControlLinearNode>
					<ControlLinearNode>
						<t>0.040000000000000001</t>
						<value>0.043019048511860898</value>
					</ControlLinearNode>
					<ControlLinearNode>
						<t>0.043999999999999997</t>
						<value>0.043361770445138947</value>
					</ControlLinearNode>
					<ControlLinearNode>
						<t>0.048000000000000001</t>
						<value>0.043777085955015248</value>
					</ControlLinearNode>
					<ControlLinearNode>
						<t>0.051999999999999998</t>
						<value>0.044287106646957924</value>
					</ControlLinearNode>
					<ControlLinearNode>
						<t>0.056000000000000001</t>
						<value>0.044709708960183552</value>
					</ControlLinearNode>
					<ControlLinearNode>
						<t>0.059999999999999998</t>
						<value>0.045310389205765862</value>
					</ControlLinearNode>
					<ControlLinearNode>
						<t>0.064000000000000001</t>
						<value>0.04599803252798601</value>
					</ControlLinearNode>
					<ControlLinearNode>
						<t>0.068000000000000005</t>
						<value>0.046767228620868267</value>
					</ControlLinearNode>
					<ControlLinearNode>
						<t>0.071999999999999995</t>
						<value>0.047634598776708219</value>
					</ControlLinearNode>
					<ControlLinearNode>
						<t>0.075999999999999998</t>
						<value>0.048610068428682297</value>
					</ControlLinearNode>
					<ControlLinearNode>
						<t>0.080000000000000002</t>
						<value>0.049730898425597865</value>
					</ControlLinearNode>
					<ControlLinearNode>
						<t>0.084000000000000005</t>
						<value>0.050926930719786448</value>
					</ControlLinearNode>
					<ControlLinearNode>
						<t>0.087999999999999995</t>
						<value>0.052248965577052379</value>
					</ControlLinearNode>
					<ControlLinearNode>
						<t>0.091999999999999998</t>
						<value>0.053639649619792021</value>
					</ControlLinearNode>
					<ControlLinearNode>
						<t>0.096000000000000002</t>
						<value>0.055229010522897345</value>
					</ControlLinearNode>
					<ControlLinearNode>
						<t>0.10000000000000001</t>
						<value>0.056942607411646702</value>
					</ControlLinearNode>
					<ControlLinearNode>
						<t>0.104</t>
						<value>0.05902513293182008</value>
					</ControlLinearNode>
					<ControlLinearNode>
						<t>0.108</t>
						<value>0.060949356930240339</value>
					</ControlLinearNode>
					<ControlLinearNode>
						<t>0.112</t>
						<value>0.062928843652863761</value>
					</ControlLinearNode>
					<ControlLinearNode>
						<t>0.11600000000000001</t>
						<value>0.065072084381142772</value>
					</ControlLinearNode>
					<ControlLinearNode>
						<t>0.12</t>
						<value>0.067510580565506351</value>
					</ControlLinearNode>
					<ControlLinearNode>
						<t>0.124</t>
						<value>0.06986616973661057</value>
					</ControlLinearNode>
					<ControlLinearNode>
						<t>0.128</t>
						<value>0.072164638196748537</value>
					</ControlLinearNode>
					<ControlLinearNode>
						<t>0.13200000000000001</t>
						<value>0.074735873093023431</value>
					</ControlLinearNode>
					<ControlLinearNode>
						<t>0.13600000000000001</t>
						<value>0.077132593327752186</value>
					</ControlLinearNode>
					<ControlLinearNode>
						<t>0.14000000000000001</t>
						<value>0.079643008419146968</value>
					</ControlLinearNode>
					<ControlLinearNode>
						<t>0.14399999999999999</t>
						<value>0.081825672355012077</value>
					</ControlLinearNode>
					<ControlLinearNode>
						<t>0.14799999999999999</t>
						<value>0.084129663925591708</value>
					</ControlLinearNode>
					<ControlLinearNode>
						<t>0.152</t>
						<value>0.086193408344255984</value>
					</ControlLinearNode>
					<ControlLinearNode>
						<t>0.156</t>
						<value>0.088115431936070701</value>
					</ControlLinearNode>
					<ControlLinearNode>
						<t>0.16</t>
						<value>0.089681424121537304</value>
					</ControlLinearNode>
					<ControlLinearNode>
						<t>0.16400000000000001</t>
						<value>0.091210372746808391</value>
					</ControlLinearNode>
					<ControlLinearNode>
						<t>0.16800000000000001</t>
						<value>0.092495104035697356</value>
					</ControlLinearNode>
					<ControlLinearNode>
						<t>0.17199999999999999</t>
						<value>0.093568292563007499</value>
					</ControlLinearNode>
					<ControlLinearNode>
						<t>0.17599999999999999</t>
						<value>0.094348493551416765</value>
					</ControlLinearNode>
					<ControlLinearNode>
						<t>0.17999999999999999</t>
						<value>0.094833775805472378</value>
					</ControlLinearNode>
					<ControlLinearNode>
						<t>0.184</t>
						<value>0.095182255455600523</value>
					</ControlLinearNode>
					<ControlLinearNode>
						<t>0.188</t>
						<value>0.096239132302366207</value>
					</ControlLinearNode>
					<ControlLinearNode>
						<t>0.192</t>
						<value>0.097079812161717863</value>
					</ControlLinearNode>
					<ControlLinearNode>
						<t>0.19600000000000001</t>
						<value>0.097479510165959168</value>
					</ControlLinearNode>
					<ControlLinearNode>
						<t>0.20000000000000001</t>
						<value>0.09718698010022167</value>
					</ControlLinearNode>
					<ControlLinearNode>
						<t>0.20399999999999999</t>
						<value>0.096738132551272726</value>
					</ControlLinearNode>
					<ControlLinearNode>
						<t>0.20799999999999999</t>
						<value>0.096020856949299724</value>
					</ControlLinearNode>
					<ControlLinearNode>
						<t>0.21199999999999999</t>
						<value>0.094458041180991603</value>
					</ControlLinearNode>
					<ControlLinearNode>
						<t>0.216</t>
						<value>0.093041742089615034</value>
					</ControlLinearNode>
					<ControlLinearNode>
						<t>0.22</t>
						<value>0.091127552356559352</value>
					</ControlLinearNode>
					<ControlLinearNode>
						<t>0.224</t>
						<value>0.088865352220876978</value>
					</ControlLinearNode>
					<ControlLinearNode>
						<t>0.22800000000000001</t>
						<value>0.086623401790075938</value>
					</ControlLinearNode>
					<ControlLinearNode>
						<t>0.23200000000000001</t>
						<value>0.084061054622901463</value>
					</ControlLinearNode>
					<ControlLinearNode>
						<t>0.23599999999999999</t>
						<value>0.081622796255580526</value>
					</ControlLinearNode>
					<ControlLinearNode>
						<t>0.23999999999999999</t>
						<value>0.080263353058058678</value>
					</ControlLinearNode>
					<ControlLinearNode>
						<t>0.24399999999999999</t>
						<value>0.081456800251290637</value>
					</ControlLinearNode>
					<ControlLinearNode>
						<t>0.248</t>
						<value>0.082532696128169464</value>
					</ControlLinearNode>
					<ControlLinearNode>
						<t>0.252</t>
						<value>0.083882097199235547</value>
					</ControlLinearNode>
					<ControlLinearNode>
						<t>0.25600000000000001</t>
						<value>0.085335322687198484</value>
					</ControlLinearNode>
					<ControlLinearNode>
						<t>0.26000000000000001</t>
						<value>0.086678206727453536</value>
					</ControlLinearNode>
					<ControlLinearNode>
						<t>0.26400000000000001</t>
						<value>0.08807481285305005</value>
					</ControlLinearNode>
					<ControlLinearNode>
						<t>0.26800000000000002</t>
						<value>0.08970301684414704</value>
					</ControlLinearNode>
					<ControlLinearNode>
						<t>0.27200000000000002</t>
						<value>0.091123653958990303</value>
					</ControlLinearNode>
					<ControlLinearNode>
						<t>0.27600000000000002</t>
						<value>0.092642728438144611</value>
					</ControlLinearNode>
					<ControlLinearNode>
						<t>0.28000000000000003</t>
						<value>0.093980776510335096</value>
					</ControlLinearNode>
					<ControlLinearNode>
						<t>0.28399999999999997</t>
						<value>0.095524202116958237</value>
					</ControlLinearNode>
					<ControlLinearNode>
						<t>0.28799999999999998</t>
						<value>0.096824442862014609</value>
					</ControlLinearNode>
					<ControlLinearNode>
						<t>0.29199999999999998</t>
						<value>0.098287320460156022</value>
					</ControlLinearNode>
					<ControlLinearNode>
						<t>0.29599999999999999</t>
						<value>0.099444687873613144</value>
					</ControlLinearNode>
					<ControlLinearNode>
						<t>0.29999999999999999</t>
						<value>0.10082537123319707</value>
					</ControlLinearNode>
					<ControlLinearNode>
						<t>0.30399999999999999</t>
						<value>0.1019259833342918</value>
					</ControlLinearNode>
					<ControlLinearNode>
						<t>0.308</t>
						<value>0.10313243627137916</value>
					</ControlLinearNode>
					<ControlLinearNode>
						<t>0.312</t>
						<value>0.1040868189668042</value>
					</ControlLinearNode>
					<ControlLinearNode>
						<t>0.316</t>
						<value>0.10508379201955319</value>
					</ControlLinearNode>
					<ControlLinearNode>
						<t>0.32000000000000001</t>
						<value>0.10579419537536633</value>
					</ControlLinearNode>
					<ControlLinearNode>
						<t>0.32400000000000001</t>
						<value>0.10662098347706375</value>
					</ControlLinearNode>
					<ControlLinearNode>
						<t>0.32800000000000001</t>
						<value>0.10724129302428513</value>
					</ControlLinearNode>
					<ControlLinearNode>
						<t>0.33200000000000002</t>
						<value>0.10797576495340132</value>
					</ControlLinearNode>
					<ControlLinearNode>
						<t>0.33600000000000002</t>
						<value>0.10842778744207758</value>
					</ControlLinearNode>
					<ControlLinearNode>
						<t>0.34000000000000002</t>
						<value>0.10905740466376289</value>
					</ControlLinearNode>
					<ControlLinearNode>
						<t>0.34399999999999997</t>
						<value>0.10955511292317016</value>
					</ControlLinearNode>
					<ControlLinearNode>
						<t>0.34799999999999998</t>
						<value>0.11019265742491921</value>
					</ControlLinearNode>
					<ControlLinearNode>
						<t>0.35199999999999998</t>
						<value>0.11079479325638164</value>
					</ControlLinearNode>
					<ControlLinearNode>
						<t>0.35599999999999998</t>
						<value>0.11143910448114508</value>
					</ControlLinearNode>
					<ControlLinearNode>
						<t>0.35999999999999999</t>
						<value>0.11212520071097934</value>
					</ControlLinearNode>
					<ControlLinearNode>
						<t>0.36399999999999999</t>
						<value>0.11259808266555046</value>
					</ControlLinearNode>
					<ControlLinearNode>
						<t>0.36799999999999999</t>
						<value>0.11319446787023837</value>
					</ControlLinearNode>
					<ControlLinearNode>
						<t>0.372</t>
						<value>0.11374017251812726</value>
					</ControlLinearNode>
					<ControlLinearNode>
						<t>0.376</t>
						<value>0.11429940156499138</value>
					</ControlLinearNode>
					<ControlLinearNode>
						<t>0.38</t>
						<value>0.11480188389011393</value>
					</ControlLinearNode>
					<ControlLinearNode>
						<t>0.38400000000000001</t>
						<value>0.11532369963974837</value>
					</ControlLinearNode>
					<ControlLinearNode>
						<t>0.38800000000000001</t>
						<value>0.11610239614555745</value>
					</ControlLinearNode>
					<ControlLinearNode>
						<t>0.39200000000000002</t>
						<value>0.11877700820446697</value>
					</ControlLinearNode>
					<ControlLinearNode>
						<t>0.39600000000000002</t>
						<value>0.12183791484364546</value>
					</ControlLinearNode>
					<ControlLinearNode>
						<t>0.40000000000000002</t>
						<value>0.1248010233496627</value>
					</ControlLinearNode>
					<ControlLinearNode>
						<t>0.40400000000000003</t>
						<value>0.12798742564183146</value>
					</ControlLinearNode>
					<ControlLinearNode>
						<t>0.40799999999999997</t>
						<value>0.13130099087515287</value>
					</ControlLinearNode>
					<ControlLinearNode>
						<t>0.41199999999999998</t>
						<value>0.13444220395729595</value>
					</ControlLinearNode>
					<ControlLinearNode>
						<t>0.41599999999999998</t>
						<value>0.13787816597725877</value>
					</ControlLinearNode>
					<ControlLinearNode>
						<t>0.41999999999999998</t>
						<value>0.1410433507545574</value>
					</ControlLinearNode>
					<ControlLinearNode>
						<t>0.42399999999999999</t>
						<value>0.1443390046726232</value>
					</ControlLinearNode>
					<ControlLinearNode>
						<t>0.42799999999999999</t>
						<value>0.14762079429938654</value>
					</ControlLinearNode>
					<ControlLinearNode>
						<t>0.432</t>
						<value>0.15091856910104762</value>
					</ControlLinearNode>
					<ControlLinearNode>
						<t>0.436</t>
						<value>0.15335961432040676</value>
					</ControlLinearNode>
					<ControlLinearNode>
						<t>0.44</t>
						<value>0.15545281342015069</value>
					</ControlLinearNode>
					<ControlLinearNode>
						<t>0.44400000000000001</t>
						<value>0.15788590061390145</value>
					</ControlLinearNode>
					<ControlLinearNode>
						<t>0.44800000000000001</t>
						<value>0.15905488038139429</value>
					</ControlLinearNode>
					<ControlLinearNode>
						<t>0.45200000000000001</t>
						<value>0.15919320983741109</value>
					</ControlLinearNode>
					<ControlLinearNode>
						<t>0.45600000000000002</t>
						<value>0.15880103269810508</value>
					</ControlLinearNode>
					<ControlLinearNode>
						<t>0.46000000000000002</t>
						<value>0.1563326250965113</value>
					</ControlLinearNode>
					<ControlLinearNode>
						<t>0.46400000000000002</t>
						<value>0.1520053053286741</value>
					</ControlLinearNode>
					<ControlLinearNode>
						<t>0.46800000000000003</t>
						<value>0.14563736787399212</value>
					</ControlLinearNode>
					<ControlLinearNode>
						<t>0.47199999999999998</t>
						<value>0.13976438564256463</value>
					</ControlLinearNode>
					<ControlLinearNode>
						<t>0.47599999999999998</t>
						<value>0.13317189152521136</value>
					</ControlLinearNode>
					<ControlLinearNode>
						<t>0.47999999999999998</t>
						<value>0.12299065384194387</value>
					</ControlLinearNode>
					<ControlLinearNode>
						<t>0.48399999999999999</t>
						<value>0.10061065087477215</value>
					</ControlLinearNode>
					<ControlLinearNode>
						<t>0.48799999999999999</t>
						<value>0.072109817238632273</value>
					</ControlLinearNode>
					<ControlLinearNode>
						<t>0.49199999999999999</t>
						<value>0.053014054219702525</value>
					</ControlLinearNode>
					<ControlLinearNode>
						<t>0.496</t>
						<value>0.037754831797067782</value>
					</ControlLinearNode>
					<ControlLinearNode>
						<t>0.5</t>
						<value>0.02700701673947389</value>
					</ControlLinearNode>
					<ControlLinearNode>
						<t>0.504</t>
						<value>0.023928019577332434</value>
					</ControlLinearNode>
					<ControlLinearNode>
						<t>0.50800000000000001</t>
						<value>0.021671394479194032</value>
					</ControlLinearNode>
					<ControlLinearNode>
						<t>0.51200000000000001</t>
						<value>0.020998705909421669</value>
					</ControlLinearNode>
					<ControlLinearNode>
						<t>0.51600000000000001</t>
						<value>0.020265910542087089</value>
					</ControlLinearNode>
					<ControlLinearNode>
						<t>0.52000000000000002</t>
						<value>0.020250409656829983</value>
					</ControlLinearNode>
					<ControlLinearNode>
						<t>0.52400000000000002</t>
						<value>0.020274758909224606</value>
					</ControlLinearNode>
					<ControlLinearNode>
						<t>0.52800000000000002</t>
						<value>0.022592333549711352</value>
					</ControlLinearNode>
					<ControlLinearNode>
						<t>0.53200000000000003</t>
						<value>0.024447202346675252</value>
					</ControlLinearNode>
					<ControlLinearNode>
						<t>0.53600000000000003</t>
						<value>0.026282632234093196</value>
					</ControlLinearNode>
					<ControlLinearNode>
						<t>0.54000000000000004</t>
						<value>0.025378328202683362</value>
					</ControlLinearNode>
					<ControlLinearNode>
						<t>0.54400000000000004</t>
						<value>0.026130883089130853</value>
					</ControlLinearNode>
					<ControlLinearNode>
						<t>0.54800000000000004</t>
						<value>0.0219210256202075</value>
					</ControlLinearNode>
					<ControlLinearNode>
						<t>0.55200000000000005</t>
						<value>0.021140604475158073</value>
					</ControlLinearNode>
					<ControlLinearNode>
						<t>0.55600000000000005</t>
						<value>0.02244516679212424</value>
					</ControlLinearNode>
					<ControlLinearNode>
						<t>0.56000000000000005</t>
						<value>0.025150771459871428</value>
					</ControlLinearNode>
					<ControlLinearNode>
						<t>0.56399999999999995</t>
						<value>0.033554692974020757</value>
					</ControlLinearNode>
					<ControlLinearNode>
						<t>0.56799999999999995</t>
						<value>0.046290228096690721</value>
					</ControlLinearNode>
					<ControlLinearNode>
						<t>0.57199999999999995</t>
						<value>0.058914766919203582</value>
					</ControlLinearNode>
					<ControlLinearNode>
						<t>0.57599999999999996</t>
						<value>0.070719285406080523</value>
					</ControlLinearNode>
					<ControlLinearNode>
						<t>0.57999999999999996</t>
						<value>0.076585669811355325</value>
					</ControlLinearNode>
					<ControlLinearNode>
						<t>0.58399999999999996</t>
						<value>0.085631470855283567</value>
					</ControlLinearNode>
					<ControlLinearNode>
						<t>0.58799999999999997</t>
						<value>0.0895603150332102</value>
					</ControlLinearNode>
					<ControlLinearNode>
						<t>0.59199999999999997</t>
						<value>0.091951330427832531</value>
					</ControlLinearNode>
					<ControlLinearNode>
						<t>0.59599999999999997</t>
						<value>0.09317718020063788</value>
					</ControlLinearNode>
					<ControlLinearNode>
						<t>0.59999999999999998</t>
						<value>0.093757034132755546</value>
					</ControlLinearNode>
					<ControlLinearNode>
						<t>0.60399999999999998</t>
						<value>0.099253192594684805</value>
					</ControlLinearNode>
					<ControlLinearNode>
						<t>0.60799999999999998</t>
						<value>0.10491149211972783</value>
					</ControlLinearNode>
					<ControlLinearNode>
						<t>0.61199999999999999</t>
						<value>0.10904241548657394</value>
					</ControlLinearNode>
					<ControlLinearNode>
						<t>0.61599999999999999</t>
						<value>0.11157300163711904</value>
					</ControlLinearNode>
					<ControlLinearNode>
						<t>0.62</t>
						<value>0.11166696330019141</value>
					</ControlLinearNode>
					<ControlLinearNode>
						<t>0.624</t>
						<value>0.10973014008604191</value>
					</ControlLinearNode>
					<ControlLinearNode>
						<t>0.628</t>
						<value>0.10673670957171699</value>
					</ControlLinearNode>
					<ControlLinearNode>
						<t>0.63200000000000001</t>
						<value>0.10225481150326139</value>
					</ControlLinearNode>
					<ControlLinearNode>
						<t>0.63600000000000001</t>
						<value>0.097049048826079232</value>
					</ControlLinearNode>
					<ControlLinearNode>
						<t>0.64000000000000001</t>
						<value>0.091572878380912978</value>
					</ControlLinearNode>
					<ControlLinearNode>
						<t>0.64400000000000002</t>
						<value>0.084626292002917283</value>
					</ControlLinearNode>
					<ControlLinearNode>
						<t>0.64800000000000002</t>
						<value>0.075568502176845062</value>
					</ControlLinearNode>
					<ControlLinearNode>
						<t>0.65200000000000002</t>
						<value>0.065787560017337418</value>
					</ControlLinearNode>
					<ControlLinearNode>
						<t>0.65600000000000003</t>
						<value>0.052988491142661978</value>
					</ControlLinearNode>
					<ControlLinearNode>
						<t>0.66000000000000003</t>
						<value>0.036346466082065786</value>
					</ControlLinearNode>
					<ControlLinearNode>
						<t>0.66400000000000003</t>
						<value>0.021368339421553695</value>
					</ControlLinearNode>
					<ControlLinearNode>
						<t>0.66800000000000004</t>
						<value>0.02006439367824988</value>
					</ControlLinearNode>
					<ControlLinearNode>
						<t>0.67200000000000004</t>
						<value>0.020034070052722612</value>
					</ControlLinearNode>
					<ControlLinearNode>
						<t>0.67600000000000005</t>
						<value>0.020023149176240245</value>
					</ControlLinearNode>
					<ControlLinearNode>
						<t>0.68000000000000005</t>
						<value>0.020017954726562329</value>
					</ControlLinearNode>
					<ControlLinearNode>
						<t>0.68400000000000005</t>
						<value>0.020014798518193485</value>
					</ControlLinearNode>
					<ControlLinearNode>
						<t>0.68799999999999994</t>
						<value>0.020012722141759299</value>
					</ControlLinearNode>
					<ControlLinearNode>
						<t>0.69199999999999995</t>
						<value>0.020011247735687035</value>
					</ControlLinearNode>
					<ControlLinearNode>
						<t>0.69599999999999995</t>
						<value>0.020010292285643039</value>
					</ControlLinearNode>
					<ControlLinearNode>
						<t>0.69999999999999996</t>
						<value>0.020009948322672142</value>
					</ControlLinearNode>
					<ControlLinearNode>
						<t>0.70399999999999996</t>
						<value>0.020009804850477979</value>
					</ControlLinearNode>
					<ControlLinearNode>
						<t>0.70799999999999996</t>
						<value>0.020009838580027715</value>
					</ControlLinearNode>
					<ControlLinearNode>
						<t>0.71199999999999997</t>
						<value>0.020009993333908103</value>
					</ControlLinearNode>
					<ControlLinearNode>
						<t>0.71599999999999997</t>
						<value>0.020010382179724454</value>
					</ControlLinearNode>
					<ControlLinearNode>
						<t>0.71999999999999997</t>
						<value>0.020010981420589838</value>
					</ControlLinearNode>
					<ControlLinearNode>
						<t>0.72399999999999998</t>
						<value>0.020011912421802149</value>
					</ControlLinearNode>
					<ControlLinearNode>
						<t>0.72799999999999998</t>
						<value>0.020013167575821646</value>
					</ControlLinearNode>
					<ControlLinearNode>
						<t>0.73199999999999998</t>
						<value>0.020017736673331954</value>
					</ControlLinearNode>
					<ControlLinearNode>
						<t>0.73599999999999999</t>
						<value>0.020018604161222971</value>
					</ControlLinearNode>
					<ControlLinearNode>
						<t>0.73999999999999999</t>
						<value>0.020019994588530633</value>
					</ControlLinearNode>
					<ControlLinearNode>
						<t>0.74399999999999999</t>
						<value>0.020021736597749074</value>
					</ControlLinearNode>
					<ControlLinearNode>
						<t>0.748</t>
						<value>0.020023692393303962</value>
					</ControlLinearNode>
					<ControlLinearNode>
						<t>0.752</t>
						<value>0.020026178592484799</value>
					</ControlLinearNode>
					<ControlLinearNode>
						<t>0.75600000000000001</t>
						<value>0.020028979141162261</value>
					</ControlLinearNode>
					<ControlLinearNode>
						<t>0.76000000000000001</t>
						<value>0.020032275790805416</value>
					</ControlLinearNode>
					<ControlLinearNode>
						<t>0.76400000000000001</t>
						<value>0.020035188353676205</value>
					</ControlLinearNode>
					<ControlLinearNode>
						<t>0.76800000000000002</t>
						<value>0.020038910737125482</value>
					</ControlLinearNode>
					<ControlLinearNode>
						<t>0.77200000000000002</t>
						<value>0.020038525424719903</value>
					</ControlLinearNode>
					<ControlLinearNode>
						<t>0.77600000000000002</t>
						<value>0.020038272098703909</value>
					</ControlLinearNode>
					<ControlLinearNode>
						<t>0.78000000000000003</t>
						<value>0.020038734833908941</value>
					</ControlLinearNode>
					<ControlLinearNode>
						<t>0.78400000000000003</t>
						<value>0.02003938915210534</value>
					</ControlLinearNode>
					<ControlLinearNode>
						<t>0.78800000000000003</t>
						<value>0.020040104773761596</value>
					</ControlLinearNode>
					<ControlLinearNode>
						<t>0.79200000000000004</t>
						<value>0.02004098063275455</value>
					</ControlLinearNode>
					<ControlLinearNode>
						<t>0.79600000000000004</t>
						<value>0.020041997644503984</value>
					</ControlLinearNode>
					<ControlLinearNode>
						<t>0.80000000000000004</t>
						<value>0.020043170936713924</value>
					</ControlLinearNode>
					<ControlLinearNode>
						<t>0.80400000000000005</t>
						<value>0.020044681317975984</value>
					</ControlLinearNode>
					<ControlLinearNode>
						<t>0.80800000000000005</t>
						<value>0.02004630163234505</value>
					</ControlLinearNode>
					<ControlLinearNode>
						<t>0.81200000000000006</t>
						<value>0.020047979391186851</value>
					</ControlLinearNode>
					<ControlLinearNode>
						<t>0.81599999999999995</t>
						<value>0.020050065953938125</value>
					</ControlLinearNode>
					<ControlLinearNode>
						<t>0.81999999999999995</t>
						<value>0.020053703365054003</value>
					</ControlLinearNode>
					<ControlLinearNode>
						<t>0.82399999999999995</t>
						<value>0.020056747033413792</value>
					</ControlLinearNode>
					<ControlLinearNode>
						<t>0.82799999999999996</t>
						<value>0.020062558823052849</value>
					</ControlLinearNode>
					<ControlLinearNode>
						<t>0.83199999999999996</t>
						<value>0.02007436386644568</value>
					</ControlLinearNode>
					<ControlLinearNode>
						<t>0.83599999999999997</t>
						<value>0.020067680951338748</value>
					</ControlLinearNode>
					<ControlLinearNode>
						<t>0.83999999999999997</t>
						<value>0.020072637286795807</value>
					</ControlLinearNode>
					<ControlLinearNode>
						<t>0.84399999999999997</t>
						<value>0.020110085017938786</value>
					</ControlLinearNode>
					<ControlLinearNode>
						<t>0.84799999999999998</t>
						<value>0.020150814309787407</value>
					</ControlLinearNode>
					<ControlLinearNode>
						<t>0.85199999999999998</t>
						<value>0.020092275829617066</value>
					</ControlLinearNode>
					<ControlLinearNode>
						<t>0.85599999999999998</t>
						<value>0.020095801843731647</value>
					</ControlLinearNode>
					<ControlLinearNode>
						<t>0.85999999999999999</t>
						<value>0.020100931782211801</value>
					</ControlLinearNode>
					<ControlLinearNode>
						<t>0.86399999999999999</t>
						<value>0.02011862227098345</value>
					</ControlLinearNode>
					<ControlLinearNode>
						<t>0.86799999999999999</t>
						<value>0.020122494752953284</value>
					</ControlLinearNode>
					<ControlLinearNode>
						<t>0.872</t>
						<value>0.020231624047023094</value>
					</ControlLinearNode>
					<ControlLinearNode>
						<t>0.876</t>
						<value>0.020253043506810127</value>
					</ControlLinearNode>
					<ControlLinearNode>
						<t>0.88</t>
						<value>0.020341797628244861</value>
					</ControlLinearNode>
					<ControlLinearNode>
						<t>0.88400000000000001</t>
						<value>0.020477156993953534</value>
					</ControlLinearNode>
					<ControlLinearNode>
						<t>0.88800000000000001</t>
						<value>0.020617078302237718</value>
					</ControlLinearNode>
					<ControlLinearNode>
						<t>0.89200000000000002</t>
						<value>0.020594275981107475</value>
					</ControlLinearNode>
					<ControlLinearNode>
						<t>0.89600000000000002</t>
						<value>0.020247636129209937</value>
					</ControlLinearNode>
					<ControlLinearNode>
						<t>0.90000000000000002</t>
						<value>0.020234821801723202</value>
					</ControlLinearNode>
					<ControlLinearNode>
						<t>0.90400000000000003</t>
						<value>0.020253719836529502</value>
					</ControlLinearNode>
					<ControlLinearNode>
						<t>0.90800000000000003</t>
						<value>0.020736146733872328</value>
					</ControlLinearNode>
					<ControlLinearNode>
						<t>0.91200000000000003</t>
						<value>0.020252195588135964</value>
					</ControlLinearNode>
					<ControlLinearNode>
						<t>0.91600000000000004</t>
						<value>0.020482491377062529</value>
					</ControlLinearNode>
					<ControlLinearNode>
						<t>0.92000000000000004</t>
						<value>0.0202036201663124</value>
					</ControlLinearNode>
					<ControlLinearNode>
						<t>0.92400000000000004</t>
						<value>0.020435442981859508</value>
					</ControlLinearNode>
					<ControlLinearNode>
						<t>0.92800000000000005</t>
						<value>0.020309753545300038</value>
					</ControlLinearNode>
					<ControlLinearNode>
						<t>0.93200000000000005</t>
						<value>0.02020578406681867</value>
					</ControlLinearNode>
					<ControlLinearNode>
						<t>0.93600000000000005</t>
						<value>0.020734978781402374</value>
					</ControlLinearNode>
					<ControlLinearNode>
						<t>0.93999999999999995</t>
						<value>0.020793947427656525</value>
					</ControlLinearNode>
					<ControlLinearNode>
						<t>0.94399999999999995</t>
						<value>0.020756724796772499</value>
					</ControlLinearNode>
					<ControlLinearNode>
						<t>0.94799999999999995</t>
						<value>0.020729855079366494</value>
					</ControlLinearNode>
					<ControlLinearNode>
						<t>0.95199999999999996</t>
						<value>0.020205482783258281</value>
					</ControlLinearNode>
					<ControlLinearNode>
						<t>0.95599999999999996</t>
						<value>0.020759683660772927</value>
					</ControlLinearNode>
					<ControlLinearNode>
						<t>0.95999999999999996</t>
						<value>0.020610042137667286</value>
					</ControlLinearNode>
					<ControlLinearNode>
						<t>0.96399999999999997</t>
						<value>0.020746972377877239</value>
					</ControlLinearNode>
					<ControlLinearNode>
						<t>0.96799999999999997</t>
						<value>0.020190423033358572</value>
					</ControlLinearNode>
					<ControlLinearNode>
						<t>0.97199999999999998</t>
						<value>0.020179672420826578</value>
					</ControlLinearNode>
					<ControlLinearNode>
						<t>0.97599999999999998</t>
						<value>0.020245184601504578</value>
					</ControlLinearNode>
					<ControlLinearNode>
						<t>0.97999999999999998</t>
						<value>0.020179430819028583</value>
					</ControlLinearNode>
					<ControlLinearNode>
						<t>0.98399999999999999</t>
						<value>0.02037709272600198</value>
					</ControlLinearNode>
					<ControlLinearNode>
						<t>0.98799999999999999</t>
						<value>0.020172622488972468</value>
					</ControlLinearNode>
					<ControlLinearNode>
						<t>0.99199999999999999</t>
						<value>0.020170485157288618</value>
					</ControlLinearNode>
					<ControlLinearNode>
						<t>0.996</t>
						<value>0.020137735428482895</value>
					</ControlLinearNode>
					<ControlLinearNode>
						<t>1</t>
						<value>0.020349511735767559</value>
					</ControlLinearNode>
					<ControlLinearNode>
						<t>1.004</t>
						<value>0.020231560181761327</value>
					</ControlLinearNode>
					<ControlLinearNode>
						<t>1.008</t>
						<value>0.020180294355262741</value>
					</ControlLinearNode>
					<ControlLinearNode>
						<t>1.012</t>
						<value>0.020178166048422295</value>
					</ControlLinearNode>
					<ControlLinearNode>
						<t>1.016</t>
						<value>0.020181527886292447</value>
					</ControlLinearNode>
					<ControlLinearNode>
						<t>1.02</t>
						<value>0.020179315150796011</value>
					</ControlLinearNode>
					<ControlLinearNode>
						<t>1.024</t>
						<value>0.020142365218435501</value>
					</ControlLinearNode>
					<ControlLinearNode>
						<t>1.028</t>
						<value>0.020116910948129937</value>
					</ControlLinearNode>
					<ControlLinearNode>
						<t>1.032</t>
						<value>0.020110612117626613</value>
					</ControlLinearNode>
					<ControlLinearNode>
						<t>1.036</t>
						<value>0.020110460454291768</value>
					</ControlLinearNode>
					<ControlLinearNode>
						<t>1.04</t>
						<value>0.020107994281849166</value>
					</ControlLinearNode>
					<ControlLinearNode>
						<t>1.044</t>
						<value>0.020108029677449023</value>
					</ControlLinearNode>
					<ControlLinearNode>
						<t>1.048</t>
						<value>0.020108578924904745</value>
					</ControlLinearNode>
					<ControlLinearNode>
						<t>1.052</t>
						<value>0.020106553722452108</value>
					</ControlLinearNode>
					<ControlLinearNode>
						<t>1.056</t>
						<value>0.020111865392618635</value>
					</ControlLinearNode>
					<ControlLinearNode>
						<t>1.0600000000000001</t>
						<value>0.020112048471557616</value>
					</ControlLinearNode>
					<ControlLinearNode>
						<t>1.0640000000000001</t>
						<value>0.020102941709925198</value>
					</ControlLinearNode>
					<ControlLinearNode>
						<t>1.0680000000000001</t>
						<value>0.020101742087402227</value>
					</ControlLinearNode>
					<ControlLinearNode>
						<t>1.0720000000000001</t>
						<value>0.020107689822584308</value>
					</ControlLinearNode>
					<ControlLinearNode>
						<t>1.0760000000000001</t>
						<value>0.0201044036041081</value>
					</ControlLinearNode>
					<ControlLinearNode>
						<t>1.0800000000000001</t>
						<value>0.020112691750046114</value>
					</ControlLinearNode>
					<ControlLinearNode>
						<t>1.0840000000000001</t>
						<value>0.02009721089034671</value>
					</ControlLinearNode>
					<ControlLinearNode>
						<t>1.0880000000000001</t>
						<value>0.020099954795418994</value>
					</ControlLinearNode>
					<ControlLinearNode>
						<t>1.0920000000000001</t>
						<value>0.020096619897210125</value>
					</ControlLinearNode>
					<ControlLinearNode>
						<t>1.0960000000000001</t>
						<value>0.020093958570623904</value>
					</ControlLinearNode>
					<ControlLinearNode>
						<t>1.1000000000000001</t>
						<value>0.020093015038009678</value>
					</ControlLinearNode>
					<ControlLinearNode>
						<t>1.1040000000000001</t>
						<value>0.020118360495992541</value>
					</ControlLinearNode>
					<ControlLinearNode>
						<t>1.1080000000000001</t>
						<value>0.020108470972913874</value>
					</ControlLinearNode>
					<ControlLinearNode>
						<t>1.1120000000000001</t>
						<value>0.02013303822793848</value>
					</ControlLinearNode>
					<ControlLinearNode>
						<t>1.1160000000000001</t>
						<value>0.020090466201349747</value>
					</ControlLinearNode>
					<ControlLinearNode>
						<t>1.1200000000000001</t>
						<value>0.020100333612108449</value>
					</ControlLinearNode>
					<ControlLinearNode>
						<t>1.1240000000000001</t>
						<value>0.020097975726536266</value>
					</ControlLinearNode>
					<ControlLinearNode>
						<t>1.1279999999999999</t>
						<value>0.020108418039770225</value>
					</ControlLinearNode>
					<ControlLinearNode>
						<t>1.1319999999999999</t>
						<value>0.020091051653324997</value>
					</ControlLinearNode>
					<ControlLinearNode>
						<t>1.1359999999999999</t>
						<value>0.020117830704824518</value>
					</ControlLinearNode>
					<ControlLinearNode>
						<t>1.1399999999999999</t>
						<value>0.020090418625915939</value>
					</ControlLinearNode>
					<ControlLinearNode>
						<t>1.1439999999999999</t>
						<value>0.020113406737521697</value>
					</ControlLinearNode>
					<ControlLinearNode>
						<t>1.1479999999999999</t>
						<value>0.020078111795129902</value>
					</ControlLinearNode>
					<ControlLinearNode>
						<t>1.1519999999999999</t>
						<value>0.020074700350173395</value>
					</ControlLinearNode>
				</x_nodes>
				<min_nodes />
				<max_nodes />
				<kp>100</kp>
				<kv>20</kv>
			</ControlLinear>
			<ControlLinear name="FCM_r">
				<is_model_control>true</is_model_control>
				<extrapolate>true</extrapolate>
				<default_min>0.02</default_min>
				<default_max>1</default_max>
				<filter_on>false</filter_on>
				<use_steps>false</use_steps>
				<x_nodes>
					<ControlLinearNode>
						<t>0</t>
						<value>0.020143662296391401</value>
					</ControlLinearNode>
					<ControlLinearNode>
						<t>0.0040000000000000001</t>
						<value>0.020138227333267058</value>
					</ControlLinearNode>
					<ControlLinearNode>
						<t>0.0080000000000000002</t>
						<value>0.020132102912688264</value>
					</ControlLinearNode>
					<ControlLinearNode>
						<t>0.012</t>
						<value>0.020125532922163951</value>
					</ControlLinearNode>
					<ControlLinearNode>
						<t>0.016</t>
						<value>0.020118786215008441</value>
					</ControlLinearNode>
					<ControlLinearNode>
						<t>0.02</t>
						<value>0.020111880290336389</value>
					</ControlLinearNode>
					<ControlLinearNode>
						<t>0.024</t>
						<value>0.02010559150332944</value>
					</ControlLinearNode>
					<ControlLinearNode>
						<t>0.028000000000000001</t>
						<value>0.020098735952530766</value>
					</ControlLinearNode>
					<ControlLinearNode>
						<t>0.032000000000000001</t>
						<value>0.020092782872614307</value>
					</ControlLinearNode>
					<ControlLinearNode>
						<t>0.035999999999999997</t>
						<value>0.020087375169958489</value>
					</ControlLinearNode>
					<ControlLinearNode>
						<t>0.040000000000000001</t>
						<value>0.020082402676549392</value>
					</ControlLinearNode>
					<ControlLinearNode>
						<t>0.043999999999999997</t>
						<value>0.020077720311400503</value>
					</ControlLinearNode>
					<ControlLinearNode>
						<t>0.048000000000000001</t>
						<value>0.02007353134818874</value>
					</ControlLinearNode>
					<ControlLinearNode>
						<t>0.051999999999999998</t>
						<value>0.020070654919698654</value>
					</ControlLinearNode>
					<ControlLinearNode>
						<t>0.056000000000000001</t>
						<value>0.020065466450063661</value>
					</ControlLinearNode>
					<ControlLinearNode>
						<t>0.059999999999999998</t>
						<value>0.02006169327411474</value>
					</ControlLinearNode>
					<ControlLinearNode>
						<t>0.064000000000000001</t>
						<value>0.020058065750180768</value>
					</ControlLinearNode>
					<ControlLinearNode>
						<t>0.068000000000000005</t>
						<value>0.020054567059938057</value>
					</ControlLinearNode>
					<ControlLinearNode>
						<t>0.071999999999999995</t>
						<value>0.020051188916233535</value>
					</ControlLinearNode>
					<ControlLinearNode>
						<t>0.075999999999999998</t>
						<value>0.020047937362032513</value>
					</ControlLinearNode>
					<ControlLinearNode>
						<t>0.080000000000000002</t>
						<value>0.020044828369112026</value>
					</ControlLinearNode>
					<ControlLinearNode>
						<t>0.084000000000000005</t>
						<value>0.02004175763097631</value>
					</ControlLinearNode>
					<ControlLinearNode>
						<t>0.087999999999999995</t>
						<value>0.020038811916287598</value>
					</ControlLinearNode>
					<ControlLinearNode>
						<t>0.091999999999999998</t>
						<value>0.020036131430022457</value>
					</ControlLinearNode>
					<ControlLinearNode>
						<t>0.096000000000000002</t>
						<value>0.0200334205523095</value>
					</ControlLinearNode>
					<ControlLinearNode>
						<t>0.10000000000000001</t>
						<value>0.020030876502958053</value>
					</ControlLinearNode>
					<ControlLinearNode>
						<t>0.104</t>
						<value>0.02002872669372684</value>
					</ControlLinearNode>
					<ControlLinearNode>
						<t>0.108</t>
						<value>0.020026450808701371</value>
					</ControlLinearNode>
					<ControlLinearNode>
						<t>0.112</t>
						<value>0.020024354366729669</value>
					</ControlLinearNode>
					<ControlLinearNode>
						<t>0.11600000000000001</t>
						<value>0.020022434727865832</value>
					</ControlLinearNode>
					<ControlLinearNode>
						<t>0.12</t>
						<value>0.020020515810017275</value>
					</ControlLinearNode>
					<ControlLinearNode>
						<t>0.124</t>
						<value>0.020019365362789057</value>
					</ControlLinearNode>
					<ControlLinearNode>
						<t>0.128</t>
						<value>0.020018087596825222</value>
					</ControlLinearNode>
					<ControlLinearNode>
						<t>0.13200000000000001</t>
						<value>0.02001706511632792</value>
					</ControlLinearNode>
					<ControlLinearNode>
						<t>0.13600000000000001</t>
						<value>0.020016152335148068</value>
					</ControlLinearNode>
					<ControlLinearNode>
						<t>0.14000000000000001</t>
						<value>0.020015208473182906</value>
					</ControlLinearNode>
					<ControlLinearNode>
						<t>0.14399999999999999</t>
						<value>0.02001440119948282</value>
					</ControlLinearNode>
					<ControlLinearNode>
						<t>0.14799999999999999</t>
						<value>0.02001355545470734</value>
					</ControlLinearNode>
					<ControlLinearNode>
						<t>0.152</t>
						<value>0.020012784902623086</value>
					</ControlLinearNode>
					<ControlLinearNode>
						<t>0.156</t>
						<value>0.020012056134384539</value>
					</ControlLinearNode>
					<ControlLinearNode>
						<t>0.16</t>
						<value>0.020011425696806286</value>
					</ControlLinearNode>
					<ControlLinearNode>
						<t>0.16400000000000001</t>
						<value>0.020010795876694382</value>
					</ControlLinearNode>
					<ControlLinearNode>
						<t>0.16800000000000001</t>
						<value>0.020010264587448603</value>
					</ControlLinearNode>
					<ControlLinearNode>
						<t>0.17199999999999999</t>
						<value>0.020009752217050095</value>
					</ControlLinearNode>
					<ControlLinearNode>
						<t>0.17599999999999999</t>
						<value>0.020009262866600652</value>
					</ControlLinearNode>
					<ControlLinearNode>
						<t>0.17999999999999999</t>
						<value>0.020008802342902844</value>
					</ControlLinearNode>
					<ControlLinearNode>
						<t>0.184</t>
						<value>0.020008342828653828</value>
					</ControlLinearNode>
					<ControlLinearNode>
						<t>0.188</t>
						<value>0.020007822897813745</value>
					</ControlLinearNode>
					<ControlLinearNode>
						<t>0.192</t>
						<value>0.020007332055486299</value>
					</ControlLinearNode>
					<ControlLinearNode>
						<t>0.19600000000000001</t>
						<value>0.020006897464780099</value>
					</ControlLinearNode>
					<ControlLinearNode>
						<t>0.20000000000000001</t>
						<value>0.020006526444257294</value>
					</ControlLinearNode>
					<ControlLinearNode>
						<t>0.20399999999999999</t>
						<value>0.020006179161825302</value>
					</ControlLinearNode>
					<ControlLinearNode>
						<t>0.20799999999999999</t>
[truncated: 1,571,526 more chars]
