# Supplementary material for: Hindlimb kinematics, kinetics and muscle dynamics during sit-to-stand and sit-to-walk transitions in emus (Dromaius novaehollandiae)
Source: J Exp Biol. 2024 Dec 2;227(24):jeb247519. doi: 10.1242/jeb.247519 (PMC11708823; doi:10.1242/jeb.247519)
Supplement: Dataset 1. [file jexbio-227-247519-Dataset1.zip › Dataset1/DataS1/Static Simulation/sts_exemplar_trial_STO_nominal/emu_osimm_tuneTSL_scaledR_STO_nominal_sts_force.sto]

ModelForces
version=1
nRows=289
nColumns=74
inDegrees=no

This file contains the forces exerted on a model during a simulation.

A force is a generalized force, meaning that it can be either a force (N) or a torque (Nm).

Units are S.I. units (second, meters, Newtons, ...)
If the header above contains a line with 'inDegrees', this indicates whether rotational values are in degrees (yes) or radians (no).

endheader
time	IC_r	ILPR_r	ILPOa_r	ILPOp_r	AMB_r	FMTL_r	FMTI_r	FMTM_r	ILFB_r	FCLP_r	FCLA_r	FCM_r	IFE_r	ITCr_r	ITM_r	ITCaa_r	ITCap_r	ISF_r	IFI_r	OMII_r	OMIP_r	CFP_r	PIFML_r	GL_r	GI_r	GM_r	FL_r	TCf_r	TCt_r	EDL_r	FDL_r	FHL_r	FP2_r	FPP2_r	FP3_r	FPP3_r	FP4_r	MY	MX	MZ	FY	FZ	FX	Hip_flexion_reserve	Hip_abduction_reserve	Hip_rotation_reserve	Knee_flexion_reserve	Knee_abduction_reserve	Knee_rotation_reserve	Ankle_flexion_reserve	Ankle_abduction_reserve	Ankle_rotation_reserve	MTP_flexion_reserve	MTP_abduction_reserve	MTP_rotation_reserve	Pes_R_ExternalForce_pes_Fx	Pes_R_ExternalForce_pes_Fy	Pes_R_ExternalForce_pes_Fz	Pes_R_ExternalForce_pes_px	Pes_R_ExternalForce_pes_py	Pes_R_ExternalForce_pes_pz	Pes_R_ExternalForce_pes_Tx	Pes_R_ExternalForce_pes_Ty	Pes_R_ExternalForce_pes_Tz	Digits_R_ExternalForce_digits_Fx	Digits_R_ExternalForce_digits_Fy	Digits_R_ExternalForce_digits_Fz	Digits_R_ExternalForce_digits_px	Digits_R_ExternalForce_digits_py	Digits_R_ExternalForce_digits_pz	Digits_R_ExternalForce_digits_Tx	Digits_R_ExternalForce_digits_Ty	Digits_R_ExternalForce_digits_Tz
      0.00000000	     50.66969730	    106.97345191	     31.17166039	     29.66800125	      6.46189903	     27.73610007	     49.68097408	      7.47566924	     13.23151983	      6.62728492	      2.36501221	      5.78343458	      3.34933538	    159.30885974	      0.56886603	     34.30418475	     15.05567908	      0.56232159	      0.87109625	     58.35699811	    305.72528093	     30.52491647	     96.94219680	     31.91497907	      4.85677828	    885.63782106	    508.45540221	    118.32995742	     94.99601441	    429.57026222	     11.17106436	      3.05563219	      1.98602857	      0.65739740	     39.65079762	     12.15179675	      6.31965526	      0.20078161	      6.04495719	     -4.50447573	     -1.83296985	      0.00801642	     -2.14946079	     -0.05106510	      0.02727568	     -0.01720052	      0.17810121	      0.22759670	     -0.15706684	     -0.42086036	     -0.43298737	      1.00302562	      0.21100881	      1.15023032	     -2.23651679	      0.34087621	     22.75525173	      0.00000000	     -0.00270957	     -0.07109822	     -0.01853162	      0.00000000	     -0.05512747	      0.00000000	      1.77883502	    118.74644470	      0.00000000	      0.00264408	     -0.04342798	      0.00472892	      0.00000000	     -0.28767825	      0.00000000
      0.00400000	     51.35334585	    107.72295229	     31.05741950	     29.61334066	      6.46938917	     27.74318050	     50.16723611	      7.47545057	     13.23360922	      6.63057369	      2.37246903	      5.78849812	      3.34469029	    158.62733565	      0.56759110	     34.30151122	     15.16655593	      0.56216359	      0.87096303	     58.72048941	    307.29257514	     30.84382453	     97.13467463	     31.91273275	      4.85621888	    884.18282482	    507.79403618	    118.25850713	     94.83659935	    429.53187538	     11.17481491	      3.06181111	      1.98546177	      0.65743540	     40.06232368	     12.15120190	      6.31893772	      0.15384507	      6.03724069	     -4.54592122	     -2.63465659	     -0.17431255	     -2.49654333	     -0.05117019	      0.02711001	     -0.01736906	      0.17965089	      0.22902835	     -0.15688059	     -0.41882819	     -0.43112564	      0.99497262	      0.20977751	      1.14400773	     -2.23547881	      0.34439048	     22.84442929	      0.00000000	     -0.00268888	     -0.07107820	     -0.01851078	      0.00000000	     -0.05387427	      0.00000000	      1.78815997	    118.61388860	      0.00000000	      0.00265650	     -0.04342093	      0.00474428	      0.00000000	     -0.27972843	      0.00000000
      0.00800000	     52.14891063	    108.57406112	     30.95336304	     29.56314972	      6.47725637	     27.75404225	     50.66634317	      7.47594477	     13.23554134	      6.63578310	      2.38046085	      5.79767843	      3.33862150	    157.89500811	      0.56675627	     34.31317332	     15.28146401	      0.56262673	      0.87070666	     59.12729232	    309.10175722	     31.13399600	     97.42158678	     31.90809522	      4.85474330	    883.09629570	    506.96829968	    118.24420812	     94.72189130	    429.39492622	     11.17830958	      3.09929302	      1.98436331	      0.65749067	     40.47059766	     12.16327441	      6.32220891	      0.10404691	      6.03142790	     -4.57664827	     -3.44618354	     -0.35463320	     -2.81111013	     -0.05133538	      0.02693813	     -0.01742840	      0.18113284	      0.23048405	     -0.15672319	     -0.41743723	     -0.42996545	      0.98952341	      0.20892082	      1.13828891	     -2.23388898	      0.34639148	     22.94341447	      0.00000000	     -0.00266738	     -0.07105845	     -0.01848987	      0.00000000	     -0.05271632	      0.00000000	      1.78908238	    118.50077430	      0.00000000	      0.00266880	     -0.04341387	      0.00475973	      0.00000000	     -0.27227526	      0.00000000
      0.01200000	     53.06352855	    109.53902352	     30.86176932	     29.51975739	      6.48581806	     27.77019446	     51.18492574	      7.47708689	     13.23725357	      6.64281727	      2.38937526	      5.81082187	      3.33112866	    157.11115949	      0.56565948	     34.34063291	     15.40543329	      0.56365815	      0.87032259	     59.58114998	    311.17570069	     31.39983523	     97.79860094	     31.90107867	      4.85237063	    882.37345668	    506.06152700	    118.27241007	     94.63989917	    429.19204640	     11.18149795	      3.11777584	      1.98274840	      0.65756549	     40.87680347	     12.18723415	      6.32925541	      0.04774228	      6.02750918	     -4.58851114	     -4.25183442	     -0.53099427	     -3.06882874	     -0.05148772	      0.02678407	     -0.01744457	      0.18259615	      0.23206515	     -0.15662031	     -0.41655273	     -0.42933641	      0.98614874	      0.20843460	      1.13325954	     -2.23199930	      0.34652615	     23.05334484	      0.00000000	     -0.00264556	     -0.07103922	     -0.01846877	      0.00000000	     -0.05168549	      0.00000000	      1.77986782	    118.40926580	      0.00000000	      0.00268075	     -0.04340676	      0.00477544	      0.00000000	     -0.26547299	      0.00000000
      0.01600000	     54.10021692	    110.62887438	     30.78310231	     29.48396243	      6.49558790	     27.79389577	     51.73109861	      7.47876097	     13.23865003	      6.65150399	      2.39907455	      5.82760908	      3.32217062	    156.27389672	      0.56428257	     34.38810833	     15.54333084	      0.56520697	      0.86982129	     60.08954123	    313.53479590	     31.64796374	     98.25247175	     31.89165293	      4.84912585	    881.91330980	    505.17855844	    118.33297579	     94.57852902	    429.00921264	     11.18459299	      3.12832092	      1.98063802	      0.65765992	     41.25641231	     12.22199792	      6.33978603	     -0.01837780	      6.02553355	     -4.57370456	     -5.03642293	     -0.70126780	     -3.24641080	     -0.05165602	      0.02664707	     -0.01741335	      0.18406638	      0.23380233	     -0.15658753	     -0.41599257	     -0.42904189	      0.98396677	      0.20815721	      1.12914168	     -2.23026211	      0.34435509	     23.17546615	      0.00000000	     -0.00262380	     -0.07102078	     -0.01844735	      0.00000000	     -0.05082159	      0.00000000	      1.75839265	    118.34170770	      0.00000000	      0.00269221	     -0.04339958	      0.00479161	      0.00000000	     -0.25951208	      0.00000000
      0.02000000	     55.26588147	    111.85616699	     30.71961780	     29.45806983	      6.50759354	     27.82706793	     52.31218368	      7.48078323	     13.23960398	      6.66159960	      2.41045732	      5.84749831	      3.31165359	    155.38068733	      0.56259865	     34.45955668	     15.70201066	      0.56720161	      0.86920325	     60.65518550	    316.21273091	     31.88310585	     98.77086166	     31.87981120	      4.84503294	    881.65887663	    504.40300346	    118.41810576	     94.53147429	    428.90484506	     11.18761270	      3.13579209	      1.97805425	      0.65776737	     41.58701168	     12.26617928	      6.35343297	     -0.09718329	      6.02558445	     -4.52498568	     -5.78546144	     -0.86305366	     -3.32254957	     -0.05174345	      0.02653575	     -0.01738467	      0.18561198	      0.23574504	     -0.15661074	     -0.41556518	     -0.42883462	      0.98245217	      0.20807046	      1.12614206	     -2.22898700	      0.33937359	     23.31122678	      0.00000000	     -0.00260265	     -0.07100337	     -0.01842555	      0.00000000	     -0.05017025	      0.00000000	      1.72226436	    118.30058870	      0.00000000	      0.00270285	     -0.04339231	      0.00480840	      0.00000000	     -0.25460564	      0.00000000
      0.02400000	     56.56981396	    113.23000117	     30.67249988	     29.44395696	      6.52166334	     27.87357625	     52.94134511	      7.48303126	     13.23998871	      6.67281185	      2.42252138	      5.87005187	      3.29953684	    154.42479804	      0.56065108	     34.56270825	     15.88516047	      0.56959707	      0.86853100	     61.28974667	    319.23799246	     32.11631808	     99.33686902	     31.86568680	      4.84016696	    881.60070413	    503.76177436	    118.52685105	     94.49589234	    428.90500948	     11.19086439	      3.15834739	      1.97506020	      0.65790430	     41.84357647	     12.31812387	      6.36977738	     -0.19100188	      6.02783631	     -4.43592075	     -6.48533105	     -1.01360902	     -3.27888904	     -0.05184331	      0.02643646	     -0.01731736	      0.18725660	      0.23792437	     -0.15670598	     -0.41529029	     -0.42874337	      0.98148600	      0.20809331	      1.12443345	     -2.22831288	      0.33103755	     23.46233319	      0.00000000	     -0.00258255	     -0.07098728	     -0.01840323	      0.00000000	     -0.04978215	      0.00000000	      1.66897061	    118.28852730	      0.00000000	      0.00271248	     -0.04338496	      0.00482598	      0.00000000	     -0.25098346	      0.00000000
      0.02800000	     57.81055942	    115.42081638	     30.91826301	     29.65848462	      6.54959818	     28.08005439	     53.53471967	      7.48511051	     13.23965231	      6.68478993	      2.43082345	      5.89418385	      3.28564756	    153.95785050	      0.55835602	     34.72901319	     16.05363888	      0.57227428	      0.86779583	     62.03318286	    322.87264227	     32.24072278	     99.84732756	     31.84924839	      4.83455831	    878.96334612	    507.29181811	    118.21435597	     94.05773976	    429.95534161	     11.19185692	      3.11348248	      1.97174374	      0.65808737	     41.62926153	     12.37589642	      6.38831854	     -0.30122536	      6.00974599	     -4.29667296	     -7.12351399	     -1.14986645	     -3.10092683	     -0.05206433	      0.02648616	     -0.01718635	      0.18884790	      0.24036360	     -0.15787943	     -0.41551066	     -0.42915102	      0.98647623	      0.20840013	      1.12423342	     -2.21910847	      0.32057233	     23.76287199	      0.00000000	     -0.00278568	     -0.07095384	     -0.01867012	      0.00000000	     -0.04999106	      0.00000000	      1.59425214	    118.17616660	      0.00000000	      0.00257567	     -0.04342330	      0.00456009	      0.00000000	     -0.24861269	      0.00000000
      0.03200000	     59.44644277	    117.15187541	     30.95379201	     29.71291859	      6.57251631	     28.18225817	     54.28602063	      7.48694516	     13.23843662	      6.69715227	      2.44444244	      5.91954984	      3.26986279	    152.88794663	      0.55562793	     34.90885049	     16.29939146	      0.57512983	      0.86697277	     62.84025190	    326.72492581	     32.48839152	    100.45989925	     31.83065638	      4.82826485	    879.54330369	    506.68029395	    118.36746683	     94.07339549	    430.18607962	     11.19359561	      3.10409614	      1.96805080	      0.65825909	     41.67218831	     12.43735581	      6.40852578	     -0.42948246	      6.01465776	     -4.11136642	     -7.68897210	     -1.26859765	     -2.77871335	     -0.05226577	      0.02642744	     -0.01704987	      0.19078055	      0.24342861	     -0.15830839	     -0.41628290	     -0.43013066	      0.98971005	      0.20924560	      1.12631792	     -2.21783121	      0.30346732	     23.92769588	      0.00000000	     -0.00280811	     -0.07094745	     -0.01859498	      0.00000000	     -0.05025275	      0.00000000	      1.49977457	    118.25375370	      0.00000000	      0.00256729	     -0.04340922	      0.00463049	      0.00000000	     -0.24835558	      0.00000000
      0.03600000	     61.27479057	    119.01107570	     30.94532579	     29.73483491	      6.60015612	     28.28620939	     55.15492892	      7.48819962	     13.23622039	      6.70950806	      2.46069373	      5.94528043	      3.25206561	    151.65916984	      0.55248623	     35.13278630	     16.59518068	      0.57807647	      0.86611885	     63.74347920	    331.03034879	     32.78300731	    101.11354713	     31.80994082	      4.82135918	    880.49228857	    506.33884271	    118.58114460	     94.10333065	    430.34143854	     11.19613053	      3.12109902	      1.96406395	      0.65843618	     41.65432976	     12.50025123	      6.42984099	     -0.57587755	      6.02665825	     -3.87426799	     -8.17264556	     -1.36663764	     -2.30735062	     -0.05247245	      0.02636894	     -0.01691714	      0.19308527	      0.24681306	     -0.15866931	     -0.41695420	     -0.43088476	      0.99221040	      0.20990567	      1.12920226	     -2.21971340	      0.28171855	     24.14110708	      0.00000000	     -0.00279176	     -0.07093663	     -0.01857250	      0.00000000	     -0.05101636	      0.00000000	      1.38101518	    118.34234960	      0.00000000	      0.00258381	     -0.04340128	      0.00465008	      0.00000000	     -0.25008778	      0.00000000
      0.04000000	     63.30340821	    121.06066629	     30.97195740	     29.78891417	      6.63408034	     28.42583626	     56.11988022	      7.48855433	     13.23290930	      6.72146136	      2.47759003	      5.97062101	      3.23213694	    150.34764420	      0.54919262	     35.40604240	     16.93145938	      0.58101345	      0.86526004	     64.75364320	    335.82570740	     33.10932607	    101.77313059	     31.78727436	      4.81393145	    881.95281178	    506.01993420	    118.83934528	     94.17594507	    430.48833018	     11.19762648	      3.14652245	      1.95987749	      0.65863242	     41.49481964	     12.56229003	      6.45167696	     -0.73997506	      6.04141933	     -3.58421458	     -8.56790156	     -1.44101191	     -1.68749945	     -0.05275901	      0.02632885	     -0.01676169	      0.19568071	      0.25078784	     -0.15919876	     -0.41849706	     -0.43252854	      0.99830326	      0.21121884	      1.13405744	     -2.22112778	      0.25445244	     24.37600687	      0.00000000	     -0.00278302	     -0.07092906	     -0.01854199	      0.00000000	     -0.05228481	      0.00000000	      1.23671327	    118.47452240	      0.00000000	      0.00259299	     -0.04339244	      0.00467825	      0.00000000	     -0.25411945	      0.00000000
      0.04400000	     65.55975582	    123.31485394	     31.02437161	     29.86997055	      6.67600647	     28.60340042	     57.20385680	      7.48767182	     13.22844209	      6.73262780	      2.49617397	      5.99487795	      3.20995376	    148.93575419	      0.54485094	     35.72707643	     17.31039517	      0.58381666	      0.86439413	     65.88010469	    341.16200630	     33.47959553	    102.45362087	     31.76274356	      4.80605676	    883.96289512	    505.80502380	    119.13617927	     94.28389013	    430.61253726	     11.19828932	      3.10355561	      1.95554226	      0.65883887	     41.21823760	     12.62127168	      6.47345127	     -0.92063414	      6.06003711	     -3.24257406	     -8.87081364	     -1.48894661	     -0.92605066	     -0.05316227	      0.02630919	     -0.01658222	      0.19863187	      0.25544821	     -0.15990711	     -0.42082752	     -0.43496510	      1.00745470	      0.21304105	      1.14096827	     -2.22272105	      0.22127820	     24.63966941	      0.00000000	     -0.00277743	     -0.07092410	     -0.01851090	      0.00000000	     -0.05413065	      0.00000000	      1.06552999	    118.64840930	      0.00000000	      0.00259948	     -0.04338357	      0.00470763	      0.00000000	     -0.26065752	      0.00000000
      0.04800000	     68.03408052	    125.77608326	     31.09502010	     29.97187616	      6.72647369	     28.82092104	     58.41013398	      7.48522230	     13.22281925	      6.74265800	      2.51748940	      6.01755534	      3.18543689	    147.41730176	      0.55258595	     36.09494449	     17.72877690	      0.58957578	      0.86723702	     67.11828242	    347.03813560	     33.89331423	    103.14568754	     31.73651928	      4.79783059	    886.54754490	    505.52062667	    119.51192507	     94.45162328	    430.67625820	     11.19914819	      3.23254818	      1.95111844	      0.65905303	     40.72711556	     12.67521511	      6.49461025	     -1.11585152	      6.08288759	     -2.85304212	     -9.08035018	     -1.50785258	     -0.03692764	     -0.05362773	      0.02632317	     -0.01641596	      0.20198774	      0.26077763	     -0.16078077	     -0.42423043	     -0.43851966	      1.02105920	      0.21564448	      1.14973010	     -2.22402228	      0.18177432	     24.93518632	      0.00000000	     -0.00277550	     -0.07092202	     -0.01847900	      0.00000000	     -0.05661248	      0.00000000	      0.86651885	    118.86612870	      0.00000000	      0.00260291	     -0.04337462	      0.00473857	      0.00000000	     -0.26987193	      0.00000000
      0.05200000	     70.77195044	    128.47768229	     31.19080774	     30.10363260	      6.78874025	     29.08844406	     59.76197175	      7.48087516	     13.21611727	      6.75125593	      2.54262323	      6.03845415	      3.15853328	    145.79492069	      0.55774882	     36.51010075	     18.18479384	      0.59654778	      0.87237587	     68.49477364	    353.52096649	     34.36409990	    103.87816187	     31.70875497	      4.78934750	    889.76957651	    505.33889949	    119.93157415	     94.66236197	    430.68996742	     11.20096714	      3.26823788	      1.94666511	      0.65929015	     40.11409676	     12.72245754	      6.51464775	     -1.32269978	      6.11035482	     -2.42179315	     -9.19852232	     -1.49533243	      0.95827326	     -0.05425128	      0.02634804	     -0.01622178	      0.20585464	      0.26692822	     -0.16185798	     -0.42859555	     -0.44301549	      1.03847946	      0.21891440	      1.16073749	     -2.22539519	      0.13552527	     25.26576510	      0.00000000	     -0.00277752	     -0.07092305	     -0.01844621	      0.00000000	     -0.05978328	      0.00000000	      0.63900855	    119.12936700	      0.00000000	      0.00260312	     -0.04336559	      0.00477119	      0.00000000	     -0.28188121	      0.00000000
      0.05600000	     73.59747876	    131.38834726	     31.31350387	     30.25746814	      6.86121473	     29.41351600	     61.20400340	      7.47428289	     13.20850672	      6.75820271	      2.56100798	      6.05615942	      3.12913921	    144.23713587	      0.52925546	     37.00406933	     18.69201988	      0.59068154	      0.86197112	     69.94323581	    360.43389820	     34.85610017	    104.62419394	     31.67962746	      4.78071091	    892.98129033	    507.46285340	    120.27942453	     94.75144941	    430.68700197	     11.19612847	      2.89247743	      1.94220362	      0.65947384	     39.50820475	     12.76173096	      6.53313799	     -1.53732197	      6.14059905	     -1.96525680	     -9.23009425	     -1.44921359	      2.03088604	     -0.05496464	      0.02645343	     -0.01603390	      0.21010399	      0.27339710	     -0.16319039	     -0.43319047	     -0.44754068	      1.05746036	      0.22197930	      1.17225886	     -2.22878090	      0.08238839	     25.72469977	      0.00000000	     -0.00275593	     -0.07090345	     -0.01865716	      0.00000000	     -0.06391516	      0.00000000	      0.38223956	    119.34931220	      0.00000000	      0.00259579	     -0.04339076	      0.00456265	      0.00000000	     -0.29653330	      0.00000000
      0.06000000	     76.92031920	    134.60877323	     31.43897327	     30.43663317	      6.94466532	     29.79020229	     62.89518903	      7.46519301	     13.20026364	      6.76336680	      2.58780979	      6.07159133	      3.09730709	    142.37721572	      0.52295798	     37.51168309	     19.22014097	      0.59227307	      0.86126115	     71.59340362	    368.25619122	     35.46617526	    105.50020176	     31.64937422	      4.77202091	    897.61900118	    507.26064200	    120.82269781	     95.07179562	    430.57833086	     11.19374028	      2.79649963	      1.93783700	      0.65968041	     38.64249592	     12.79214871	      6.54972086	     -1.75511907	      6.17953684	     -1.47711858	     -9.18131417	     -1.36761449	      3.14821702	     -0.05580779	      0.02655434	     -0.01589257	      0.21516641	      0.28147731	     -0.16470112	     -0.43958539	     -0.45404685	      1.08279381	      0.22665833	      1.18784729	     -2.23090518	      0.02109652	     26.12697280	      0.00000000	     -0.00276687	     -0.07091304	     -0.01860352	      0.00000000	     -0.06859792	      0.00000000	      0.09666516	    119.71492440	      0.00000000	      0.00259762	     -0.04337834	      0.00461893	      0.00000000	     -0.31431866	      0.00000000
      0.06400000	     80.53591135	    138.15129476	     31.59478415	     30.65335831	      7.04351177	     30.23913285	     64.76021760	      7.45328604	     13.19177039	      6.76671369	      2.61775834	      6.08427337	      3.06306522	    140.43939440	      0.51609173	     38.06385032	     19.77697796	      0.59346835	      0.86061461	     73.39447427	    376.79118499	     36.14341712	    106.45785566	     31.61829789	      4.76338954	    902.90184692	    507.19553265	    121.42344994	     95.44058792	    430.37903487	     11.19046969	      2.69903629	      1.93358774	      0.65987869	     37.60804573	     12.81318802	      6.56413652	     -1.97093777	      6.22314886	     -0.97524529	     -9.05806413	     -1.24904312	      4.27801641	     -0.05677867	      0.02670827	     -0.01577812	      0.22087073	      0.29058948	     -0.16651076	     -0.44741317	     -0.46202252	      1.11412137	      0.23232798	      1.20555561	     -2.23200296	     -0.04835081	     26.57864444	      0.00000000	     -0.00278851	     -0.07092525	     -0.01856188	      0.00000000	     -0.07412202	      0.00000000	     -0.21852359	    120.12334980	      0.00000000	      0.00258849	     -0.04336787	      0.00466423	      0.00000000	     -0.33499774	      0.00000000
      0.06800000	     84.47087947	    142.02259356	     31.76385768	     30.89592825	      7.15524788	     30.75681495	     66.81765517	      7.43831908	     13.18349916	      6.76828886	      2.65052885	      6.09418341	      3.02654007	    138.40460587	      0.50869928	     38.65631622	     20.35855881	      0.59425929	      0.86003363	     75.34881185	    386.08419810	     36.90017598	    107.52742378	     31.58659045	      4.75492792	    908.89003296	    507.09568976	    122.10373343	     95.87656067	    430.07289500	     11.18631242	      2.62473101	      1.92949023	      0.66006082	     36.41682843	     12.82457513	      6.57618020	     -2.17932447	      6.27299458	     -0.46825783	     -8.86459660	     -1.09250444	      5.39162548	     -0.05789992	      0.02690097	     -0.01569084	      0.22731915	      0.30082730	     -0.16859087	     -0.45667033	     -0.47146037	      1.15116716	      0.23898383	      1.22539204	     -2.23261369	     -0.12655594	     27.07669680	      0.00000000	     -0.00281475	     -0.07094124	     -0.01851859	      0.00000000	     -0.08051761	      0.00000000	     -0.56358773	    120.57983220	      0.00000000	      0.00257535	     -0.04335711	      0.00471222	      0.00000000	     -0.35856661	      0.00000000
      0.07200000	     88.73385483	    146.25678898	     31.94091263	     31.16135554	      7.28199820	     31.34776297	     69.07953276	      7.42008454	     13.17599271	      6.76820181	      2.68705137	      6.10134936	      2.98795501	    136.28567532	      0.50082757	     39.28776534	     20.96478379	      0.59464371	      0.85952047	     77.47063790	    396.17433289	     37.74592734	    108.72532539	     31.55460132	      4.74675283	    915.59304736	    506.93231008	    122.86738318	     96.37843617	    429.64345460	     11.18112599	      2.57696465	      1.92558633	      0.66022236	     35.07741618	     12.82619217	      6.58568443	     -2.37458776	      6.32952026	      0.03639046	     -8.60330773	     -0.89759132	      6.46475211	     -0.05917303	      0.02713285	     -0.01563975	      0.23457982	      0.31224698	     -0.17094740	     -0.46744456	     -0.48244598	      1.19426631	      0.24668435	      1.24732959	     -2.23254741	     -0.21417337	     27.62304684	      0.00000000	     -0.00284597	     -0.07096106	     -0.01847379	      0.00000000	     -0.08782713	      0.00000000	     -0.93881209	    121.08345040	      0.00000000	      0.00255773	     -0.04334606	      0.00476287	      0.00000000	     -0.38498329	      0.00000000
      0.07600000	     93.32002415	    150.90378548	     32.11150005	     31.43869721	      7.42434587	     32.01374569	     71.56135750	      7.39842660	     13.16984192	      6.76660973	      2.72785728	      6.10582844	      2.94764542	    134.10503059	      0.49255274	     39.95808173	     21.59631687	      0.59462310	      0.85907690	     79.77225912	    407.10031456	     38.69249643	    110.07226357	     31.52267102	      4.73899033	    923.01535839	    506.66030325	    123.72544014	     96.93673976	    429.07440192	     11.17473167	      2.54694871	      1.92192293	      0.66035941	     33.62151833	     12.81799341	      6.59249999	     -2.55085069	      6.39321470	      0.53239596	     -8.27507624	     -0.66455430	      7.47706049	     -0.06060325	      0.02740271	     -0.01562899	      0.24273043	      0.32482979	     -0.17356669	     -0.47979102	     -0.49502351	      1.24365205	      0.25544806	      1.27140383	     -2.23162869	     -0.31191807	     28.21869012	      0.00000000	     -0.00288227	     -0.07098477	     -0.01842712	      0.00000000	     -0.09608936	      0.00000000	     -1.34447982	    121.63277060	      0.00000000	      0.00253550	     -0.04333465	      0.00481654	      0.00000000	     -0.41417992	      0.00000000
      0.08000000	     98.28793493	    155.99078884	     32.18374477	     31.65718108	      7.58084193	     32.72694876	     74.33909089	      7.37328317	     13.16566356	      6.76370435	      2.77497578	      6.10769146	      2.90607257	    131.77937430	      0.48396859	     40.65614084	     22.25982977	      0.59420333	      0.85870283	     82.29835485	    419.00293306	     39.79738173	    111.63294519	     31.49112546	      4.73175985	    930.15798430	    507.99392671	    124.56428654	     97.42003935	    428.34987503	     11.16732881	      2.53111845	      1.91845286	      0.66043709	     32.05251693	     12.79994132	      6.59648663	     -2.70203862	      6.47103512	      1.01590414	     -7.87972124	     -0.39436386	      8.41165504	     -0.06220429	      0.02766708	     -0.01567187	      0.25203022	      0.33855983	     -0.17621624	     -0.49178788	     -0.50704083	      1.29114054	      0.26349219	      1.29475188	     -2.23414030	     -0.42225264	     28.98079029	      0.00000000	     -0.00279024	     -0.07098941	     -0.01857378	      0.00000000	     -0.10576483	      0.00000000	     -1.77913317	    122.10861660	      0.00000000	      0.00253171	     -0.04335266	      0.00465549	      0.00000000	     -0.44563301	      0.00000000
      0.08400000	    103.58261371	    161.46263963	     32.39747263	     32.01134899	      7.75271185	     33.56001371	     77.24065677	      7.34453424	     13.16409140	      6.75969870	      2.82441553	      6.10697471	      2.86380198	    129.54544653	      0.47520902	     41.38412198	     22.92913950	      0.59337869	      0.85840054	     84.98705803	    431.66477545	     40.96514381	    113.28795641	     31.46043847	      4.72521625	    939.05003317	    507.36818285	    125.57488855	     98.16123143	    427.45541218	     11.15774622	      2.51533612	      1.91549299	      0.66051723	     30.30815571	     12.77193416	      6.59748403	     -2.82239882	      6.54893148	      1.47934995	     -7.41646009	     -0.08876970	      9.25468651	     -0.06394998	      0.02798725	     -0.01575189	      0.26196580	      0.35413808	     -0.17947781	     -0.50793914	     -0.52360498	      1.35557353	      0.27484749	      1.32281424	     -2.23007667	     -0.54276597	     29.66301196	      0.00000000	     -0.00285077	     -0.07102314	     -0.01850278	      0.00000000	     -0.11601073	      0.00000000	     -2.24611368	    122.75363800	      0.00000000	      0.00249158	     -0.04333760	      0.00473753	      0.00000000	     -0.48008406	      0.00000000
      0.08800000	    109.21967176	    167.38459610	     32.58855510	     32.36982453	      7.93754749	     34.46388825	     80.37403041	      7.31227363	     13.16573156	      6.75482097	      2.87892069	      6.10377081	      2.82152064	    127.30653242	      0.46754029	     42.13542674	     23.62090923	      0.59223417	      0.85823443	     87.88407057	    445.22963178	     42.27490334	    115.12498724	     31.43095174	      4.71947955	    948.55602904	    506.63315552	    126.66591528	     98.97227927	    426.37729823	     11.14639883	      2.50447081	      1.91302798	      0.66055944	     28.47714938	     12.73379057	      6.59536215	     -2.90609671	      6.63621126	      1.92052245	     -6.88435309	      0.24965501	      9.99504426	     -0.06585578	      0.02830262	     -0.01587759	      0.27289025	      0.37114912	     -0.18294111	     -0.52561969	     -0.54173466	      1.42573273	      0.28709907	      1.35243127	     -2.22577423	     -0.67575985	     30.39816438	      0.00000000	     -0.00290771	     -0.07105919	     -0.01844003	      0.00000000	     -0.12730421	      0.00000000	     -2.74387476	    123.42958280	      0.00000000	      0.00245479	     -0.04332322	      0.00481244	      0.00000000	     -0.51690968	      0.00000000
      0.09200000	    114.83556247	    173.70358843	     32.81374776	     32.75883556	      8.13989561	     35.46314093	     83.55656518	      7.27654344	     13.17116143	      6.74930516	      2.93522529	      6.09818595	      2.77997500	    125.40551581	      0.45889736	     42.95315032	     24.33880299	      0.59060813	      0.85807575	     90.85506409	    459.26468277	     43.61297548	    117.01707988	     31.40308758	      4.71468679	    958.08320798	    507.78091973	    127.78461531	     99.71388459	    425.10366300	     11.13302820	      2.49540708	      1.91110204	      0.66054544	     26.58532540	     12.68518292	      6.58991610	     -2.94802833	      6.72455989	      2.32437225	     -6.28272529	      0.61746051	     10.62400001	     -0.06792698	      0.02869294	     -0.01602803	      0.28452796	      0.38859641	     -0.18684524	     -0.54560207	     -0.56217361	      1.50612788	      0.30039249	      1.38102498	     -2.22201430	     -0.82409476	     31.26295686	      0.00000000	     -0.00308635	     -0.07107601	     -0.01865495	      0.00000000	     -0.14000596	      0.00000000	     -3.27003570	    124.05246270	      0.00000000	      0.00241298	     -0.04334247	      0.00464884	      0.00000000	     -0.55554833	      0.00000000
      0.09600000	    121.11732091	    180.61356157	     32.99262618	     33.15644468	      8.34877400	     36.51804937	     87.10790219	      7.23768693	     13.18090254	      6.74337938	      3.00031146	      6.09019225	      2.73997807	    123.30532968	      0.46774368	     43.74237220	     25.07037897	      0.59512837	      0.86500148	     94.17010439	    474.66736812	     45.22269474	    119.20346048	     31.37715237	      4.71094164	    968.79989391	    506.42824109	    129.02991281	    100.69422848	    423.62446052	     11.11734933	      2.49227496	      1.91153958	      0.66104845	     24.59625876	     12.62556704	      6.58096974	     -2.94311676	      6.82777215	      2.71265304	     -5.61154976	      1.01021371	     11.13469010	     -0.07015135	      0.02895940	     -0.01626637	      0.29749745	      0.40872666	     -0.19080546	     -0.56716648	     -0.58436042	      1.59101233	      0.31511173	      1.41376728	     -2.21496979	     -0.98394415	     32.07312061	      0.00000000	     -0.00317834	     -0.07112164	     -0.01856150	      0.00000000	     -0.15331120	      0.00000000	     -3.82855298	    124.79736890	      0.00000000	      0.00237001	     -0.04332323	      0.00475642	      0.00000000	     -0.59653799	      0.00000000
      0.10000000	    127.64429492	    187.95510937	     33.14145505	     33.55153380	      8.56750631	     37.63048115	     90.82376504	      7.19593855	     13.19541454	      6.73726943	      3.06990761	      6.07991252	      2.70228435	    121.35276935	      0.45961174	     44.55502632	     25.82851891	      0.59284254	      0.86486485	     97.66397226	    490.87531091	     46.98800394	    121.54491108	     31.35356504	      4.70837690	    979.92894317	    505.09885748	    130.33516725	    101.73704475	    421.93185573	     11.09937108	      2.48407234	      1.91697765	      0.66134491	     22.57341318	     12.55414281	      6.56832523	     -2.88745364	      6.93979151	      3.06795992	     -4.87177394	      1.42240937	     11.52159006	     -0.07253722	      0.02917721	     -0.01657484	      0.31153427	      0.43028684	     -0.19495063	     -0.59028987	     -0.60812057	      1.68119557	      0.33075442	      1.44723468	     -2.20716986	     -1.15832719	     32.93114602	      0.00000000	     -0.00324226	     -0.07116551	     -0.01850055	      0.00000000	     -0.16763734	      0.00000000	     -4.41614726	    125.55070080	      0.00000000	      0.00232766	     -0.04330804	      0.00483333	      0.00000000	     -0.63912097	      0.00000000
      0.10400000	    134.63378865	    194.99504330	     32.38487426	     33.23601421	      8.76728460	     38.40926658	     95.12631870	      7.15218086	     13.21507698	      6.73118928	      3.15691152	      6.06748150	      2.66769261	    118.59613817	      0.45234749	     45.29275630	     26.69089830	      0.59067724	      0.86510423	    101.43608829	    507.80877921	     49.32087134	    124.35472577	     31.33258253	      4.70703337	    991.28317675	    503.52788511	    131.92669205	    102.75464413	    420.02038537	     11.07925667	      2.48164387	      1.91779520	      0.66095766	     21.24604945	     12.46974987	      6.55175890	     -2.77559804	      7.11894088	      3.38493036	     -4.06558969	      1.84759852	     11.78025817	     -0.07506917	      0.02890666	     -0.01698244	      0.32776641	      0.45194326	     -0.19658867	     -0.60327184	     -0.62036836	      1.72082608	      0.33741096	      1.47704670	     -2.24271853	     -1.35189382	     33.93545628	      0.00000000	     -0.00289166	     -0.07118279	     -0.01859709	      0.00000000	     -0.18349172	      0.00000000	     -5.02749531	    126.20099600	      0.00000000	      0.00264562	     -0.04330257	      0.00474984	      0.00000000	     -0.68237888	      0.00000000
      0.10800000	    141.52145378	    203.25702978	     32.59346083	     33.72267484	      9.00417159	     39.66926391	     99.02212315	      7.10586739	     13.24022924	      6.72533645	      3.23282797	      6.05281473	      2.63671150	    117.19504798	      0.44463878	     46.16370523	     27.48498707	      0.58706214	      0.86435991	    105.27052708	    525.48923770	     51.34335874	    126.91845692	     31.31471654	      4.70705486	   1002.92040313	    502.36161525	    133.28500034	    103.92925001	    417.88788221	     11.05543986	      2.47555826	      1.95215054	      0.66158975	     19.07732549	     12.37073522	      6.53096934	     -2.61045519	      7.23879300	      3.66685121	     -3.19665160	      2.27881825	     11.90739608	     -0.07773080	      0.02904109	     -0.01741073	      0.34345108	      0.47635293	     -0.20138068	     -0.63086737	     -0.64892834	      1.82823290	      0.35602628	      1.51146103	     -2.22559048	     -1.55682898	     34.86312285	      0.00000000	     -0.00290510	     -0.07122377	     -0.01858100	      0.00000000	     -0.19965668	      0.00000000	     -5.66929077	    126.95625720	      0.00000000	      0.00253997	     -0.04329728	      0.00476926	      0.00000000	     -0.72706236	      0.00000000
      0.11200000	    148.36309370	    212.20354247	     32.92459968	     34.31863427	      9.25734726	     41.06306932	    102.89005102	      7.05795148	     13.27110445	      6.71989864	      3.30905072	      6.03609250	      2.60994693	    116.35968625	      0.43801116	     47.12017498	     28.30276883	      0.58321025	      0.86401534	    109.23766269	    543.78969322	     53.39963575	    129.52220161	     31.30022758	      4.70848599	   1014.68353452	    501.17901089	    134.70769785	    105.09592478	    415.53475492	     11.02864056	      2.47071428	      2.08927632	      0.66258293	     16.84138379	     12.25496404	      6.50565142	     -2.39008837	      7.34960720	      3.90793750	     -2.27023059	      2.70908045	     11.90098903	     -0.08054941	      0.02923012	     -0.01788235	      0.35977533	      0.50140806	     -0.20690418	     -0.66281781	     -0.68216399	      1.95439465	      0.37693837	      1.54468735	     -2.20737649	     -1.77653560	     35.80516437	      0.00000000	     -0.00328743	     -0.07127083	     -0.01863050	      0.00000000	     -0.21652171	      0.00000000	     -6.33649191	    127.70874650	      0.00000000	      0.00242996	     -0.04329479	      0.00476781	      0.00000000	     -0.77228291	      0.00000000
      0.11600000	    155.45909621	    221.28026555	     33.05785101	     34.77855915	      9.50909697	     42.40409362	    106.89131369	      7.00935352	     13.30787429	      6.71504970	      3.39112275	      6.01742431	      2.58786028	    115.53171844	      0.41877532	     48.08413825	     29.16297704	      0.57336745	      0.85894788	    113.43282038	    562.67712127	     55.69530789	    132.28486108	     31.28942410	      4.71136951	   1027.12882932	    498.29823673	    136.28072222	    106.41999934	    412.96489940	     10.99886439	      2.46709235	      2.48055219	      0.66004610	     14.62668669	     12.11978072	      6.47538138	     -2.11431407	      7.47978076	      4.10849316	     -1.29324271	      3.13159379	     11.76025712	     -0.08342998	      0.02923298	     -0.01845894	      0.37706022	      0.52770529	     -0.21197873	     -0.69395334	     -0.71444067	      2.07308181	      0.39725116	      1.57712227	     -2.19207454	     -2.00764790	     36.69756372	      0.00000000	     -0.00337340	     -0.07132226	     -0.01853203	      0.00000000	     -0.23360497	      0.00000000	     -7.03019638	    128.50414640	      0.00000000	      0.00235243	     -0.04327383	      0.00488560	      0.00000000	     -0.81801634	      0.00000000
      0.12000000	    162.67644147	    229.66103302	     32.21306618	     34.45215696	      9.73185439	     43.32121205	    111.23465146	      6.96331714	     13.35065916	      6.71095469	      3.48559027	      5.99689923	      2.57404981	    114.05657161	      0.46905592	     48.98836994	     30.12397944	      0.61387950	      0.90957244	    117.83272493	    581.56476792	     58.49129659	    135.35546870	     31.28262410	      4.71573307	   1039.70317460	    495.11643453	    138.16209768	    107.70068541	    410.18572446	     10.96626920	      2.47242083	      2.92535341	      0.69884293	     13.21946871	     11.96224531	      6.43983334	     -1.78277391	      7.67630397	      4.25342823	     -0.27414312	      3.53986487	     11.48548019	     -0.08649503	      0.02868081	     -0.01909331	      0.39602175	      0.55281485	     -0.21426894	     -0.71358610	     -0.73382365	      2.13488191	      0.40768429	      1.60468966	     -2.22026503	     -2.25810694	     37.68876388	      0.00000000	     -0.00291365	     -0.07133898	     -0.01860539	      0.00000000	     -0.25176643	      0.00000000	     -7.73942800	    129.17434060	      0.00000000	      0.00262493	     -0.04326525	      0.00482852	      0.00000000	     -0.86290340	      0.00000000
      0.12400000	    169.50741658	    239.57644815	     31.97136670	     34.61208464	      9.99656891	     44.62748492	    115.26889839	      6.91340533	     13.39944480	      6.70777533	      3.57271571	      5.97492997	      2.55919184	    113.91585096	      0.44945771	     50.12242332	     31.09920277	      0.59122558	      0.88546340	    122.37126336	    601.13339944	     61.04536841	    138.28425430	     31.28030632	      4.72162532	   1051.67738357	    491.96775921	    140.01059204	    108.80705584	    407.20844036	     10.93018880	      2.46310878	      3.47936952	      0.68731829	     11.53128900	     11.77971793	      6.39854449	     -1.40672351	      7.81825222	      4.36286831	      0.77717065	      3.92808295	     11.07804159	     -0.08970927	      0.02851129	     -0.01978108	      0.41506739	      0.57796599	     -0.21901721	     -0.74515513	     -0.76625429	      2.25233553	      0.42736220	      1.63464938	     -2.20898732	     -2.51845612	     38.61450353	      0.00000000	     -0.00291781	     -0.07137612	     -0.01859982	      0.00000000	     -0.26986913	      0.00000000	     -8.46972206	    129.86293840	      0.00000000	      0.00259318	     -0.04325745	      0.00483757	      0.00000000	     -0.90758638	      0.00000000
      0.12800000	    175.43476018	    250.28506469	     31.69653007	     34.69831784	     10.28935456	     46.04561295	    119.02073607	      6.86658006	     13.45427453	      6.70567300	      3.65403379	      5.95148325	      2.55258593	    114.82749234	      0.40652898	     51.49564623	     32.15091065	      0.55977084	      0.86026933	    126.86008618	    620.34294403	     63.42799485	    141.07498151	     31.28283528	      4.72905188	   1063.82964021	    488.10845076	    142.27420322	    109.60720551	    404.04774023	     10.89084521	      2.45929487	      4.29067433	      0.65977456	     10.32499643	     11.57056406	      6.35088214	     -0.99110250	      7.93481572	      4.41339980	      1.84939882	      4.29143418	     10.54071937	     -0.09308493	      0.02858415	     -0.02047128	      0.43439287	      0.59940385	     -0.22444769	     -0.78230852	     -0.80439341	      2.39484232	      0.45110814	      1.66556955	     -2.18013978	     -2.78542864	     39.44960103	      0.00000000	     -0.00301179	     -0.07141352	     -0.01859193	      0.00000000	     -0.28758853	      0.00000000	     -9.21946619	    130.57389340	      0.00000000	      0.00243038	     -0.04325262	      0.00485446	      0.00000000	     -0.95188679	      0.00000000
      0.13200000	    181.15283635	    261.61020997	     30.64421099	     34.15168290	     10.57907478	     47.22473008	    123.08192360	      6.82243787	     13.51505990	      6.70481870	      3.74637355	      5.92696943	      2.55176033	    115.68460604	      0.41916072	     52.95801165	     33.33205229	      0.56024017	      0.86436907	    131.67565034	    640.00700821	     66.17462888	    144.14844433	     31.29059735	      4.73800000	   1075.49998971	    482.56377927	    144.95086070	    110.04681902	    400.72192888	     10.84855260	      2.45721373	      4.75711431	      0.67796906	     10.34187213	     11.33546845	      6.29643569	     -0.53957772	      8.07825193	      4.42742078	      2.92998068	      4.62549904	      9.87786439	     -0.09667094	      0.02833989	     -0.02123176	      0.45562012	      0.61783167	     -0.22815358	     -0.81426749	     -0.83643740	      2.51245018	      0.47061523	      1.69976417	     -2.17142398	     -3.06362902	     40.28206519	      0.00000000	     -0.00306148	     -0.07144898	     -0.01855007	      0.00000000	     -0.30542894	      0.00000000	     -9.97817468	    131.19783120	      0.00000000	      0.00246628	     -0.04323570	      0.00490385	      0.00000000	     -0.99477556	      0.00000000
      0.13600000	    186.14896960	    272.50886247	     29.79945420	     33.74991884	     10.87724576	     48.46029140	    126.55559966	      6.78103751	     13.58167842	      6.70539131	      3.82744329	      5.90170294	      2.55665187	    117.34887990	      0.44615390	     54.55127611	     34.51450957	      0.57604051	      0.88510648	    136.33368734	    658.40191566	     68.64214271	    146.81562548	     31.30408513	      4.74847803	   1087.03775531	    477.83574935	    147.65970037	    110.48444244	    397.25289221	     10.80328896	      2.45544624	      5.36219117	      0.74091573	     10.38114649	     11.07851646	      6.23480669	     -0.06290479	      8.20009443	      4.37146257	      4.00540746	      4.92500400	      9.09536533	     -0.10022372	      0.02826807	     -0.02201130	      0.47570254	      0.63452590	     -0.23258879	     -0.84982573	     -0.87251329	      2.64381888	      0.49278562	      1.73115215	     -2.14788865	     -3.34638111	     41.04042094	      0.00000000	     -0.00297121	     -0.07146348	     -0.01862960	      0.00000000	     -0.32274051	      0.00000000	    -10.74559058	    131.78521700	      0.00000000	      0.00238126	     -0.04323786	      0.00484564	      0.00000000	     -1.03635459	      0.00000000
      0.14000000	    191.64304079	    282.84986192	     28.83456487	     33.31345999	     11.15063302	     49.53123910	    130.00946520	      6.74395161	     13.65390874	      6.70757004	      3.91209109	      5.87605207	      2.56722585	    118.70514320	      0.45049316	     56.07154743	     35.69912989	      0.57399026	      0.88834987	    141.35070136	    676.86779450	     71.35878294	    149.48379764	     31.32371647	      4.76045784	   1098.08324456	    471.76832136	    150.11941899	    111.19234251	    393.66581259	     10.75539453	      2.45413979	      5.68482909	      0.76487828	     10.42385338	     10.80533815	      6.16577096	      0.43562732	      8.34207589	      4.28488018	      5.06157266	      5.18319643	      8.20062870	     -0.10372398	      0.02781699	     -0.02297819	      0.49600396	      0.65375199	     -0.23634419	     -0.88128891	     -0.90459514	      2.75185580	      0.51121154	      1.76204653	     -2.14945271	     -3.63190705	     41.73001361	      0.00000000	     -0.00302979	     -0.07149025	     -0.01856864	      0.00000000	     -0.33941984	      0.00000000	    -11.51544677	    132.31058620	      0.00000000	      0.00251990	     -0.04321248	      0.00491993	      0.00000000	     -1.07617597	      0.00000000
      0.14400000	    195.82945025	    292.91116977	     28.28339099	     33.15716031	     11.44161091	     50.75619356	    132.62989213	      6.71024402	     13.73142444	      6.71153301	      3.97919798	      5.85051172	      2.58340861	    121.37915893	      0.40780328	     57.80000465	     36.87272729	      0.53877253	      0.86335847	    145.99019593	    693.34024997	     73.53770661	    151.50996526	     31.34999984	      4.77393365	   1108.74410796	    467.11941131	    152.67288449	    111.73850512	    389.98895602	     10.70489112	      2.45299846	      6.35745816	      0.68727346	     10.47752922	     10.52036330	      6.08938053	      0.94410669	      8.43546867	      4.12299539	      6.08406643	      5.39231195	      7.20259654	     -0.10714496	      0.02777058	     -0.02389121	      0.51430141	      0.66902322	     -0.24152571	     -0.92036999	     -0.94507851	      2.89266994	      0.53561611	      1.79015636	     -2.11745979	     -3.91348265	     42.30418086	      0.00000000	     -0.00297771	     -0.07149134	     -0.01866427	      0.00000000	     -0.35494387	      0.00000000	    -12.28526203	    132.80190390	      0.00000000	      0.00238735	     -0.04321628	      0.00485248	      0.00000000	     -1.11424500	      0.00000000
      0.14800000	    200.56815608	    302.03465851	     27.55079606	     32.92854994	     11.69118407	     51.71988072	    135.23536639	      6.68264562	     13.81377911	      6.71744222	      4.05143556	      5.82549545	      2.60551675	    123.49691921	      0.42782991	     59.37507967	     38.02156956	      0.54016044	      0.86781216	    150.98189203	    709.60312806	     75.99665467	    153.47263332	     31.38328629	      4.78885845	   1118.58259103	    461.12913410	    154.83812050	    112.57976741	    386.25302151	     10.65226318	      2.45231008	      6.62235025	      0.77074576	     10.54068076	     10.22763699	      6.00606012	      1.46361235	      8.55575103	      3.93745081	      7.05844782	      5.54459562	      6.11166836	     -0.11041823	      0.02719841	     -0.02501974	      0.53252031	      0.68702576	     -0.24556090	     -0.95273484	     -0.97884278	      2.99817820	      0.55451540	      1.81628260	     -2.11922140	     -4.19263905	     42.81365309	      0.00000000	     -0.00303724	     -0.07150112	     -0.01862058	      0.00000000	     -0.36960333	      0.00000000	    -13.04314399	    133.19168080	      0.00000000	      0.00253591	     -0.04319194	      0.00490555	      0.00000000	     -1.14982220	      0.00000000
      0.15200000	    204.57019096	    309.24508118	     26.89442050	     32.74857445	     11.90778371	     52.48083268	    137.12936889	      6.66099222	     13.90041130	      6.72544956	      4.11197398	      5.80150666	      2.63343688	    125.86027837	      0.43364471	     60.90422626	     39.11448054	      0.53550965	      0.86918689	    155.59839362	    723.24321137	     78.18357656	    154.80961347	     31.42398366	      4.80520985	   1128.63281987	    455.68300688	    156.89627392	    113.68898212	    382.49045286	     10.59785757	      2.45191505	      6.91692745	      0.80119250	     10.60971574	      9.93230185	      5.91665811	      1.98600512	      8.67358943	      3.68008000	      7.97055181	      5.63354853	      4.93975601	     -0.11335959	      0.02653208	     -0.02616925	      0.54822299	      0.70333730	     -0.24908193	     -0.98326471	     -1.01111199	      3.09038109	      0.57244942	      1.84008377	     -2.11828834	     -4.45799853	     43.17597085	      0.00000000	     -0.00264286	     -0.07148042	     -0.01864390	      0.00000000	     -0.38258013	      0.00000000	    -13.78908366	    133.54806420	      0.00000000	      0.00266319	     -0.04317645	      0.00489599	      0.00000000	     -1.18336274	      0.00000000
      0.15600000	    208.00133430	    316.32471206	     26.48060207	     32.76652745	     12.11415489	     53.25457146	    138.63222840	      6.64541571	     13.99065306	      6.73568891	      4.16635434	      5.77900055	      2.66713573	    128.79754164	      0.44110008	     62.46417674	     40.16717042	      0.53101474	      0.87076807	    160.14558241	    735.81421513	     80.15823767	    155.72403521	     31.47241473	      4.82294833	   1137.36045127	    450.24800924	    158.74389180	    114.69154457	    378.73436689	     10.54175944	      2.45176333	      7.21204183	      0.83772157	     10.68417156	      9.64016404	      5.82242312	      2.50225819	      8.76182656	      3.39368828	      8.80682389	      5.65533186	      3.70077513	     -0.11612920	      0.02588566	     -0.02741130	      0.56276002	      0.71813716	     -0.25317986	     -1.01677628	     -1.04703078	      3.19390960	      0.59211887	      1.86163369	     -2.11368381	     -4.71076866	     43.44246162	      0.00000000	     -0.00256486	     -0.07146085	     -0.01864941	      0.00000000	     -0.39421741	      0.00000000	    -14.50976944	    133.80833320	      0.00000000	      0.00276388	     -0.04315807	      0.00490524	      0.00000000	     -1.21423999	      0.00000000
      0.16000000	    209.66177457	    326.01573218	     26.92595325	     33.40124031	     12.37597699	     54.59199069	    139.58004729	      6.63412117	     14.08376231	      6.74828091	      4.20520513	      5.75844659	      2.70649004	    134.07996249	      0.44940265	     64.38612104	     41.18494773	      0.52526816	      0.87191124	    164.47183768	    747.85883571	     81.41693489	    156.01955902	     31.52892890	      4.84206557	   1143.67511205	    444.58968555	    160.70534239	    114.85479023	    375.01739265	     10.48433997	      2.45171174	      8.27541039	      0.95614861	     10.76320254	      9.35730674	      5.72468852	      2.99506940	      8.73165740	      3.09595143	      9.55457024	      5.60960667	      2.41101923	     -0.11893982	      0.02604329	     -0.02864759	      0.57649413	      0.72667756	     -0.26099893	     -1.07057513	     -1.10498311	      3.38951998	      0.62675684	      1.87960348	     -2.03751254	     -4.94015938	     43.55001655	      0.00000000	     -0.00314807	     -0.07146123	     -0.01854547	      0.00000000	     -0.40385559	      0.00000000	    -15.20360370	    134.02749630	      0.00000000	      0.00229117	     -0.04314909	      0.00498092	      0.00000000	     -1.24288708	      0.00000000
      0.16400000	    211.61650136	    331.16701372	     26.77131003	     33.60622813	     12.52292624	     55.11046632	    140.13648115	      6.63204813	     14.17896779	      6.76333185	      4.24418088	      5.74025686	      2.75157741	    137.71613357	      0.45959832	     65.81852546	     42.07921428	      0.52070583	      0.87365162	    168.43577055	    756.53321350	     82.91734625	    155.85058939	     31.59373467	      4.86250662	   1149.00456370	    440.80816769	    161.86203131	    115.89369335	    371.37039653	     10.42632352	      2.45214519	      8.48628270	      0.99584715	     10.84729455	      9.08929172	      5.62458622	      3.47951913	      8.78506593	      2.73956145	     10.20209464	      5.49891084	      1.08845741	     -0.12106554	      0.02523344	     -0.03001923	      0.58725589	      0.73731639	     -0.26479256	     -1.12553641	     -1.13468721	      3.48125127	      0.66462436	      1.89548227	     -2.03254629	     -5.15017663	     43.57080196	      0.00000000	     -0.00306544	     -0.07141678	     -0.01854769	      0.00000000	     -0.41207264	      0.00000000	    -15.85434945	    134.12874330	      0.00000000	      0.00238032	     -0.04312891	      0.00498842	      0.00000000	     -1.26852806	      0.00000000
      0.16800000	    212.18408057	    336.10354918	     26.59587388	     33.74472016	     12.65440924	     55.54420621	    140.28598162	      6.63673284	     14.27547394	      6.78093380	      4.27404522	      5.72489130	      2.80213204	    142.13900177	      0.47070907	     67.25001448	     42.89047081	      0.51550397	      0.87516140	    171.97914862	    763.23729153	     84.06361057	    155.12524560	     31.66756401	      4.88438920	   1146.36261599	    442.74975002	    161.94097914	    116.59566802	    367.82153355	     10.36810963	      2.45292935	      8.55216376	      1.03112860	     10.93516569	      8.84070095	      5.52338809	      3.93674884	      8.81260956	      2.35423837	     10.73889928	      5.32713924	     -0.24874269	     -0.12289994	      0.02453092	     -0.03141722	      0.59652593	      0.74233508	     -0.26846944	     -1.26559719	     -1.13686129	      3.55421279	      0.77479780	      1.90555720	     -2.02524986	     -5.33391203	     43.47578755	      0.00000000	     -0.00299082	     -0.07135470	     -0.01858678	      0.00000000	     -0.41852459	      0.00000000	    -16.45720337	    134.13979720	      0.00000000	      0.00241664	     -0.04311439	      0.00496076	      0.00000000	     -1.29131193	      0.00000000
      0.17200000	    212.10792807	    339.85341701	     26.56953009	     33.99516788	     12.74280898	     55.80723106	    140.03861282	      6.64864922	     14.37251555	      6.80115901	      4.29671442	      5.71275731	      2.85795435	    146.66044950	      0.48349784	     68.48828923	     43.55678008	      0.51038966	      0.87680394	    175.10660712	    767.74059956	     84.99957625	    153.89141145	     31.75051395	      4.90755363	   1143.74568761	    443.45354400	    161.84334511	    117.35781358	    364.39513557	     10.30992227	      2.45393166	      8.63390888	      1.06761375	     11.02612405	      8.61453505	      5.42248388	      4.36170880	      8.82253161	      1.95450119	     11.15608170	      5.09873593	     -1.58309971	     -0.12432995	      0.02364920	     -0.03287885	      0.60367357	      0.74591465	     -0.27175560	     -1.39831966	     -1.14346880	      3.62385068	      0.87919978	      1.91509754	     -2.01739997	     -5.48105649	     43.21154540	      0.00000000	     -0.00294665	     -0.07129015	     -0.01850009	      0.00000000	     -0.42260531	      0.00000000	    -17.01157485	    134.11582980	      0.00000000	      0.00245160	     -0.04308143	      0.00504854	      0.00000000	     -1.31164163	      0.00000000
      0.17600000	    211.13518395	    342.77283173	     26.87552797	     34.48143546	     12.79817974	     56.01070222	    139.32439817	      6.66691903	     14.46937188	      6.82405505	      4.30875496	      5.70428795	      2.91873625	    151.61564837	      0.46798076	     69.55116911	     44.04155497	      0.48975348	      0.87122295	    177.67977708	    769.88243750	     85.59681969	    152.10532234	     31.84285225	      4.93189409	   1141.21769169	    444.52742179	    161.64694181	    117.92235006	    361.11101870	     10.25215763	      2.45510690	      8.81276810	      1.09913584	     11.11932828	      8.41237857	      5.32335144	      4.74664405	      8.79529362	      1.54523723	     11.44680996	      4.81901965	     -2.89764943	     -0.12524622	      0.02282592	     -0.03440504	      0.60840925	      0.74737346	     -0.27533994	     -1.50732179	     -1.16382555	      3.70858535	      0.96307820	      1.91963051	     -1.99689875	     -5.60749797	     42.92890584	      0.00000000	     -0.00302497	     -0.07119883	     -0.01856084	      0.00000000	     -0.42570592	      0.00000000	    -17.49178729	    133.91057720	      0.00000000	      0.00238040	     -0.04307463	      0.00497404	      0.00000000	     -1.32792868	      0.00000000
      0.18000000	    209.38432452	    343.57962078	     27.20993133	     34.96089421	     12.79429839	     55.92007041	    138.13252026	      6.69233053	     14.56539570	      6.84963386	      4.31032607	      5.69991430	      2.98411698	    156.33381383	      0.51892741	     70.26933746	     44.29888311	      0.50253458	      0.88183343	    179.51958342	    768.83652283	     85.93763070	    149.78951699	     31.94827295	      4.95740148	   1138.79491170	    445.44795648	    161.20178459	    118.66487969	    357.98384042	     10.19531404	      2.45651911	      8.93379306	      1.15895639	     11.21396588	      8.23458262	      5.22747112	      5.09123028	      8.76367116	      1.11585389	     11.60668185	      4.49469131	     -4.17551892	     -0.12556999	      0.02180352	     -0.03595864	      0.61021969	      0.74699676	     -0.27782733	     -1.60980665	     -1.18370481	      3.77473945	      1.04247692	      1.92197894	     -1.98056081	     -5.69425507	     42.49909356	      0.00000000	     -0.00283275	     -0.07108354	     -0.01859654	      0.00000000	     -0.42650025	      0.00000000	    -17.90849371	    133.66010830	      0.00000000	      0.00233536	     -0.04306201	      0.00492205	      0.00000000	     -1.34134789	      0.00000000
      0.18400000	    207.31315627	    343.94264449	     27.76741165	     35.61481749	     12.76113051	     55.77481892	    136.82561768	      6.72418326	     14.66002860	      6.87785839	      4.30872602	      5.70004419	      3.05357681	    161.08255488	      0.49476007	     70.72405399	     44.35021022	      0.47467613	      0.87317613	    181.02092348	    766.32612582	     86.16942744	    147.30313246	     32.14574701	      4.98389879	   1136.49162557	    444.30189569	    160.59799049	    119.34479157	    355.02294036	     10.13974994	      2.45812674	      9.02532655	      1.17152516	     11.30912742	      8.08065519	      5.13623867	      5.38896964	      8.70590850	      0.71123121	     11.63383286	      4.13369639	     -5.40004020	     -0.12566617	      0.02061686	     -0.03761445	      0.61081300	      0.74638318	     -0.28048974	     -1.69465065	     -1.21313950	      3.84887344	      1.10632340	      1.92445874	     -1.96817314	     -5.74443855	     41.96363057	      0.00000000	     -0.00312983	     -0.07097980	     -0.01848159	      0.00000000	     -0.42535073	      0.00000000	    -18.25205310	    133.33285870	      0.00000000	      0.00233029	     -0.04302346	      0.00502399	      0.00000000	     -1.35148529	      0.00000000
      0.18800000	    206.92478504	    343.81790755	     28.74768289	     36.72184257	     12.73617062	     55.62858909	    136.19575875	      6.76289686	     14.75281616	      6.90863216	      4.34205451	      5.70504691	      3.12649674	    165.38556070	      0.50260390	     71.25960704	     44.66128702	      0.46504992	      0.87402355	    182.86976718	    765.29863734	     87.21256783	    145.77962835	     36.12290481	      5.01092349	   1134.32140322	    441.81324122	    159.44149702	    120.20943624	    352.23304628	     10.08585128	      2.45994759	      9.16193760	      1.18660531	     11.40407335	      7.94960178	      5.05089481	      5.64092548	      8.64787258	      0.28925300	     11.52869065	      3.74429038	     -6.55558035	     -0.12602250	      0.01896507	     -0.03953011	      0.61271472	      0.75462535	     -0.28343248	     -1.72859239	     -1.25089685	      3.90265815	      1.12833745	      1.92348752	     -1.96120460	     -5.76234974	     41.36467695	      0.00000000	     -0.00307231	     -0.07083247	     -0.01850088	      0.00000000	     -0.42268008	      0.00000000	    -18.51365868	    132.89917210	      0.00000000	      0.00236422	     -0.04300092	      0.00499794	      0.00000000	     -1.35801453	      0.00000000
      0.19200000	    205.93342466	    342.76594990	     29.87038711	     37.90563795	     12.68823193	     55.41355865	    135.34761165	      6.80664284	     14.84340476	      6.94179963	      4.36830794	      5.71528971	      3.20201268	    169.64855909	      0.51815626	     71.49785783	     44.71631046	      0.45594100	      0.87493106	    184.06171753	    762.06417552	     88.03531273	    144.06831770	     40.19666233	      5.03855162	   1132.29734029	    438.29749903	    158.18408765	    121.02357522	    349.61606187	     10.03397380	      2.46196543	      9.33469023	      1.20554038	     11.49788664	      7.84021808	      4.97249085	      5.84290807	      8.56677835	     -0.11633492	     11.29344426	      3.33384727	     -7.62861891	     -0.12608171	      0.01732238	     -0.04152274	      0.61297859	      0.76150478	     -0.28644105	     -1.74932849	     -1.29457213	      3.96081493	      1.13908100	      1.92097110	     -1.95025507	     -5.74325646	     40.67369144	      0.00000000	     -0.00314550	     -0.07067608	     -0.01844797	      0.00000000	     -0.41823623	      0.00000000	    -18.69565913	    132.40249250	      0.00000000	      0.00236474	     -0.04296794	      0.00503887	      0.00000000	     -1.36145793	      0.00000000
      0.19600000	    203.89869416	    339.71925045	     30.89616158	     38.94293195	     12.60056544	     54.98352885	    134.03036148	      6.85480345	     14.93153726	      6.97713918	      4.37734590	      5.73105972	      3.27915863	    173.52450867	      0.53457767	     71.26133898	     44.36660057	      0.44627272	      0.87582970	    184.18388956	    755.15997180	     88.42609675	    141.91061987	     43.52873494	      5.06668807	   1130.43164755	    435.15551977	    156.84146046	    121.85096398	    347.17336133	      9.98446859	      2.46419666	      9.38175333	      1.21427476	     11.58989361	      7.75123726	      4.90182803	      5.99745110	      8.47898871	     -0.50978995	     10.93153641	      2.90823982	     -8.60829391	     -0.12557053	      0.01576711	     -0.04350944	      0.61042738	      0.76489592	     -0.28853918	     -1.76333464	     -1.33761205	      4.00770054	      1.14450358	      1.91618638	     -1.94365495	     -5.69362066	     39.93809474	      0.00000000	     -0.00313927	     -0.07049580	     -0.01840315	      0.00000000	     -0.41258190	      0.00000000	    -18.79134916	    131.81255440	      0.00000000	      0.00239283	     -0.04293538	      0.00506019	      0.00000000	     -1.36169425	      0.00000000
      0.20000000	    200.09685710	    335.49558135	     31.92935025	     39.87077463	     12.48536405	     54.48387384	    132.06731033	      6.90524859	     15.01703735	      7.01436770	      4.35785001	      5.75255360	      3.35680335	    177.60803151	      0.55168267	     70.52271327	     43.45769025	      0.43623503	      0.87672335	    182.98651894	    744.13745688	     88.08066119	    139.09837722	     45.36624790	      5.09511103	   1128.73553949	    432.75812439	    155.63603431	    122.38595136	    344.90755587	      9.93758348	      2.46660793	      9.53604430	      1.24309698	     11.67944985	      7.68143166	      4.83942855	      6.10190765	      8.35697304	     -0.87690851	     10.44741053	      2.47188196	     -9.48620659	     -0.12438728	      0.01464486	     -0.04542974	      0.60477742	      0.76195281	     -0.29055283	     -1.77167734	     -1.38812156	      4.07218212	      1.14456796	      1.90710133	     -1.91858917	     -5.62235567	     39.21700995	      0.00000000	     -0.00319701	     -0.07029302	     -0.01839631	      0.00000000	     -0.40643841	      0.00000000	    -18.79367133	    131.08946480	      0.00000000	      0.00226013	     -0.04291939	      0.00499802	      0.00000000	     -1.35858887	      0.00000000
      0.20400000	    196.10550723	    328.77286224	     32.74412545	     40.59887041	     12.34272391	     53.73085825	    129.94647651	      6.95920671	     15.09980146	      7.05314754	      4.33373718	      5.77984002	      3.43380367	    180.71421177	      0.57547601	     69.38449451	     42.27929250	      0.42806295	      0.87771024	    180.82947156	    730.39456197	     87.63886019	    136.31251958	     47.52841431	      5.12362043	   1127.21921799	    430.66286069	    154.17253441	    123.17598137	    342.82290739	      9.89362433	      2.46924262	      9.39543452	      1.23678261	     11.76623807	      7.62964199	      4.78560291	      6.16626728	      8.25599384	     -1.24505354	      9.84650701	      2.02789541	    -10.25597730	     -0.12288808	      0.01347780	     -0.04736737	      0.59726830	      0.75877248	     -0.29125596	     -1.77389679	     -1.42988221	      4.10053889	      1.14062116	      1.89821267	     -1.91697807	     -5.51779012	     38.42262597	      0.00000000	     -0.00297185	     -0.07005915	     -0.01840557	      0.00000000	     -0.39902291	      0.00000000	    -18.71814103	    130.34206010	      0.00000000	      0.00230768	     -0.04289378	      0.00495069	      0.00000000	     -1.35361565	      0.00000000
      0.20800000	    191.34970301	    321.86381355	     33.72478297	     41.40063757	     12.21038192	     53.07562553	    127.67298027	      7.01376845	     15.17978172	      7.09310202	      4.29977576	      5.81285047	      3.50892319	    184.08652863	      0.58647112	     68.02030190	     40.79466258	      0.41653043	      0.87844859	    177.84721776	    714.88791519	     86.90459805	    133.49355707	     49.76628913	      5.15195360	   1125.89153238	    427.20875815	    152.74804335	    123.79790450	    340.92461843	      9.85273389	      2.47205004	      9.40387236	      1.24797928	     11.84983627	      7.59481044	      4.74037368	      6.18538265	      8.12130348	     -1.58881714	      9.13541183	      1.57825329	    -10.91294597	     -0.12122160	      0.01265049	     -0.04923789	      0.58873420	      0.75340675	     -0.29254457	     -1.77630694	     -1.47904427	      4.14938141	      1.13595622	      1.89020624	     -1.90416086	     -5.37543970	     37.51478982	      0.00000000	     -0.00309977	     -0.06982804	     -0.01827371	      0.00000000	     -0.39004537	      0.00000000	    -18.57490493	    129.63286600	      0.00000000	      0.00225881	     -0.04284423	      0.00507558	      0.00000000	     -1.34780707	      0.00000000
      0.21200000	    184.90359827	    313.13947681	     34.25343431	     41.71530741	     12.02741857	     52.16030890	    124.70675379	      7.07086004	     15.25698023	      7.13383159	      4.22989992	      5.85133630	      3.58103261	    186.81320253	      0.65053517	     65.96547269	     38.64651951	      0.43028723	      0.88976219	    173.41620243	    695.13155388	     85.35067597	    129.91129743	     49.11560021	      5.17988056	   1124.75996007	    425.65382326	    151.46167376	    124.10042664	    339.21776390	      9.81509555	      2.47503554	      9.12104883	      1.25619194	     11.93004065	      7.57597093	      4.70368197	      6.16756792	      7.98923047	     -1.87892671	      8.32197514	      1.12402795	    -11.45400752	     -0.11871832	      0.01220174	     -0.05090134	      0.57676715	      0.74043929	     -0.29226354	     -1.76808308	     -1.52656179	      4.18841707	      1.12326095	      1.87873535	     -1.89577570	     -5.24190997	     36.80744708	      0.00000000	     -0.00325483	     -0.06956813	     -0.01823619	      0.00000000	     -0.38289152	      0.00000000	    -18.32461515	    128.67109620	      0.00000000	      0.00223446	     -0.04282076	      0.00501650	      0.00000000	     -1.33850826	      0.00000000
      0.21600000	    178.78467914	    303.33282571	     34.82186338	     42.04218674	     11.85673564	     51.21267735	    121.87233758	      7.12621779	     15.33143391	      7.17492476	      4.16827530	      5.89480470	      3.64913362	    189.08962288	      0.66105043	     63.98107569	     36.61205183	      0.41853811	      0.88919530	    168.54232830	    674.93745928	     83.93948866	    126.74904996	     50.21941411	      5.20718111	   1123.83060274	    423.61625627	    149.99068490	    124.61241845	    337.70654801	      9.78083721	      2.47820296	      8.85884293	      1.24421288	     12.00691801	      7.57218783	      4.67524989	      6.11643735	      7.86205123	     -2.18368007	      7.41522694	      0.66559907	    -11.87750067	     -0.11634395	      0.01178346	     -0.05239680	      0.56448275	      0.72915651	     -0.29168681	     -1.75889841	     -1.57066901	      4.21271805	      1.10936339	      1.86901750	     -1.89464344	     -5.07046149	     35.96082432	      0.00000000	     -0.00312203	     -0.06928196	     -0.01817427	      0.00000000	     -0.37412691	      0.00000000	    -18.02256099	    127.81995310	      0.00000000	      0.00225549	     -0.04278215	      0.00504353	      0.00000000	     -1.32980500	      0.00000000
      0.22000000	    171.71510909	    293.09088682	     35.27832698	     42.17266363	     11.67190717	     50.22742318	    118.67643558	      7.17928357	     15.40320868	      7.21598658	      4.08575813	      5.94254616	      3.71234919	    191.20334918	      0.67115943	     61.80927644	     34.33628049	      0.40751657	      0.88842063	    162.97578242	    652.91868906	     82.01687407	    123.26819689	     50.15673468	      5.23365620	   1123.10785086	    421.93996179	    148.65531833	    124.87739569	    336.39402227	      9.75000660	      2.48152532	      8.55445419	      1.23751153	     12.08031881	      7.58260626	      4.65472058	      6.03278472	      7.72118503	     -2.45035181	      6.42512070	      0.20272376	    -12.18321165	     -0.11356057	      0.01177341	     -0.05358060	      0.55033890	      0.71318421	     -0.29076350	     -1.74634357	     -1.61863503	      4.24740430	      1.09134040	      1.85864715	     -1.89089231	     -4.89360024	     35.18941703	      0.00000000	     -0.00327711	     -0.06898348	     -0.01812168	      0.00000000	     -0.36604608	      0.00000000	    -17.64565634	    126.88824780	      0.00000000	      0.00224338	     -0.04274708	      0.00505168	      0.00000000	     -1.31991232	      0.00000000
      0.22400000	    164.02800977	    282.27947738	     35.51544985	     42.03374075	     11.47306990	     49.14252453	    115.22589731	      7.23142780	     15.47239395	      7.25664895	      3.98874498	      5.99361110	      3.77004247	    192.88976159	      0.68521251	     59.58738175	     32.00617478	      0.39983382	      0.88950363	    156.90887774	    629.77313712	     79.72033278	    119.58123380	     49.33193551	      5.25909547	   1122.59456974	    420.86060226	    147.41412123	    124.95825702	    335.28214548	      9.72263685	      2.48499980	      8.25753497	      1.23924798	     12.15038022	      7.60643627	      4.64166901	      5.92221932	      7.58206482	     -2.68836292	      5.36227187	     -0.26539765	    -12.37258291	     -0.11055892	      0.01199109	     -0.05434619	      0.53477402	      0.69350158	     -0.28891120	     -1.72908261	     -1.66573843	      4.27849099	      1.07021552	      1.84747184	     -1.88011964	     -4.71279780	     34.49224143	      0.00000000	     -0.00316061	     -0.06866107	     -0.01804654	      0.00000000	     -0.35865976	      0.00000000	    -17.20213919	    125.89980790	      0.00000000	      0.00215824	     -0.04272101	      0.00501459	      0.00000000	     -1.30914064	      0.00000000
      0.22800000	    156.62191532	    271.21924912	     35.78531770	     41.87323998	     11.28104016	     48.06344020	    111.82109226	      7.28237924	     15.53909876	      7.29658461	      3.89344537	      6.04685730	      3.82178322	    194.19509227	      0.70041951	     57.59629895	     29.91686653	      0.39430114	      0.89171654	    150.86321673	    607.11435164	     77.41891944	    116.11318014	     49.34630557	      5.28338993	   1122.29198668	    419.59642786	    146.09829418	    125.10810486	    334.37199189	      9.69873650	      2.48862686	      7.85224712	      1.23416308	     12.21734309	      7.64272780	      4.63561094	      5.78819877	      7.44579784	     -2.91894165	      4.23778169	     -0.74002971	    -12.44909057	     -0.10768856	      0.01228037	     -0.05476746	      0.51891270	      0.67421378	     -0.28687093	     -1.71167168	     -1.71211223	      4.30611086	      1.04819574	      1.83808328	     -1.88069342	     -4.51590426	     33.76848909	      0.00000000	     -0.00324920	     -0.06832614	     -0.01797539	      0.00000000	     -0.35089599	      0.00000000	    -16.71339741	    124.97744540	      0.00000000	      0.00215654	     -0.04268238	      0.00504498	      0.00000000	     -1.29866884	      0.00000000
      0.23200000	    148.74338934	    259.94833757	     35.82908956	     41.45237788	     11.07096101	     46.89275400	    108.19726936	      7.33026667	     15.60344819	      7.33551991	      3.78423479	      6.10104821	      3.86733376	    195.13216632	      0.70539587	     55.62618913	     27.86827850	      0.38541007	      0.89036029	    144.61625183	    583.95901885	     74.79373598	    112.43732521	     48.38527247	      5.30644981	   1122.19867388	    419.05697514	    144.91443349	    125.08994217	    333.66397796	      9.67821995	      2.49240698	      7.42567787	      1.22616443	     12.28138436	      7.69070044	      4.63606892	      5.63428257	      7.31528157	     -3.11564464	      3.06312634	     -1.22282452	    -12.41870715	     -0.10459436	      0.01275044	     -0.05475754	      0.50186421	      0.65137920	     -0.28385347	     -1.69025417	     -1.75823211	      4.33310839	      1.02255395	      1.82750796	     -1.87709423	     -4.32473690	     33.17074856	      0.00000000	     -0.00319664	     -0.06797149	     -0.01790321	      0.00000000	     -0.34427435	      0.00000000	    -16.16548257	    123.98931320	      0.00000000	      0.00210641	     -0.04265528	      0.00501289	      0.00000000	     -1.28686696	      0.00000000
      0.23600000	    141.21835037	    249.08025055	     35.95680287	     41.07297800	     10.87229071	     45.78070486	    104.72240395	      7.37614885	     15.66558157	      7.37323194	      3.68078357	      6.15493681	      3.90664506	    196.02675271	      0.71099797	     53.97522476	     26.15952783	      0.37871720	      0.89009154	    138.63534363	    562.04798887	     72.27157008	    109.05099311	     48.39692405	      5.32823920	   1122.30448980	    418.25926563	    143.71500735	    125.10807521	    333.15805806	      9.66108307	      2.49632778	      7.03272535	      1.21679257	     12.34282832	      7.74945690	      4.64242161	      5.46270398	      7.18395468	     -3.30694695	      1.85011495	     -1.71571212	    -12.29025903	     -0.10172217	      0.01323500	     -0.05445003	      0.48517054	      0.62935320	     -0.28091083	     -1.67089978	     -1.80618297	      4.36535790	      0.99732048	      1.81757582	     -1.87741574	     -4.12151557	     32.55922850	      0.00000000	     -0.00334929	     -0.06760766	     -0.01781879	      0.00000000	     -0.33724290	      0.00000000	    -15.58190154	    123.09420750	      0.00000000	      0.00207579	     -0.04261785	      0.00505006	      0.00000000	     -1.27498866	      0.00000000
      0.24000000	    135.91920011	    240.87775737	     36.19182790	     40.91675727	     10.75256768	     44.96313882	    102.59748715	      7.42074317	     15.72564283	      7.40954786	      3.62594119	      6.20738123	      3.93980597	    196.84220750	      0.71583493	     53.02711521	     25.17816096	      0.37366879	      0.89019744	    134.15979867	    546.07314333	     70.80288795	    107.08882844	     51.63681853	      5.34878004	   1117.53465689	    419.30519542	    141.79059622	    124.63471227	    332.85386700	      9.64705560	      2.50040497	      6.55017653	      1.20474181	     12.40200241	      7.81809958	      4.65415236	      5.27830177	      7.06585324	     -3.47002654	      0.61096309	     -2.22074863	    -12.07528902	     -0.09998120	      0.01339638	     -0.05436156	      0.47388815	      0.61496854	     -0.27913596	     -1.66242911	     -1.84563574	      4.37861120	      0.98210346	      1.80526581	     -1.87703529	     -3.92694421	     32.09486379	      0.00000000	     -0.00333106	     -0.06722475	     -0.01775314	      0.00000000	     -0.33135154	      0.00000000	    -14.94532028	    122.14790750	      0.00000000	      0.00202083	     -0.04259422	      0.00500953	      0.00000000	     -1.26107087	      0.00000000
      0.24400000	    135.52154792	    238.46227052	     37.14811701	     41.67023694	     10.82901676	     44.94760505	    103.43659537	      7.46579083	     15.78378481	      7.44433946	      3.68636129	      6.25742968	      3.96701215	    198.26560812	      0.72029206	     53.59019739	     25.65019840	      0.37050579	      0.89051986	    132.81970668	    542.49862217	     71.78119505	    108.30004506	     63.29068524	      5.36813619	   1103.42238126	    422.13416339	    138.32784591	    123.38213968	    332.75081559	      9.63603876	      2.50467702	      6.04829286	      1.18821725	     12.45922777	      7.89568050	      4.67070317	      5.08241497	      6.94683281	     -3.63236935	     -0.64157841	     -2.73993979	    -11.78733068	     -0.10086089	      0.01283709	     -0.05518414	      0.47476171	      0.62026175	     -0.28176363	     -1.68301988	     -1.87474016	      4.37009236	      0.99251615	      1.79154532	     -1.87924345	     -3.72364008	     31.64209768	      0.00000000	     -0.00355569	     -0.06683364	     -0.01769904	      0.00000000	     -0.32508138	      0.00000000	    -14.27455655	    121.29983120	      0.00000000	      0.00196409	     -0.04256548	      0.00501166	      0.00000000	     -1.24619794	      0.00000000
      0.24800000	    135.27495864	    235.29702363	     37.84813826	     42.20332986	     10.88265891	     44.78833283	    104.22890623	      7.51057864	     15.84020021	      7.47753982	      3.74123184	      6.30443258	      3.98859139	    198.89703476	      0.72315152	     54.10979345	     26.20820490	      0.36800137	      0.89085163	    131.49832525	    538.95813401	     72.67984912	    109.42059437	     73.87770047	      5.38640353	   1090.16327522	    425.11721631	    134.97517763	    122.28362521	    332.84812101	      9.62780704	      2.50913933	      5.31553917	      1.15417182	     12.51496023	      7.98125990	      4.69152911	      4.88198753	      6.86006860	     -3.77088457	     -1.89420406	     -3.27495743	    -11.44105107	     -0.10160224	      0.01221273	     -0.05578949	      0.47487747	      0.62466617	     -0.28316673	     -1.70032059	     -1.89956312	      4.34575599	      1.00025399	      1.77709987	     -1.89352619	     -3.52417067	     31.31100715	      0.00000000	     -0.00362486	     -0.06643337	     -0.01758556	      0.00000000	     -0.31946275	      0.00000000	    -13.55715416	    120.45050910	      0.00000000	      0.00201129	     -0.04253140	      0.00504496	      0.00000000	     -1.22894323	      0.00000000
      0.25200000	    135.36453725	    233.31700252	     38.81295583	     42.95230272	     10.96413164	     44.80881810	    105.34854510	      7.55563119	     15.89507340	      7.50910010	      3.80785722	      6.34794261	      4.00486942	    200.09630873	      0.72407143	     54.99433157	     27.11566782	      0.36574678	      0.89087675	    130.62160397	    537.28179425	     73.81661759	    110.91961382	     85.69555337	      5.40371164	   1076.39712388	    428.90615631	    131.58111605	    121.03913513	    333.14478773	      9.62208745	      2.51380389	      4.72392513	      1.13504847	     12.56956887	      8.07383779	      4.71613194	      4.67474014	      6.76240148	     -3.92003861	     -3.13322696	     -3.82669968	    -11.05169644	     -0.10272222	      0.01158359	     -0.05632478	      0.47629206	      0.63067916	     -0.28559925	     -1.72376077	     -1.93115843	      4.33915335	      1.01165550	      1.76049176	     -1.89584516	     -3.31732621	     31.01266780	      0.00000000	     -0.00382950	     -0.06602089	     -0.01753346	      0.00000000	     -0.31349153	      0.00000000	    -12.80350857	    119.69608430	      0.00000000	      0.00193571	     -0.04250803	      0.00503918	      0.00000000	     -1.20994778	      0.00000000
      0.25600000	    135.65842633	    232.11182561	     39.75386124	     43.69200801	     11.05386263	     44.88633341	    106.71327561	      7.60569744	     15.94860804	      7.53899975	      3.87809032	      6.38774178	      4.01622063	    201.33920606	      0.72297432	     56.01694265	     28.19798926	      0.36362342	      0.89064321	    130.08955979	    536.95885743	     75.06791552	    112.57652048	     97.32188150	      5.42023314	   1062.07553792	    433.36947797	    128.19320188	    119.59862656	    333.63944883	      9.61860268	      2.51874536	      4.15219794	      1.12357302	     12.62355720	      8.17242580	      4.74398873	      4.46488932	      6.67333441	     -4.05169176	     -4.34490725	     -4.39491136	    -10.63491892	     -0.10400602	      0.01093290	     -0.05679768	      0.47858713	      0.63675055	     -0.28808896	     -1.74909005	     -1.96450693	      4.33617934	      1.02406182	      1.74141593	     -1.88993511	     -3.11331155	     30.85231412	      0.00000000	     -0.00396325	     -0.06560068	     -0.01745873	      0.00000000	     -0.30813584	      0.00000000	    -12.00177504	    118.93526490	      0.00000000	      0.00177653	     -0.04249273	      0.00500436	      0.00000000	     -1.18785962	      0.00000000
      0.26000000	    136.14006667	    229.20256796	     40.59877218	     44.33401361	     11.11252845	     44.78586666	    107.83845094	      7.69750594	     16.00103415	      7.56723743	      3.94166673	      6.42379285	      4.02306490	    201.77020777	      0.72407417	     57.04199813	     29.44718660	      0.36342837	      0.89138774	    129.43022369	    536.01601518	     76.25725440	    114.05024643	    108.35666603	      5.43617819	   1050.21956722	    437.44912850	    124.97794105	    118.78745547	    334.33012709	      9.61705608	      2.52401324	      3.37894070	      1.08362412	     12.67739556	      8.27580656	      4.77460361	      4.25604213	      6.62163954	     -4.20347472	     -5.51587600	     -4.97816394	    -10.20683853	     -0.10515845	      0.01014036	     -0.05700165	      0.47925208	      0.64331015	     -0.28942993	     -1.77225636	     -1.99510312	      4.31865139	      1.03396555	      1.72131343	     -1.90591804	     -2.89671179	     30.69424681	      0.00000000	     -0.00397729	     -0.06517522	     -0.01733956	      0.00000000	     -0.30191935	      0.00000000	    -11.16478613	    118.30472820	      0.00000000	      0.00180902	     -0.04246177	      0.00506158	      0.00000000	     -1.16368671	      0.00000000
      0.26400000	    136.66032997	    227.05734188	     41.42277840	     44.96958593	     11.17813737	     44.74512155	    109.14861426	      7.95101180	     16.05259084	      7.59382119	      4.00547384	      6.45618572	      4.02577557	    202.35590723	      0.72459800	     58.16693596	     30.81756783	      0.36378365	      0.89219790	    129.08078507	    536.25481468	     77.52137603	    115.57553181	    118.95389792	      5.45176495	   1037.41409071	    442.87242936	    121.74947029	    117.72370309	    335.21395318	      9.61713734	      2.52966898	      2.70047596	      1.04726177	     12.73157343	      8.38305178	      4.80748497	      4.04522122	      6.58056344	     -4.34344409	     -6.63364939	     -5.57412839	     -9.78407390	     -0.10645163	      0.00935135	     -0.05716431	      0.48070936	      0.64952658	     -0.29086743	     -1.79672274	     -2.02666800	      4.30351221	      1.04417604	      1.69609902	     -1.91456170	     -2.68411419	     30.73120685	      0.00000000	     -0.00390221	     -0.06473753	     -0.01729113	      0.00000000	     -0.29659491	      0.00000000	    -10.27227399	    117.61026340	      0.00000000	      0.00175855	     -0.04245374	      0.00499701	      0.00000000	     -1.13508739	      0.00000000
      0.26800000	    137.36652737	    226.13331549	     42.51943947	     45.83855410	     11.27223866	     44.89572459	    110.75378126	      8.66927739	     16.10354806	      7.61876478	      4.07701129	      6.48510149	      4.02475603	    203.66273894	      0.72457572	     59.57730447	     32.43530425	      0.36453565	      0.89300411	    129.18658565	    538.32462486	     79.00680940	    117.34147860	    130.39841206	      5.46712344	   1024.58450014	    447.83420968	    118.57215211	    116.57691960	    336.28687632	      9.61848675	      2.53579901	      2.35792929	      1.01285040	     12.78664923	      8.49295035	      4.84214570	      3.83049129	      6.53613896	     -4.50220333	     -7.68720022	     -6.17981392	     -9.38353380	     -0.10812117	      0.00857753	     -0.05734966	      0.48356685	      0.65721006	     -0.29349804	     -1.82757399	     -2.06510864	      4.30424103	      1.05754559	      1.66685514	     -1.91987749	     -2.45578482	     30.77536738	      0.00000000	     -0.00416466	     -0.06430136	     -0.01720512	      0.00000000	     -0.29014064	      0.00000000	     -9.33916808	    117.03644640	      0.00000000	      0.00165751	     -0.04243473	      0.00502021	      0.00000000	     -1.10338340	      0.00000000
      0.27200000	    137.78402292	    224.89080361	     43.55136441	     46.64322274	     11.35294652	     45.01020908	    112.18871765	     10.42047139	     16.15420311	      7.64208336	      4.13571311	      6.51078305	      4.02042051	    204.94662373	      0.72351922	     60.88988096	     33.98916841	      0.36540449	      0.89373229	    129.34619778	    540.49800090	     80.33780070	    118.79351334	    140.61625902	      5.48254763	   1012.28300316	    453.14536946	    115.55863708	    115.53010215	    337.54339071	      9.62072334	      2.54252947	      2.22814168	      0.96023288	     12.84320968	      8.60435872	      4.87811072	      3.61352534	      6.52525683	     -4.66142275	     -8.66744289	     -6.79168250	     -9.02198777	     -0.10968083	      0.00786592	     -0.05743696	      0.48577251	      0.66365656	     -0.29580657	     -1.85559097	     -2.09966407	      4.29215702	      1.06814189	      1.63071399	     -1.93256276	     -2.22189161	     30.98157926	      0.00000000	     -0.00411075	     -0.06385793	     -0.01711391	      0.00000000	     -0.28381892	      0.00000000	     -8.34952810	    116.42402580	      0.00000000	      0.00160187	     -0.04242375	      0.00500215	      0.00000000	     -1.06654801	      0.00000000
      0.27600000	    138.27838952	    224.39288723	     44.94053909	     47.73664372	     11.45431574	     45.30363211	    113.71269812	     13.01987759	     16.20486985	      7.66378021	      4.19488973	      6.53349405	      4.01315510	    206.92399971	      0.72181177	     62.37441775	     35.67079337	      0.36642437	      0.89443097	    129.84981801	    544.02503751	     81.77634219	    120.27812598	    151.29974019	      5.49820605	    999.79598966	    458.60996961	    112.49905228	    114.48628136	    338.97628815	      9.62354461	      2.54994169	      2.21011848	      0.90843104	     12.90182039	      8.71608475	      4.91491005	      3.39025158	      6.51779169	     -4.84498258	     -9.56745427	     -7.40577037	     -8.71556947	     -0.11150843	      0.00721263	     -0.05754946	      0.48863933	      0.67182792	     -0.29950938	     -1.88835588	     -2.13919870	      4.29003901	      1.08067500	      1.58975130	     -1.94496470	     -1.97033516	     31.23834311	      0.00000000	     -0.00434799	     -0.06341151	     -0.01703568	      0.00000000	     -0.27634401	      0.00000000	     -7.30900490	    115.87937270	      0.00000000	      0.00153215	     -0.04240985	      0.00501548	      0.00000000	     -1.02510466	      0.00000000
      0.28000000	    138.58613644	    223.22651174	     46.28596027	     48.78804728	     11.53870820	     45.53342621	    115.01639152	     16.21896723	     16.25588216	      7.68384812	      4.24131519	      6.55351651	      4.00335329	    208.64510623	      0.71929664	     63.76015180	     37.31400499	      0.36752282	      0.89512622	    130.34715458	    547.37305713	     83.09744164	    121.40840060	    160.65394054	      5.51432093	    987.65608789	    464.57059588	    109.49259243	    113.61571314	    340.57641280	      9.62664686	      2.55819529	      2.21385442	      0.84732937	     12.96304375	      8.82710676	      4.95210091	      3.16067947	      6.54211816	     -5.03467911	    -10.38243718	     -8.01784665	     -8.47929443	     -0.11325111	      0.00656022	     -0.05756681	      0.49070820	      0.67955083	     -0.30283067	     -1.91881271	     -2.17546873	      4.27674945	      1.09100004	      1.54249996	     -1.96048105	     -1.70476442	     31.66122874	      0.00000000	     -0.00426424	     -0.06295989	     -0.01694746	      0.00000000	     -0.26848821	      0.00000000	     -6.20719611	    115.28129820	      0.00000000	      0.00148346	     -0.04240272	      0.00499562	      0.00000000	     -0.97758902	      0.00000000
      0.28400000	    139.13931820	    222.61661400	     47.90972100	     50.08376783	     11.64351486	     45.89876965	    116.48713691	     19.57537867	     16.30757906	      7.70225996	      4.29190394	      6.57112426	      3.99135436	    210.73302918	      0.71605901	     65.36204622	     39.16925832	      0.36870383	      0.89580924	    131.17798884	    551.99552466	     84.64122227	    122.62051053	    170.45807662	      5.53096136	    974.93925393	    470.73416344	    106.33068793	    112.71425109	    342.33245499	      9.62973283	      2.56742698	      2.22293427	      0.79013078	     13.02739224	      8.93600657	      4.98926665	      2.92120435	      6.56792668	     -5.25165900	    -11.10962943	     -8.62354518	     -8.32655216	     -0.11535919	      0.00585908	     -0.05762819	      0.49378059	      0.68958766	     -0.30721005	     -1.95423778	     -2.21691734	      4.27376657	      1.10340510	      1.49042957	     -1.97386767	     -1.41443823	     32.14529272	      0.00000000	     -0.00453154	     -0.06250502	     -0.01686164	      0.00000000	     -0.25906604	      0.00000000	     -5.04823252	    114.72887830	      0.00000000	      0.00141229	     -0.04239087	      0.00501464	      0.00000000	     -0.92462547	      0.00000000
      0.28800000	    139.38206974	    220.76915093	     49.40453168	     51.26520012	     11.72095635	     46.12478990	    117.59546725	     23.22559407	     16.36030737	      7.71897922	      4.32597405	      6.58659094	      3.97748299	    212.29688403	      0.71072690	     66.82432367	     40.97376035	      0.36922425	      0.89626100	    131.83496189	    555.72942698	     86.01579444	    123.33824779	    178.51513699	      5.54834299	    962.74941008	    477.42195348	    103.22942527	    112.07916174	    344.23076574	      9.63256581	      2.57780580	      2.23388853	      0.72998065	     13.09536769	      9.04188594	      5.02618747	      2.67174759	      6.62889744	     -5.47984486	    -11.74826879	     -9.21845461	     -8.26855522	     -0.11732019	      0.00512519	     -0.05754740	      0.49556643	      0.69876349	     -0.31073064	     -1.98674237	     -2.25435655	      4.25782614	      1.11319847	      1.43149604	     -1.99114869	     -1.09999974	     32.80821125	      0.00000000	     -0.00442692	     -0.06204458	     -0.01677802	      0.00000000	     -0.24876559	      0.00000000	     -3.82552072	    114.09865640	      0.00000000	      0.00137180	     -0.04238640	      0.00499231	      0.00000000	     -0.86514378	      0.00000000
      0.29200000	    139.70258640	    219.39576300	     51.14198630	     52.65944121	     11.81689627	     46.46837160	    118.80184487	     26.91192629	     16.41439815	      7.73396377	      4.36129650	      6.60016892	      3.96198574	    214.23551796	      0.70535677	     68.48300406	     42.96385529	      0.36998758	      0.89694959	    132.74020505	    560.39533069	     87.57163294	    124.04113383	    186.79139282	      5.56649609	    949.78073345	    484.25057585	     99.96329730	    111.34609092	    346.25523352	      9.63493109	      2.58949518	      2.24628970	      0.68442332	     13.16734749	      9.14378471	      5.06219632	      2.40949906	      6.68885180	     -5.73605485	    -12.29948388	     -9.79818793	     -8.31382345	     -0.11963609	      0.00435674	     -0.05750330	      0.49827459	      0.70970601	     -0.31519531	     -2.02491589	     -2.29767802	      4.25383981	      1.12546004	      1.36773773	     -2.00489792	     -0.75183771	     33.54232812	      0.00000000	     -0.00472367	     -0.06157905	     -0.01668484	      0.00000000	     -0.23646503	      0.00000000	     -2.54389694	    113.49287900	      0.00000000	      0.00129795	     -0.04237503	      0.00501615	      0.00000000	     -0.80009643	      0.00000000
      0.29600000	    139.61586041	    216.45712538	     52.70857538	     53.90295446	     11.88030975	     46.63657693	    119.53279006	     30.87198275	     16.47017080	      7.74719498	      4.37675151	      6.61210325	      3.94510249	    215.50856708	      0.77122052	     69.94618923	     44.85020107	      0.40863156	      0.93082863	    133.37268376	    563.75431588	     88.89967193	    124.14571409	    193.02612065	      5.58546472	    937.36996948	    491.50439402	     96.75376717	    110.92489297	    348.38720902	      9.63669728	      2.60267144	      2.25989583	      0.72738511	     13.24372108	      9.24087349	      5.09736175	      2.13444907	      6.78759393	     -6.00391971	    -12.76598696	    -10.35844222	     -8.46777680	     -0.12175541	      0.00356302	     -0.05730819	      0.49939246	      0.71954847	     -0.31861344	     -2.05895110	     -2.33554771	      4.23406542	      1.13426024	      1.29641107	     -2.02499278	     -0.36761779	     34.47634820	      0.00000000	     -0.00463124	     -0.06110657	     -0.01661088	      0.00000000	     -0.22282211	      0.00000000	     -1.20253920	    112.77789520	      0.00000000	      0.00127405	     -0.04237226	      0.00498550	      0.00000000	     -0.72888834	      0.00000000
      0.30000000	    139.63120961	    214.15930661	     54.54910271	     55.39063431	     11.97059710	     46.95210244	    120.41441021	     34.87422727	     16.52790357	      7.75869159	      4.39551507	      6.62261266	      3.92694100	    217.30210490	      0.76009617	     71.65779539	     46.95101007	      0.40735265	      0.92704100	    134.28452603	    568.20288060	     90.45601398	    124.28594774	    199.74551507	      5.60531896	    923.89719037	    498.79617092	     93.32221216	    110.30866811	    350.60552512	      9.63780449	      2.61749449	      2.27453825	      0.68899802	     13.32465039	      9.33246137	      5.13141788	      1.84525638	      6.88157036	     -6.30239815	    -13.15162131	    -10.89505135	     -8.73244696	     -0.12433636	      0.00274091	     -0.05718600	      0.50183260	      0.73149056	     -0.32320090	     -2.09896853	     -2.37955572	      4.22702383	      1.14600279	      1.22248356	     -2.03738723	      0.06066495	     35.46642049	      0.00000000	     -0.00491363	     -0.06062690	     -0.01650040	      0.00000000	     -0.20662069	      0.00000000	      0.19173396	    112.09301630	      0.00000000	      0.00118643	     -0.04235772	      0.00502268	      0.00000000	     -0.65303283	      0.00000000
      0.30400000	    139.28150470	    210.25162674	     56.23562023	     56.74373152	     12.03213258	     47.10086035	    120.81761539	     39.14331703	     16.58784107	      7.76853236	      4.39549017	      6.63190565	      3.90764325	    218.44700411	      0.76045406	     73.18832906	     48.94800946	      0.41244084	      0.93131121	    134.91399874	    571.32371064	     91.79558922	    123.85870533	    204.51833473	      5.62594007	    910.97219617	    506.32010640	     89.91584906	    110.01153917	    352.88659228	      9.63816624	      2.63411557	      2.29021560	      0.66670178	     13.41036918	      9.41802354	      5.16429908	      1.54195839	      7.01392704	     -6.61235897	    -13.46086798	    -11.40402690	     -9.10630630	     -0.12677037	      0.00189922	     -0.05693341	      0.50281094	      0.74270856	     -0.32686412	     -2.13426084	     -2.41741999	      4.20346544	      1.15444381	      1.14317903	     -2.05392410	      0.53773040	     36.64603216	      0.00000000	     -0.00478327	     -0.06014055	     -0.01639156	      0.00000000	     -0.18847586	      0.00000000	      1.63318278	    111.30051200	      0.00000000	      0.00113622	     -0.04234684	      0.00502846	      0.00000000	     -0.57243468	      0.00000000
      0.30800000	    138.82681381	    206.73170285	     58.07127551	     58.23323513	     12.11216803	     47.34267276	    121.25537988	     43.44927217	     16.65016271	      7.77684104	      4.39361536	      6.64016189	      3.88721939	    219.96877008	      0.75942943	     74.86790088	     51.06062704	      0.41701265	      0.93507562	    135.69357823	    575.01085027	     93.24205300	    123.34246284	    209.25614040	      5.64724671	    896.78551277	    514.09249551	     86.30058836	    109.42430825	    355.20461198	      9.63785252	      2.65266459	      2.30681563	      0.64968372	     13.50087547	      9.49718550	      5.19608614	      1.22512077	      7.14614001	     -6.94273263	    -13.69836053	    -11.88158002	     -9.58426527	     -0.12956027	      0.00106764	     -0.05672861	      0.50476565	      0.75487056	     -0.33126290	     -2.17307297	     -2.45847935	      4.18690567	      1.16412470	      1.06030952	     -2.07132462	      1.06920020	     37.94306199	      0.00000000	     -0.00511599	     -0.05963762	     -0.01630711	      0.00000000	     -0.16776784	      0.00000000	      3.11289778	    110.46843520	      0.00000000	      0.00109388	     -0.04233363	      0.00503587	      0.00000000	     -0.48844374	      0.00000000
      0.31200000	    137.97967688	    201.74175401	     59.78891093	     59.61330532	     12.16861556	     47.44380173	    121.22350142	     47.90181120	     16.71499243	      7.78377127	      4.37496239	      6.64753013	      3.86567247	    221.00020449	      0.75705862	     76.40262414	     53.07688846	      0.42111573	      0.93874286	    136.16829884	    577.32930069	     94.46543119	    122.33200495	    212.33212335	      5.66911811	    882.98776906	    522.01315146	     82.70157547	    109.10519244	    357.53187858	      9.63698036	      2.67321854	      2.32428242	      0.63839188	     13.59635135	      9.56970344	      5.22695970	      0.89497319	      7.30888871	     -7.28504562	    -13.86845693	    -12.32414286	    -10.15793095	     -0.13225506	      0.00024455	     -0.05639791	      0.50542914	      0.76637922	     -0.33495410	     -2.20915892	     -2.49572552	      4.15973023	      1.17160070	      0.97593871	     -2.08460166	      1.66154123	     39.40521614	      0.00000000	     -0.00498930	     -0.05912706	     -0.01622037	      0.00000000	     -0.14457600	      0.00000000	      4.61902471	    109.54507990	      0.00000000	      0.00101485	     -0.04232137	      0.00501722	      0.00000000	     -0.40191606	      0.00000000
      0.31600000	    136.93771766	    196.89831189	     61.59304966	     61.07023780	     12.23802621	     47.60344177	    121.14182700	     52.35509566	     16.78237239	      7.78947080	      4.35269037	      6.65410660	      3.84290384	    222.32976015	      0.74881707	     78.03406903	     55.15017965	      0.42220840	      0.93912335	    136.68179776	    579.78694341	     95.70553621	    121.20948808	    215.19457775	      5.69136821	    868.35515896	    529.59204299	     78.95686431	    108.53914647	    359.83919424	      9.63571071	      2.69579206	      2.34246414	      0.62876179	     13.69653332	      9.63541117	      5.25724416	      0.55391346	      7.47266260	     -7.64111637	    -13.97494174	    -12.72838899	    -10.81614290	     -0.13524080	     -0.00053774	     -0.05608383	      0.50676370	      0.77830031	     -0.33915358	     -2.24857990	     -2.53592792	      4.13861350	      1.18023722	      0.88946482	     -2.10236240	      2.31655194	     40.95669882	      0.00000000	     -0.00534465	     -0.05859744	     -0.01609832	      0.00000000	     -0.11854498	      0.00000000	      6.14265308	    108.60226680	      0.00000000	      0.00098384	     -0.04229631	      0.00505866	      0.00000000	     -0.31433817	      0.00000000
      0.32000000	    135.51161538	    190.72029479	     63.19698877	     62.35149338	     12.28249950	     47.61706691	    120.60977325	     56.90415304	     16.85227481	      7.79406261	      4.31402015	      6.65995629	      3.81881472	    223.06623353	      0.73746093	     79.44240046	     57.02906375	      0.42183600	      0.93852032	    136.88289393	    580.85718148	     96.65491351	    119.64579869	    216.08469206	      5.71379659	    853.85598921	    536.94832783	     75.22325303	    108.12077351	    362.09634181	      9.63427916	      2.72033720	      2.36127262	      0.62190464	     13.80188149	      9.69415727	      5.28740298	      0.20211189	      7.66788157	     -7.98700342	    -14.02090715	    -13.09109936	    -11.54568044	     -0.13807565	     -0.00126557	     -0.05566925	      0.50690767	      0.78908143	     -0.34252538	     -2.28330242	     -2.57005642	      4.10389727	      1.18531022	      0.80156823	     -2.12521924	      3.04511244	     42.71643911	      0.00000000	     -0.00551432	     -0.05805175	     -0.01600386	      0.00000000	     -0.09004214	      0.00000000	      7.66454041	    107.51717070	      0.00000000	      0.00100937	     -0.04226977	      0.00508814	      0.00000000	     -0.22663584	      0.00000000
      0.32400000	    133.91319867	    184.51101605	     64.94903000	     63.74826125	     12.34500463	     47.69986638	    120.02422529	     61.37861608	     16.92458567	      7.79762302	      4.27658699	      6.66510037	      3.79325566	    224.27673303	      0.72637277	     81.04282371	     59.03812857	      0.42182150	      0.93891496	    137.05025751	    581.86606378	     97.62820951	    118.11775136	    217.57283949	      5.73613082	    838.77298957	    544.36186302	     71.33178261	    107.49980532	    364.27251963	      9.63294563	      2.74668875	      2.38063201	      0.61865357	     13.91303292	      9.74581782	      5.31806682	     -0.15635781	      7.85783751	     -8.36432554	    -14.00880487	    -13.40871849	    -12.33201413	     -0.14128457	     -0.00193842	     -0.05522263	      0.50765648	      0.80070042	     -0.34659760	     -2.32245827	     -2.60845389	      4.07735486	      1.19350471	      0.71773880	     -2.13742119	      3.83762584	     44.48893695	      0.00000000	     -0.00570787	     -0.05748876	     -0.01587219	      0.00000000	     -0.05872175	      0.00000000	      9.18512887	    106.48162070	      0.00000000	      0.00093386	     -0.04223504	      0.00512819	      0.00000000	     -0.14054700	      0.00000000
      0.32800000	    131.95419410	    177.15333707	     66.53591110	     64.99020478	     12.39095650	     47.67160085	    119.05821269	     65.80955317	     16.99911952	      7.80017987	      4.22845397	      6.66952108	      3.76608125	    225.09432394	      0.71572235	     82.49704392	     60.89300866	      0.42237106	      0.94069361	    136.89370644	    581.53921039	     98.31801995	    116.32828828	    217.73277894	      5.75817871	    823.56272751	    551.92557115	     67.42147316	    106.91040600	    366.33658680	      9.63233499	      2.77455816	      2.40044219	      0.61708417	     14.03398371	      9.79017200	      5.34983595	     -0.52229699	      8.06985822	     -8.73575753	    -13.94057842	    -13.67685978	    -13.16000520	     -0.14442410	     -0.00251235	     -0.05465836	      0.50745246	      0.81125127	     -0.35008590	     -2.35803089	     -2.64211825	      4.04097511	      1.19970308	      0.63837244	     -2.14369043	      4.70855351	     46.43597474	      0.00000000	     -0.00556549	     -0.05691008	     -0.01578580	      0.00000000	     -0.02511124	      0.00000000	     10.68039482	    105.33055290	      0.00000000	      0.00080209	     -0.04220437	      0.00510038	      0.00000000	     -0.05695973	      0.00000000
      0.33200000	    129.82827277	    170.38889447	     68.14225760	     66.24757136	     12.46076471	     47.74048053	    118.18274281	     70.11308511	     17.07560991	      7.80170427	      4.18355827	      6.67314917	      3.73711864	    226.35506906	      0.70199372	     84.07856369	     62.77333272	      0.42122734	      0.94134762	    136.78165208	    581.51831976	     98.97707436	    114.67236195	    218.16766598	      5.77955383	    807.14759707	    558.60921862	     63.37131376	    105.76301950	    368.25716202	      9.63225448	      2.80367355	      2.42060320	      0.61599270	     14.17409135	      9.82758466	      5.38372099	     -0.89207224	      8.27281336	     -9.10268543	    -13.81775477	    -13.89025107	    -14.01446972	     -0.14793117	     -0.00293290	     -0.05411281	      0.50843974	      0.82151666	     -0.35415524	     -2.39683937	     -2.67856418	      4.01180441	      1.20676038	      0.56085109	     -2.15556072	      5.64904194	     48.43922165	      0.00000000	     -0.00598072	     -0.05630047	     -0.01563125	      0.00000000	      0.01064506	      0.00000000	     12.14954014	    104.17948290	      0.00000000	      0.00073697	     -0.04215403	      0.00516265	      0.00000000	      0.02289460	      0.00000000
      0.33600000	    127.56631541	    161.12038585	     69.51770692	     67.28011447	     12.49621801	     47.58478945	    116.72607736	     74.42207156	     17.15373616	      7.80211727	      4.12763519	      6.67586898	      3.70634630	    226.52376811	      0.68944798	     85.41094652	     64.43359778	      0.42096369	      0.94377232	    136.12726791	    579.28561903	     99.23820290	    112.74687147	    216.94528146	      5.79993894	    792.41181219	    564.92073608	     59.43810752	    105.30144250	    370.00272308	      9.63342572	      2.83361790	      2.44108713	      0.61550659	     14.40877473	      9.85928019	      5.42061222	     -1.27159481	      8.51893562	     -9.46641624	    -13.64142367	    -14.04318643	    -14.88055145	     -0.15118036	     -0.00326633	     -0.05334752	      0.50718846	      0.83157976	     -0.35721855	     -2.42658386	     -2.70450484	      3.95966385	      1.20944258	      0.48781203	     -2.16951038	      6.66884329	     50.57912431	      0.00000000	     -0.00573082	     -0.05568254	     -0.01550436	      0.00000000	      0.04818614	      0.00000000	     13.57334008	    102.94553730	      0.00000000	      0.00070119	     -0.04210600	      0.00517359	      0.00000000	      0.09807501	      0.00000000
      0.34000000	    124.98306522	    152.91284263	     70.84702691	     68.26565797	     12.56702029	     47.56074606	    115.47976325	     78.43496965	     17.23308965	      7.80128282	      4.07942861	      6.67750162	      3.67367318	    227.39465162	      0.67446064	     86.96644883	     66.16226169	      0.41885193	      0.94508917	    135.49786464	    577.43019262	     99.46072650	    111.08254984	    216.43801925	      5.81889931	    776.15947592	    570.28863547	     55.44348828	    103.97951256	    371.54187162	      9.63631414	      2.86398982	      2.46185584	      0.61532400	     14.77534022	      9.88805816	      5.46160558	     -1.65272418	      8.74295142	     -9.82252042	    -13.41212889	    -14.13011740	    -15.74392944	     -0.15488796	     -0.00334424	     -0.05256179	      0.50757055	      0.84001070	     -0.36077483	     -2.46183019	     -2.73575110	      3.92086315	      1.21472548	      0.41997903	     -2.18280386	      7.75338285	     52.73996675	      0.00000000	     -0.00604434	     -0.05502887	     -0.01530809	      0.00000000	      0.08701231	      0.00000000	     14.95727577	    101.74219970	      0.00000000	      0.00067434	     -0.04203739	      0.00527067	      0.00000000	      0.16785797	      0.00000000
      0.34400000	    122.02358045	    144.14503636	     71.88750017	     68.98614925	     12.63463732	     47.46900952	    114.05087811	     82.14981243	     17.31320944	      7.79901519	      4.02803075	      6.67781091	      3.63917878	    227.94029952	      0.65137374	     88.42761084	     67.71683495	      0.41134943	      0.94267818	    134.55244420	    574.47200082	     99.36694209	    109.38302331	    214.91273941	      5.83601621	    759.27561489	    575.40277867	     51.49437267	    102.29192250	    372.84373673	      9.64146717	      2.89443019	      2.48287952	      0.61536491	     15.27969645	      9.91826447	      5.50782933	     -2.03901059	      8.97695322	    -10.14806921	    -13.12973683	    -14.14601016	    -16.59097111	     -0.15857697	     -0.00315807	     -0.05163231	      0.50753914	      0.84589199	     -0.36362434	     -2.49246542	     -2.76125572	      3.87387318	      1.21815554	      0.36075870	     -2.19095946	      8.92602020	     55.08534876	      0.00000000	     -0.00621847	     -0.05434935	     -0.01521140	      0.00000000	      0.12690398	      0.00000000	     16.26937753	    100.40357460	      0.00000000	      0.00060528	     -0.04197263	      0.00529340	      0.00000000	      0.23130676	      0.00000000
      0.34800000	    118.99451711	    134.99536805	     72.92512073	     69.67555753	     12.72219783	     47.41768897	    112.63108363	     85.59806652	     17.39355212	      7.79507252	      3.98416629	      6.67649115	      3.60310891	    228.66678505	      0.63922591	     90.06899139	     69.34652661	      0.40994433	      0.94636080	    133.40580844	    571.02345118	     99.19092858	    107.91056090	    214.30320948	      5.85064185	    742.35789862	    580.04650312	     47.50842312	    100.38869394	    373.87840988	      9.64946238	      2.92464074	      2.50416252	      0.61569142	     15.85453065	      9.95461326	      5.56050689	     -2.42742846	      9.20508957	    -10.48497496	    -12.79335316	    -14.08631882	    -17.40882531	     -0.16260302	     -0.00275100	     -0.05055100	      0.50778332	      0.85175008	     -0.36683577	     -2.52410622	     -2.78748085	      3.82866998	      1.22298485	      0.31042573	     -2.19233207	     10.15302235	     57.40254527	      0.00000000	     -0.00631609	     -0.05364911	     -0.01508011	      0.00000000	      0.16691170	      0.00000000	     17.53524595	     99.13971568	      0.00000000	      0.00047221	     -0.04189847	      0.00531771	      0.00000000	      0.28827255	      0.00000000
      0.35200000	    115.84150516	    124.77397550	     73.75511534	     70.16500355	     12.80513523	     47.28811323	    111.06636500	     88.82064468	     17.47348148	      7.78915932	      3.94184844	      6.67317194	      3.56576358	    228.97919424	      0.63465085	     91.66690438	     70.88528223	      0.41298512	      0.95429561	    131.90403260	    566.37856425	     98.80179933	    106.50218015	    213.37275447	      5.86209171	    726.34393507	    583.46613528	     43.66225948	     98.60109464	    374.61723611	      9.66105683	      2.95441403	      2.52573167	      0.61614849	     16.66498297	     10.00215040	      5.62105488	     -2.82075306	      9.44586501	    -10.80880786	    -12.40131946	    -13.94683449	    -18.18522855	     -0.16665869	     -0.00214518	     -0.04927192	      0.50735648	      0.85661037	     -0.36951886	     -2.55185586	     -2.80919158	      3.77514700	      1.22628192	      0.26612025	     -2.19691562	     11.43988607	     59.75084455	      0.00000000	     -0.00628380	     -0.05293161	     -0.01490325	      0.00000000	      0.20648569	      0.00000000	     18.74160976	     97.88795140	      0.00000000	      0.00039231	     -0.04181165	      0.00538706	      0.00000000	      0.33827908	      0.00000000
      0.35600000	    112.70487000	    113.96007234	     74.63966725	     70.65993116	     12.89453761	     47.19152630	    109.43370421	     91.57852208	     17.55223071	      7.78091947	      3.90423499	      6.66741564	      3.52746239	    229.35976439	      0.62027479	     93.30144447	     72.38739627	      0.40947802	      0.95734264	    130.12779198	    560.94658125	     98.27734249	    105.24105881	    213.20435207	      5.86954028	    709.95818133	    586.64047857	     39.61127491	     96.60654380	    375.03297692	      9.67677551	      2.98362193	      2.54759399	      0.61670610	     17.17445375	     10.06590162	      5.69079441	     -3.21478836	      9.67804018	    -11.12551665	    -11.95137421	    -13.72381075	    -18.90795004	     -0.17085670	     -0.00130771	     -0.04781214	      0.50654319	      0.86209817	     -0.37283739	     -2.57911344	     -2.83024769	      3.72141583	      1.23043878	      0.23059882	     -2.19375942	     12.77803249	     62.10530689	      0.00000000	     -0.00619864	     -0.05219408	     -0.01473288	      0.00000000	      0.24487957	      0.00000000	     19.88941999	     96.66891466	      0.00000000	      0.00023318	     -0.04171620	      0.00545208	      0.00000000	      0.38116296	      0.00000000
      0.36000000	    109.37441630	    103.85244609	     75.54995749	     71.14127192	     13.00368921	     47.22601809	    107.91213919	     93.68525873	     17.62883908	      7.76993170	      3.87154370	      6.65872574	      3.48876491	    230.30449202	      0.61649195	     94.98573095	     73.81252170	      0.41223985	      0.96618879	    128.21591280	    555.36824202	     97.62484000	    104.15185991	    213.98893407	      5.87208932	    691.28119817	    589.57016661	     35.19781381	     93.55033668	    375.09998305	      9.69735793	      3.01221010	      2.56974889	      0.61743070	     17.14502153	     10.15086881	      5.77156680	     -3.60384740	      9.87921675	    -11.40806771	    -11.44113032	    -13.41434469	    -19.56430103	     -0.17524515	     -0.00010833	     -0.04623620	      0.50625577	      0.86656730	     -0.37699729	     -2.60760731	     -2.85229123	      3.67439016	      1.23457731	      0.19750914	     -2.19730173	     14.17354132	     64.51525383	      0.00000000	     -0.00669374	     -0.05141373	     -0.01455911	      0.00000000	      0.28166534	      0.00000000	     20.96487083	     95.42808902	      0.00000000	      0.00015267	     -0.04161652	      0.00552448	      0.00000000	      0.41662682	      0.00000000
      0.36400000	    106.00172658	     91.48475215	     76.09854455	     71.29680037	     13.07387217	     47.03425869	    106.07247445	     95.60660792	     17.70206631	      7.75570190	      3.83528752	      6.64655955	      3.45034572	    230.13670396	      0.61171330	     96.39239740	     75.01086445	      0.41428879	      0.97506337	    125.72682076	    547.63215898	     96.69928161	    102.96911384	    213.54933323	      5.86886452	    675.17595838	    590.90606677	     31.12986914	     91.33893639	    374.79450217	      9.72365589	      3.04017558	      2.59222190	      0.61827993	     17.58209889	     10.26199520	      5.86477836	     -4.00141225	     10.11458914	    -11.66595382	    -10.86883673	    -13.01670299	    -20.14120470	     -0.17923607	      0.00118504	     -0.04437414	      0.50380076	      0.87012359	     -0.37981870	     -2.62619484	     -2.86393812	      3.60730045	      1.23515781	      0.17164014	     -2.20299412	     15.62315322	     66.97960113	      0.00000000	     -0.00665277	     -0.05063779	     -0.01438809	      0.00000000	      0.31634022	      0.00000000	     21.96320156	     94.16066392	      0.00000000	      0.00012685	     -0.04151057	      0.00562003	      0.00000000	      0.44471459	      0.00000000
      0.36800000	    102.85664145	     78.91477506	     77.03851829	     71.71964118	     13.16708697	     47.01972298	    104.27619548	     96.82229459	     17.77021582	      7.73764238	      3.80731204	      6.63033052	      3.41243652	    230.64150845	      0.56323947	     97.98676600	     76.27673388	      0.38878937	      0.96312820	    123.00824854	    539.52434136	     95.76068156	    102.02572825	    215.64990932	      5.85918986	    657.70481833	    592.92483284	     26.48952832	     88.63243164	    374.09510013	      9.75648525	      3.06754465	      2.61502703	      0.61928759	     17.03462812	     10.40441245	      5.97207971	     -4.39111731	     10.31370044	    -11.93418241	    -10.23409093	    -12.53048324	    -20.62561838	     -0.18348784	      0.00280042	     -0.04231243	      0.50114517	      0.87660449	     -0.38494100	     -2.64855067	     -2.87995191	      3.54917938	      1.23940629	      0.15550197	     -2.19246285	     17.08253575	     69.33235320	      0.00000000	     -0.00665116	     -0.04984822	     -0.01421571	      0.00000000	      0.34770077	      0.00000000	     22.92036559	     93.02617045	      0.00000000	     -0.00009382	     -0.04139713	      0.00568865	      0.00000000	      0.46652493	      0.00000000
      0.37200000	     99.64407093	     65.41113287	     77.68366025	     71.89108796	     13.24872004	     46.92298585	    102.49859548	     97.88264886	     17.83098828	      7.71506566	      3.78193626	      6.60943245	      3.37631321	    230.72782260	      0.55447351	     99.49503507	     77.43901796	      0.38736931	      0.96919643	    119.93722456	    530.35592101	     94.73199591	    101.16474548	    217.66384234	      5.84274148	    641.67932530	    593.39756922	     22.13256080	     86.20903197	    372.98309033	      9.79680334	      3.09437240	      2.63812958	      0.62053269	     17.00441860	     10.58369391	      6.09569318	     -4.78332743	     10.52277224	    -12.18146652	     -9.53822543	    -11.95677958	    -21.00463055	     -0.18758970	      0.00458595	     -0.04004779	      0.49779918	      0.88175670	     -0.38929897	     -2.66508725	     -2.89011949	      3.48131991	      1.24147395	      0.14298100	     -2.18993606	     18.56886171	     71.67868943	      0.00000000	     -0.00653692	     -0.04905769	     -0.01403219	      0.00000000	      0.37599819	      0.00000000	     23.81054455	     91.91239907	      0.00000000	     -0.00019339	     -0.04128341	      0.00577611	      0.00000000	      0.48213627	      0.00000000
      0.37600000	     96.50402136	     51.77903265	     78.36765407	     72.07196539	     13.34006891	     46.91558409	    100.83366705	     98.52513732	     17.88154638	      7.68715659	      3.76165091	      6.58322592	      3.34244858	    231.05394946	      0.54831156	    101.04481051	     78.55371568	      0.38694308	      0.97581918	    116.63953620	    520.79649539	     93.66806177	    100.46934585	    220.93699912	      5.81958546	    625.28477749	    593.28861567	     17.61464709	     83.49611020	    371.44299573	      9.84542811	      3.12070486	      2.66150810	      0.62201359	     16.73880372	     10.80619086	      6.23726046	     -5.17034305	     10.71254363	    -12.41319684	     -8.78441659	    -11.29850319	    -21.26507736	     -0.19169639	      0.00667462	     -0.03762916	      0.49428206	      0.88733546	     -0.39458039	     -2.68090733	     -2.90000644	      3.41475464	      1.24452480	      0.13632713	     -2.18224204	     20.06206640	     73.96659658	      0.00000000	     -0.00646240	     -0.04826555	     -0.01384069	      0.00000000	      0.40099731	      0.00000000	     24.64509818	     90.86372252	      0.00000000	     -0.00033834	     -0.04116435	      0.00587834	      0.00000000	      0.49260220	      0.00000000
      0.38000000	     93.33366157	     37.99323099	     78.99566387	     72.19075520	     13.43497382	     46.96992272	     99.25997679	     98.78147007	     17.91925989	      7.65295465	      3.74455927	      6.55101054	      3.31157181	    231.51746864	      0.54324182	    102.57966948	     79.57105970	      0.38676467	      0.98255590	    113.07617090	    510.70115392	     92.53379261	     99.89586559	    225.06712673	      5.79010095	    608.65631557	    592.83322288	     13.02108656	     80.51100699	    369.46310926	      9.90337586	      3.14658483	      2.68509771	      0.62374590	     16.42189458	     11.07918256	      6.39866282	     -5.55220368	     10.88666941	    -12.62407239	     -7.97774255	    -10.56073044	    -21.39310975	     -0.19566150	      0.00907823	     -0.03506270	      0.49037841	      0.89243409	     -0.40039158	     -2.69366580	     -2.90718234	      3.34616953	      1.24853524	      0.13444574	     -2.17305165	     21.56739078	     76.24160809	      0.00000000	     -0.00642550	     -0.04747735	     -0.01371608	      0.00000000	      0.42326059	      0.00000000	     25.41027460	     89.82635946	      0.00000000	     -0.00048645	     -0.04105557	      0.00592385	      0.00000000	      0.49867728	      0.00000000
      0.38400000	     90.32779495	     24.42966538	     79.59405363	     72.29006006	     13.54205352	     47.13386613	     97.91942191	     98.86353636	     17.94295593	      7.61133065	      3.73368751	      6.51193550	      3.28439642	    232.17096813	      0.53398216	    104.13675199	     80.51678082	      0.38421379	      0.98794609	    109.40707156	    500.73756572	     91.42090837	     99.53546009	    230.18620060	      5.75483506	    591.86561185	    591.32759592	      8.41586250	     77.34640942	    367.03622268	      9.97165017	      3.17203907	      2.70880260	      0.62576280	     16.27435561	     11.41168540	      6.58097337	     -5.92788268	     11.04566993	    -12.80986445	     -7.12540508	     -9.75086380	    -21.37408817	     -0.19955587	      0.01179063	     -0.03243937	      0.48667902	      0.89771542	     -0.40697652	     -2.70574330	     -2.91443270	      3.27889659	      1.25199417	      0.13503421	     -2.16423906	     23.06882441	     78.46855109	      0.00000000	     -0.00646137	     -0.04670129	     -0.01359627	      0.00000000	      0.44320898	      0.00000000	     26.11402956	     88.82680911	      0.00000000	     -0.00060205	     -0.04095056	      0.00597499	      0.00000000	      0.50171488	      0.00000000
      0.38800000	     86.92958849	     14.02558260	     80.17869540	     72.39071769	     13.72363476	     47.67898449	     97.27115820	     98.68622744	     17.95322390	      7.56097920	      3.73730706	      6.46483976	      3.26155547	    234.58907542	      0.48755125	    106.12123726	     81.60349444	      0.37062113	      0.99089428	    105.89484315	    492.45417209	     90.45252230	     99.64119220	    238.14205613	      5.71437506	    570.65985857	    589.82413946	      3.98813089	     71.23690433	    364.16049387	     10.05123907	      3.19706860	      2.73244292	      0.62813438	     16.18726372	     11.81508456	      6.78455107	     -6.27678623	     11.12718274	    -12.96982442	     -6.23720193	     -8.87856713	    -21.19302935	     -0.20397967	      0.01520064	     -0.02982013	      0.48579383	      0.89964527	     -0.41463264	     -2.72341508	     -2.92723279	      3.23281406	      1.25922838	      0.14657824	     -2.13838634	     24.55842790	     80.64228419	      0.00000000	     -0.00706343	     -0.04591577	     -0.01357487	      0.00000000	      0.46168840	      0.00000000	     26.75695235	     87.86155871	      0.00000000	     -0.00091245	     -0.04085685	      0.00592399	      0.00000000	      0.50301976	      0.00000000
      0.39200000	     82.72873160	     11.63887375	     78.21674854	     70.95460176	     14.09410145	     45.72283108	     94.98669936	    103.78304835	     17.95149532	      7.50046554	      3.80866345	      6.40801731	      3.24380455	    238.79251550	      0.52268063	    109.35866415	     83.64785915	      0.38160719	      0.99895761	    104.52982577	    493.75448156	     91.14095162	    101.62814646	    244.12002399	      5.66943352	    557.65290105	    578.95854002	      3.75525436	     65.77912035	    360.84037760	     10.14317345	      3.22166965	      2.75579232	      0.63083539	     23.45717049	     12.30360132	      7.00813547	     -6.64715388	     11.29706236	    -13.11240025	     -5.32608114	     -7.95547672	    -20.83573106	     -0.21117511	      0.01870519	     -0.02803148	      0.47085952	      0.92882113	     -0.41220952	     -2.72599950	     -2.92423898	      3.16330969	      1.26197773	      0.17311944	     -2.12143775	     26.00339210	     82.67743088	      0.00000000	     -0.00675229	     -0.04522328	     -0.01338007	      0.00000000	      0.47930916	      0.00000000	     27.36539024	     87.00788542	      0.00000000	     -0.00092207	     -0.04074857	      0.00610028	      0.00000000	      0.50441428	      0.00000000
      0.39600000	     78.30880188	     11.68426393	     75.91974640	     69.29600756	     14.52888872	     44.36685160	     94.22247522	    108.80140528	     17.93864986	      7.42826707	      3.90010434	      6.33873477	      3.23187730	    244.04980858	      0.51837430	    113.02866879	     85.88552269	      0.38097357	      1.00433599	    103.31414230	    496.74906582	     92.09210605	    104.23312393	    251.77630660	      5.62042398	    543.26408333	    566.87051643	      3.76217047	     59.13637487	    357.08749965	     10.24838978	      3.24577172	      2.77818524	      0.63395020	     32.49186854	     12.89441290	      7.25002506	     -6.99746868	     11.42512115	    -13.24198226	     -4.40842646	     -6.99473044	    -20.29022830	     -0.21891122	      0.02277128	     -0.02626463	      0.46319970	      0.94753736	     -0.40914924	     -2.73506769	     -2.92890384	      3.10901267	      1.26886752	      0.21110492	     -2.09263609	     27.41649631	     84.63747429	      0.00000000	     -0.00665910	     -0.04456475	     -0.01331334	      0.00000000	      0.49772113	      0.00000000	     27.92105391	     86.19509421	      0.00000000	     -0.00103348	     -0.04066942	      0.00612497	      0.00000000	      0.50688091	      0.00000000
      0.40000000	     74.58506677	     11.74145576	     73.95662192	     67.89802091	     14.97492772	     43.37436087	     93.79652712	    113.21525897	     17.91505129	      7.34304568	      3.99774063	      6.25273245	      3.22649442	    249.33871499	      0.50000963	    116.66891530	     87.93264561	      0.37964490	      1.00978945	    101.94557561	    499.94643091	     92.94140325	    107.11584736	    260.33199664	      5.56790250	    528.42506430	    554.09356074	      3.77769454	     51.92903134	    352.92124998	     10.36777689	      3.26929585	      2.79830410	      0.63741617	     41.46921535	     13.60487030	      7.50614389	     -7.32803110	     11.52224327	    -13.33791952	     -3.50380930	     -6.01059849	    -19.54789962	     -0.22626580	      0.02737129	     -0.02448724	      0.45670457	      0.96737921	     -0.40915539	     -2.74963922	     -2.94058877	      3.06548127	      1.28058694	      0.24183588	     -2.06785634	     28.77525436	     86.47073609	      0.00000000	     -0.00690400	     -0.04394631	     -0.01318417	      0.00000000	      0.51805402	      0.00000000	     28.44176788	     85.46859651	      0.00000000	     -0.00106185	     -0.04059563	      0.00621320	      0.00000000	      0.51205011	      0.00000000
      0.40400000	     71.85430972	     11.80525477	     72.06944768	     66.63028799	     15.44736787	     42.48321936	     93.61467307	    117.92450829	     17.88036679	      7.24399008	      4.11379187	      6.14354617	      3.22838431	    254.45608664	      0.54247160	    120.39350042	     89.91831462	      0.39372709	      1.01848510	    100.79319666	    504.69988825	     93.97276077	    110.58834515	    269.15605085	      5.51236335	    515.91996699	    540.53595493	      3.79966825	     46.24866148	    348.36901986	     10.50210852	      3.29212616	      2.81359095	      0.64144934	     51.73511870	     14.44531619	      7.77110356	     -7.65227901	     11.63692835	    -13.42286251	     -2.63419314	     -5.01835411	    -18.60401058	     -0.23352409	      0.03235945	     -0.02288084	      0.45041471	      0.99198158	     -0.41118251	     -2.76627435	     -2.95673677	      3.01973673	      1.29747094	      0.28480677	     -2.02310103	     30.10213740	     88.26107105	      0.00000000	     -0.00660003	     -0.04343710	     -0.01324678	      0.00000000	      0.54234481	      0.00000000	     28.90093727	     84.73908825	      0.00000000	     -0.00130374	     -0.04054467	      0.00616103	      0.00000000	      0.52070301	      0.00000000
      0.40800000	     70.39407420	     11.87519469	     70.56430737	     65.70541790	     15.94579689	     42.00659807	     93.90533460	    122.62771292	     17.83360830	      7.13125399	      4.24746898	      6.00254247	      3.23825352	    259.56965895	      0.55944771	    124.19234094	     91.78446806	      0.40257897	      1.02619899	     99.81456203	    510.91193639	     95.09146391	    114.67379605	    278.72000565	      5.45426666	    504.85593172	    525.75618904	      3.82751512	     41.40256032	    343.46602962	     10.65192509	      3.31410375	      2.82225906	      0.64604100	     62.82910322	     15.40769252	      8.03678450	     -7.96126475	     11.74937674	    -13.48928395	     -1.82272453	     -4.03401244	    -17.45786631	     -0.24051890	      0.03783049	     -0.02143115	      0.44603822	      1.01991708	     -0.41687123	     -2.79110885	     -2.98372393	      2.98173648	      1.31972169	      0.31902677	     -1.98518674	     31.35044346	     89.88544732	      0.00000000	     -0.00636876	     -0.04301406	     -0.01324820	      0.00000000	      0.57144239	      0.00000000	     29.34118547	     84.12466588	      0.00000000	     -0.00141268	     -0.04050771	      0.00615842	      0.00000000	      0.53481850	      0.00000000
      0.41200000	     70.27578201	     11.95129135	     69.75288123	     65.31753301	     16.45882097	     42.18447928	     94.60623925	    126.74160563	     17.77314311	      7.00629453	      4.39164172	      5.82211090	      3.25683228	    264.70691655	      0.55937614	    127.89048774	     93.31473085	      0.40380252	      1.02856209	     98.86020155	    517.90673157	     96.00672293	    119.20770618	    289.05936521	      5.39401803	    492.16089727	    511.29436202	      3.86087609	     35.70845392	    338.25467586	     10.81756118	      3.33504157	      2.82605502	      0.65070493	     73.67603481	     16.45819513	      8.28565120	     -8.24216683	     11.83075311	    -13.50823057	     -1.09223807	     -3.07370181	    -16.11257894	     -0.24676355	      0.04398948	     -0.02010079	      0.44353962	      1.04998715	     -0.42798407	     -2.82472503	     -3.02148420	      2.95809522	      1.34718198	      0.34695490	     -1.94452102	     32.56122597	     91.47761136	      0.00000000	     -0.00646061	     -0.04267044	     -0.01332811	      0.00000000	      0.60783866	      0.00000000	     29.71687730	     83.48668919	      0.00000000	     -0.00153605	     -0.04049328	      0.00610643	      0.00000000	      0.55474161	      0.00000000
      0.41600000	     71.90142786	     12.03366628	     69.34835224	     65.32927657	     17.00801289	     42.82350766	     95.99942676	    131.37815364	     17.69657583	      6.87184694	      4.56442690	      5.60389914	      3.28493438	    269.84689092	      0.61404299	    131.71656591	     94.73701480	      0.43655934	      1.05810888	     98.40181648	    527.43142112	     97.12707396	    124.67856450	    299.87461621	      5.33204774	    482.74646979	    495.43707250	      3.89943564	     32.28397175	    332.78333541	     10.99900819	      3.35471161	      2.82702548	      0.66299487	     86.21958748	     17.54600818	      8.49850143	     -8.51347814	     11.94031220	    -13.52364639	     -0.46362968	     -2.15299875	    -14.57457885	     -0.25276225	      0.05060390	     -0.01907202	      0.44319960	      1.08514369	     -0.44318241	     -2.86818743	     -3.07282695	      2.93716751	      1.38242357	      0.36996817	     -1.90330766	     33.67846564	     92.89347518	      0.00000000	     -0.00621346	     -0.04247079	     -0.01340020	      0.00000000	      0.65230876	      0.00000000	     30.07850628	     82.96390362	      0.00000000	     -0.00161134	     -0.04049551	      0.00606698	      0.00000000	      0.58258215	      0.00000000
      0.42000000	     75.23543182	     12.12257212	     69.84883122	     66.03486565	     17.57079420	     44.36658269	     98.12574408	    135.44913314	     17.60047859	      6.73145509	      4.75040405	      5.36303755	      3.32331993	    275.07063027	      0.61258819	    135.37084990	     95.68836269	      0.43576068	      1.05315772	     98.10379399	    538.03115436	     97.92225454	    130.71652340	    311.38740258	      5.26869314	    471.37238633	    480.25846725	      3.94260075	     28.07868711	    327.10466374	     11.19586617	      3.37284437	      2.82609169	      0.66708453	     98.49910603	     18.54707893	      8.66559854	     -8.75346741	     12.02321076	    -13.48457584	      0.04565595	     -1.28647612	    -12.85326224	     -0.25771834	      0.05798779	     -0.01821805	      0.44532622	      1.12202174	     -0.46500741	     -2.92150837	     -3.13645872	      2.93013086	      1.42318151	      0.38063850	     -1.86346130	     34.75319503	     94.28996256	      0.00000000	     -0.00632781	     -0.04237494	     -0.01353973	      0.00000000	      0.70773348	      0.00000000	     30.36833340	     82.39325959	      0.00000000	     -0.00164694	     -0.04052458	      0.00598200	      0.00000000	      0.61843771	      0.00000000
      0.42400000	     80.65143889	     12.21798855	     71.17995749	     67.43724826	     18.17425973	     46.77348384	    101.34170128	    139.80098149	     17.48002718	      6.58835913	      4.96635019	      5.11466631	      3.37293262	    280.64950596	      0.62549772	    139.12462385	     96.38821218	      0.44561147	      1.05887619	     98.30653718	    551.05068175	     98.70605337	    137.78161162	    324.28006120	      5.20420998	    461.40881760	    465.24071172	      3.98966718	     25.29740408	    321.27353903	     11.40727959	      3.38912306	      2.82360400	      0.67595855	    111.79583780	     19.29734046	      8.78835247	     -8.97384697	     12.11609114	    -13.44414983	      0.42272937	     -0.48735208	    -10.96108040	     -0.26214199	      0.06603482	     -0.01763324	      0.45040549	      1.16350714	     -0.49312926	     -2.98782028	     -3.21704010	      2.93114989	      1.47355347	      0.38547557	     -1.81613224	     35.72551205	     95.51805214	      0.00000000	     -0.00621019	     -0.04244396	     -0.01373916	      0.00000000	      0.77493007	      0.00000000	     30.63839521	     81.91680576	      0.00000000	     -0.00174904	     -0.04057205	      0.00584858	      0.00000000	      0.66458428	      0.00000000
      0.42800000	     88.41886451	     12.31974932	     73.46172628	     69.62731339	     18.80916820	     50.18692333	    105.82878027	    144.43559988	     17.32837852	      6.44487003	      5.21126758	      4.86707649	      3.43474280	    286.47077155	      0.59655527	    142.84738901	     96.67639186	      0.43688943	      1.04250247	     99.12377539	    566.62472285	     99.35450668	    145.88863388	    337.78337955	      5.13876057	    452.73547913	    449.72343513	      4.03977089	     24.06187357	    315.34486022	     11.63192987	      3.40317921	      2.81959227	      0.67392925	    126.30466609	     19.80543865	      8.87354899	     -9.17579721	     12.22376453	    -13.37870217	      0.65985414	      0.23276838	     -8.91395908	     -0.26576696	      0.07476918	     -0.01735885	      0.45845327	      1.20955932	     -0.52816633	     -3.06712305	     -3.31486235	      2.93900248	      1.53287830	      0.37741459	     -1.76997754	     36.60001582	     96.60756859	      0.00000000	     -0.00599033	     -0.04268292	     -0.01392467	      0.00000000	      0.85599707	      0.00000000	     30.87540237	     81.49716566	      0.00000000	     -0.00178158	     -0.04063177	      0.00575415	      0.00000000	      0.72211045	      0.00000000
      0.43200000	     98.92034064	     12.42739517	     76.91825644	     72.79374333	     19.48378113	     54.74080837	    111.79856730	    149.57543338	     17.13587999	      6.30330760	      5.49031000	      4.62904967	      3.50986158	    292.72853330	      0.61920458	    146.58385192	     96.52566050	      0.45081463	      1.04550146	    100.71056227	    585.20664450	     99.86430052	    155.21779060	    352.12436476	      5.07230155	    445.59683250	    433.55139140	      4.09196702	     24.62109962	    309.37143795	     11.86802912	      3.41457945	      2.81386241	      0.68099771	    142.34724041	     20.15464042	      8.92839861	     -9.36013586	     12.34808435	    -13.29772685	      0.75479645	      0.86394259	     -6.73140785	     -0.26863575	      0.08421967	     -0.01741989	      0.46944821	      1.26272266	     -0.57140103	     -3.16058035	     -3.43157178	      2.95321533	      1.60250960	      0.35922396	     -1.72104527	     37.36998120	     97.55645951	      0.00000000	     -0.00558712	     -0.04311262	     -0.01414227	      0.00000000	      0.95279859	      0.00000000	     31.07720065	     81.12879829	      0.00000000	     -0.00178579	     -0.04070884	      0.00564443	      0.00000000	      0.79235558	      0.00000000
      0.43600000	    111.48416831	     12.54020280	     82.03583215	     77.18301918	     20.16633754	     60.99515278	    119.28510265	    153.74006198	     16.88932227	      6.16598548	      5.77507980	      4.40849123	      3.59956959	    299.43994264	      0.64292503	    149.93976174	     95.47552586	      0.46667702	      1.04912008	    102.44388137	    604.00277785	     99.42625891	    165.01599194	    367.46966677	      5.00452531	    432.65514063	    419.46897304	      4.14529656	     22.50257612	    303.40221726	     12.11322142	      3.42280219	      2.80599208	      0.69015922	    157.40852027	     20.40523449	      8.95884594	     -9.49505662	     12.40521630	    -13.14315189	      0.71105897	      1.39776006	     -4.43607390	     -0.26975041	      0.09462115	     -0.01752712	      0.48330087	      1.31645942	     -0.62427935	     -3.26699418	     -3.56401432	      2.98841932	      1.67861297	      0.32520699	     -1.67196329	     38.10629754	     98.56202740	      0.00000000	     -0.00592568	     -0.04365992	     -0.01450510	      0.00000000	      1.06925311	      0.00000000	     31.16465046	     80.60744105	      0.00000000	     -0.00178166	     -0.04082562	      0.00538089	      0.00000000	      0.87447224	      0.00000000
      0.44000000	    126.90358090	     12.65699345	     88.80924495	     82.90157174	     20.88672170	     68.93925436	    128.99147603	    158.20821834	     16.57259569	      6.03505189	      6.08635080	      4.21038383	      3.70537741	    306.90820120	      0.65083328	    153.24765945	     93.76764379	      0.48145740	      1.04838692	    104.87297294	    625.12740415	     98.48073306	    175.92785481	    384.15316979	      4.93463320	    419.12980172	    404.36173962	      4.19891008	     20.88785374	    297.48106027	     12.36527587	      3.42720700	      2.79549519	      0.69507166	    173.65097341	     20.59159618	      8.96942172	     -9.60067512	     12.44641778	    -12.96429183	      0.53772515	      1.82710094	     -2.05352395	     -0.26987781	      0.10585329	     -0.01784854	      0.50074800	      1.37617022	     -0.68673611	     -3.39128173	     -3.71941689	      3.03630517	      1.76638218	      0.27775896	     -1.61571598	     38.69339988	     99.33467527	      0.00000000	     -0.00634048	     -0.04439630	     -0.01475580	      0.00000000	      1.20414724	      0.00000000	     31.24661472	     80.21709998	      0.00000000	     -0.00179863	     -0.04091623	      0.00528289	      0.00000000	      0.97240162	      0.00000000
      0.44400000	    145.82855651	     12.77618561	     96.65573676	     89.66951164	     21.67206560	     78.02995858	    141.43684301	    164.89759664	     16.17179286	      5.91234189	      6.45478335	      4.03622583	      3.82906341	    315.06033995	      0.68373497	    156.76388514	     91.62334283	      0.50097157	      1.05276025	    108.82758656	    651.45428141	     97.67368317	    188.86134039	    400.17722277	      4.86107619	    413.64171375	    385.90806466	      4.25209585	     25.79051381	    291.64615645	     12.62033734	      3.42698854	      2.78178448	      0.70699286	    195.20597684	     20.73333641	      8.96356353	     -9.72271205	     12.58597401	    -12.81012983	      0.24874806	      2.14586700	      0.38731550	     -0.26978681	      0.11756559	     -0.01870740	      0.52069003	      1.44888137	     -0.75651193	     -3.53260330	     -3.90008876	      3.07383183	      1.87107061	      0.23318546	     -1.55101420	     39.14848341	     99.92894325	      0.00000000	     -0.00562373	     -0.04544706	     -0.01509694	      0.00000000	      1.35909519	      0.00000000	     31.30180772	     79.89981460	      0.00000000	     -0.00179211	     -0.04102258	      0.00513392	      0.00000000	      1.08668670	      0.00000000
      0.44800000	    166.87152850	     12.89614644	    106.62022197	     98.06690585	     22.46354311	     89.32144397	    156.98548770	    170.89374326	     15.68724591	      5.79926280	      6.81794887	      3.88490900	      3.97267073	    324.07238703	      0.69474156	    159.88615737	     88.31648089	      0.51924322	      1.04815885	    112.97780515	    677.59136629	     95.53514517	    202.20732879	    417.67500079	      4.78084871	    401.37894814	    368.79045015	      4.30423965	     27.60229776	    285.92998131	     12.87152428	      3.42106145	      2.76401399	      0.71047317	    216.32597153	     20.84212107	      8.94396696	     -9.79135807	     12.64242718	    -12.58673992	     -0.13837597	      2.34898896	      2.85350675	     -0.26790470	      0.13010751	     -0.01952741	      0.54335513	      1.52335756	     -0.83642348	     -3.68625114	     -4.09658913	      3.13025503	      1.98256451	      0.17309411	     -1.48361901	     39.54028037	    100.52407810	      0.00000000	     -0.00570627	     -0.04663608	     -0.01551053	      0.00000000	      1.53734611	      0.00000000	     31.26120627	     79.47601564	      0.00000000	     -0.00178744	     -0.04114744	      0.00489079	      0.00000000	      1.21545152	      0.00000000
      0.45200000	    190.31060003	     13.01492754	    118.63427918	    108.14475902	     23.27951791	    102.69480243	    176.71592517	    177.05072964	     15.14303383	      5.69674531	      7.18266039	      3.75401505	      4.13838860	    334.10075495	      0.72027280	    162.79868847	     83.92205162	      0.54049016	      1.04647386	    117.66108054	    704.73568574	     92.25608535	    216.27847469	    436.66683540	      4.68832288	    386.31913232	    350.35827000	      4.35494789	     28.71584270	    280.35970926	     13.11125153	      3.40790190	      2.74114023	      0.71813239	    238.69926515	     20.92561710	      8.91276495	     -9.82236207	     12.65419122	    -12.32462454	     -0.60476969	      2.43291323	      5.30719480	     -0.26475578	      0.14337077	     -0.02042347	      0.56835730	      1.60377339	     -0.92577404	     -3.85455878	     -4.31294043	      3.19803549	      2.10609424	      0.09935261	     -1.40579306	     39.78703612	    100.91012280	      0.00000000	     -0.00608690	     -0.04802148	     -0.01578721	      0.00000000	      1.73609329	      0.00000000	     31.21113289	     79.15943382	      0.00000000	     -0.00183395	     -0.04122243	      0.00486158	      0.00000000	      1.36188678	      0.00000000
      0.45600000	    216.45302102	     13.13054100	    131.99145079	    119.53024437	     24.13229127	    117.71155827	    202.68566768	    185.13397645	     14.57544079	      5.60524363	      7.56905453	      3.64079030	      4.32812420	    344.96710651	      0.76002862	    165.64162858	     78.50944416	      0.56401421	      1.05376800	    123.57196784	    735.33902688	     88.34684895	    231.85531219	    454.71551896	      4.57268035	    376.54750228	    328.35193210	      4.40402091	     35.05271121	    274.95792323	     13.33246644	      3.38522057	      2.71153381	      0.73455827	    267.23893813	     20.98887949	      8.87171556	     -9.86368251	     12.74029739	    -12.06048401	     -1.13288587	      2.39603376	      7.70433577	     -0.26093277	      0.15699400	     -0.02171758	      0.59578285	      1.69191242	     -1.02079166	     -4.03234925	     -4.54643455	      3.25147668	      2.23797518	      0.02345990	     -1.34256519	     39.98890559	    101.33422560	      0.00000000	     -0.00583722	     -0.04969645	     -0.01629442	      0.00000000	      1.95893746	      0.00000000	     31.06144017	     78.71150611	      0.00000000	     -0.00152226	     -0.04138567	      0.00453693	      0.00000000	      1.52160750	      0.00000000
      0.46000000	    243.22496489	     13.24111534	    147.07351397	    132.20877147	     25.25843915	    135.21205788	    235.76771317	    191.41870072	     14.00595945	      5.52478758	      7.89836483	      3.54269628	      4.54258625	    354.57328228	      0.80471776	    169.87383447	     71.94259930	      0.58747093	      1.05487366	    128.71348790	    765.74059368	     81.23279911	    247.20778768	    474.96197258	      4.41436829	    360.15934764	    305.22938494	      4.45134679	     37.93664530	    269.74371894	     13.53037652	      3.34935648	      2.67231066	      0.74746929	    296.12075674	     21.03530631	      8.82229491	     -9.84675158	     12.72374071	    -11.74906115	     -1.70873082	      2.23824842	      9.99418178	     -0.25720263	      0.17412826	     -0.02206871	      0.62371159	      1.78544975	     -1.12705503	     -4.22501406	     -4.79923505	      3.32425056	      2.38108924	     -0.05482795	     -1.24591979	     40.05012079	    101.54090460	      0.00000000	     -0.00618411	     -0.05155025	     -0.01663977	      0.00000000	      2.19988585	      0.00000000	     30.92320980	     78.40102938	      0.00000000	     -0.00159256	     -0.04143730	      0.00452998	      0.00000000	      1.69855997	      0.00000000
      0.46400000	    269.47822827	     13.34420823	    161.18118703	    143.92625269	     27.31454535	    155.02672487	    278.15853334	    195.87446820	     13.44694050	      5.45506949	      8.16686212	      3.45765954	      4.77997556	    356.33146951	      0.88699693	    180.15315297	     65.17686679	      0.61027296	      1.04774514	    132.35811490	    801.88383654	     68.33179270	    263.26242559	    492.60240168	      4.19192428	    350.32320473	    277.80715487	      4.49706980	     45.76727689	    264.73416279	     13.70301963	      3.29419609	      2.61744617	      0.75709035	    331.78586134	     21.06692879	      8.76575862	     -9.83695813	     12.76660661	    -11.44689500	     -2.32271763	      1.95984091	     12.12081963	     -0.25820116	      0.20105136	     -0.02004134	      0.65163118	      1.89126649	     -1.24553162	     -4.43208893	     -5.07489829	      3.38594861	      2.53926212	     -0.11883895	     -1.14190674	     40.06629923	    101.75516490	      0.00000000	     -0.00580067	     -0.05371613	     -0.01718679	      0.00000000	      2.46124153	      0.00000000	     30.72045996	     78.01982037	      0.00000000	     -0.00159817	     -0.04151966	      0.00433518	      0.00000000	      1.88713391	      0.00000000
      0.46800000	    295.27914879	     13.43919358	    177.06309272	    157.26132594	     29.23220720	    176.07686599	    330.79289728	    198.10429218	     12.91069319	      5.39553486	      8.34838729	      3.38411774	      5.03495154	    358.66080361	      0.97338058	    190.00986674	     56.62805136	      0.63362517	      1.02627066	    135.85633484	    834.43759690	     52.86186208	    278.76088159	    512.00737540	      3.92158572	    333.97306688	    248.56518571	      4.54139835	     50.07664518	    259.94574297	     13.85089705	      3.21008283	      2.53384513	      0.74968236	    368.56760454	     21.08496566	      8.70313940	     -9.77358664	     12.71119660	    -11.10290227	     -2.96883564	      1.56076086	     14.02721532	     -0.25707849	      0.22656686	     -0.01808539	      0.67782650	      1.99992795	     -1.36651296	     -4.64718121	     -5.36242426	      3.45925768	      2.70317601	     -0.19032529	     -1.02391406	     39.98418390	    101.82135750	      0.00000000	     -0.00619860	     -0.05604819	     -0.01757205	      0.00000000	      2.73645984	      0.00000000	     30.52824568	     77.74142457	      0.00000000	     -0.00170547	     -0.04152425	      0.00440005	      0.00000000	      2.08930907	      0.00000000
      0.47200000	    325.08330897	     13.52492482	    193.75676559	    171.87960579	     30.92100922	    197.28261018	    364.09001579	    204.36176272	     12.40770416	      5.34544965	      8.57873859	      3.32093476	      5.29843093	    361.86346453	      1.06309940	    199.53483334	     47.11506653	      0.65644421	      1.01691407	    140.39024815	    866.74125016	     37.59501997	    297.73713031	    527.70327689	      3.64754696	    320.49613779	    227.82099495	      4.58473757	     55.28899497	    255.39532748	     13.97580586	      3.08675853	      2.39955748	      0.75602923	    397.23488873	     21.08989500	      8.63523089	     -9.68666430	     12.63150497	    -10.74790929	     -3.64232140	      1.04076533	     15.66138469	     -0.25495546	      0.24846209	     -0.01705237	      0.70659660	      2.11872875	     -1.48365703	     -4.88379691	     -5.67940050	      3.53800702	      2.87947639	     -0.30243359	     -0.91559640	     39.85757408	    101.85588590	      0.00000000	     -0.00668085	     -0.05861443	     -0.01801054	      0.00000000	      3.02448728	      0.00000000	     30.31308028	     77.46496662	      0.00000000	     -0.00183831	     -0.04150530	      0.00448215	      0.00000000	      2.30022845	      0.00000000
      0.47600000	    356.56218024	     13.60034478	    211.39077558	    187.73703302	     32.43364346	    215.85935675	    394.50350473	    210.43599235	     11.94511783	      5.30396393	      8.79062666	      3.26727472	      5.55952824	    365.96413017	      1.15947288	    208.57594917	     35.94801135	      0.67823402	      1.05471850	    145.34052795	    897.60352340	     20.90079260	    319.24335020	    541.13369083	      3.38896472	    309.53290932	    211.36755167	      4.62765932	     62.08299620	    251.10041931	     14.08012553	      2.92874813	      2.21858817	      0.80438904	    423.54139644	     21.08144027	      8.56281473	     -9.58657834	     12.55517002	    -10.39697482	     -4.33687500	      0.40004656	     16.98250044	     -0.25149219	      0.26792853	     -0.01659663	      0.73158148	      2.25165632	     -1.60031925	     -5.12711819	     -6.00922016	      3.60735528	      3.06112779	     -0.42636491	     -0.82008397	     39.73994554	    101.98047870	      0.00000000	     -0.00705781	     -0.06142684	     -0.01864010	      0.00000000	      3.32487226	      0.00000000	     30.03593635	     77.07809169	      0.00000000	     -0.00187493	     -0.04154636	      0.00422487	      0.00000000	      2.51297907	      0.00000000
      0.48000000	    391.07304546	     13.66503564	    230.69595278	    204.93378121	     34.31525310	    220.47139027	    417.34513866	    208.70422071	     11.52617180	      5.27013715	      8.77973585	      3.22246183	      5.80708109	    370.98660887	      1.27708541	    219.95592318	     22.06355250	      0.69801093	      1.02329143	    149.97916897	    931.33409094	      7.96141485	    340.40382669	    549.40475108	      3.15953600	    306.34116280	    201.70971081	      4.67087890	     71.34664269	    247.07892646	     14.16619931	      2.75955431	      2.03381175	      0.77819983	    442.16469964	     21.05860411	      8.48622820	     -9.47078821	     12.48065120	    -10.06389759	     -5.04287781	     -0.36000823	     17.96393613	     -0.24866729	      0.29137244	     -0.01528796	      0.75955065	      2.39950787	     -1.73045401	     -5.39799739	     -6.37642889	      3.67778466	      3.25987814	     -0.59228654	     -0.73049492	     39.50727959	    101.86944290	      0.00000000	     -0.00722827	     -0.06451303	     -0.01920989	      0.00000000	      3.62198442	      0.00000000	     29.82613977	     76.90664291	      0.00000000	     -0.00197097	     -0.04148799	      0.00434837	      0.00000000	      2.73442805	      0.00000000
      0.48400000	    408.11304714	     13.72083724	    245.85557004	    218.49276144	     35.68225288	    223.48477023	    431.26689888	    213.04128589	     11.15090290	      5.24297576	      7.82262391	      3.18589988	      6.02270061	    376.95338596	      1.39609582	    225.59687929	      7.27048981	      0.71536900	      1.06118110	    151.06617741	    945.94551198	      8.16885246	    342.57541998	    547.45084708	      2.96584037	    309.61822278	    200.33500136	      4.71511326	     80.08410618	    243.34867337	     14.23608239	      2.59364495	      1.86451145	      0.78773928	    453.44715318	     21.01974539	      8.40578252	     -9.31245486	     12.34633422	     -9.72613254	     -5.74719671	     -1.23606229	     18.59318692	     -0.23796333	      0.31262990	     -0.01277539	      0.79160337	      2.57077675	     -1.85722438	     -5.70821317	     -6.79379001	      3.76430849	      3.48473300	     -0.78728143	     -0.64669160	     39.20155836	    101.62969920	      0.00000000	     -0.00777797	     -0.06779894	     -0.01979563	      0.00000000	      3.91256451	      0.00000000	     29.63685062	     76.83327756	      0.00000000	     -0.00219380	     -0.04138172	      0.00455842	      0.00000000	      2.95794593	      0.00000000
      0.48800000	    407.15108350	     13.86840671	    252.34838375	    229.62923773	     35.25256857	    225.94780837	    440.04412289	    218.80603848	     10.81728284	      5.22145479	      6.15458214	      3.15702065	      6.18930825	    383.88475963	      1.43054117	    215.06289680	      6.78942789	      0.72974705	      1.00156974	    152.98839457	    942.62641251	      8.50768854	    331.67117420	    535.38132280	      2.80648714	    317.11168019	    205.83178071	      4.76121029	     86.46137340	    239.92670100	     14.29146763	      2.43859648	      1.72070808	      0.77069125	    458.25601812	     20.96289928	      8.32157769	     -9.09838456	     12.12657565	     -9.36758544	     -6.43429749	     -2.22219133	     18.87123462	     -0.21560417	      0.31644315	     -0.01382204	      0.83173424	      2.75598693	     -1.98384398	     -6.05382825	     -7.25649903	      3.86643466	      3.72599157	     -1.01310292	     -0.58291660	     38.81842847	    101.25780170	      0.00000000	     -0.00915816	     -0.07122717	     -0.02039534	      0.00000000	      4.18986987	      0.00000000	     29.45809156	     76.84137948	      0.00000000	     -0.00232313	     -0.04125576	      0.00485467	      0.00000000	      3.17956124	      0.00000000
      0.49200000	    405.95171262	     13.78779337	    255.34899496	    233.58594181	     33.19986261	    227.86688943	    439.09525567	    217.13408804	     10.52306843	      5.20454140	      4.99098970	      3.13526561	      6.30548485	    391.79568194	      1.38516960	    195.02577922	      7.00238998	      0.74102505	      0.96949686	    154.15481524	    920.03847518	      8.84318275	    335.02391963	    535.00691788	      2.67684125	    324.60987056	    232.46679481	      4.80962444	     96.04585040	    236.82833791	     14.33369011	      2.30003254	      1.60468782	      0.77110493	    441.90144341	     20.88643564	      8.23342215	     -8.88465948	     11.97830314	     -9.11639388	     -7.08826070	     -3.30947035	     18.81236940	     -0.19015354	      0.30032802	     -0.01809012	      0.70239744	      3.33170049	     -2.19483714	     -6.36740172	     -7.68789920	      3.92035524	      3.94356978	     -1.32716069	     -0.57957714	     38.30710142	    100.63666670	      0.00000000	     -0.00972543	     -0.07495465	     -0.02130369	      0.00000000	      4.44205613	      0.00000000	     29.31792292	     77.02117698	      0.00000000	     -0.00220509	     -0.04124360	      0.00466037	      0.00000000	      3.39967929	      0.00000000
      0.49600000	    404.52406261	     13.80728978	    257.99981695	    237.18280578	     30.77044526	    229.28849772	    392.44066156	    229.65779140	     10.26440843	      5.19119098	      3.90838783	      3.12005469	      6.38004792	    400.68972423	      1.32195949	    171.84479777	      7.21045235	      0.74958936	      1.02024315	    154.28777189	    891.58636329	      9.16315444	    340.22851191	    519.49399267	      2.57097976	    343.10483723	    269.34201917	      4.86174246	    104.50325968	    234.06636284	     14.37081010	      2.18020443	      1.51089811	      0.77286439	    413.87396590	     20.79006480	      8.14134374	     -8.61334127	     11.76323963	     -8.84386286	     -7.69504994	     -4.48588211	     18.44351241	     -0.16568085	      0.27905394	     -0.02278829	      0.67641819	      3.70455413	     -2.34267808	     -6.73550119	     -8.18795913	      3.99281470	      4.19019407	     -1.68173845	     -0.57327504	     37.61140330	     99.64030599	      0.00000000	     -0.01062979	     -0.07887061	     -0.02219634	      0.00000000	      4.65557797	      0.00000000	     29.24220049	     77.46857466	      0.00000000	     -0.00244149	     -0.04107603	      0.00501970	      0.00000000	      3.61962949	      0.00000000
      0.50000000	    402.87942507	     13.81666155	    260.26365255	    240.36903326	     28.13070267	    230.26553014	    361.02666363	    236.89399855	     10.03984538	      5.18038403	      3.03907713	      3.11074411	      6.42289791	    410.55097958	      1.22158998	    146.90469741	      7.40566870	      0.75538317	      0.93974205	    153.59370827	    859.84514147	      9.45560679	    346.88711694	    506.53535623	      2.48481519	    360.96337525	    301.08205209	      4.91783912	    111.28138368	    231.65060812	     14.40488656	      2.07981802	      1.43477450	      0.77405497	    390.96945688	     20.67527749	      8.04503742	     -8.29714500	     11.52973753	     -8.60554968	     -8.24415297	     -5.73649379	     17.80266554	     -0.14314081	      0.25441983	     -0.02762754	      0.66292282	      4.03094643	     -2.46835505	     -7.08898747	     -8.67448136	      4.03942049	      4.43124351	     -2.01478816	     -0.56525166	     36.71288382	     98.24695755	      0.00000000	     -0.01159285	     -0.08297731	     -0.02324727	      0.00000000	      4.82092618	      0.00000000	     29.21251287	     78.17529470	      0.00000000	     -0.00264618	     -0.04090771	      0.00539715	      0.00000000	      3.83602031	      0.00000000
      0.50400000	    401.03850745	     13.81632173	    262.10815708	    243.08571886	     25.42412842	    230.85560224	    343.46517170	    240.54586376	     10.50792381	      5.17112139	      2.85897783	      3.10656423	      6.44157904	    421.27910806	      1.11644244	    121.53545237	      7.58186653	      0.75943137	      0.93374471	    152.49727776	    827.70838222	      9.70492808	    353.12811845	    496.90456060	      2.41521356	    379.85144151	    329.82196463	      4.97824062	    117.22138288	    229.58795130	     14.42878654	      1.99773345	      1.37244182	      0.77493713	    371.97994671	     20.54504015	      7.94431786	     -7.93888954	     11.30253817	     -8.43221767	     -8.72893488	     -7.04371339	     16.93694969	     -0.12317993	      0.22799628	     -0.03246124	      0.65882297	      4.31711264	     -2.57220015	     -7.42631984	     -9.14536463	      4.05569425	      4.66182863	     -2.33544780	     -0.57551265	     35.57838478	     96.39842292	      0.00000000	     -0.01249359	     -0.08725518	     -0.02457763	      0.00000000	      4.92714319	      0.00000000	     29.22053650	     79.17204933	      0.00000000	     -0.00260452	     -0.04081324	      0.00555896	      0.00000000	      4.04666396	      0.00000000
      0.50800000	    399.03222671	     13.81068777	    263.51649938	    245.29395554	     23.81972230	    231.11458756	    360.30940151	    231.85833753	     17.04225447	      5.16243492	      2.67804562	      3.10664389	      6.44114100	    426.59801728	      1.06473183	    105.16284099	      7.73264501	      0.76150629	      0.91351339	    151.54414805	    809.30616243	      9.89968570	    347.07359932	    490.10957306	      2.35989588	    395.01618102	    353.39602334	      5.04307247	    118.85446902	    227.88236530	     14.44303274	      1.92949433	      1.32119784	      0.77533708	    356.18649219	     20.40709699	      7.83909736	     -7.51386111	     11.03140831	     -8.25221402	     -9.14559805	     -8.38754976	     15.90051705	     -0.11011394	      0.21188324	     -0.03519418	      0.68204044	      4.51440533	     -2.65183439	     -7.74112430	     -9.59076120	      4.04795469	      4.87956980	     -2.62667786	     -0.56311130	     34.17481972	     94.03234062	      0.00000000	     -0.01358476	     -0.09168221	     -0.02601214	      0.00000000	      4.96379116	      0.00000000	     29.25587873	     80.49782783	      0.00000000	     -0.00284158	     -0.04064836	      0.00597139	      0.00000000	      4.24932958	      0.00000000
      0.51200000	    396.90201627	     13.80959865	    264.48782612	    246.98042682	     23.05034678	    231.09156856	    379.48001789	    224.15807945	     21.37575381	      5.15339834	      2.64173405	      3.10988532	      6.42488558	    426.47614657	      1.06384012	     97.75354277	      7.85489430	      0.76210602	      0.90189543	    150.09143944	    798.96228312	     10.04111154	    339.09610855	    487.84644663	      2.31739598	    411.01777837	    374.57614973	      5.11221754	    119.21972740	    226.53495258	     14.44798078	      1.87334376	      1.27961683	      0.77518612	    343.16631850	     20.26758297	      7.72984907	     -7.04049855	     10.78076139	     -8.14397466	     -9.49134424	     -9.74586633	     14.75235270	     -0.10289142	      0.20296914	     -0.03601833	      0.70285411	      4.69101576	     -2.70963864	     -8.03669954	    -10.01549723	      4.00838247	      5.08382972	     -2.90812625	     -0.57203477	     32.46613285	     91.06523496	      0.00000000	     -0.01451637	     -0.09623527	     -0.02780492	      0.00000000	      4.92078758	      0.00000000	     29.31184463	     82.21767679	      0.00000000	     -0.00282082	     -0.04056419	      0.00619182	      0.00000000	      4.44270224	      0.00000000
      0.51600000	    394.69883709	     19.04973364	    265.03477194	    248.15345459	     22.42023787	    230.83233864	    400.28852605	    218.94310135	     24.12821486	      5.14314490	      2.57314631	      3.11469332	      6.39476865	    429.08375860	      1.04332998	     92.00311568	      7.94851567	      0.76135545	      0.86709170	    149.27109116	    793.01020078	     10.13653996	    334.61346903	    490.62182303	      2.28657519	    423.26485119	    391.55173394	      5.18539348	    115.63560002	    225.54405420	     14.44384265	      1.82787634	      1.24657638	      0.77450229	    332.65944872	     20.11963219	      7.61705574	     -6.50424076	     10.52072467	     -8.04335098	     -9.76263477	    -11.09454011	     13.55398451	     -0.09753108	      0.19475812	     -0.03674908	      0.72047398	      4.84583694	     -2.74447414	     -8.29680172	    -10.39788213	      3.93660944	      5.26480752	     -3.16098960	     -0.57761231	     30.45678338	     87.50593021	      0.00000000	     -0.01548037	     -0.10088935	     -0.02981619	      0.00000000	      4.79531736	      0.00000000	     29.34439468	     84.30990629	      0.00000000	     -0.00286073	     -0.04048315	      0.00646294	      0.00000000	      4.62017553	      0.00000000
      0.52000000	    392.48106161	     41.33563754	    265.18051005	    248.83674614	     22.30509983	    230.37817210	    421.51936937	    222.40922337	     28.33088284	      5.13091186	      2.58124062	      3.11874101	      6.35147465	    442.09107647	      1.05901512	     88.30919050	      8.01530033	      0.75951832	      0.85928198	    151.88807378	    805.69848051	     10.19367504	    334.25441307	    499.62403330	      2.26661465	    428.96231640	    403.66441951	      5.26218145	    106.95578424	    224.90546849	     14.43070860	      1.79199916	      1.22128343	      0.77328540	    324.49965043	     19.96395753	      7.50182289	     -5.90159686	     10.24464361	     -7.92566207	     -9.95417442	    -12.40746759	     12.36708199	     -0.09471856	      0.19103455	     -0.03806323	      0.73243824	      4.97813802	     -2.74982613	     -8.51252340	    -10.72582442	      3.83321167	      5.41699341	     -3.37757109	     -0.57377580	     28.15361723	     83.34606541	      0.00000000	     -0.01656193	     -0.10561753	     -0.03200312	      0.00000000	      4.58672364	      0.00000000	     29.31232664	     86.77631274	      0.00000000	     -0.00302859	     -0.04039400	      0.00683446	      0.00000000	      4.77549795	      0.00000000
      0.52400000	    390.31124589	     62.23066813	    264.95644324	    249.06356766	     22.11858241	    229.76715391	    443.00180001	    226.16683885	     29.34731630	      5.11610929	      2.58502436	      3.12007128	      6.29448398	    454.36766193	      1.06906243	     85.61671282	      8.05803846	      0.75668425	      0.85346021	    153.81169910	    815.39090475	     10.22016552	    336.76829494	    512.62857224	      2.25686976	    432.21915293	    412.49444990	      5.34208267	     94.71264626	    224.61265391	     14.40856264	      1.76485086	      1.20312731	      0.77152895	    318.55981616	     19.80077618	      7.38562670	     -5.24376477	      9.98124846	     -7.82342755	    -10.05874940	    -13.65649498	     11.25086843	     -0.09256036	      0.18627038	     -0.03894220	      0.74161152	      5.08401670	     -2.73562503	     -8.69433634	    -11.01234252	      3.70041594	      5.55023507	     -3.55994029	     -0.57659189	     25.56388415	     78.54481047	      0.00000000	     -0.01755299	     -0.11038102	     -0.03451881	      0.00000000	      4.29588747	      0.00000000	     29.18095087	     89.65821633	      0.00000000	     -0.00314816	     -0.04034974	      0.00714478	      0.00000000	      4.90371810	      0.00000000
      0.52800000	    388.25221642	     80.80249621	    264.40034463	    248.87231470	     21.86575460	    229.03450870	    459.42703423	    232.77756953	     26.44119844	      5.09838501	      2.87346383	      3.11901953	      6.22156916	    465.41091269	      1.14006106	     83.92899385	      8.07900642	      0.75480209	      0.91278775	    155.08000402	    822.01440253	     10.22152723	    342.07818519	    528.78337612	      2.25679143	    435.62101983	    418.66673677	      5.42455711	     80.36289358	    224.65669151	     14.37732550	      1.74573594	      1.19164418	      0.76923885	    314.70415326	     19.63003221	      7.26980666	     -4.54526541	      9.76478004	     -7.74584534	    -10.06763218	    -14.81150885	     10.25952354	     -0.09096437	      0.18056619	     -0.03942827	      0.74883388	      5.16763571	     -2.70352737	     -8.84236355	    -11.25781600	      3.53574888	      5.65809399	     -3.70334771	     -0.60376104	     22.73812174	     73.15212329	      0.00000000	     -0.01818781	     -0.11514379	     -0.03748147	      0.00000000	      3.93213506	      0.00000000	     28.88070098	     92.91376936	      0.00000000	     -0.00304366	     -0.04040263	      0.00720934	      0.00000000	      4.99437984	      0.00000000
      0.53200000	    386.36304906	     98.34789701	    263.55527724	    248.30420273	     21.49854896	    228.21326083	    459.68918456	    242.82585339	     16.33026509	      5.07762973	      3.09514864	      3.11676023	      6.12813386	    473.71183963	      1.13684867	     83.60505853	      8.07991133	      0.75048691	      0.90591610	    155.34892937	    823.45239203	     10.20237552	    353.06238491	    545.22477305	      2.26584486	    431.80857553	    419.95052574	      5.50905727	     59.91432636	    225.02595614	     14.33681041	      1.73409402	      1.18640172	      0.76643733	    312.76748633	     19.45172814	      7.15555392	     -3.79244703	      9.53182437	     -7.56075789	     -9.97128847	    -15.84094208	      9.43992229	     -0.09007713	      0.17342598	     -0.03948516	      0.75413405	      5.21851808	     -2.64971400	     -8.94331016	    -11.44372766	      3.34858804	      5.73699903	     -3.76928692	     -0.62642545	     19.78977287	     67.39178109	      0.00000000	     -0.01917514	     -0.11985813	     -0.04059983	      0.00000000	      3.51709635	      0.00000000	     28.28912977	     96.33535731	      0.00000000	     -0.00306703	     -0.04046579	      0.00730883	      0.00000000	      5.02762693	      0.00000000
      0.53600000	    384.69568434	    128.55257660	    262.46859680	    247.40237017	     21.56267126	    227.33472679	    457.52423798	    263.67494085	      8.98233142	      5.05391629	      3.30648985	      3.11374258	      6.00624417	    491.40391170	      1.13643840	     84.25404555	      8.06120669	      0.74417518	      0.89476743	    159.02538435	    841.94921255	     10.16371799	    365.36809577	    564.20518546	      2.28339781	    428.95493007	    417.87242370	      5.59504894	     37.98996301	    225.70570722	     14.28684026	      1.72943033	      1.18685707	      0.76312033	    312.46406658	     19.26594105	      7.04370961	     -3.01800715	      9.36241927	     -7.38526345	     -9.76043643	    -16.71266579	      8.82960799	     -0.09071188	      0.17021542	     -0.04025625	      0.77246481	      5.21813795	     -2.57035407	     -9.00630353	    -11.58308649	      3.13237963	      5.79260276	     -3.78797510	     -0.66524308	     16.70218061	     61.01753089	      0.00000000	     -0.01946593	     -0.12456528	     -0.04405746	      0.00000000	      3.05023945	      0.00000000	     27.42581348	    100.19382860	      0.00000000	     -0.00294034	     -0.04058825	      0.00733599	      0.00000000	      5.00864529	      0.00000000
      0.54000000	    383.29243259	    186.58164460	    261.19081867	    246.21189663	     22.41478120	    226.42817444	    454.37596970	    300.65648086	      8.93146910	      5.02742441	      3.16778285	      3.10986790	      5.84507505	    527.27146745	      1.12567675	     85.57225802	      8.02287432	      0.73584620	      0.85691820	    169.49922346	    894.20391755	     10.10553168	    378.85471478	    583.12207493	      2.30864690	    419.35263206	    410.96907494	      5.68201108	     11.19156864	    226.67782692	     14.22722034	      1.73131873	      1.19245020	      0.75931733	    313.27702366	     19.07297172	      6.93472302	     -2.21610933	      9.20024791	     -7.07804315	     -9.42768427	    -17.39499511	      8.45456429	     -0.09352883	      0.17407945	     -0.04267436	      0.81573480	      5.12638995	     -2.45196015	     -9.01306636	    -11.65114722	      2.89562939	      5.81453371	     -3.72168814	     -0.70886045	     13.65328985	     54.41425662	      0.00000000	     -0.01996866	     -0.12918887	     -0.04762375	      0.00000000	      2.56594448	      0.00000000	     26.12956632	    104.13760660	      0.00000000	     -0.00282106	     -0.04073458	      0.00739708	      0.00000000	      4.91068579	      0.00000000
      0.54400000	    382.18442868	    243.42771277	    259.77392457	    244.77989486	     25.03720227	    225.52020204	    450.38123132	    338.10113959	      8.91246215	      4.99838976	      3.23183695	      3.10482126	      5.63688053	    551.46797012	      1.34455192	    102.49963911	      7.96490324	      0.72925668	      0.91747138	    180.04554901	    965.75495278	     10.02760809	    380.20276960	    598.29386891	      2.34050062	    442.30482294	    398.45058254	      5.76939235	      6.03932788	    227.92082949	     14.15778306	      1.73938151	      1.20246118	      0.75505477	    314.85638719	     18.87330744	      6.82873430	     -1.40435744	      9.05966775	     -6.68462473	     -8.96988869	    -17.85766583	      8.32681337	     -0.10318504	      0.19347918	     -0.04200611	      0.87919590	      4.93326181	     -2.30452631	     -8.99610124	    -11.59685097	      3.04700888	      5.77146203	     -3.56322829	     -0.75746251	     10.71414554	     47.58782026	      0.00000000	     -0.02033403	     -0.13368190	     -0.05147244	      0.00000000	      2.07979008	      0.00000000	     24.36134535	    108.20305920	      0.00000000	     -0.00269712	     -0.04092545	      0.00735022	      0.00000000	      4.72893373	      0.00000000
      0.54800000	    381.39080914	    299.88155785	    258.26400694	    243.15164923	     29.79514194	    224.63596571	    445.76225029	    376.60157334	      8.91128033	      4.96708435	      2.68271134	      3.09823402	      5.38954938	    562.47333465	      1.68313642	    137.47853545	      7.88671401	      0.71795014	      0.90772645	    190.46258307	   1059.96770651	      9.92924789	    369.28750412	    610.09303215	      2.37751182	    473.23801722	    383.40495489	      5.85672172	      6.07866345	    229.41037087	     14.07843761	      1.75327976	      1.21579839	      0.75037533	    317.52193986	     18.66756610	      6.72542665	     -0.59941064	      8.94488208	     -6.19367952	     -8.39058549	    -18.07288252	      8.44262080	     -0.12100072	      0.23105601	     -0.03781041	      0.96933292	      4.65261986	     -2.13944761	     -8.95148934	    -11.47967060	      3.31492719	      5.69998594	     -3.30214775	     -0.81916836	      8.00601834	     40.75239135	      0.00000000	     -0.02055718	     -0.13795889	     -0.05572922	      0.00000000	      1.61673560	      0.00000000	     22.04756810	    112.22696300	      0.00000000	     -0.00251625	     -0.04118608	      0.00702216	      0.00000000	      4.45228661	      0.00000000
      0.55200000	    380.91841958	    363.78213013	    236.26409380	    228.56370658	     33.96068761	    223.79448610	    440.73945491	    375.40172162	      8.92670028	      4.93381409	      2.55618816	      3.08976373	      5.12499059	    572.14363275	      1.91302561	    154.45175942	      7.78766636	      0.70659004	      0.90807376	    217.27681216	   1088.88810310	      9.81570287	    395.76229522	    613.72521681	      2.41815469	    507.93558414	    364.15660288	      5.94350103	      6.11940425	    231.12083288	     13.98923207	      1.77270724	      1.23143779	      0.74533870	    321.49380835	     18.45637318	      6.62424934	      0.17991754	      8.86490012	     -5.57914620	     -7.70107574	    -18.01654159	      8.78249756	     -0.13618211	      0.26141623	     -0.04198689	      1.04923329	      4.39160014	     -2.02021163	     -8.89837183	    -11.34987602	      3.59803096	      5.62907130	     -2.95001193	     -0.88354896	      5.58438541	     33.84397278	      0.00000000	     -0.02050572	     -0.14219934	     -0.05985535	      0.00000000	      1.18856948	      0.00000000	     19.19513436	    116.33144150	      0.00000000	     -0.00231219	     -0.04143945	      0.00690253	      0.00000000	      4.08545422	      0.00000000
      0.55600000	    380.76223659	    435.41886628	    206.02507806	    202.09208837	     36.85994062	    223.00691329	    435.48167208	    351.16785800	      8.95772480	      4.89892138	      2.67616997	      3.07914262	      4.85745767	    580.49906759	      2.03269045	    163.12623091	      7.66920068	      0.69336357	      0.91021162	    243.90461943	   1097.70180068	      9.68173855	    444.50131249	    613.46727134	      2.46145401	    541.99623154	    342.48579359	      6.02923424	      6.16072721	    233.02875075	     13.89043662	      1.79739139	      1.24939573	      0.74004268	    326.79212774	     18.24019943	      6.52491814	      0.91821338	      8.80639674	     -4.85203426	     -6.91993642	    -17.66953768	      9.31341100	     -0.14873282	      0.27914689	     -0.04818513	      1.11098426	      4.15225179	     -1.92715705	     -8.81950806	    -11.18340219	      3.90679966	      5.54963692	     -2.49255526	     -0.95635666	      3.55849721	     27.14621004	      0.00000000	     -0.02046290	     -0.14621232	     -0.06420217	      0.00000000	      0.81785278	      0.00000000	     15.76906572	    120.29526650	      0.00000000	     -0.00206542	     -0.04173158	      0.00664054	      0.00000000	      3.62421929	      0.00000000
      0.56000000	    380.90617724	    509.61558793	    174.26682044	    174.41896737	     40.23840966	    222.28126754	    430.10010382	    323.74626958	      9.00346569	      4.86278415	      2.94852366	      3.06620694	      4.59882613	    587.65230644	      2.16789972	    172.34748060	      7.53330847	      0.67769090	      0.91747469	    274.56935922	   1105.02049592	      9.52314083	    494.14373001	    611.00842663	      2.50738064	    572.99649907	    319.65996174	      6.11343584	      6.20241558	    235.11804856	     13.78263596	      1.82706265	      1.27020489	      0.73468721	    333.34979380	     18.01913596	      6.42733617	      1.59877173	      8.75635072	     -4.02273869	     -6.07208503	    -17.01894821	      9.99233985	     -0.16311969	      0.30047444	     -0.05531770	      1.18074217	      3.88064209	     -1.83485573	     -8.71406322	    -10.97886037	      4.24885943	      5.45505707	     -1.93269440	     -1.01967137	      1.98344967	     20.84843340	      0.00000000	     -0.02029533	     -0.14993186	     -0.06888094	      0.00000000	      0.51708701	      0.00000000	     11.79624353	    123.99265830	      0.00000000	     -0.00191146	     -0.04206467	      0.00605650	      0.00000000	      3.07529065	      0.00000000
      0.56400000	    381.32440858	    532.72236307	    161.57032043	    162.62957926	     38.80582208	    221.61626458	    424.65834976	    312.97999522	      9.06312423	      4.82581658	      3.84953249	      3.05091804	      4.36084776	    593.75791962	      2.04086153	    163.83738876	      7.38492802	      0.65987576	      0.89631871	    272.29726997	   1110.85665039	      9.34010502	    503.28405140	    611.26650766	      2.55655941	    600.31691660	    320.22713988	      6.19561458	      6.24433455	    237.38532121	     13.66681297	      1.86146552	      1.29416490	      0.72932524	    311.06825691	     17.79257415	      6.33154799	      2.20218915	      8.74765522	     -3.11311144	     -5.18762846	    -16.05895676	     10.77071258	     -0.16067609	      0.28420518	     -0.05609820	      1.16867765	      3.77736956	     -1.74627041	     -8.58423376	    -10.74997227	      4.57926616	      5.34311896	     -1.42560786	     -1.15399115	      0.85079882	     14.74168790	      0.00000000	     -0.02006082	     -0.15358011	     -0.07330181	      0.00000000	      0.28398345	      0.00000000	      7.36971888	    127.69422400	      0.00000000	     -0.00162232	     -0.04237836	      0.00576566	      0.00000000	      2.45989787	      0.00000000
      0.56800000	    381.98286263	    544.31593488	    153.06714774	    154.51372403	     36.48060299	    221.00710112	    419.18262745	    304.11050864	      9.13575923	      4.78846473	      5.15429018	      3.03337521	      4.15117316	    598.96993629	      1.86042705	    151.38156468	      7.22878886	      0.64048552	      0.92041037	    264.60795136	   1115.28165453	      9.13402543	    502.40592063	    610.17959557	      2.60950389	    624.65734655	    326.24232656	      6.27531070	      6.28636229	    239.84207913	     13.54443395	      1.90031613	      1.32123944	      0.72489661	    282.86086295	     17.55880896	      6.23790951	      2.71867076	      8.75199463	     -2.14904237	     -4.30001059	    -14.79146297	     11.60011925	     -0.15518396	      0.26141429	     -0.05614183	      1.14108293	      3.70757829	     -1.66182866	     -8.44650261	    -10.51516412	      4.92075325	      5.23129378	     -0.88130634	     -1.29126000	      0.17618228	      9.04921845	      0.00000000	     -0.01969154	     -0.15700325	     -0.07780388	      0.00000000	      0.12346765	      0.00000000	      2.55502402	    131.23323590	      0.00000000	     -0.00140023	     -0.04269256	      0.00542031	      0.00000000	      1.79054786	      0.00000000
      0.57200000	    382.84130168	    552.06112912	    145.68286372	    147.67603015	     33.94754888	    220.41990130	    413.66600337	    295.95685070	      9.22046048	      4.75120665	      6.28359310	      3.01381811	      3.97245984	    603.41929409	      1.66098038	    137.59163467	      7.06953978	      0.62069824	      0.92680749	    257.21689025	   1118.38902759	      8.91333610	    498.43259428	    606.57323113	      2.66643893	    647.15688842	    333.68361134	      6.35207671	      6.32839271	    242.51166502	     13.41771699	      1.94327658	      1.35135890	      0.75190642	    254.00719657	     17.31438186	      6.14667070	      3.14022136	      8.80522256	     -1.15121665	     -3.44359744	    -13.22635873	     12.43895689	     -0.14926658	      0.23720121	     -0.05682196	      1.11126088	      3.64582184	     -1.57950325	     -8.29710737	    -10.27789713	      5.23480362	      5.12225111	     -0.30497772	     -1.45166281	     -0.07341503	      3.88298793	      0.00000000	     -0.01842642	     -0.16042232	     -0.08205899	      0.00000000	      0.03134903	      0.00000000	     -2.54383487	    134.54574470	      0.00000000	     -0.00099281	     -0.04302946	      0.00497036	      0.00000000	      1.08624546	      0.00000000
      0.57600000	    383.85544318	    556.36224014	    141.16733006	    143.70988415	     31.14654142	    213.58453283	    408.06859805	    282.37600092	      9.31631427	      4.71454642	      7.12380551	      2.99261989	      3.82367545	    607.20921367	      1.46116039	    121.64308595	      6.91097556	      0.60376771	      0.99736591	    251.19674661	   1120.27908092	      8.73278129	    487.67408749	    595.08125238	      2.72728168	    662.63686136	    346.61902909	      6.42549700	      6.37032280	    245.42156527	     13.28834996	      1.98998166	      1.38475204	      1.64906966	    221.37254993	     17.05307460	      6.05856610	      3.46290169	      8.81720679	      0.05115231	     -2.65126215	    -11.38141790	     13.25852203	     -0.14249316	      0.21104129	     -0.05857598	      1.07518024	      3.58323466	     -1.50083909	     -8.12952648	    -10.01414062	      5.59622958	      5.00887438	      0.27627472	     -1.54204760	     -0.00000000	      0.00000000	      0.00000000	     -0.01903442	     -0.16304683	     -0.08705584	      0.00000000	      0.00000000	      0.00000000	     -7.76998359	    136.91139890	      0.00000000	     -0.00117607	     -0.04333831	      0.00422244	      0.00000000	      0.36612724	      0.00000000
      0.58000000	    384.97921520	    569.28185691	    136.63542862	    141.00243577	     26.48205290	    195.51670947	    402.31339177	    269.94230886	      9.42239891	      4.67901042	      7.23954864	      2.97027295	      3.70222188	    610.40396719	      1.05885655	     82.77133019	      6.75546608	      0.58459849	      0.95719376	    256.79736095	   1121.06022623	     17.31902611	    456.96321916	    528.68362563	      2.79172152	    671.49247390	    293.58138949	      6.49522359	      6.41206932	    248.59447702	     13.15890603	      2.03975203	      1.44722027	      3.17570858	    181.17577328	     16.76415828	      5.97392507	      3.70841647	      9.05512475	      3.33289269	     -1.95281635	     -9.28169387	     14.04634266	     -0.12422713	      0.17229093	     -0.06737392	      1.01710020	      3.47913180	     -1.39630462	     -7.79372259	     -9.56534292	      5.76448049	      4.81896273	      0.79891719	     -1.35879201	      0.00000000	     -0.00000000	      0.00000000	     -0.01886615	     -0.16662337	     -0.08992885	      0.00000000	     -0.00000000	      0.00000000	    -12.69148024	    135.75436350	      0.00000000	     -0.00270425	     -0.04269745	      0.01192184	      0.00000000	     -0.33222748	      0.00000000
      0.58400000	    386.16697845	    558.96073819	    130.19349383	    135.26241383	     24.35238331	    183.34975764	    396.27799377	    244.93816151	      9.53773748	      4.64513808	      7.59001944	      2.94736374	      3.60499563	    606.66045359	      0.94567193	     74.86567187	      6.60888823	      0.56987881	      0.97224599	    250.23838130	   1120.76132597	     35.26549933	    431.92275012	    512.23823964	      2.85926612	    673.82510687	    369.30191045	      6.56099507	      6.45354238	    252.02920267	     13.03214524	      2.09196469	      2.52405808	      3.48952000	    151.64884634	     16.43058994	      5.89314008	      3.87640719	      9.28342798	      4.07423990	     -1.37454567	     -6.95848123	     14.80470098	     -0.12098970	      0.15173602	     -0.06812813	      0.97399379	      3.32827435	     -1.30622253	     -7.47044101	     -9.12729129	      5.99393253	      4.58762312	      1.31480828	     -1.82371542	     -0.00000000	      0.00000000	      0.00000000	     -0.01873883	     -0.17006355	     -0.09271102	      0.00000000	      0.00000000	      0.00000000	    -17.36447712	    134.96901230	      0.00000000	     -0.00060397	     -0.04398638	      0.00269501	      0.00000000	     -0.97208033	      0.00000000
      0.58800000	    387.37573631	    543.92245792	    125.97710844	    131.50148603	     23.97350709	    178.69430169	    389.78288603	    228.38483918	      9.66136457	      4.61347624	      7.46447392	      2.92454382	      3.52939724	    593.63313312	      0.88485882	     74.66886361	      6.47250779	      0.55357726	      0.97128437	    249.90462395	   1119.61259001	     42.78264978	    405.01635157	    501.92839905	      2.92928947	    684.42448853	    355.08543007	      6.62269340	      6.49468671	    178.88347351	     12.91036988	      2.14575337	      8.25452599	      4.45276417	    115.22612202	     16.02591001	      5.81637067	      3.97794408	      9.52731316	      4.78015316	     -0.93876401	     -4.44811819	     15.54460219	     -0.12356184	      0.14569151	     -0.06901227	      0.96197010	      3.31573368	     -1.27509541	     -7.29618191	     -9.03201114	      5.63793480	      4.57180862	      1.71119822	     -1.80668635	      0.00000000	     -0.00000000	      0.00000000	     -0.01782890	     -0.17351192	     -0.09528096	      0.00000000	     -0.00000000	      0.00000000	    -21.78436006	    134.55484040	      0.00000000	      0.00140440	     -0.04507101	     -0.00554257	      0.00000000	     -1.54997416	      0.00000000
      0.59200000	    388.56657917	    529.78198918	    123.73941961	    129.53363729	     23.70320863	    175.35209287	    382.58264002	    211.80359130	      9.79231260	      4.58458729	      7.24983714	      2.90251349	      3.47353399	    582.11305378	      0.86280326	     73.77891161	      6.34889108	      0.54193846	      0.98583574	    250.88793205	   1117.57417788	     48.39517891	    378.50661597	    491.09598154	      3.00108162	    693.57461618	    332.08774438	      6.68034317	      6.53542844	    103.00212536	     12.79413970	      2.20015443	     15.12581204	      5.44333612	     78.45430860	     15.51973947	      5.74431484	      4.00510535	      9.68879704	      5.44364702	     -0.66279344	     -1.79068370	     16.27842806	     -0.12591878	      0.14107242	     -0.07037504	      0.94970803	      3.31732833	     -1.25489966	     -7.13458946	     -8.96021864	      5.29341562	      4.57475898	      2.02954567	     -1.64711972	     -0.00000000	      0.00000000	      0.00000000	     -0.01862318	     -0.17654418	     -0.09798944	      0.00000000	      0.00000000	      0.00000000	    -25.95163107	    134.49991770	      0.00000000	      0.00260841	     -0.04593178	     -0.01292312	      0.00000000	     -2.06376755	      0.00000000
      0.59600000	    389.70618875	    515.40734271	    121.09461622	    127.27733197	     23.45605301	    172.04693510	    374.38529041	    196.92807216	      9.92957876	      4.55902876	      7.00391650	      2.88198032	      3.43589363	    570.10990510	      0.81689275	     71.97225057	      6.23965298	      0.53094964	      0.99071061	    252.62937438	   1114.75549349	     52.53203504	    353.97418893	    477.34769791	      3.07381727	    706.91979076	    302.06305688	      6.73413915	      6.57572196	     29.86199164	     12.68618942	      2.25415113	     21.77547028	      6.24652118	     43.92359304	     14.90679187	      5.67706498	      3.99680597	      9.92993544	      6.05872426	     -0.55824606	      0.97166861	     17.01465709	     -0.12765842	      0.13728003	     -0.07210289	      0.93557236	      3.30967144	     -1.23438723	     -6.93912564	     -8.86158129	      4.87779011	      4.55780017	      2.30395633	     -1.52567568	      0.00000000	     -0.00000000	      0.00000000	     -0.01772688	     -0.17974778	     -0.10035556	      0.00000000	     -0.00000000	      0.00000000	    -29.86610297	    134.78188960	      0.00000000	      0.00418839	     -0.04664334	     -0.01918392	      0.00000000	     -2.51246641	      0.00000000
      0.60000000	    390.76741337	    502.66915187	    118.03440295	    124.59189111	     23.18862446	    168.52404882	    364.96042508	    179.01384930	     10.07214202	      4.53734988	      6.77392104	      2.86364049	      3.41535810	    557.64956996	      0.79168426	     69.88178120	      6.14608292	      0.52334646	      1.00091794	    253.80149412	   1111.13257009	     55.55930264	    332.55873400	    458.78163863	      3.14657632	    716.37060823	    320.99138582	      6.78439959	      6.61551763	      5.36816370	     12.58583191	      2.30671808	     25.91605309	      6.52434961	     14.73723666	     14.24267403	      5.61477197	      3.94291789	     10.14045575	      6.62000976	     -0.63117837	      3.79667886	     17.75566775	     -0.12882416	      0.13390990	     -0.07374259	      0.91494339	      3.24609709	     -1.20466578	     -6.71212367	     -8.64567098	      4.81857957	      4.45988915	      2.53714413	     -1.62359916	     -0.00000000	      0.00000000	      0.00000000	     -0.01845074	     -0.18256424	     -0.10284861	      0.00000000	      0.00000000	      0.00000000	    -33.52424816	    135.36995230	      0.00000000	      0.00535824	     -0.04718721	     -0.02452626	      0.00000000	     -2.89641360	      0.00000000
      0.60400000	    391.72935251	    527.35459359	    105.14276410	    115.75108928	     24.27368892	    169.53024033	    354.39422487	    165.26882689	     10.21890179	      4.52008197	      6.94666374	      2.84815421	      3.41096303	    562.57874048	      0.77560377	     66.19293172	      6.06707593	      0.51898370	      1.01216044	    280.00734643	   1106.87352707	     62.98423432	    336.98177469	    440.66990580	      3.21836217	    723.41070396	    343.97679538	      6.83153651	      6.65479211	      5.45643877	     12.49360462	      2.35705304	     26.29914379	      6.79383511	      9.63478810	     13.60460071	      5.55767505	      3.86647914	     10.37415545	      7.12284338	     -0.88250343	      6.64374022	     18.49791993	     -0.13589818	      0.13875176	     -0.08382145	      0.94203907	      3.05886858	     -1.15564069	     -6.47204849	     -8.38237986	      4.90769841	      4.33835812	      2.82689260	     -1.79810575	      0.00000000	     -0.00000000	      0.00000000	     -0.01754395	     -0.18554891	     -0.10501553	      0.00000000	     -0.00000000	      0.00000000	    -36.91875111	    136.22733280	      0.00000000	      0.00652405	     -0.04759990	     -0.02890363	      0.00000000	     -3.21756768	      0.00000000
      0.60800000	    392.57703499	    561.66560353	     91.69196169	    107.19918675	     25.79873431	    172.81100595	    343.30194796	    153.81834815	     10.36887685	      4.50772234	      7.16443331	      2.83612177	      3.42217181	    573.66408258	      0.75541804	     61.51171322	      6.00449071	      0.51639862	      1.02032949	    313.90028688	   1101.80540871	     70.36802674	    347.39748307	    423.97515892	      3.28822581	    728.50245983	    359.91727441	      6.87598199	      6.69352771	      5.54725738	     12.40926935	      2.40428963	     26.13156382	      7.13108634	     10.00269549	     13.02492146	      5.50590683	      3.75658893	     10.54986558	      7.56348571	     -1.30799378	      9.47520449	     19.23322713	     -0.14416038	      0.14702729	     -0.09667054	      0.98448355	      2.87431746	     -1.11651752	     -6.27096633	     -8.17732065	      5.01063584	      4.25237226	      3.07027893	     -1.87436067	     -0.00000000	      0.00000000	      0.00000000	     -0.01831111	     -0.18815502	     -0.10732507	      0.00000000	      0.00000000	      0.00000000	    -40.03896494	    137.31356240	      0.00000000	      0.00712716	     -0.04787921	     -0.03249816	      0.00000000	     -3.47961117	      0.00000000
      0.61200000	    393.30054240	    594.19120965	     79.93140814	    100.16621838	     27.34285042	    176.69095134	    332.58551976	    143.59982765	     10.52103057	      4.50071865	      7.31383674	      2.82806659	      3.44849139	    585.22483994	      0.67824933	     56.09118757	      5.95877137	      0.50994236	      1.01467148	    347.61604992	   1095.98823086	     76.21244742	    357.19938431	    407.69624382	      3.35501385	    733.76147313	    372.91727306	      6.91815084	      6.73171198	      5.63873601	     12.33312158	      2.44795782	     25.81673275	      7.42211030	     10.36443886	     12.51539422	      5.45941355	      3.63390117	     10.70699746	      7.93903762	     -1.89822857	     12.25745257	     19.94959846	     -0.15150463	      0.15643936	     -0.10974703	      1.02680598	      2.71872648	     -1.08989113	     -6.09916137	     -8.02276879	      5.09829786	      4.18966869	      3.25481574	     -1.90923064	      0.00000000	     -0.00000000	      0.00000000	     -0.01835261	     -0.19078948	     -0.10944838	      0.00000000	     -0.00000000	      0.00000000	    -42.87168434	    138.58620700	      0.00000000	      0.00748056	     -0.04805663	     -0.03530887	      0.00000000	     -3.68777474	      0.00000000
      0.61600000	    393.89386071	    622.46656313	     69.24156776	     93.97940892	     28.79675159	    180.34563188	    322.92357249	    134.43641635	     10.67431239	      4.49944585	      7.39461839	      2.82441677	      3.48941546	    595.37368609	      0.63823000	     49.99523748	      5.92961657	      0.50917116	      1.01932277	    379.20633378	   1089.41281199	     80.55801961	    365.90722041	    391.18665180	      3.41776822	    741.72854053	    382.32953992	      6.95841666	      6.76934106	      5.72988722	     12.26319187	      2.48766124	     24.89821124	      7.59340453	     10.70728225	     12.08256995	      5.41900065	      3.52851443	     10.90468351	      8.24686933	     -2.63942845	     14.96162397	     20.63069896	     -0.15750597	      0.16625649	     -0.12243713	      1.06529560	      2.58304542	     -1.07047028	     -5.93272427	     -7.89006454	      5.13399016	      4.13875723	      3.40322594	     -1.96110045	     -0.00000000	      0.00000000	      0.00000000	     -0.01889540	     -0.19325701	     -0.11156488	      0.00000000	      0.00000000	      0.00000000	    -45.40217757	    140.00217700	      0.00000000	      0.00802812	     -0.04816220	     -0.03731417	      0.00000000	     -3.84842388	      0.00000000
      0.62000000	    394.35350143	    633.56108154	     61.40428497	     88.79962725	     29.47380546	    188.34777674	    314.54377626	    125.04564635	     10.82768366	      4.50419553	      7.35318123	      2.82550132	      3.54444096	    594.82910683	      0.70588110	     44.77376664	      5.91673373	      0.51929824	      1.03985849	    395.73544097	   1082.05105792	     82.43870394	    367.06395239	    371.02720511	      3.47554827	    753.36977651	    391.58901742	      6.99710394	      6.80641901	      5.81998491	     12.19966426	      2.52318656	     21.44242484	      7.82191859	     11.02407044	     11.72679979	      5.38469165	      3.43689137	     11.09686812	      8.48378823	     -3.51525981	     17.56340230	     21.25451974	     -0.15976858	      0.17186187	     -0.13041246	      1.13779986	      2.40802237	     -1.05760272	     -5.79806051	     -7.81316960	      5.14867330	      4.11253885	      3.53619859	     -1.98196676	      0.00000000	     -0.00000000	      0.00000000	     -0.01873426	     -0.19575898	     -0.11351587	      0.00000000	     -0.00000000	      0.00000000	    -47.61532576	    141.51887510	      0.00000000	      0.00847113	     -0.04820041	     -0.03866023	      0.00000000	     -3.96854138	      0.00000000
      0.62400000	    394.67715080	    633.44422030	     55.84938516	     84.62255799	     29.66124751	    198.30208807	    307.45609913	    115.33827646	     10.98022186	      4.51518855	      7.21510803	      2.83156890	      3.61296451	    588.03464488	      0.62775715	     39.83834239	      5.91922881	      0.51171165	      1.02662291	    402.36024965	   1073.86343289	     82.31461572	    363.78988476	    349.22057974	      3.52755957	    767.36477148	    400.52739900	      7.03448827	      6.84296226	      5.90854963	     12.14326480	      2.55447460	     16.15941071	      8.04973089	     11.30848402	     11.44403647	      5.35676330	      3.36418888	     11.27658218	      8.64559562	     -4.50858101	     20.04192192	     21.79308456	     -0.15926156	      0.17511765	     -0.13529020	      1.22614885	      2.22188244	     -1.05144879	     -5.68025783	     -7.76868588	      5.14718029	      4.11010486	      3.65189554	     -1.97326902	     -0.00000000	      0.00000000	      0.00000000	     -0.01855826	     -0.19818879	     -0.11540683	      0.00000000	      0.00000000	      0.00000000	    -49.49670526	    143.09536400	      0.00000000	      0.00878949	     -0.04818414	     -0.03943256	      0.00000000	     -4.05522466	      0.00000000
      0.62800000	    394.86287150	    633.28463442	     51.09068074	     81.22051787	     29.91646529	    207.08560832	    301.62181004	    105.75010103	     11.13113540	      4.53260115	      7.03987589	      2.84281766	      3.69437556	    582.72244680	      0.60807369	     34.05889956	      5.93619160	      0.51431392	      1.02880774	    409.18281224	   1064.79967250	     81.30899084	    361.86085883	    329.16048099	      3.57335212	    781.64633663	    406.06654131	      7.07080329	      6.87899904	      5.99534601	     12.08956749	      2.58156389	     11.32315079	      8.26113257	     11.55619125	     11.22787312	      5.33551673	      3.31597908	     11.44629948	      8.72754596	     -5.60234766	     22.37881003	     22.21463395	     -0.15816490	      0.17954712	     -0.14039927	      1.30485455	      2.06323812	     -1.05196238	     -5.56957752	     -7.74045737	      5.13511136	      4.10871957	      3.73976366	     -1.95414623	      0.00000000	     -0.00000000	      0.00000000	     -0.01762458	     -0.20066726	     -0.11714459	      0.00000000	     -0.00000000	      0.00000000	    -51.03393541	    144.69368510	      0.00000000	      0.00902644	     -0.04812622	     -0.03970108	      0.00000000	     -4.11525221	      0.00000000
      0.63200000	    394.90881831	    633.08167529	     47.91435587	     79.22086100	     30.30761707	    208.62953068	    296.96734000	     93.78633104	     11.27980993	      4.55659135	      6.79267184	      2.85942541	      3.78814762	    580.08271090	      0.67464199	     27.00149711	      5.96686197	      0.53061101	      1.05173872	    417.17369886	   1054.80270670	     79.07882648	    360.82044692	    309.59869512	      3.61281687	    797.04028610	    409.80025372	      7.10624875	      6.91456843	      6.08017239	     12.04302891	      2.60458816	      6.21633339	      8.44525752	     11.76919794	     11.07119205	      5.32122284	      3.29346243	     11.60321695	      8.72573059	     -6.77954059	     24.55792324	     22.48838507	     -0.15638552	      0.18584319	     -0.14623478	      1.37991999	      1.91791362	     -1.06204126	     -5.46468381	     -7.72539651	      5.11418352	      4.11684039	      3.81155355	     -1.92177165	     -0.00000000	      0.00000000	      0.00000000	     -0.01723657	     -0.20299501	     -0.11891955	      0.00000000	      0.00000000	      0.00000000	    -52.21866271	    146.28013470	      0.00000000	      0.00918568	     -0.04803677	     -0.03954047	      0.00000000	     -4.15472327	      0.00000000
      0.63600000	    394.81336379	    632.83183046	     45.36694647	     77.82804355	     30.77075877	    207.37143072	    293.39605449	     80.69710232	     11.42585481	      4.58731538	      6.51681716	      2.88157239	      3.89387027	    579.07682613	      0.60292263	     19.24912660	      6.01048493	      0.52188131	      1.03118618	    424.94365788	   1043.81861775	     76.26339902	    361.31359875	    291.29220127	      3.64601247	    812.99819945	    410.73707847	      7.14099407	      6.94971788	      6.16286373	     11.99679686	      2.62368549	      1.96844110	      8.60109613	     11.94417935	     10.96711661	      5.31442722	      3.29536741	     11.74403983	      8.63896507	     -8.02223033	     26.56537908	     22.59054950	     -0.15429798	      0.19312082	     -0.15238048	      1.45141884	      1.78024233	     -1.07627189	     -5.36341319	     -7.71845347	      5.08944737	      4.12795020	      3.86221059	     -1.88257937	      0.00000000	     -0.00000000	      0.00000000	     -0.01682832	     -0.20526550	     -0.12066269	      0.00000000	     -0.00000000	      0.00000000	    -53.04882725	    147.82595960	      0.00000000	      0.00926428	     -0.04792444	     -0.03902188	      0.00000000	     -4.17876845	      0.00000000
      0.64000000	    394.57551340	    632.53339432	     43.53317410	     76.82660403	     31.22138239	    206.04651074	    290.79910278	     64.93387843	     11.56909308	      4.62492920	      6.23587495	      2.90945352	      4.01128724	    578.54898325	      0.66857179	     11.52387110	      6.06619847	      0.54221998	      1.05900168	    430.77620626	   1031.81346151	     73.23412249	    363.34392235	    272.92126653	      3.67365714	    828.07575600	    408.11006819	      7.17518498	      6.98449954	      6.24352008	     11.95393356	      2.63904974	      1.94886703	      8.69120272	     12.08527612	     10.90980116	      5.31465605	      3.29539676	     11.80075909	      8.47015233	     -9.31078625	     28.38947589	     22.50877440	     -0.15193992	      0.20063433	     -0.15824932	      1.55662469	      1.59971068	     -1.09632763	     -5.29127189	     -7.75519122	      5.09870891	      4.15911291	      3.84489731	     -1.79314702	     -0.00000000	      0.00000000	      0.00000000	     -0.01761210	     -0.20730269	     -0.12255045	      0.00000000	      0.00000000	      0.00000000	    -53.53043402	    149.30736110	      0.00000000	      0.00883204	     -0.04779346	     -0.03830208	      0.00000000	     -4.19135846	      0.00000000
      0.64400000	    394.19541879	    632.18630889	     40.10275092	     75.01852079	     31.78979347	    204.67864726	    289.06329206	     49.76840961	     11.70956185	      4.66958387	      5.86067445	      2.94328920	      4.14033267	    575.90259123	      0.69321495	      6.97671510	      6.13300171	      0.56836587	      1.09844908	    439.67436145	   1018.79733446	     69.63262696	    366.89352013	    257.26532416	      3.69809460	    845.09957979	    401.78127685	      7.20894438	      7.01897101	      6.32246184	     11.91478348	      2.65092695	      1.96083061	      8.69785912	     12.19479437	     10.89399069	      5.32251251	      3.33939883	     11.90969731	      8.22631762	    -10.62460523	     30.02052657	     22.24263661	     -0.14877070	      0.20957686	     -0.16593189	      1.63601340	      1.44742269	     -1.11239999	     -5.19101237	     -7.75221628	      5.07145191	      4.16780255	      3.84256843	     -1.76162412	      0.00000000	     -0.00000000	      0.00000000	     -0.01648715	     -0.20957156	     -0.12416277	      0.00000000	     -0.00000000	      0.00000000	    -53.67841239	    150.70529270	      0.00000000	      0.00879786	     -0.04765842	     -0.03724849	      0.00000000	     -4.19524939	      0.00000000
      0.64800000	    393.67462940	    631.79287865	     35.80199311	     72.96980713	     32.48334919	    203.27613161	    288.07658763	     34.07990733	     11.84745461	      4.72141516	      5.33532999	      2.98333414	      4.28116604	    570.73430170	      0.63757865	      6.52104245	      6.20960243	      0.54738328	      1.04814699	    451.84124783	   1004.85132521	     65.04952984	    371.20822662	    244.20575347	      3.71611759	    862.00576934	    393.69219253	      7.24237816	      7.05318730	      6.40015613	     11.87243240	      2.65959763	      1.97059721	      8.70508308	     12.27400778	     10.91540532	      5.33807418	      3.40313554	     12.01455638	      7.91770096	    -11.94376863	     31.45074787	     21.80145958	     -0.14447494	      0.22025053	     -0.17555945	      1.69710542	      1.31948518	     -1.12896893	     -5.08201763	     -7.73438315	      5.03908201	      4.16857172	      3.83893154	     -1.73504770	     -0.00000000	      0.00000000	      0.00000000	     -0.01602173	     -0.21169250	     -0.12586203	      0.00000000	      0.00000000	      0.00000000	    -53.51640839	    152.00528860	      0.00000000	      0.00879622	     -0.04751961	     -0.03599579	      0.00000000	     -4.19207676	      0.00000000
      0.65200000	    393.01610517	    631.35681894	     31.34992639	     71.01864629	     33.22361756	    201.84418421	    287.73094469	     18.36686027	     11.98310628	      4.78053293	      4.74539116	      3.02989359	      4.43424811	    565.59467089	      0.64053971	      6.57674011	      6.29504204	      0.55805502	      1.05533371	    463.36820644	    990.14512529	     60.11842065	    377.05645896	    233.68537981	      3.73083278	    878.03092523	    384.60755464	      7.27557779	      7.08720218	      6.47714159	     11.82993541	      2.66535366	      1.97741389	      8.69930302	     12.32373828	     10.97046790	      5.36142214	      3.47618671	     12.09825264	      7.55694049	    -13.24961329	     32.67422046	     21.20255549	     -0.14000113	      0.23151843	     -0.18565188	      1.74538108	      1.21208162	     -1.14585334	     -4.96996461	     -7.70847211	      5.01085253	      4.16489174	      3.82938499	     -1.69767219	      0.00000000	     -0.00000000	      0.00000000	     -0.01547028	     -0.21377813	     -0.12755192	      0.00000000	     -0.00000000	      0.00000000	    -53.07522509	    153.19707880	      0.00000000	      0.00872304	     -0.04738082	     -0.03461764	      0.00000000	     -4.18259258	      0.00000000
      0.65600000	    392.22404695	    630.88282658	     30.07862928	     71.85764304	     34.18496271	    200.38772849	    287.92372056	      6.51886902	     12.11695227	      4.84700125	      3.91234901	      3.08333024	      4.60023496	    563.36433765	      0.62907786	      6.64469528	      6.38786718	      0.55716661	      1.04084424	    477.06962930	    974.93557023	     52.93223667	    382.04996522	    225.56279460	      3.74287565	    889.67994413	    377.39414536	      7.30862176	      7.12106534	      6.55395743	     11.78541677	      2.66847283	      1.98153162	      8.77664231	     12.34904103	     11.05636454	      5.39262867	      3.52858908	     12.08518399	      7.15836282	    -14.52406503	     33.68682383	     20.46988987	     -0.13474543	      0.24545736	     -0.19719996	      1.78226397	      1.09996318	     -1.17365722	     -4.88756121	     -7.72603941	      5.02706070	      4.18561036	      3.78961324	     -1.57793223	     -0.00000000	      0.00000000	      0.00000000	     -0.01607777	     -0.21565763	     -0.12940903	      0.00000000	      0.00000000	      0.00000000	    -52.38995625	    154.27391010	      0.00000000	      0.00810408	     -0.04724895	     -0.03325842	      0.00000000	     -4.16700838	      0.00000000
      0.66000000	    391.30420545	    630.37632232	     30.99368620	     75.03442272	     35.57290162	    198.91132527	    288.55821417	      6.54899391	     12.24948180	      4.92080631	      2.75158812	      3.14405817	      4.77992637	    564.39313271	      0.64152126	      6.71909845	      6.48661069	      0.57773756	      1.06775098	    497.44802423	    959.53607054	     42.71479861	    386.34928278	    221.45352243	      3.75300727	    902.93150078	    366.32202315	      7.34158320	      7.15482617	      6.63108306	     11.73854060	      2.66928918	      1.98292622	      8.74839748	     12.35246556	     11.17055332	      5.43170902	      3.61329992	     12.14190818	      6.73677160	    -15.74939587	     34.48613542	     19.63106730	     -0.12849896	      0.26406092	     -0.21217699	      1.82247584	      0.99194193	     -1.21975405	     -4.75697149	     -7.66118662	      4.99812506	      4.16201576	      3.77329276	     -1.53526219	      0.00000000	     -0.00000000	      0.00000000	     -0.01563844	     -0.21764148	     -0.13113492	      0.00000000	     -0.00000000	      0.00000000	    -51.49664983	    155.23185250	      0.00000000	      0.00800304	     -0.04712180	     -0.03174117	      0.00000000	     -4.14533771	      0.00000000
      0.66400000	    390.26280133	    629.84310424	     28.07412929	     79.55179190	     39.04168390	    197.41952671	    289.54357610	      6.61257714	     12.38120160	      5.00182580	      1.66123429	      3.21252869	      4.97401616	    561.06762147	      0.64524064	      6.79725667	      6.58967470	      0.61243718	      1.11577004	    508.08930149	    944.27054043	     26.33672389	    397.23152564	    219.44561610	      3.76204606	    915.45755284	    354.44668655	      7.37452044	      7.18852582	      6.70889779	     11.68920706	      2.66809864	      1.98201737	      8.70984075	     12.33760013	     11.31126104	      5.47857754	      3.70136133	     12.19720076	      6.30600539	    -16.90886007	     35.07142339	     18.71334828	     -0.11854409	      0.30331538	     -0.24933610	      1.84951418	      0.89822648	     -1.30217867	     -4.61794088	     -7.57677979	      4.96220209	      4.12742720	      3.75652911	     -1.50236681	     -0.00000000	      0.00000000	      0.00000000	     -0.01500655	     -0.21960917	     -0.13285094	      0.00000000	      0.00000000	      0.00000000	    -50.42965840	    156.06927470	      0.00000000	      0.00796515	     -0.04700202	     -0.03019794	      0.00000000	     -4.11761948	      0.00000000
      0.66800000	    386.30318000	    629.28910998	     17.84030596	     87.62161620	     47.35035101	    195.91752649	    290.79460090	      6.68290671	     12.51260422	      5.08979433	      1.60413239	      3.28918716	      5.18272000	    550.76788198	      0.64062721	      6.87685773	      6.69535791	      0.69388268	      1.22850139	    500.02634843	    929.43007022	      8.09888912	    407.95177205	    218.74410320	      3.77068368	    924.69830769	    344.59680772	      7.40748844	      7.22220113	      6.78766146	     11.63688178	      2.66521941	      1.97925379	      8.74336440	     12.30675434	     11.47771112	      5.53348924	      3.76225826	     12.16665996	      5.87822014	    -17.98730990	     35.44371735	     17.74148446	     -0.09624980	      0.39339819	     -0.33730900	      1.87583889	      0.82347576	     -1.49022338	     -4.50048092	     -7.52167136	      4.96158999	      4.10991899	      3.71300744	     -1.39818946	      0.00000000	     -0.00000000	      0.00000000	     -0.01453696	     -0.22151411	     -0.13460835	      0.00000000	     -0.00000000	      0.00000000	    -49.22046673	    156.78643640	      0.00000000	      0.00746233	     -0.04689902	     -0.02876608	      0.00000000	     -4.08397649	      0.00000000
      0.67200000	    367.30179771	    628.72055654	      8.88626336	     85.71620788	     50.14179365	    194.41007870	    292.23165072	      6.75942081	     12.64416520	      5.18429535	      1.64923861	      3.37442182	      5.40569168	    542.57355293	      0.64230851	      6.95865972	      6.80273460	      0.70940243	      1.24964361	    492.23593868	    915.23154254	      8.12581555	    395.26466451	    210.86556168	      3.77957995	    941.13123371	    334.31528140	      7.44052284	      7.25588768	      6.86750559	     11.58242067	      2.66099292	      1.97510757	      8.63288230	     12.26306867	     11.66667235	      5.59561950	      3.83795473	     12.19226908	      5.46400463	    -18.97146941	     35.60576623	     16.73781581	     -0.08025791	      0.43117196	     -0.36891863	      1.85239122	      0.86446577	     -1.56575675	     -4.38323619	     -7.47007902	      4.91964198	      4.09096475	      3.68375288	     -1.36036283	     -0.00000000	      0.00000000	      0.00000000	     -0.01407163	     -0.22337880	     -0.13638733	      0.00000000	      0.00000000	      0.00000000	    -47.89795197	    157.38509040	      0.00000000	      0.00738442	     -0.04680099	     -0.02729377	      0.00000000	     -4.04454789	      0.00000000
      0.67600000	    349.18354645	    628.14284569	      5.32327007	     79.36842238	     53.48818191	    192.90368863	    293.78045287	      6.83837797	     12.77630713	      5.28472885	      1.69902134	      3.46844507	      5.64079950	    534.34427130	      0.64568183	      7.03952455	      6.90990019	      0.62416518	      1.09195096	    484.82939543	    901.78824730	      8.24516876	    384.69907844	    204.64035416	      3.78917397	    956.03010684	    324.17980270	      7.47367532	      7.28961553	      6.94843797	     11.52555648	      2.65575895	      1.96968568	      8.58742774	     12.21007347	     11.87792153	      5.66508316	      3.90122726	     12.19810529	      5.07272975	    -19.85000406	     35.56188459	     15.72301352	     -0.06397728	      0.47450857	     -0.40628646	      1.82321211	      0.91712566	     -1.63610706	     -4.26436727	     -7.41018730	      4.87965320	      4.06498664	      3.64681266	     -1.31499488	      0.00000000	     -0.00000000	      0.00000000	     -0.01353071	     -0.22521409	     -0.13817814	      0.00000000	     -0.00000000	      0.00000000	    -46.48921652	    157.86798890	      0.00000000	      0.00725466	     -0.04671520	     -0.02589793	      0.00000000	     -3.99939362	      0.00000000
      0.68000000	    332.12062081	    627.56086394	      5.33317807	     71.67386694	     56.91155925	    191.40506551	    295.37241189	      6.91845580	     12.90941166	      5.39033145	      1.75210834	      3.57117839	      5.88463048	    527.17600093	      0.65090005	      7.11830529	      7.01549134	      0.67797560	      1.18489245	    477.85885469	    889.17764309	      8.37082643	    375.04546885	    199.94988601	      3.79996488	    968.30066337	    315.51586905	      7.50698521	      7.32341231	      7.03034665	     11.46670137	      2.64987462	      1.96347998	      8.52871263	     12.15037245	     12.11035213	      5.74160687	      3.94204903	     12.15644331	      4.71270226	    -20.61332829	     35.31781077	     14.71652811	     -0.04833186	      0.51870896	     -0.44436585	      1.79373251	      0.97299023	     -1.70400879	     -4.15027427	     -7.35274213	      4.85332965	      4.04610323	      3.59506574	     -1.23514498	     -0.00000000	      0.00000000	      0.00000000	     -0.01294997	     -0.22701569	     -0.13998602	      0.00000000	      0.00000000	      0.00000000	    -45.02003903	    158.23832120	      0.00000000	      0.00690101	     -0.04664668	     -0.02462847	      0.00000000	     -3.94846399	      0.00000000
      0.68400000	    316.78919937	    626.97842868	      5.35276865	     63.44120338	     59.89353451	    189.92143564	    296.94489791	      6.99840434	     13.04381014	      5.50020034	      1.80768144	      3.68213688	      6.13264326	    520.40190440	      0.65554767	      7.19390872	      7.11825285	      0.83198661	      1.41438243	    471.36611634	    877.46192089	      8.49727678	    368.08711276	    196.63750922	      3.81222011	    980.68259075	    305.58292455	      7.54048975	      7.35730507	      7.11300640	     11.40614141	      2.64370675	      1.95676794	      8.43599545	     12.08735080	     12.36374187	      5.82508587	      3.98280452	     12.15132836	      4.39107128	    -21.25338483	     34.88052121	     13.73643215	     -0.03473701	      0.55808611	     -0.47804905	      1.74869221	      1.03776818	     -1.75741211	     -4.01887002	     -7.25959931	      4.80034682	      4.00219660	      3.55097300	     -1.20161409	      0.00000000	     -0.00000000	      0.00000000	     -0.01243952	     -0.22877078	     -0.14182538	      0.00000000	     -0.00000000	      0.00000000	    -43.51452518	    158.49928990	      0.00000000	      0.00684515	     -0.04658261	     -0.02339906	      0.00000000	     -3.89166328	      0.00000000
      0.68800000	    302.91221193	    626.39796779	      5.37375609	     56.51297191	     62.35944065	    188.46048591	    298.44177872	      7.07696387	     13.17977620	      5.61333444	      1.86492004	      3.80037334	      6.37992526	    514.70239768	      0.65943101	      7.26541180	      7.21709647	      0.81470695	      1.37889134	    465.38238019	    866.68840046	      8.62256984	    362.09734072	    194.51824812	      3.82619190	    991.41678436	    296.25378794	      7.57422320	      7.39131779	      7.19609285	     11.34617240	      2.63761750	      1.95017315	      8.30640127	     12.02355397	     12.63485686	      5.91487214	      4.00744495	     12.13165094	      4.11348535	    -21.76367486	     34.25801695	     12.79865188	     -0.02315480	      0.59203555	     -0.50638181	      1.69830612	      1.10391717	     -1.80351569	     -3.88390469	     -7.15349476	      4.74405245	      3.95393021	      3.50019900	     -1.16538502	     -0.00000000	      0.00000000	      0.00000000	     -0.01192877	     -0.23048872	     -0.14368586	      0.00000000	      0.00000000	      0.00000000	    -41.99414874	    158.65394280	      0.00000000	      0.00677005	     -0.04652991	     -0.02228235	      0.00000000	     -3.82897041	      0.00000000
      0.69200000	    290.65737455	    625.80764325	      5.39452184	     50.80458496	     64.31310352	    187.03007168	    299.81387278	      7.15293862	     13.31749491	      5.72868745	      1.92286346	      3.92453331	      6.62195721	    510.16910637	      0.66253858	      7.33204702	      7.31110742	      0.94847032	      1.55555672	    459.92913932	    856.89049125	      8.74530834	    357.20124074	    193.53773022	      3.84244749	   1000.62926282	    287.24549095	      7.60821717	      7.42547320	      7.27918949	     11.28689219	      2.63196962	      1.94362464	      8.16501413	     11.96251946	     12.93207317	      6.01631765	      4.01706247	     12.10303450	      3.88375870	    -22.13939186	     33.45929882	     11.91615165	     -0.01360901	      0.62047950	     -0.52928453	      1.64350180	      1.17052186	     -1.84182374	     -3.74469160	     -7.03300304	      4.68222896	      3.89727910	      3.44431203	     -1.13212683	      0.00000000	     -0.00000000	      0.00000000	     -0.01142924	     -0.23216874	     -0.14556765	      0.00000000	     -0.00000000	      0.00000000	    -40.47675000	    158.70517760	      0.00000000	      0.00671155	     -0.04648694	     -0.02128014	      0.00000000	     -3.76055064	      0.00000000
      0.69600000	    280.79531202	    623.51122187	      5.41486220	     48.96366764	     65.34538433	    185.63801705	    301.01934440	      7.22521156	     13.45680727	      5.84522061	      1.98049579	      4.05301857	      6.85372610	    507.27594773	      0.66489601	      7.39320763	      7.39954393	      0.99097569	      1.60484301	    455.01924228	    848.08902144	      8.86442461	    351.43926574	    193.39104466	      3.86104125	   1007.61699019	    278.33221443	      7.64250376	      7.45979329	      7.36180183	     11.22852803	      2.62711194	      1.93792608	      8.19221113	     11.90642192	     13.23459413	      6.11746097	      4.00176056	     12.02500555	      3.70366674	    -22.37759617	     32.49450242	     11.09840410	     -0.00674478	      0.63916786	     -0.54229272	      1.60781341	      1.21262576	     -1.87633140	     -3.62462119	     -6.94504300	      4.64285120	      3.82251184	      3.37405367	     -1.06291996	     -0.00000000	      0.00000000	      0.00000000	     -0.01106780	     -0.23379734	     -0.14748552	      0.00000000	      0.00000000	      0.00000000	    -38.97607969	    158.65578400	      0.00000000	      0.00641990	     -0.04646150	     -0.02044373	      0.00000000	     -3.68680437	      0.00000000
      0.70000000	    274.39003094	    615.55796646	      5.43451797	     50.82042937	     64.26335726	    184.29178006	    302.02371513	      7.29279191	     13.59727593	      5.96194730	      2.03683665	      4.18420098	      7.06422657	    504.54352943	      0.66647677	      7.44837845	      7.48166407	      0.99339287	      1.60632842	    450.65810332	    840.29367704	      8.97909108	    343.90013258	    191.70243132	      3.88193485	   1015.79863125	    270.71089205	      7.67711507	      7.49430156	      7.44338714	     11.17304629	      2.62337270	      1.93242200	      7.98896530	     11.85765486	     13.55171627	      6.22281513	      3.98201218	     11.97730448	      3.57296476	    -22.47755577	     31.37487004	     10.35119086	     -0.00499326	      0.63504978	     -0.53311161	      1.58053312	      1.20588367	     -1.87536550	     -3.48096221	     -6.80514573	      4.56639326	      3.75911657	      3.30807415	     -1.03588235	      0.00000000	     -0.00000000	      0.00000000	     -0.01038295	     -0.23542637	     -0.14937799	      0.00000000	     -0.00000000	      0.00000000	    -37.50213647	    158.50849970	      0.00000000	      0.00639033	     -0.04643564	     -0.01968690	      0.00000000	     -3.60833681	      0.00000000
      0.70400000	    269.06188741	    607.77410610	      5.45327114	     53.88738796	     62.67469225	    182.99833603	    302.79956713	      7.35475537	     13.73831322	      6.07794645	      2.09096821	      4.31660155	      7.24266143	    502.88257997	      0.66723393	      7.49713574	      7.55676565	      0.88375550	      1.46997059	    446.84498054	    833.50431850	      9.08845141	    336.74065709	    190.62885134	      3.90513036	   1022.49827763	    263.68879100	      7.71207315	      7.52901735	      7.52336543	     11.12309197	      2.62105374	      1.92825038	      7.78100190	     11.81841246	     13.87727380	      6.33187926	      3.94726980	     11.91426743	      3.48977862	    -22.44102090	     30.11250010	      9.67712248	     -0.00534608	      0.62487678	     -0.51786116	      1.54768555	      1.19748175	     -1.86383584	     -3.33581649	     -6.65558819	      4.48739356	      3.68977094	      3.23659263	     -1.00674961	     -0.00000000	      0.00000000	      0.00000000	     -0.00974009	     -0.23701515	     -0.15129071	      0.00000000	      0.00000000	      0.00000000	    -36.06206684	    158.26611910	      0.00000000	      0.00634108	     -0.04641754	     -0.01906292	      0.00000000	     -3.52587749	      0.00000000
      0.70800000	    264.57853836	    600.54037219	      5.47112885	     57.82126420	     60.64574254	    181.76383283	    303.32689056	      7.41033764	     13.87920561	      6.19182632	      2.14218458	      4.44857777	      7.38519827	    502.38684803	      0.66714758	      7.53925866	      7.62440870	      0.84473686	      1.42718524	    443.57380006	    827.71207049	      9.19194546	    330.09203310	    190.16518738	      3.93013558	   1027.73736645	    257.26390828	      7.74740058	      7.56395991	      7.60117533	     11.07908877	      2.62044036	      1.92558517	      7.56998709	     11.79326425	     14.21015556	      6.44379373	      3.89943872	     11.83780825	      3.45126047	    -22.27210190	     28.72013630	      9.07693110	     -0.00769603	      0.60927429	     -0.49707978	      1.50628355	      1.19015192	     -1.84137184	     -3.18822727	     -6.49401673	      4.40494870	      3.61497151	      3.16088336	     -0.97781453	      0.00000000	     -0.00000000	      0.00000000	     -0.00932514	     -0.23854527	     -0.15324479	      0.00000000	     -0.00000000	      0.00000000	    -34.66113167	    157.93162990	      0.00000000	      0.00628479	     -0.04640545	     -0.01856948	      0.00000000	     -3.44019872	      0.00000000
      0.71200000	    260.52196155	    594.83691406	      5.48827190	     62.90207394	     58.46052104	    180.59346207	    303.59293957	      7.45891738	     14.01915004	      6.30155172	      2.18997003	      4.57599482	      7.49468461	    503.52769832	      0.66622510	      7.57467768	      7.68440108	      0.79891212	      1.37505358	    440.83429033	    822.90062440	      9.28914418	    323.79440910	    190.80399886	      3.95751661	   1030.41315963	    252.08292622	      7.78311595	      7.59914636	      7.67631552	     11.03994187	      2.62178379	      1.92467620	      7.36286384	     11.78211067	     14.54825151	      6.55703705	      3.83425103	     11.71916184	      3.45412595	    -21.97687070	     27.21096864	      8.55059979	     -0.01147696	      0.59125879	     -0.47342086	      1.46158999	      1.18662145	     -1.81641034	     -3.04381668	     -6.33109670	      4.33359333	      3.54122648	      3.07593824	     -0.92142464	     -0.00000000	      0.00000000	      0.00000000	     -0.00948804	     -0.23998312	     -0.15528028	      0.00000000	      0.00000000	      0.00000000	    -33.30333649	    157.50825610	      0.00000000	      0.00604185	     -0.04640547	     -0.01823548	      0.00000000	     -3.35206734	      0.00000000
      0.71600000	    257.92665356	    588.83869536	      5.50518781	     68.03088319	     55.81045217	    179.49124608	    303.59197931	      7.50005638	     14.15730452	      6.40521749	      2.23400828	      4.69393219	      7.57670836	    504.99652384	      0.66449419	      7.60346923	      7.73678095	      0.75560957	      1.31229809	    438.61263670	    819.04708488	      9.37981213	    318.86223754	    191.86723161	      3.98682942	   1033.13408535	    246.23888245	      7.81923551	      7.63459367	      7.74838556	     11.00766646	      2.62532762	      1.92559406	      7.11451657	     11.78520445	     14.88511678	      6.67058900	      3.76828490	     11.62536658	      3.49472246	    -21.56301042	     25.59812059	      8.09745379	     -0.01735898	      0.56729771	     -0.44383314	      1.40764959	      1.18162952	     -1.77623062	     -2.88561700	     -6.13042175	      4.24001539	      3.44677838	      2.99667959	     -0.90216186	      0.00000000	     -0.00000000	      0.00000000	     -0.00890018	     -0.24146613	     -0.15723070	      0.00000000	     -0.00000000	      0.00000000	    -31.99165496	    156.99931180	      0.00000000	      0.00603118	     -0.04639892	     -0.01798737	      0.00000000	     -3.26223750	      0.00000000
      0.72000000	    255.98749741	    583.84433857	      5.52414308	     73.85289712	     52.95792120	    178.46001622	    303.32520155	      7.53346530	     14.29284264	      6.50139479	      2.27400240	      4.79931513	      7.63670340	    507.67368844	      0.66200644	      7.62580656	      7.78176174	      0.75658013	      1.29590725	    436.89160323	    816.12181049	      9.46376257	    314.57330455	    193.78710605	      4.01775127	   1034.20779367	    240.90062180	      7.85576628	      7.67031358	      7.81711842	     10.98273216	      2.63103220	      1.92864808	      6.87908990	     11.80423869	     15.21810944	      6.78330716	      3.69442262	     11.51039449	      3.56881718	    -21.03952530	     23.89391801	      7.71557836	     -0.02478277	      0.54025531	     -0.41067528	      1.34905155	      1.17821749	     -1.73021890	     -2.72558271	     -5.91567534	      4.14793556	      3.34502233	      2.91401102	     -0.87605887	     -0.00000000	      0.00000000	      0.00000000	     -0.00868865	     -0.24287974	     -0.15923317	      0.00000000	      0.00000000	      0.00000000	    -30.72805781	    156.40791600	      0.00000000	      0.00596556	     -0.04639617	     -0.01787158	      0.00000000	     -3.17146821	      0.00000000
      0.72400000	    254.69819359	    579.32572319	      5.65260219	     80.12945811	     49.78537164	    177.50109736	    302.80004448	      7.55906122	     14.42501270	      6.58932893	      2.30958638	      4.89173444	      7.67900806	    511.23384763	      0.65887769	      7.64197044	      7.81970142	      0.73124918	      1.23132204	    435.64972714	    814.08715999	      9.54092532	    310.74597867	    196.14319705	      4.05024524	   1034.20209285	    235.83575901	      7.89270769	      7.70631478	      7.88239444	     10.96632656	      2.63994318	      1.93405394	      6.64615627	     11.84075741	     15.54493900	      6.89235131	      3.61831472	     11.38554570	      3.67150973	    -20.41634300	     22.10944274	      7.40155193	     -0.03397737	      0.50876679	     -0.37259844	      1.28300363	      1.17391113	     -1.67402176	     -2.56296630	     -5.68485306	      4.05255907	      3.23405127	      2.83093001	     -0.85430585	      0.00000000	     -0.00000000	      0.00000000	     -0.00851358	     -0.24425969	     -0.16124388	      0.00000000	     -0.00000000	      0.00000000	    -29.51357291	    155.73673720	      0.00000000	      0.00591653	     -0.04639291	     -0.01787398	      0.00000000	     -3.08054089	      0.00000000
      0.72800000	    253.99701383	    573.43881338	     10.88033747	     82.79483006	     46.58604794	    176.61413847	    302.02895152	      7.57697425	     14.55318079	      6.66893557	      2.34058826	      4.97264034	      7.70686330	    514.51212142	      0.65538258	      7.65230787	      7.85104716	      0.72279376	      1.17719309	    434.86038250	    812.89605383	      9.61116618	    306.79342598	    197.96622689	      4.08360277	   1033.70560560	    231.40273861	      7.93004890	      7.74260025	      7.94423724	     10.95833082	      2.65039373	      1.94158869	      6.40746109	     11.89561702	     15.85791730	      6.99662324	      3.54278728	     11.24612036	      3.79738187	    -19.70387273	     20.25454575	      7.15079634	     -0.04393655	      0.47620982	     -0.33302154	      1.21750495	      1.15606938	     -1.60246358	     -2.40054658	     -5.44385725	      3.95536997	      3.11927420	      2.74711707	     -0.83284404	     -0.00000000	      0.00000000	      0.00000000	     -0.00842451	     -0.24560226	     -0.16326684	      0.00000000	      0.00000000	      0.00000000	    -28.34846359	    154.98791020	      0.00000000	      0.00585546	     -0.04638923	     -0.01799781	      0.00000000	     -2.99026009	      0.00000000
      0.73200000	    254.36188315	    563.06345438	     27.47186142	     76.36118988	     45.46683916	    175.79697067	    301.02075227	      7.58752050	     14.67686130	      6.74064157	      2.36743452	      5.04412186	      7.72268581	    513.43063928	      0.75795019	      7.65928656	      7.87651164	      0.71126530	      1.13746196	    433.89821241	    812.49022289	      9.67397682	    302.05227032	    198.08551897	      4.11775839	   1033.71036624	    227.68581904	      7.96776871	      7.77916660	      8.00279158	     10.95788765	      2.66308512	      1.95045546	      6.14726819	     11.96730055	     16.15141206	      7.09410282	      3.47218397	     11.09400288	      3.94079489	    -18.91279406	     18.33808842	      6.95814995	     -0.09644542	      0.45467947	     -0.23977816	      1.16660790	      1.10199428	     -1.52243264	     -2.24069779	     -5.19842807	      3.85554390	      3.00225541	      2.66367960	     -0.81379043	      0.00000000	     -0.00000000	      0.00000000	     -0.00842774	     -0.24690811	     -0.16530092	      0.00000000	     -0.00000000	      0.00000000	    -27.23250504	    154.16321130	      0.00000000	      0.00579535	     -0.04638356	     -0.01824022	      0.00000000	     -2.90143275	      0.00000000
      0.73600000	    243.92054705	    546.90534358	     31.13640120	     73.88022467	     43.66696368	    175.04583156	    296.71682161	      7.59118845	     14.79572157	      6.80516049	      2.38955971	      5.10813746	      7.72826544	    502.26337409	      0.77556218	      7.65905064	      7.89619961	      0.72265751	      1.05178801	    404.12502209	    812.80237421	      9.72994577	    287.43573214	    188.68437200	      4.15196072	   1039.88192821	    226.14112939	      8.00582399	      7.81600240	      8.05829393	     10.96333578	      2.67780159	      1.96127956	      5.88132455	     12.05576149	     16.41457865	      7.18368287	      3.41054004	     10.92942177	      4.09618896	    -18.05421099	     16.36822857	      6.81834173	     -0.10173511	      0.43818249	     -0.21484768	      1.12436961	      1.06389634	     -1.47094747	     -2.10138578	     -5.00128615	      3.74955872	      2.90870852	      2.57922849	     -0.79916177	     -0.00000000	      0.00000000	      0.00000000	     -0.00850525	     -0.24818016	     -0.16734238	      0.00000000	      0.00000000	      0.00000000	    -26.16529201	    153.26450400	      0.00000000	      0.00573833	     -0.04637500	     -0.01860049	      0.00000000	     -2.81482813	      0.00000000
      0.74000000	    232.78249089	    534.97534643	     31.67168664	     69.84273476	     41.71210290	    174.34190097	    284.77885710	      7.58878678	     14.90958320	      6.86332708	      2.40783207	      5.16628738	      7.72506698	    491.09602070	      0.86719706	      7.65517025	      7.91090420	      0.73332658	      1.08164893	    372.08817311	    813.75226233	      9.77907267	    277.31593819	    177.29806703	      4.18626206	   1046.85970353	    225.30876196	      8.04416055	      7.85309002	      8.11105055	     10.97383676	      2.69429269	      1.97352926	      5.64687314	     12.15876071	     16.64378627	      7.26242939	      3.36167385	     10.75246548	      4.25833441	    -17.13994630	     14.35272166	      6.72630928	     -0.10426758	      0.42006332	     -0.19431480	      1.08579103	      1.01597468	     -1.40985987	     -1.96497922	     -4.80246272	      3.64207701	      2.81371389	      2.49475186	     -0.78742893	      0.00000000	     -0.00000000	      0.00000000	     -0.00866485	     -0.24941886	     -0.16939069	      0.00000000	     -0.00000000	      0.00000000	    -25.14651919	    152.29423180	      0.00000000	      0.00568479	     -0.04636293	     -0.01907806	      0.00000000	     -2.73113069	      0.00000000
      0.74400000	    220.57186738	    523.30140497	     32.31048263	     65.69001082	     39.75432141	    171.73495151	    272.44000168	      7.58121214	     15.01839129	      6.91595984	      2.42264373	      5.21978324	      7.71425521	    480.10174645	      0.90278365	      7.64816527	      7.92119756	      0.74325745	      1.01351826	    339.25639346	    815.25039739	      9.82139816	    265.90555894	    164.89681695	      4.21996526	   1053.97487347	    225.04623670	      8.08270900	      7.89040355	      8.16140952	     10.98829931	      2.71227263	      1.98726957	      5.40549220	     12.27521588	     16.83207261	      7.33012802	      3.32909346	     10.56367425	      4.42249097	    -16.18262246	     12.29923820	      6.67735345	     -0.10701274	      0.40149069	     -0.17310946	      1.04617981	      0.96399418	     -1.34660598	     -1.82914336	     -4.59383864	      3.53318199	      2.71454487	      2.41395115	     -0.77923201	     -0.00000000	      0.00000000	      0.00000000	     -0.00890186	     -0.25062581	     -0.17144405	      0.00000000	      0.00000000	      0.00000000	    -24.17618269	    151.25562480	      0.00000000	      0.00563690	     -0.04634691	     -0.01967168	      0.00000000	     -2.65090649	      0.00000000
      0.74800000	    205.71768735	    511.96643090	     33.46287748	     61.69967923	     38.04215270	    163.67270115	    259.95505220	      7.56949804	     15.12218740	      6.96379998	      2.43437905	      5.26952581	      7.69679576	    469.44677782	      0.99115401	      7.64041507	      7.92764228	      0.75249376	      0.98864941	    306.21910986	    817.19919088	      9.85701727	    250.72241507	    149.89798565	      4.25267085	   1062.36674408	    225.60926656	      8.12138772	      7.92790920	      8.20974141	     11.00366780	      2.73117345	      2.00250983	      5.16622634	     12.40173738	     16.97776999	      7.38256516	      3.31577081	     10.36369308	      4.58440020	    -15.19536950	     10.21570013	      6.66709119	     -0.11064360	      0.38518930	     -0.15136705	      1.00891981	      0.90731064	     -1.28853904	     -1.69868329	     -4.38934419	      3.42327051	      2.61605780	      2.33570987	     -0.77478540	      0.00000000	     -0.00000000	      0.00000000	     -0.00921750	     -0.25180205	     -0.17350152	      0.00000000	     -0.00000000	      0.00000000	    -23.25462889	    150.15247390	      0.00000000	      0.00559655	     -0.04632671	     -0.02038004	      0.00000000	     -2.57460038	      0.00000000
      0.75200000	    190.69370295	    501.21834931	     34.46710043	     57.72636651	     36.16462846	    155.07624181	    247.31432885	      7.55483180	     15.22108638	      7.00748803	      2.44343856	      5.31618542	      7.67352085	    459.27990470	      1.08710760	      7.66316569	      7.93079536	      0.76079409	      1.02307915	    273.40304000	    819.49575245	      9.88621460	    235.54414809	    134.96103613	      4.28433781	   1070.12023517	    226.49068758	      8.16010122	      7.96556718	      8.25642910	     11.01829709	      2.75061689	      2.01889949	      4.92654077	     12.53463253	     17.08223662	      7.42075321	      3.32401407	     10.15332526	      4.74010427	    -14.19125206	      8.11064316	      6.69118843	     -0.11322593	      0.36689945	     -0.13014324	      0.96874064	      0.84741359	     -1.22512142	     -1.56777212	     -4.16844767	      3.31331252	      2.50976030	      2.26114806	     -0.77375724	     -0.00000000	      0.00000000	      0.00000000	     -0.00960983	     -0.25294888	     -0.17556201	      0.00000000	      0.00000000	      0.00000000	    -22.38239947	    148.98857530	      0.00000000	      0.00556603	     -0.04630237	     -0.02120220	      0.00000000	     -2.50256595	      0.00000000
      0.75600000	    176.01055280	    491.95825018	     35.02614881	     54.15908903	     33.97659444	    145.90765675	    234.31823022	      7.53842764	     15.31524839	      7.04755999	      2.45010799	      5.36026363	      7.64514158	    449.72564369	      1.10664067	      9.36970096	      7.93115861	      0.76805727	      0.99744603	    244.55932243	    822.03617797	      9.90923403	    220.27240472	    120.65650151	      4.31440587	   1076.79772604	    227.50187085	      8.19874584	      8.00333185	      8.30184872	     11.03024528	      2.77003538	      2.03547620	      4.68638788	     12.67119303	     17.14809444	      7.44366048	      3.35533039	      9.93343437	      4.88569534	    -13.18264345	      5.99360653	      6.74495240	     -0.11231810	      0.34560892	     -0.11219330	      0.92443661	      0.78599471	     -1.15560940	     -1.43713468	     -3.93010185	      3.20483677	      2.39270259	      2.19098361	     -0.77618312	      0.00000000	     -0.00000000	      0.00000000	     -0.01007783	     -0.25406748	     -0.17762468	      0.00000000	     -0.00000000	      0.00000000	    -21.55992859	    147.76708390	      0.00000000	      0.00554787	     -0.04627413	     -0.02213829	      0.00000000	     -2.43511230	      0.00000000
      0.76000000	    161.83376745	    485.04952965	     34.84477323	     51.35678373	     31.25993450	    135.74517468	    220.42745676	      7.52149946	     15.40486111	      7.08445805	      2.45467045	      5.40214187	      7.61227508	    440.87847788	      1.07974996	     14.27019116	      7.92918853	      0.77455401	      1.05823694	    223.15254385	    824.71916714	      9.92635291	    204.50531989	    106.97167744	      4.34256524	   1082.25666881	    228.81373243	      8.23721257	      8.04115404	      8.34635912	     11.03752898	      2.78898815	      2.05253172	      4.44089462	     12.80766906	     17.18302465	      7.44929715	      3.41029422	      9.70488260	      5.01707086	    -12.18080213	      3.87556249	      6.82294383	     -0.10533343	      0.31944263	     -0.10017032	      0.87326208	      0.72289427	     -1.07694629	     -1.30733666	     -3.67315598	      3.09701034	      2.26810473	      2.12533704	     -0.78236352	     -0.00000000	      0.00000000	      0.00000000	     -0.01061892	     -0.25515913	     -0.17968874	      0.00000000	      0.00000000	      0.00000000	    -20.78724303	    146.49003400	      0.00000000	      0.00554462	     -0.04624245	     -0.02319002	      0.00000000	     -2.37254185	      0.00000000
      0.76400000	    147.74281473	    478.58412164	     34.57374952	     48.59755635	     28.44090737	    125.29480120	    206.64361371	      7.50517320	     15.49012414	      7.11854428	      2.45723206	      5.44211502	      7.57544947	    432.79978552	      1.00623020	     18.60211138	      7.92533915	      0.77958216	      1.02581077	    201.58840355	    827.44572223	      9.93781188	    189.26522727	     93.58226121	      4.36869987	   1086.79483051	    230.33009229	      8.27539179	      8.07898301	      8.39027802	     11.03649581	      2.80712664	      2.06984413	      4.21071312	     12.93988838	     17.18351916	      7.43833523	      3.48844019	      9.46860123	      5.12985763	    -11.19579774	      1.76930609	      6.91878212	     -0.09770868	      0.29175864	     -0.08854888	      0.81969288	      0.65683126	     -0.99406481	     -1.18054057	     -3.40167487	      2.99089058	      2.13456670	      2.06461147	     -0.79259417	      0.00000000	     -0.00000000	      0.00000000	     -0.01123038	     -0.25622506	     -0.18175351	      0.00000000	     -0.00000000	      0.00000000	    -20.06378772	    145.15823910	      0.00000000	      0.00555934	     -0.04620789	     -0.02436056	      0.00000000	     -2.31516098	      0.00000000
      0.76800000	    131.23060485	    465.09467398	     32.18648812	     43.77299098	     25.64838863	    114.13937930	    192.30930874	      7.49044006	     15.57124229	      7.15011641	      2.45811305	      5.48041915	      7.53511547	    417.04196279	      0.88360949	     24.17310036	      7.92005849	      0.78310832	      0.91634006	    178.44748676	    823.17649536	      9.94374593	    169.88932977	     74.58095461	      4.39267090	   1097.43809372	    230.31638770	      8.31319203	      8.11677575	      8.43385431	     11.02705516	      2.82421376	      2.08632330	      3.88320808	     13.06581621	     17.14997468	      7.41129739	      3.60218704	      9.32898332	      5.21959632	    -10.23654651	     -0.31066681	      7.02539712	     -0.09012154	      0.26406271	     -0.07615635	      0.76141079	      0.57679220	     -0.90208132	     -1.04990503	     -3.09314387	      2.83664500	      1.97547529	      2.02387584	     -0.90714452	     -0.00000000	      0.00000000	      0.00000000	     -0.01245821	     -0.25721383	     -0.18386878	      0.00000000	      0.00000000	      0.00000000	    -19.38840820	    143.77164920	      0.00000000	      0.00630663	     -0.04614486	     -0.02555256	      0.00000000	     -2.26326553	      0.00000000
      0.77200000	    106.83477913	    444.14867094	     27.47744276	     37.77169249	     24.55986056	    108.16973403	    181.97339763	      7.47781820	     15.64840042	      7.17940870	      2.45684940	      5.51723068	      7.49155924	    395.52735326	      0.85866728	     26.40128874	      7.91331236	      0.78570302	      0.91009885	    168.02929516	    781.95648035	      9.94381903	    143.27875959	     52.56991245	      4.41427704	   1106.72801780	    234.43300577	      8.35051815	      8.15447294	      8.47729655	     11.00806131	      2.83994535	      2.10197030	      3.67513792	     13.18337255	     17.08603977	      7.36933440	      3.71999658	      9.07313621	      5.28221892	     -9.31047255	     -2.34933145	      7.13591115	     -0.08567430	      0.25519358	     -0.06939257	      0.72977350	      0.49403675	     -0.85022400	     -0.94781153	     -2.86271958	      2.73236780	      1.86177961	      1.96993255	     -0.92089587	      0.00000000	     -0.00000000	      0.00000000	     -0.01289356	     -0.25826102	     -0.18590467	      0.00000000	     -0.00000000	      0.00000000	    -18.75948168	    142.32999780	      0.00000000	      0.00632357	     -0.04610934	     -0.02697941	      0.00000000	     -2.21711429	      0.00000000
      0.77600000	     82.27038859	    423.23399222	     22.45044881	     31.58296162	     23.41851520	    101.97336577	    171.97066502	      7.46811956	     15.72179870	      7.20663069	      2.45407018	      5.55271290	      7.44518745	    374.28601994	      0.83347597	     27.77542919	      7.90549331	      0.78730927	      0.90896963	    157.60226238	    739.49448099	      9.93895167	    117.19776935	     30.68725521	      4.43385431	   1115.22605175	    238.79189601	      8.38728998	      8.19203991	      8.52071433	     10.98026454	      2.85419126	      2.11676826	      3.47819214	     13.29263472	     16.99699367	      7.31413108	      3.85455236	      8.81541993	      5.31464288	     -8.42288071	     -4.33289090	      7.24477123	     -0.08084469	      0.24548187	     -0.06287252	      0.69667560	      0.40719506	     -0.79464330	     -0.85013109	     -2.62150277	      2.62942520	      1.74100415	      1.92428953	     -0.94208345	     -0.00000000	      0.00000000	      0.00000000	     -0.01373491	     -0.25925261	     -0.18797147	      0.00000000	      0.00000000	      0.00000000	    -18.17515709	    140.83343390	      0.00000000	      0.00638379	     -0.04607240	     -0.02853429	      0.00000000	     -2.17690149	      0.00000000
      0.78000000	     73.41992995	    413.58735450	     20.98556383	     29.34107339	     22.97346444	     99.38646049	    168.09647006	      7.46169200	     15.79159251	      7.23192730	      2.44992649	      5.58696620	      7.39624163	    364.48109157	      0.83991326	     31.03755983	      7.89662116	      0.78797925	      0.91670180	    152.33790624	    720.69283188	      9.92940517	    107.95414135	     29.03038222	      4.45084953	   1107.34223352	    239.57487104	      8.42343219	      8.22943753	      8.56418504	     10.94201275	      2.86695428	      2.13042900	      3.26591751	     13.39205817	     16.87924471	      7.24743020	      4.00259199	      8.55724905	      5.31513080	     -7.57666434	     -6.24986608	      7.34839572	     -0.07988543	      0.24200909	     -0.05895692	      0.68492145	      0.37999805	     -0.77508504	     -0.72971482	     -2.22540463	      2.53918003	      1.54554992	      1.88920222	     -0.96550802	      0.00000000	     -0.00000000	      0.00000000	     -0.01448579	     -0.26023756	     -0.19002487	      0.00000000	     -0.00000000	      0.00000000	    -17.63359440	    139.28292660	      0.00000000	      0.00648954	     -0.04603474	     -0.03021945	      0.00000000	     -2.14273628	      0.00000000
      0.78400000	     65.88936503	    404.77380460	     19.73685651	     27.40287543	     22.54999833	     96.96239728	    164.83610013	      7.45878356	     15.85792286	      7.25544024	      2.44440445	      5.62010809	      7.34500519	    355.84212341	      0.88934036	     33.94775200	      7.88676267	      0.78806832	      0.98516518	    147.45981028	    703.27566194	      9.91545792	    100.38856322	     29.10327935	      4.46565656	   1097.05443175	    240.37612445	      8.45888714	      8.26661979	      8.60770503	     10.89862926	      2.87819387	      2.14305370	      3.07361847	     13.48305487	     16.73501122	      7.17304389	      4.16021495	      8.29745251	      5.28329183	     -6.77248732	     -8.09103916	      7.44511439	     -0.07890448	      0.23842431	     -0.05531335	      0.67419410	      0.35670676	     -0.75679661	     -0.61768254	     -1.81160153	      2.45413263	      1.33997670	      1.86061698	     -0.99255773	     -0.00000000	      0.00000000	      0.00000000	     -0.01539414	     -0.26119171	     -0.19208642	      0.00000000	      0.00000000	      0.00000000	    -17.13306880	    137.68037940	      0.00000000	      0.00662264	     -0.04599755	     -0.03203865	      0.00000000	     -2.11463807	      0.00000000
      0.78800000	     58.37919466	    395.80666243	     18.37079252	     25.41139112	     22.08946700	     94.37931339	    161.68234047	      7.45946944	     15.92089239	      7.27726797	      2.43750947	      5.65221680	      7.29170908	    347.44226518	      0.85344851	     36.33840715	      7.87587425	      0.78699724	      0.94265338	    142.52749035	    685.19001749	      9.89734010	     93.11991656	     29.16476014	      4.47856982	   1085.71474111	    241.53308054	      8.49360125	      8.30354128	      8.65125541	     10.84696689	      2.88799865	      2.15473375	      2.89243313	     13.56455714	     16.56182425	      7.09086347	      4.32362219	      8.03887538	      5.21988817	     -6.00903391	     -9.84877767	      7.53476642	     -0.07773219	      0.23429067	     -0.05181626	      0.66212871	      0.33190839	     -0.73640674	     -0.51654669	     -1.39090444	      2.37193747	      1.13107916	      1.83834224	     -1.02438167	      0.00000000	     -0.00000000	      0.00000000	     -0.01630056	     -0.26213158	     -0.19414295	      0.00000000	     -0.00000000	      0.00000000	    -16.67188704	    136.02850270	      0.00000000	      0.00679150	     -0.04596098	     -0.03399058	      0.00000000	     -2.09255216	      0.00000000
      0.79200000	     50.92303558	    386.70771433	     16.89551426	     23.37494830	     21.59038012	     91.63743452	    158.61852531	      7.46368736	     15.98057217	      7.29747894	      2.42924556	      5.68334725	      7.23656378	    339.21587448	      0.84595686	     38.20853956	      7.86385132	      0.78549086	      0.94144086	    137.55673303	    666.53503468	      9.87524101	     86.19563066	     29.21427612	      4.48950517	   1073.38963947	    243.06921904	      8.52752116	      8.34015407	      8.70329475	     10.78487585	      2.89667281	      2.16522885	      2.72852304	     13.64171036	     16.36354306	      7.00583279	      4.48830337	      7.78297481	      5.12656906	     -5.28311269	    -11.51623086	      7.61828582	     -0.07629029	      0.22955729	     -0.04844256	      0.64902194	      0.30575155	     -0.71402530	     -0.42723542	     -0.96753300	      2.29494661	      0.92030364	      1.82226595	     -1.06031824	     -0.00000000	      0.00000000	      0.00000000	     -0.01728411	     -0.26304922	     -0.19620126	      0.00000000	      0.00000000	      0.00000000	    -16.24817732	    134.33056190	      0.00000000	      0.00699320	     -0.04592533	     -0.03607455	      0.00000000	     -2.07638007	      0.00000000
      0.79600000	     43.57009248	    377.50031139	     15.31726630	     21.29860951	     21.05712448	     88.75523213	    155.63751461	      7.47124159	     16.03700611	      7.31611561	      2.41957283	      5.71353457	      7.17976513	    331.18283186	      0.82876839	     39.60550994	      7.85053741	      0.78338513	      0.93029718	    132.57097616	    647.40752170	      9.84931032	     79.65061770	     29.27639364	      4.49855721	   1059.93891649	    245.01948075	      8.56059908	      8.37640887	      8.75569759	     10.71706759	      2.90407480	      2.17468037	      2.58047061	     13.70880846	     16.13676114	      6.91982395	      4.64914728	      7.53170833	      5.00565221	     -4.58972356	    -13.08649602	      7.69740137	     -0.07462840	      0.22427784	     -0.04520420	      0.63484518	      0.27833793	     -0.68973473	     -0.35008971	     -0.54523120	      2.22274180	      0.70944076	      1.81227322	     -1.09990077	      0.00000000	     -0.00000000	      0.00000000	     -0.01827651	     -0.26395203	     -0.19825640	      0.00000000	     -0.00000000	      0.00000000	    -15.85967214	    132.59015630	      0.00000000	      0.00722696	     -0.04589060	     -0.03828878	      0.00000000	     -2.06601304	      0.00000000
      0.80000000	     36.33755449	    368.16091857	     13.63325193	     19.17710146	     20.49046080	     85.73681663	    152.71106775	      7.48179551	     16.09021673	      7.33319707	      2.40842628	      5.74279575	      7.12149463	    323.28846533	      0.82965502	     40.55764756	      7.83572298	      0.78075380	      0.94201764	    127.58005961	    627.84474427	      9.81966783	     73.49127264	     29.30650382	      4.50974756	   1045.48804602	    247.33498763	      8.59279337	      8.41225473	      8.80824128	     10.64514474	      2.91031467	      2.18313996	      2.44269650	     13.76881204	     15.89152726	      6.83404249	      4.80035548	      7.28749917	      4.85997919	     -3.92230073	    -14.55189103	      7.77446028	     -0.07275767	      0.21846445	     -0.04210043	      0.61958312	      0.24966301	     -0.66352434	     -0.28458382	     -0.12238603	      2.15534974	      0.49887972	      1.80592755	     -1.14213837	     -0.00000000	      0.00000000	      0.00000000	     -0.01931289	     -0.26483624	     -0.20031159	      0.00000000	      0.00000000	      0.00000000	    -15.50357544	    130.81119240	      0.00000000	      0.00749422	     -0.04585649	     -0.04063036	      0.00000000	     -2.06135769	      0.00000000
      0.80400000	     30.20926251	    357.81636867	     11.66234950	     16.88952489	     19.87653223	     82.48425053	    149.90141955	      7.49487689	     16.14021195	      7.34872078	      2.39573221	      5.77113034	      7.06191771	    315.05821405	      0.82235071	     41.02622063	      7.81914343	      0.77762913	      0.94636076	    122.64334718	    607.93766914	      9.78643405	     68.61767482	     29.32831873	      4.51611616	   1030.96541071	    248.78647682	      8.62407778	      8.44764307	      8.86078396	     10.57343970	      2.91540207	      2.19081667	      2.30969727	     13.82309506	     15.62951731	      6.75134087	      4.93977799	      7.08778604	      4.69278742	     -3.27333756	    -15.90402106	      7.85212954	     -0.07070931	      0.21191341	     -0.03920263	      0.60286316	      0.22209236	     -0.63478227	     -0.22769445	      0.32030420	      2.07935088	      0.27395592	      1.81541875	     -1.22228441	      0.00000000	     -0.00000000	      0.00000000	     -0.02075493	     -0.26565944	     -0.20239265	      0.00000000	     -0.00000000	      0.00000000	    -15.17653705	    128.99809470	      0.00000000	      0.00806408	     -0.04581754	     -0.04305574	      0.00000000	     -2.06234873	      0.00000000
      0.80800000	     23.39967137	    348.16122434	      9.82704130	     14.64156988	     19.25468918	     79.23544288	    147.07316752	      7.50978514	     16.18698759	      7.36266418	      2.38134092	      5.79852269	      7.00117055	    307.38893917	      0.82366954	     41.25457674	      7.80046193	      0.77410561	      0.96028243	    117.69831733	    587.80077828	      9.74965721	     63.34031244	     29.34438407	      4.51821904	   1014.76106665	    251.37270097	      8.65442891	      8.48251737	      8.91324300	     10.75443849	      2.91975642	      2.19752414	      2.21788360	     13.87245468	     15.36111863	      6.67196004	      5.05352329	      6.86650481	      4.50747464	     -2.63541616	    -17.13532553	      7.93267020	     -0.06851656	      0.20517534	     -0.03636254	      0.58566606	      0.19127021	     -0.60495773	     -0.18519311	      0.73700181	      2.02231670	      0.06552067	      1.82461518	     -1.27244011	     -0.00000000	      0.00000000	      0.00000000	     -0.02146530	     -0.26655376	     -0.20442034	      0.00000000	      0.00000000	      0.00000000	    -14.87474115	    127.15612930	      0.00000000	      0.00841661	     -0.04578324	     -0.04563531	      0.00000000	     -2.06894968	      0.00000000
      0.81200000	     16.63617895	    338.55991412	      7.91840464	     12.37037529	     18.61625013	     75.92991552	    144.25366828	      7.52569863	     16.23053007	      7.37498247	      2.36509872	      5.82493924	      6.93935625	    299.91823383	      0.78367183	     41.24737909	      7.77928648	      0.76998708	      0.93159785	    112.78234175	    567.49413839	      9.70942814	     58.33723944	     29.35794877	      4.52593478	    991.92622817	    217.00952447	      8.68383889	      8.51682660	      8.96552179	     55.83181991	      2.92323644	      2.20430824	      2.38689107	     13.91854115	     15.09614965	      6.59964658	      5.14055224	      6.65210269	      4.30731753	     -2.00228765	    -18.24129193	      8.01704389	     -0.06623022	      0.19812716	     -0.03362208	      0.56772683	      0.15906189	     -0.57372664	     -0.17279177	      0.94067005	      2.04257767	     -0.01834315	      1.90256775	     -1.24709880	      0.00000000	     -0.00000000	      0.00000000	     -0.02264079	     -0.26737897	     -0.20647891	      0.00000000	     -0.00000000	      0.00000000	    -14.59413747	    125.29166080	      0.00000000	      0.00875003	     -0.04574818	     -0.04833242	      0.00000000	     -2.08114473	      0.00000000
      0.81600000	     10.40636996	    328.46750543	      6.53673979	      9.73439862	     17.96234230	     72.47577125	    141.62921324	      7.54164781	     16.27081100	      7.38560683	      2.34687748	      5.85032947	      6.87652156	    292.46830351	      0.78809698	     40.97322362	      7.75516286	      0.76562736	      0.94764230	    107.97936873	    547.33447208	      9.66580908	     53.83277931	     29.36859141	      4.52974888	    968.37363781	    179.67648396	      8.71235804	      8.55053218	      9.01740532	    104.64004608	      2.92636329	      2.21098514	      2.58217538	     13.96088941	     14.84388039	      6.53367906	      5.20030610	      6.45763508	      4.09531771	     -1.36951624	    -19.22153685	      8.10451107	     -0.06385847	      0.19078277	     -0.03102511	      0.54904628	      0.12454982	     -0.53976534	     -0.16680844	      1.11989297	      2.07454624	     -0.08778964	      1.99264994	     -1.22233750	     -0.00000000	      0.00000000	      0.00000000	     -0.02363005	     -0.26821215	     -0.20852456	      0.00000000	      0.00000000	      0.00000000	    -14.33078528	    123.41221420	      0.00000000	      0.00915487	     -0.04570987	     -0.05112332	      0.00000000	     -2.09892404	      0.00000000
      0.82000000	      7.12582225	    317.48758370	      6.17320943	      7.97489993	     17.35385128	     69.10155597	    137.88436217	      7.55629100	     16.30778196	      7.39445125	      2.32662399	      5.87464147	      6.81262797	    285.87306243	      0.80241557	     40.77919697	      7.72757915	      0.76119559	      0.97423833	    103.65650533	    529.21256242	      9.61883211	     51.08270555	     29.37951590	      4.53306678	    944.81396196	    144.49690251	      8.74005021	      8.58358737	      9.06871542	    151.23050300	      2.92964779	      2.21856215	      2.78197825	     14.00102458	     14.61250620	      6.47545551	      5.23231246	      6.27777106	      3.87420101	     -0.73453094	    -20.07928239	      8.19286503	     -0.06178037	      0.18371044	     -0.02868451	      0.52904578	      0.05935340	     -0.50097766	     -0.16468211	      1.29505497	      2.11209577	     -0.15472013	      2.08567601	     -1.20149410	      0.00000000	     -0.00000000	      0.00000000	     -0.02471140	     -0.26901859	     -0.21057623	      0.00000000	     -0.00000000	      0.00000000	    -14.08115022	    121.52629470	      0.00000000	      0.00958166	     -0.04566788	     -0.05400296	      0.00000000	     -2.12226869	      0.00000000
      0.82400000	      7.13322345	    305.07504456	      5.81381990	      6.91695943	     16.76054264	     65.76068800	    133.16613765	      7.56838583	     16.34137571	      7.40138668	      2.30389820	      5.89778716	      6.74753331	    279.39085774	      0.77496685	     40.64337531	      7.69599136	      0.75588970	      0.95799645	     99.73751079	    512.62203685	      9.56851940	     50.88741158	     29.39264902	      4.53615237	    921.68296168	    106.12265153	      8.76694553	      8.61594773	      9.11924816	    200.35952447	      2.93422907	      2.23085222	      2.97760697	     14.04014653	     14.40576430	      6.42611305	      5.24333261	      6.15439890	      3.64644356	     -0.09623789	    -20.82024928	      8.27891516	     -0.05999563	      0.17652743	     -0.02661426	      0.50736937	     -0.02350803	     -0.45915434	     -0.16538625	      1.47169396	      2.14768810	     -0.22303256	      2.19443138	     -1.21613976	     -0.00000000	      0.00000000	      0.00000000	     -0.02642374	     -0.26972592	     -0.21266593	      0.00000000	      0.00000000	      0.00000000	    -13.84220162	    119.64303710	      0.00000000	      0.01037165	     -0.04561848	     -0.05690436	      0.00000000	     -2.15114268	      0.00000000
      0.82800000	      7.14304066	    293.56520661	      5.74962206	      6.35972864	     16.20832763	     62.57088913	    128.20598009	      7.57664207	     16.37149984	      7.40625166	      2.27890959	      5.91966457	      6.68093351	    273.83355242	      0.77892180	     40.66524091	      7.65981464	      0.75077748	      0.97206650	     96.01266079	    497.04862527	      9.51478918	     50.53975851	     29.41057272	      4.53898426	    898.48969688	     74.21290790	      8.79308872	      8.64756696	      9.16886167	    243.04207764	      2.96438063	      2.44450431	      3.17969061	     14.07931691	     14.23119709	      6.38623745	      5.22747327	      6.00937462	      3.41425293	      0.54563426	    -21.45179927	      8.35897621	     -0.05836974	      0.16972484	     -0.02458086	      0.48558517	     -0.11837973	     -0.41555693	     -0.16965864	      1.63923056	      2.19533716	     -0.28523377	      2.29266723	     -1.20677011	      0.00000000	     -0.00000000	      0.00000000	     -0.02690642	     -0.27057739	     -0.21468350	      0.00000000	     -0.00000000	      0.00000000	    -13.61133315	    117.77182670	      0.00000000	      0.01088382	     -0.04556609	     -0.05991061	      0.00000000	     -2.18549214	      0.00000000
      0.83200000	      7.15617469	    286.29834326	      5.68536757	      5.93000157	     15.80266742	     59.88257835	    125.09301293	      7.57974888	     16.39803396	      7.40884724	      2.25187177	      5.94016961	      6.61229826	    270.78996782	      0.79359589	     41.21675094	      7.61843502	      0.74597653	      0.99575719	     93.19373608	    486.10271534	      9.45757494	     51.59894749	     29.43324638	      4.54181099	    875.13583479	     44.75788982	      8.81854754	      8.67840400	      9.21735339	    279.32778030	      6.00710249	      3.95717460	      3.34665822	     14.11899551	     14.10663097	      6.35601112	      5.19143244	      5.86677884	      3.17955596	      1.19120331	    -21.98239973	      8.42927820	     -0.05743929	      0.16430650	     -0.02280246	      0.46851012	     -0.22117208	     -0.37174136	     -0.17687279	      1.78890988	      2.24948699	     -0.33846128	      2.37503301	     -1.19643541	     -0.00000000	      0.00000000	      0.00000000	     -0.02795289	     -0.27133676	     -0.21673611	      0.00000000	      0.00000000	      0.00000000	    -13.38623017	    115.92200410	      0.00000000	      0.01131039	     -0.04550730	     -0.06297633	      0.00000000	     -2.22524413	      0.00000000
      0.83600000	      7.17002149	    281.19292067	      5.26226226	      5.02405997	     15.45398694	     57.51751243	    123.34167813	      7.57626815	     16.42083983	      7.40890095	      2.21997452	      5.95911463	      6.54081310	    268.66832505	      0.71425693	     42.07160196	      7.57127507	      0.73865754	      0.93624381	     90.79153186	    477.25493046	      9.39666870	     53.97791763	     29.46392319	      4.54467037	    851.65480142	     36.91149374	      8.84333755	      8.70841403	      9.26469779	    290.76433652	     13.93141098	      3.35033004	      3.25736345	     14.16030781	     14.10659125	      6.33656249	      5.14181746	      5.74674991	      2.94396927	      1.84080835	    -22.42120827	      8.48618338	     -0.05687241	      0.15929912	     -0.02115741	      0.45440530	     -0.30805732	     -0.33159177	     -0.18188386	      2.03507487	      2.26309905	     -0.38171544	      2.45160213	     -1.21515887	      0.00000000	     -0.00000000	      0.00000000	     -0.02877192	     -0.27210855	     -0.21877840	      0.00000000	     -0.00000000	      0.00000000	    -13.16477573	    114.10267860	      0.00000000	      0.01182422	     -0.04544063	     -0.06605742	      0.00000000	     -2.27029987	      0.00000000
      0.84000000	      7.18440487	    274.80920522	      5.18061175	      4.79729416	     15.09966973	     54.92189657	    123.01006399	      7.56514462	     16.43975159	      7.40609592	      2.18658527	      5.97631794	      6.46522207	    266.50017915	      0.70894727	     42.74070281	      7.51794182	      0.73245940	      0.93985829	     88.35674435	    468.24046804	      9.33220134	     55.05263211	     29.50195812	      4.54775309	    828.35747219	     36.87885502	      8.86745646	      8.73754724	      9.31068412	    293.37538683	     22.04665582	      2.51543108	      3.08266076	     14.20391842	     14.85727144	      6.32650365	      5.08165219	      5.63716301	      2.70878942	      2.49501877	    -22.77766464	      8.52622842	     -0.05621533	      0.15430501	     -0.01946309	      0.44080498	     -0.36748495	     -0.29221713	     -0.18913296	      2.31545047	      2.26828953	     -0.42054288	      2.52631991	     -1.24268768	     -0.00000000	      0.00000000	      0.00000000	     -0.02968371	     -0.27284779	     -0.22082831	      0.00000000	      0.00000000	      0.00000000	    -12.94502870	    112.32262710	      0.00000000	      0.01232759	     -0.04536616	     -0.06915168	      0.00000000	     -2.32052404	      0.00000000
      0.84400000	      7.19845422	    268.53072423	      5.16162683	      4.78951743	     14.76372999	     52.31138280	    123.54403619	      7.54511524	     16.45457013	      7.40012212	      2.15382837	      5.99204198	      6.38360169	    264.63557360	      0.76953659	     43.42024241	      7.45812970	      0.72771088	      0.99723797	     86.05161403	    459.95746672	      9.26418788	     55.86648736	     29.54894840	      4.55087142	    805.40709658	     36.87907663	      8.89085591	      8.76574882	      9.35514613	    294.95677187	     29.80020806	      2.46446171	      2.90148048	     14.25035103	     15.96778959	      6.32714613	      5.01559885	      5.54022104	      2.47499851	      3.15444655	    -23.06111084	      8.54612712	     -0.05555040	      0.14944289	     -0.01779719	      0.42845357	     -0.41522220	     -0.25332072	     -0.19978114	      2.59074020	      2.27892075	     -0.45586064	      2.59825281	     -1.27529155	      0.00000000	     -0.00000000	      0.00000000	     -0.03048722	     -0.27358141	     -0.22287537	      0.00000000	     -0.00000000	      0.00000000	    -12.72525688	    110.59026150	      0.00000000	      0.01284606	     -0.04528390	     -0.07223726	      0.00000000	     -2.37573373	      0.00000000
      0.84800000	      7.21172803	    262.37280714	      5.10564412	      4.70271127	     14.43988707	     49.72849990	    124.17953809	      7.51507471	     16.46506956	      7.39052401	      2.11840142	      6.00606074	      6.29305950	    262.89594612	      0.76967099	     44.17176615	      7.39171758	      0.72202065	      1.00895324	     83.78811219	    451.98750621	      9.19255187	     56.74311681	     29.60591309	      4.55411260	    782.98091738	     36.90306299	      8.91333539	      8.79295074	      9.39801685	    296.30556106	     37.41979331	      2.36621301	      2.75326961	     14.29981648	     17.11667385	      6.33782111	      4.94752762	      5.45257834	      2.24330672	      3.81950725	    -23.28048379	      8.54279686	     -0.05503184	      0.14465976	     -0.01613043	      0.41616197	     -0.46075075	     -0.21407852	     -0.21340247	      2.85242819	      2.29628092	     -0.48761411	      2.67469990	     -1.30516434	     -0.00000000	      0.00000000	      0.00000000	     -0.03128086	     -0.27429442	     -0.22492475	      0.00000000	      0.00000000	      0.00000000	    -12.50398954	    108.91365200	      0.00000000	      0.01335779	     -0.04519427	     -0.07529966	      0.00000000	     -2.43569115	      0.00000000
      0.85200000	      7.22416462	    256.28931069	      5.04208370	      4.61491044	     14.13102075	     47.14639090	    124.99689896	      7.47428265	     16.47099490	      7.37694074	      2.06976528	      6.02263493	      6.18930424	    261.34052266	      0.68294530	     44.97649016	      7.31862465	      0.71256840	      0.95030262	     81.56157033	    444.35528143	      9.11677602	     57.58416043	     29.67157385	      4.55741272	    761.16184429	     36.95041428	      8.93448697	      8.81906383	      9.43928469	    297.41237824	     44.82507328	      2.28143949	      2.63366069	     14.35247594	     18.30711256	      6.35786158	      4.88135777	      5.37360526	      2.01419653	      4.49017899	    -23.44409583	      8.51338299	     -0.05462150	      0.13998563	     -0.01447075	      0.40412237	     -0.50454234	     -0.17414015	     -0.22936538	      3.10180891	      2.31986339	     -0.51589649	      2.75477807	     -1.33335132	      0.00000000	     -0.00000000	      0.00000000	     -0.03198693	     -0.27499702	     -0.22697265	      0.00000000	     -0.00000000	      0.00000000	    -12.28005629	    107.30057780	      0.00000000	      0.01386536	     -0.04509803	     -0.07832025	      0.00000000	     -2.50010515	      0.00000000
      0.85600000	      7.23574712	    257.84677307	      5.00593747	      4.58026607	     14.04779032	     46.23728550	    125.59942649	      7.42206140	     16.47205820	      7.35863676	      2.02501670	     10.08773967	      6.06632055	    263.68933322	      0.67888722	     45.34341818	      7.23913602	      0.70549942	      0.95516502	     81.05550697	    445.34403684	      9.03727783	     55.60021437	     29.74615336	      4.56065318	    740.15463577	     37.01454410	      8.95367096	      8.84396720	      9.47889807	    303.15872311	     51.01907302	      2.28246003	      2.54808523	     14.40764642	     15.52941664	      6.38662467	      4.82049726	      5.30119900	      1.78794966	      5.16578424	    -23.55950369	      8.45525247	     -0.05439244	      0.13792439	     -0.01320193	      0.39904672	     -0.54050121	     -0.15115589	     -0.24704695	      3.32065770	      2.35305369	     -0.54265313	      2.82488823	     -1.35959141	     -0.00000000	      0.00000000	      0.00000000	     -0.03264501	     -0.27568254	     -0.22902083	      0.00000000	      0.00000000	      0.00000000	    -12.05259045	    105.75857330	      0.00000000	      0.01435804	     -0.04499625	     -0.08128250	      0.00000000	     -2.56864372	      0.00000000
      0.86000000	      7.24675032	    258.37719001	      4.97026959	      4.54615032	     13.94006537	     45.49040688	    126.46767725	      7.35896815	     16.46796418	      7.33430028	      1.97812005	     13.97174496	      5.91716204	    265.59881605	      0.67612736	     45.62768708	      7.15373241	      0.69826053	      0.96129597	     80.33656134	    445.40894197	      8.95417120	     53.44082597	     29.82909212	      4.56378662	    719.86586523	     37.09053206	      8.97010876	      8.86748718	      9.51709205	    307.23755844	     57.01414046	      2.29078473	      2.47984479	     14.46513165	     14.18895993	      6.42314844	      4.76809278	      5.23435028	      1.56466232	      5.84485006	    -23.63345809	      8.36596982	     -0.05409432	      0.13557328	     -0.01187918	      0.39549069	     -0.53657458	     -0.13762057	     -0.26603695	      3.53521674	      2.39041997	     -0.56594371	      2.90209802	     -1.38350136	      0.00000000	     -0.00000000	      0.00000000	     -0.03321655	     -0.27635584	     -0.23106730	      0.00000000	     -0.00000000	      0.00000000	    -11.82100880	    104.29491430	      0.00000000	      0.01483473	     -0.04489022	     -0.08416836	      0.00000000	     -2.64095525	      0.00000000
      0.86400000	      7.25704083	    256.77776622	      4.93515023	      4.51268162	     13.78188044	     44.36084507	    127.42086996	      7.28540534	     16.45838697	      7.30372838	      1.93059770	     16.68508477	      5.73737265	    266.56678735	      0.69312553	     45.99117783	      7.06301099	      0.69107047	      0.98071127	     79.14193284	    443.26894610	      8.86770844	     52.04217087	     29.91991994	      4.56655951	    700.28601812	     37.17383476	      8.98336263	      8.88937119	      9.55408900	    309.52760176	     62.95278345	      2.30793293	      2.43907424	     14.52440710	     14.32082614	      6.46627177	      4.72681550	      5.17144417	      1.34424926	      6.52506777	    -23.67192042	      8.24325310	     -0.05382257	      0.13257403	     -0.01047892	      0.39079851	     -0.52687203	     -0.12114741	     -0.28611421	      3.74403239	      2.43198643	     -0.58475077	      2.98572294	     -1.40462365	     -0.00000000	      0.00000000	      0.00000000	     -0.03372109	     -0.27701333	     -0.23311247	      0.00000000	      0.00000000	      0.00000000	    -11.58496379	    102.91652430	      0.00000000	      0.01528784	     -0.04478137	     -0.08696120	      0.00000000	     -2.71669021	      0.00000000
      0.86800000	      7.26662947	    255.67203336	      4.90085253	      4.47993059	     13.64860018	     43.34910238	    128.30326926	      7.20198437	     16.44298407	      7.26612258	      1.88050680	     19.43911959	      5.53110879	    267.96586791	      0.67940773	     46.33435813	      6.96763145	      0.68338691	      0.98164506	     78.03409062	    441.73889153	      8.77806172	     50.71675957	     30.01651084	      4.56708357	    681.54717173	     37.25798210	      8.99364157	      8.90924421	      9.59012030	    311.52079282	     68.70539837	      2.32826228	      2.41769996	     14.58464935	     14.47144194	      6.51462459	      4.69900471	      5.11161201	      1.12642428	      7.20328064	    -23.68013081	      8.08488338	     -0.05365735	      0.12978711	     -0.00913550	      0.38685431	     -0.51805135	     -0.10516841	     -0.30701792	      3.94354118	      2.47712141	     -0.60144548	      3.07098267	     -1.42311721	      0.00000000	     -0.00000000	      0.00000000	     -0.03413700	     -0.27765768	     -0.23515484	      0.00000000	     -0.00000000	      0.00000000	    -11.34423944	    101.62987360	      0.00000000	      0.01571568	     -0.04467116	     -0.08964400	      0.00000000	     -2.79551277	      0.00000000
      0.87200000	      7.27563279	    255.17328177	      4.86770454	      4.44831740	     13.54227249	     42.49155866	    129.03738033	      7.10992452	     16.42141093	      7.22067142	      1.83948477	     22.25706755	      5.31179892	    269.83790990	      0.71423255	     46.61503966	      6.86853981	      0.67716457	      1.02180551	     77.03435748	    440.93541331	      8.68569854	     49.46750173	     30.11808486	      4.56893507	    663.62544999	     37.33685149	      9.00167438	      8.92655993	      9.62552802	    313.35178130	     74.15121018	      2.44269533	      2.41391784	     14.64521371	     14.62989039	      6.56650810	      4.68655631	      5.05366901	      0.91071596	      7.87543447	    -23.66270801	      7.88864027	     -0.05358791	      0.12723744	     -0.00787733	      0.38367475	     -0.51050006	     -0.09007669	     -0.32857247	      4.13232840	      2.52628940	     -0.61495957	      3.15639567	     -1.43925942	     -0.00000000	      0.00000000	      0.00000000	     -0.03447736	     -0.27828650	     -0.23719414	      0.00000000	      0.00000000	      0.00000000	    -11.09866123	    100.44093770	      0.00000000	      0.01611177	     -0.04456099	     -0.09220115	      0.00000000	     -2.87710913	      0.00000000
      0.87600000	      7.28418698	    255.29016580	      4.83537984	      4.41714996	     13.46566147	     41.80928372	    129.59121741	      7.01089414	     16.39333049	      7.16662908	      1.79040849	     25.14135789	      5.09103460	    272.26833863	      0.69986550	     46.82632655	      6.76674079	      0.66903074	      1.02166484	     76.13920583	    440.82650259	      8.59104026	     48.31328636	     30.22323658	      4.56999152	    646.57774630	     37.40454068	      9.00828049	      8.94059292	      9.66070462	    314.99217853	     79.35429307	      2.56611774	      2.42876106	     14.70545071	     14.78762312	      6.62060519	      4.69108330	      4.99711323	      0.69654608	      8.53653285	    -23.62376576	      7.65236714	     -0.05361686	      0.12495273	     -0.00671963	      0.38126745	     -0.50445188	     -0.07610360	     -0.35072344	      4.31242949	      2.57830483	     -0.62643427	      3.24259331	     -1.45270106	      0.00000000	     -0.00000000	      0.00000000	     -0.03473003	     -0.27890139	     -0.23922888	      0.00000000	     -0.00000000	      0.00000000	    -10.84812405	     99.35517425	      0.00000000	      0.01647408	     -0.04445211	     -0.09461710	      0.00000000	     -2.96120388	      0.00000000
      0.88000000	      7.29243994	    256.28880523	      4.80418658	      4.38690252	     13.42620683	     41.36183815	    129.97233408	      6.90882873	     16.35843050	      7.10344392	      1.74794702	     28.10140150	      4.87421362	    275.39256112	      0.70064634	     46.95364698	      6.66347094	      0.66183113	      1.03661309	     75.42389628	    441.67078462	      8.49487633	     47.32456099	     30.33135718	      4.57028232	    630.36057347	     37.45579216	      9.01409409	      8.95058356	      9.69609951	    316.37074156	     84.30433039	      2.88092598	      2.45245256	     14.76470762	     14.93662760	      6.67532913	      4.71385868	      4.94119906	      0.48337148	      9.18062999	    -23.56698836	      7.37416526	     -0.05376026	      0.12300054	     -0.00569937	      0.37984098	     -0.50054370	     -0.06367940	     -0.37343844	      4.48383692	      2.63328100	     -0.63526726	      3.32717298	     -1.46416812	     -0.00000000	      0.00000000	      0.00000000	     -0.03490749	     -0.27950043	     -0.24125830	      0.00000000	      0.00000000	      0.00000000	    -10.59271796	     98.37748080	      0.00000000	      0.01679545	     -0.04434551	     -0.09687803	      0.00000000	     -3.04757266	      0.00000000
      0.88400000	      7.29996064	    260.54225408	      4.77462177	      4.35805497	     13.47365800	     42.11410778	    128.17577915	      6.79648131	     16.31644620	      7.03088664	      1.71046440	     31.60314862	      4.66685150	    280.31224416	      0.69765750	     47.27462801	      6.55995210	      0.65466374	      1.04781626	     75.09618592	    444.73457416	      8.39797313	     46.95111937	     30.44034549	      4.56977004	    614.92620109	     37.48645930	      9.01951896	      8.95610290	      9.73213312	    318.32963500	     88.11308224	      4.06797390	      2.55762827	     14.82253403	     15.07125114	      6.72864485	      4.75071321	      4.83785495	      0.27079276	      9.80082125	    -23.49547282	      7.05273567	     -0.05428800	      0.12178754	     -0.00482222	      0.37974848	     -0.50658576	     -0.06258174	     -0.39544209	      4.61110860	      2.70628870	     -0.63950926	      3.39667352	     -1.43088488	      0.00000000	     -0.00000000	      0.00000000	     -0.03590897	     -0.27995074	     -0.24330995	      0.00000000	     -0.00000000	      0.00000000	    -10.33288930	     97.51214545	      0.00000000	      0.01658609	     -0.04423793	     -0.09904812	      0.00000000	     -3.13603718	      0.00000000
      0.88800000	      7.30790614	    263.63665710	      4.74549665	      4.32921309	     13.51672386	     42.34659172	    127.84647784	      6.69177222	     16.26719330	      6.94933323	      1.67468796	     34.76725825	      4.47420826	    285.04062085	      0.70350949	     47.23001152	      6.45748915	      0.64783864	      1.06768117	     74.84890038	    447.58587736	      8.30139873	     46.35902703	     30.54976741	      4.56830277	    600.38004395	     37.49375143	      9.02475525	      8.95736503	      9.76963422	    319.37264008	     92.50124875	      4.72718801	      2.61745727	     14.87865311	     15.18601979	      6.77942444	      4.81129542	      4.77590284	      0.05859625	     10.38922777	    -23.41126140	      6.68785002	     -0.05467206	      0.12056060	     -0.00412389	      0.38022549	     -0.50892685	     -0.05535776	     -0.41898832	      4.76181756	      2.76809613	     -0.64366610	      3.47708602	     -1.43073095	     -0.00000000	      0.00000000	      0.00000000	     -0.03568289	     -0.28055705	     -0.24531504	      0.00000000	      0.00000000	      0.00000000	    -10.06960412	     96.76277300	      0.00000000	      0.01673453	     -0.04413740	     -0.10097286	      0.00000000	     -3.22645022	      0.00000000
      0.89200000	      7.31616158	    266.76852758	      4.71727390	      4.30093860	     13.58028837	     42.54474844	    127.88442862	      6.59194037	     16.21059985	      6.85970760	      1.62772014	     37.83607957	      4.30010845	    290.12088441	      0.68932820	     46.97763708	      6.35698669	      0.63905430	      1.06615966	     74.80877398	    450.86772300	      8.20567814	     45.75592250	     30.65878513	      4.56619045	    586.54833694	     37.47682509	      9.02988162	      8.95510898	      9.80955969	    320.20372132	     96.61188150	      5.48868957	      2.64344559	     14.93260103	     15.27778113	      6.82655965	      4.89194188	      4.73137385	     -0.15329245	     10.93706724	    -23.31499348	      6.28067628	     -0.05504083	      0.11953737	     -0.00360350	      0.38135927	     -0.51159585	     -0.04710287	     -0.44385203	      4.91977620	      2.82728153	     -0.64531381	      3.55861833	     -1.44338875	      0.00000000	     -0.00000000	      0.00000000	     -0.03548286	     -0.28113343	     -0.24731366	      0.00000000	     -0.00000000	      0.00000000	     -9.80445983	     96.13216550	      0.00000000	      0.01699414	     -0.04404214	     -0.10268197	      0.00000000	     -3.31868230	      0.00000000
      0.89600000	      7.32457048	    271.63383705	      4.69013521	      4.27352530	     13.70290127	     43.26573267	    127.50747736	      6.46092030	     16.14675046	      6.76357605	      1.55842817	     41.00068076	      4.14643161	    296.38272636	      0.63476815	     46.76259791	      6.25970752	      0.62852856	      1.02918439	     75.18176465	    455.76987451	      8.11212254	     45.58715359	     30.75492185	      4.56322855	    573.42688991	     37.43533387	      9.03488598	      8.95020076	      9.85197503	    320.54545078	    100.53477144	      6.74951513	      2.67952839	     14.98434186	     15.34491215	      6.86920454	      4.98807582	      4.67990535	     -0.36483510	     11.43492432	    -23.20616849	      5.83371769	     -0.05563078	      0.11900897	     -0.00326476	      0.38390743	     -0.51931140	     -0.04287403	     -0.46947133	      5.06925373	      2.89008965	     -0.64571571	      3.63339564	     -1.44632627	     -0.00000000	      0.00000000	      0.00000000	     -0.03542543	     -0.28166425	     -0.24930661	      0.00000000	      0.00000000	      0.00000000	     -9.53968783	     95.62217675	      0.00000000	      0.01710222	     -0.04395019	     -0.10420832	      0.00000000	     -3.41260962	      0.00000000
      0.90000000	      7.33364011	    276.45616008	      4.66378283	      4.24649216	     13.83982082	     43.98914322	    127.27006383	      6.34947241	     16.07593493	      6.66303793	      1.51816880	     44.02718051	      4.01334744	    302.87546207	      0.62172376	     46.35333818	      6.16699809	      0.62095510	      1.03161209	     75.78533373	    460.98851783	      8.02231584	     45.33110225	     30.87452566	      4.55984861	    561.03030347	     37.37127599	      9.03969069	      8.94336813	      9.90570420	    320.85002936	    104.40117942	      7.66430660	      2.72833986	     15.03380500	     15.38700302	      6.90691553	      5.09913115	      4.64282063	     -0.57586835	     11.87321257	    -23.08381216	      5.35053825	     -0.05616598	      0.11864151	     -0.00309291	      0.38676078	     -0.52792875	     -0.03834991	     -0.49608317	      5.21544214	      2.95243552	     -0.64432524	      3.71347054	     -1.45391043	      0.00000000	     -0.00000000	      0.00000000	     -0.03521106	     -0.28219406	     -0.25128299	      0.00000000	     -0.00000000	      0.00000000	     -9.27802419	     95.23356115	      0.00000000	      0.01726165	     -0.04386317	     -0.10551454	      0.00000000	     -3.50809286	      0.00000000
      0.90400000	      7.34301677	    283.64659867	      4.63885270	      4.22067459	     14.04269483	     45.64001180	    125.68300081	      6.23219583	     15.99868486	      6.56033609	      1.48296755	     47.30678838	      3.89992167	    310.75466900	      0.61763272	     46.07032500	      6.07965593	      0.61382890	      1.03854909	     76.85311567	    468.08952329	      7.93718486	     45.50952372	     30.97967518	      4.55601193	    549.32489418	     37.28755588	      9.04418116	      8.93514309	     10.14185020	    321.54159225	    107.59858889	      9.17438887	      2.82412521	     15.08101548	     15.40505831	      6.93905655	      5.21815792	      4.58039718	     -0.78607710	     12.24265434	    -22.94688892	      4.83563341	     -0.05696262	      0.11882285	     -0.00307755	      0.39074634	     -0.54527568	     -0.04223973	     -0.52243158	      5.33565599	      3.02624492	     -0.64030000	      3.78287905	     -1.43243692	     -0.00000000	      0.00000000	      0.00000000	     -0.03531651	     -0.28265675	     -0.25325291	      0.00000000	      0.00000000	      0.00000000	     -9.02249280	     94.96583155	      0.00000000	      0.01704043	     -0.04377805	     -0.10666265	      0.00000000	     -3.60494276	      0.00000000
      0.90800000	      7.35365593	    289.41749040	      4.61449068	      4.19519060	     14.22730993	     46.78607547	    125.04901448	      6.12989147	     15.91581233	      6.45774222	      1.48362870	     50.16446252	      3.80477863	    318.14076162	      0.66028683	     45.47682571	      5.99867974	      0.60917973	      1.08396923	     78.03808498	    474.67930180	      7.85819088	     45.29861718	     31.08258126	      4.55190715	    539.02244444	     37.18827140	      9.04820572	      8.92589513	     12.43934059	    324.54467030	    111.27825024	      9.64303997	      2.89553348	     15.12583412	     15.39937808	      6.96565883	      5.34764219	      4.55524075	     -0.99499205	     12.53457725	    -22.79417651	      4.29456995	     -0.05741986	      0.11891300	     -0.00324216	      0.39452175	     -0.55966106	     -0.04137976	     -0.55055539	      5.46305509	      3.10549749	     -0.63579495	      3.86041850	     -1.44515267	      0.00000000	     -0.00000000	      0.00000000	     -0.03487681	     -0.28317532	     -0.25519217	      0.00000000	     -0.00000000	      0.00000000	     -8.77622472	     94.81719925	      0.00000000	      0.01706792	     -0.04369914	     -0.10755715	      0.00000000	     -3.70289323	      0.00000000
      0.91200000	      7.36537043	    295.75389796	      4.59117600	      4.17054581	     14.44232990	     48.11219376	    124.50027867	      6.02945730	     15.82841525	      6.35689052	      1.41798061	     52.84872543	      3.72646991	    326.05533812	      0.60335955	     44.90198368	      5.92440073	      0.60096646	      1.04845200	     79.54267805	    482.20545638	      7.78552746	     45.28798550	     31.17068162	      4.54780360	    529.68838274	     37.07809014	      9.05159726	      8.91588295	     16.23201079	    329.08999731	    114.82576000	     10.26435396	      2.94532354	     15.16836036	     15.37382746	      6.98680178	      5.48101849	      4.54214448	     -1.20198260	     12.74103667	    -22.62394980	      3.73416731	     -0.05814952	      0.11933666	     -0.00347532	      0.39891939	     -0.57665326	     -0.04183560	     -0.57972874	      5.58505111	      3.19406651	     -0.62911916	      3.93021205	     -1.46823854	     -0.00000000	      0.00000000	      0.00000000	     -0.03457120	     -0.28365587	     -0.25711571	      0.00000000	      0.00000000	      0.00000000	     -8.54235885	     94.78466575	      0.00000000	      0.01705860	     -0.04362434	     -0.10824369	      0.00000000	     -3.80160091	      0.00000000
      0.91600000	      7.37835101	    302.62156293	      4.56896098	      4.14699713	     14.68448973	     49.54979749	    124.21500874	      5.94046206	     15.73786963	      6.25932586	      1.40566290	     55.28066053	      3.66371778	    334.40140582	      0.62380977	     44.29498099	      5.85790670	      0.59591899	      1.06966115	     81.41881757	    490.85601276	      7.72118456	     45.38099089	     31.26754988	      4.54395276	    520.67418687	     36.96258354	      9.05412261	      8.90529184	     19.95312304	    333.03210676	    118.24558097	     11.19283882	      2.97718547	     15.20858140	     15.33095883	      7.00270083	      5.61421437	      4.54587206	     -1.40624069	     12.85498545	    -22.43391909	      3.16241995	     -0.05881746	      0.12001901	     -0.00389009	      0.40419984	     -0.59573141	     -0.04306050	     -0.60984576	      5.70797148	      3.28102135	     -0.62136220	      3.99636906	     -1.49350531	      0.00000000	     -0.00000000	      0.00000000	     -0.03431674	     -0.28411217	     -0.25901895	      0.00000000	     -0.00000000	      0.00000000	     -8.32389152	     94.86421140	      0.00000000	      0.01703648	     -0.04355375	     -0.10872352	      0.00000000	     -3.90065302	      0.00000000
      0.92000000	      7.39273740	    309.04970067	      4.54798024	      4.12461682	     14.92692470	     50.98678863	    123.83735819	      5.86134469	     15.64578428	      6.16658966	      1.36143602	     57.46796727	      3.61548169	    342.63402310	      0.56756193	     43.60538586	      5.79954942	      0.59060819	      1.05246458	     83.42696403	    499.43702603	      7.66551787	     45.33484658	     31.36001542	      4.54052098	    512.30833502	     36.84742823	      9.05550147	      8.89425997	     24.14861570	    337.81858708	    121.62832521	     11.38411314	      3.05334616	     15.24648227	     15.27310481	      7.01345253	      5.74247557	      4.56352990	     -1.60673111	     12.87060734	    -22.22137801	      2.58824628	     -0.05938647	      0.12080627	     -0.00439580	      0.40921935	     -0.61577271	     -0.04518275	     -0.64023081	      5.82269240	      3.37122434	     -0.61251949	      4.06811747	     -1.51346504	     -0.00000000	      0.00000000	      0.00000000	     -0.03408305	     -0.28455041	     -0.26089892	      0.00000000	      0.00000000	      0.00000000	     -8.12344293	     95.05098450	      0.00000000	      0.01694522	     -0.04348707	     -0.10901135	      0.00000000	     -3.99956686	      0.00000000
      0.92400000	      7.40864643	    316.24851280	      4.52857547	      4.10427347	     15.20378947	     52.57531959	    123.82926117	      5.79357271	     15.55391967	      6.08001915	      1.35475499	     59.34696079	      3.58093915	    351.36214367	      0.61309049	     42.96145623	      5.74987755	      0.58684746	      1.07617927	     85.85469600	    509.49425084	      7.61956400	     45.54271874	     31.44630004	      4.53753970	    503.86228350	     36.73818595	      9.05543792	      8.88289478	     27.84988185	    341.26305331	    124.74123551	     12.36719369	      3.09400881	     15.28201356	     15.20298000	      7.01983139	      5.86224400	      4.60061314	     -1.80205312	     12.78371723	    -21.98321301	      2.02138603	     -0.06004889	      0.12192828	     -0.00504607	      0.41535926	     -0.63806024	     -0.04845046	     -0.67161577	      5.94307948	      3.45714413	     -0.60217025	      4.13138685	     -1.53289633	      0.00000000	     -0.00000000	      0.00000000	     -0.03386661	     -0.28497294	     -0.26275357	      0.00000000	     -0.00000000	      0.00000000	     -7.94309121	     95.33948750	      0.00000000	      0.01681749	     -0.04342454	     -0.10911062	      0.00000000	     -4.09779411	      0.00000000
      0.92800000	      7.42621975	    322.72646079	      4.51055558	      4.08520020	     15.47612478	     54.01863372	    124.03801755	      5.73815249	     15.46409218	      6.00088040	      1.32737317	     60.87157874	      3.55946111	    359.76815448	      0.59948062	     42.24162846	      5.70921850	      0.58335059	      1.07372194	     88.38824896	    519.40258066	      7.58365113	     45.61035407	     31.52669720	      4.53558616	    496.00075373	     36.64009590	      9.05362267	      8.87128373	     32.33399418	    345.81498359	    127.76842671	     12.80673343	      3.14774866	     15.31520613	     15.12321465	      7.02202838	      5.97050129	      4.65965981	     -1.99024685	     12.59210951	    -21.71555308	      1.47247266	     -0.06058548	      0.12313830	     -0.00577129	      0.42123285	     -0.65979075	     -0.05151239	     -0.70297196	      6.05710658	      3.54666939	     -0.59021811	      4.19576608	     -1.55350410	     -0.00000000	      0.00000000	      0.00000000	     -0.03364137	     -0.28538483	     -0.26458071	      0.00000000	      0.00000000	      0.00000000	     -7.78431819	     95.72379330	      0.00000000	      0.01665859	     -0.04336620	     -0.10902994	      0.00000000	     -4.19473841	      0.00000000
      0.93200000	      7.44525971	    331.21035540	      4.49715673	      4.07274844	     15.79598973	     56.62418577	    122.13535964	      5.69427083	     15.37805288	      5.93001463	      1.30473637	     62.67868881	      3.55052477	    369.13281042	      0.54606686	     41.71302774	      5.67785840	      0.58071990	      1.06762228	     91.20421995	    530.56048767	      7.55829501	     45.92824465	     31.59895521	      4.53454382	    488.99345119	     36.55757261	      9.04974274	      8.85950047	     37.61644602	    352.27938401	    129.52593898	     13.69890553	      3.29622285	     15.34586685	     15.03645729	      7.02049515	      6.06029128	      4.68270668	     -2.16868371	     12.29571527	    -21.41283354	      0.95307073	     -0.06131338	      0.12483821	     -0.00656702	      0.42771705	     -0.69304814	     -0.06707923	     -0.72964186	      6.11966367	      3.65584094	     -0.57580057	      4.24433230	     -1.52362389	      0.00000000	     -0.00000000	      0.00000000	     -0.03341065	     -0.28578705	     -0.26637908	      0.00000000	     -0.00000000	      0.00000000	     -7.64801876	     96.19780225	      0.00000000	      0.01585590	     -0.04330978	     -0.10886117	      0.00000000	     -4.28977164	      0.00000000
      0.93600000	      7.46633100	    336.30858566	      4.49648276	      4.10014638	     16.06517581	     57.51984396	    123.66204717	      5.66603090	     15.29738460	      5.86823358	      1.32579079	     63.29856481	      3.55368300	    376.81396860	      0.63765375	     40.84473517	      5.65609066	      0.58055338	      1.11406887	     94.04522476	    540.74945018	      7.54455273	     45.82421248	     31.66260915	      4.53449012	    481.58069447	     36.49533002	      9.04347265	      8.84760396	     42.46275348	    356.57754722	    132.53519011	     13.81220838	      3.33212428	     15.37400824	     14.94453561	      7.01569500	      6.14033969	      4.80155209	     -2.33411506	     11.89642930	    -21.06631874	      0.47551387	     -0.06163377	      0.12631776	     -0.00746991	      0.43368212	     -0.71072020	     -0.06656515	     -0.76136359	      6.23975817	      3.73998812	     -0.56248419	      4.30772351	     -1.55437702	     -0.00000000	      0.00000000	      0.00000000	     -0.03320207	     -0.28617741	     -0.26814809	      0.00000000	      0.00000000	      0.00000000	     -7.53459433	     96.75553280	      0.00000000	      0.01576198	     -0.04326053	     -0.10843286	      0.00000000	     -4.38223350	      0.00000000
      0.94000000	      7.48898271	    342.16925764	      4.50021477	      4.14011287	     16.36161029	     58.85715588	    124.55669966	      5.65073783	     15.22340209	      5.81564917	      1.31942505	     63.82363304	      3.56844648	    384.82425681	      0.64396691	     40.10425029	      5.64358395	      0.57993803	      1.12394919	     97.07201724	    551.65036029	      7.54112886	     45.96554792	     31.71632853	      4.53572665	    474.59329691	     36.45626745	      9.03451490	      8.83564620	     47.65805861	    361.40728098	    134.87707198	     14.29217129	      3.40209538	     15.39963912	     14.85136232	      7.00823587	      6.20097352	      4.91769120	     -2.48292309	     11.39771819	    -20.66339891	      0.05236715	     -0.06206357	      0.12812438	     -0.00842744	      0.44016433	     -0.73262002	     -0.07129556	     -0.79012219	      6.33504806	      3.83137991	     -0.54792814	      4.35981978	     -1.56222477	      0.00000000	     -0.00000000	      0.00000000	     -0.03409034	     -0.28642655	     -0.26990116	      0.00000000	     -0.00000000	      0.00000000	     -7.44412026	     97.39139630	      0.00000000	      0.01536152	     -0.04321454	     -0.10789081	      0.00000000	     -4.47142192	      0.00000000
      0.94400000	      7.51323631	    346.33907152	      4.48828841	      4.13239760	     16.63265174	     59.46885264	    126.83192916	      5.64942676	     15.15710587	      5.77240431	      1.30969802	     63.69310020	      3.59429257	    391.80631526	      0.64544979	     39.25292470	      5.64016680	      0.57953987	      1.12781280	    100.07496800	    561.87534182	      7.54774349	     46.04494339	     31.75926951	      4.53806166	    467.55919334	     36.44256110	      9.02258766	      8.82365923	     52.83495869	    365.69043257	    137.44116898	     14.35855019	      3.43850563	     15.42271762	     14.75874943	      6.99861595	      6.24422264	      5.08179448	     -2.61151330	     10.80428520	    -20.18938040	     -0.30458734	     -0.06231919	      0.12989474	     -0.00944822	      0.44614241	     -0.74695250	     -0.06998327	     -0.81960168	      6.44574208	      3.91379802	     -0.53282951	      4.41559336	     -1.59007280	     -0.00000000	      0.00000000	      0.00000000	     -0.03354474	     -0.28684354	     -0.27160362	      0.00000000	      0.00000000	      0.00000000	     -7.37649272	     98.10038270	      0.00000000	      0.01518100	     -0.04317377	     -0.10717548	      0.00000000	     -4.55659852	      0.00000000
      0.94800000	      7.53871775	    349.98002403	      4.47591638	      4.11783746	     16.89982276	     59.92225919	    129.49210858	      5.66132963	     15.09916165	      5.73829637	      1.30291166	     63.21114146	      3.63062441	    398.30551551	      0.64866557	     38.38802567	      5.64558662	      0.57986002	      1.13246164	    103.10348876	    571.93217828	      7.56454930	     46.19005435	     31.79053216	      4.54148321	    460.69225880	     36.45530100	      9.00744966	      8.81164853	     58.17413612	    369.99308064	    139.75753368	     14.36459925	      3.47623022	     15.44336854	     14.66860270	      6.98733181	      6.26632114	      5.26646706	     -2.71667182	     10.12190142	    -19.63120673	     -0.58547094	     -0.06252338	      0.13177807	     -0.01052032	      0.45195639	     -0.75899595	     -0.06805196	     -0.84721430	      6.54978737	      3.99481488	     -0.51703453	      4.46665856	     -1.61588319	      0.00000000	     -0.00000000	      0.00000000	     -0.03344367	     -0.28719977	     -0.27328095	      0.00000000	     -0.00000000	      0.00000000	     -7.33150688	     98.87813255	      0.00000000	      0.01495618	     -0.04313735	     -0.10632971	      0.00000000	     -4.63700718	      0.00000000
      0.95200000	      7.56510999	    353.19847725	      4.44280440	      4.02063785	     17.16256166	     60.29238349	    132.47770041	      5.68568818	     15.04992284	      5.71300104	      1.26641668	     62.39222955	      3.67679014	    404.30193167	      0.58806743	     37.56143616	      5.65919838	      0.57846051	      1.08835022	    106.11467884	    581.72213364	      7.58974783	     46.57435245	     31.80993612	      4.54590460	    453.94748372	     36.49451395	      8.98889877	      8.79960648	     63.59435807	    374.14812863	    141.80966303	     14.37291955	      3.51211759	     15.46139615	     14.58358439	      6.97480685	      6.26615068	      5.46962110	     -2.79567450	      9.35735369	    -18.98058750	     -0.78292249	     -0.06271659	      0.13374680	     -0.01165240	      0.45770113	     -0.76905165	     -0.06617907	     -0.87249208	      6.64654512	      4.07337835	     -0.50096766	      4.51185369	     -1.63936824	     -0.00000000	      0.00000000	      0.00000000	     -0.03341588	     -0.28754071	     -0.27492829	      0.00000000	      0.00000000	      0.00000000	     -7.30890404	     99.72092610	      0.00000000	      0.01468820	     -0.04310546	     -0.10536061	      0.00000000	     -4.71187687	      0.00000000
      0.95600000	      7.59200976	    355.55414268	      4.45437316	      4.08078524	     17.41291329	     60.38737267	    136.07101254	      5.72237653	     15.00946587	      5.69616978	      1.29823615	     61.24079031	      3.73211695	    409.59904064	      0.66020548	     36.58959027	      5.68079921	      0.58243873	      1.14406597	    109.08165685	    591.04788989	      7.62658633	     46.69119944	     31.81748099	      4.55109129	    447.56863487	     36.55931187	      8.96678222	      8.78751372	     69.81629997	    379.27054577	    143.54087997	     14.24779156	      3.48878681	     15.47673451	     14.50481626	      6.96137678	      6.24372177	      5.69140233	     -2.84618308	      8.51838784	    -18.23520618	     -0.89216497	     -0.06275917	      0.13581688	     -0.01279263	      0.46275070	     -0.77547943	     -0.06232492	     -0.89461979	      6.73083284	      4.15285379	     -0.48336726	      4.54955330	     -1.66755385	      0.00000000	     -0.00000000	      0.00000000	     -0.03343224	     -0.28786986	     -0.27654564	      0.00000000	     -0.00000000	      0.00000000	     -7.30839208	    100.62564600	      0.00000000	      0.01440438	     -0.04307839	     -0.10427113	      0.00000000	     -4.78040701	      0.00000000
      0.96000000	      7.61886569	    358.88504893	      4.45462083	      4.09003730	     17.68290198	     61.11916198	    138.69879217	      5.76942357	     14.97762600	      5.68712440	      1.28681554	     60.13601510	      3.79590703	    415.02888810	      0.65954258	     35.77011075	      5.70935460	      0.58374350	      1.14137404	    112.06606756	    600.59778685	      7.67033800	     47.22653036	     31.81250460	      4.55681920	    441.43603162	     36.64806603	      8.94101032	      8.77533801	     75.80997832	    384.17078919	    144.40736164	     14.51982473	      3.61228214	     15.48929658	     14.43347612	      6.94728993	      6.19738734	      5.89585089	     -2.86620544	      7.61344000	    -17.39838529	     -0.91101093	     -0.06296835	      0.13811709	     -0.01397383	      0.46831366	     -0.78763046	     -0.06554425	     -0.91092282	      6.78399049	      4.23451464	     -0.46643430	      4.57203816	     -1.66401955	     -0.00000000	      0.00000000	      0.00000000	     -0.03340854	     -0.28819664	     -0.27813304	      0.00000000	      0.00000000	      0.00000000	     -7.32959614	    101.58974050	      0.00000000	      0.01378084	     -0.04305491	     -0.10310566	      0.00000000	     -4.84176789	      0.00000000
      0.96400000	      7.64548025	    359.88727255	      4.45179152	      4.07082807	     17.90690906	     60.91417158	    143.33431126	      5.82707889	     14.95404346	      5.68546760	      1.29466961	     58.27250790	      3.86747685	    418.86511375	      0.67919068	     34.76208800	      5.74439861	      0.58816301	      1.16426054	    114.81306356	    608.69284307	      7.72335343	     47.64863225	     31.79602906	      4.56274304	    434.91479142	     36.75853553	      8.91156484	      8.76303194	     81.52848684	    388.02984198	    145.71211071	     14.21247948	      3.62280602	     15.49884115	     14.37019093	      6.93258230	      6.13361112	      6.15161682	     -2.85426813	      6.65102521	    -16.47777403	     -0.84005529	     -0.06296350	      0.14019800	     -0.01517982	      0.47252366	     -0.78780092	     -0.05980669	     -0.92741709	      6.85685611	      4.30049648	     -0.44924773	      4.59926720	     -1.69174586	      0.00000000	     -0.00000000	      0.00000000	     -0.03349985	     -0.28850291	     -0.27969228	      0.00000000	     -0.00000000	      0.00000000	     -7.37196052	    102.61119190	      0.00000000	      0.01351946	     -0.04303855	     -0.10178350	      0.00000000	     -4.89513049	      0.00000000
      0.96800000	      7.67143700	    360.42533550	      4.44080415	      4.01399830	     18.11987406	     60.70686626	    148.24046827	      5.89336045	     14.93820041	      5.69026939	      1.26087218	     56.12091703	      3.94611759	    422.04150530	      0.61675653	     33.77248187	      5.78480973	      0.58637496	      1.10196881	    117.41063740	    616.11244731	      7.78051615	     48.29673587	     31.76805656	      4.56883174	    428.37555817	     36.88804645	      8.87852453	      8.75053601	     87.07920051	    391.48449166	    146.68858031	     13.85712132	      3.63321219	     15.50512320	     14.31567078	      6.91762139	      6.05082281	      6.41562696	     -2.80963870	      5.63902881	    -15.48381924	     -0.68286433	     -0.06299239	      0.14228194	     -0.01640887	      0.47635358	     -0.78614994	     -0.05440542	     -0.94013950	      6.91726389	      4.36090673	     -0.43196760	      4.61865383	     -1.71534900	     -0.00000000	      0.00000000	      0.00000000	     -0.03366815	     -0.28879268	     -0.28122367	      0.00000000	      0.00000000	      0.00000000	     -7.43467358	    103.68849110	      0.00000000	      0.01322344	     -0.04302804	     -0.10035613	      0.00000000	     -4.93970443	      0.00000000
      0.97200000	      7.69625115	    360.42502262	      4.44726930	      4.01953876	     18.32011173	     60.45998902	    153.43618564	      5.96738721	     14.92947415	      5.70085230	      1.26277223	     53.69881640	      4.03117224	    424.50121072	      0.61778703	     32.70723781	      5.83024243	      0.58933934	      1.10209788	    119.86265283	    622.84692767	      7.84612873	     48.94604278	     31.72900582	      4.57473468	    421.82790574	     37.03355614	      8.84206883	      8.73777800	     92.45552759	    394.55605539	    147.27001305	     13.44586119	      3.64141685	     15.50787862	     14.26940511	      6.90228607	      5.95028246	      6.68529447	     -2.73234910	      4.58435851	    -14.42894573	     -0.44589046	     -0.06296703	      0.14438567	     -0.01765040	      0.47964639	     -0.78254024	     -0.04887865	     -0.94902129	      6.96494434	      4.41497783	     -0.41507219	      4.63014380	     -1.73496483	      0.00000000	     -0.00000000	      0.00000000	     -0.03390991	     -0.28906592	     -0.28272782	      0.00000000	     -0.00000000	      0.00000000	     -7.51664201	    104.82059780	      0.00000000	      0.01289325	     -0.04302388	     -0.09882549	      0.00000000	     -4.97476032	      0.00000000
      0.97600000	      7.71963972	    359.82325009	      4.45700102	      4.03021016	     18.50298032	     60.19683173	    158.78957212	      6.04758893	     14.92717664	      5.71639271	      1.27102382	     51.01631625	      4.12198248	    426.14730757	      0.64689743	     31.57864064	      5.87976950	      0.59311952	      1.11949720	    122.11353177	    628.67688993	      7.91760338	     49.67147408	     31.68001006	      4.58025137	    415.37783950	     37.19188865	      8.80247328	      8.72467532	     97.97624913	    397.82127897	    147.34621201	     12.94708541	      3.63984440	     15.50700793	     14.23120764	      6.88655988	      5.83341263	      6.95845628	     -2.62300663	      3.49310828	    -13.32750464	     -0.13804849	     -0.06290072	      0.14644849	     -0.01889467	      0.48231338	     -0.77719895	     -0.04352600	     -0.95353883	      6.99549667	      4.46465844	     -0.39716420	      4.63161123	     -1.75286764	     -0.00000000	      0.00000000	      0.00000000	     -0.03419290	     -0.28932570	     -0.28420532	      0.00000000	      0.00000000	      0.00000000	     -7.61649493	    106.00683410	      0.00000000	      0.01253112	     -0.04302663	     -0.09719236	      0.00000000	     -4.99963871	      0.00000000
      0.98000000	      7.74133879	    358.80825969	      4.46923917	      4.04217491	     18.67565219	     59.91998769	    164.50147268	      6.13256849	     14.93058508	      5.73607716	      1.27249085	     48.00299920	      4.21791969	    427.14274904	      0.63854731	     30.44147580	      5.93262512	      0.59642876	      1.11142566	    124.19688329	    633.83187379	      7.99415340	     50.65146879	     31.62176836	      4.58512267	    408.86660039	     37.35922778	      8.76009649	      8.71113690	    103.13061202	    400.00690352	    147.34408265	     12.32783312	      3.63893707	     15.50243111	     14.20075519	      6.87042114	      5.70233877	      7.23664715	     -2.48254908	      2.37097711	    -12.19576541	      0.22990478	     -0.06287100	      0.14850216	     -0.02015072	      0.48469346	     -0.76986086	     -0.03790554	     -0.95499188	      7.01802941	      4.50320725	     -0.38209235	      4.62532302	     -1.76855188	      0.00000000	     -0.00000000	      0.00000000	     -0.03448663	     -0.28957483	     -0.28565688	      0.00000000	     -0.00000000	      0.00000000	     -7.73260187	    107.24668740	      0.00000000	      0.01217136	     -0.04303716	     -0.09545321	      0.00000000	     -5.01376292	      0.00000000
      0.98400000	      7.76103018	    358.27071076	      4.48523355	      4.06185739	     18.84982450	     60.13607020	    169.17847100	      6.22000876	     14.93896308	      5.75912368	      1.29194957	     45.02585988	      4.31838247	    427.84231253	      0.67293067	     29.31894499	      5.98806648	      0.60226369	      1.14033803	    126.13021562	    638.50861120	      8.07554924	     51.81988615	     31.55507726	      4.58925870	    402.81927821	     37.53255175	      8.71535676	      8.69706600	    108.67417584	    403.07520726	    146.29859448	     11.87559225	      3.65168341	     15.49438523	     14.17710141	      6.85388274	      5.55738397	      7.49032143	     -2.31211270	      1.22360688	    -11.05130229	      0.64596270	     -0.06289645	      0.15063625	     -0.02139641	      0.48712802	     -0.76748054	     -0.03768065	     -0.94983894	      7.00388407	      4.54258824	     -0.36648246	      4.60097391	     -1.76233208	     -0.00000000	      0.00000000	      0.00000000	     -0.03475682	     -0.28981652	     -0.28708334	      0.00000000	      0.00000000	      0.00000000	     -7.86308156	    108.53953430	      0.00000000	      0.01156018	     -0.04305384	     -0.09363727	      0.00000000	     -5.01666682	      0.00000000
      0.98800000	      7.77878679	    355.71009967	      4.50222777	      4.07750748	     18.97761297	     59.66285847	    175.42955048	      6.30993574	     14.95158322	      5.78479903	      1.28711168	     41.37046107	      4.42281000	    427.02314048	      0.64793354	     28.05553930	      6.04534336	      0.60466989	      1.11401208	    127.71014972	    641.51490996	      8.16016267	     53.02733209	     31.48161975	      4.59252299	    396.24919606	     37.70840600	      8.66869611	      8.68236083	    113.56747056	    404.62394776	    145.59560858	     10.85313668	      3.60426751	     15.48320317	     14.15924883	      6.83700495	      5.40517756	      7.77663669	     -2.11310205	      0.05666364	     -9.91164529	      1.09725461	     -0.06278159	      0.15247398	     -0.02261346	      0.48810052	     -0.75475002	     -0.03034046	     -0.94471448	      7.00245543	      4.56392884	     -0.35078125	      4.57852862	     -1.77936583	      0.00000000	     -0.00000000	      0.00000000	     -0.03508990	     -0.29004082	     -0.28848510	      0.00000000	     -0.00000000	      0.00000000	     -8.00578229	    109.88431360	      0.00000000	      0.01123769	     -0.04308198	     -0.09168341	      0.00000000	     -5.00803820	      0.00000000
      0.99200000	      7.79441457	    352.47876579	      4.52201764	      4.09866235	     19.08378831	     59.11991291	    181.86118523	      6.40053150	     14.96774242	      5.81238119	      1.29617336	     37.40890337	      4.53068414	    425.33464803	      0.64869391	     26.73985433	      6.10377527	      0.60916596	      1.11252774	    129.04842200	    643.53976004	      8.24828157	     54.35053959	     31.40239272	      4.59484635	    389.63294165	     37.88368226	      8.62056157	      8.66692007	    118.32887251	    405.87464539	    144.48136358	      9.71891567	      3.48933798	     15.46925829	     14.14616334	      6.81985052	      5.24549869	      8.06435887	     -1.88736653	     -1.12418162	     -8.79287691	      1.57022332	     -0.06263058	      0.15419206	     -0.02379682	      0.48843230	     -0.73968479	     -0.02236152	     -0.93666862	      6.98887707	      4.57664570	     -0.33422059	      4.54693486	     -1.79665418	     -0.00000000	      0.00000000	      0.00000000	     -0.03549185	     -0.29024676	     -0.28986240	      0.00000000	      0.00000000	      0.00000000	     -8.15824059	    111.27918120	      0.00000000	      0.01092560	     -0.04311986	     -0.08962518	      0.00000000	     -4.98776601	      0.00000000
      0.99600000	      7.80787084	    348.75938710	      4.54395828	      4.12228511	     19.17205542	     58.55563203	    188.38980910	      6.49089251	     14.98679004	      5.84122163	      1.30420120	     33.15819203	      4.64155331	    422.92197518	      0.60945820	     25.42557591	      6.16270776	      0.61351265	      1.09059219	    130.16122493	    644.72236101	      8.33895262	     55.86024756	     31.31869847	      4.59619882	    382.95310750	     38.05546199	      8.57137543	      8.65064455	    122.71947362	    406.18346096	    143.09766760	      8.43629617	      3.41662013	     15.45292713	     14.13654200	      6.80258580	      5.07960043	      8.35074009	     -1.63731793	     -2.31302067	     -7.70909511	      2.05074681	     -0.06250884	      0.15578454	     -0.02493697	      0.48837876	     -0.72287610	     -0.01416264	     -0.92653973	      6.96721142	      4.57791924	     -0.31957326	      4.50641837	     -1.81103948	      0.00000000	     -0.00000000	      0.00000000	     -0.03594331	     -0.29043620	     -0.29121547	      0.00000000	     -0.00000000	      0.00000000	     -8.31761308	    112.72116270	      0.00000000	      0.01060754	     -0.04316775	     -0.08746751	      0.00000000	     -4.95597786	      0.00000000
      1.00000000	      7.81914697	    344.83323576	      4.56785863	      4.14810271	     19.24578809	     58.06118944	    194.76496096	      6.60317252	     15.00814532	      5.87074942	      1.32900122	     28.67849691	      4.75503518	    419.85703558	      0.70027507	     24.12252125	      6.22156615	      0.62300724	      1.16210709	    131.09914500	    645.31186820	      8.43180227	     57.58754142	     31.23182663	      4.59655133	    376.34898800	     38.22100893	      8.52152092	      8.63344132	    126.92346067	    405.88797905	    141.44630589	      7.02755575	      3.33781626	     15.43446502	     14.12921035	      6.78523800	      4.90829581	      8.63064752	     -1.36593074	     -3.50312470	     -6.67274122	      2.52436460	     -0.06237474	      0.15730103	     -0.02604557	      0.48796469	     -0.70570837	     -0.00661317	     -0.91369629	      6.93039476	      4.57097143	     -0.30536148	      4.45625649	     -1.81938990	     -0.00000000	      0.00000000	      0.00000000	     -0.03645354	     -0.29060793	     -0.29254428	      0.00000000	      0.00000000	      0.00000000	     -8.48058696	    114.20578460	      0.00000000	      0.01024556	     -0.04322533	     -0.08521984	      0.00000000	     -4.91307019	      0.00000000
      1.00400000	      7.82828708	    341.48765682	      4.59348735	      4.17612603	     19.33426532	     57.74830632	    201.39675941	      6.75592536	     15.03130586	      5.90045705	      1.33305606	     23.85824981	      4.87079630	    416.85603950	      0.68086657	     23.02917876	      6.27984018	      0.62572852	      1.13679397	    132.04521681	    646.28925474	      8.52569500	     59.98731906	     31.14286268	      4.59601833	    369.53528764	     38.37783219	      8.47133148	      8.61522607	    129.90402232	    402.04428234	    140.51163198	      5.67443995	      3.26473070	     15.41395651	     14.12252555	      6.76782071	      4.73320556	      8.90811048	     -1.07667137	     -4.68624955	     -5.69506715	      2.97666192	     -0.06252116	      0.15887640	     -0.02716352	      0.48847494	     -0.68881020	      0.00016097	     -0.90146569	      6.90138985	      4.54247229	     -0.30175259	      4.40030840	     -1.81926467	      0.00000000	     -0.00000000	      0.00000000	     -0.03696548	     -0.29076803	     -0.29384933	      0.00000000	     -0.00000000	      0.00000000	     -8.64332377	    115.72668610	      0.00000000	      0.00988186	     -0.04329302	     -0.08288530	      0.00000000	     -4.85973781	      0.00000000
      1.00800000	      7.83541117	    336.85563783	      4.62051315	      4.20564830	     19.37530104	     57.29018231	    207.44548565	      7.22291286	     15.05585092	      5.92996301	      1.34204798	     18.91851226	      4.98852414	    412.63689810	      0.66749241	     21.82018982	      6.33712863	      0.63000293	      1.12106515	    132.60160948	    645.61903373	      8.62050745	     62.06633743	     31.05332779	      4.59463216	    362.92761275	     38.52365525	      8.42108783	      8.59592715	    133.56713007	    400.22908061	    138.40348128	      4.02010848	      3.15475324	     15.39174038	     14.11486305	      6.75030242	      4.55598517	      9.18247983	     -0.77346928	     -5.85202763	     -4.78632026	      3.39371648	     -0.06245243	      0.16012617	     -0.02814323	      0.48746758	     -0.66988271	      0.00714738	     -0.88599673	      6.84889115	      4.51704925	     -0.28848773	      4.33514833	     -1.82334427	     -0.00000000	      0.00000000	      0.00000000	     -0.03750664	     -0.29091346	     -0.29513035	      0.00000000	      0.00000000	      0.00000000	     -8.80145298	    117.27522420	      0.00000000	      0.00951749	     -0.04337045	     -0.08047509	      0.00000000	     -4.79699616	      0.00000000
      1.01200000	      7.84044601	    332.53666058	      4.64883563	      4.23667082	     19.41864090	     57.19000058	    212.40168546	      8.62414896	     15.08142867	      5.95891027	      1.35482633	     13.88393000	      5.10785878	    408.29572030	      0.66787169	     20.70197665	      6.39309311	      0.63546260	      1.11958506	    133.12633880	    645.08388491	      8.71564471	     64.40681508	     30.96418527	      4.59248091	    356.19305809	     38.65650900	      8.37101735	      8.57548665	    136.91312246	    397.70364380	    135.78206092	      2.70497485	      3.00650289	     15.36775412	     14.10462478	      6.73261884	      4.37869831	      9.45215378	     -0.46074425	     -6.98752358	     -3.95568548	      3.76245801	     -0.06247744	      0.16138305	     -0.02908516	      0.48672274	     -0.65471270	      0.01024381	     -0.86987217	      6.79071623	      4.48472583	     -0.27342668	      4.25903962	     -1.82660545	      0.00000000	     -0.00000000	      0.00000000	     -0.03806675	     -0.29104536	     -0.29638731	      0.00000000	     -0.00000000	      0.00000000	     -8.95005669	    118.84013170	      0.00000000	      0.00914694	     -0.04345683	     -0.07800508	      0.00000000	     -4.72618710	      0.00000000
      1.01600000	      7.84352280	    329.29261266	      4.67817554	      4.26891647	     19.49055160	     57.52335726	    216.70193788	     10.68905876	     15.10774961	      5.98702687	      1.36843466	      8.74430764	      5.22835750	    404.42722152	      0.66851283	     19.79027470	      6.44747158	      0.64099552	      1.11799198	    133.80415715	    645.59278899	      8.81057473	     67.33259176	     30.87652863	      4.58971340	    348.98710383	     38.77477961	      8.32129627	      8.55386315	    139.27207204	    392.75289859	    132.93648185	      2.42621629	      2.79612023	     15.34201808	     14.09032508	      6.71469235	      4.20402588	      9.71755478	     -0.14344998	     -8.07714674	     -3.21111333	      4.07095116	     -0.06275955	      0.16282655	     -0.03004368	      0.48718364	     -0.64394227	      0.00979328	     -0.85493950	      6.73969220	      4.44045724	     -0.25946253	      4.16888954	     -1.82886102	     -0.00000000	      0.00000000	      0.00000000	     -0.03865262	     -0.29116306	     -0.29761989	      0.00000000	      0.00000000	      0.00000000	     -9.08367444	    120.40745680	      0.00000000	      0.00878381	     -0.04355129	     -0.07549315	      0.00000000	     -4.64894266	      0.00000000
      1.02000000	      7.84523365	    327.52369809	      4.70833928	      4.30225653	     19.59941646	     58.91315239	    219.63246766	     13.59155104	     15.13457267	      6.01383593	      1.38202797	      4.60790753	      5.34945709	    401.24079812	      0.66728885	     18.66297890	      6.50004515	      0.64641585	      1.11469662	    134.72795780	    647.42499144	      8.90457042	     69.59890525	     30.79142326	      4.58646743	    341.72326151	     38.87727720	      8.27205462	      8.53103380	    141.00076238	    386.68576562	    129.58963578	      2.40767131	      2.57214790	     15.31462382	     14.07067560	      6.69644479	      4.03480375	      9.97652991	      0.17307127	     -9.10303873	     -2.55912182	      4.30880008	     -0.06289652	      0.16470790	     -0.03094718	      0.49262338	     -0.60744936	     -0.00842606	     -0.84118097	      6.69406699	      4.38825360	     -0.24816766	      4.07396932	     -1.82796102	      0.00000000	     -0.00000000	      0.00000000	     -0.03925639	     -0.29126755	     -0.29882791	      0.00000000	     -0.00000000	      0.00000000	     -9.19650334	    121.96093560	      0.00000000	      0.00842213	     -0.04365232	     -0.07296286	      0.00000000	     -4.56706953	      0.00000000
      1.02400000	      7.84753952	    330.05647555	      4.73952747	      4.33721103	     19.82524563	     63.87796597	    218.04243490	     18.96660627	     15.16168678	      6.03878038	      1.39346515	      4.59499339	      5.47044674	    400.32354182	      0.66195751	     16.27247569	      6.55059864	      0.65142491	      1.10847934	    136.55268604	    653.29613211	      8.99641641	     68.25624543	     30.70984960	      4.58291454	    334.58224965	     38.96328975	      8.22338371	      8.50699540	    142.50534089	    382.32828435	    123.85900052	      2.40371206	      2.33047588	     15.28566960	     14.04472546	      6.67784746	      3.87417065	     10.22859114	      0.48335367	    -10.04562269	     -2.00458102	      4.46769241	     -0.06207957	      0.16814333	     -0.03172397	      0.51580258	     -0.46911874	     -0.09147520	     -0.82882207	      6.65477357	      4.33630310	     -0.23672085	      3.97815089	     -1.82706724	     -0.00000000	      0.00000000	      0.00000000	     -0.03988160	     -0.29135861	     -0.30001097	      0.00000000	      0.00000000	      0.00000000	     -9.28281963	    123.48248000	      0.00000000	      0.00807163	     -0.04375839	     -0.07043896	      0.00000000	     -4.48239231	      0.00000000
      1.02800000	      7.85123237	    332.60867064	      4.77106261	      4.37304559	     20.03375603	     68.65175914	    216.22438433	     23.16085247	     15.18889834	      6.06302488	      1.40576926	      4.61968565	      5.59050734	    399.23914259	      0.64734283	     14.12590183	      6.59909548	      0.65609844	      1.09409674	    138.09130956	    658.22800631	      9.08644650	     67.15055087	     30.63302332	      4.57924427	    328.39064425	     39.03264531	      8.17535581	      8.48176672	    144.58319068	    378.75607707	    117.86323892	      2.40134333	      2.13683622	     15.25533893	     14.01227706	      6.65891196	      3.72265696	     10.43929775	      0.78194438	    -10.88421343	     -1.55031652	      4.54170364	     -0.06139080	      0.17136743	     -0.03238486	      0.53754396	     -0.34438952	     -0.16911742	     -0.81381903	      6.58764650	      4.29041652	     -0.22633073	      3.87340285	     -1.79996864	      0.00000000	     -0.00000000	      0.00000000	     -0.04047174	     -0.29144264	     -0.30116987	      0.00000000	     -0.00000000	      0.00000000	     -9.33736017	    124.95256590	      0.00000000	      0.00747342	     -0.04386180	     -0.06797814	      0.00000000	     -4.39665481	      0.00000000
      1.03200000	      7.89534762	    334.39401282	      4.80283080	      4.41028135	     20.23787818	     73.53951777	    214.05003702	     29.40934015	     15.21601980	      6.08589594	      1.41934412	      4.64283466	      5.70868715	    397.90885123	      0.65677108	     11.92382624	      6.64539368	      0.66145886	      1.10058460	    139.69574732	    663.48305304	      9.17390942	     65.83409667	     30.56194168	      4.57565898	    321.43337415	     39.08566632	      8.12801740	      8.45538580	    145.68940111	    373.02590487	    112.63559789	      2.39885793	      1.85205522	     15.22392809	     13.97331903	      6.63970333	      3.58863351	     10.68562359	      1.06338589	    -11.59840600	     -1.19645079	      4.52715474	     -0.06061964	      0.17457040	     -0.03302959	      0.56029213	     -0.21064667	     -0.24994711	     -0.80530094	      6.56615990	      4.23178395	     -0.21481020	      3.78007102	     -1.81099117	     -0.00000000	      0.00000000	      0.00000000	     -0.04110954	     -0.29151083	     -0.30230257	      0.00000000	      0.00000000	      0.00000000	     -9.35554761	    126.35114870	      0.00000000	      0.00725720	     -0.04397432	     -0.06554006	      0.00000000	     -4.31146419	      0.00000000
      1.03600000	     12.70777960	    334.65780150	      4.83535004	      4.45746434	     20.43241990	     78.21653361	    211.61749674	     30.38259786	     15.24286983	      6.10721892	      1.43311693	      4.66392786	      5.82398093	    396.35514076	      0.65629422	     11.27530984	      6.68942927	      0.66631225	      1.09729441	    141.20842871	    668.86821270	      9.25874210	     69.49661475	     30.49765691	      4.57236598	    314.71850707	     39.12315499	      8.08141264	      8.42791575	    146.44862292	    366.68183963	    107.73464060	      2.39643661	      1.58122023	     15.19184371	     13.92854917	      6.62033811	      3.46969001	     10.91410751	      1.32250997	    -12.17072759	     -0.93992439	      4.42253424	     -0.06140255	      0.17702588	     -0.03399295	      0.58047911	     -0.10907244	     -0.32065437	     -0.79795393	      6.54667941	      4.17341856	     -0.20342770	      3.68953814	     -1.81442620	      0.00000000	     -0.00000000	      0.00000000	     -0.04178898	     -0.29156410	     -0.30340860	      0.00000000	     -0.00000000	      0.00000000	     -9.33385248	    127.65983090	      0.00000000	      0.00700889	     -0.04408511	     -0.06319720	      0.00000000	     -4.22814994	      0.00000000
      1.04000000	     20.63239812	    333.63626103	      4.86990817	      4.61248481	     20.61589060	     82.62049923	    209.05110256	     28.02475874	     15.26928552	      6.12682533	      1.44628862	      4.68268970	      5.93538484	    394.78780275	      0.59762341	     11.53297641	      6.73107875	      0.67036885	      1.06522966	    142.54972047	    673.93584780	      9.34008043	     76.41752206	     30.44115210	      4.56956159	    308.35533931	     39.14619712	      8.03557732	      8.39944123	    147.26306738	    360.21271844	    103.27137471	      2.39401821	      1.30851260	     15.15957704	     13.87871620	      6.60095166	      3.36645644	     11.12811301	      1.55535373	    -12.58993917	     -0.77474898	      4.22891325	     -0.06320304	      0.17898437	     -0.03512073	      0.59830530	     -0.03084257	     -0.38263767	     -0.79214942	      6.53169815	      4.11623976	     -0.19213328	      3.60097227	     -1.81786025	     -0.00000000	      0.00000000	      0.00000000	     -0.04249493	     -0.29160437	     -0.30448778	      0.00000000	      0.00000000	      0.00000000	     -9.27037101	    128.86505680	      0.00000000	      0.00676495	     -0.04419330	     -0.06096561	      0.00000000	     -4.14755950	      0.00000000
      1.04400000	     28.87312523	    330.65405184	      4.90613437	      8.39775335	     20.84327889	     86.07440770	    207.41801788	     27.06721110	     15.29512938	      6.14461068	      1.45899415	      4.69899619	      6.04196126	    394.72512613	      0.59723554	     11.15323713	      6.77019826	      0.67459679	      1.06300155	    143.99765321	    679.68938871	      9.41650952	     80.17274620	     30.39329623	      4.56742864	    302.35978538	     39.15605637	      7.99054611	      8.37006930	    148.10609353	    353.41079657	     99.54322612	      2.39166609	      1.04673003	     15.12767088	     13.82497307	      6.58169044	      3.27812080	     11.32562081	      1.76021781	    -12.85402868	     -0.69284947	      3.95046735	     -0.06416429	      0.18166226	     -0.03592975	      0.61187276	      0.02921526	     -0.42935485	     -0.78771180	      6.51956372	      4.06032458	     -0.18077324	      3.51440513	     -1.81912560	      0.00000000	     -0.00000000	      0.00000000	     -0.04321954	     -0.29163281	     -0.30553982	      0.00000000	     -0.00000000	      0.00000000	     -9.16521767	    129.96138420	      0.00000000	      0.00651122	     -0.04429743	     -0.05885623	      0.00000000	     -4.06996005	      0.00000000
      1.04800000	     36.87202108	    326.93109218	      4.96071222	     12.85378203	     21.06275382	     89.12013069	    205.91133912	     26.74086556	     15.32029238	      6.16050305	      1.47088530	      4.71278076	      6.14291063	    394.84243701	      0.63793079	     10.66868787	      6.80676543	      0.67847944	      1.07297243	    145.33032908	    685.00129920	      9.48783584	     83.09433109	     30.35480998	      4.56608939	    296.59174990	     39.15397252	      7.94635469	      8.33992748	    148.85242314	    346.33939020	     96.33304461	      2.38944697	      0.82704946	     15.09668675	     13.76832890	      6.56265211	      3.20369081	     11.51206031	      1.93843317	    -12.97177737	     -0.68491313	      3.59481156	     -0.06494537	      0.18441948	     -0.03665579	      0.62344714	      0.08210220	     -0.46988433	     -0.78541392	      6.51607426	      4.00433098	     -0.16928187	      3.43056487	     -1.82169706	     -0.00000000	      0.00000000	      0.00000000	     -0.04393182	     -0.29165318	     -0.30656523	      0.00000000	      0.00000000	      0.00000000	     -9.02069371	    130.95340260	      0.00000000	      0.00628054	     -0.04439815	     -0.05686207	      0.00000000	     -3.99506014	      0.00000000
      1.05200000	     44.40882918	    322.94288850	      5.05108172	     17.09819861	     21.25794107	     91.93962238	    204.29857232	     26.74132250	     15.34469235	      6.17446818	      1.48153861	      4.72403352	      6.23758153	    394.91725914	      0.59803782	     10.12130896	      6.84077028	      0.68178651	      1.05905894	    146.42807266	    689.42535294	      9.55373871	     85.90798269	     30.32595836	      4.56575750	    291.09139288	     39.14122833	      7.90304225	      8.30916252	    149.54622498	    339.15815846	     93.50229027	      2.38745068	      0.65320612	     15.06718054	     13.70965536	      6.54394692	      3.14134241	     11.68706873	      2.09463322	    -12.96163147	     -0.74096644	      3.17325529	     -0.06561671	      0.18682977	     -0.03723762	      0.63405032	      0.13128989	     -0.50729252	     -0.78489568	      6.51904260	      3.94820478	     -0.15795222	      3.34816405	     -1.82345326	      0.00000000	     -0.00000000	      0.00000000	     -0.04465485	     -0.29166327	     -0.30756298	      0.00000000	     -0.00000000	      0.00000000	     -8.84147765	    131.85483870	      0.00000000	      0.00605200	     -0.04449538	     -0.05497055	      0.00000000	     -3.92205119	      0.00000000
      1.05600000	     51.89324618	    318.23080353	      6.74155422	     20.63037826	     21.45236727	     94.43112214	    202.79684175	     27.34275646	     15.36826764	      6.18649954	      1.49150645	      4.73278391	      6.32547572	    395.06607382	      0.65182732	      9.66738117	      6.87220065	      0.68497491	      1.07865148	    147.66320104	    694.32811702	      9.61380963	     88.12274347	     30.30774909	      4.56650886	    285.65635170	     39.11904402	      7.86065166	      8.27793613	    150.02541701	    331.52608463	     91.03606570	      2.38576745	      0.65002724	     15.03971335	     13.65032119	      6.52565506	      3.08943912	     11.85580823	      2.23633751	    -12.84798771	     -0.85073759	      2.70078812	     -0.06610766	      0.18931939	     -0.03785614	      0.64315919	      0.17519929	     -0.53988654	     -0.78648445	      6.53035998	      3.88979332	     -0.14634186	      3.26559165	     -1.82596120	     -0.00000000	      0.00000000	      0.00000000	     -0.04539074	     -0.29166322	     -0.30853267	      0.00000000	      0.00000000	      0.00000000	     -8.63462064	    132.68497140	      0.00000000	      0.00584099	     -0.04459061	     -0.05315817	      0.00000000	     -3.84966946	      0.00000000
      1.06000000	     59.11365179	    313.23089575	      9.40665519	     23.72807797	     21.64035510	     96.69192902	    201.29963020	     28.26300441	     15.39097104	      6.19661052	      1.49971329	      4.73908768	      6.40625290	    395.43379635	      0.65842170	      9.09077549	      6.90108308	      0.68750591	      1.08202077	    148.87244247	    699.15086133	      9.66780503	     89.91200713	     30.30002615	      4.56842917	    280.50347128	     39.08859989	      7.81923123	      8.24642161	    150.59544861	    324.07768170	     88.71856434	      2.38448824	      0.63654722	     15.01470644	     13.59111102	      6.50791028	      3.04558906	     12.01227336	      2.37297510	    -12.65664014	     -1.00390458	      2.19558701	     -0.06647588	      0.19175394	     -0.03843966	      0.65127187	      0.21510028	     -0.56915808	     -0.78888518	      6.53969441	      3.83033916	     -0.13500631	      3.18074970	     -1.82184223	      0.00000000	     -0.00000000	      0.00000000	     -0.04573921	     -0.29169812	     -0.30948888	      0.00000000	     -0.00000000	      0.00000000	     -8.40909977	    133.46420930	      0.00000000	      0.00557810	     -0.04468266	     -0.05140931	      0.00000000	     -3.77631053	      0.00000000
      1.06400000	     66.74008595	    307.70851549	     12.51433775	     26.91548490	     21.82672985	     98.91977291	    199.61809911	     29.66578950	     15.41276165	      6.20482924	      1.50571285	      4.74301888	      6.47971092	    396.29912863	      0.60127572	      7.92410695	      6.92745822	      0.68892150	      1.05487042	    149.97807373	    703.71684364	      9.71565256	     91.96630995	     30.30290228	      4.57155490	    274.99868833	     39.05104457	      7.77883479	      8.21479829	    150.79264348	    316.12650955	     86.55827383	      2.38369056	      0.63147754	     14.99253297	     13.53294105	      6.49062933	      3.00923113	     12.17784677	      2.51471020	    -12.41087267	     -1.19030675	      1.67814271	     -0.06698096	      0.19408193	     -0.03899873	      0.65941893	      0.25617882	     -0.59855780	     -0.79399017	      6.56267305	      3.76424261	     -0.12233307	      3.09649342	     -1.82575704	     -0.00000000	      0.00000000	      0.00000000	     -0.04660817	     -0.29166696	     -0.31039821	      0.00000000	      0.00000000	      0.00000000	     -8.17504181	    134.21044190	      0.00000000	      0.00540061	     -0.04477738	     -0.04968913	      0.00000000	     -3.70020237	      0.00000000
      1.06800000	     74.33232610	    302.45933950	     15.71814394	     30.14027426	     22.00250297	    101.11179087	    197.62195153	     30.90565412	     15.43359566	      6.21119501	      1.51068999	      4.74466394	      6.54576257	    396.84889586	      0.60232259	      7.37144152	      6.95135459	      0.69026756	      1.05400907	    151.31205742	    708.99110738	      9.75724843	     93.61868813	     30.31629533	      4.57595796	    269.57413491	     39.00752918	      7.73952620	      8.18324881	    151.00049018	    308.35489084	     84.23787174	      2.38345173	      0.63025489	     14.97373208	     13.47684282	      6.47394323	      2.97743550	     12.33173438	      2.67135012	    -12.12865105	     -1.40016164	      1.17015705	     -0.06724634	      0.19632654	     -0.03966218	      0.66735181	      0.29649427	     -0.62783060	     -0.79929554	      6.57899690	      3.69396569	     -0.11112709	      3.00643629	     -1.81828931	      0.00000000	     -0.00000000	      0.00000000	     -0.04718353	     -0.29166113	     -0.31129102	      0.00000000	     -0.00000000	      0.00000000	     -7.94282651	    134.93662290	      0.00000000	      0.00513720	     -0.04486924	     -0.04800339	      0.00000000	     -3.61964821	      0.00000000
      1.07200000	     81.60361314	    297.96935731	     18.97292323	     33.37595538	     22.16926024	    103.28545139	    195.33964480	     31.68640242	     15.45341891	      6.21574836	      1.51451923	      4.74410744	      6.60440839	    397.01728382	      0.66559113	      7.66103063	      6.97280545	      0.69171639	      1.08411315	    152.94520367	    715.21264791	      9.79256724	     94.60549255	     30.33999609	      4.58162520	    264.53303993	     38.95928997	      7.70138127	      8.15195444	    151.78511736	    301.59261871	     81.65196507	      2.38383176	      0.62938650	     14.95854914	     13.42351281	      6.45792029	      2.94839286	     12.46127672	      2.85134908	    -11.82121690	     -1.62415183	      0.69322036	     -0.06717041	      0.19853404	     -0.04044686	      0.67510543	      0.33495921	     -0.65684864	     -0.80250279	      6.57085427	      3.62296072	     -0.10098418	      2.90447509	     -1.79040373	     -0.00000000	      0.00000000	      0.00000000	     -0.04811751	     -0.29160791	     -0.31214077	      0.00000000	      0.00000000	      0.00000000	     -7.72220585	    135.64957500	      0.00000000	      0.00468623	     -0.04495381	     -0.04635865	      0.00000000	     -3.53331273	      0.00000000
      1.07600000	     90.44463494	    292.70969064	     22.80014350	     37.16631659	     22.36341516	    105.70370543	    192.78816743	     33.16561595	     15.47216462	      6.21852477	      1.51591748	      4.74142381	      6.65571426	    398.01503114	      0.66420205	      7.35720645	      6.99184757	      0.69196430	      1.08202023	    154.78077193	    722.47954268	      9.82178198	     96.28291436	     30.37367718	      4.58853475	    257.99128989	     38.90736733	      7.66448809	      8.12109022	    151.20922719	    292.79999494	     79.40693454	      2.38487243	      0.62851143	     14.94725735	     13.37404156	      6.44263887	      2.92491550	     12.62739788	      3.06079081	    -11.49349437	     -1.85317837	      0.26715798	     -0.06736153	      0.20086117	     -0.04134543	      0.68441374	      0.38050065	     -0.69025393	     -0.81085116	      6.59651155	      3.53462976	     -0.08949569	      2.80807542	     -1.78536622	      0.00000000	     -0.00000000	      0.00000000	     -0.04854454	     -0.29160496	     -0.31298483	      0.00000000	     -0.00000000	      0.00000000	     -7.52140729	    136.34999590	      0.00000000	      0.00449090	     -0.04504856	     -0.04471067	      0.00000000	     -3.44048368	      0.00000000
      1.08000000	     99.96855651	    287.50480169	     26.96012280	     41.25658760	     22.56951371	    108.25678171	    189.96466643	     34.72188307	     15.48975800	      6.21956400	      1.51642994	      4.73668990	      6.69980785	    399.18902179	      0.68484811	      7.26368623	      7.00849854	      0.69310585	      1.10302026	    156.92647947	    730.96122303	      9.84498973	     97.90245443	     30.41688839	      4.59664172	    250.71593797	     38.85341186	      7.62895220	      8.09082653	    150.07229743	    283.34030409	     77.16249616	      2.38660015	      0.62775413	     14.94006906	     13.32940478	      6.42818478	      2.90471874	     12.79955061	      3.30251978	    -11.14606783	     -2.07796546	     -0.09173482	     -0.06748127	      0.20326549	     -0.04238447	      0.69450162	      0.42879682	     -0.72600719	     -0.82075829	      6.62735166	      3.43605542	     -0.07935483	      2.70943306	     -1.78000577	     -0.00000000	      0.00000000	      0.00000000	     -0.04956837	     -0.29152860	     -0.31377382	      0.00000000	      0.00000000	      0.00000000	     -7.34619532	    137.03360510	      0.00000000	      0.00432804	     -0.04514418	     -0.04309456	      0.00000000	     -3.34123617	      0.00000000
      1.08400000	    109.45184243	    282.64220717	     31.29757960	     45.47549844	     22.77166408	    110.82278866	    186.90615740	     36.11747803	     15.50612909	      6.21891644	      1.51340539	      4.72999564	      6.73688109	    400.53256729	      0.64603729	      7.05624577	      7.02279240	      0.69086369	      1.06750944	    159.10283107	    739.57392171	      9.86237316	     99.22130988	     30.46886578	      4.60587245	    243.20616753	     38.79858047	      7.59488800	      8.06132377	    149.09133503	    274.67331470	     74.55295846	      2.38904812	      0.62706863	     14.93714921	     13.29048677	      6.41463416	      2.88626414	     12.95841556	      3.57582674	    -10.77773562	     -2.28900797	     -0.37197371	     -0.06750539	      0.20560633	     -0.04343935	      0.70465429	      0.47687990	     -0.76224481	     -0.82954832	      6.64320253	      3.33469991	     -0.06925816	      2.60317072	     -1.76192022	      0.00000000	     -0.00000000	      0.00000000	     -0.05009708	     -0.29150217	     -0.31455883	      0.00000000	     -0.00000000	      0.00000000	     -7.19909571	    137.69325390	      0.00000000	      0.00406355	     -0.04523356	     -0.04153904	      0.00000000	     -3.23643003	      0.00000000
      1.08800000	    120.03069494	    277.39377825	     35.98121310	     50.02139783	     22.98809558	    113.52881992	    183.58766488	     37.86659853	     15.52122507	      6.21665506	      1.51006537	      4.72145984	      6.76718996	    401.98772440	      0.66880999	      7.05596989	      7.03477812	      0.69062546	      1.08799706	    161.62997776	    749.58462595	      9.87433667	    100.69148267	     30.52913533	      4.61612381	    234.48079532	     38.74366458	      7.56240975	      8.03272838	    147.28276846	    265.10698207	     72.09988595	      2.39220369	      0.62640804	     14.93836368	     13.25799117	      6.40203758	      2.87077220	     13.13989698	      3.87695229	    -10.38780308	     -2.47697491	     -0.56727918	     -0.06751221	      0.20802363	     -0.04466650	      0.71566011	      0.52903534	     -0.80127970	     -0.84164114	      6.67888914	      3.22278709	     -0.05779108	      2.50090955	     -1.75901653	     -0.00000000	      0.00000000	      0.00000000	     -0.05102554	     -0.29142540	     -0.31529673	      0.00000000	      0.00000000	      0.00000000	     -7.07912623	    138.32152280	      0.00000000	      0.00396317	     -0.04532789	     -0.04002894	      0.00000000	     -3.12751088	      0.00000000
      1.09200000	    130.01363495	    272.81068324	     40.63909770	     54.49646556	     23.19212074	    116.15224360	    180.16529675	     39.29668521	     15.53501998	      6.21288642	      1.50468178	      4.71124789	      6.79107036	    403.46168381	      0.66161562	      7.03356411	      7.04454264	      0.68908867	      1.08271267	    164.09678230	    759.35169621	      9.88126233	    101.68214282	     30.59656848	      4.62725695	    225.92568198	     38.68956651	      7.53162826	      8.00517419	    145.90979900	    256.77213007	     69.33686433	      2.39604385	      0.62580104	     14.94358072	     13.23239036	      6.39041291	      2.85495851	     13.29715282	      4.20016591	     -9.97769328	     -2.63323598	     -0.67600031	     -0.06737000	      0.21031295	     -0.04586221	      0.72620660	      0.57823726	     -0.83908377	     -0.85145198	      6.69202778	      3.11298431	     -0.04760243	      2.39127105	     -1.73621516	      0.00000000	     -0.00000000	      0.00000000	     -0.05152786	     -0.29139179	     -0.31603044	      0.00000000	     -0.00000000	      0.00000000	     -6.98231548	    138.91293890	      0.00000000	      0.00369493	     -0.04541059	     -0.03860987	      0.00000000	     -3.01617314	      0.00000000
      1.09600000	    140.76354579	    267.82733669	     45.49880209	     59.16169948	     23.40409978	    118.83524155	    176.60351354	     41.11657924	     15.54752085	      6.20775202	      1.49791116	      4.69957238	      6.80894930	    405.09521481	      0.64894495	      7.02661818	      7.05220407	      0.68717639	      1.07334502	    166.73875822	    769.89567452	      9.88377192	    102.85031698	     30.66999021	      4.63911110	    216.38155144	     38.63686738	      7.50263854	      7.97877644	    143.82297954	    247.74904974	     66.81135456	      2.40050064	      0.62520724	     14.95245246	     13.21389033	      6.37973591	      2.84004535	     13.47540683	      4.53912936	     -9.55153647	     -2.75026667	     -0.69965354	     -0.06726595	      0.21260463	     -0.04715156	      0.73720044	      0.62988983	     -0.87841168	     -0.86446285	      6.72498940	      2.99657722	     -0.03578612	      2.28795290	     -1.72866217	     -0.00000000	      0.00000000	      0.00000000	     -0.05242365	     -0.29130960	     -0.31671690	      0.00000000	      0.00000000	      0.00000000	     -6.90304545	    139.46504530	      0.00000000	      0.00358528	     -0.04549729	     -0.03725132	      0.00000000	     -2.90399795	      0.00000000
      1.10000000	    150.70150579	    263.50962869	     50.20257978	     63.63653318	     23.59887433	    121.37511866	    173.03052059	     42.62661612	     15.55876888	      6.20143348	      1.49001967	      4.68669921	      6.82134174	    406.64455309	      0.64932631	      7.02607167	      7.05792167	      0.68546268	      1.07554087	    169.25663704	    779.96063777	      9.88248181	    103.55181343	     30.74804443	      4.65150055	    207.25463167	     38.58586916	      7.47551982	      7.95363510	    142.24931586	    239.98645729	     64.10057084	      2.40549530	      0.62465726	     14.96448502	     13.20244299	      6.36994465	      2.82256531	     13.62982248	      4.88824740	     -9.11574256	     -2.82192496	     -0.64102222	     -0.06701952	      0.21472148	     -0.04837637	      0.74741018	      0.67740078	     -0.91554358	     -0.87520189	      6.73709446	      2.88491543	     -0.02540555	      2.17980631	     -1.70251613	      0.00000000	     -0.00000000	      0.00000000	     -0.05289743	     -0.29127108	     -0.31740239	      0.00000000	     -0.00000000	      0.00000000	     -6.83581290	    139.97829960	      0.00000000	      0.00331391	     -0.04557142	     -0.03598719	      0.00000000	     -2.79217641	      0.00000000
      1.10400000	    161.24461089	    258.88365475	     55.03228222	     68.23614236	     23.80347576	    123.96360478	    169.44616778	     44.53101618	     15.56883774	      6.19414557	      1.48303872	      4.67293796	      6.82883207	    408.37962266	      0.70360780	      7.03176786	      7.06188600	      0.68909597	      1.13743257	    171.92075486	    790.74464901	      9.87821975	    104.46831231	     30.82921250	      4.66415538	    197.32816329	     38.53661680	      7.45032529	      7.92982921	    139.84266140	    231.11724812	     61.85084742	      2.41091436	      0.62411374	     14.97905735	     13.19776157	      6.36093964	      2.80352816	     13.80570675	      5.24349722	     -8.67804116	     -2.84365055	     -0.50273893	     -0.06684289	      0.21685628	     -0.04966838	      0.75801291	      0.72654684	     -0.95369194	     -0.88937541	      6.77108242	      2.76744572	     -0.01502997	      2.08067030	     -1.69064798	     -0.00000000	      0.00000000	      0.00000000	     -0.05373051	     -0.29118903	     -0.31804274	      0.00000000	      0.00000000	      0.00000000	     -6.77651740	    140.45537410	      0.00000000	      0.00320028	     -0.04565023	     -0.03477948	      0.00000000	     -2.68142227	      0.00000000
      1.10800000	    170.87440954	    254.83533437	     59.64192902	     72.58407851	     23.98777935	    126.37777622	    165.88260741	     46.11206027	     15.57782801	      6.18613441	      1.47266978	      4.65863736	      6.83206603	    409.99071034	      0.69559210	      7.02752938	      7.06432058	      0.68610140	      1.13041290	    174.38795856	    800.79624791	      9.87170293	    104.91282359	     30.91141670	      4.67698323	    187.99403288	     38.48896529	      7.42708474	      7.90742069	    138.09011976	    223.72084520	     59.37650985	      2.41663807	      0.62359098	     14.99546216	     13.19936973	      6.35257702	      2.77978595	     13.95843495	      5.60240037	     -8.24643977	     -2.81261854	     -0.28705576	     -0.06653454	      0.21879103	     -0.05084867	      0.76761063	      0.77108189	     -0.98919909	     -0.90104606	      6.78393920	      2.65656319	     -0.00535603	      1.97672827	     -1.66123560	      0.00000000	     -0.00000000	      0.00000000	     -0.05418497	     -0.29114672	     -0.31868348	      0.00000000	     -0.00000000	      0.00000000	     -6.72256669	    140.90034760	      0.00000000	      0.00292442	     -0.04571641	     -0.03365596	      0.00000000	     -2.57211314	      0.00000000
      1.11200000	    181.01493559	    250.26414009	     64.31656242	     76.99284307	     24.17216379	    128.78110262	    162.26357239	     48.06231268	     15.58585890	      6.17766480	      1.46428931	      4.64416749	      6.83172832	    411.57683161	      0.71942421	      7.02810259	      7.06546683	      0.68968367	      1.16538104	    176.89893530	    811.21734539	      9.86389640	    105.48400526	     30.99385398	      4.68969544	    177.98697726	     38.44261317	      7.40579744	      7.88644906	    135.66343843	    215.68100995	     57.09785170	      2.42252743	      0.62307093	     15.01294010	     13.20664673	      6.34475346	      2.75294540	     14.13262498	      5.96344074	     -7.82822045	     -2.72786056	      0.00354365	     -0.06627527	      0.22066147	     -0.05201582	      0.77721904	      0.81679048	     -1.02513035	     -0.91590214	      6.81733407	      2.54207503	      0.00545907	      1.88110798	     -1.64626556	     -0.00000000	      0.00000000	      0.00000000	     -0.05500283	     -0.29106178	     -0.31927943	      0.00000000	      0.00000000	      0.00000000	     -6.67212362	    141.31791340	      0.00000000	      0.00279670	     -0.04578830	     -0.03257690	      0.00000000	     -2.46453762	      0.00000000
      1.11600000	    190.34022863	    246.32420531	     68.78559228	     81.17657731	     24.34736752	    131.07251861	    158.77850602	     49.71661749	     15.59305653	      6.16901204	      1.45076333	      4.62990665	      6.82852803	    413.22280483	      0.61658619	      7.02411369	      7.06557658	      0.67773074	      1.06442953	    179.26584854	    821.12333546	      9.85554764	    105.69651020	     31.07437298	      4.70206976	    168.58745114	     38.39719567	      7.38643822	      7.86693594	    133.77035977	    208.61956402	     54.84196718	      2.42842483	      0.62255983	     15.03069933	     13.21879287	      6.33730513	      2.72114129	     14.28808583	      6.32552891	     -7.42898516	     -2.59034390	      0.36584153	     -0.06592235	      0.22243848	     -0.05311027	      0.78604870	      0.85828978	     -1.05891196	     -0.92847810	      6.83213444	      2.43364328	      0.01514336	      1.78246587	     -1.61605124	      0.00000000	     -0.00000000	      0.00000000	     -0.05543255	     -0.29101856	     -0.31988061	      0.00000000	     -0.00000000	      0.00000000	     -6.62343371	    141.71260940	      0.00000000	      0.00252986	     -0.04584952	     -0.03156536	      0.00000000	     -2.35906654	      0.00000000
      1.12000000	    200.21976990	    241.92110567	     73.31457664	     85.43306381	     24.52911882	    133.39439620	    155.33842973	     51.75283276	     15.59954151	      6.16044516	      1.44101164	      4.61621803	      6.82317341	    414.86389369	      0.68633051	      7.02329006	      7.06489723	      0.68027161	      1.12847979	    181.74396840	    831.58321885	      9.84761011	    106.12039489	     31.15132057	      4.71389074	    158.53366403	     38.35234170	      7.36895434	      7.84888059	    131.15697724	    200.61080252	     52.97161033	      2.43423970	      0.62203746	     15.04806465	     13.23531165	      6.33009722	      2.68708888	     14.46797988	      6.68791703	     -7.05189190	     -2.40298705	      0.79599758	     -0.06563297	      0.22423911	     -0.05421539	      0.79510806	      0.90107912	     -1.09334973	     -0.94438994	      6.86855816	      2.32222460	      0.02621948	      1.69364356	     -1.60183893	     -0.00000000	      0.00000000	      0.00000000	     -0.05621789	     -0.29093507	     -0.32043865	      0.00000000	      0.00000000	      0.00000000	     -6.57473733	    142.08821510	      0.00000000	      0.00242300	     -0.04591915	     -0.03058409	      0.00000000	     -2.25618953	      0.00000000
      1.12400000	    208.76976490	    238.34886704	     77.49647040	     89.31632019	     24.68735219	    135.50957341	    152.03304357	     53.27484322	     15.60541253	      6.15221402	      1.43056750	      4.60343053	      6.81634927	    416.31382965	      0.68415129	      7.02197175	      7.06366050	      0.67876567	      1.12888369	    183.92497428	    841.01107385	      9.84073761	    105.94063885	     31.22316085	      4.72496135	    149.61774639	     38.30778079	      7.35327572	      7.83226552	    129.56584442	    194.41980195	     50.80768733	      2.43982777	      0.62152396	     15.06435260	     13.25546548	      6.32302374	      2.64951481	     14.61560643	      7.05043144	     -6.69736941	     -2.17057126	      1.29008705	     -0.06518459	      0.22583560	     -0.05510726	      0.80283421	      0.93759341	     -1.12412393	     -0.95607729	      6.87420267	      2.22130578	      0.03532685	      1.59774735	     -1.56238883	      0.00000000	     -0.00000000	      0.00000000	     -0.05665495	     -0.29088977	     -0.32100381	      0.00000000	     -0.00000000	      0.00000000	     -6.52462385	    142.44755320	      0.00000000	      0.00207722	     -0.04597233	     -0.02966876	      0.00000000	     -2.15647756	      0.00000000
      1.12800000	    216.26896276	    235.41773345	     81.37227320	     92.88064851	     24.82665850	    137.45525155	    148.87163058	     54.41135996	     15.61073139	      6.14453053	      1.42140094	      4.59181383	      6.80868428	    417.56176624	      0.69797710	      7.02083218	      7.06206164	      0.68082094	      1.14955838	    185.88131450	    849.63782573	      9.83562416	    105.30722299	     31.28852829	      4.73510480	    141.62024968	     38.26340103	      7.33931572	      7.81705332	    128.77836708	    189.62892311	     48.45998983	      2.44507911	      0.62100894	     15.07900849	     13.27876297	      6.31604216	      2.61079439	     14.73990258	      7.41367905	     -6.36361139	     -1.89938679	      1.84447135	     -0.06460455	      0.22727618	     -0.05582210	      0.80944638	      0.96894231	     -1.15182839	     -0.96455550	      6.85730493	      2.12942164	      0.04290860	      1.49754976	     -1.50445503	     -0.00000000	      0.00000000	      0.00000000	     -0.05720912	     -0.29083189	     -0.32154513	      0.00000000	      0.00000000	      0.00000000	     -6.47244026	    142.79277000	      0.00000000	      0.00155488	     -0.04601254	     -0.02880811	      0.00000000	     -2.06054296	      0.00000000
      1.13200000	    224.90789293	    231.57331661	     85.40335870	     96.63787189	     24.98763781	    139.52773339	    145.82506479	     56.26236520	     15.61551418	      6.13755810	      1.41078465	      4.58156476	      6.80072778	    419.03601786	      0.67285057	      7.01922062	      7.06024992	      0.67548144	      1.12026593	    188.01985068	    859.23604420	      9.83285853	    105.15771547	     31.34626500	      4.74416824	    132.40448265	     38.21929356	      7.32697781	      7.80318932	    126.71688016	    182.89082918	     46.75031367	      2.44989937	      0.62048322	     15.09159469	     13.30490037	      6.30908025	      2.57618194	     14.90914872	      7.77890765	     -6.04787249	     -1.59643857	      2.45553648	     -0.06420956	      0.22885662	     -0.05656542	      0.81674941	      1.00385294	     -1.18144491	     -0.97898714	      6.88030787	      2.03228311	      0.05326688	      1.41460535	     -1.47727593	      0.00000000	     -0.00000000	      0.00000000	     -0.05760457	     -0.29079221	     -0.32208480	      0.00000000	     -0.00000000	      0.00000000	     -6.41850591	    143.12591040	      0.00000000	      0.00132961	     -0.04607277	     -0.02795071	      0.00000000	     -1.96901206	      0.00000000
      1.13600000	    234.16719361	    227.17854148	     89.45596864	    100.45751811	     25.16616990	    141.67846464	    142.94444032	     58.56345012	     15.61973515	      6.13141333	      1.40388110	      4.57281129	      6.79294313	    420.57331378	      0.68931474	      7.01908293	      7.05833420	      0.67824107	      1.14034448	    190.34841982	    869.28701556	      9.83293599	    105.27225633	     31.39555414	      4.75202620	    122.43123714	     38.17574694	      7.31616574	      7.79061028	    123.85720929	    174.97055665	     45.47279794	      2.45421844	      0.61995643	     15.10178958	     13.33363516	      6.30218461	      2.54685416	     15.10766641	      8.14762016	     -5.74795787	     -1.26849441	      3.11903556	     -0.06390553	      0.23057142	     -0.05732274	      0.82441123	      1.04017928	     -1.21184129	     -0.99729410	      6.92831757	      1.93431949	      0.06559957	      1.34477566	     -1.46928435	     -0.00000000	      0.00000000	      0.00000000	     -0.05838942	     -0.29071188	     -0.32258196	      0.00000000	      0.00000000	      0.00000000	     -6.36413426	    143.44950390	      0.00000000	      0.00128949	     -0.04614747	     -0.02710478	      0.00000000	     -1.88248304	      0.00000000
      1.14000000	    242.13098012	    223.10300875	     92.87603347	    103.77794359	     25.40431601	    143.88826306	    140.50432941	     60.10126352	     15.62334162	      6.12617399	      1.39388531	      4.56562674	      6.78570406	    421.35005108	      0.66345336	      7.01631258	      7.05636662	      0.67450047	      1.11486347	    193.92087441	    875.70298525	      9.83580274	    104.91430737	     31.43524258	      4.75857633	    113.58966128	     38.13320215	      7.30678648	      7.77924948	    122.07079808	    168.97712307	     43.70753020	      2.45798295	      0.61943374	     15.10936250	     13.36521384	      6.29540170	      2.52160543	     15.27596022	      8.52129691	     -5.46301219	     -0.92161774	      3.82965569	     -0.06312317	      0.23298701	     -0.05847237	      0.83210654	      1.07059146	     -1.24020125	     -1.01131311	      6.94731249	      1.84926999	      0.07591610	      1.26972183	     -1.43780344	      0.00000000	     -0.00000000	      0.00000000	     -0.05878304	     -0.29067611	     -0.32309967	      0.00000000	     -0.00000000	      0.00000000	     -6.31152813	    143.76693130	      0.00000000	      0.00102068	     -0.04620778	     -0.02630721	      0.00000000	     -1.80146217	      0.00000000
      1.14400000	    250.80630667	    217.35938192	     95.82550488	    106.95465702	     25.82517068	    146.69123444	    138.70525793	     61.58787675	     15.62627457	      6.12188887	      1.38812742	      4.56004670	      6.77930133	    421.07163729	      0.69637778	      7.01515844	      7.05438669	      0.68312102	      1.16750808	    200.76486652	    877.29817373	      9.84198464	    104.98481128	     31.46513948	      4.76374924	    103.85814079	     38.09198617	      7.29874807	      7.76903879	    119.40971710	    162.04770953	     41.95955528	      2.46114438	      0.61891484	     15.11414233	     13.39957337	      6.28878019	      2.50415142	     15.47589101	      8.90130851	     -5.19332440	     -0.56134831	      4.58097678	     -0.06177346	      0.23728338	     -0.06087933	      0.84285306	      1.10325098	     -1.27287022	     -1.02956556	      6.99370726	      1.76467125	      0.08819307	      1.20952374	     -1.42671203	     -0.00000000	      0.00000000	      0.00000000	     -0.05952838	     -0.29060552	     -0.32357982	      0.00000000	      0.00000000	      0.00000000	     -6.26355424	    144.08244300	      0.00000000	      0.00094851	     -0.04628578	     -0.02551214	      0.00000000	     -1.72631163	      0.00000000
      1.14800000	    258.33292756	    212.63482856	     98.48886126	    109.81187643	     26.21717657	    149.32077204	    137.08891662	     62.68582154	     15.62848785	      6.11859123	      1.37912090	      4.55608796	      6.77396886	    420.82707369	      0.61925091	      7.01096358	      7.05245288	      0.67434144	      1.07789405	    207.08638077	    878.73258172	      9.85127457	    104.54477165	     31.48464645	      4.76744519	     95.13215759	     38.05250666	      7.29196945	      7.75992101	    117.79501736	    156.70269868	     39.95944044	      2.46367106	      0.61840931	     15.11600961	     13.43677270	      6.28236101	      2.49260688	     15.64861526	      9.28885691	     -4.93952067	     -0.19310063	      5.36553243	     -0.06035933	      0.24127644	     -0.06290353	      0.85233750	      1.13027374	     -1.30198985	     -1.04347802	      7.01178446	      1.69276331	      0.09881268	      1.14475547	     -1.39418744	      0.00000000	     -0.00000000	      0.00000000	     -0.05992323	     -0.29057587	     -0.32408263	      0.00000000	     -0.00000000	      0.00000000	     -6.22340161	    144.40080380	      0.00000000	      0.00066477	     -0.04635159	     -0.02475473	      0.00000000	     -1.65724154	      0.00000000
      1.15200000	    266.61540478	    207.35802656	    101.12314054	    112.75274258	     26.67424745	    152.22739407	    135.83642539	     64.16413670	     15.62995221	      6.11629820	      1.37310143	      4.55375203	      6.76985056	    420.56961043	      0.64429180	      7.00854351	      7.05059149	      0.67737508	      1.11226843	    214.32931517	    880.00794732	      9.86417924	    104.45215462	     31.49343128	      4.76963044	     85.45308207	     38.01493997	      7.28637589	      7.75184795	    115.13807104	    149.64240807	     38.41021972	      2.46553370	      0.61791395	     15.11484659	     13.47682760	      6.27616007	      2.49005203	     15.85291563	      9.68481199	     -4.70157336	      0.17758858	      6.17483973	     -0.05894921	      0.24600135	     -0.06522018	      0.86321066	      1.15948694	     -1.33324029	     -1.06144695	      7.05555878	      1.62053770	      0.10966376	      1.09598653	     -1.37992298	     -0.00000000	      0.00000000	      0.00000000	     -0.06062809	     -0.29051758	     -0.32455366	      0.00000000	      0.00000000	      0.00000000	     -6.19421208	    144.72663410	      0.00000000	      0.00057215	     -0.04643738	     -0.02399265	      0.00000000	     -1.59433969	      0.00000000
