# Supplementary material for: Hindlimb kinematics, kinetics and muscle dynamics during sit-to-stand and sit-to-walk transitions in emus (Dromaius novaehollandiae)
Source: J Exp Biol. 2024 Dec 2;227(24):jeb247519. doi: 10.1242/jeb.247519 (PMC11708823; doi:10.1242/jeb.247519)
Supplement: Dataset 1. [file jexbio-227-247519-Dataset1.zip › Dataset1/DataS1/Static Simulation/sts_exemplar_trial_STO_nominal/emu_osimm_tuneTSL_scaledR_STO_nominal_sts_normalized_fiber_length.sto]

UNKNOWN
version=1
nRows=289
nColumns=39
inDegrees=no
endheader
time	states	AMB_r	CFP_r	EDL_r	FCLA_r	FCLP_r	FCM_r	FDL_r	FHL_r	FL_r	FMTI_r	FMTL_r	FMTM_r	FP2_r	FP3_r	FP4_r	FPP2_r	FPP3_r	GI_r	GL_r	GM_r	IC_r	IFE_r	IFI_r	ILFB_r	ILPOa_r	ILPOp_r	ILPR_r	ISF_r	ITCaa_r	ITCap_r	ITCr_r	ITM_r	OMII_r	OMIP_r	PIFML_r	TCf_r	TCt_r
      0.00000000	      0.00000000	      1.00251917	      1.36327449	      0.98121552	      1.44393708	      0.88832636	      0.90265903	      1.13741605	      0.80239960	      1.10039852	      1.30131423	      1.20809859	      1.16408177	      0.82461611	      0.74089240	      1.26785706	      1.10620806	      1.29346526	      0.98391554	      1.02254359	      1.26149777	      0.80961154	      1.44668538	      0.75614175	      0.80198517	      1.22350395	      1.27699238	      1.00362572	      1.35491466	      1.18798370	      1.19572752	      0.98367146	      1.17436921	      0.92591637	      1.00871402	      1.41505388	      0.63627700	      0.62429572
      1.00000000	      0.00400000	      1.00265796	      1.36361060	      0.98111410	      1.44481139	      0.88871514	      0.90349791	      1.13734556	      0.80231399	      1.10033826	      1.30133660	      1.20804641	      1.16414379	      0.82446698	      0.74070183	      1.26809140	      1.10616434	      1.29376895	      0.98389560	      1.02254679	      1.26146640	      0.80945106	      1.44709683	      0.75604562	      0.80215453	      1.22361906	      1.27712306	      1.00344697	      1.35532128	      1.18830551	      1.19604520	      0.98412644	      1.17484531	      0.92591765	      1.00877222	      1.41600545	      0.63627516	      0.62426980
      2.00000000	      0.00800000	      1.00279893	      1.36395306	      0.98101322	      1.44569735	      0.88910735	      0.90434739	      1.13727553	      0.80222686	      1.10027850	      1.30136173	      1.20799384	      1.16420697	      0.82431499	      0.74050677	      1.26833334	      1.10612098	      1.29408551	      0.98387354	      1.02254903	      1.26143507	      0.80928655	      1.44750334	      0.75594814	      0.80232361	      1.22373447	      1.27725560	      1.00326425	      1.35574214	      1.18862688	      1.19636281	      0.98457489	      1.17531583	      0.92593160	      1.00884229	      1.41697317	      0.63627469	      0.62424408
      3.00000000	      0.01200000	      1.00294410	      1.36430810	      0.98091352	      1.44660642	      0.88950632	      0.90521737	      1.13720634	      0.80213663	      1.10021968	      1.30139225	      1.20794056	      1.16427241	      0.82415725	      0.74030275	      1.26859026	      1.10607831	      1.29442730	      0.98384727	      1.02254961	      1.26140379	      0.80911373	      1.44789958	      0.75584779	      0.80249214	      1.22385049	      1.27739198	      1.00307366	      1.35619069	      1.18894732	      1.19668020	      0.98501018	      1.17577522	      0.92597038	      1.00893566	      1.41797263	      0.63627693	      0.62421873
      4.00000000	      0.01600000	      1.00309536	      1.36468167	      0.98081557	      1.44754930	      0.88991508	      0.90611710	      1.13713835	      0.80204179	      1.10016222	      1.30143072	      1.20788629	      1.16434106	      0.82399097	      0.74008547	      1.26886927	      1.10603666	      1.29480621	      0.98381473	      1.02254756	      1.26137258	      0.80892843	      1.44827997	      0.75574312	      0.80265977	      1.22396739	      1.27753407	      1.00287147	      1.35667995	      1.18926611	      1.19699695	      0.98542538	      1.17621761	      0.92604612	      1.00906364	      1.41901860	      0.63628318	      0.62419392
      5.00000000	      0.02000000	      1.00325443	      1.36507927	      0.98071993	      1.44853561	      0.89033628	      0.90705485	      1.13707191	      0.80194091	      1.10010657	      1.30147950	      1.20783088	      1.16441370	      0.82381353	      0.73985093	      1.26917711	      1.10599636	      1.29523343	      0.98377396	      1.02254201	      1.26134143	      0.80872667	      1.44863849	      0.75563284	      0.80282609	      1.22408536	      1.27768364	      1.00265418	      1.35722241	      1.18958219	      1.19731234	      0.98581309	      1.17663663	      0.92617081	      1.00923738	      1.42012464	      0.63629471	      0.62416982
      6.00000000	      0.02400000	      1.00342281	      1.36550587	      0.98062703	      1.44957360	      0.89077207	      0.90803763	      1.13700736	      0.80183267	      1.10005314	      1.30154073	      1.20777434	      1.16449082	      0.82362253	      0.73959544	      1.26952001	      1.10595770	      1.29571923	      0.98372309	      1.02253211	      1.26131029	      0.80850471	      1.44896864	      0.75551580	      0.80299055	      1.22420454	      1.27784236	      1.00241858	      1.35782981	      1.18989402	      1.19762518	      0.98616535	      1.17702531	      0.92635629	      1.00946778	      1.42130274	      0.63631270	      0.62414662
      7.00000000	      0.02800000	      1.00360170	      1.36596577	      0.98053725	      1.45066988	      0.89122398	      0.90907098	      1.13694496	      0.80171589	      1.10000231	      1.30161628	      1.20771687	      1.16457262	      0.82341583	      0.73931576	      1.26990358	      1.10592098	      1.29627276	      0.98366033	      1.02251705	      1.26127908	      0.80825904	      1.44926333	      0.75539108	      0.80315250	      1.22432496	      1.27801175	      1.00216185	      1.35851304	      1.19019955	      1.19793374	      0.98647348	      1.17737596	      0.92661422	      1.00976549	      1.42256307	      0.63633831	      0.62412449
      8.00000000	      0.03200000	      1.00379202	      1.36646252	      0.98045079	      1.45182920	      0.89169292	      0.91015875	      1.13688494	      0.80158952	      1.09995443	      1.30170767	      1.20765890	      1.16465890	      0.82319158	      0.73900912	      1.27033273	      1.10588648	      1.29690187	      0.98358407	      1.02249604	      1.26124767	      0.80798645	      1.44951484	      0.75525795	      0.80331115	      1.22444658	      1.27819320	      1.00188158	      1.35928199	      1.19049612	      1.19823573	      0.98672804	      1.17768005	      0.92695601	      1.01014081	      1.42391369	      0.63637257	      0.62410357
      9.00000000	      0.03600000	      1.00399434	      1.36699889	      0.98036769	      1.45305433	      0.89217906	      0.91130298	      1.13682742	      0.80145267	      1.09990982	      1.30181607	      1.20760110	      1.16474906	      0.82294821	      0.73867325	      1.27081162	      1.10585441	      1.29761292	      0.98349284	      1.02246831	      1.26121585	      0.80768405	      1.44971475	      0.75511593	      0.80346563	      1.22456928	      1.27838794	      1.00157579	      1.36014549	      1.19078041	      1.19852821	      0.98691877	      1.17792819	      0.92739279	      1.01060366	      1.42536043	      0.63641644	      0.62408403
     10.00000000	      0.04000000	      1.00420886	      1.36757679	      0.98028781	      1.45434596	      0.89268188	      0.91250384	      1.13677246	      0.80130461	      1.09986870	      1.30194220	      1.20754441	      1.16484200	      0.82268451	      0.73830647	      1.27134354	      1.10582497	      1.29841070	      0.98338533	      1.02243314	      1.26118334	      0.80734923	      1.44985395	      0.75496478	      0.80361494	      1.22469289	      1.27859709	      1.00124302	      1.36111126	      1.19104845	      1.19880755	      0.98703455	      1.17811005	      0.92793538	      1.01116355	      1.42690672	      0.63647075	      0.62406598
     11.00000000	      0.04400000	      1.00443544	      1.36819729	      0.98021071	      1.45570266	      0.89320015	      0.91375960	      1.13671999	      0.80114478	      1.09983124	      1.30208634	      1.20749009	      1.16493614	      0.82239958	      0.73790766	      1.27193092	      1.10579829	      1.29929828	      0.98326043	      1.02238985	      1.26114978	      0.80697971	      1.44992261	      0.75480450	      0.80375804	      1.22481717	      1.27882164	      1.00088228	      1.36218583	      1.19129557	      1.19906948	      0.98706343	      1.17821444	      0.92859426	      1.01182956	      1.42855363	      0.63653623	      0.62404955
     12.00000000	      0.04800000	      1.00467357	      1.36886065	      0.98013573	      1.45712097	      0.89373195	      0.91506673	      1.13666979	      0.80097275	      1.09979751	      1.30224824	      1.20743967	      1.16502935	      0.82209285	      0.73747630	      1.27257531	      1.10577445	      1.30027696	      0.98311724	      1.02233779	      1.26111470	      0.80657347	      1.44991023	      0.75463532	      0.80389387	      1.22494188	      1.27906251	      1.00049304	      1.36337462	      1.19151647	      1.19930907	      0.98699270	      1.17822925	      0.92937957	      1.01261034	      1.43029987	      0.63661346	      0.62403479
     13.00000000	      0.05200000	      1.00492242	      1.36956632	      0.98006186	      1.45859555	      0.89427482	      0.91642002	      1.13662154	      0.80078828	      1.09976746	      1.30242718	      1.20739500	      1.16511899	      0.82176408	      0.73701246	      1.27327737	      1.10575342	      1.30134626	      0.98295505	      1.02227640	      1.26107755	      0.80612873	      1.44980568	      0.75445767	      0.80402140	      1.22506677	      1.27932055	      1.00007524	      1.36468198	      1.19170521	      1.19952075	      0.98680897	      1.17814161	      0.93030112	      1.01351413	      1.43214205	      0.63670288	      0.62402175
     14.00000000	      0.05600000	      1.00518085	      1.37031313	      0.97998778	      1.46011942	      0.89482580	      0.91781288	      1.13657472	      0.80059125	      1.09974094	      1.30262187	      1.20735825	      1.16520182	      0.82141332	      0.73651676	      1.27403696	      1.10573511	      1.30250394	      0.98277342	      1.02220516	      1.26103764	      0.80564388	      1.44959724	      0.75427218	      0.80413971	      1.22519165	      1.27959662	      0.99962918	      1.36611135	      1.19185537	      1.19969846	      0.98649830	      1.17793793	      0.93136844	      1.01454882	      1.43407487	      0.63680481	      0.62401043
     15.00000000	      0.06000000	      1.00544754	      1.37109937	      0.97991179	      1.46168431	      0.89538165	      0.91923763	      1.13652866	      0.80038166	      1.09971766	      1.30283051	      1.20733186	      1.16527412	      0.82104086	      0.73599032	      1.27485316	      1.10571934	      1.30374608	      0.98257210	      1.02212362	      1.26099420	      0.80511744	      1.44927271	      0.75407960	      0.80424807	      1.22531644	      1.27989163	      0.99915548	      1.36766540	      1.19196007	      1.19983565	      0.98604638	      1.17760411	      0.93259081	      1.01572205	      1.43609163	      0.63691940	      0.62400077
     16.00000000	      0.06400000	      1.00572099	      1.37192294	      0.97983178	      1.46328107	      0.89593901	      0.92068594	      1.13648250	      0.80015960	      1.09969717	      1.30305073	      1.20731854	      1.16533160	      0.82064723	      0.73543472	      1.27572443	      1.10570581	      1.30506719	      0.98235114	      1.02203151	      1.26094632	      0.80454791	      1.44881954	      0.75388079	      0.80434604	      1.22544120	      1.28020662	      0.99865494	      1.36934630	      1.19201216	      1.19992550	      0.98543877	      1.17712567	      0.93397737	      1.01704126	      1.43818461	      0.63704666	      0.62399267
     17.00000000	      0.06800000	      1.00599962	      1.37278153	      0.97974523	      1.46490003	      0.89649458	      0.92214920	      1.13643518	      0.79992524	      1.09967887	      1.30327966	      1.20732128	      1.16536951	      0.82023309	      0.73485192	      1.27664860	      1.10569409	      1.30646031	      0.98211079	      1.02192838	      1.26089298	      0.80393379	      1.44822501	      0.75367664	      0.80443353	      1.22556617	      1.28054281	      0.99812852	      1.37115583	      1.19200434	      1.19996097	      0.98466113	      1.17648803	      0.93553705	      1.01851371	      1.44034552	      0.63718645	      0.62398593
     18.00000000	      0.07200000	      1.00628181	      1.37367268	      0.97964918	      1.46653130	      0.89704522	      0.92361879	      1.13638544	      0.79967879	      1.09966196	      1.30351389	      1.20734324	      1.16538268	      0.81979927	      0.73424426	      1.27762299	      1.10568365	      1.30791704	      0.98185156	      1.02181415	      1.26083305	      0.80327352	      1.44747642	      0.75346808	      0.80451090	      1.22569183	      1.28090158	      0.99757722	      1.37309545	      1.19192932	      1.19993499	      0.98369963	      1.17567678	      0.93727848	      1.02014644	      1.44256581	      0.63733848	      0.62398033
     19.00000000	      0.07600000	      1.00656598	      1.37459386	      0.97954027	      1.46816497	      0.89758810	      0.92508632	      1.13633179	      0.79942054	      1.09964548	      1.30374950	      1.20738776	      1.16536553	      0.81934673	      0.73361432	      1.27864429	      1.10567381	      1.30942755	      0.98157431	      1.02168877	      1.26076528	      0.80256551	      1.44656141	      0.75325606	      0.80457895	      1.22581889	      1.28128451	      0.99700212	      1.37516628	      1.19177998	      1.19984060	      0.98254123	      1.17467799	      0.93920983	      1.02194611	      1.44483685	      0.63750229	      0.62397555
     20.00000000	      0.08000000	      1.00685054	      1.37554242	      0.97941467	      1.46979148	      0.89812084	      0.92654379	      1.13627253	      0.79915080	      1.09962827	      1.30398206	      1.20745828	      1.16531222	      0.81887659	      0.73296532	      1.27970862	      1.10566375	      1.31098054	      0.98128012	      1.02155231	      1.26068832	      0.80180822	      1.44546823	      0.75304152	      0.80463902	      1.22594831	      1.28169333	      0.99640434	      1.37736898	      1.19154951	      1.19967108	      0.98117417	      1.17347860	      0.94133849	      1.02391875	      1.44715003	      0.63767725	      0.62397121
     21.00000000	      0.08400000	      1.00713398	      1.37651564	      0.97926820	      1.47140085	      0.89864120	      0.92798367	      1.13620573	      0.79886997	      1.09960896	      1.30420667	      1.20755829	      1.16521667	      0.81839011	      0.73230055	      1.28081137	      1.10565249	      1.31256321	      0.98097039	      1.02140499	      1.26060071	      0.80100024	      1.44418612	      0.75282540	      0.80469295	      1.22608127	      1.28212988	      0.99578508	      1.37970358	      1.19123162	      1.19942011	      0.97958838	      1.17206679	      0.94367079	      1.02606954	      1.44949683	      0.63786251	      0.62396687
     22.00000000	      0.08800000	      1.00741484	      1.37751066	      0.97909628	      1.47298403	      0.89914765	      0.92939901	      1.13612926	      0.79857849	      1.09958598	      1.30441798	      1.20769123	      1.16507270	      0.81788874	      0.73162374	      1.28194733	      1.10563893	      1.31416121	      0.98064684	      1.02124713	      1.26050095	      0.80014037	      1.44270564	      0.75260865	      0.80474312	      1.22621917	      1.28259602	      0.99514564	      1.38216927	      1.19082066	      1.19908194	      0.97777591	      1.17043238	      0.94621162	      1.02840243	      1.45186876	      0.63805707	      0.62396204
     23.00000000	      0.09200000	      1.00769176	      1.37852444	      0.97889402	      1.47453207	      0.89963902	      0.93078339	      1.13604073	      0.79827686	      1.09955754	      1.30461020	      1.20786046	      1.16487413	      0.81737408	      0.73093899	      1.28311001	      1.10562181	      1.31575865	      0.98031147	      1.02107923	      1.26038742	      0.79922775	      1.44101904	      0.75239222	      0.80479241	      1.22636360	      1.28309359	      0.99448744	      1.38476417	      1.19031181	      1.19865149	      0.97573137	      1.16856722	      0.94896407	      1.03091991	      1.45425732	      0.63825968	      0.62395617
     24.00000000	      0.09600000	      1.00796343	      1.37955373	      0.97865621	      1.47603636	      0.90011456	      0.93213103	      1.13593755	      0.79796566	      1.09952165	      1.30477722	      1.20806911	      1.16461493	      0.81684792	      0.73025073	      1.28429243	      1.10559970	      1.31733812	      0.97996659	      1.02090189	      1.26025847	      0.79826201	      1.43912058	      0.75217708	      0.80484415	      1.22651628	      1.28362432	      0.99381210	      1.38748510	      1.18970123	      1.19812457	      0.97345233	      1.16646562	      0.95192906	      1.03362260	      1.45665397	      0.63846895	      0.62394869
     25.00000000	      0.10000000	      1.00822864	      1.38059499	      0.97837742	      1.47748867	      0.90057397	      0.93343669	      1.13581673	      0.79764552	      1.09947611	      1.30491262	      1.20832005	      1.16428930	      0.81631222	      0.72956369	      1.28548652	      1.10557103	      1.31888070	      0.97961472	      1.02071576	      1.26011239	      0.79724332	      1.43700690	      0.75196422	      0.80490210	      1.22667903	      1.28418969	      0.99312139	      1.39032733	      1.18898625	      1.19749796	      0.97093971	      1.16412467	      0.95510502	      1.03650903	      1.45905004	      0.63868323	      0.62393902
     26.00000000	      0.10400000	      1.00848629	      1.38164440	      0.97805205	      1.47888116	      0.90101730	      0.93469574	      1.13567555	      0.79731710	      1.09941852	      1.30500981	      1.20861577	      1.16389187	      0.81576913	      0.72888290	      1.28668320	      1.10553410	      1.32036610	      0.97925873	      1.02052194	      1.25994744	      0.79617256	      1.43467725	      0.75175466	      0.80497039	      1.22685371	      1.28479090	      0.99241733	      1.39328439	      1.18816544	      1.19676960	      0.96819802	      1.16154464	      0.95848759	      1.03957535	      1.46143672	      0.63890074	      0.62392653
     27.00000000	      0.10800000	      1.00873537	      1.38269778	      0.97767433	      1.48020639	      0.90144501	      0.93590409	      1.13551061	      0.79698112	      1.09934626	      1.30506203	      1.20895827	      1.16341781	      0.81522096	      0.72821365	      1.28787234	      1.10548704	      1.32177276	      0.97890157	      1.02032130	      1.25976185	      0.79505136	      1.43213375	      0.75154944	      0.80505345	      1.22704217	      1.28542876	      0.99170212	      1.39634786	      1.18723881	      1.19593868	      0.96523566	      1.15872922	      0.96206937	      1.04281507	      1.46380493	      0.63911950	      0.62391066
     28.00000000	      0.11200000	      1.00897499	      1.38375061	      0.97723850	      1.48145739	      0.90185788	      0.93705818	      1.13531848	      0.79663836	      1.09925656	      1.30506250	      1.20934901	      1.16286298	      0.81467007	      0.72756144	      1.28904280	      1.10542787	      1.32307796	      0.97854641	      1.02011497	      1.25955385	      0.79388222	      1.42938159	      0.75134960	      0.80515597	      1.22724616	      1.28610357	      0.99097819	      1.39950726	      1.18620784	      1.19500574	      0.96206501	      1.15568577	      0.96583973	      1.04621896	      1.46614538	      0.63933737	      0.62389083
     29.00000000	      0.11600000	      1.00920438	      1.38479805	      0.97673876	      1.48262770	      0.90225697	      0.93815501	      1.13509554	      0.79628964	      1.09914649	      1.30500450	      1.20978877	      1.16222407	      0.81411933	      0.72693198	      1.29018213	      1.10535451	      1.32425808	      0.97819656	      1.01990418	      1.25932169	      0.79266850	      1.42642909	      0.75115622	      0.80528283	      1.22746730	      1.28681514	      0.99024816	      1.40274995	      1.18507564	      1.19397279	      0.95870241	      1.15242545	      0.96978476	      1.04977491	      1.46844853	      0.63955208	      0.62386652
     30.00000000	      0.12000000	      1.00942291	      1.38583494	      0.97616946	      1.48371145	      0.90264367	      0.93919208	      1.13483809	      0.79593578	      1.09901298	      1.30488144	      1.21027763	      1.16149871	      0.81357143	      0.72633109	      1.29127781	      1.10526475	      1.32528882	      0.97785541	      1.01969028	      1.25906361	      0.79141447	      1.42328777	      0.75097037	      0.80543909	      1.22770704	      1.28756264	      0.98951475	      1.40606118	      1.18384690	      1.19284335	      0.95516812	      1.14896328	      0.97388726	      1.05346796	      1.47070467	      0.63976123	      0.62383728
     31.00000000	      0.12400000	      1.00963008	      1.38685588	      0.97552511	      1.48470342	      0.90301959	      0.94016746	      1.13454227	      0.79557770	      1.09885286	      1.30468700	      1.21081489	      1.16068560	      0.81302931	      0.72576471	      1.29231590	      1.10515636	      1.32614550	      0.97752642	      1.01947477	      1.25877793	      0.79012524	      1.41997228	      0.75079312	      0.80562988	      1.22796656	      1.28834465	      0.98878080	      1.40942418	      1.18252794	      1.19162246	      0.95148595	      1.14531802	      0.97812688	      1.05728041	      1.47290398	      0.63996233	      0.62380273
     32.00000000	      0.12800000	      1.00982555	      1.38785535	      0.97480047	      1.48559924	      0.90338663	      0.94107980	      1.13420424	      0.79521631	      1.09866294	      1.30441519	      1.21139901	      1.15978458	      0.81249602	      0.72523880	      1.29328132	      1.10502702	      1.32680342	      0.97721300	      1.01925926	      1.25846301	      0.78880669	      1.41650026	      0.75062546	      0.80586042	      1.22824680	      1.28915915	      0.98804915	      1.41282037	      1.18112664	      1.19031668	      0.94768285	      1.14151199	      0.98248036	      1.06119197	      1.47503671	      0.64015283	      0.62376255
     33.00000000	      0.13200000	      1.01000910	      1.38882777	      0.97399067	      1.48639542	      0.90374695	      0.94192838	      1.13382010	      0.79485256	      1.09843998	      1.30406042	      1.21202761	      1.15879671	      0.81197471	      0.72475930	      1.29415931	      1.10487446	      1.32723818	      0.97691887	      1.01904553	      1.25811728	      0.78746536	      1.41289216	      0.75046834	      0.80613594	      1.22854840	      1.29000353	      0.98732256	      1.41622970	      1.17965234	      1.18893403	      0.94378833	      1.13757069	      0.98692187	      1.06518010	      1.47709330	      0.64033012	      0.62371656
     34.00000000	      0.13600000	      1.01018066	      1.38976770	      0.97309127	      1.48708954	      0.90410299	      0.94271317	      1.13338606	      0.79448744	      1.09818081	      1.30361766	      1.21269745	      1.15772429	      0.81146862	      0.72433204	      1.29493465	      1.10469639	      1.32742634	      0.97664742	      1.01883551	      1.25773927	      0.78610832	      1.40917087	      0.75032261	      0.80646171	      1.22887170	      1.29087463	      0.98660366	      1.41963103	      1.17811570	      1.18748389	      0.93983382	      1.13352235	      0.99142350	      1.06922036	      1.47906464	      0.64049162	      0.62366464
     35.00000000	      0.14000000	      1.01034030	      1.39066987	      0.97209831	      1.48768031	      0.90445749	      0.94343487	      1.13289842	      0.79412196	      1.09788234	      1.30308243	      1.21340444	      1.15657089	      0.81098103	      0.72396271	      1.29559217	      1.10449061	      1.32734553	      0.97640213	      1.01863127	      1.25732761	      0.78474298	      1.40536141	      0.75018900	      0.80684294	      1.22921670	      1.29176883	      0.98589482	      1.42300245	      1.17652856	      1.18597690	      0.93585203	      1.12939755	      0.99595565	      1.07328682	      1.48094219	      0.64063474	      0.62360681
     36.00000000	      0.14400000	      1.01048822	      1.39152935	      0.97100848	      1.48816761	      0.90481346	      0.94409497	      1.13235363	      0.79375713	      1.09754162	      1.30245095	      1.21414368	      1.15534138	      0.81051528	      0.72365677	      1.29611695	      1.10425500	      1.32697499	      0.97618643	      1.01843508	      1.25688106	      0.78337701	      1.40149051	      0.75006810	      0.80728479	      1.22958306	      1.29268202	      0.98519813	      1.42632159	      1.17490376	      1.18442480	      0.93187645	      1.12522873	      1.00048754	      1.07735244	      1.48271812	      0.64075699	      0.62354320
     37.00000000	      0.14800000	      1.01062479	      1.39234154	      0.96981909	      1.48855247	      0.90517421	      0.94469573	      1.13174836	      0.79339400	      1.09715584	      1.30172016	      1.21490945	      1.15404190	      0.81007464	      0.72341934	      1.29649460	      1.10398760	      1.32629586	      0.97600368	      1.01824933	      1.25639851	      0.78201821	      1.39758609	      0.74996038	      0.80779223	      1.22997006	      1.29360966	      0.98451528	      1.42956581	      1.17325497	      1.18284028	      0.92794091	      1.12104982	      1.00498760	      1.08138942	      1.48438539	      0.64085596	      0.62347407
     38.00000000	      0.15200000	      1.01075050	      1.39310222	      0.96852826	      1.48883703	      0.90554327	      0.94524015	      1.13107939	      0.79303360	      1.09672248	      1.30088783	      1.21569531	      1.15267986	      0.80966244	      0.72325541	      1.29671141	      1.10368656	      1.32529166	      0.97585717	      1.01807656	      1.25587898	      0.78067438	      1.39367683	      0.74986618	      0.80837004	      1.23037656	      1.29454679	      0.98384759	      1.43271246	      1.17159654	      1.18123683	      0.92407917	      1.11689585	      1.00942393	      1.08536967	      1.48593780	      0.64092938	      0.62339985
     39.00000000	      0.15600000	      1.01086599	      1.39380759	      0.96713489	      1.48902442	      0.90592440	      0.94573200	      1.13034415	      0.79267698	      1.09623918	      1.29995257	      1.21649416	      1.15126382	      0.80928192	      0.72316938	      1.29675464	      1.10335014	      1.32394830	      0.97575010	      1.01791944	      1.25532168	      0.77935324	      1.38979157	      0.74978571	      0.80902271	      1.23080100	      1.29548806	      0.98319594	      1.43573905	      1.16994322	      1.17962845	      0.92032453	      1.11280241	      1.01376480	      1.08926516	      1.48737002	      0.64097516	      0.62332110
     40.00000000	      0.16000000	      1.01097205	      1.39445431	      0.96563875	      1.48911864	      0.90632159	      0.94617579	      1.12954002	      0.79232516	      1.09570390	      1.29891383	      1.21729838	      1.14980335	      0.80893626	      0.72316527	      1.29661272	      1.10297709	      1.32225449	      0.97568557	      1.01778062	      1.25472595	      0.77806229	      1.38595870	      0.74971905	      0.80975436	      1.23124138	      1.29642782	      0.98256074	      1.43862357	      1.16830994	      1.17802948	      0.91670929	      1.10880515	      1.01797913	      1.09304843	      1.48867757	      0.64099139	      0.62323851
     41.00000000	      0.16400000	      1.01106955	      1.39503949	      0.96404051	      1.48912442	      0.90673897	      0.94657671	      1.12866483	      0.79197918	      1.09511490	      1.29777189	      1.21809995	      1.14830886	      0.80862853	      0.72324663	      1.29627555	      1.10256607	      1.32020187	      0.97566666	      1.01766315	      1.25409133	      0.77680865	      1.38220556	      0.74966621	      0.81056875	      1.23169534	      1.29736021	      0.98194195	      1.44134481	      1.16671150	      1.17645420	      0.91326429	      1.10493903	      1.02203717	      1.09669315	      1.48985690	      0.64097645	      0.62315294
     42.00000000	      0.16800000	      1.01115949	      1.39556073	      0.96234175	      1.48904704	      0.90718088	      0.94694067	      1.12771668	      0.79164003	      1.09447074	      1.29652778	      1.21889065	      1.14679131	      0.80836166	      0.72341652	      1.29573476	      1.10211609	      1.31778544	      0.97569631	      1.01756990	      1.25341751	      0.77559891	      1.37855775	      0.74962709	      0.81146913	      1.23216017	      1.29827926	      0.98133910	      1.44388279	      1.16516222	      1.17491656	      0.91001833	      1.10123765	      1.02591104	      1.10017464	      1.49090536	      0.64092895	      0.62306538
     43.00000000	      0.17200000	      1.01124294	      1.39601616	      0.96054491	      1.48889218	      0.90765177	      0.94727430	      1.12669428	      0.79130869	      1.09377036	      1.29518324	      1.21966225	      1.14526197	      0.80813838	      0.72367744	      1.29498393	      1.10162643	      1.31500324	      0.97577743	      1.01750386	      1.25270437	      0.77443905	      1.37503861	      0.74960150	      0.81245830	      1.23263285	      1.29917905	      0.98075125	      1.44621906	      1.16367565	      1.17342983	      0.90699770	      1.09773255	      1.02957534	      1.10347038	      1.49182126	      0.64084785	      0.62297694
     44.00000000	      0.17600000	      1.01132103	      1.39640444	      0.95865331	      1.48866584	      0.90815624	      0.94758497	      1.12559658	      0.79098611	      1.09301302	      1.29374059	      1.22040663	      1.14373216	      0.80796124	      0.72403132	      1.29401875	      1.10109666	      1.31185678	      0.97591285	      1.01746804	      1.25195196	      0.77333425	      1.37166877	      0.74958919	      0.81353852	      1.23311019	      1.30005377	      0.98017709	      1.44833712	      1.16226432	      1.17200638	      0.90422589	      1.09445267	      1.03300756	      1.10656044	      1.49260389	      0.64073246	      0.62288884
     45.00000000	      0.18000000	      1.01139495	      1.39672477	      0.95667108	      1.48837412	      0.90869899	      0.94788081	      1.12442298	      0.79067319	      1.09219837	      1.29220271	      1.22111600	      1.14221297	      0.80783253	      0.72447952	      1.29283715	      1.10052636	      1.30835081	      0.97610522	      1.01746549	      1.25116050	      0.77228892	      1.36846578	      0.74958984	      0.81471148	      1.23358881	      1.30089787	      0.97961494	      1.45022261	      1.16093953	      1.17065736	      0.90172337	      1.09142388	      1.03618847	      1.10942778	      1.49325356	      0.64058247	      0.62280241
     46.00000000	      0.18400000	      1.01146593	      1.39697688	      0.95460304	      1.48802319	      0.90928474	      0.94817071	      1.12317326	      0.79037082	      1.09132639	      1.29057290	      1.22178300	      1.14071504	      0.80775430	      0.72502282	      1.29143933	      1.09991584	      1.30449325	      0.97635715	      1.01749920	      1.25033039	      0.77130655	      1.36544387	      0.74960311	      0.81597828	      1.23406530	      1.30170616	      0.97906281	      1.45186354	      1.15971112	      1.16939260	      0.89950741	      1.08866858	      1.03910241	      1.11205858	      1.49377154	      0.64039797	      0.62271908
     47.00000000	      0.18800000	      1.01153526	      1.39716104	      0.95245470	      1.48761913	      0.90991819	      0.94846430	      1.12184763	      0.79007982	      1.09039739	      1.28885478	      1.22240091	      1.13924823	      0.80772827	      0.72566142	      1.28982777	      1.09926505	      1.30029499	      0.97667103	      1.01757204	      1.24946218	      0.77038977	      1.36261367	      0.74962860	      0.81733943	      1.23453620	      1.30247387	      0.97851844	      1.45325050	      1.15858740	      1.16822034	      0.89759204	      1.08620539	      1.04173751	      1.11444240	      1.49416015	      0.64017952	      0.62264036
     48.00000000	      0.19200000	      1.01160423	      1.39727798	      0.95023202	      1.48716783	      0.91060397	      0.94877192	      1.12044669	      0.78980102	      1.08941203	      1.28705220	      1.22296375	      1.13782144	      0.80775591	      0.72639494	      1.28800718	      1.09857479	      1.29576969	      0.97704905	      1.01768684	      1.24855656	      0.76954023	      1.35998215	      0.74966591	      0.81879479	      1.23499820	      1.30319680	      0.97797939	      1.45437675	      1.15757492	      1.16714714	      0.89598802	      1.08404893	      1.04408584	      1.11657234	      1.49442266	      0.63992810	      0.62256783
     49.00000000	      0.19600000	      1.01167417	      1.39732893	      0.94794140	      1.48667490	      0.91134647	      0.94910452	      1.11897140	      0.78953516	      1.08837125	      1.28516910	      1.22346640	      1.13644232	      0.80783831	      0.72722249	      1.28598447	      1.09784567	      1.29093352	      0.97749316	      1.01784623	      1.24761441	      0.76875870	      1.35755251	      0.74971464	      0.82034364	      1.23544808	      1.30387134	      0.97744305	      1.45523828	      1.15667852	      1.16617779	      0.89470284	      1.08220966	      1.04614346	      1.11844515	      1.49456328	      0.63964518	      0.62250314
     50.00000000	      0.20000000	      1.01174643	      1.39731556	      0.94558956	      1.48614563	      0.91214985	      0.94947359	      1.11742310	      0.78928300	      1.08727628	      1.28320948	      1.22390467	      1.13511722	      0.80797625	      0.72814262	      1.28376845	      1.09707862	      1.28580485	      0.97800501	      1.01805271	      1.24663670	      0.76804506	      1.35532436	      0.74977437	      0.82198461	      1.23588288	      1.30449455	      0.97690673	      1.45583384	      1.15590124	      1.16531528	      0.89374089	      1.08069390	      1.04791035	      1.12006105	      1.49458711	      0.63933264	      0.62244796
     51.00000000	      0.20400000	      1.01182235	      1.39723996	      0.94318342	      1.48558498	      0.91301787	      0.94989101	      1.11580346	      0.78904522	      1.08612862	      1.28117730	      1.22427529	      1.13385108	      0.80817018	      0.72915340	      1.28136995	      1.09627475	      1.28040396	      0.97858592	      1.01830853	      1.24562456	      0.76739834	      1.35329396	      0.74984471	      0.82371577	      1.23629987	      1.30506413	      0.97636768	      1.45616482	      1.15524441	      1.16456089	      0.89310357	      1.07950396	      1.04939019	      1.12142366	      1.49450010	      0.63899282	      0.62240400
     52.00000000	      0.20800000	      1.01190326	      1.39710457	      0.94073009	      1.48499753	      0.91395387	      0.95036893	      1.11411447	      0.78882249	      1.08492999	      1.27907650	      1.22457594	      1.13264748	      0.80842022	      0.73025247	      1.27880095	      1.09543533	      1.27475270	      0.97923683	      1.01861571	      1.24457923	      0.76681688	      1.35145453	      0.74992525	      0.82553459	      1.23669655	      1.30557843	      0.97582319	      1.45623513	      1.15470775	      1.16391423	      0.89278954	      1.07863837	      1.05059005	      1.12253964	      1.49430892	      0.63862841	      0.62237295
     53.00000000	      0.21200000	      1.01199047	      1.39691217	      0.93823678	      1.48438752	      0.91496065	      0.95091955	      1.11235838	      0.78861543	      1.08368249	      1.27691095	      1.22480513	      1.13150866	      0.80872619	      0.73143703	      1.27607528	      1.09456178	      1.26887414	      0.97995825	      1.01897600	      1.24350205	      0.76629835	      1.34979667	      0.75001563	      0.82743802	      1.23707076	      1.30603645	      0.97527056	      1.45605103	      1.15428950	      1.16337343	      0.89279493	      1.07809216	      1.05152007	      1.12341844	      1.49402091	      0.63824241	      0.62235649
     54.00000000	      0.21600000	      1.01208522	      1.39666583	      0.93571078	      1.48375884	      0.91604041	      0.95155493	      1.11053773	      0.78842462	      1.08238795	      1.27468447	      1.22496218	      1.13043568	      0.80908761	      0.73270388	      1.27320719	      1.09365566	      1.26279220	      0.98075026	      1.01939084	      1.24239446	      0.76583991	      1.34830880	      0.75011546	      0.82942254	      1.23742054	      1.30643771	      0.97470723	      1.45562084	      1.15398657	      1.16293529	      0.89311354	      1.07785718	      1.05219301	      1.12407185	      1.49364390	      0.63783809	      0.62235628
     55.00000000	      0.22000000	      1.01218869	      1.39636882	      0.93315942	      1.48311501	      0.91719471	      0.95228678	      1.10865524	      0.78825057	      1.08104880	      1.27240081	      1.22504712	      1.12942852	      0.80950379	      0.73404971	      1.27021169	      1.09271863	      1.25653122	      0.98161252	      1.01986133	      1.24125798	      0.76543828	      1.34697760	      0.75022438	      0.83148418	      1.23774426	      1.30678228	      0.97413076	      1.45495476	      1.15379471	      1.16259545	      0.89373710	      1.07792251	      1.05262382	      1.12451362	      1.49318609	      0.63741887	      0.62237387
     56.00000000	      0.22400000	      1.01230195	      1.39602458	      0.93059000	      1.48245918	      0.91842442	      0.95312616	      1.10671384	      0.78809379	      1.07966747	      1.27006367	      1.22506061	      1.12848622	      0.80997381	      0.73547084	      1.26710412	      1.09175243	      1.25011570	      0.98254424	      1.02038826	      1.24009419	      0.76508991	      1.34578850	      0.75034201	      0.83361866	      1.23804049	      1.30707065	      0.97353891	      1.45406452	      1.15370864	      1.16234858	      0.89465543	      1.07827478	      1.05282917	      1.12475903	      1.49265585	      0.63698827	      0.62241078
     57.00000000	      0.22800000	      1.01242591	      1.39563663	      0.92800981	      1.48179403	      0.91972971	      0.95408332	      1.10471660	      0.78795472	      1.07824647	      1.26767667	      1.22500380	      1.12760708	      0.81049664	      0.73696350	      1.26389976	      1.09075894	      1.24356969	      0.98354426	      1.02097211	      1.23890472	      0.76479102	      1.34472608	      0.75046801	      0.83582140	      1.23830805	      1.30730369	      0.97292963	      1.45296314	      1.15372226	      1.16218854	      0.89585662	      1.07889853	      1.05282703	      1.12482449	      1.49206152	      0.63654981	      0.62246837
     58.00000000	      0.23200000	      1.01256134	      1.39520849	      0.92542606	      1.48112177	      0.92111004	      0.95516740	      1.10266666	      0.78783390	      1.07678840	      1.26524332	      1.22487825	      1.12678880	      0.81107115	      0.73852393	      1.26061383	      1.08973991	      1.23691673	      0.98461107	      1.02161310	      1.23769123	      0.76453774	      1.34377448	      0.75060205	      0.83808764	      1.23854596	      1.30748258	      0.97230115	      1.45166458	      1.15382875	      1.16210857	      0.89732721	      1.07977659	      1.05263620	      1.12472707	      1.49141117	      0.63610691	      0.62254792
     59.00000000	      0.23600000	      1.01270878	      1.39474362	      0.92284590	      1.48044403	      0.92256419	      0.95638627	      1.10056716	      0.78773155	      1.07529586	      1.26276700	      1.22468584	      1.12602860	      0.81169617	      0.74014846	      1.25726014	      1.08869730	      1.23017919	      0.98574292	      1.02231118	      1.23645544	      0.76432622	      1.34291776	      0.75074379	      0.84041254	      1.23875342	      1.30760871	      0.97165198	      1.45018346	      1.15402073	      1.16210141	      0.89905230	      1.08089036	      1.05227591	      1.12448419	      1.49071239	      0.63566284	      0.62265056
     60.00000000	      0.24000000	      1.01286855	      1.39424529	      0.92027637	      1.47976171	      0.92409032	      0.95774629	      1.09842156	      0.78764817	      1.07377152	      1.26025091	      1.22442867	      1.12532341	      0.81237071	      0.74183359	      1.25385251	      1.08763300	      1.22337822	      0.98693793	      1.02306615	      1.23519903	      0.76415269	      1.34214020	      0.75089296	      0.84279125	      1.23892974	      1.30768365	      0.97098091	      1.44853476	      1.15429035	      1.16215944	      0.90101570	      1.08222012	      1.05176546	      1.12411320	      1.48997204	      0.63522064	      0.62277724
     61.00000000	      0.24400000	      1.01304066	      1.39371652	      0.91772436	      1.47907491	      0.92568596	      0.95925228	      1.09623300	      0.78758442	      1.07221798	      1.25769800	      1.22410894	      1.12466994	      0.81309383	      0.74357613	      1.25040351	      1.08654890	      1.21653335	      0.98819415	      1.02387771	      1.23392370	      0.76401354	      1.34142650	      0.75104929	      0.84521900	      1.23907437	      1.30770902	      0.97028710	      1.44673351	      1.15462937	      1.16227476	      0.90320001	      1.08374525	      1.05112387	      1.12363109	      1.48919594	      0.63478305	      0.62292879
     62.00000000	      0.24800000	      1.01322486	      1.39315995	      0.91519664	      1.47838276	      0.92734815	      0.96090729	      1.09400464	      0.78754071	      1.07063783	      1.25511085	      1.22372889	      1.12406480	      0.81386484	      0.74537351	      1.24692447	      1.08544674	      1.20966229	      0.98950978	      1.02474560	      1.23263116	      0.76390538	      1.34076201	      0.75121260	      0.84769123	      1.23918683	      1.30768648	      0.96957000	      1.44479452	      1.15502926	      1.16243927	      0.90558673	      1.08544444	      1.05036959	      1.12305424	      1.48838867	      0.63435247	      0.62310586
     63.00000000	      0.25200000	      1.01342053	      1.39257780	      0.91269979	      1.47768325	      0.92907348	      0.96271265	      1.09173956	      0.78751770	      1.06903352	      1.25249166	      1.22329075	      1.12350452	      0.81468337	      0.74722351	      1.24342596	      1.08432848	      1.20278077	      0.99088320	      1.02566967	      1.23132305	      0.76382511	      1.34013276	      0.75138274	      0.85020361	      1.23926665	      1.30761762	      0.96882944	      1.44273214	      1.15548123	      1.16264473	      0.90815635	      1.08729591	      1.04952026	      1.12239813	      1.48755331	      0.63393089	      0.62330892
     64.00000000	      0.25600000	      1.01362674	      1.39197172	      0.91024021	      1.47697314	      0.93085817	      0.96466794	      1.08944067	      0.78751635	      1.06740739	      1.24984209	      1.22279664	      1.12298563	      0.81554945	      0.74912475	      1.23991690	      1.08319572	      1.19590242	      0.99231322	      1.02665002	      1.23000101	      0.76376994	      1.33952559	      0.75155969	      0.85275215	      1.23931340	      1.30750393	      0.96806560	      1.44055994	      1.15597626	      1.16288278	      0.91088845	      1.08927750	      1.04859256	      1.12167725	      1.48669120	      0.63351992	      0.62353828
     65.00000000	      0.26000000	      1.01384218	      1.39134278	      0.90782407	      1.47624777	      0.93269817	      0.96677104	      1.08711072	      0.78753764	      1.06576165	      1.24716316	      1.22224854	      1.12250464	      0.81646358	      0.75107644	      1.23640512	      1.08205003	      1.18903862	      0.99379902	      1.02768704	      1.22866660	      0.76373742	      1.33892812	      0.75174350	      0.85533331	      1.23932661	      1.30734677	      0.96727898	      1.43829061	      1.15650515	      1.16314498	      0.91376177	      1.09136688	      1.04760199	      1.12090486	      1.48580178	      0.63312071	      0.62379409
     66.00000000	      0.26400000	      1.01406518	      1.39069135	      0.90545729	      1.47550107	      0.93458924	      0.96901832	      1.08475223	      0.78758288	      1.06409830	      1.24445518	      1.22164825	      1.12205804	      0.81742690	      0.75307894	      1.23289721	      1.08089289	      1.18219854	      0.99534085	      1.02878190	      1.22732135	      0.76372544	      1.33832885	      0.75193434	      0.85794401	      1.23930577	      1.30714731	      0.96647043	      1.43593572	      1.15705855	      1.16342281	      0.91675436	      1.09354162	      1.04656276	      1.12009296	      1.48488247	      0.63273396	      0.62407635
     67.00000000	      0.26800000	      1.01429370	      1.39001715	      0.90314549	      1.47472548	      0.93652707	      0.97140475	      1.08236754	      0.78765373	      1.06241917	      1.24171766	      1.22099732	      1.12164233	      0.81844113	      0.75513356	      1.22939849	      1.07972560	      1.17538904	      0.99693898	      1.02993599	      1.22596672	      0.76373222	      1.33771711	      0.75213249	      0.86058178	      1.23925037	      1.30690653	      0.96564109	      1.43350564	      1.15762701	      1.16370775	      0.91984365	      1.09577936	      1.04548773	      1.11925212	      1.48392864	      0.63235994	      0.62438488
     68.00000000	      0.27200000	      1.01452537	      1.38931918	      0.90089395	      1.47391201	      0.93850734	      0.97392418	      1.07995874	      0.78775233	      1.06072590	      1.23894921	      1.22029710	      1.12125392	      0.81950888	      0.75724281	      1.22591302	      1.07854936	      1.16861469	      0.99859520	      1.03115148	      1.22460407	      0.76375635	      1.33708312	      0.75233836	      0.86324477	      1.23915982	      1.30662521	      0.96479240	      1.43100944	      1.15820101	      1.16399128	      0.92300659	      1.09805793	      1.04438830	      1.11839150	      1.48293354	      0.63199841	      0.62471934
     69.00000000	      0.27600000	      1.01475747	      1.38859573	      0.89870755	      1.47305020	      0.94052584	      0.97656955	      1.07752769	      0.78788102	      1.05901991	      1.23614748	      1.21954861	      1.12088915	      0.82063352	      0.75941045	      1.22244365	      1.07736518	      1.16187772	      1.00031182	      1.03243136	      1.22323471	      0.76379669	      1.33641799	      0.75255246	      0.86593187	      1.23903353	      1.30630391	      0.96392605	      1.42845478	      1.15877102	      1.16426491	      0.92621983	      1.10035544	      1.04327436	      1.11751875	      1.48188836	      0.63164871	      0.62507927
     70.00000000	      0.28000000	      1.01498697	      1.38784438	      0.89659074	      1.47212817	      0.94257852	      0.97933316	      1.07507601	      0.78804294	      1.05730243	      1.23330911	      1.21875261	      1.12054422	      0.82181955	      0.76164164	      1.21899205	      1.07617399	      1.15517832	      1.00209223	      1.03377932	      1.22185983	      0.76385244	      1.33571363	      0.75277545	      0.86864270	      1.23887085	      1.30594301	      0.96304395	      1.42584792	      1.15932751	      1.16452022	      0.92945984	      1.10265043	      1.04215432	      1.11664006	      1.48078224	      0.63130973	      0.62546403
     71.00000000	      0.28400000	      1.01521055	      1.38706200	      0.89454749	      1.47113273	      0.94466157	      0.98220692	      1.07260514	      0.78824187	      1.05557450	      1.23042965	      1.21790958	      1.12021511	      0.82307239	      0.76394298	      1.21555881	      1.07497655	      1.14851454	      1.00394077	      1.03519999	      1.22048055	      0.76392305	      1.33496276	      0.75300811	      0.87137768	      1.23867112	      1.30554267	      0.96214821	      1.42319362	      1.15986099	      1.16474885	      0.93270303	      1.10492195	      1.04103505	      1.11576017	      1.47960234	      0.63097994	      0.62587287
     72.00000000	      0.28800000	      1.01542464	      1.38624478	      0.89258121	      1.47004933	      0.94677146	      0.98518258	      1.07011630	      0.78848216	      1.05383698	      1.22750354	      1.21701968	      1.11989755	      0.82439859	      0.76632259	      1.21214379	      1.07377348	      1.14188273	      1.00586293	      1.03669883	      1.21909785	      0.76400824	      1.33415878	      0.75325136	      0.87413802	      1.23843362	      1.30510284	      0.96124108	      1.42049516	      1.16036208	      1.16494254	      0.93592601	      1.10714963	      1.03992201	      1.11488237	      1.47833393	      0.63065739	      0.62630491
     73.00000000	      0.29200000	      1.01562547	      1.38538822	      0.89069472	      1.46886219	      0.94890496	      0.98825197	      1.06761057	      0.78876892	      1.05209057	      1.22452405	      1.21608280	      1.11958693	      0.82580591	      0.76879003	      1.20874524	      1.07256531	      1.13527764	      1.00786520	      1.03828234	      1.21771265	      0.76410797	      1.33329571	      0.75350626	      0.87692574	      1.23815763	      1.30462325	      0.96032495	      1.41775431	      1.16082144	      1.16509311	      0.93910566	      1.10931379	      1.03881924	      1.11400868	      1.47696047	      0.63033983	      0.62675915
     74.00000000	      0.29600000	      1.01580905	      1.38448716	      0.88889023	      1.46755429	      0.95105920	      0.99140720	      1.06508890	      0.78910809	      1.05033585	      1.22148334	      1.21509853	      1.11927823	      0.82730330	      0.77135680	      1.20536160	      1.07135245	      1.12869272	      1.00995500	      1.03995783	      1.21632573	      0.76422244	      1.33236803	      0.75377402	      0.87974360	      1.23784236	      1.30410345	      0.95940229	      1.41497134	      1.16122987	      1.16519245	      0.94221936	      1.11139546	      1.03772948	      1.11313983	      1.47546372	      0.63002468	      0.62723452
     75.00000000	      0.30000000	      1.01597129	      1.38353577	      0.88716924	      1.46610748	      0.95323161	      0.99464079	      1.06255213	      0.78950643	      1.04857327	      1.21837237	      1.21406621	      1.11896596	      0.82890097	      0.77403565	      1.20199047	      1.07013523	      1.12212052	      1.01214124	      1.04173397	      1.21493781	      0.76435202	      1.33137056	      0.75405602	      0.88259511	      1.23748698	      1.30354275	      0.95847564	      1.41214505	      1.16157827	      1.16523251	      0.94524507	      1.11337643	      1.03665430	      1.11227547	      1.47382382	      0.62970912	      0.62772988
     76.00000000	      0.30400000	      1.01610798	      1.38252763	      0.88553257	      1.46450245	      0.95541991	      0.99794581	      1.06000085	      0.78997154	      1.04680317	      1.21518099	      1.21298497	      1.11864404	      0.83061037	      0.77684097	      1.19862921	      1.06891393	      1.11555305	      1.01443311	      1.04362002	      1.21354946	      0.76449734	      1.33029832	      0.75435382	      0.88548442	      1.23709061	      1.30294024	      0.95754754	      1.40927277	      1.16185763	      1.16520531	      0.94816155	      1.11523929	      1.03559419	      1.11141426	      1.47201945	      0.62939017	      0.62824403
     77.00000000	      0.30800000	      1.01621486	      1.38145567	      0.88398028	      1.46271887	      0.95762210	      1.00131596	      1.05743621	      0.79051202	      1.04502596	      1.21189797	      1.21185368	      1.11830580	      0.83244418	      0.77978868	      1.19527525	      1.06768877	      1.10898223	      1.01684137	      1.04562635	      1.21216120	      0.76465916	      1.32914631	      0.75466917	      0.88841622	      1.23665228	      1.30229479	      0.95662057	      1.40635044	      1.16205906	      1.16510286	      0.95094842	      1.11696742	      1.03454874	      1.11055400	      1.47002789	      0.62906472	      0.62877575
     78.00000000	      0.31200000	      1.01628766	      1.38031226	      0.88251164	      1.46073532	      0.95983636	      1.00474557	      1.05485884	      0.79113726	      1.04324195	      1.20851104	      1.21067108	      1.11794384	      0.83441628	      0.78289614	      1.19192628	      1.06645995	      1.10240036	      1.01937725	      1.04776422	      1.21077345	      0.76483848	      1.32790941	      0.75500404	      0.89139568	      1.23617090	      1.30160502	      0.95569728	      1.40337265	      1.16217372	      1.16491716	      0.95358633	      1.11854497	      1.03351682	      1.10969188	      1.46782519	      0.62872967	      0.62932380
     79.00000000	      0.31600000	      1.01632215	      1.37908918	      0.88112517	      1.45852943	      0.96206098	      1.00822959	      1.05226965	      0.79185757	      1.04145140	      1.20500700	      1.20943575	      1.11755006	      0.83654169	      0.78618181	      1.18858056	      1.06522766	      1.09580067	      1.02205282	      1.05004575	      1.20938655	      0.76503647	      1.32658214	      0.75536063	      0.89442824	      1.23564531	      1.30086930	      0.95478020	      1.40033276	      1.16219287	      1.16464018	      0.95605698	      1.11995685	      1.03249671	      1.10882456	      1.46538627	      0.62838198	      0.62988700
     80.00000000	      0.32000000	      1.01631416	      1.37777769	      0.87981856	      1.45607789	      0.96429428	      1.01176348	      1.04966967	      0.79268419	      1.03965474	      1.20137182	      1.20814617	      1.11711554	      0.83883645	      0.78966547	      1.18523728	      1.06399221	      1.08917785	      1.02488072	      1.05248379	      1.20800079	      0.76525449	      1.32515855	      0.75574139	      0.89751947	      1.23507415	      1.30008572	      0.95387179	      1.39722296	      1.16210778	      1.16426378	      0.95834321	      1.12118869	      1.03148636	      1.10794843	      1.46268506	      0.62801875	      0.63046418
     81.00000000	      0.32400000	      1.01625964	      1.37636856	      0.87858873	      1.45335630	      0.96653436	      1.01534307	      1.04706012	      0.79362898	      1.03785246	      1.19759080	      1.20680078	      1.11663053	      0.84131754	      0.79336774	      1.18189678	      1.06275387	      1.08252870	      1.02787388	      1.05509191	      1.20661641	      0.76549410	      1.32363201	      0.75614905	      0.90067494	      1.23445594	      1.29925209	      0.95297451	      1.39403447	      1.16190972	      1.16377974	      0.96042906	      1.12222675	      1.03048355	      1.10705976	      1.45969468	      0.62763737	      0.63105427
     82.00000000	      0.32800000	      1.01615473	      1.37485211	      0.87743181	      1.45034009	      0.96877937	      1.01896437	      1.04444256	      0.79470461	      1.03604527	      1.19364869	      1.20539799	      1.11608447	      0.84400255	      0.79730985	      1.17856100	      1.06151302	      1.07585245	      1.03104582	      1.05788402	      1.20523360	      0.76575705	      1.32199514	      0.75658664	      0.90389995	      1.23378897	      1.29836593	      0.95209071	      1.39075764	      1.16158996	      1.16317967	      0.96229975	      1.12305788	      1.02948609	      1.10615494	      1.45638758	      0.62723559	      0.63165626
     83.00000000	      0.33200000	      1.01599576	      1.37321830	      0.87634316	      1.44700346	      0.97102684	      1.02262334	      1.04181856	      0.79592468	      1.03423398	      1.18952996	      1.20393629	      1.11546596	      0.84691005	      0.80151372	      1.17523392	      1.06027016	      1.06915163	      1.03440974	      1.06087472	      1.20385256	      0.76604529	      1.32023968	      0.75705748	      0.90719938	      1.23307137	      1.29742448	      0.95122273	      1.38738224	      1.16113976	      1.16245506	      0.96394172	      1.12366949	      1.02849207	      1.10523064	      1.45273581	      0.62681160	      0.63226929
     84.00000000	      0.33600000	      1.01577933	      1.37145681	      0.87531735	      1.44332036	      0.97327387	      1.02631559	      1.03919016	      0.79730293	      1.03241966	      1.18521896	      1.20241428	      1.11476279	      0.85005860	      0.80600111	      1.17192124	      1.05902594	      1.06243208	      1.03797861	      1.06407840	      1.20247348	      0.76636095	      1.31835654	      0.75756521	      0.91057745	      1.23230107	      1.29642471	      0.95037284	      1.38389767	      1.16055038	      1.16159729	      0.96534256	      1.12404947	      1.02750002	      1.10428402	      1.44871134	      0.62636418	      0.63289261
     85.00000000	      0.34000000	      1.01550235	      1.36955724	      0.87434819	      1.43926464	      0.97551694	      1.03003612	      1.03656028	      0.79885365	      1.03060367	      1.18070023	      1.20083075	      1.11396202	      0.85346703	      0.81079360	      1.16863105	      1.05778118	      1.05570456	      1.04176477	      1.06750921	      1.20109657	      0.76670631	      1.31633586	      0.75811377	      0.91403756	      1.23147584	      1.29536336	      0.94954326	      1.38029336	      1.15981311	      1.16059767	      0.96649110	      1.12418621	      1.02650907	      1.10331287	      1.44428638	      0.62589273	      0.63352561
     86.00000000	      0.34400000	      1.01516212	      1.36750915	      0.87342874	      1.43481027	      0.97775177	      1.03377894	      1.03393178	      0.80059134	      1.02878772	      1.17595879	      1.19918474	      1.11305006	      0.85715378	      0.81591211	      1.16537383	      1.05653692	      1.04898331	      1.04577996	      1.07118106	      1.19972211	      0.76708385	      1.31416710	      0.75870741	      0.91758201	      1.23059331	      1.29423701	      0.94873617	      1.37655900	      1.15891934	      1.15944752	      0.96737728	      1.12406859	      1.02551915	      1.10231583	      1.43943380	      0.62539741	      0.63416782
     87.00000000	      0.34800000	      1.01475633	      1.36530231	      0.87255130	      1.42993173	      0.97997317	      1.03753671	      1.03130830	      0.80253047	      1.02697390	      1.17098044	      1.19747563	      1.11201278	      0.86113686	      0.82137663	      1.16216257	      1.05529445	      1.04228766	      1.05003425	      1.07510686	      1.19835040	      0.76749616	      1.31183924	      0.75935062	      0.92121184	      1.22965103	      1.29304208	      0.94795371	      1.37268499	      1.15786062	      1.15813829	      0.96799218	      1.12368598	      1.02453109	      1.10129244	      1.43412753	      0.62487915	      0.63481895
     88.00000000	      0.35200000	      1.01428317	      1.36292683	      0.87170749	      1.42460438	      0.98217498	      1.04130038	      1.02869400	      0.80468526	      1.02516476	      1.16575212	      1.19570322	      1.11083569	      0.86543365	      0.82720547	      1.15901281	      1.05405535	      1.03564166	      1.05453624	      1.07929834	      1.19698186	      0.76794593	      1.30934098	      0.76004818	      0.92492661	      1.22864650	      1.29177492	      0.94719801	      1.36866282	      1.15662874	      1.15666160	      0.96832797	      1.12302827	      1.02354679	      1.10024334	      1.42834305	      0.62433980	      0.63547883
     89.00000000	      0.35600000	      1.01374135	      1.36037338	      0.87088824	      1.41880493	      0.98434993	      1.04505881	      1.02609388	      0.80706937	      1.02336331	      1.16026227	      1.19386778	      1.10950416	      0.87005982	      0.83341493	      1.15594258	      1.05282147	      1.02907445	      1.05929256	      1.08376555	      1.19561699	      0.76843596	      1.30666107	      0.76080503	      0.92872423	      1.22757724	      1.29043192	      0.94647120	      1.36448546	      1.15521584	      1.15500944	      0.96837787	      1.12208594	      1.02256927	      1.09917032	      1.42205789	      0.62378212	      0.63614747
     90.00000000	      0.36000000	      1.01313014	      1.35763343	      0.87008383	      1.41251194	      0.98648959	      1.04879845	      1.02351352	      0.80969557	      1.02157309	      1.15450125	      1.19197016	      1.10800364	      0.87502936	      0.84001864	      1.15297237	      1.05159504	      1.02261996	      1.06430732	      1.08851665	      1.19425641	      0.76896906	      1.30378863	      0.76162627	      0.93260071	      1.22644087	      1.28900954	      0.94577539	      1.36014785	      1.15361452	      1.15317431	      0.96813612	      1.12085012	      1.02160276	      1.09807644	      1.41525223	      0.62320985	      0.63682502
     91.00000000	      0.36400000	      1.01244946	      1.35469950	      0.86928398	      1.40570625	      0.98858429	      1.05250302	      1.02095932	      0.81257531	      1.01979823	      1.14846176	      1.19001188	      1.10631996	      0.88035381	      0.84702699	      1.15012497	      1.05037866	      1.01631681	      1.06958173	      1.09355702	      1.19290088	      0.76954800	      1.30071361	      0.76251704	      0.93655010	      1.22523522	      1.28750449	      0.94511276	      1.35564735	      1.15181805	      1.15114943	      0.96759795	      1.11931272	      1.02065271	      1.09696601	      1.40790956	      0.62262771	      0.63751176
     92.00000000	      0.36800000	      1.01169990	      1.35156545	      0.86847780	      1.39837239	      0.99062339	      1.05615332	      1.01843844	      0.81571831	      1.01804342	      1.14213933	      1.18799521	      1.10443971	      0.88604176	      0.85444641	      1.14742511	      1.04917525	      1.01020789	      1.07511364	      1.09888905	      1.19155129	      0.77017549	      1.29742728	      0.76348244	      0.94056422	      1.22395843	      1.28591384	      0.94448547	      1.35098423	      1.14982054	      1.14892897	      0.96675962	      1.11746659	      1.01972582	      1.09584468	      1.40001733	      0.62204144	      0.63820810
     93.00000000	      0.37200000	      1.01088273	      1.34822676	      0.86765395	      1.39049805	      0.99259486	      1.05972706	      1.01595892	      0.81913219	      1.01631397	      1.13553277	      1.18592328	      1.10235063	      0.89209815	      0.86227868	      1.14489916	      1.04798819	      1.00433986	      1.08089739	      1.10451149	      1.19020871	      0.77085405	      1.29392270	      0.76452740	      0.94463267	      1.22260908	      1.28423515	      0.94389579	      1.34616205	      1.14761710	      1.14650825	      0.96561839	      1.11530568	      1.01882995	      1.09471931	      1.39156764	      0.62145776	      0.63891454
     94.00000000	      0.37600000	      1.01000001	      1.34468082	      0.86680063	      1.38207559	      0.99448571	      1.06319878	      1.01352950	      0.82282179	      1.01461582	      1.12864461	      1.18380015	      1.10004203	      0.89852366	      0.87052015	      1.14257464	      1.04682129	      0.99876220	      1.08692302	      1.11041903	      1.18887432	      0.77158596	      1.29019536	      0.76565653	      0.94874267	      1.22118630	      1.28246665	      0.94334606	      1.34118804	      1.14520415	      1.14388407	      0.96417264	      1.11282533	      1.01797400	      1.09359795	      1.38255795	      0.62088432	      0.63963168
     95.00000000	      0.38000000	      1.00905452	      1.34092725	      0.86590568	      1.37310256	      0.99628200	      1.06653999	      1.01115982	      0.82678877	      1.01295557	      1.12148165	      1.18163088	      1.09750529	      0.90531407	      0.87916147	      1.14047982	      1.04567872	      0.99352714	      1.09317622	      1.11660167	      1.18754950	      0.77237321	      1.28624367	      0.76687395	      0.95287906	      1.21968994	      1.28060739	      0.94283872	      1.33607348	      1.14257959	      1.14105494	      0.96242190	      1.11002247	      1.01716773	      1.09248968	      1.37299175	      0.62032963	      0.64036017
     96.00000000	      0.38400000	      1.00804983	      1.33696814	      0.86495666	      1.36358218	      0.99796896	      1.06971933	      1.00886024	      0.83103109	      1.01134029	      1.11405533	      1.17942167	      1.09473435	      0.91245971	      0.88818672	      1.13864283	      1.04456510	      0.98868742	      1.09963795	      1.12304472	      1.18623573	      0.77321734	      1.28206957	      0.76818313	      0.95702430	      1.21812072	      1.27865740	      0.94237634	      1.33083383	      1.13974312	      1.13802139	      0.96036702	      1.10689595	      1.01642156	      1.09140439	      1.36287923	      0.61980294	      0.64110071
     97.00000000	      0.38800000	      1.00699023	      1.33280837	      0.86394090	      1.35352486	      0.99953155	      1.07270289	      1.00664187	      0.83554249	      1.00977778	      1.10638223	      1.17717985	      1.09172628	      0.91994437	      0.89757284	      1.13709127	      1.04348542	      0.98429597	      1.10628424	      1.12972773	      1.18493464	      0.77411946	      1.27767905	      0.76958669	      0.96115854	      1.21648032	      1.27661790	      0.94196168	      1.32548890	      1.13669646	      1.13478623	      0.95801026	      1.10344688	      1.01574627	      1.09035259	      1.35223781	      0.61931415	      0.64185401
     98.00000000	      0.39200000	      1.00588074	      1.32845577	      0.86284568	      1.34294751	      1.00095418	      1.07545463	      1.00451641	      0.84031201	      1.00827632	      1.09848446	      1.17491402	      1.08848180	      0.92774549	      0.90728912	      1.13585105	      1.04244498	      0.98040451	      1.11308607	      1.13662472	      1.18364796	      0.77508014	      1.27308259	      0.77108618	      0.96525965	      1.21477154	      1.27449141	      0.94159770	      1.32006280	      1.13344360	      1.13135478	      0.95535552	      1.09967888	      1.01515266	      1.08934508	      1.34109262	      0.61887357	      0.64262078
     99.00000000	      0.39600000	      1.00472701	      1.32392136	      0.86165827	      1.33187489	      1.00222135	      1.07793696	      1.00249613	      0.84532362	      1.00684457	      1.09038995	      1.17263401	      1.08500579	      0.93583322	      0.91729682	      1.13494620	      1.04144970	      0.97706218	      1.12000936	      1.14370382	      1.18237750	      0.77609937	      1.26829557	      0.77268187	      0.96930344	      1.21299838	      1.27228188	      0.94128760	      1.31458373	      1.12999102	      1.12773514	      0.95240841	      1.09559841	      1.01465117	      1.08839262	      1.32947680	      0.61849175	      0.64340170
    100.00000000	      0.40000000	      1.00353527	      1.31921943	      0.86036613	      1.32033950	      1.00331782	      1.08011139	      1.00059368	      0.85055582	      1.00549184	      1.08213272	      1.17035096	      1.08130779	      0.94417028	      0.92754899	      1.13439774	      1.04050551	      0.97431429	      1.12701508	      1.15092728	      1.18112510	      0.77717653	      1.26333846	      0.77437258	      0.97326383	      1.21116613	      1.26999483	      0.94103489	      1.30908368	      1.12634785	      1.12393829	      0.94917647	      1.09121504	      1.01425149	      1.08750559	      1.31743163	      0.61817923	      0.64419738
    101.00000000	      0.40400000	      1.00231216	      1.31436758	      0.85895697	      1.30838275	      1.00422926	      1.08193934	      0.99882201	      0.85598170	      1.00422745	      1.07375304	      1.16807725	      1.07740243	      0.95271171	      0.93799042	      1.13422302	      1.03961869	      0.97220095	      1.13405940	      1.15825151	      1.17989258	      0.77831040	      1.25823699	      0.77615548	      0.97711312	      1.20928143	      1.26763742	      0.94084343	      1.30359791	      1.12252604	      1.11997826	      0.94566930	      1.08654165	      1.01396215	      1.08669358	      1.30500652	      0.61794623	      0.64500839
    102.00000000	      0.40800000	      1.00106470	      1.30938676	      0.85741894	      1.29605364	      1.00494213	      1.08338300	      0.99719407	      0.86156832	      1.00306107	      1.06529736	      1.16582649	      1.07330972	      0.96140552	      0.94855801	      1.13443479	      1.03879570	      0.97075608	      1.14109454	      1.16562735	      1.17868171	      0.77949914	      1.25302211	      0.77802593	      0.98082239	      1.20735228	      1.26521852	      0.94071738	      1.29816433	      1.11854045	      1.11587217	      0.94189872	      1.08159468	      1.01379007	      1.08596503	      1.29225882	      0.61780237	      0.64583518
    103.00000000	      0.41200000	      0.99980005	      1.30430113	      0.85574075	      1.28340958	      1.00544439	      1.08440634	      0.99572279	      0.86727752	      1.00200237	      1.05681825	      1.16361343	      1.06905530	      0.97019220	      0.95918101	      1.13504108	      1.03804311	      0.97000511	      1.14806819	      1.17300048	      1.17749415	      0.78074034	      1.24772980	      0.77997732	      0.98436181	      1.20538803	      1.26274868	      0.94066133	      1.29282269	      1.11440888	      1.11164025	      0.93787882	      1.07639421	      1.01374020	      1.08532683	      1.27925341	      0.61775631	      0.64667813
    104.00000000	      0.41600000	      0.99852543	      1.29913794	      0.85391178	      1.27051575	      1.00572570	      1.08497603	      0.99442079	      0.87306579	      1.00106099	      1.04837404	      1.16145384	      1.06467050	      0.97900586	      0.96978188	      1.13604382	      1.03736751	      0.96996526	      1.15492552	      1.18031202	      1.17633137	      0.78203100	      1.24240078	      0.78200105	      0.98770121	      1.20339934	      1.26024019	      0.94068019	      1.28761378	      1.11015206	      1.10730572	      0.93362613	      1.07096405	      1.01381510	      1.08478398	      1.26606210	      0.61781542	      0.64753746
    105.00000000	      0.42000000	      0.99724793	      1.29392730	      0.85192220	      1.25744538	      1.00577807	      1.08506249	      0.99330017	      0.87888475	      1.00024639	      1.04002842	      1.15936431	      1.06019225	      0.98777489	      0.98027708	      1.13743890	      1.03677546	      0.97064483	      1.16160890	      1.18749914	      1.17519459	      0.78336765	      1.23707995	      0.78408642	      0.99081047	      1.20139811	      1.25770694	      0.94077921	      1.28257840	      1.10579358	      1.10289470	      0.92915956	      1.06533175	      1.01401465	      1.08433924	      1.25276292	      0.61798542	      0.64841328
    106.00000000	      0.42400000	      0.99597439	      1.28870185	      0.84976304	      1.24427805	      1.00559571	      1.08464073	      0.99237231	      0.88468184	      0.99956771	      1.03184978	      1.15736214	      1.05566286	      0.99642287	      0.99057823	      1.13921597	      1.03627337	      0.97204030	      1.16805873	      1.19449591	      1.17408474	      0.78474632	      1.23181577	      0.78622064	      0.99366009	      1.19939734	      1.25516433	      0.94096392	      1.27775647	      1.10135972	      1.09843597	      0.92450049	      1.05952846	      1.01433583	      1.08399294	      1.23943918	      0.61827012	      0.64930552
    107.00000000	      0.42800000	      0.99471125	      1.28349644	      0.84742632	      1.23109944	      1.00517548	      1.08369123	      0.99164768	      0.89040102	      0.99903360	      1.02391045	      1.15546503	      1.05112955	      1.00486984	      1.00059339	      1.14135732	      1.03586739	      0.97413847	      1.17421479	      1.20123416	      1.17300239	      0.78616267	      1.22665944	      0.78838897	      0.99622167	      1.19741098	      1.25262917	      0.94124004	      1.27318601	      1.09687928	      1.09396067	      0.91967262	      1.05358878	      1.01477254	      1.08374280	      1.22617844	      0.61867118	      0.65021400
    108.00000000	      0.43200000	      0.99346443	      1.27834768	      0.84490509	      1.21800101	      1.00451733	      1.08220059	      0.99113557	      0.89598356	      0.99865213	      1.01628577	      1.15369084	      1.04664389	      1.01303353	      1.01022890	      1.14383947	      1.03556343	      0.97691514	      1.18001677	      1.20764457	      1.17194766	      0.78761196	      1.22166395	      0.79057476	      0.99846839	      1.19545371	      1.25011938	      0.94161338	      1.26890225	      1.09238323	      1.08950194	      0.91470191	      1.04755049	      1.01531560	      1.08358386	      1.21307134	      0.61918792	      0.65113834
    109.00000000	      0.43600000	      0.99223927	      1.27329345	      0.84219346	      1.20507773	      1.00362390	      1.08016205	      0.99084389	      0.90136932	      0.99843062	      1.00905298	      1.15205729	      1.04226097	      1.02083092	      1.01939084	      1.14663246	      1.03536674	      0.98033577	      1.18540509	      1.21365721	      1.17092024	      0.78908914	      1.21688298	      0.79275970	      1.00037552	      1.19354075	      1.24765382	      0.94208964	      1.26493684	      1.08790439	      1.08509447	      0.90961635	      1.04145416	      1.01595286	      1.08350857	      1.20021033	      0.61981727	      0.65207805
    110.00000000	      0.44000000	      0.99104046	      1.26837243	      0.83928668	      1.19242736	      1.00250075	      1.07757581	      0.99077917	      0.90649745	      0.99837554	      1.00228996	      1.15058161	      1.03803842	      1.02817901	      1.02798583	      1.14970066	      1.03528223	      0.98435590	      1.19032179	      1.21920329	      1.16991928	      0.79058886	      1.21236974	      0.79492409	      1.00192077	      1.19168753	      1.24525196	      0.94267429	      1.26131716	      1.08347701	      1.08077400	      0.90444573	      1.03534260	      1.01666943	      1.08350693	      1.18768838	      0.62055389	      0.65303246
    111.00000000	      0.44400000	      0.98987203	      1.26362341	      0.83618116	      1.18014961	      1.00115654	      1.07444906	      0.99094601	      0.91130737	      0.99849227	      0.99607385	      1.14928020	      1.03403527	      1.03499782	      1.03592297	      1.15300355	      1.03531411	      0.98892265	      1.19471144	      1.22421577	      1.16894341	      0.79210546	      1.20817567	      0.79704714	      1.00308467	      1.18990940	      1.24293351	      0.94337230	      1.25806584	      1.07913618	      1.07657667	      0.89922126	      1.02926031	      1.01744806	      1.08356687	      1.17559751	      0.62139030	      0.65400083
    112.00000000	      0.44800000	      0.98873736	      1.25908473	      0.83287453	      1.16834332	      0.99960227	      1.07079581	      0.99134708	      0.91574061	      0.99878516	      0.99047954	      1.14816824	      1.03031070	      1.04120987	      1.04311544	      1.15649667	      1.03546584	      0.99397613	      1.19852184	      1.22863061	      1.16799072	      0.79363307	      1.20434920	      0.79910739	      1.00385084	      1.18822131	      1.24071805	      0.94418792	      1.25520034	      1.07491731	      1.07253840	      0.89397523	      1.02325276	      1.01826960	      1.08367457	      1.16402735	      0.62231726	      0.65498231
    113.00000000	      0.45200000	      0.98763923	      1.25479354	      0.82936566	      1.15710548	      0.99785129	      1.06663645	      0.99198314	      0.91974128	      0.99925744	      0.98557811	      1.14725932	      1.02692258	      1.04674359	      1.04948200	      1.16013275	      1.03574001	      0.99945111	      1.20170482	      1.23238770	      1.16705873	      0.79516555	      1.20093438	      0.80108319	      1.00420615	      1.18663739	      1.23862455	      0.94512445	      1.25273279	      1.07085545	      1.06869418	      0.88874060	      1.01736564	      1.01911362	      1.08381504	      1.15306361	      0.62332422	      0.65597597
    114.00000000	      0.45600000	      0.98657996	      1.25078509	      0.82565473	      1.14652895	      0.99591876	      1.06199702	      0.99285266	      0.92325752	      0.99991053	      0.98143509	      1.14656501	      1.02392604	      1.05153332	      1.05494850	      1.16386299	      1.03613831	      1.00527965	      1.20421703	      1.23543211	      1.16614447	      0.79669658	      1.19796962	      0.80295317	      1.00414087	      1.18517058	      1.23667090	      0.94618395	      1.25066993	      1.06698464	      1.06507728	      0.88355064	      1.01164409	      1.01995904	      1.08397265	      1.14278655	      0.62439986	      0.65698091
    115.00000000	      0.46000000	      0.98556149	      1.24709198	      0.82174329	      1.13670127	      0.99382137	      1.05690844	      0.99395182	      0.92624256	      1.00074485	      0.97810887	      1.14609456	      1.02137187	      1.05552116	      1.05944923	      1.16763841	      1.03666131	      1.01139227	      1.20602020	      1.23771462	      1.16524445	      0.79821960	      1.19548645	      0.80469683	      1.00364867	      1.18383228	      1.23487344	      0.94736699	      1.24901326	      1.06333714	      1.06171853	      0.87843843	      1.00613178	      1.02078500	      1.08413188	      1.13326960	      0.62553281	      0.65799625
    116.00000000	      0.46400000	      0.98458557	      1.24374351	      0.81763436	      1.12770167	      0.99157644	      1.05140548	      0.99527446	      0.92865583	      1.00175908	      0.97564901	      1.14585459	      1.01930503	      1.05865807	      1.06292820	      1.17141127	      1.03730844	      1.01772204	      1.20708234	      1.23919338	      1.16435479	      0.79972785	      1.19350835	      0.80629507	      1.00272663	      1.18263199	      1.23324650	      0.94867237	      1.24775946	      1.05994273	      1.05864554	      0.87343648	      1.00087008	      1.02157164	      1.08427807	      1.12457807	      0.62671228	      0.65902118
    117.00000000	      0.46800000	      0.98365392	      1.24076506	      0.81333255	      1.11960008	      0.98920165	      1.04552592	      0.99681191	      0.93046348	      1.00295025	      0.97409484	      1.14584876	      1.01776327	      1.06090479	      1.06534028	      1.17513612	      1.03807798	      1.02420579	      1.20737804	      1.23983423	      1.16347119	      0.80121438	      1.19204993	      0.80773068	      1.00137522	      1.18157698	      1.23180197	      0.95009689	      1.24690088	      1.05682804	      1.05588202	      0.86857625	      0.99589721	      1.02230100	      1.08439818	      1.11676810	      0.62792879	      0.66005503
    118.00000000	      0.47200000	      0.98276841	      1.23817753	      0.80884429	      1.11245541	      0.98671452	      1.03930959	      0.99855303	      0.93163974	      1.00431356	      0.97347413	      1.14607754	      1.01677590	      1.06223269	      1.06665208	      1.17877144	      1.03896678	      1.03078624	      1.20688842	      1.23961163	      1.16258908	      0.80267200	      1.19111638	      0.80898883	      0.99959819	      1.18067207	      1.23054896	      0.95163517	      1.24642616	      1.05401590	      1.05344720	      0.86388769	      0.99124743	      1.02295774	      1.08448145	      1.10988575	      0.62917470	      0.66109728
    119.00000000	      0.47600000	      0.98193114	      1.23599689	      0.80417795	      1.10631415	      0.98413194	      1.03279753	      1.00048412	      0.93216713	      1.00584237	      0.97380213	      1.14653803	      1.01636294	      1.06262437	      1.06684275	      1.18227938	      1.03997035	      1.03741383	      1.20560227	      1.23850927	      1.16170363	      0.80409339	      1.19070318	      0.81005749	      0.99740246	      1.17991937	      1.22949341	      0.95327952	      1.24632090	      1.05152484	      1.05135535	      0.85939880	      0.98695041	      1.02352982	      1.08451998	      1.10396625	      0.63044475	      0.66214760
    120.00000000	      0.48000000	      0.98114456	      1.23423378	      0.79934405	      1.10120898	      0.98146975	      1.02603113	      1.00258895	      0.93203705	      1.00752809	      0.97508088	      1.14722386	      1.01653435	      1.06207418	      1.06590454	      1.18562784	      1.04108271	      1.04404775	      1.20351592	      1.23652060	      1.16080985	      0.80547122	      1.19079610	      0.81092777	      0.99479807	      1.17931818	      1.22863785	      0.95501998	      1.24656820	      1.04936860	      1.04961541	      0.85513527	      0.98303053	      1.02400899	      1.08450915	      1.09903342	      0.63173631	      0.66320583
    121.00000000	      0.48400000	      0.98041150	      1.23289314	      0.79435538	      1.09715856	      0.97874264	      1.01905139	      1.00484889	      0.93125002	      1.00936030	      0.97729879	      1.14812518	      1.01728968	      1.06058845	      1.06384324	      1.18878991	      1.04229646	      1.05065665	      1.20063357	      1.23364880	      1.15990265	      0.80679823	      1.19137148	      0.81159426	      0.99179795	      1.17886489	      1.22798125	      0.95684435	      1.24714920	      1.04755576	      1.04823067	      0.85112003	      0.97950646	      1.02439117	      1.08444794	      1.09509905	      0.63304959	      0.66427205
    122.00000000	      0.48800000	      0.97973515	      1.23197404	      0.78922699	      1.09416566	      0.97596349	      1.01189819	      1.00724319	      0.92981591	      1.01132630	      0.98043064	      1.14922886	      1.01861792	      1.05818563	      1.06067836	      1.19174446	      1.04360276	      1.05721878	      1.19696755	      1.22990770	      1.15897691	      0.80806747	      1.19239654	      0.81205515	      0.98841787	      1.17855300	      1.22751892	      0.95873847	      1.24804337	      1.04608946	      1.04719870	      0.84737307	      0.97639075	      1.02467672	      1.08433908	      1.09216262	      0.63438761	      0.66534652
    123.00000000	      0.49200000	      0.97911908	      1.23146948	      0.78397621	      1.09221750	      0.97314341	      1.00460969	      1.00974856	      0.92775387	      1.01341189	      0.98443790	      1.15051877	      1.02049763	      1.05489628	      1.05644323	      1.19447607	      1.04499142	      1.06372152	      1.19253798	      1.22532124	      1.15802759	      0.80927243	      1.19383005	      0.81231238	      0.98467627	      1.17837333	      1.22724261	      0.96068644	      1.24922885	      1.04496730	      1.04651126	      0.84391118	      0.97368963	      1.02487042	      1.08418905	      1.09021109	      0.63575595	      0.66642973
    124.00000000	      0.49600000	      0.97856708	      1.23136644	      0.77862244	      1.09128560	      0.97029163	      0.99722181	      1.01234477	      0.92509175	      1.01560112	      0.98926948	      1.15197624	      1.02289738	      1.05076216	      1.05118465	      1.19697474	      1.04645106	      1.07016038	      1.18737330	      1.21992352	      1.15704978	      0.81040727	      1.19562298	      0.81237165	      0.98059416	      1.17831415	      1.22714067	      0.96267103	      1.25068244	      1.04418130	      1.04615444	      0.84074788	      0.97140295	      1.02498147	      1.08400796	      1.08921893	      0.63716245	      0.66752235
    125.00000000	      0.50000000	      0.97808308	      1.23164600	      0.77318691	      1.09132606	      0.96741537	      0.98976783	      1.01503536	      0.92186777	      1.01787668	      0.99486272	      1.15358061	      1.02577647	      1.04583646	      1.04496252	      1.19923558	      1.04796925	      1.07653762	      1.18150963	      1.21375830	      1.15603885	      0.81146701	      1.19771939	      0.81224224	      0.97619495	      1.17836162	      1.22719842	      0.96467418	      1.25237959	      1.04371808	      1.04610895	      0.83789346	      0.96952435	      1.02502314	      1.08380925	      1.08914834	      0.63861668	      0.66862525
    126.00000000	      0.50400000	      0.97767099	      1.23228357	      0.76769235	      1.09228026	      0.96451994	      0.98227805	      1.01780257	      0.91814261	      1.02022008	      1.00114475	      1.15530995	      1.02908582	      1.04018239	      1.03784900	      1.20125814	      1.04953274	      1.08286064	      1.17499068	      1.20687845	      1.15499049	      0.81244769	      1.20005730	      0.81193688	      0.97150432	      1.17850017	      1.22739852	      0.96667742	      1.25429420	      1.04355915	      1.04635043	      0.83535507	      0.96804158	      1.02501235	      1.08360924	      1.08994960	      0.64012928	      0.66973952
    127.00000000	      0.50800000	      0.97733455	      1.23324922	      0.76216268	      1.09407582	      0.96160878	      0.97477953	      1.02062278	      0.91397338	      1.02261202	      1.00803413	      1.15714177	      1.03276916	      1.03387220	      1.02992766	      1.20304590	      1.05112771	      1.08914256	      1.16786701	      1.19934520	      1.15390081	      0.81334658	      1.20256979	      0.81147138	      0.96655008	      1.17871293	      1.22772152	      0.96866250	      1.25639832	      1.04368132	      1.04685002	      0.83313698	      0.96693694	      1.02496904	      1.08342654	      1.09156170	      0.64171132	      0.67086639
    128.00000000	      0.51200000	      0.97707709	      1.23450821	      0.75662258	      1.09662801	      0.95868360	      0.96729593	      1.02347198	      0.90941869	      1.02503269	      1.01544255	      1.15905379	      1.03676434	      1.02698579	      1.02129147	      1.20458255	      1.05274000	      1.09544618	      1.16019568	      1.19122663	      1.15276647	      0.81416229	      1.20518604	      0.81086430	      0.96136192	      1.17898232	      1.22814643	      0.97061184	      1.25866182	      1.04405727	      1.04757492	      0.83124089	      0.96618799	      1.02491539	      1.08328130	      1.09391313	      0.64337356	      0.67200729
    129.00000000	      0.51600000	      0.97690138	      1.23602148	      0.75109714	      1.09984126	      0.95574458	      0.95984738	      1.02632616	      0.90454133	      1.02746212	      1.02327684	      1.16102466	      1.04100479	      1.01960932	      1.01204240	      1.20591868	      1.05435535	      1.10179862	      1.15203897	      1.18259718	      1.15158474	      0.81489492	      1.20783256	      0.81013646	      0.95597121	      1.17929050	      1.22865130	      0.97250913	      1.26105206	      1.04465617	      1.04848910	      0.82966621	      0.96576826	      1.02487501	      1.08319446	      1.09692278	      0.64512573	      0.67316376
    130.00000000	      0.52000000	      0.97680947	      1.23774640	      0.74561143	      1.10361122	      0.95279061	      0.95245037	      1.02916179	      0.89940693	      1.02988053	      1.03144083	      1.16303468	      1.04542107	      1.01183312	      1.00228849	      1.20704259	      1.05595969	      1.10820643	      1.14346415	      1.17353582	      1.15035357	      0.81554615	      1.21043445	      0.80931048	      0.95041070	      1.17961994	      1.22921383	      0.97433977	      1.26353375	      1.04544443	      1.04955408	      0.82841046	      0.96564808	      1.02487198	      1.08318692	      1.10050115	      0.64697593	      0.67433749
    131.00000000	      0.52400000	      0.97680249	      1.23963744	      0.74019021	      1.10782595	      0.94981920	      0.94511771	      1.03195621	      0.89408256	      1.03226882	      1.03983738	      1.16506638	      1.04994235	      1.00375007	      0.99214223	      1.20796280	      1.05753935	      1.11466843	      1.13454188	      1.16412427	      1.14907167	      0.81611920	      1.21291663	      0.80841024	      0.94471412	      1.17995385	      1.22981196	      0.97609128	      1.26606883	      1.04638642	      1.05072967	      0.82746946	      0.96579529	      1.02493000	      1.08327873	      1.10455170	      0.64893012	      0.67553027
    132.00000000	      0.52800000	      0.97688053	      1.24164706	      0.73485753	      1.11236921	      0.94682714	      0.93785856	      1.03468781	      0.88863522	      1.03460828	      1.04837020	      1.16710498	      1.05449796	      0.99545347	      0.98171830	      1.20868805	      1.05908130	      1.12117578	      1.12534521	      1.15444602	      1.14773854	      0.81661887	      1.21520523	      0.80746036	      0.93891583	      1.18027660	      1.23042442	      0.97775360	      1.26861675	      1.04744522	      1.05197477	      0.82683756	      0.96617607	      1.02507152	      1.08348835	      1.10897234	      0.65099179	      0.67674394
    133.00000000	      0.53200000	      0.97704260	      1.24372653	      0.72963648	      1.11712196	      0.94381044	      0.93067848	      1.03733710	      0.88313041	      1.03688171	      1.05694558	      1.16913872	      1.05901880	      0.98703515	      0.97113100	      1.20922591	      1.06057334	      1.12770854	      1.11594851	      1.14458441	      1.14635451	      0.81705139	      1.21722886	      0.80648565	      0.93305036	      1.18057412	      1.23103123	      0.97931933	      1.27113486	      1.04858341	      1.05324820	      0.82650776	      0.96675561	      1.02531705	      1.08383203	      1.11365721	      0.65316173	      0.67798041
    134.00000000	      0.53600000	      0.97728657	      1.24582694	      0.72454892	      1.12196482	      0.94076462	      0.92357959	      1.03988624	      0.87763080	      1.03907315	      1.06547397	      1.17115906	      1.06343860	      0.97858362	      0.96049316	      1.20958244	      1.06200428	      1.13423827	      1.10642569	      1.13462105	      1.14492076	      0.81742428	      1.21891993	      0.80551060	      0.92715191	      1.18083416	      1.23161411	      0.98078380	      1.27357913	      1.04976378	      1.05450946	      0.82647171	      0.96749874	      1.02568451	      1.08432332	      1.11849853	      0.65543811	      0.67924158
    135.00000000	      0.54000000	      0.97760919	      1.24790010	      0.71961519	      1.12678039	      0.93768493	      0.91656075	      1.04231917	      0.87219505	      1.04116828	      1.07387127	      1.17316065	      1.06769505	      0.97018236	      0.94991224	      1.20976222	      1.06336408	      1.14072708	      1.09684959	      1.12463440	      1.14343925	      0.81774611	      1.22021595	      0.80455886	      0.92125392	      1.18104649	      1.23215682	      0.98214508	      1.27590503	      1.05095009	      1.05571951	      0.82671977	      0.96837054	      1.02618877	      1.08497264	      1.12338864	      0.65781658	      0.68052932
    136.00000000	      0.54400000	      0.97800617	      1.24989948	      0.71485397	      1.13145546	      0.93456653	      0.90961786	      1.04462284	      0.86687679	      1.04315452	      1.08206000	      1.17514124	      1.07173076	      0.96190829	      0.93948945	      1.20976832	      1.06464407	      1.14712917	      1.08729029	      1.11469846	      1.14191276	      0.81802624	      1.22106067	      0.80365284	      0.91538855	      1.18120307	      1.23264546	      0.98340381	      1.27806865	      1.05210763	      1.05684141	      0.82724089	      0.96933678	      1.02684132	      1.08578710	      1.12822197	      0.66029061	      0.68184549
    137.00000000	      0.54800000	      0.97847230	      1.25178113	      0.71028212	      1.13588303	      0.93140472	      0.90274412	      1.04678653	      0.86172389	      1.04502127	      1.08997008	      1.17710134	      1.07549400	      0.95383065	      0.92931788	      1.20960237	      1.06583684	      1.15339241	      1.07781405	      1.10488122	      1.14034472	      0.81827451	      1.22140515	      0.80281331	      0.90958624	      1.18129804	      1.23306852	      0.98456301	      1.28002786	      1.05320389	      1.05784102	      0.82802251	      0.97036440	      1.02765012	      1.08677041	      1.13289707	      0.66285198	      0.68319189
    138.00000000	      0.55200000	      0.97900156	      1.25350443	      0.70591460	      1.13996421	      0.92819507	      0.89593054	      1.04880222	      0.85677796	      1.04675993	      1.09753949	      1.17904386	      1.07893925	      0.94601008	      0.91948097	      1.20926523	      1.06693653	      1.15946027	      1.06848230	      1.09524446	      1.13873921	      0.81850097	      1.22120871	      0.80205908	      0.90387527	      1.18132771	      1.23341706	      0.98562775	      1.28174352	      1.05420900	      1.05868747	      0.82905050	      0.97142177	      1.02861955	      1.08792288	      1.13731846	      0.66549121	      0.68457028
    139.00000000	      0.55600000	      0.97958733	      1.25503288	      0.70176441	      1.14360987	      0.92493364	      0.88916634	      1.05066449	      0.85207370	      1.04836407	      1.10471459	      1.18097357	      1.08202756	      0.93849812	      0.91005160	      1.20875595	      1.06793874	      1.16527406	      1.05935074	      1.08584253	      1.13710078	      0.81871549	      1.22043964	      0.80140676	      0.89828145	      1.18129042	      1.23368457	      0.98660481	      1.28318074	      1.05509615	      1.05935369	      0.83030905	      0.97247910	      1.02975054	      1.08924167	      1.14139845	      0.66819815	      0.68598233
    140.00000000	      0.56000000	      0.98022259	      1.25633470	      0.69784259	      1.14674205	      0.92161709	      0.88243956	      1.05237052	      0.84763949	      1.04982901	      1.11145031	      1.18289659	      1.08472679	      0.93133693	      0.90109131	      1.20807390	      1.06884034	      1.17077522	      1.05046854	      1.07672207	      1.13543436	      0.81892748	      1.21907583	      0.80087057	      0.89282780	      1.18118644	      1.23386698	      0.98750226	      1.28430992	      1.05584202	      1.05981677	      0.83178065	      0.97350862	      1.03104074	      1.09072093	      1.14505866	      0.67096252	      0.68742970
    141.00000000	      0.56400000	      0.98090005	      1.25738334	      0.69415822	      1.14929528	      0.91824294	      0.87573772	      1.05391995	      0.84349693	      1.05115243	      1.11771012	      1.18481978	      1.08701162	      0.92455944	      0.89265012	      1.20721791	      1.06963977	      1.17590747	      1.04187792	      1.06792177	      1.13374507	      0.81914561	      1.21710513	      0.80046219	      0.88753441	      1.18101772	      1.23396247	      0.98832903	      1.28510777	      1.05642695	      1.06005825	      0.83344611	      0.97448492	      1.03248480	      1.09235217	      1.14823142	      0.67377438	      0.68891397
    142.00000000	      0.56800000	      0.98161241	      1.25815783	      0.69071851	      1.15121666	      0.91480945	      0.86904846	      1.05531456	      0.83966146	      1.05233367	      1.12346583	      1.18675015	      1.08886356	      0.91818963	      0.88476638	      1.20618682	      1.07033669	      1.18061891	      1.03361371	      1.05947246	      1.13203807	      0.81937756	      1.21452559	      0.80019072	      0.88241829	      1.18078771	      1.23397124	      0.98909448	      1.28555793	      1.05683522	      1.06006436	      0.83528464	      0.97538509	      1.03407468	      1.09412460	      1.15086075	      0.67662461	      0.69043669
    143.00000000	      0.57200000	      0.98235244	      1.25864303	      0.68752884	      1.15246753	      0.91131615	      0.86236034	      1.05655779	      0.83614266	      1.05337384	      1.12869730	      1.18869431	      1.09027074	      0.91224309	      0.87746727	      1.20497948	      1.07093197	      1.18486368	      1.02570326	      1.05139736	      1.13031843	      0.81962980	      1.21134540	      0.80006262	      0.87749340	      1.18050106	      1.23389534	      0.98980801	      1.28565153	      1.05705513	      1.05982611	      0.83727407	      0.97618902	      1.03579997	      1.09602542	      1.15290318	      0.67950516	      0.69199939
    144.00000000	      0.57600000	      0.98311317	      1.25882972	      0.68459282	      1.15302292	      0.90776378	      0.85566348	      1.05765581	      0.83294425	      1.05427571	      1.13339205	      1.19065793	      1.09122774	      0.90672773	      0.87076931	      1.20359577	      1.07142753	      1.18860338	      1.01816655	      1.04371230	      1.12859091	      0.81990750	      1.20758279	      0.80008174	      0.87277069	      1.18016342	      1.23373839	      0.99047871	      1.28538730	      1.05707906	      1.05933932	      0.83939105	      0.97687960	      1.03764821	      1.09804018	      1.15432810	      0.68240937	      0.69360354
    145.00000000	      0.58000000	      0.98388798	      1.25871453	      0.68191239	      1.15287171	      0.90415440	      0.84895027	      1.05861498	      0.83006694	      1.05504290	      1.13754478	      1.19264538	      1.09173534	      0.90164456	      0.86467924	      1.20203555	      1.07182617	      1.19180811	      1.01101601	      1.03642657	      1.12685986	      0.82021442	      1.20326559	      0.80024938	      0.86825826	      1.17978117	      1.23350531	      0.99111506	      1.28477147	      1.05690347	      1.05860463	      0.84161144	      0.97744289	      1.03960520	      1.10015306	      1.15511793	      0.68533206	      0.69525061
    146.00000000	      0.58400000	      0.98467066	      1.25829980	      0.67948786	      1.15201625	      0.90049158	      0.84221603	      1.05944315	      0.82750538	      1.05568058	      1.14115691	      1.19465933	      1.09180022	      0.89698862	      0.85919471	      1.20029887	      1.07213149	      1.19445696	      1.00425741	      1.02954281	      1.12512903	      0.82055293	      1.19843072	      0.80056436	      0.86396155	      1.17936120	      1.23320209	      0.99172469	      1.28381732	      1.05652884	      1.05762729	      0.84391076	      0.97786845	      1.04165519	      1.10234712	      1.15526786	      0.68826955	      0.69694200
    147.00000000	      0.58800000	      0.98545546	      1.25759323	      0.67731790	      1.15047182	      0.89678048	      0.83545944	      1.06014882	      0.82525142	      1.05619473	      1.14423608	      1.19670052	      1.09143466	      0.89274974	      0.85430539	      1.19838698	      1.07234772	      1.19653856	      0.99789003	      1.02305845	      1.12340150	      0.82092404	      1.19312342	      0.80102312	      0.85988353	      1.17891067	      1.23283551	      0.99231423	      1.28254453	      1.05595954	      1.05641705	      0.84626468	      0.97814944	      1.04378119	      1.10460451	      1.15478538	      0.69121960	      0.69867909
    148.00000000	      0.59200000	      0.98623708	      1.25660753	      0.67539964	      1.14826575	      0.89302788	      0.82868300	      1.06074040	      0.82329376	      1.05659202	      1.14679564	      1.19876766	      1.09065622	      0.88891340	      0.84999390	      1.19630118	      1.07247955	      1.19805079	      0.99190729	      1.01696577	      1.12167955	      0.82132752	      1.18739644	      0.80161986	      0.85602504	      1.17843684	      1.23241292	      0.99288921	      1.28097822	      1.05520365	      1.05498786	      0.84864953	      0.97828285	      1.04596505	      1.10690660	      1.15368951	      0.69418128	      0.70046320
    149.00000000	      0.59600000	      0.98701069	      1.25535988	      0.67372871	      1.14543637	      0.88924228	      0.82189324	      1.06122721	      0.82161848	      1.05687923	      1.14885414	      1.20085738	      1.08948737	      0.88546169	      0.84623690	      1.19404365	      1.07253204	      1.19900052	      0.98629753	      1.01125276	      1.11996463	      0.82176205	      1.18130898	      0.80234669	      0.85238499	      1.17794690	      1.23194203	      0.99345404	      1.27914794	      1.05427270	      1.05335750	      0.85104281	      0.97826950	      1.04818768	      1.10923416	      1.15200975	      0.69715474	      0.70229555
    150.00000000	      0.60000000	      0.98777183	      1.25387138	      0.67229925	      1.14203157	      0.88543381	      0.81510078	      1.06161751	      0.82020966	      1.05706388	      1.15043481	      1.20296432	      1.08795504	      0.88237348	      0.84300578	      1.19161728	      1.07251043	      1.19940301	      0.98104434	      1.00590369	      1.11825734	      0.82222539	      1.17492557	      0.80319385	      0.84896072	      1.17744781	      1.23143070	      0.99401207	      1.27708640	      1.05318137	      1.05154719	      0.85342368	      0.97811414	      1.05042919	      1.11156747	      1.14978484	      0.70014094	      0.70417729
    151.00000000	      0.60400000	      0.98851642	      1.25216635	      0.67110399	      1.13810812	      0.88161442	      0.80832024	      1.06191970	      0.81904942	      1.05715360	      1.15156502	      1.20508129	      1.08609021	      0.87962591	      0.84026798	      1.18902535	      1.07242015	      1.19928111	      0.97612795	      1.00089982	      1.11655746	      0.82271455	      1.16831475	      0.80414988	      0.84574823	      1.17694623	      1.23088683	      0.99456567	      1.27482827	      1.05194710	      1.04958110	      0.85577345	      0.97782528	      1.05266907	      1.11388644	      1.14706140	      0.70314142	      0.70610942
    152.00000000	      0.60800000	      0.98924071	      1.25027171	      0.67013436	      1.13372900	      0.87779737	      0.80156990	      1.06214155	      0.81811878	      1.05715556	      1.15227569	      1.20719960	      1.08392723	      0.87719436	      0.83798768	      1.18627165	      1.07226656	      1.19866465	      0.97152574	      0.99621957	      1.11486401	      0.82322601	      1.16154768	      0.80520189	      0.84274247	      1.17644846	      1.23031819	      0.99511635	      1.27240887	      1.05058970	      1.04748579	      0.85807592	      0.97741508	      1.05488634	      1.11617082	      1.14389236	      0.70615798	      0.70809282
    153.00000000	      0.61200000	      0.98994122	      1.24821616	      0.66938062	      1.12896243	      0.87399728	      0.79487129	      1.06229025	      0.81739780	      1.05707734	      1.15260071	      1.20930943	      1.08150319	      0.87505320	      0.83612674	      1.18336171	      1.07205501	      1.19758835	      0.96721292	      0.99183969	      1.11317535	      0.82375586	      1.15469659	      0.80633584	      0.83993754	      1.17596034	      1.22973239	      0.99566492	      1.26986301	      1.04913083	      1.04528961	      0.86031777	      0.97689895	      1.05705989	      1.11840042	      1.14033536	      0.70919249	      0.71012817
    154.00000000	      0.61600000	      0.99061479	      1.24602946	      0.66883202	      1.12387987	      0.87022980	      0.78824841	      1.06237193	      0.81686592	      1.05692615	      1.15257619	      1.21140025	      1.07885698	      0.87317620	      0.83464519	      1.18030122	      1.07179067	      1.19609233	      0.96316363	      0.98773551	      1.11148936	      0.82429996	      1.14783307	      0.80753687	      0.83732693	      1.17548730	      1.22913676	      0.99621165	      1.26722380	      1.04759345	      1.04302193	      0.86248881	      0.97629525	      1.05916877	      1.12055538	      1.13645104	      0.71224669	      0.71221600
    155.00000000	      0.62000000	      0.99125854	      1.24374159	      0.66847700	      1.11855414	      0.86651117	      0.78172699	      1.06239279	      0.81650245	      1.05670870	      1.15223967	      1.21346141	      1.07602829	      0.87153685	      0.83350276	      1.17709785	      1.07147851	      1.19421978	      0.95935124	      0.98388155	      1.10980357	      0.82485405	      1.14102625	      0.80878969	      0.83490365	      1.17503436	      1.22853835	      0.99675642	      1.26452171	      1.04600126	      1.04071249	      0.86458224	      0.97562471	      1.06119262	      1.12261661	      1.13230138	      0.71532211	      0.71435666
    156.00000000	      0.62400000	      0.99187001	      1.24138207	      0.66830358	      1.11305765	      0.86285786	      0.77533361	      1.06235812	      0.81628696	      1.05643204	      1.15162928	      1.21548260	      1.07305652	      0.87010934	      0.83265891	      1.17376066	      1.07112335	      1.19201725	      0.95574957	      0.98025195	      1.10811538	      0.82541381	      1.13434117	      0.81007892	      0.83266043	      1.17460614	      1.22794394	      0.99729880	      1.26178376	      1.04437808	      1.03839058	      0.86659469	      0.97490985	      1.06311211	      1.12456617	      1.12794807	      0.71842007	      0.71655032
    157.00000000	      0.62800000	      0.99244710	      1.23897931	      0.66829967	      1.10746085	      0.85928624	      0.76909503	      1.06227177	      0.81619939	      1.05610173	      1.15078290	      1.21745425	      1.06997986	      0.86886780	      0.83207354	      1.17030043	      1.07072948	      1.18953166	      0.95233329	      0.97682144	      1.10642218	      0.82597492	      1.12783740	      0.81138942	      0.83058986	      1.17420693	      1.22735998	      0.99783819	      1.25903324	      1.04274730	      1.03608442	      0.86852606	      0.97417428	      1.06490936	      1.12638767	      1.12345124	      0.72154164	      0.71879704
    158.00000000	      0.63200000	      0.99298812	      1.23656023	      0.66845353	      1.10183096	      0.85581233	      0.76303758	      1.06213910	      0.81622058	      1.05572382	      1.14973742	      1.21936784	      1.06683446	      0.86778746	      0.83170883	      1.16672885	      1.07030090	      1.18681060	      0.94907835	      0.97356525	      1.10472149	      0.82653301	      1.12156818	      0.81270659	      0.82868458	      1.17384067	      1.22679266	      0.99837382	      1.25628962	      1.04113139	      1.03382061	      0.87037903	      0.97344189	      1.06656834	      1.12806657	      1.11886838	      0.72468777	      0.72109677
    159.00000000	      0.63600000	      0.99349173	      1.23414985	      0.66875415	      1.09623105	      0.85245161	      0.75718678	      1.06196162	      0.81633200	      1.05530263	      1.14852811	      1.22121598	      1.06365389	      0.86684417	      0.83152682	      1.16305998	      1.06984088	      1.18390107	      0.94596263	      0.97046022	      1.10301111	      0.82708378	      1.11558001	      0.81401656	      0.82693745	      1.17351103	      1.22624790	      0.99890485	      1.25356882	      1.03955143	      1.03162369	      0.87215845	      0.97273605	      1.06807507	      1.12959042	      1.11425354	      0.72785926	      0.72344941
    160.00000000	      0.64000000	      0.99395694	      1.23177111	      0.66919159	      1.09071920	      0.84921889	      0.75156696	      1.06174281	      0.81651641	      1.05484216	      1.14718808	      1.22299248	      1.06046874	      0.86601514	      0.83149324	      1.15930891	      1.06935224	      1.18084842	      0.94296608	      0.96748478	      1.10128909	      0.82762290	      1.10991256	      0.81530638	      0.82534169	      1.17322136	      1.22573129	      0.99943038	      1.25088362	      1.03802677	      1.02951581	      0.87387049	      0.97207886	      1.06941786	      1.13094893	      1.10965666	      0.73105683	      0.72585487
    161.00000000	      0.64400000	      0.99438300	      1.22944473	      0.66975723	      1.08534780	      0.84612813	      0.74620095	      1.06148453	      0.81675762	      1.05434527	      1.14574781	      1.22469230	      1.05730632	      0.86527866	      0.83157538	      1.15549192	      1.06883711	      1.17769648	      0.94007276	      0.96461959	      1.09955386	      0.82814618	      1.10459891	      0.81656419	      0.82389103	      1.17297473	      1.22524814	      0.99994948	      1.24824422	      1.03657473	      1.02751648	      0.87552184	      0.97149037	      1.07058734	      1.13213406	      1.10512315	      0.73428120	      0.72831304
    162.00000000	      0.64800000	      0.99476934	      1.22718908	      0.67044392	      1.08016385	      0.84319264	      0.74110983	      1.06118506	      0.81704059	      1.05381400	      1.14423489	      1.22631147	      1.05419058	      0.86461458	      0.83174276	      1.15162707	      1.06829677	      1.17448655	      0.93726387	      0.96184738	      1.09780420	      0.82864948	      1.09966588	      0.81777926	      0.82257980	      1.17277389	      1.22480335	      1.00046127	      1.24565877	      1.03521033	      1.02564245	      0.87711893	      0.97098804	      1.07157652	      1.13313995	      1.10069349	      0.73753303	      0.73082386
    163.00000000	      0.65200000	      0.99511552	      1.22502017	      0.67124603	      1.07520762	      0.84042453	      0.73631271	      1.06084542	      0.81735160	      1.05324904	      1.14267372	      1.22784697	      1.05114209	      0.86400398	      0.83196676	      1.14773276	      1.06773211	      1.17125648	      0.93452963	      0.95915353	      1.09603923	      0.82912886	      1.09513463	      0.81894213	      0.82140293	      1.17262128	      1.22440145	      1.00096493	      1.24313396	      1.03394619	      1.02390763	      0.87866719	      0.97058621	      1.07238075	      1.13396286	      1.09640308	      0.74081302	      0.73338732
    164.00000000	      0.65600000	      0.99542116	      1.22295170	      0.67215948	      1.07051335	      0.83783498	      0.73182661	      1.06046396	      0.81767825	      1.05265047	      1.14108546	      1.22929657	      1.04817805	      0.86342994	      0.83222343	      1.14382736	      1.06714315	      1.16804188	      0.93186005	      0.95652789	      1.09425841	      0.82958059	      1.09102120	      0.82004460	      0.82035608	      1.17251900	      1.22404652	      1.00145972	      1.24067549	      1.03279240	      1.02232309	      0.88017048	      0.97029583	      1.07299758	      1.13460102	      1.09228221	      0.74412188	      0.73600345
    165.00000000	      0.66000000	      0.99568590	      1.22099509	      0.67318160	      1.06610911	      0.83543409	      0.72766636	      1.06003869	      0.81800969	      1.05201752	      1.13948799	      1.23065877	      1.04531246	      0.86287684	      0.83249073	      1.13993041	      1.06652968	      1.16487531	      0.92924799	      0.95395629	      1.09246152	      0.83000115	      1.08733712	      0.82107973	      0.81943553	      1.17246882	      1.22374221	      1.00194501	      1.23828849	      1.03175658	      1.02089717	      0.88163078	      0.97012431	      1.07342667	      1.13505452	      1.08835612	      0.74746033	      0.73867233
    166.00000000	      0.66400000	      0.99590943	      1.21915958	      0.67431103	      1.06201703	      0.83323080	      0.72384453	      1.05956744	      0.81833635	      1.05134878	      1.13789591	      1.23193265	      1.04255625	      0.86233129	      0.83274989	      1.13606097	      1.06589078	      1.16178596	      0.92668875	      0.95143435	      1.09064861	      0.83038732	      1.08408995	      0.82204186	      0.81863827	      1.17247216	      1.22349167	      1.00242027	      1.23597787	      1.03084395	      1.01963559	      0.88304793	      0.97007555	      1.07366958	      1.13532509	      1.08464514	      0.75082913	      0.74139406
    167.00000000	      0.66800000	      0.99609140	      1.21745235	      0.67554747	      1.05825351	      0.83123286	      0.72037142	      1.05904717	      0.81865026	      1.05064223	      1.13632072	      1.23311780	      1.03991748	      0.86178185	      0.83298474	      1.13223797	      1.06522522	      1.15880030	      0.92417978	      0.94895702	      1.08881994	      0.83073616	      1.08128377	      0.82292654	      0.81796187	      1.17253013	      1.22329758	      1.00288510	      1.23374850	      1.03005742	      1.01854163	      0.88441963	      0.97015007	      1.07372961	      1.13541594	      1.08116498	      0.75422909	      0.74416881
    168.00000000	      0.67200000	      0.99623148	      1.21587864	      0.67689148	      1.05482963	      0.82944676	      0.71725506	      1.05847541	      0.81894503	      1.04989596	      1.13477091	      1.23421426	      1.03740152	      0.86121892	      0.83318241	      1.12847937	      1.06453262	      1.15594158	      0.92172034	      0.94652143	      1.08697599	      0.83104508	      1.07891962	      0.82373053	      0.81740446	      1.17264353	      1.22316213	      1.00333921	      1.23160540	      1.02939777	      1.01761632	      0.88574144	      0.97034520	      1.07361160	      1.13533160	      1.07792693	      0.75766103	      0.74699675
    169.00000000	      0.67600000	      0.99632935	      1.21444189	      0.67834425	      1.05175143	      0.82787773	      0.71450123	      1.05784930	      0.81921564	      1.04910720	      1.13325220	      1.23522246	      1.03501123	      0.86063471	      0.83333323	      1.12480234	      1.06381025	      1.15323051	      0.91931122	      0.94412638	      1.08511737	      0.83131182	      1.07699588	      0.82445167	      0.81696469	      1.17281283	      1.22308707	      1.00378242	      1.22955376	      1.02886383	      1.01685864	      0.88700695	      0.97065537	      1.07332171	      1.13507771	      1.07493824	      0.76112583	      0.74987808
    170.00000000	      0.68000000	      0.99638471	      1.21314388	      0.67990734	      1.04902041	      0.82652966	      0.71211361	      1.05716663	      0.81945892	      1.04827418	      1.13176767	      1.23614319	      1.03274724	      0.86002399	      0.83343021	      1.12122304	      1.06305771	      1.15068526	      0.91695479	      0.94177253	      1.08324480	      0.83153444	      1.07550857	      0.82508886	      0.81664164	      1.17303826	      1.22307367	      1.00421465	      1.22759909	      1.02845267	      1.01626572	      0.88820799	      0.97107244	      1.07286729	      1.13466092	      1.07220242	      0.76462440	      0.75281299
    171.00000000	      0.68400000	      0.99639729	      1.21198492	      0.68158247	      1.04663398	      0.82540515	      0.71009384	      1.05642550	      0.81967326	      1.04739464	      1.13031807	      1.23697755	      1.03060808	      0.85938307	      0.83346935	      1.11775566	      1.06227365	      1.14832134	      0.91465430	      0.93946197	      1.08135907	      0.83171139	      1.07445165	      0.82564196	      0.81643478	      1.17331978	      1.22312283	      1.00463591	      1.22574714	      1.02815981	      1.01583308	      0.88933481	      0.97158599	      1.07225668	      1.13408869	      1.06971968	      0.76815772	      0.75580171
    172.00000000	      0.68800000	      0.99636689	      1.21096397	      0.68337128	      1.04458588	      0.82450552	      0.70844166	      1.05562568	      0.81985857	      1.04646700	      1.12890203	      1.23772698	      1.02859043	      0.85871106	      0.83344951	      1.11441313	      1.06145745	      1.14615198	      0.91241380	      0.93719767	      1.07946097	      0.83184140	      1.07381721	      0.82611168	      0.81634392	      1.17365713	      1.22323505	      1.00504625	      1.22400391	      1.02797939	      1.01555481	      0.89037640	      0.97218366	      1.07149911	      1.13336925	      1.06748724	      0.77172681	      0.75884445
    173.00000000	      0.69200000	      0.99629336	      1.21007885	      0.68527513	      1.04286671	      0.82383081	      0.70715512	      1.05476653	      0.82001637	      1.04549030	      1.12751629	      1.23839319	      1.02668930	      0.85800718	      0.83337245	      1.11121076	      1.06060841	      1.14419112	      0.91023807	      0.93498343	      1.07755130	      0.83192355	      1.07359567	      0.82649952	      0.81636912	      1.17404988	      1.22341052	      1.00544580	      1.22237563	      1.02790444	      1.01542383	      0.89132071	      0.97285151	      1.07060451	      1.13251141	      1.06549980	      0.77533274	      0.76194147
    174.00000000	      0.69600000	      0.99617664	      1.20932638	      0.68729493	      1.04146437	      0.82337987	      0.70623067	      1.05384936	      0.82014967	      1.04446624	      1.12615597	      1.23897818	      1.02489830	      0.85727493	      0.83324209	      1.10814907	      1.05972644	      1.14244178	      0.90813228	      0.93282382	      1.07563080	      0.83195719	      1.07377598	      0.82680765	      0.81651066	      1.17449741	      1.22364917	      1.00583470	      1.22086871	      1.02792704	      1.01543200	      0.89215496	      0.97357430	      1.06958343	      1.13152452	      1.06374990	      0.77897665	      0.76509300
    175.00000000	      0.70000000	      0.99601678	      1.20870257	      0.68943093	      1.04036438	      0.82315028	      0.70566335	      1.05287641	      0.82026284	      1.04339041	      1.12481488	      1.23948423	      1.02320975	      0.85651811	      0.83306514	      1.10523943	      1.05881203	      1.14091562	      0.90610190	      0.93072343	      1.07370011	      0.83194197	      1.07434569	      0.82703878	      0.81676899	      1.17499900	      1.22395068	      1.00621310	      1.21948966	      1.02803850	      1.01557039	      0.89286585	      0.97433580	      1.06844692	      1.13041838	      1.06222829	      0.78265974	      0.76829931
    176.00000000	      0.70400000	      0.99581391	      1.20820273	      0.69168260	      1.03955098	      0.82313874	      0.70544693	      1.05185060	      0.82036157	      1.04226645	      1.12348566	      1.23991385	      1.02161495	      0.85574255	      0.83285039	      1.10248726	      1.05786583	      1.13961674	      0.90415168	      0.92868738	      1.07175975	      0.83187775	      1.07529117	      0.82719615	      0.81714466	      1.17555381	      1.22431456	      1.00658114	      1.21824505	      1.02822954	      1.01582941	      0.89343988	      0.97511909	      1.06720647	      1.12920317	      1.06092434	      0.78638327	      0.77156068
    177.00000000	      0.70800000	      0.99556833	      1.20782166	      0.69404848	      1.03900652	      0.82334071	      0.70557407	      1.05077692	      0.82045289	      1.04109584	      1.12216012	      1.24026984	      1.02010431	      0.85495564	      0.83260804	      1.09989573	      1.05688903	      1.13855010	      0.90228629	      0.92672059	      1.06981012	      0.83176464	      1.07659765	      0.82728335	      0.81763826	      1.17616091	      1.22474014	      1.00693894	      1.21714138	      1.02849051	      1.01619899	      0.89386355	      0.97590687	      1.06587384	      1.12788934	      1.05982631	      0.79014854	      0.77487741
    178.00000000	      0.71200000	      0.99528042	      1.20755372	      0.69652615	      1.03871253	      0.82375075	      0.70603643	      1.04966061	      0.82054456	      1.03988148	      1.12082940	      1.24055516	      1.01866759	      0.85416598	      0.83235118	      1.09746529	      1.05588364	      1.13771959	      0.90051008	      0.92482831	      1.06785142	      0.83160294	      1.07824938	      0.82730429	      0.81825039	      1.17681931	      1.22522668	      1.00728656	      1.21618500	      1.02881148	      1.01666875	      0.89412368	      0.97668165	      1.06446103	      1.12648757	      1.05892169	      0.79395687	      0.77824981
    179.00000000	      0.71600000	      0.99495073	      1.20739302	      0.69911217	      1.03864991	      0.82436251	      0.70682477	      1.04850766	      0.82064545	      1.03862647	      1.11948425	      1.24077301	      1.01729404	      0.85338296	      0.83209314	      1.09519529	      1.05485165	      1.13712500	      0.89882678	      0.92301451	      1.06588367	      0.83139313	      1.08022974	      0.82726310	      0.81898161	      1.17752795	      1.22577330	      1.00762401	      1.21538201	      1.02918244	      1.01722810	      0.89420762	      0.97742611	      1.06298010	      1.12500866	      1.05819747	      0.79780959	      0.78167819
    180.00000000	      0.72000000	      0.99457996	      1.20733342	      0.70180209	      1.03879918	      0.82516886	      0.70792905	      1.04732535	      0.82076487	      1.03733472	      1.11811518	      1.24092671	      1.01597264	      0.85261731	      0.83184885	      1.09308243	      1.05379549	      1.13676713	      0.89723966	      0.92128272	      1.06390669	      0.83113587	      1.08252133	      0.82716409	      0.81983236	      1.17828571	      1.22637902	      1.00795125	      1.21473808	      1.02959344	      1.01786645	      0.89410354	      0.97812331	      1.06144316	      1.12346345	      1.05764036	      0.80170800	      0.78516286
    181.00000000	      0.72400000	      0.99416894	      1.20736869	      0.70459058	      1.03914083	      0.82616193	      0.70933852	      1.04612127	      0.82091377	      1.03601044	      1.11671277	      1.24101970	      1.01469226	      0.85187991	      0.83163376	      1.09112046	      1.05271806	      1.13664457	      0.89575070	      0.91963625	      1.06192009	      0.83083197	      1.08510613	      0.82701164	      0.82080291	      1.17909137	      1.22704276	      1.00826814	      1.21425829	      1.03003473	      1.01857328	      0.89380071	      0.97875698	      1.05986212	      1.12186272	      1.05723699	      0.80565331	      0.78870411
    182.00000000	      0.72800000	      0.99371865	      1.20749251	      0.70747153	      1.03965547	      0.82733316	      0.71104173	      1.04490301	      0.82109972	      1.03465790	      1.11526781	      1.24105546	      1.01344194	      0.85118179	      0.83146370	      1.08930233	      1.05162227	      1.13675303	      0.89436163	      0.91807730	      1.05992325	      0.83048246	      1.08796564	      0.82681020	      0.82189329	      1.17994361	      1.22776328	      1.00857451	      1.21394698	      1.03049690	      1.01933833	      0.89328977	      0.97931184	      1.05824858	      1.12021697	      1.05697403	      0.80964659	      0.79230217
    183.00000000	      0.73200000	      0.99323024	      1.20769854	      0.71043835	      1.04032408	      0.82867345	      0.71302658	      1.04367836	      0.82133354	      1.03328160	      1.11377158	      1.24103743	      1.01221111	      0.85053434	      0.83135427	      1.08761814	      1.05051082	      1.13708728	      0.89307264	      0.91660765	      1.05791536	      0.83008857	      1.09108106	      0.82656421	      0.82310322	      1.18084096	      1.22853913	      1.00887014	      1.21380745	      1.03097102	      1.02015170	      0.89256306	      0.97977385	      1.05661361	      1.11853634	      1.05683831	      0.81368865	      0.79595718
    184.00000000	      0.73600000	      0.99270497	      1.20798041	      0.71348418	      1.04112815	      0.83017317	      0.71528038	      1.04245417	      0.82162415	      1.03188548	      1.11221607	      1.24096894	      1.01098989	      0.84994762	      0.83132035	      1.08605631	      1.04938672	      1.13763841	      0.89188358	      0.91522761	      1.05589539	      0.82965182	      1.09443347	      0.82627809	      0.82443202	      1.18178172	      1.22936859	      1.00915474	      1.21384180	      1.03144878	      1.02100400	      0.89161487	      0.98013056	      1.05496755	      1.11683033	      1.05681689	      0.81777995	      0.79966912
    185.00000000	      0.74000000	      0.99214424	      1.20833177	      0.71660229	      1.04204979	      0.83182230	      0.71778982	      1.04123634	      0.82197966	      1.03047320	      1.11059416	      1.24085311	      1.00976928	      0.84943103	      0.83137598	      1.08460193	      1.04825176	      1.13839558	      0.89079271	      0.91393693	      1.05386216	      0.82917400	      1.09800404	      0.82595620	      0.82587859	      1.18276395	      1.23024960	      1.00942807	      1.21405066	      1.03192262	      1.02188648	      0.89044177	      0.98037138	      1.05331978	      1.11510768	      1.05689702	      0.82192048	      0.80343782
    186.00000000	      0.74400000	      0.99154958	      1.20874624	      0.71978628	      1.04307183	      0.83361043	      0.72054101	      1.04002889	      0.82240698	      1.02904682	      1.10889984	      1.24069282	      1.00854144	      0.84899337	      0.83153303	      1.08323989	      1.04710776	      1.13934345	      0.88979796	      0.91273417	      1.05181432	      0.82865727	      1.10177416	      0.82560281	      0.82744128	      1.18378539	      1.23117968	      1.00968986	      1.21443298	      1.03238584	      1.02279110	      0.88904282	      0.98048784	      1.05167850	      1.11337614	      1.05706626	      0.82610967	      0.80726282
    187.00000000	      0.74800000	      0.99092261	      1.20921745	      0.72303049	      1.04417790	      0.83552690	      0.72351950	      1.03883473	      0.82291118	      1.02760809	      1.10712832	      1.24049058	      1.00729991	      0.84864094	      0.83180191	      1.08195081	      1.04595565	      1.14046328	      0.88889620	      0.91161673	      1.04975043	      0.82810420	      1.10572562	      0.82522211	      0.82911787	      1.18484343	      1.23215587	      1.00993989	      1.21498585	      1.03283269	      1.02371064	      0.88741979	      0.98047382	      1.05005060	      1.11164233	      1.05731236	      0.83034628	      0.81114338
    188.00000000	      0.75200000	      0.99026510	      1.20973901	      0.72633016	      1.04535244	      0.83756084	      0.72671028	      1.03765415	      0.82349587	      1.02615695	      1.10527625	      1.24024853	      1.00603971	      0.84837948	      0.83219056	      1.08071543	      1.04479553	      1.14173313	      0.88808318	      0.91058156	      1.04766900	      0.82751775	      1.10984070	      0.82481819	      0.83090549	      1.18593502	      1.23317465	      1.01017801	      1.21570438	      1.03325843	      1.02463877	      0.88557732	      0.98032572	      1.04844148	      1.10991162	      1.05762334	      0.83462829	      0.81507843
    189.00000000	      0.75600000	      0.98957889	      1.21030449	      0.72968166	      1.04658076	      0.83970125	      0.73009789	      1.03648537	      0.82416256	      1.02469250	      1.10334167	      1.23996839	      1.00475752	      0.84821123	      0.83270409	      1.07951173	      1.04362662	      1.14312719	      0.88735448	      0.90962451	      1.04556849	      0.82690134	      1.11410222	      0.82439500	      0.83280064	      1.18705670	      1.23423194	      1.01040411	      1.21658162	      1.03365935	      1.02557005	      0.88352298	      0.98004253	      1.04685501	      1.10818809	      1.05798742	      0.83895289	      0.81906649
    190.00000000	      0.76000000	      0.98886597	      1.21090747	      0.73308258	      1.04784899	      0.84193709	      0.73366644	      1.03532451	      0.82491092	      1.02321188	      1.10132416	      1.23965144	      1.00345167	      0.84813796	      0.83334525	      1.07831706	      1.04244759	      1.14461599	      0.88670487	      0.90874023	      1.04344744	      0.82625878	      1.11849354	      0.82395641	      0.83479913	      1.18820454	      1.23532308	      1.01061814	      1.21760860	      1.03403282	      1.02649991	      0.88126722	      0.97962584	      1.04529353	      1.10647452	      1.05839309	      0.84331645	      0.82310567
    191.00000000	      0.76400000	      0.98812843	      1.21154149	      0.73653166	      1.04914432	      0.84425741	      0.73739974	      1.03416621	      0.82573877	      1.02171170	      1.09922471	      1.23929858	      1.00212210	      0.84815840	      0.83411436	      1.07710814	      1.04125627	      1.14616854	      0.88612849	      0.90792360	      1.04130447	      0.82559429	      1.12299848	      0.82350616	      0.83689609	      1.18937417	      1.23644282	      1.01082010	      1.21877441	      1.03437717	      1.02742465	      0.87882329	      0.97907974	      1.04375800	      1.10477252	      1.05882910	      0.84771453	      0.82719368
    192.00000000	      0.76800000	      0.98736852	      1.21220017	      0.74002871	      1.05045419	      0.84665121	      0.74128150	      1.03300240	      0.82664223	      1.02018694	      1.09704567	      1.23891029	      1.00077026	      0.84827033	      0.83500908	      1.07586249	      1.04004960	      1.14774956	      0.88561932	      0.90716836	      1.03913833	      0.82491234	      1.12760116	      0.82304786	      0.83908603	      1.19056080	      1.23758539	      1.01100999	      1.22006644	      1.03469165	      1.02834128	      0.87620690	      0.97841059	      1.04224816	      1.10308273	      1.05928457	      0.85214198	      0.83132783
    193.00000000	      0.77200000	      0.98658862	      1.21287717	      0.74357424	      1.05176744	      0.84910791	      0.74529546	      1.03182458	      0.82761582	      1.01863319	      1.09479057	      1.23848681	      0.99939883	      0.84846990	      0.83602502	      1.07455775	      1.03882476	      1.14932495	      0.88517130	      0.90646855	      1.03694798	      0.82421760	      1.13228575	      0.82258498	      0.84136290	      1.19175926	      1.23874461	      1.01118777	      1.22147074	      1.03497625	      1.02924740	      0.87343593	      0.97762663	      1.04076290	      1.10140511	      1.05974908	      0.85659310	      0.83550508
    194.00000000	      0.77600000	      0.98579131	      1.21356629	      0.74716912	      1.05307346	      0.85161722	      0.74942565	      1.03062321	      0.82865314	      1.01704509	      1.09246390	      1.23802814	      0.99801150	      0.84875224	      0.83715590	      1.07317312	      1.03757821	      1.15086064	      0.88477777	      0.90581759	      1.03473259	      0.82351477	      1.13703625	      0.82212088	      0.84372012	      1.19296410	      1.23991397	      1.01135327	      1.22297236	      1.03523156	      1.03014105	      0.87052992	      0.97673761	      1.03930065	      1.09973931	      1.06021281	      0.86106184	      0.83972208
    195.00000000	      0.78000000	      0.98497937	      1.21426149	      0.75081429	      1.05436238	      0.85416920	      0.75365656	      1.02938938	      0.82974707	      1.01541791	      1.09007090	      1.23753418	      0.99661265	      0.84911162	      0.83839474	      1.07168877	      1.03630685	      1.15232503	      0.88443294	      0.90520935	      1.03249157	      0.82280849	      1.14183618	      0.82165877	      0.84615071	      1.19416961	      1.24108676	      1.01150619	      1.22455570	      1.03545858	      1.03102049	      0.86750971	      0.97575436	      1.03785972	      1.09808499	      1.06066659	      0.86554192	      0.84397525
    196.00000000	      0.78400000	      0.98415575	      1.21495693	      0.75451042	      1.05562494	      0.85675439	      0.75797323	      1.02811308	      0.83088970	      1.01374664	      1.08761736	      1.23700477	      0.99520708	      0.84954179	      0.83973303	      1.07008997	      1.03500802	      1.15368843	      0.88413079	      0.90463783	      1.03022461	      0.82210322	      1.14666841	      0.82120172	      0.84864733	      1.19536992	      1.24225611	      1.01164603	      1.22620480	      1.03565859	      1.03188411	      0.86439700	      0.97468849	      1.03643860	      1.09644210	      1.06110195	      0.87002701	      0.84826081
    197.00000000	      0.78800000	      0.98332363	      1.21564691	      0.75825779	      1.05685239	      0.85936376	      0.76236135	      1.02678676	      0.83207361	      1.01202765	      1.08510945	      1.23643980	      0.99379985	      0.85003611	      0.84116251	      1.06836377	      1.03367921	      1.15492552	      0.88386566	      0.90409750	      1.02793167	      0.82140319	      1.15151502	      0.82075270	      0.85120233	      1.19655904	      1.24341511	      1.01177212	      1.22790352	      1.03583300	      1.03273030	      0.86121406	      0.97355205	      1.03503615	      1.09481100	      1.06151104	      0.87451088	      0.85257482
    198.00000000	      0.79200000	      0.98248633	      1.21632591	      0.76208428	      1.05803636	      0.86198873	      0.76680726	      1.02540313	      0.83329040	      1.01025809	      1.08255354	      1.23583923	      0.99239597	      0.85058840	      0.84267220	      1.06650006	      1.03231843	      1.15601344	      0.88363237	      0.90358302	      1.02561300	      0.82071234	      1.15635725	      0.82031456	      0.85380784	      1.19773090	      1.24455689	      1.01188356	      1.22963570	      1.03598325	      1.03355731	      0.85798341	      0.97235732	      1.03365176	      1.09319264	      1.06188662	      0.87898739	      0.85691318
    199.00000000	      0.79600000	      0.98164736	      1.21698851	      0.76601959	      1.05916872	      0.86462115	      0.77129791	      1.02395497	      0.83453286	      1.00843561	      1.07995601	      1.23520316	      0.99100032	      0.85119195	      0.84425504	      1.06449225	      1.03092399	      1.15693494	      0.88342637	      0.90308792	      1.02326915	      0.82003433	      1.16117550	      0.81989005	      0.85645583	      1.19887944	      1.24567459	      1.01197933	      1.23138529	      1.03611069	      1.03436321	      0.85472750	      0.97111651	      1.03228546	      1.09158862	      1.06222189	      0.88345067	      0.86127166
    200.00000000	      0.80000000	      0.98081028	      1.21762941	      0.77006307	      1.06024144	      0.86725324	      0.77582086	      1.02243665	      0.83579359	      1.00655909	      1.07732314	      1.23453188	      0.98961735	      0.85184055	      0.84590092	      1.06233724	      1.02949521	      1.15767477	      0.88324084	      0.90261202	      1.02090094	      0.81937248	      1.16594940	      0.81948187	      0.85913816	      1.19999866	      1.24676154	      1.01205823	      1.23313656	      1.03621646	      1.03514579	      0.85146832	      0.96984153	      1.03093801	      1.09000125	      1.06251044	      0.88789509	      0.86564591
    201.00000000	      0.80400000	      0.97997874	      1.21824339	      0.77421292	      1.06124641	      0.86987760	      0.78036413	      1.02084360	      0.83706539	      1.00462823	      1.07466085	      1.23382591	      0.98825092	      0.85252817	      0.84760099	      1.06003519	      1.02803147	      1.15822410	      0.88307646	      0.90215016	      1.01850949	      0.81872976	      1.17065793	      0.81909262	      0.86184666	      1.20108267	      1.24781126	      1.01211902	      1.23487427	      1.03630136	      1.03590246	      0.84822696	      0.96854361	      1.02961100	      1.08843358	      1.06274608	      0.89231540	      0.87003146
    202.00000000	      0.80800000	      0.97915636	      1.21882533	      0.77846605	      1.06217540	      0.87248712	      0.78491618	      1.01917312	      0.83834228	      1.00264388	      1.07197452	      1.23308604	      0.98690408	      0.85325016	      0.84934705	      1.05758788	      1.02653345	      1.15857747	      0.88293002	      0.90169963	      1.01609612	      0.81810875	      1.17527954	      0.81872487	      0.86457323	      1.20212586	      1.24881761	      1.01216035	      1.23658398	      1.03636570	      1.03663018	      0.84502316	      0.96723289	      1.02830699	      1.08688957	      1.06292278	      0.89670678	      0.87442378
    203.00000000	      0.81200000	      0.97834669	      1.21937017	      0.78281795	      1.06301980	      0.87507496	      0.78946580	      1.01742365	      0.83961926	      1.00060796	      1.06926880	      1.23231341	      0.98557877	      0.85400117	      0.85113175	      1.05500109	      1.02500066	      1.15873389	      0.88279284	      0.90125869	      1.01366239	      0.81751163	      1.17979228	      0.81838112	      0.86730987	      1.20312288	      1.24977484	      1.01218089	      1.23825229	      1.03640917	      1.03732536	      0.84187482	      0.96591810	      1.02702963	      1.08537406	      1.06303459	      0.90106497	      0.87881825
    204.00000000	      0.81600000	      0.97755316	      1.21987292	      0.78726257	      1.06377060	      0.87763451	      0.79400196	      1.01559541	      0.84089213	      0.99852351	      1.06654743	      1.23150950	      0.98427567	      0.85477821	      0.85294945	      1.05228423	      1.02343651	      1.15869823	      0.88266896	      0.90082624	      1.01120999	      0.81694013	      1.18417393	      0.81806385	      0.87004881	      1.20406879	      1.25067771	      1.01217932	      1.23986706	      1.03643069	      1.03798377	      0.83879761	      0.96460615	      1.02578377	      1.08389293	      1.06307551	      0.90538634	      0.88321029
    205.00000000	      0.82000000	      0.97677908	      1.22032862	      0.79179223	      1.06441817	      0.88015927	      0.79851374	      1.01369029	      0.84215815	      0.99639463	      1.06381302	      1.23067621	      0.98299395	      0.85557859	      0.85479550	      1.04944847	      1.02184223	      1.15847910	      0.88255485	      0.90040191	      1.00874077	      0.81639557	      1.18840200	      0.81777554	      0.87278250	      1.20495909	      1.25152150	      1.01215436	      1.24141755	      1.03642834	      1.03860049	      0.83580481	      0.96330193	      1.02457554	      1.08245311	      1.06303942	      0.90966803	      0.88759531
    206.00000000	      0.82400000	      0.97602757	      1.22073230	      0.79639773	      1.06495213	      0.88264281	      0.80299011	      1.01171218	      0.84341610	      0.99422660	      1.06106694	      1.22981588	      0.98173113	      0.85640085	      0.85666691	      1.04650727	      1.02022085	      1.15809046	      0.88244945	      0.89998607	      1.00625659	      0.81587880	      1.19245367	      0.81751871	      0.87550362	      1.20578974	      1.25230202	      1.01210477	      1.24289440	      1.03639927	      1.03916985	      0.83290718	      0.96200820	      1.02341241	      1.08106264	      1.06291992	      0.91390803	      0.89196881
    207.00000000	      0.82800000	      0.97530163	      1.22107891	      0.80106833	      1.06536123	      0.88507866	      0.80741986	      1.00966632	      0.84466594	      0.99202545	      1.05830922	      1.22893130	      0.98048290	      0.85724448	      0.85856231	      1.04347692	      1.01857557	      1.15755003	      0.88235218	      0.89957976	      1.00375938	      0.81539025	      1.19630580	      0.81729592	      0.87820515	      1.20655716	      1.25301568	      1.01202936	      1.24428966	      1.03633967	      1.03968537	      0.83011305	      0.96072550	      1.02230318	      1.07973063	      1.06271025	      0.91810528	      0.89632638
    208.00000000	      0.83200000	      0.97460408	      1.22136328	      0.80579199	      1.06563322	      0.88746028	      0.81179140	      1.00755949	      0.84590901	      0.98979816	      1.05553843	      1.22802573	      0.97924307	      0.85810941	      0.86048204	      1.04037446	      1.01691026	      1.15688007	      0.88226273	      0.89918476	      1.00125101	      0.81492992	      1.19993480	      0.81710987	      0.88088033	      1.20725825	      1.25365941	      1.01192701	      1.24559666	      1.03624476	      1.04013978	      0.82742839	      0.95945220	      1.02125800	      1.07846733	      1.06240316	      0.92225977	      0.90066380
    209.00000000	      0.83600000	      0.97393764	      1.22158005	      0.81055555	      1.06575483	      0.88978090	      0.81609267	      1.00539999	      0.84714789	      0.98755209	      1.05275170	      1.22710291	      0.97800351	      0.85899878	      0.86242788	      1.03721978	      1.01522903	      1.15610571	      0.88218112	      0.89880319	      0.99873326	      0.81449741	      1.20331661	      0.81696336	      0.88352263	      1.20789039	      1.25423066	      1.01179662	      1.24680991	      1.03610882	      1.04052499	      0.82485705	      0.95818463	      1.02028826	      1.07728396	      1.06199087	      0.92637255	      0.90497703
    210.00000000	      0.84000000	      0.97330490	      1.22172369	      0.81534514	      1.06571172	      0.89203354	      0.82031095	      1.00319689	      0.84838663	      0.98529537	      1.04994467	      1.22616702	      0.97675415	      0.85991399	      0.86440301	      1.03403321	      1.01353622	      1.15525540	      0.88210749	      0.89843782	      0.99620785	      0.81409198	      1.20642680	      0.81685934	      0.88612582	      1.20845138	      1.25472737	      1.01163719	      1.24792486	      1.03592530	      1.04083224	      0.82240106	      0.95691734	      1.01940638	      1.07619263	      1.06146499	      0.93044577	      0.90926226
    211.00000000	      0.84400000	      0.97270834	      1.22178840	      0.82014659	      1.06548860	      0.89421090	      0.82443280	      1.00095965	      0.84962988	      0.98303568	      1.04711166	      1.22522267	      0.97548318	      0.86085776	      0.86641167	      1.03083411	      1.01183613	      1.15435830	      0.88204215	      0.89809165	      0.99367634	      0.81371256	      1.20924066	      0.81680092	      0.88868386	      1.20893948	      1.25514792	      1.01144776	      1.24893773	      1.03568694	      1.04105218	      0.82006101	      0.95564341	      1.01862560	      1.07520607	      1.06081652	      0.93448265	      0.91351591
    212.00000000	      0.84800000	      0.97215034	      1.22176820	      0.82494599	      1.06506932	      0.89630539	      0.82844395	      0.99869851	      0.85088293	      0.98078068	      1.04424577	      1.22427483	      0.97417718	      0.86183300	      0.86845873	      1.02764286	      1.01013293	      1.15344442	      0.88198532	      0.89776782	      0.99114017	      0.81335789	      1.21173349	      0.81679135	      0.89119097	      1.20935334	      1.25549108	      1.01122747	      1.24984523	      1.03538598	      1.04117504	      0.81783638	      0.95435486	      1.01795960	      1.07433732	      1.06003584	      0.93848733	      0.91773465
    213.00000000	      0.85200000	      0.97163318	      1.22165687	      0.82973024	      1.06443710	      0.89830903	      0.83232926	      0.99642279	      0.85215150	      0.97853671	      1.04133907	      1.22332874	      0.97282145	      0.86284248	      0.87054974	      1.02447822	      1.00843031	      1.15254327	      0.88193709	      0.89746960	      0.98860063	      0.81302651	      1.21388084	      0.81683402	      0.89364157	      1.20969198	      1.25575593	      1.01097557	      1.25064434	      1.03501437	      1.04119085	      0.81572602	      0.95304314	      1.01742213	      1.07359947	      1.05911278	      0.94246484	      0.92191538
    214.00000000	      0.85600000	      0.97115906	      1.22144804	      0.83448758	      1.06357475	      0.90021356	      0.83607274	      0.99414119	      0.85344127	      0.97630984	      1.03838281	      1.22238984	      0.97140023	      0.86388963	      0.87268972	      1.02135771	      1.00673133	      1.15168226	      0.88189744	      0.89720012	      0.98605891	      0.81271688	      1.21565890	      0.81693242	      0.89603027	      1.20995478	      1.25594185	      1.01069145	      1.25133213	      1.03456399	      1.04108970	      0.81372850	      0.95169952	      1.01702662	      1.07300519	      1.05803669	      0.94642088	      0.92605522
    215.00000000	      0.86000000	      0.97073005	      1.22113526	      0.83920808	      1.06246494	      0.90201044	      0.83965759	      0.99186123	      0.85475754	      0.97410456	      1.03536768	      1.22146368	      0.96989714	      0.86497390	      0.87488354	      1.01829667	      1.00503854	      1.15088407	      0.88186595	      0.89696228	      0.98351607	      0.81242744	      1.21704492	      0.81709010	      0.89835191	      1.21014141	      1.25604843	      1.01037462	      1.25190556	      1.03402688	      1.04086189	      0.81184247	      0.95031562	      1.01678572	      1.07256646	      1.05679658	      0.95036168	      0.93015152
    216.00000000	      0.86400000	      0.97034812	      1.22071203	      0.84388413	      1.06109056	      0.90369096	      0.84306636	      0.98958900	      0.85610505	      0.97192369	      1.03228404	      1.22055575	      0.96829554	      0.86609710	      0.87713482	      1.01530787	      1.00335319	      1.15016886	      0.88184202	      0.89675858	      0.98097308	      0.81215668	      1.21801767	      0.81731065	      0.90060156	      1.21025183	      1.25607540	      1.01002480	      1.25236140	      1.03339552	      1.04049827	      0.81006693	      0.94888378	      1.01671090	      1.07229412	      1.05538126	      0.95429381	      0.93420185
    217.00000000	      0.86800000	      0.97001509	      1.22017195	      0.84851073	      1.05943500	      0.90524631	      0.84628114	      0.98732841	      0.85748763	      0.96976860	      1.02912222	      1.21967138	      0.96657896	      0.86725769	      0.87944663	      1.01240124	      1.00167594	      1.14955125	      0.88182655	      0.89659130	      0.97843085	      0.81190321	      1.21855786	      0.81759762	      0.90277451	      1.21028623	      1.25602263	      1.00964183	      1.25269615	      1.03266304	      1.03999045	      0.80840152	      0.94739743	      1.01681208	      1.07219760	      1.05377954	      0.95822399	      0.93820395
    218.00000000	      0.87200000	      0.96973265	      1.21950884	      0.85308569	      1.05748257	      0.90666776	      0.84928382	      0.98508181	      0.85890807	      0.96763888	      1.02587276	      1.21881557	      0.96473149	      0.86845634	      0.88182027	      1.00958376	      1.00000629	      1.14904032	      0.88181432	      0.89646204	      0.97589025	      0.81166581	      1.21864869	      0.81795449	      0.90486633	      1.21024499	      1.25589002	      1.00922576	      1.25290610	      1.03182341	      1.03933100	      0.80684659	      0.94585143	      1.01709728	      1.07228454	      1.05198044	      0.96215884	      0.94215576
    219.00000000	      0.87600000	      0.96950229	      1.21871683	      0.85760966	      1.05521864	      0.90794673	      0.85205641	      0.98284929	      0.86036801	      0.96553245	      1.02252668	      1.21799288	      0.96273829	      0.86968889	      0.88425559	      1.00685875	      0.99834284	      1.14863944	      0.88180591	      0.89637206	      0.97335214	      0.81144346	      1.21827620	      0.81838458	      0.90687289	      1.21012865	      1.25567748	      1.00877681	      1.25298735	      1.03087167	      1.03851369	      0.80540333	      0.94424228	      1.01757234	      1.07256061	      1.04997346	      0.96610472	      0.94605539
    220.00000000	      0.88000000	      0.96932532	      1.21779052	      0.86208602	      1.05263075	      0.90907527	      0.85458141	      0.98062948	      0.86186770	      0.96344573	      1.01907574	      1.21720725	      0.96058594	      0.87095136	      0.88675096	      1.00422676	      0.99668326	      1.14834658	      0.88179913	      0.89632205	      0.97081738	      0.81123540	      1.21742977	      0.81889100	      0.90879039	      1.20993783	      1.25538492	      1.00829534	      1.25293598	      1.02980401	      1.03753367	      0.80407372	      0.94256822	      1.01824071	      1.07302925	      1.04774878	      0.97006754	      0.94990112
    221.00000000	      0.88400000	      0.96920279	      1.21672516	      0.86652047	      1.04970779	      0.91004584	      0.85684227	      0.97841898	      0.86340641	      0.96137390	      1.01551265	      1.21646185	      0.95826287	      0.87223873	      0.88930326	      1.00168610	      0.99502476	      1.14815409	      0.88179200	      0.89631231	      0.96828688	      0.81104118	      1.21610244	      0.81947658	      0.91061544	      1.20967321	      1.25501216	      1.00778189	      1.25274828	      1.02861789	      1.03638755	      0.80286037	      0.94082923	      1.01910338	      1.07369163	      1.04529755	      0.97405250	      0.95369139
    222.00000000	      0.88800000	      0.96913550	      1.21551673	      0.87092051	      1.04644104	      0.91085183	      0.85882388	      0.97621337	      0.86498222	      0.95931131	      1.01183130	      1.21575898	      0.95575976	      0.87354664	      0.89190829	      0.99923202	      0.99336400	      1.14805076	      0.88178278	      0.89634275	      0.96576160	      0.81086059	      1.21429119	      0.82014382	      0.91234512	      1.20933549	      1.25455895	      1.00723713	      1.25242103	      1.02731210	      1.03507355	      0.80176628	      0.93902697	      1.02015882	      1.07454659	      1.04261217	      0.97806402	      0.95742483
    223.00000000	      0.89200000	      0.96912391	      1.21416218	      0.87529480	      1.04282432	      0.91148771	      0.86051303	      0.97400729	      0.86659278	      0.95725183	      1.00802695	      1.21509992	      0.95306983	      0.87486655	      0.89456064	      0.99685820	      0.99169732	      1.14802211	      0.88176900	      0.89641306	      0.96324255	      0.81069376	      1.21199726	      0.82089478	      0.91397700	      1.20892535	      1.25402495	      1.00666183	      1.25195176	      1.02588673	      1.03359149	      0.80079459	      0.93716453	      1.02140308	      1.07559067	      1.03968653	      0.98210550	      0.96110023
    224.00000000	      0.89600000	      0.96916816	      1.21265952	      0.87965246	      1.03885426	      0.91194925	      0.86189893	      0.97179562	      0.86823447	      0.95518962	      1.00409647	      1.21448488	      0.95018919	      0.87619278	      0.89725479	      0.99455698	      0.99002154	      1.14805169	      0.88174927	      0.89652459	      0.96073086	      0.81054109	      1.20922628	      0.82173100	      0.91550925	      1.20844342	      1.25340975	      1.00605687	      1.25133913	      1.02434322	      1.03194290	      0.79994824	      0.93524631	      1.02282987	      1.07681820	      1.03651638	      0.98617921	      0.96471654
    225.00000000	      0.90000000	      0.96926800	      1.21100804	      0.88400220	      1.03453065	      0.91223379	      0.86297374	      0.96957249	      0.86990372	      0.95311904	      1.00003854	      1.21391292	      0.94711715	      0.87752202	      0.89998448	      0.99232000	      0.98833369	      1.14812234	      0.88172187	      0.89667055	      0.95822773	      0.81040326	      1.20598857	      0.82265343	      0.91694068	      1.20789030	      1.25271292	      1.00542327	      1.25058315	      1.02268435	      1.03013108	      0.79922973	      0.93327782	      1.02443066	      1.07822136	      1.03309959	      0.99028616	      0.96827292
    226.00000000	      0.90400000	      0.96942275	      1.20920847	      0.88835266	      1.02985677	      0.91234040	      0.86373294	      0.96733360	      0.87159642	      0.95103530	      0.99585388	      1.21338195	      0.94385648	      0.87884798	      0.90274336	      0.99013808	      0.98663119	      1.14821582	      0.88168582	      0.89685613	      0.95573450	      0.81028121	      1.20229922	      0.82366231	      0.91827083	      1.20726660	      1.25193407	      1.00476210	      1.24968541	      1.02091426	      1.02816109	      0.79864086	      0.93126555	      1.02619477	      1.07979027	      1.02943653	      0.99442594	      0.97176873
    227.00000000	      0.90800000	      0.96963129	      1.20726311	      0.89271101	      1.02483970	      0.91227011	      0.86417581	      0.96507473	      0.87330841	      0.94893457	      0.99154548	      1.21288875	      0.94041363	      0.88016785	      0.90552513	      0.98800230	      0.98491250	      1.14831636	      0.88164056	      0.89707820	      0.95325267	      0.81017612	      1.19817826	      0.82475708	      0.91949998	      1.20657295	      1.25107293	      1.00407463	      1.24864923	      1.01903845	      1.02603985	      0.79818255	      0.92921684	      1.02810953	      1.08151307	      1.02553028	      0.99859662	      0.97520350
    228.00000000	      0.91200000	      0.96989198	      1.20517595	      0.89708270	      1.01949050	      0.91202601	      0.86430565	      0.96279301	      0.87503524	      0.94681461	      0.98711882	      1.21242902	      0.93679886	      0.88147571	      0.90832349	      0.98590378	      0.98317674	      1.14840689	      0.88158570	      0.89733743	      0.95078388	      0.81008940	      1.19365065	      0.82593628	      0.92062924	      1.20581009	      1.25012941	      1.00336227	      1.24747971	      1.01706380	      1.02377616	      0.79785470	      0.92713980	      1.03016033	      1.08337601	      1.02138691	      1.00279468	      0.97857700
    229.00000000	      0.91600000	      0.97020268	      1.20295276	      0.90147162	      1.01382446	      0.91161340	      0.86413004	      0.96048680	      0.87677246	      0.94467431	      0.98258200	      1.21199750	      0.93302636	      0.88276946	      0.91113243	      0.98383407	      0.98142413	      1.14847333	      0.88152157	      0.89762846	      0.94832995	      0.81002265	      1.18874627	      0.82719746	      0.92166059	      1.20497890	      1.24910377	      1.00262666	      1.24618373	      1.01499856	      1.02138064	      0.79765607	      0.92504318	      1.03233085	      1.08536358	      1.01701556	      1.00701490	      0.98188917
    230.00000000	      0.92000000	      0.97056068	      1.20060112	      0.90587948	      1.00786113	      0.91103982	      0.86366093	      0.95815575	      0.87851552	      0.94251418	      0.97794593	      1.21158811	      0.92911422	      0.88405098	      0.91394611	      0.98178542	      0.97965598	      1.14850336	      0.88144908	      0.89795155	      0.94589290	      0.80997768	      1.18349973	      0.82853715	      0.92259687	      1.20408055	      1.24799664	      1.00186971	      1.24476978	      1.01285229	      1.01886579	      0.79758425	      0.92293643	      1.03460307	      1.08745859	      1.01242861	      1.01125037	      0.98514021
    231.00000000	      0.92400000	      0.97096273	      1.19813037	      0.91030607	      1.00162413	      0.91031495	      0.86291455	      0.95580093	      0.88025985	      0.94033623	      0.97322431	      1.21119409	      0.92508430	      0.88531494	      0.91675892	      0.97975014	      0.97787449	      1.14848626	      0.88136986	      0.89830482	      0.94347496	      0.80995645	      1.17795016	      0.82995079	      0.92344180	      1.20311651	      1.24680918	      1.00109368	      1.24324775	      1.01063587	      1.01624586	      0.79763574	      0.92082958	      1.03695754	      1.08964234	      1.00764153	      1.01549248	      0.98833050
    232.00000000	      0.92800000	      0.97140498	      1.19555157	      0.91474880	      0.99514166	      0.90945084	      0.86191124	      0.95342463	      0.88200085	      0.93814391	      0.96843366	      1.21080825	      0.92096198	      0.88656559	      0.91956545	      0.97772173	      0.97608284	      1.14841309	      0.88128504	      0.89868534	      0.94107852	      0.80996105	      1.17214069	      0.83143275	      0.92419998	      1.20208867	      1.24554316	      1.00030121	      1.24162861	      1.00836133	      1.01353674	      0.79780600	      0.91873328	      1.03937349	      1.09189476	      1.00267280	      1.01973102	      0.99146063
    233.00000000	      0.93200000	      0.97188307	      1.19287727	      0.91920325	      0.98844501	      0.90846123	      0.86067501	      0.95103045	      0.88373394	      0.93594210	      0.96359305	      1.21042320	      0.91677559	      0.88780387	      0.92236042	      0.97569421	      0.97428511	      1.14827668	      0.88119723	      0.89909055	      0.93870619	      0.80999369	      1.16611784	      0.83297636	      0.92487678	      1.20099940	      1.24420102	      0.99949537	      1.23992403	      1.00604176	      1.01075572	      0.79808955	      0.91665865	      1.04182918	      1.09419472	      0.99754346	      1.02395437	      0.99453139
    234.00000000	      0.93600000	      0.97239217	      1.19012125	      0.92366346	      0.98156857	      0.90736158	      0.85923295	      0.94862323	      0.88545452	      0.93373661	      0.95872372	      1.21003162	      0.91255580	      0.88902951	      0.92513905	      0.97366228	      0.97248626	      1.14807226	      0.88110900	      0.89951669	      0.93636066	      0.81005660	      1.15993051	      0.83457405	      0.92547830	      1.19985161	      1.24278589	      0.99867967	      1.23814599	      1.00369096	      1.00792114	      0.79848010	      0.91461709	      1.04430229	      1.09652043	      0.99227672	      1.02814974	      0.99754375
    235.00000000	      0.94000000	      0.97292701	      1.18729816	      0.92812143	      0.97454886	      0.90616856	      0.85761441	      0.94620879	      0.88715828	      0.93153447	      0.95384849	      1.20962651	      0.90833458	      0.89024584	      0.92789677	      0.97162172	      0.97069149	      1.14779507	      0.88102289	      0.89996021	      0.93404470	      0.81015198	      1.15362891	      0.83621754	      0.92601122	      1.19864873	      1.24130167	      0.99785800	      1.23630645	      1.00132314	      1.00505197	      0.79897061	      0.91261997	      1.04677044	      1.09884991	      0.98689727	      1.03230362	      1.00049882
    236.00000000	      0.94400000	      0.97348211	      1.18442315	      0.93256795	      0.96742348	      0.90489956	      0.85585013	      0.94379381	      0.88884134	      0.92934331	      0.94899096	      1.20920152	      0.90414410	      0.89145572	      0.93062967	      0.96956895	      0.96890687	      1.14744398	      0.88094181	      0.90041701	      0.93176106	      0.81028183	      1.14726320	      0.83789799	      0.92648262	      1.19739480	      1.23975299	      0.99703458	      1.23441702	      0.99895250	      1.00216722	      0.79955343	      0.91067829	      1.04921187	      1.10116161	      0.98143061	      1.03640227	      1.00339783
    237.00000000	      0.94800000	      0.97405182	      1.18151144	      0.93699291	      0.96023008	      0.90357216	      0.85397116	      0.94138560	      0.89050018	      0.92717109	      0.94417467	      1.20875116	      0.90001550	      0.89266229	      0.93333426	      0.96750129	      0.96713834	      1.14701929	      0.88086847	      0.90088279	      0.92951232	      0.81044785	      1.14088216	      0.83960634	      0.92689983	      1.19609441	      1.23814520	      0.99621380	      1.23248878	      0.99659282	      0.99928548	      0.80022035	      0.90880222	      1.05160600	      1.10343508	      0.97590238	      1.04043222	      1.00624208
    238.00000000	      0.95200000	      0.97463055	      1.17857799	      0.94138566	      0.95300532	      0.90220356	      0.85200805	      0.93899184	      0.89213192	      0.92502578	      0.93942220	      1.20827100	      0.89597780	      0.89386815	      0.93600775	      0.96541687	      0.96539183	      1.14652189	      0.88080518	      0.90135299	      0.92730086	      0.81065128	      1.13453204	      0.84133344	      0.92727028	      1.19475271	      1.23648436	      0.99540013	      1.23053211	      0.99425704	      0.99642438	      0.80096268	      0.90700078	      1.05393407	      1.10565145	      0.97033780	      1.04438085	      1.00903289
    239.00000000	      0.95600000	      0.97521282	      1.17563722	      0.94573531	      0.94578478	      0.90081045	      0.84999000	      0.93662017	      0.89373423	      0.92291505	      0.93475455	      1.20775777	      0.89205700	      0.89507630	      0.93864786	      0.96331452	      0.96367393	      1.14595496	      0.88075403	      0.90182291	      0.92512871	      0.81089280	      1.12825570	      0.84307031	      0.92760131	      1.19337532	      1.23477716	      0.99459794	      1.22855673	      0.99195704	      0.99360022	      0.80177133	      0.90528154	      1.05617949	      1.10779390	      0.96476112	      1.04823674	      1.01177157
    240.00000000	      0.96000000	      0.97579341	      1.17270274	      0.95003181	      0.93860127	      0.89940825	      0.84794425	      0.93427822	      0.89530545	      0.92084598	      0.93019055	      1.20720935	      0.88827555	      0.89628912	      0.94125269	      0.96119364	      0.96198674	      1.14532223	      0.88071646	      0.90228823	      0.92299758	      0.81117251	      1.12209197	      0.84480831	      0.92790006	      1.19196830	      1.23303079	      0.99381142	      1.22657159	      0.98970340	      0.99082772	      0.80263686	      0.90365043	      1.05832811	      1.10984791	      0.95919531	      1.05198995	      1.01445934
    241.00000000	      0.96400000	      0.97636742	      1.16978719	      0.95426518	      0.93148517	      0.89801113	      0.84589564	      0.93197317	      0.89684445	      0.91882491	      0.92574647	      1.20662473	      0.88465192	      0.89750858	      0.94382092	      0.95905432	      0.96033785	      1.14462873	      0.88069360	      0.90274409	      0.92090875	      0.81148985	      1.11607531	      0.84653926	      0.92817333	      1.19053801	      1.23125285	      0.99304443	      1.22458500	      0.98750523	      0.98811982	      0.80354957	      0.90211167	      1.06036837	      1.11180139	      0.95366173	      1.05563221	      1.01709733
    242.00000000	      0.96800000	      0.97693034	      1.16690213	      0.95842636	      0.92446387	      0.89663175	      0.84386628	      0.92971167	      0.89835067	      0.91685725	      0.92143581	      1.20600394	      0.88120050	      0.89873606	      0.94635149	      0.95689642	      0.95873002	      1.14387931	      0.88068530	      0.90318641	      0.91886314	      0.81184368	      1.11023563	      0.84825554	      0.92842750	      1.18909099	      1.22945119	      0.99230050	      1.22260462	      0.98537019	      0.98548761	      0.80449956	      0.90066767	      1.06229130	      1.11364472	      0.94817990	      1.05915702	      1.01968647
    243.00000000	      0.97200000	      0.97747808	      1.16405795	      0.96250735	      0.91756164	      0.89528116	      0.84187533	      0.92749970	      0.89982406	      0.91494745	      0.91726916	      1.20534788	      0.87793156	      0.89997262	      0.94884366	      0.95472075	      0.95716633	      1.14307990	      0.88069147	      0.90361133	      0.91686125	      0.81223228	      1.10459829	      0.84995024	      0.92866843	      1.18763390	      1.22763379	      0.99158270	      1.22063757	      0.98330439	      0.98294027	      0.80547682	      0.89931914	      1.06409045	      1.11537074	      0.94276743	      1.06255959	      1.02222753
    244.00000000	      0.97600000	      0.97800701	      1.16126387	      0.96650138	      0.91079957	      0.89396877	      0.83993895	      0.92534237	      0.90126491	      0.91309874	      0.91325421	      1.20465823	      0.87485144	      0.90121797	      0.95129676	      0.95252809	      0.95564906	      1.14223601	      0.88071123	      0.90401486	      0.91490327	      0.81265340	      1.09918421	      0.85161712	      0.92890145	      1.18617335	      1.22580861	      0.99089364	      1.21869048	      0.98131252	      0.98048514	      0.80647129	      0.89806515	      1.06576176	      1.11697456	      0.93743993	      1.06583683	      1.02472102
    245.00000000	      0.98000000	      0.97851397	      1.15852791	      0.97040282	      0.90419565	      0.89270233	      0.83807036	      0.92324410	      0.90267387	      0.91131383	      0.90939589	      1.20393731	      0.87196281	      0.90247199	      0.95371037	      0.95031935	      0.95417971	      1.14135252	      0.88074336	      0.90439388	      0.91298906	      0.81310435	      1.09401018	      0.85325068	      0.92913129	      1.18471587	      1.22398351	      0.99023543	      1.21676957	      0.97939786	      0.97812781	      0.80747296	      0.89690329	      1.06730335	      1.11845344	      0.93221110	      1.06898719	      1.02716724
    246.00000000	      0.98400000	      0.97899626	      1.15585696	      0.97420739	      0.89776462	      0.89148796	      0.83627991	      0.92120809	      0.90405181	      0.90959356	      0.90569649	      1.20318794	      0.86926504	      0.90373342	      0.95608398	      0.94809552	      0.95275906	      1.14043445	      0.88078594	      0.90474565	      0.91111822	      0.81358206	      1.08908903	      0.85484615	      0.92936211	      1.18326777	      1.22216612	      0.98960969	      1.21488068	      0.97756244	      0.97587222	      0.80847202	      0.89582984	      1.06871529	      1.11980658	      0.92709270	      1.07201056	      1.02956625
    247.00000000	      0.98800000	      0.97945162	      1.15325677	      0.97791204	      0.89151889	      0.89033047	      0.83457529	      0.91923684	      0.90539976	      0.90793833	      0.90215593	      1.20241329	      0.86675457	      0.90500064	      0.95841711	      0.94585761	      0.95138706	      1.13948608	      0.88083694	      0.90506750	      0.90929015	      0.81408317	      1.08443006	      0.85639952	      0.92959749	      1.18183510	      1.22036374	      0.98901757	      1.21302928	      0.97580715	      0.97372084	      0.80945890	      0.89483998	      1.06999934	      1.12103484	      0.92209462	      1.07490805	      1.03191786
    248.00000000	      0.99200000	      0.97987827	      1.15073200	      0.98151496	      0.88546753	      0.88923307	      0.83296167	      0.91733189	      0.90671888	      0.90634752	      0.89877202	      1.20161677	      0.86442537	      0.90627184	      0.96070932	      0.94360657	      0.95006427	      1.13851100	      0.88089410	      0.90535765	      0.90750408	      0.81460414	      1.08003926	      0.85790748	      0.92984045	      1.18042352	      1.21858323	      0.98845978	      1.21122046	      0.97413185	      0.97167478	      0.81042444	      0.89392801	      1.07115874	      1.12214057	      0.91722495	      1.07768182	      1.03422167
    249.00000000	      0.99600000	      0.98027481	      1.14828631	      0.98501553	      0.87961727	      0.88819776	      0.83144200	      0.91549395	      0.90801051	      0.90481969	      0.89554075	      1.20080194	      0.86226934	      0.90754447	      0.96295998	      0.94134356	      0.94878747	      1.13751232	      0.88095502	      0.90561470	      0.90575916	      0.81514134	      1.07591976	      0.85936742	      0.93009346	      1.17903828	      1.21683096	      0.98793661	      1.20945892	      0.97253555	      0.96973398	      0.81135997	      0.89308757	      1.07219785	      1.12312729	      0.91249010	      1.08033485	      1.03647706
    250.00000000	      1.00000000	      0.98064025	      1.14592243	      0.98841418	      0.87397252	      0.88722544	      0.83001728	      0.91372283	      0.90927560	      0.90335261	      0.89245661	      1.19997240	      0.86027686	      0.90881597	      0.96516852	      0.93906943	      0.94755604	      1.13649130	      0.88101750	      0.90583770	      0.90405449	      0.81569111	      1.07207215	      0.86077734	      0.93035852	      1.17768419	      1.21511276	      0.98744797	      1.20774891	      0.97101655	      0.96789737	      0.81225745	      0.89231189	      1.07312196	      1.12399946	      0.90789486	      1.08287081	      1.03868328
    251.00000000	      1.00400000	      0.98097395	      1.14364221	      0.99171246	      0.86853571	      0.88631606	      0.82868685	      0.91201901	      0.91051539	      0.90194351	      0.88951295	      1.19913167	      0.85843714	      0.91008301	      0.96733522	      0.93678501	      0.94636789	      1.13544905	      0.88107888	      0.90602636	      0.90238914	      0.81624985	      1.06849487	      0.86213586	      0.93063722	      1.17636555	      1.21343386	      0.98699348	      1.20609419	      0.96957259	      0.96616309	      0.81310959	      0.89159404	      1.07393696	      1.12476222	      0.90344265	      1.08529381	      1.04083941
    252.00000000	      1.00800000	      0.98127556	      1.14144676	      0.99491288	      0.86330749	      0.88546877	      0.82744871	      0.91037777	      0.91173085	      0.90058892	      0.88670224	      1.19828319	      0.85673870	      0.91134259	      0.96945725	      0.93449092	      0.94522059	      1.13438523	      0.88113720	      0.90618030	      0.90076222	      0.81681408	      1.06518456	      0.86344210	      0.93093076	      1.17508616	      1.21179888	      0.98657247	      1.20449798	      0.96820104	      0.96452869	      0.81390993	      0.89092717	      1.07464908	      1.12542114	      0.89913555	      1.08760825	      1.04294448
    253.00000000	      1.01200000	      0.98154504	      1.13933650	      0.99801889	      0.85828702	      0.88468211	      0.82629983	      0.90879754	      0.91292277	      0.89928494	      0.88401640	      1.19743017	      0.85516971	      0.91259144	      0.97153470	      0.93218755	      0.94411138	      1.13329822	      0.88119060	      0.90630007	      0.89917287	      0.81738053	      1.06213637	      0.86469563	      0.93124005	      1.17384932	      1.21021184	      0.98618408	      1.20296284	      0.96689902	      0.96299121	      0.81465298	      0.89030470	      1.07526471	      1.12598199	      0.89497450	      1.08981869	      1.04499746
    254.00000000	      1.01600000	      0.98178256	      1.13731121	      1.00103476	      0.85347210	      0.88395411	      0.82523631	      0.90727591	      0.91409174	      0.89802723	      0.88144699	      1.19657563	      0.85371835	      0.91382635	      0.97356691	      0.92987509	      0.94303741	      1.13218525	      0.88123735	      0.90638642	      0.89762030	      0.81794618	      1.05934424	      0.86589647	      0.93156575	      1.17265776	      1.20867605	      0.98582723	      1.20149065	      0.96566352	      0.96154741	      0.81533429	      0.88972056	      1.07579014	      1.12645056	      0.89095930	      1.09192966	      1.04699732
    255.00000000	      1.02000000	      0.98198851	      1.13537005	      1.00396543	      0.84885918	      0.88328235	      0.82425366	      0.90580932	      0.91523818	      0.89681118	      0.87898548	      1.19572224	      0.85237305	      0.91504396	      0.97555220	      0.92755358	      0.94199523	      1.13104243	      0.88127623	      0.90644046	      0.89610380	      0.81850831	      1.05680107	      0.86704501	      0.93190830	      1.17151368	      1.20719418	      0.98550077	      1.20008244	      0.96449146	      0.96019380	      0.81595053	      0.88916926	      1.07623139	      1.12683246	      0.88708870	      1.09394559	      1.04894309
    256.00000000	      1.02400000	      0.98216348	      1.13351161	      1.00681637	      0.84444404	      0.88266433	      0.82334694	      0.90439235	      0.91636236	      0.89563198	      0.87662336	      1.19487237	      0.85112270	      0.91624139	      0.97748973	      0.92522262	      0.94098172	      1.12986500	      0.88130635	      0.90646374	      0.89462271	      0.81906458	      1.05449891	      0.86814202	      0.93226796	      1.17041868	      1.20576816	      0.98520342	      1.19873838	      0.96337982	      0.95892677	      0.81649955	      0.88864607	      1.07659413	      1.12713303	      0.88336035	      1.09587075	      1.05083388
    257.00000000	      1.02800000	      0.98230818	      1.13173383	      1.00959337	      0.84022083	      0.88209707	      0.82251083	      0.90302101	      0.91746453	      0.89448479	      0.87435224	      1.19402802	      0.84995679	      0.91741603	      0.97937887	      0.92288202	      0.93999365	      1.12864756	      0.88132737	      0.90645794	      0.89317644	      0.81961303	      1.05242903	      0.86918865	      0.93264484	      1.16937377	      1.20439918	      0.98493388	      1.19745768	      0.96232556	      0.95774258	      0.81698040	      0.88814702	      1.07688356	      1.12735725	      0.87977077	      1.09770915	      1.05266893
    258.00000000	      1.03200000	      0.98242351	      1.13003407	      1.01230219	      0.83618263	      0.88157747	      0.82173974	      0.90169054	      0.91854497	      0.89336485	      0.87216390	      1.19319079	      0.84886544	      0.91856579	      0.98121924	      0.92053153	      0.93902784	      1.12738489	      0.88133933	      0.90642533	      0.89176446	      0.82015218	      1.05058197	      0.87018640	      0.93303887	      1.16837934	      1.20308765	      0.98469079	      1.19623857	      0.96132570	      0.95663738	      0.81739333	      0.88766893	      1.07710438	      1.12750968	      0.87631531	      1.09946457	      1.05444762
    259.00000000	      1.03600000	      0.98251048	      1.12840901	      1.01494891	      0.83232130	      0.88110223	      0.82102780	      0.90039621	      0.91960413	      0.89226763	      0.87005031	      1.19236191	      0.84783951	      0.91968921	      0.98301101	      0.91817099	      0.93808126	      1.12607121	      0.88134277	      0.90636843	      0.89038626	      0.82068095	      1.04894759	      0.87113719	      0.93344985	      1.16743513	      1.20183317	      0.98447281	      1.19507829	      0.96037729	      0.95560723	      0.81773975	      0.88720941	      1.07726078	      1.12759445	      0.87298806	      1.10114056	      1.05616952
    260.00000000	      1.04000000	      0.98257022	      1.12685471	      1.01753893	      0.82862748	      0.88066788	      0.82036896	      0.89913337	      0.92064267	      0.89118890	      0.86800365	      1.19154217	      0.84687049	      0.92078556	      0.98475492	      0.91580043	      0.93715111	      1.12470194	      0.88133874	      0.90629015	      0.88904135	      0.82119875	      1.04751507	      0.87204329	      0.93387743	      1.16654028	      1.20063460	      0.98427859	      1.19397311	      0.95947737	      0.95464808	      0.81802220	      0.88676679	      1.07735645	      1.12761525	      0.86978191	      1.10274045	      1.05783440
    261.00000000	      1.04400000	      0.98260397	      1.12536664	      1.02007755	      0.82509062	      0.88027084	      0.81975703	      0.89789758	      0.92166155	      0.89012474	      0.86601628	      1.19073202	      0.84595058	      0.92185505	      0.98645244	      0.91342016	      0.93623473	      1.12327225	      0.88132873	      0.90619368	      0.88772921	      0.82170541	      1.04627304	      0.87290733	      0.93432114	      1.16569331	      1.19949000	      0.98410678	      1.19291839	      0.95862301	      0.95375580	      0.81824427	      0.88634014	      1.07739458	      1.12757537	      0.86668862	      1.10426734	      1.05944226
    262.00000000	      1.04800000	      0.98261307	      1.12393972	      1.02256970	      0.82169918	      0.87990741	      0.81918575	      0.89668462	      0.92266197	      0.88907175	      0.86408084	      1.18993150	      0.84507265	      0.92289806	      0.98810566	      0.91103047	      0.93532992	      1.12177872	      0.88131476	      0.90608246	      0.88644933	      0.82220117	      1.04520966	      0.87373224	      0.93478042	      1.16489223	      1.19839678	      0.98395606	      1.19190866	      0.95781132	      0.95292620	      0.81841053	      0.88592919	      1.07737791	      1.12747767	      0.86369888	      1.10572420	      1.06099334
    263.00000000	      1.05200000	      0.98259893	      1.12256843	      1.02501996	      0.81844078	      0.87957390	      0.81864894	      0.89549056	      0.92364539	      0.88802676	      0.86219019	      1.18914033	      0.84423020	      0.92391622	      0.98971728	      0.90863204	      0.93443452	      1.12021876	      0.88129881	      0.90596033	      0.88520114	      0.82268662	      1.04431270	      0.87452124	      0.93525461	      1.16413454	      1.19735173	      0.98382513	      1.19093769	      0.95703947	      0.95215506	      0.81852643	      0.88553431	      1.07730868	      1.12732460	      0.86080255	      1.10711384	      1.06248811
    264.00000000	      1.05600000	      0.98256300	      1.12124688	      1.02743260	      0.81530235	      0.87926658	      0.81814047	      0.89431168	      0.92461361	      0.88698702	      0.86033745	      1.18835793	      0.84341738	      0.92491158	      0.99129048	      0.90622561	      0.93354665	      1.11858951	      0.88128354	      0.90583070	      0.88398401	      0.82316267	      1.04356968	      0.87527773	      0.93574301	      1.16341734	      1.19635111	      0.98371271	      1.18999866	      0.95630467	      0.95143820	      0.81859815	      0.88515645	      1.07718876	      1.12711826	      0.85798877	      1.10843893	      1.06392730
    265.00000000	      1.06000000	      0.98250682	      1.11996892	      1.02981159	      0.81227035	      0.87898180	      0.81765444	      0.89314457	      0.92556851	      0.88595010	      0.85851609	      1.18758342	      0.84262894	      0.92588678	      0.99282917	      0.90381224	      0.93266495	      1.11688981	      0.88127169	      0.90569765	      0.88279727	      0.82363049	      1.04296798	      0.87600531	      0.93624489	      1.16273736	      1.19539075	      0.98361753	      1.18908422	      0.95560426	      0.95077145	      0.81863253	      0.88479705	      1.07701961	      1.12686042	      0.85524616	      1.10970206	      1.06531189
    266.00000000	      1.06400000	      0.98243191	      1.11872820	      1.03216062	      0.80933094	      0.87871598	      0.81718514	      0.89198593	      0.92651216	      0.88491393	      0.85671984	      1.18681569	      0.84186021	      0.92684475	      0.99433770	      0.90139247	      0.93178740	      1.11511886	      0.88126621	      0.90556503	      0.88164018	      0.82409149	      1.04249494	      0.87670766	      0.93675945	      1.16209105	      1.19446613	      0.98353836	      1.18818669	      0.95493565	      0.95015073	      0.81863686	      0.88445798	      1.07680238	      1.12655253	      0.85256298	      1.11090573	      1.06664308
    267.00000000	      1.06800000	      0.98233983	      1.11751826	      1.03448305	      0.80647009	      0.87846564	      0.81672711	      0.89083316	      0.92744691	      0.88387676	      0.85494279	      1.18605347	      0.84110703	      0.92778894	      0.99581981	      0.89896754	      0.93091302	      1.11327640	      0.88126994	      0.90543669	      0.88051192	      0.82454724	      1.04213798	      0.87738852	      0.93728591	      1.16147466	      1.19357245	      0.98347401	      1.18729816	      0.95429633	      0.94957202	      0.81861879	      0.88414142	      1.07653798	      1.12619584	      0.84992731	      1.11205240	      1.06792230
    268.00000000	      1.07200000	      0.98223214	      1.11633265	      1.03678189	      0.80367380	      0.87822741	      0.81627515	      0.88968359	      0.92837487	      0.88283711	      0.85317934	      1.18529531	      0.84036571	      0.92872306	      0.99728052	      0.89653860	      0.93004078	      1.11136348	      0.88128592	      0.90531637	      0.87941161	      0.82499943	      1.04188461	      0.87805169	      0.93782341	      1.16088427	      1.19270474	      0.98342330	      1.18641068	      0.95368386	      0.94903138	      0.81858609	      0.88384973	      1.07622714	      1.12579144	      0.84732719	      1.11314451	      1.06915117
    269.00000000	      1.07600000	      0.98211039	      1.11516490	      1.03905999	      0.80092810	      0.87799800	      0.81582429	      0.88853504	      0.92929856	      0.88179407	      0.85142420	      1.18453968	      0.83963293	      0.92965092	      0.99872472	      0.89410691	      0.92916982	      1.10938143	      0.88131709	      0.90520768	      0.87833830	      0.82544985	      1.04172255	      0.87870093	      0.93837108	      1.16031587	      1.19185793	      0.98338509	      1.18551637	      0.95309587	      0.94852494	      0.81854658	      0.88358535	      1.07587050	      1.12534033	      0.84475072	      1.11418453	      1.07033151
    270.00000000	      1.08000000	      0.98197611	      1.11400866	      1.04131958	      0.79821918	      0.87777425	      0.81536978	      0.88738605	      0.93022069	      0.88074658	      0.84967234	      1.18378498	      0.83890570	      0.93057693	      1.00015748	      0.89167384	      0.92829951	      1.10733266	      0.88136627	      0.90511406	      0.87729096	      0.82590031	      1.04163974	      0.87933998	      0.93892799	      1.15976541	      1.19102690	      0.98335830	      1.18460759	      0.95252998	      0.94804888	      0.81850791	      0.88335065	      1.07546872	      1.12484351	      0.84218620	      1.11517497	      1.07146528
    271.00000000	      1.08400000	      0.98183083	      1.11285774	      1.04356262	      0.79553336	      0.87755301	      0.81490709	      0.88623470	      0.93114384	      0.87969432	      0.84791905	      1.18302960	      0.83818126	      0.93150518	      1.00158387	      0.88924095	      0.92742939	      1.10522048	      0.88143610	      0.90503877	      0.87626847	      0.82635263	      1.04162443	      0.87997253	      0.93949316	      1.15922885	      1.19020658	      0.98334186	      1.18367707	      0.95198384	      0.94759943	      0.81847748	      0.88314785	      1.07502252	      1.12430202	      0.83962223	      1.11611844	      1.07255461
    272.00000000	      1.08800000	      0.98167603	      1.11170617	      1.04579066	      0.79285792	      0.87733149	      0.81443197	      0.88508010	      0.93207074	      0.87863724	      0.84615987	      1.18227196	      0.83745708	      0.93243995	      1.00300929	      0.88680984	      0.92655920	      1.10304903	      0.88152899	      0.90498464	      0.87526966	      0.82680859	      1.04166524	      0.88060212	      0.94006558	      1.15870226	      1.18939201	      0.98333473	      1.18271804	      0.95145510	      0.94717289	      0.81846226	      0.88297893	      1.07453276	      1.12371703	      0.83704796	      1.11701763	      1.07360174
    273.00000000	      1.09200000	      0.98151315	      1.11054837	      1.04800499	      0.79018037	      0.87710687	      0.81394052	      0.88392172	      0.93300407	      0.87757565	      0.84439071	      1.18151056	      0.83673081	      0.93338535	      1.00443868	      0.88438221	      0.92568881	      1.10082317	      0.88164707	      0.90495428	      0.87429325	      0.82726981	      1.04175128	      0.88123213	      0.94064421	      1.15818184	      1.18857850	      0.98333589	      1.18172440	      0.95094148	      0.94676571	      0.81846870	      0.88284556	      1.07400047	      1.12308986	      0.83445327	      1.11787539	      1.07460901
    274.00000000	      1.09600000	      0.98134358	      1.10937924	      1.05020668	      0.78748935	      0.87687665	      0.81342931	      0.88275915	      0.93394636	      0.87650979	      0.84260785	      1.18074399	      0.83600034	      0.93434525	      1.00587680	      0.88195972	      0.92481823	      1.09854825	      0.88179203	      0.90494987	      0.87333790	      0.82773778	      1.04187229	      0.88186568	      0.94122803	      1.15766405	      1.18776167	      0.98334436	      1.18069083	      0.95044078	      0.94637447	      0.81850261	      0.88274906	      1.07342692	      1.12242200	      0.83182901	      1.11869464	      1.07557888
    275.00000000	      1.10000000	      0.98116863	      1.10819429	      1.05239669	      0.78477475	      0.87663862	      0.81289545	      0.88159229	      0.93489995	      0.87544010	      0.84080804	      1.17997099	      0.83526376	      0.93532311	      1.00732796	      0.87954394	      0.92394729	      1.09622994	      0.88196518	      0.90497308	      0.87240222	      0.82821376	      1.04201876	      0.88250554	      0.94181604	      1.15714567	      1.18693759	      0.98335916	      1.17961293	      0.94995090	      0.94599601	      0.81856908	      0.88269037	      1.07281356	      1.12171516	      0.82916727	      1.11947839	      1.07651384
    276.00000000	      1.10400000	      0.98098955	      1.10698975	      1.05457594	      0.78202795	      0.87639096	      0.81233675	      0.88042147	      0.93586684	      0.87436709	      0.83898857	      1.17919049	      0.83451947	      0.93632184	      1.00879585	      0.87713629	      0.92307634	      1.09387400	      0.88216741	      0.90502506	      0.87148474	      0.82869874	      1.04218208	      0.88315413	      0.94240732	      1.15662383	      1.18610283	      0.98337933	      1.17848730	      0.94946997	      0.94562743	      0.81867240	      0.88267005	      1.07216212	      1.12097123	      0.82646157	      1.12022973	      1.07741646
    277.00000000	      1.10800000	      0.98080748	      1.10576263	      1.05674543	      0.77924204	      0.87613226	      0.81175179	      0.87924645	      0.93684862	      0.87329125	      0.83714731	      1.17840160	      0.83376616	      0.93734370	      1.01028343	      0.87473793	      0.92220531	      1.09148610	      0.88239877	      0.90510652	      0.87058398	      0.82919343	      1.04235461	      0.88381338	      0.94300103	      1.15609614	      1.18525459	      0.98340393	      1.17731165	      0.94899630	      0.94526620	      0.81881594	      0.88268822	      1.07147454	      1.12019232	      0.82370702	      1.12095179	      1.07828932
    278.00000000	      1.11200000	      0.98062343	      1.10451086	      1.05890626	      0.77641195	      0.87586159	      0.81113997	      0.87806753	      0.93784647	      0.87221300	      0.83528276	      1.17760367	      0.83300286	      0.93839024	      1.01179279	      0.87234994	      0.92133422	      1.08907166	      0.88265913	      0.90521709	      0.86969840	      0.82969822	      1.04252982	      0.88448478	      0.94359641	      1.15556063	      1.18439071	      0.98343206	      1.17608484	      0.94852843	      0.94491011	      0.81900214	      0.88274454	      1.07075301	      1.11938074	      0.82090047	      1.12164768	      1.07913502
    279.00000000	      1.11600000	      0.98043833	      1.10323324	      1.06105963	      0.77353455	      0.87557848	      0.81050156	      0.87688483	      0.93886091	      0.87113266	      0.83339415	      1.17679626	      0.83222898	      0.93946250	      1.01332524	      0.86997297	      0.92046304	      1.08663590	      0.88294766	      0.90535629	      0.86882646	      0.83021315	      1.04270232	      0.88516926	      0.94419285	      1.15501587	      1.18350970	      0.98346284	      1.17480693	      0.94806520	      0.94455738	      0.81923244	      0.88283826	      1.06999993	      1.11853898	      0.81804054	      1.12232050	      1.07995614
    280.00000000	      1.12000000	      0.98025295	      1.10192950	      1.06320691	      0.77060867	      0.87528298	      0.80983767	      0.87569854	      0.93989205	      0.87005046	      0.83148137	      1.17597917	      0.83144433	      0.94055979	      1.01488086	      0.86760747	      0.91959192	      1.08418322	      0.88326303	      0.90552283	      0.86796661	      0.83073799	      1.04286793	      0.88586726	      0.94478983	      1.15446091	      1.18261077	      0.98349541	      1.17347913	      0.94760566	      0.94420661	      0.81950725	      0.88296813	      1.06921792	      1.11766973	      0.81512768	      1.12297327	      1.08075523
    281.00000000	      1.12400000	      0.98006794	      1.10060027	      1.06534951	      0.76763497	      0.87497556	      0.80915022	      0.87450881	      0.94093946	      0.86896652	      0.82954502	      1.17515245	      0.83064906	      0.94168159	      1.01645910	      0.86525369	      0.91872030	      1.08171805	      0.88360340	      0.90571490	      0.86711732	      0.83127217	      1.04302360	      0.88657871	      0.94538695	      1.15389530	      1.18169382	      0.98352901	      1.17210385	      0.94714912	      0.94385679	      0.81982595	      0.88313243	      1.06840982	      1.11677583	      0.81216399	      1.12360892	      1.08153478
    282.00000000	      1.12800000	      0.97988382	      1.09924697	      1.06748888	      0.76461583	      0.87465714	      0.80844180	      0.87331582	      0.94200222	      0.86788091	      0.82758635	      1.17431634	      0.82984371	      0.94282635	      1.01805850	      0.86291176	      0.91784826	      1.07924434	      0.88396646	      0.90593014	      0.86627708	      0.83181489	      1.04316739	      0.88730308	      0.94598386	      1.15331902	      1.18075933	      0.98356291	      1.17068457	      0.94669509	      0.94350723	      0.82018691	      0.88332894	      1.06757867	      1.11586032	      0.80915316	      1.12423025	      1.08229723
    283.00000000	      1.13200000	      0.97970100	      1.09787170	      1.06962637	      0.76155506	      0.87432892	      0.80771552	      0.87211985	      0.94307900	      0.86679372	      0.82560721	      1.17347132	      0.82902912	      0.94399192	      1.01967691	      0.86058156	      0.91697567	      1.07676588	      0.88434951	      0.90616574	      0.86544441	      0.83236511	      1.04329836	      0.88803945	      0.94658029	      1.15273247	      1.17980835	      0.98359647	      1.16922576	      0.94624320	      0.94315751	      0.82058750	      0.88355492	      1.06672771	      1.11492636	      0.80610015	      1.12483995	      1.08304489
    284.00000000	      1.13600000	      0.97951975	      1.09647717	      1.07176313	      0.75845761	      0.87399237	      0.80697488	      0.87092128	      0.94416819	      0.86570507	      0.82360992	      1.17261805	      0.82820636	      0.94517564	      1.02131158	      0.85826317	      0.91610239	      1.07428656	      0.88474954	      0.90641850	      0.86461789	      0.83292164	      1.04341640	      0.88878657	      0.94717593	      1.15213639	      1.17884238	      0.98362914	      1.16773277	      0.94579318	      0.94280743	      0.82102420	      0.88380713	      1.06586039	      1.11397729	      0.80301104	      1.12544056	      1.08377998
    285.00000000	      1.14000000	      0.97934027	      1.09506649	      1.07390007	      0.75532928	      0.87364910	      0.80622354	      0.86972067	      0.94526790	      0.86461522	      0.82159726	      1.17175736	      0.82737672	      0.94637450	      1.02295937	      0.85595663	      0.91522852	      1.07180987	      0.88516323	      0.90668513	      0.86379613	      0.83348316	      1.04352211	      0.88954296	      0.94777048	      1.15153176	      1.17786328	      0.98366046	      1.16621172	      0.94534479	      0.94245691	      0.82149265	      0.88408185	      1.06498035	      1.11301660	      0.79989267	      1.12603448	      1.08450461
    286.00000000	      1.14400000	      0.97916266	      1.09364315	      1.07603781	      0.75217656	      0.87330083	      0.80546529	      0.86851874	      0.94637611	      0.86352442	      0.81957231	      1.17089025	      0.82654158	      0.94758517	      1.02461680	      0.85366211	      0.91435405	      1.06933986	      0.88558703	      0.90696180	      0.86297781	      0.83404827	      1.04361664	      0.89030692	      0.94836360	      1.15091982	      1.17687322	      0.98369004	      1.16466932	      0.94489777	      0.94210597	      0.82198776	      0.88437492	      1.06409140	      1.11204791	      0.79675254	      1.12662402	      1.08522077
    287.00000000	      1.14800000	      0.97898697	      1.09221089	      1.07817673	      0.74900639	      0.87294932	      0.80470394	      0.86731636	      0.94749063	      0.86243307	      0.81753840	      1.17001782	      0.82570247	      0.94880411	      1.02628016	      0.85137983	      0.91347910	      1.06688051	      0.88601737	      0.90724473	      0.86216161	      0.83461550	      1.04370158	      0.89107662	      0.94895490	      1.15030194	      1.17587458	      0.98371758	      1.16311278	      0.94445186	      0.94175468	      0.82250387	      0.88468180	      1.06319750	      1.11107495	      0.79359857	      1.12721134	      1.08593037
    288.00000000	      1.15200000	      0.97881318	      1.09077360	      1.08031700	      0.74582587	      0.87259630	      0.80394329	      0.86611487	      0.94860921	      0.86134184	      0.81549907	      1.16914127	      0.82486094	      0.95002765	      1.02794579	      0.84911005	      0.91260385	      1.06443585	      0.88645041	      0.90752996	      0.86134628	      0.83518335	      1.04377884	      0.89185012	      0.94954397	      1.14967965	      1.17486993	      0.98374284	      1.16154964	      0.94400679	      0.94140316	      0.82303487	      0.88499772	      1.06230270	      1.11010151	      0.79043899	      1.12779853	      1.08663522
