# Supplementary material for: Hindlimb kinematics, kinetics and muscle dynamics during sit-to-stand and sit-to-walk transitions in emus (Dromaius novaehollandiae)
Source: J Exp Biol. 2024 Dec 2;227(24):jeb247519. doi: 10.1242/jeb.247519 (PMC11708823; doi:10.1242/jeb.247519)
Supplement: Dataset 1. [file jexbio-227-247519-Dataset1.zip › Dataset1/DataS1/Static Simulation/sts_exemplar_trial_STO_plus5TSL/emu_osimm_tuneTSL_scaledR_STO_plus5TSL_sts_activation.sto]

Static Optimization
version=1
nRows=289
nColumns=56
inDegrees=no
This file contains static optimization results.

endheader
time	IC_r	ILPR_r	ILPOa_r	ILPOp_r	AMB_r	FMTL_r	FMTI_r	FMTM_r	ILFB_r	FCLP_r	FCLA_r	FCM_r	IFE_r	ITCr_r	ITM_r	ITCaa_r	ITCap_r	ISF_r	IFI_r	OMII_r	OMIP_r	CFP_r	PIFML_r	GL_r	GI_r	GM_r	FL_r	TCf_r	TCt_r	EDL_r	FDL_r	FHL_r	FP2_r	FPP2_r	FP3_r	FPP3_r	FP4_r	MY	MX	MZ	FY	FZ	FX	Hip_flexion_reserve	Hip_abduction_reserve	Hip_rotation_reserve	Knee_flexion_reserve	Knee_abduction_reserve	Knee_rotation_reserve	Ankle_flexion_reserve	Ankle_abduction_reserve	Ankle_rotation_reserve	MTP_flexion_reserve	MTP_abduction_reserve	MTP_rotation_reserve
      0.00000000	      0.99999808	      0.68680740	      0.20394963	      0.47291443	      0.19417582	      0.72594825	      0.99999545	      0.15675070	      0.02000119	      0.02000039	      0.02143978	      0.02000290	      0.02000572	      0.25293129	      0.02021871	      0.02000744	      0.02000521	      0.02156443	      0.02142683	      0.57379723	      0.99999639	      0.12977201	      0.83344396	      0.52956089	      0.02000488	      0.53891328	      0.50561572	      0.02117598	      0.02117598	      0.02117598	      0.02117598	      0.02039696	      0.02117598	      0.08647210	      0.02117598	      0.02117598	      0.02117598	      0.00020078	      0.00604496	     -0.00450448	     -0.00183297	      0.00000802	     -0.00214946	     -0.02610090	      0.08217839	     -0.15294272	      0.57308220	      1.73688906	     -0.37492604	     -1.88945892	     -3.81888868	      1.59275642	      1.62810694	      0.02558669	     -0.20264792
      0.00400000	      0.99999807	      0.68512523	      0.20566340	      0.47412604	      0.19346028	      0.72474007	      0.99999544	      0.15748880	      0.02000119	      0.02000039	      0.02140121	      0.02000287	      0.02000574	      0.25040054	      0.02021046	      0.02000746	      0.02000523	      0.02151747	      0.02137770	      0.57295809	      0.99999638	      0.13005646	      0.83059598	      0.52789206	      0.02000488	      0.53897975	      0.50595643	      0.02113333	      0.02113333	      0.02113333	      0.02113333	      0.02038170	      0.02113333	      0.08611518	      0.02113333	      0.02113333	      0.02113333	      0.00015385	      0.00603724	     -0.00454592	     -0.00263466	     -0.00017431	     -0.00249654	     -0.02600193	      0.08174050	     -0.15268477	      0.57227839	      1.73779014	     -0.37453154	     -1.88889593	     -3.82126940	      1.58902006	      1.62888216	      0.02159416	     -0.20267408
      0.00800000	      0.99999807	      0.68454743	      0.20797029	      0.47529047	      0.19249188	      0.72283302	      0.99999543	      0.15937994	      0.02000120	      0.02000039	      0.02148486	      0.02000285	      0.02000578	      0.24863479	      0.02021718	      0.02000749	      0.02000526	      0.02155556	      0.02140570	      0.57148378	      0.99999636	      0.12980413	      0.82685035	      0.52629291	      0.02000489	      0.53907631	      0.50650753	      0.02115957	      0.02115957	      0.02115957	      0.02115957	      0.02039246	      0.02115957	      0.08582858	      0.02115957	      0.02115957	      0.02115957	      0.00010405	      0.00603143	     -0.00457665	     -0.00344618	     -0.00035463	     -0.00281111	     -0.02588967	      0.08120901	     -0.15206576	      0.57109560	      1.73931059	     -0.37383194	     -1.88937327	     -3.82582442	      1.58581874	      1.63059873	      0.01780657	     -0.20276442
      0.01200000	      0.99999808	      0.68527706	      0.21077692	      0.47644480	      0.19134698	      0.72045158	      0.99999542	      0.16264194	      0.02000122	      0.02000039	      0.02099729	      0.02000281	      0.02000583	      0.24769955	      0.02014868	      0.02000755	      0.02000530	      0.02105497	      0.02093126	      0.56965239	      0.99999633	      0.12911034	      0.82252799	      0.52485328	      0.02000490	      0.53933149	      0.50688753	      0.02075057	      0.02075057	      0.02075057	      0.02075057	      0.02024717	      0.02075057	      0.08555503	      0.02075057	      0.02075057	      0.02075057	      0.00004774	      0.00602751	     -0.00458851	     -0.00425183	     -0.00053099	     -0.00306883	     -0.02577668	      0.08061348	     -0.15115182	      0.56980948	      1.74217752	     -0.37293102	     -1.88955627	     -3.82955580	      1.58278672	      1.63202014	      0.01438062	     -0.20283318
      0.01600000	      0.99999808	      0.68720498	      0.21400448	      0.47750032	      0.19001260	      0.71756437	      0.99999541	      0.16701359	      0.02000123	      0.02000039	      0.02189207	      0.02000278	      0.02000589	      0.24757447	      0.02028357	      0.02000763	      0.02000535	      0.02185558	      0.02169177	      0.56748745	      0.99999630	      0.12790344	      0.81734906	      0.52351249	      0.02000492	      0.53971180	      0.50727846	      0.02141679	      0.02141679	      0.02141679	      0.02141679	      0.02050481	      0.02141679	      0.08534658	      0.02141679	      0.02141679	      0.02141679	     -0.00001838	      0.00602553	     -0.00457370	     -0.00503642	     -0.00070127	     -0.00324641	     -0.02565090	      0.07995652	     -0.14994619	      0.56834672	      1.74600513	     -0.37180810	     -1.89021683	     -3.83410394	      1.58018201	      1.63383622	      0.01137297	     -0.20293329
      0.02000000	      0.99999809	      0.69042081	      0.21772800	      0.47850031	      0.18849367	      0.71410773	      0.99999540	      0.17263390	      0.02000125	      0.02000039	      0.02194015	      0.02000275	      0.02000596	      0.24831721	      0.02029674	      0.02000773	      0.02000541	      0.02185543	      0.02171086	      0.56489862	      0.99999626	      0.12653604	      0.81183598	      0.52227312	      0.02000493	      0.54023224	      0.50766948	      0.02143470	      0.02143470	      0.02143470	      0.02143470	      0.02051617	      0.02143470	      0.08520388	      0.02143470	      0.02143470	      0.02143470	     -0.00009718	      0.00602558	     -0.00452499	     -0.00578546	     -0.00086305	     -0.00332255	     -0.02556468	      0.07920557	     -0.14840596	      0.56677101	      1.75073244	     -0.37040787	     -1.89140658	     -3.83950666	      1.57807623	      1.63606915	      0.00889604	     -0.20306063
      0.02400000	      0.99999810	      0.69492033	      0.22183645	      0.47938758	      0.18682186	      0.71016176	      0.99999540	      0.17938803	      0.02000127	      0.02000038	      0.02190857	      0.02000271	      0.02000605	      0.24994068	      0.02029104	      0.02000787	      0.02000549	      0.02176004	      0.02164278	      0.56199423	      0.99999621	      0.12505466	      0.80602368	      0.52112087	      0.02000495	      0.54091854	      0.50805700	      0.02137458	      0.02137458	      0.02137458	      0.02137458	      0.02049238	      0.02137458	      0.08514402	      0.02137458	      0.02137458	      0.02137458	     -0.00019100	      0.00602784	     -0.00443592	     -0.00648533	     -0.00101361	     -0.00327889	     -0.02552379	      0.07837414	     -0.14656153	      0.56515850	      1.75631559	     -0.36875683	     -1.89321193	     -3.84588645	      1.57653311	      1.63878005	      0.00706623	     -0.20322093
      0.02800000	      0.99999811	      0.70135004	      0.22686910	      0.48039090	      0.18493824	      0.70564669	      0.99999539	      0.18542987	      0.02000130	      0.02000038	      0.02096518	      0.02000268	      0.02000616	      0.25279389	      0.02014489	      0.02000805	      0.02000560	      0.02079868	      0.02074550	      0.55824319	      0.99999614	      0.12385029	      0.80035902	      0.51992130	      0.02000497	      0.54114920	      0.51264247	      0.02059872	      0.02059872	      0.02059872	      0.02059872	      0.02020997	      0.02059872	      0.08595527	      0.02059872	      0.02059872	      0.02059872	     -0.00030123	      0.00600975	     -0.00429667	     -0.00712351	     -0.00114987	     -0.00310093	     -0.02560007	      0.07739400	     -0.14425841	      0.56309060	      1.75983953	     -0.36678685	     -1.89472123	     -3.84857098	      1.58701931	      1.63924760	      0.00624082	     -0.19597016
      0.03200000	      0.99999812	      0.70864881	      0.23143362	      0.48094822	      0.18311004	      0.70110316	      0.99999539	      0.19413482	      0.02000132	      0.02000038	      0.02066971	      0.02000265	      0.02000628	      0.25629932	      0.02013089	      0.02000824	      0.02000571	      0.02055607	      0.02053233	      0.55506091	      0.99999608	      0.12248485	      0.79461501	      0.51895062	      0.02000499	      0.54230475	      0.51230470	      0.02042672	      0.02042672	      0.02042672	      0.02042672	      0.02017113	      0.02042672	      0.08619812	      0.02042672	      0.02042672	      0.02042672	     -0.00042948	      0.00601466	     -0.00411137	     -0.00768897	     -0.00126860	     -0.00277871	     -0.02570340	      0.07644812	     -0.14191063	      0.56179384	      1.76717873	     -0.36477023	     -1.89843963	     -3.85788948	      1.58813048	      1.64370154	      0.00643122	     -0.19516393
      0.03600000	      0.99999814	      0.71701244	      0.23601358	      0.48112960	      0.18119405	      0.69612454	      0.99999540	      0.20381401	      0.02000135	      0.02000038	      0.02078440	      0.02000261	      0.02000642	      0.26063910	      0.02013623	      0.02000848	      0.02000584	      0.02055713	      0.02054624	      0.55164831	      0.99999600	      0.12130139	      0.78891685	      0.51795726	      0.02000500	      0.54365659	      0.51268862	      0.02043873	      0.02043873	      0.02043873	      0.02043873	      0.02017458	      0.02043873	      0.08641796	      0.02043873	      0.02043873	      0.02043873	     -0.00057588	      0.00602666	     -0.00387427	     -0.00817265	     -0.00136664	     -0.00230735	     -0.02589177	      0.07543166	     -0.13930042	      0.56060902	      1.77501050	     -0.36247381	     -1.90257477	     -3.86794963	      1.58804360	      1.64814944	      0.00718038	     -0.19610100
      0.04000000	      0.99999815	      0.72673030	      0.24050205	      0.48095840	      0.17929279	      0.69103777	      0.99999541	      0.21418342	      0.02000138	      0.02000038	      0.02088110	      0.02000257	      0.02000657	      0.26594178	      0.02013793	      0.02000876	      0.02000600	      0.02049716	      0.02049814	      0.54824008	      0.99999592	      0.12038702	      0.78366688	      0.51700430	      0.02000502	      0.54529338	      0.51298081	      0.02040252	      0.02040252	      0.02040252	      0.02040252	      0.02016822	      0.02040252	      0.08681381	      0.02040252	      0.02040252	      0.02040252	     -0.00073998	      0.00604142	     -0.00358421	     -0.00856790	     -0.00144101	     -0.00168750	     -0.02618310	      0.07438845	     -0.13650548	      0.55977585	      1.78349119	     -0.36004369	     -1.90777764	     -3.87958460	      1.58919414	      1.65342276	      0.00916391	     -0.19675741
      0.04400000	      0.99999817	      0.73775684	      0.24472397	      0.48032543	      0.17744795	      0.68593098	      0.99999543	      0.22511657	      0.02000141	      0.02000038	      0.02100088	      0.02000254	      0.02000674	      0.27219200	      0.02013900	      0.02000909	      0.02000617	      0.02042176	      0.02043246	      0.54490007	      0.99999583	      0.11977987	      0.77900867	      0.51606109	      0.02000502	      0.54723487	      0.51329277	      0.02035352	      0.02035352	      0.02035352	      0.02035352	      0.02016031	      0.02035352	      0.08737185	      0.02035352	      0.02035352	      0.02035352	     -0.00092063	      0.00606004	     -0.00324257	     -0.00887081	     -0.00148895	     -0.00092605	     -0.02659084	      0.07333635	     -0.13355802	      0.55937707	      1.79253766	     -0.35750968	     -1.91408325	     -3.89284468	      1.59131620	      1.65948056	      0.01241091	     -0.19744034
      0.04800000	      0.99999819	      0.75000164	      0.24835846	      0.47905902	      0.17572742	      0.68104483	      0.99999546	      0.23624950	      0.02000143	      0.02000037	      0.02385162	      0.02000250	      0.02000692	      0.27933217	      0.02058380	      0.02000947	      0.02000636	      0.02193056	      0.02202345	      0.54190429	      0.99999573	      0.11922323	      0.77465178	      0.51509656	      0.02000503	      0.54951424	      0.51364208	      0.02173501	      0.02173501	      0.02173501	      0.02173501	      0.02069974	      0.02173501	      0.08811435	      0.02173501	      0.02173501	      0.02173501	     -0.00111585	      0.00608289	     -0.00285304	     -0.00908035	     -0.00150785	     -0.00003693	     -0.02707284	      0.07233776	     -0.13056720	      0.55950780	      1.80213557	     -0.35498626	     -1.92162282	     -3.90794765	      1.59448727	      1.66642132	      0.01700462	     -0.19814230
      0.05200000	      0.99999821	      0.76360016	      0.25151206	      0.47720350	      0.17415238	      0.67629381	      0.99999549	      0.24782108	      0.02000145	      0.02000037	      0.02422595	      0.02000246	      0.02000711	      0.28747787	      0.02053220	      0.02000990	      0.02000658	      0.02162255	      0.02174739	      0.53898709	      0.99999563	      0.11922679	      0.77160436	      0.51411397	      0.02000502	      0.55214188	      0.51403606	      0.02148966	      0.02148966	      0.02148966	      0.02148966	      0.02058063	      0.02148966	      0.08903157	      0.02148966	      0.02148966	      0.02148966	     -0.00132270	      0.00611035	     -0.00242179	     -0.00919852	     -0.00149533	      0.00095827	     -0.02770767	      0.07135509	     -0.12747005	      0.56026614	      1.81222963	     -0.35240537	     -1.93047493	     -3.92495347	      1.59877503	      1.67426407	      0.02300641	     -0.19885800
      0.05600000	      0.99999822	      0.77797855	      0.25446841	      0.47480791	      0.17263358	      0.67140320	      0.99999552	      0.25923973	      0.02000147	      0.02000037	      0.02482640	      0.02000243	      0.02000733	      0.29674076	      0.02049141	      0.02001043	      0.02000683	      0.02135595	      0.02150708	      0.53561237	      0.99999551	      0.11959003	      0.76927612	      0.51308021	      0.02000501	      0.55482556	      0.51811608	      0.02127805	      0.02127805	      0.02127805	      0.02127805	      0.02048512	      0.02127805	      0.09015624	      0.02127805	      0.02127805	      0.02127805	     -0.00153732	      0.00614060	     -0.00196526	     -0.00923009	     -0.00144921	      0.00203089	     -0.02849458	      0.07035581	     -0.12414880	      0.56114298	      1.82170864	     -0.34964641	     -1.93952181	     -3.94118496	      1.60470480	      1.68059991	      0.02945034	     -0.20015863
      0.06000000	      0.99999825	      0.79407217	      0.25577701	      0.47128602	      0.17155501	      0.66757412	      0.99999557	      0.27089562	      0.02000147	      0.02000037	      0.02576918	      0.02000239	      0.02000756	      0.30680081	      0.02048808	      0.02001100	      0.02000709	      0.02119986	      0.02137502	      0.53357498	      0.99999541	      0.12003632	      0.76827859	      0.51197027	      0.02000499	      0.55826117	      0.51838592	      0.02116355	      0.02116355	      0.02116355	      0.02116355	      0.02043610	      0.02116355	      0.09142953	      0.02116355	      0.02116355	      0.02116355	     -0.00175512	      0.00617954	     -0.00147712	     -0.00918131	     -0.00136761	      0.00314822	     -0.02937672	      0.06956045	     -0.12108028	      0.56343726	      1.83301209	     -0.34725768	     -1.95149074	     -3.96295095	      1.61084421	      1.69070205	      0.03833926	     -0.20131678
      0.06400000	      0.99999827	      0.81161061	      0.25605537	      0.46688658	      0.17081975	      0.66440844	      0.99999562	      0.28255984	      0.02000147	      0.02000036	      0.02456541	      0.02000235	      0.02000779	      0.31799062	      0.02016414	      0.02001165	      0.02000737	      0.02027103	      0.02030789	      0.53206556	      0.99999530	      0.12084278	      0.76891670	      0.51082150	      0.02000495	      0.56212127	      0.51878167	      0.02026623	      0.02026623	      0.02026623	      0.02026623	      0.02015111	      0.02026623	      0.09292069	      0.02026623	      0.02026623	      0.02026623	     -0.00197094	      0.00622315	     -0.00097525	     -0.00905806	     -0.00124904	      0.00427802	     -0.03041670	      0.06888938	     -0.11806061	      0.56670220	      1.84517753	     -0.34505467	     -1.96442428	     -3.98547077	      1.61858587	      1.70118584	      0.04873246	     -0.20203532
      0.06800000	      0.99999829	      0.83025748	      0.25496858	      0.46131806	      0.17041960	      0.66194320	      0.99999569	      0.29361416	      0.02000146	      0.02000036	      0.02646606	      0.02000231	      0.02000802	      0.33013537	      0.02017277	      0.02001240	      0.02000767	      0.02025960	      0.02030224	      0.53124717	      0.99999520	      0.12150853	      0.77028539	      0.50948468	      0.02000491	      0.56635382	      0.51949584	      0.02026265	      0.02026265	      0.02026265	      0.02026265	      0.02015107	      0.02026265	      0.09466138	      0.02026265	      0.02026265	      0.02026265	     -0.00217932	      0.00627299	     -0.00046826	     -0.00886460	     -0.00109250	      0.00539163	     -0.03154658	      0.06839176	     -0.11515469	      0.57077088	      1.85751338	     -0.34307232	     -1.97987081	     -4.01218863	      1.62783368	      1.71350859	      0.06053582	     -0.20275043
      0.07200000	      0.99999831	      0.85020585	      0.25247269	      0.45457168	      0.17042315	      0.66029988	      0.99999576	      0.30425205	      0.02000144	      0.02000036	      0.02886372	      0.02000227	      0.02000826	      0.34338024	      0.02018385	      0.02001325	      0.02000800	      0.02025251	      0.02030319	      0.53119551	      0.99999510	      0.12220769	      0.77295144	      0.50799991	      0.02000486	      0.57100387	      0.52035901	      0.02026364	      0.02026364	      0.02026364	      0.02026364	      0.02015144	      0.02026364	      0.09662403	      0.02026364	      0.02026364	      0.02026364	     -0.00237459	      0.00632952	      0.00003639	     -0.00860331	     -0.00089759	      0.00646475	     -0.03280961	      0.06807759	     -0.11236628	      0.57582436	      1.87044154	     -0.34136284	     -1.99722222	     -4.04166800	      1.63844748	      1.72706703	      0.07377031	     -0.20337332
      0.07600000	      0.99999833	      0.87145199	      0.24841094	      0.44653721	      0.17086954	      0.65959478	      0.99999583	      0.31430938	      0.02000141	      0.02000035	      0.03293795	      0.02000222	      0.02000850	      0.35773946	      0.02056639	      0.02001423	      0.02000834	      0.02077641	      0.02103612	      0.53208433	      0.99999501	      0.12279163	      0.77678939	      0.50634273	      0.02000479	      0.57606844	      0.52138239	      0.02087296	      0.02087296	      0.02087296	      0.02087296	      0.02032155	      0.02087296	      0.09881053	      0.02087296	      0.02087296	      0.02087296	     -0.00255085	      0.00639321	      0.00053240	     -0.00827508	     -0.00066455	      0.00747706	     -0.03420753	      0.06797449	     -0.10972369	      0.58189841	      1.88398086	     -0.33999058	     -2.01656369	     -4.07400427	      1.65044560	      1.74189117	      0.08840453	     -0.20387394
      0.08000000	      0.99999836	      0.89354677	      0.24281470	      0.43697164	      0.17161810	      0.65918005	      0.99999591	      0.32381579	      0.02000137	      0.02000035	      0.03579321	      0.02000218	      0.02000874	      0.37301446	      0.02072892	      0.02001540	      0.02000872	      0.02083189	      0.02115479	      0.53318077	      0.99999491	      0.12361933	      0.78201272	      0.50423758	      0.02000473	      0.58118565	      0.52577849	      0.02097847	      0.02097847	      0.02097847	      0.02097847	      0.02036524	      0.02097847	      0.10105148	      0.02097847	      0.02097847	      0.02097847	     -0.00270204	      0.00647104	      0.00101590	     -0.00787972	     -0.00039436	      0.00841166	     -0.03573294	      0.06799122	     -0.10708846	      0.58855957	      1.89664191	     -0.33861638	     -2.03610196	     -4.10592782	      1.66072055	      1.75526130	      0.10313208	     -0.20630008
      0.08400000	      0.99999838	      0.91767050	      0.23574212	      0.42636312	      0.17302440	      0.66036826	      0.99999599	      0.33285870	      0.02000133	      0.02000034	      0.03797408	      0.02000213	      0.02000897	      0.38994162	      0.02024489	      0.02001677	      0.02000911	      0.02023740	      0.02032500	      0.53579367	      0.99999484	      0.12440513	      0.78927463	      0.50224651	      0.02000464	      0.58704676	      0.52684185	      0.02027985	      0.02027985	      0.02027985	      0.02027985	      0.02015401	      0.02027985	      0.10372935	      0.02027985	      0.02027985	      0.02027985	     -0.00282240	      0.00654893	      0.00147935	     -0.00741646	     -0.00008877	      0.00925469	     -0.03745121	      0.06830613	     -0.10469870	      0.59678319	      1.91148930	     -0.33794225	     -2.05966821	     -4.14423007	      1.67616905	      1.77285112	      0.12057310	     -0.20588705
      0.08800000	      0.99999841	      0.94307813	      0.22701458	      0.41433729	      0.17491485	      0.66253162	      0.99999608	      0.34123756	      0.02000128	      0.02000034	      0.04135859	      0.02000209	      0.02000919	      0.40807055	      0.02028611	      0.02001840	      0.02000952	      0.02023581	      0.02034374	      0.53942795	      0.99999478	      0.12509902	      0.79789571	      0.50003297	      0.02000455	      0.59324634	      0.52822889	      0.02029351	      0.02029351	      0.02029351	      0.02029351	      0.02015593	      0.02029351	      0.10657323	      0.02029351	      0.02029351	      0.02029351	     -0.00290610	      0.00663621	      0.00192052	     -0.00688435	      0.00024966	      0.00999504	     -0.03929640	      0.06885295	     -0.10247107	      0.60601947	      1.92688518	     -0.33765629	     -2.08513648	     -4.18518855	      1.69238700	      1.79149297	      0.13911628	     -0.20576301
      0.09200000	      0.99999843	      0.96936290	      0.21755120	      0.40139528	      0.17717900	      0.66533131	      0.99999617	      0.34847680	      0.02000123	      0.02000033	      0.04545175	      0.02000204	      0.02000941	      0.42779224	      0.02129652	      0.02002052	      0.02000999	      0.02082708	      0.02135233	      0.54314686	      0.99999471	      0.12581812	      0.80780863	      0.49773568	      0.02000446	      0.59943162	      0.53360381	      0.02115112	      0.02115112	      0.02115112	      0.02115112	      0.02044120	      0.02115112	      0.10960345	      0.02115112	      0.02115112	      0.02115112	     -0.00294803	      0.00672456	      0.00232437	     -0.00628273	      0.00061746	      0.01062400	     -0.04135600	      0.06954190	     -0.10016963	      0.61564679	      1.94182106	     -0.33765050	     -2.11163881	     -4.22613667	      1.71255264	      1.80882750	      0.15756655	     -0.20620941
      0.09600000	      0.99999751	      0.59219153	      0.37893513	      0.45783169	      0.10562337	      0.44353760	      0.99998682	      0.25368010	      0.05060197	      0.02000049	      0.05372077	      0.02000301	      0.02001938	      0.31754067	      0.02037696	      0.02030448	      0.02003037	      0.02020329	      0.02023881	      0.25934159	      0.89882494	      0.10702456	      0.54758385	      0.35490845	      0.02000794	      0.73427551	      0.37580939	      0.99999897	      0.02023247	      0.02023247	      0.02023247	      0.02017182	      0.02023247	      0.08496191	      0.02023247	      0.02023247	      0.02023247	     -0.00294312	      0.00682777	      0.00271265	     -0.00561155	      0.00101021	      0.01113469	     -0.03376864	      0.03737022	     -0.04318835	      0.35771058	      1.47466374	     -0.23986129	     -1.61585682	     -2.93756761	      2.39281806	      1.29486934	      0.21094146	     -0.16875610
      0.10000000	      0.99999758	      0.60260397	      0.37707447	      0.45450397	      0.10745107	      0.44758409	      0.99998750	      0.26087644	      0.04607812	      0.02000048	      0.05498583	      0.02000289	      0.02001968	      0.32937436	      0.02033796	      0.02086929	      0.02003250	      0.02019536	      0.02023028	      0.26151923	      0.89483993	      0.10549349	      0.55110936	      0.35183683	      0.02000776	      0.74173873	      0.37780608	      0.99999899	      0.02022468	      0.02022468	      0.02022468	      0.02017104	      0.02022468	      0.08830177	      0.02022468	      0.02022468	      0.02022468	     -0.00288745	      0.00693979	      0.00306796	     -0.00487177	      0.00142241	      0.01152159	     -0.03496233	      0.03815463	     -0.04211398	      0.36382634	      1.50060593	     -0.24170953	     -1.64548095	     -2.98637974	      2.41405397	      1.31690142	      0.23234640	     -0.16828286
      0.10400000	      0.99999764	      0.61165623	      0.37231005	      0.44900730	      0.10887541	      0.45049520	      0.99998811	      0.27037200	      0.04159419	      0.02000046	      0.05580798	      0.02000278	      0.02001994	      0.33726015	      0.02212634	      0.02875955	      0.02003536	      0.02071158	      0.02106550	      0.26489381	      0.89329629	      0.10398011	      0.55261629	      0.34805541	      0.02000755	      0.74955483	      0.38199835	      0.99999902	      0.02101132	      0.02101132	      0.02101132	      0.02054525	      0.02101132	      0.08964756	      0.02101132	      0.02101132	      0.02101132	     -0.00277560	      0.00711894	      0.00338493	     -0.00406559	      0.00184760	      0.01178026	     -0.03587197	      0.03878756	     -0.04131320	      0.37001372	      1.52728673	     -0.24293739	     -1.67270297	     -3.03512619	      2.40697599	      1.33610519	      0.25085096	     -0.19051940
      0.10800000	      0.99999771	      0.62319217	      0.36971880	      0.44538708	      0.11072391	      0.45534277	      0.99998865	      0.27701116	      0.03672239	      0.02000045	      0.05681074	      0.02000267	      0.02002014	      0.34763173	      0.02260894	      0.03675868	      0.02003827	      0.02084947	      0.02130595	      0.26838652	      0.89211003	      0.10241772	      0.55553162	      0.34478875	      0.02000734	      0.75716123	      0.38536965	      0.99999904	      0.02123789	      0.02123789	      0.02123789	      0.02068810	      0.02123789	      0.09356976	      0.02123789	      0.02123789	      0.02123789	     -0.00261046	      0.00723879	      0.00366685	     -0.00319665	      0.00227882	      0.01190740	     -0.03696964	      0.03960026	     -0.04048420	      0.37649146	      1.55513995	     -0.24532776	     -1.70521268	     -3.08695077	      2.43298623	      1.35925479	      0.27357043	     -0.18622873
      0.11200000	      0.99999777	      0.63558141	      0.36735995	      0.44202134	      0.11270873	      0.46085161	      0.99998914	      0.28286913	      0.03171410	      0.02000044	      0.05780039	      0.02000255	      0.02002028	      0.35846871	      0.02246686	      0.04617177	      0.02003966	      0.02066965	      0.02110326	      0.27223935	      0.89164918	      0.10099656	      0.55893556	      0.34157350	      0.02000713	      0.76467811	      0.38931709	      0.99999906	      0.02104038	      0.02104038	      0.02104038	      0.02056533	      0.02104038	      0.09760373	      0.02104038	      0.02104038	      0.02104038	     -0.00239009	      0.00734961	      0.00390794	     -0.00227023	      0.00270908	      0.01190099	     -0.03812596	      0.04045857	     -0.03970182	      0.38313237	      1.58379792	     -0.24818185	     -1.73969584	     -3.14025317	      2.46666120	      1.38291460	      0.29646934	     -0.18152231
      0.11600000	      0.99999784	      0.64837519	      0.36416971	      0.43797374	      0.11475387	      0.46642401	      0.99998961	      0.28964511	      0.02670727	      0.02000043	      0.05888395	      0.02000244	      0.02002038	      0.36930539	      0.02276568	      0.05621257	      0.02004234	      0.02070638	      0.02120599	      0.27651202	      0.89204177	      0.09990601	      0.56280451	      0.33825470	      0.02000691	      0.77242554	      0.39142464	      0.99999908	      0.02113382	      0.02113382	      0.02113382	      0.02062513	      0.02113382	      0.10152135	      0.02113382	      0.02113382	      0.02113382	     -0.00211431	      0.00747978	      0.00410849	     -0.00129324	      0.00313159	      0.01176026	     -0.03931408	      0.04131431	     -0.03898550	      0.39013777	      1.61409797	     -0.25117233	     -1.77520941	     -3.19619327	      2.49354081	      1.40807485	      0.31998069	     -0.17816718
      0.12000000	      0.99999790	      0.65962606	      0.35824530	      0.43145001	      0.11666170	      0.47061810	      0.99999003	      0.29873072	      0.02204666	      0.02000042	      0.06000193	      0.02000234	      0.02002045	      0.37908471	      0.02095995	      0.06575953	      0.02004418	      0.02019830	      0.02030990	      0.28104772	      0.89268578	      0.09956349	      0.56702634	      0.33444000	      0.02000670	      0.78032876	      0.39600198	      0.99999911	      0.02029100	      0.02029100	      0.02029100	      0.02018875	      0.02029100	      0.10339030	      0.02029100	      0.02029100	      0.02029100	     -0.00178277	      0.00767630	      0.00425343	     -0.00027414	      0.00353986	      0.01148548	     -0.04046281	      0.04204472	     -0.03833092	      0.39714706	      1.64410093	     -0.25348437	     -1.80721229	     -3.25052922	      2.48894424	      1.42962846	      0.34015871	     -0.19734812
      0.12400000	      0.99999796	      0.68494099	      0.34620104	      0.41905071	      0.11973974	      0.47735492	      0.99999058	      0.30479159	      0.02007712	      0.02000041	      0.06207404	      0.02000224	      0.02002036	      0.39377390	      0.02119971	      0.07740229	      0.02004765	      0.02020456	      0.02034415	      0.28738182	      0.89925405	      0.10066292	      0.57752695	      0.33109383	      0.02000643	      0.78752216	      0.39995634	      0.99999913	      0.02032063	      0.02032063	      0.02032063	      0.02019837	      0.02032063	      0.10702151	      0.02032063	      0.02032063	      0.02032063	     -0.00140672	      0.00781825	      0.00436287	      0.00077717	      0.00392808	      0.01107804	     -0.04216155	      0.04313552	     -0.03785384	      0.40832183	      1.66737222	     -0.25647597	     -1.84256116	     -3.30500277	      2.51202623	      1.45307869	      0.36254731	     -0.19681034
      0.12800000	      0.99999801	      0.71867959	      0.33015300	      0.40279717	      0.12361672	      0.48560461	      0.99999116	      0.30944690	      0.02001143	      0.02000040	      0.06479196	      0.02000215	      0.02002015	      0.41201332	      0.02129450	      0.09065206	      0.02005203	      0.02019572	      0.02033574	      0.29488770	      0.90959178	      0.10288183	      0.59232568	      0.32836502	      0.02000613	      0.79431578	      0.40415328	      0.99999915	      0.02031161	      0.02031161	      0.02031161	      0.02019440	      0.02031161	      0.11141614	      0.02031161	      0.02031161	      0.02031161	     -0.00099110	      0.00793482	      0.00441340	      0.00184940	      0.00429143	      0.01054072	     -0.04425167	      0.04445180	     -0.03747949	      0.42212206	      1.68680389	     -0.25992232	     -1.87968661	     -3.36002930	      2.54585624	      1.47735071	      0.38555245	     -0.18758250
      0.13200000	      0.99999806	      0.75169078	      0.31316758	      0.38582205	      0.12737181	      0.49320677	      0.99999166	      0.31500662	      0.02000709	      0.02000039	      0.06760963	      0.02000207	      0.02001991	      0.42969821	      0.02063037	      0.10350753	      0.02005711	      0.02017031	      0.02023452	      0.30261833	      0.92024726	      0.10581419	      0.60735788	      0.32527228	      0.02000585	      0.80085090	      0.40742585	      0.99999917	      0.02022510	      0.02022510	      0.02022510	      0.02017165	      0.02022510	      0.11455578	      0.02022510	      0.02022510	      0.02022510	     -0.00053958	      0.00807825	      0.00442742	      0.00292998	      0.00462550	      0.00987786	     -0.04637557	      0.04562142	     -0.03711479	      0.43573391	      1.70560966	     -0.26321154	     -1.91487667	     -3.41333196	      2.56542375	      1.49998344	      0.40702668	     -0.19060228
      0.13600000	      0.99999811	      0.78368899	      0.29791364	      0.37048334	      0.13117976	      0.50119472	      0.99999206	      0.31947421	      0.02000521	      0.02000038	      0.07052271	      0.02000199	      0.02001964	      0.44819449	      0.02059891	      0.11671918	      0.02006343	      0.02016802	      0.02023384	      0.31031185	      0.93066579	      0.10913855	      0.62266670	      0.32282826	      0.02000560	      0.80681718	      0.41293525	      0.99999918	      0.02022436	      0.02022436	      0.02022436	      0.02017125	      0.02022436	      0.11834340	      0.02022436	      0.02022436	      0.02022436	     -0.00006290	      0.00820009	      0.00437146	      0.00400541	      0.00492500	      0.00909537	     -0.04846724	      0.04681188	     -0.03683115	      0.44859551	      1.72440878	     -0.26701657	     -1.95042100	     -3.46535460	      2.59069652	      1.52192200	      0.42796443	     -0.18594938
      0.14000000	      0.99999815	      0.81467030	      0.28226021	      0.35504393	      0.13476555	      0.50846519	      0.99999240	      0.32496437	      0.02000413	      0.02000037	      0.07349645	      0.02000192	      0.02001936	      0.46579890	      0.02246688	      0.12923010	      0.02007168	      0.02024378	      0.02051497	      0.31818319	      0.94144819	      0.11323986	      0.63789807	      0.32010702	      0.02000537	      0.81246816	      0.41569888	      0.99999920	      0.02047023	      0.02047023	      0.02047023	      0.02025816	      0.02047023	      0.12068560	      0.02047023	      0.02047023	      0.02047023	      0.00043563	      0.00834208	      0.00428488	      0.00506157	      0.00518320	      0.00820063	     -0.05055047	      0.04780835	     -0.03658176	      0.46106298	      1.74265820	     -0.27069227	     -1.98400090	     -3.51552961	      2.60297071	      1.54273473	      0.44778823	     -0.19500617
      0.14400000	      0.99999819	      0.84457478	      0.26967614	      0.34253887	      0.13840599	      0.51654213	      0.99999267	      0.32839449	      0.02000347	      0.02000036	      0.07656507	      0.02000185	      0.02001904	      0.48464096	      0.02262316	      0.14223729	      0.02008221	      0.02022821	      0.02048345	      0.32576522	      0.95191800	      0.11762598	      0.65327463	      0.31842071	      0.02000516	      0.81723060	      0.42159253	      0.99999921	      0.02044111	      0.02044111	      0.02044111	      0.02024484	      0.02044111	      0.12450190	      0.02044111	      0.02044111	      0.02044111	      0.00094411	      0.00843547	      0.00412300	      0.00608407	      0.00539231	      0.00720260	     -0.05269336	      0.04878553	     -0.03632217	      0.47253449	      1.76047757	     -0.27520389	     -2.01862107	     -3.56392564	      2.63129131	      1.56303811	      0.46727220	     -0.18666944
      0.14800000	      0.99999823	      0.87256414	      0.25666834	      0.32999897	      0.14166321	      0.52339736	      0.99999289	      0.33319151	      0.02000301	      0.02000035	      0.07964797	      0.02000178	      0.02001872	      0.50181465	      0.02294338	      0.15406301	      0.02009793	      0.02023483	      0.02050501	      0.33343720	      0.96260651	      0.12293172	      0.66814510	      0.31634224	      0.02000498	      0.82155557	      0.42482714	      0.99999923	      0.02046087	      0.02046087	      0.02046087	      0.02025412	      0.02046087	      0.12639389	      0.02046087	      0.02046087	      0.02046087	      0.00146361	      0.00855575	      0.00393745	      0.00705845	      0.00554460	      0.00611167	     -0.05470544	      0.04951441	     -0.03617239	      0.48323796	      1.77687503	     -0.27933066	     -2.04967592	     -3.60841615	      2.64150497	      1.58144818	      0.48511220	     -0.19599037
      0.15200000	      0.99999827	      0.89720659	      0.24555652	      0.31949791	      0.14463283	      0.52962910	      0.99999306	      0.33843271	      0.02000270	      0.02000034	      0.08274226	      0.02000172	      0.02001839	      0.51833575	      0.02417685	      0.16530275	      0.02017045	      0.02036453	      0.02083850	      0.34074727	      0.97276813	      0.12881954	      0.68236581	      0.31507450	      0.02000481	      0.82542634	      0.42923743	      0.99999924	      0.02076683	      0.02076683	      0.02076683	      0.02040430	      0.02076683	      0.12833465	      0.02076683	      0.02076683	      0.02076683	      0.00198601	      0.00867359	      0.00368008	      0.00797055	      0.00563355	      0.00493976	     -0.05662734	      0.05005925	     -0.03607094	      0.49262443	      1.79324270	     -0.28355908	     -2.07881263	     -3.65040077	      2.64358027	      1.59794214	      0.50182680	     -0.20402016
      0.15600000	      0.99999830	      0.92084691	      0.23635077	      0.31107739	      0.14738413	      0.53583729	      0.99999319	      0.34268314	      0.02000246	      0.02000034	      0.08588225	      0.02000166	      0.02001805	      0.53437987	      0.02461299	      0.17584741	      0.02031415	      0.02040034	      0.02090493	      0.34796369	      0.98315343	      0.13537245	      0.69628235	      0.31410241	      0.02000466	      0.82829202	      0.43328239	      0.99999925	      0.02083114	      0.02083114	      0.02083114	      0.02044175	      0.02083114	      0.13020676	      0.02083114	      0.02083114	      0.02083114	      0.00250226	      0.00876183	      0.00339369	      0.00880682	      0.00565533	      0.00370078	     -0.05847230	      0.05044476	     -0.03606969	      0.50103189	      1.80751934	     -0.28809993	     -2.10667646	     -3.68811600	      2.65244154	      1.61282131	      0.51757841	     -0.21003036
      0.16000000	      0.99999832	      0.94691916	      0.23139688	      0.30709501	      0.15047449	      0.54478085	      0.99999329	      0.34172034	      0.02000225	      0.02000033	      0.08908282	      0.02000161	      0.02001763	      0.55235559	      0.02503178	      0.18593301	      0.02055848	      0.02043016	      0.02095422	      0.35645300	      0.99345764	      0.14222905	      0.71112998	      0.31390853	      0.02000453	      0.82933027	      0.43705934	      0.99999925	      0.02087972	      0.02087972	      0.02087972	      0.02046922	      0.02087972	      0.13514402	      0.02087972	      0.02087972	      0.02087972	      0.00299507	      0.00873166	      0.00309595	      0.00955457	      0.00560961	      0.00241102	     -0.06037979	      0.05095048	     -0.03634088	      0.50915602	      1.81909465	     -0.29439774	     -2.13856753	     -3.72330706	      2.71103484	      1.62966491	      0.53450950	     -0.17756715
      0.16400000	      0.99999834	      0.96430075	      0.22428959	      0.30264511	      0.15320390	      0.55178310	      0.99999337	      0.34307722	      0.02000208	      0.02000033	      0.09192045	      0.02000156	      0.02001709	      0.56622446	      0.02528818	      0.19074107	      0.02059293	      0.02046196	      0.02098335	      0.36887021	      0.99837612	      0.15018679	      0.72550880	      0.31365161	      0.02000441	      0.83069484	      0.44126693	      0.99999925	      0.02090955	      0.02090955	      0.02090955	      0.02048874	      0.02090955	      0.13662855	      0.02090955	      0.02090955	      0.02090955	      0.00347952	      0.00878507	      0.00273956	      0.01020209	      0.00549891	      0.00108846	     -0.06190166	      0.05126933	     -0.03737130	      0.51608377	      1.82882455	     -0.29995215	     -2.16252378	     -3.75321789	      2.71788191	      1.64102034	      0.54772250	     -0.18257315
      0.16800000	      0.99999836	      0.97825273	      0.21839774	      0.30047259	      0.15599320	      0.55944215	      0.99999341	      0.34237328	      0.02000193	      0.02000032	      0.09459180	      0.02000151	      0.02001643	      0.57892558	      0.02541711	      0.19210351	      0.02043168	      0.02048796	      0.02098586	      0.38461346	      0.99967655	      0.15884897	      0.74035126	      0.31381221	      0.02000430	      0.83122145	      0.44633278	      0.99999926	      0.02091386	      0.02091386	      0.02091386	      0.02049340	      0.02091386	      0.13818053	      0.02091386	      0.02091386	      0.02091386	      0.00393675	      0.00881261	      0.00235424	      0.01073890	      0.00532714	     -0.00024874	     -0.06324826	      0.05159820	     -0.03901752	      0.52232022	      1.83565302	     -0.30612625	     -2.18458492	     -3.77875091	      2.72700805	      1.65035582	      0.55949493	     -0.18418615
      0.17200000	      0.99999837	      0.98963584	      0.21411903	      0.30037085	      0.15850994	      0.56682695	      0.99999344	      0.34144824	      0.02000182	      0.02000032	      0.09723534	      0.02000146	      0.02001577	      0.59004632	      0.02548011	      0.19132324	      0.02026579	      0.02051922	      0.02098279	      0.40127158	      0.99992151	      0.16824015	      0.75482539	      0.31436964	      0.02000420	      0.83111229	      0.44926268	      0.99999926	      0.02091369	      0.02091369	      0.02091369	      0.02049572	      0.02091369	      0.13949478	      0.02091369	      0.02091369	      0.02091369	      0.00436171	      0.00882253	      0.00195450	      0.01115608	      0.00509874	     -0.00158310	     -0.06442081	      0.05176336	     -0.04093854	      0.52768817	      1.84055137	     -0.31244367	     -2.20470173	     -3.80060233	      2.73481456	      1.65882375	      0.57078634	     -0.18532268
      0.17600000	      0.99999837	      0.99767384	      0.21250825	      0.30258776	      0.16030467	      0.57440192	      0.99999345	      0.33838957	      0.02000172	      0.02000032	      0.09995619	      0.02000143	      0.02001522	      0.59852015	      0.02541287	      0.18959272	      0.02015230	      0.02053557	      0.02094006	      0.41613648	      0.99996606	      0.17840030	      0.76781366	      0.31501998	      0.02000411	      0.82977154	      0.45562519	      0.99999926	      0.02087780	      0.02087780	      0.02087780	      0.02047693	      0.02087780	      0.14137791	      0.02087780	      0.02087780	      0.02087780	      0.00474664	      0.00879529	      0.00154524	      0.01144681	      0.00481902	     -0.00289765	     -0.06538218	      0.05153702	     -0.04276792	      0.53270497	      1.83963626	     -0.31891272	     -2.22276501	     -3.81658670	      2.75070419	      1.66384421	      0.57925230	     -0.18004023
      0.18000000	      0.99999838	      0.99971714	      0.21272914	      0.30586049	      0.16088184	      0.58312331	      0.99999350	      0.33459077	      0.02000154	      0.02000031	      0.10279452	      0.02000139	      0.02001482	      0.60228848	      0.02532721	      0.18730450	      0.02012873	      0.02057724	      0.02091315	      0.42716087	      0.99996859	      0.18949601	      0.77827259	      0.31585300	      0.02000401	      0.82823311	      0.46180062	      0.99999926	      0.02086079	      0.02086079	      0.02086079	      0.02046731	      0.02086079	      0.14246955	      0.02086079	      0.02086079	      0.02086079	      0.00509123	      0.00876367	      0.00111585	      0.01160668	      0.00449469	     -0.00417552	     -0.06603905	      0.05067116	     -0.04424795	      0.53983658	      1.83393337	     -0.32566851	     -2.23807802	     -3.82889958	      2.75754212	      1.66707234	      0.58633525	     -0.17655544
      0.18400000	      0.99999838	      0.99993818	      0.21446743	      0.31070039	      0.16108504	      0.59178101	      0.99999354	      0.32992573	      0.02000138	      0.02000031	      0.10556936	      0.02000135	      0.02001444	      0.60378403	      0.02516247	      0.18318836	      0.02011024	      0.02062037	      0.02087567	      0.43794353	      0.99997118	      0.20095686	      0.78796467	      0.31656061	      0.02000391	      0.82591699	      0.46498462	      0.99999925	      0.02083430	      0.02083430	      0.02083430	      0.02045176	      0.02083430	      0.14334160	      0.02083430	      0.02083430	      0.02083430	      0.00538897	      0.00870591	      0.00071123	      0.01163383	      0.00413370	     -0.00540004	     -0.06650645	      0.04962067	     -0.04586148	      0.54661281	      1.82458543	     -0.33247211	     -2.25185499	     -3.83711806	      2.76884033	      1.66934770	      0.59259949	     -0.17533703
      0.18800000	      0.99999837	      0.99993524	      0.21833819	      0.31869755	      0.16191587	      0.59538757	      0.99999344	      0.32923171	      0.02000135	      0.02000031	      0.10806203	      0.02000132	      0.02001394	      0.60673195	      0.02492796	      0.17623903	      0.02007983	      0.02065056	      0.02082530	      0.45212914	      0.99997583	      0.21192142	      0.79859945	      0.31855553	      0.02000387	      0.82255794	      0.47032370	      0.99999925	      0.02079251	      0.02079251	      0.02079251	      0.02043109	      0.02079251	      0.14356421	      0.02079251	      0.02079251	      0.02079251	      0.00564093	      0.00864787	      0.00028925	      0.01152869	      0.00374429	     -0.00655558	     -0.06694230	      0.04893755	     -0.04809520	      0.54643015	      1.81919935	     -0.33788918	     -2.25997229	     -3.83617223	      2.76975146	      1.66626867	      0.59623222	     -0.17727656
      0.19200000	      0.99999836	      0.99987231	      0.22387962	      0.32901646	      0.16310422	      0.59691175	      0.99999327	      0.32958302	      0.02000135	      0.02000031	      0.11034976	      0.02000129	      0.02001337	      0.60986555	      0.02467000	      0.16663999	      0.02006095	      0.02068944	      0.02078580	      0.46845194	      0.99997948	      0.22265792	      0.80987964	      0.32113484	      0.02000385	      0.81827739	      0.47427193	      0.99999924	      0.02075953	      0.02075953	      0.02075953	      0.02041646	      0.02075953	      0.14367724	      0.02075953	      0.02075953	      0.02075953	      0.00584291	      0.00856678	     -0.00011633	      0.01129344	      0.00333385	     -0.00762862	     -0.06730969	      0.04847111	     -0.05080498	      0.54277024	      1.81452803	     -0.34288780	     -2.26538728	     -3.82914121	      2.77347325	      1.66097717	      0.59878665	     -0.17695055
      0.19600000	      0.99999834	      0.99893854	      0.23056418	      0.34111866	      0.16461556	      0.59583258	      0.99999301	      0.33152498	      0.02000141	      0.02000031	      0.11240383	      0.02000126	      0.02001277	      0.61284363	      0.02441392	      0.15427006	      0.02004937	      0.02074826	      0.02076734	      0.48651297	      0.99998233	      0.23310064	      0.82168641	      0.32424198	      0.02000385	      0.81318872	      0.47839045	      0.99999922	      0.02074559	      0.02074559	      0.02074559	      0.02041419	      0.02074559	      0.14340725	      0.02074559	      0.02074559	      0.02074559	      0.00599745	      0.00847899	     -0.00050979	      0.01093154	      0.00290824	     -0.00860829	     -0.06759491	      0.04821400	     -0.05397023	      0.53535434	      1.81050577	     -0.34718572	     -2.26672377	     -3.81490340	      2.77235006	      1.65199981	      0.59955098	     -0.17873174
      0.20000000	      0.99999831	      0.99384797	      0.23852930	      0.35366754	      0.16539712	      0.59683325	      0.99999278	      0.32961815	      0.02000141	      0.02000031	      0.11439151	      0.02000123	      0.02001226	      0.61196989	      0.02408116	      0.14111850	      0.02004322	      0.02080369	      0.02073538	      0.50102241	      0.99998418	      0.24357772	      0.83174298	      0.32685077	      0.02000385	      0.80739099	      0.48486892	      0.99999920	      0.02071988	      0.02071988	      0.02071988	      0.02040213	      0.02071988	      0.14378446	      0.02071988	      0.02071988	      0.02071988	      0.00610191	      0.00835697	     -0.00087691	      0.01044741	      0.00247188	     -0.00948621	     -0.06766076	      0.04762478	     -0.05689738	      0.53024105	      1.79889765	     -0.35204143	     -2.26729052	     -3.79685020	      2.78096454	      1.64086301	      0.59825897	     -0.17060911
      0.20400000	      0.99999828	      0.98267674	      0.24652912	      0.36555297	      0.16543388	      0.59817173	      0.99999257	      0.32751988	      0.02000137	      0.02000031	      0.11623030	      0.02000121	      0.02001186	      0.60692247	      0.02382846	      0.12721212	      0.02003825	      0.02092283	      0.02075196	      0.51171058	      0.99998528	      0.25383212	      0.83977305	      0.32934543	      0.02000384	      0.80192518	      0.49129419	      0.99999919	      0.02074357	      0.02074357	      0.02074357	      0.02041874	      0.02074357	      0.14312027	      0.02074357	      0.02074357	      0.02074357	      0.00616627	      0.00825599	     -0.00124505	      0.00984651	      0.00202790	     -0.01025598	     -0.06749189	      0.04672175	     -0.05955773	      0.52650987	      1.78306005	     -0.35667855	     -2.26508885	     -3.77682481	      2.77179283	      1.62775383	      0.59571945	     -0.17471992
      0.20800000	      0.99999824	      0.97059045	      0.25555992	      0.37837498	      0.16561694	      0.60035883	      0.99999235	      0.32384513	      0.02000134	      0.02000031	      0.11789805	      0.02000118	      0.02001146	      0.60125843	      0.02358234	      0.11207646	      0.02003383	      0.02106083	      0.02077896	      0.52164808	      0.99998618	      0.26357112	      0.84787768	      0.33208098	      0.02000383	      0.79616905	      0.49478949	      0.99999917	      0.02077667	      0.02077667	      0.02077667	      0.02044049	      0.02077667	      0.14284484	      0.02077667	      0.02077667	      0.02077667	      0.00618538	      0.00812130	     -0.00158882	      0.00913541	      0.00157825	     -0.01091295	     -0.06727883	      0.04594374	     -0.06235215	      0.52294881	      1.76563340	     -0.36175541	     -2.26402004	     -3.75625657	      2.77383257	      1.61584516	      0.59381741	     -0.17246423
      0.21200000	      0.99999865	      0.99999916	      0.03513621	      0.13182890	      0.14708589	      0.99998772	      0.99999829	      0.02001841	      0.02000012	      0.02000023	      0.16126748	      0.02000094	      0.02001597	      0.46678701	      0.02200166	      0.18566534	      0.02547948	      0.02131586	      0.02034304	      0.44654064	      0.99996277	      0.38447454	      0.97303574	      0.35869533	      0.02000148	      0.69473909	      0.75886618	      0.02041735	      0.02041735	      0.02041735	      0.02041735	      0.02014673	      0.02041735	      0.18061094	      0.02041735	      0.02041735	      0.02041735	      0.00616757	      0.00798923	     -0.00187893	      0.00832198	      0.00112403	     -0.01145401	     -0.07426043	      0.02402402	     -0.05092398	      1.49460903	      1.14713425	     -0.61417025	     -3.00346895	     -5.38932985	      1.93872375	      2.24754976	      0.54914783	     -0.21752556
      0.21600000	      0.99999862	      0.99999912	      0.03761950	      0.14384990	      0.15096326	      0.99998644	      0.99999824	      0.02002275	      0.02000013	      0.02000023	      0.16418648	      0.02000091	      0.02001493	      0.47047306	      0.02294034	      0.16983593	      0.02122790	      0.02243732	      0.02073567	      0.46790512	      0.99996311	      0.39605138	      0.99104053	      0.36373689	      0.02000151	      0.68529704	      0.76526417	      0.02088960	      0.02088960	      0.02088960	      0.02088960	      0.02025732	      0.02088960	      0.17967702	      0.02088960	      0.02088960	      0.02088960	      0.00611644	      0.00786205	     -0.00218368	      0.00741523	      0.00066560	     -0.01187750	     -0.07512722	      0.02468665	     -0.05538877	      1.45763376	      1.15458235	     -0.60286381	     -2.98640470	     -5.33436329	      1.92265948	      2.21722509	      0.54567166	     -0.22017954
      0.22000000	      0.99999857	      0.99999907	      0.03939898	      0.15783959	      0.15658271	      0.99998484	      0.99999818	      0.02002952	      0.02000013	      0.02000023	      0.17018410	      0.02000089	      0.02001374	      0.47490525	      0.02193892	      0.15535804	      0.02017304	      0.02191974	      0.02044583	      0.49480156	      0.99998088	      0.41583355	      0.99946951	      0.36840834	      0.02000154	      0.67537619	      0.77235771	      0.02054896	      0.02054896	      0.02054896	      0.02054896	      0.02017759	      0.02054896	      0.17898394	      0.02054896	      0.02054896	      0.02054896	      0.00603278	      0.00772119	     -0.00245035	      0.00642512	      0.00020272	     -0.01218321	     -0.07708189	      0.02526449	     -0.06066159	      1.42040261	      1.15858816	     -0.59063537	     -2.96886911	     -5.27664749	      1.91274136	      2.18457434	      0.54146926	     -0.22119526
      0.22400000	      0.99999851	      0.99999900	      0.04005359	      0.17226402	      0.16356733	      0.99998264	      0.99999812	      0.02004466	      0.02000013	      0.02000023	      0.17910475	      0.02000087	      0.02001275	      0.47960755	      0.02056565	      0.14350964	      0.02007792	      0.02078954	      0.02020459	      0.52506197	      0.99998628	      0.44308042	      0.99994829	      0.37292862	      0.02000157	      0.66516450	      0.78092738	      0.02022895	      0.02022895	      0.02022895	      0.02022895	      0.02013609	      0.02022895	      0.17852487	      0.02022895	      0.02022895	      0.02022895	      0.00592222	      0.00758206	     -0.00268836	      0.00536227	     -0.00026540	     -0.01237258	     -0.08005520	      0.02564251	     -0.06641555	      1.38213857	      1.16214572	     -0.57660215	     -2.94929572	     -5.21459589	      1.90197355	      2.14984522	      0.53667111	     -0.21819134
      0.22800000	      0.99999845	      0.99999893	      0.04044776	      0.18589383	      0.17047667	      0.99997963	      0.99999806	      0.02010097	      0.02000014	      0.02000024	      0.18802090	      0.02000085	      0.02001192	      0.48398079	      0.02052981	      0.13265814	      0.02006019	      0.02102492	      0.02020428	      0.55317099	      0.99998871	      0.46982909	      0.99996784	      0.37783488	      0.02000160	      0.65519918	      0.78846868	      0.02023173	      0.02023173	      0.02023173	      0.02023173	      0.02013759	      0.02023173	      0.17814656	      0.02023173	      0.02023173	      0.02023173	      0.00578820	      0.00744580	     -0.00291894	      0.00423778	     -0.00074003	     -0.01244909	     -0.08303664	      0.02599908	     -0.07193916	      1.34315521	      1.16816405	     -0.56205973	     -2.93023439	     -5.15316582	      1.88978717	      2.11478237	      0.53209322	     -0.22076257
      0.23200000	      0.99999838	      0.99999885	      0.04336291	      0.20063883	      0.17707649	      0.99997598	      0.99999799	      0.02507630	      0.02000014	      0.02000024	      0.19550440	      0.02000083	      0.02001119	      0.48893756	      0.02055327	      0.12066365	      0.02004833	      0.02144608	      0.02020725	      0.57901478	      0.99999030	      0.49245688	      0.99997586	      0.38226092	      0.02000164	      0.64510613	      0.79778045	      0.02024125	      0.02024125	      0.02024125	      0.02024125	      0.02013912	      0.02024125	      0.17774298	      0.02024125	      0.02024125	      0.02024125	      0.00563428	      0.00731528	     -0.00311564	      0.00306313	     -0.00122282	     -0.01241871	     -0.08561335	      0.02663257	     -0.07723900	      1.30596785	      1.16931785	     -0.54964214	     -2.91037372	     -5.08947586	      1.87780740	      2.07728546	      0.52662686	     -0.22082317
      0.23600000	      0.99999830	      0.99999878	      0.05536510	      0.22210924	      0.18366931	      0.99997322	      0.99999793	      0.04559720	      0.02000015	      0.02000025	      0.20002941	      0.02000081	      0.02001045	      0.49824586	      0.02034542	      0.10469491	      0.02003824	      0.02078682	      0.02019993	      0.60425285	      0.99999149	      0.50709120	      0.99997970	      0.38690812	      0.02000167	      0.63544320	      0.80643150	      0.02022469	      0.02022469	      0.02022469	      0.02022469	      0.02013996	      0.02022469	      0.17746822	      0.02022469	      0.02022469	      0.02022469	      0.00546270	      0.00718395	     -0.00330695	      0.00185011	     -0.00171571	     -0.01229026	     -0.08746517	      0.02814455	     -0.08263869	      1.27477879	      1.16071215	     -0.54442234	     -2.89310685	     -5.02937414	      1.86854874	      2.04058240	      0.52131202	     -0.22234159
      0.24000000	      0.99999822	      0.99999870	      0.06756820	      0.24261100	      0.18972382	      0.99996991	      0.99999786	      0.06667625	      0.02000015	      0.02000025	      0.20376506	      0.02000079	      0.02000985	      0.50678782	      0.02140534	      0.08915805	      0.02003197	      0.02364306	      0.02051461	      0.62675634	      0.99999234	      0.51941766	      0.99998218	      0.39109373	      0.02000170	      0.62580182	      0.81730992	      0.02067726	      0.02067726	      0.02067726	      0.02067726	      0.02021747	      0.02067726	      0.17749645	      0.02067726	      0.02067726	      0.02067726	      0.00527830	      0.00706585	     -0.00347003	      0.00061096	     -0.00222075	     -0.01207529	     -0.08905694	      0.02964228	     -0.08760427	      1.24410480	      1.15133471	     -0.53940026	     -2.87574080	     -4.96858057	      1.85800274	      2.00150050	      0.51463722	     -0.22286773
      0.24400000	      0.99999813	      0.99999861	      0.08069799	      0.26281433	      0.19528610	      0.99996617	      0.99999780	      0.08744992	      0.02000015	      0.02000025	      0.20700603	      0.02000078	      0.02000935	      0.51496507	      0.02095258	      0.07509606	      0.02002773	      0.02317729	      0.02037243	      0.64642122	      0.99999296	      0.53009121	      0.99998394	      0.39545594	      0.02000173	      0.61664243	      0.82848694	      0.02048670	      0.02048670	      0.02048670	      0.02048670	      0.02017701	      0.02048670	      0.17777273	      0.02048670	      0.02048670	      0.02048670	      0.00508241	      0.00694683	     -0.00363237	     -0.00064158	     -0.00273994	     -0.01178733	     -0.09049976	      0.03106624	     -0.09210376	      1.21505309	      1.14304638	     -0.53510182	     -2.86199221	     -4.91271191	      1.85221497	      1.96352287	      0.50758143	     -0.22356142
      0.24800000	      0.99999804	      0.99999852	      0.09327339	      0.28178139	      0.20042780	      0.99996118	      0.99999773	      0.10991885	      0.02000016	      0.02000026	      0.20964631	      0.02000076	      0.02000893	      0.52241027	      0.02131063	      0.06139032	      0.02002460	      0.02400812	      0.02054935	      0.66452702	      0.99999345	      0.53917203	      0.99998524	      0.39935729	      0.02000176	      0.60785957	      0.83944160	      0.02072332	      0.02072332	      0.02072332	      0.02072332	      0.02023796	      0.02072332	      0.17766255	      0.02072332	      0.02072332	      0.02072332	      0.00488199	      0.00686007	     -0.00377088	     -0.00189420	     -0.00327496	     -0.01144105	     -0.09174955	      0.03246322	     -0.09628959	      1.18608361	      1.13653208	     -0.53068260	     -2.84838000	     -4.85807107	      1.83769922	      1.92464234	      0.49907630	     -0.23056469
      0.25200000	      0.99999794	      0.99999842	      0.10725646	      0.30086704	      0.20503628	      0.99995579	      0.99999766	      0.13112861	      0.02000016	      0.02000026	      0.21187306	      0.02000074	      0.02000859	      0.52959577	      0.02121347	      0.04966432	      0.02002251	      0.02421117	      0.02058257	      0.68001098	      0.99999383	      0.54687622	      0.99998621	      0.40349396	      0.02000179	      0.59947180	      0.85307061	      0.02075746	      0.02075746	      0.02075746	      0.02075746	      0.02025289	      0.02075746	      0.17852911	      0.02075746	      0.02075746	      0.02075746	      0.00467474	      0.00676240	     -0.00392004	     -0.00313323	     -0.00382670	     -0.01105170	     -0.09287909	      0.03372953	     -0.09993228	      1.15930635	      1.13063030	     -0.52725101	     -2.83974199	     -4.80941144	      1.83394543	      1.88644218	      0.48980874	     -0.23066623
      0.25600000	      0.99999785	      0.99999832	      0.12141802	      0.31918426	      0.20910577	      0.99994969	      0.99999760	      0.15161448	      0.02000017	      0.02000026	      0.21359239	      0.02000073	      0.02000832	      0.53591552	      0.02065130	      0.03912058	      0.02002087	      0.02325538	      0.02032469	      0.69355172	      0.99999412	      0.55323237	      0.99998694	      0.40710992	      0.02000182	      0.59135156	      0.86835470	      0.02041860	      0.02041860	      0.02041860	      0.02041860	      0.02016818	      0.02041860	      0.18002660	      0.02041860	      0.02041860	      0.02041860	      0.00446489	      0.00667333	     -0.00405169	     -0.00434491	     -0.00439491	     -0.01063492	     -0.09384470	      0.03488874	     -0.10316531	      1.13453183	      1.12449860	     -0.52439756	     -2.83307352	     -4.76255797	      1.83391152	      1.84703459	      0.47924071	     -0.22605175
      0.26000000	      0.99999776	      0.99999821	      0.13569523	      0.33766582	      0.21324439	      0.99994045	      0.99999753	      0.17585380	      0.02000017	      0.02000027	      0.21513655	      0.02000071	      0.02000806	      0.54276766	      0.02053787	      0.02942717	      0.02001951	      0.02312252	      0.02028923	      0.70769629	      0.99999440	      0.55931897	      0.99998758	      0.41109126	      0.02000186	      0.58391784	      0.88285100	      0.02036773	      0.02036773	      0.02036773	      0.02036773	      0.02016022	      0.02036773	      0.18087494	      0.02036773	      0.02036773	      0.02036773	      0.00425604	      0.00662164	     -0.00420347	     -0.00551588	     -0.00497816	     -0.01020684	     -0.09483323	      0.03610691	     -0.10638788	      1.10842443	      1.12422598	     -0.52147838	     -2.82958668	     -4.72296389	      1.82230316	      1.80914973	      0.46705084	     -0.23274092
      0.26400000	      0.99999766	      0.99999808	      0.14953405	      0.35557122	      0.21706500	      0.99992834	      0.99999746	      0.19906577	      0.02000018	      0.02000027	      0.21581579	      0.02000070	      0.02000783	      0.54805318	      0.02045248	      0.02272217	      0.02001820	      0.02302156	      0.02026613	      0.72223794	      0.99999466	      0.56380996	      0.99998804	      0.41448918	      0.02000189	      0.57652345	      0.90109084	      0.02033270	      0.02033270	      0.02033270	      0.02033270	      0.02015572	      0.02033270	      0.18248808	      0.02033270	      0.02033270	      0.02033270	      0.00404522	      0.00658056	     -0.00434344	     -0.00663365	     -0.00557413	     -0.00978407	     -0.09555638	      0.03738255	     -0.10962889	      1.08339581	      1.12457418	     -0.51922182	     -2.82740468	     -4.68389776	      1.81420993	      1.76785482	      0.45259505	     -0.23485052
      0.26800000	      0.99999757	      0.99999795	      0.16345576	      0.37374052	      0.22076615	      0.99990024	      0.99999739	      0.22073910	      0.02000018	      0.02000027	      0.21555549	      0.02000068	      0.02000759	      0.55187560	      0.02108860	      0.02094082	      0.02001704	      0.02499268	      0.02071733	      0.73837615	      0.99999491	      0.56676850	      0.99998838	      0.41796491	      0.02000192	      0.56963926	      0.91905324	      0.02090921	      0.02090921	      0.02090921	      0.02090921	      0.02031545	      0.02090921	      0.18463452	      0.02090921	      0.02090921	      0.02090921	      0.00383049	      0.00653614	     -0.00450220	     -0.00768720	     -0.00617981	     -0.00938353	     -0.09601608	      0.03881699	     -0.11311192	      1.06009048	      1.12707632	     -0.51835785	     -2.83097865	     -4.65219834	      1.81484171	      1.72836481	      0.43707291	     -0.23392344
      0.27200000	      0.99999747	      0.99999778	      0.17685990	      0.39189170	      0.22463176	      0.99982402	      0.99999732	      0.24458481	      0.02000018	      0.02000028	      0.21504107	      0.02000067	      0.02000736	      0.55550457	      0.02110353	      0.02034771	      0.02001577	      0.02531361	      0.02080460	      0.75623375	      0.99999516	      0.56969786	      0.99998868	      0.42101647	      0.02000196	      0.56287079	      0.93870022	      0.02100583	      0.02100583	      0.02100583	      0.02100583	      0.02035550	      0.02100583	      0.18686696	      0.02100583	      0.02100583	      0.02100583	      0.00361353	      0.00652526	     -0.00466142	     -0.00866744	     -0.00679168	     -0.00902199	     -0.09648119	      0.04034828	     -0.11681972	      1.03580802	      1.13343161	     -0.51753437	     -2.83512724	     -4.62194891	      1.80795500	      1.68606647	      0.41868283	     -0.23560516
      0.27600000	      0.99999737	      0.99999759	      0.19155033	      0.41104226	      0.22859843	      0.99964634	      0.99999724	      0.26910666	      0.02000019	      0.02000028	      0.21497502	      0.02000066	      0.02000716	      0.56020212	      0.02103573	      0.02016911	      0.02001478	      0.02544551	      0.02081746	      0.77385772	      0.99999539	      0.57377819	      0.99998900	      0.42409753	      0.02000199	      0.55640646	      0.95899176	      0.02101367	      0.02101367	      0.02101367	      0.02101367	      0.02036144	      0.02101367	      0.18973645	      0.02101367	      0.02101367	      0.02101367	      0.00339025	      0.00651779	     -0.00484498	     -0.00956745	     -0.00740577	     -0.00871557	     -0.09721055	      0.04178569	     -0.12031630	      1.01276244	      1.14195646	     -0.51740120	     -2.84369703	     -4.59713135	      1.80678689	      1.64341407	      0.39813176	     -0.23637247
      0.28000000	      0.99999726	      0.99999736	      0.20617088	      0.43071691	      0.23293009	      0.99946820	      0.99999716	      0.29627809	      0.02000020	      0.02000028	      0.21513092	      0.02000064	      0.02000697	      0.56553568	      0.02038775	      0.02007880	      0.02001388	      0.02386688	      0.02033132	      0.79327997	      0.99999562	      0.57893905	      0.99998933	      0.42673996	      0.02000203	      0.54992251	      0.98062109	      0.02041070	      0.02041070	      0.02041070	      0.02041070	      0.02017278	      0.02041070	      0.19270599	      0.02041070	      0.02041070	      0.02041070	      0.00316068	      0.00654212	     -0.00503468	     -0.01038244	     -0.00801785	     -0.00847929	     -0.09814495	      0.04328203	     -0.12402659	      0.98846799	      1.15464569	     -0.51723203	     -2.85277667	     -4.57340855	      1.79899048	      1.59738179	      0.37444185	     -0.23814181
      0.28400000	      0.99999716	      0.99999708	      0.22225150	      0.45177068	      0.23755238	      0.99783008	      0.99999707	      0.32386158	      0.02000020	      0.02000029	      0.21592083	      0.02000063	      0.02000679	      0.57231376	      0.02077599	      0.02007196	      0.02001328	      0.02543044	      0.02069965	      0.81305419	      0.99999582	      0.58583849	      0.99998969	      0.42934476	      0.02000207	      0.54397736	      0.99763718	      0.02086571	      0.02086571	      0.02086571	      0.02086571	      0.02030901	      0.02086571	      0.19732718	      0.02086571	      0.02086571	      0.02086571	      0.00292120	      0.00656793	     -0.00525166	     -0.01110963	     -0.00862355	     -0.00832655	     -0.09943906	      0.04470838	     -0.12766224	      0.96634276	      1.16958188	     -0.51818151	     -2.86664866	     -4.55542018	      1.79757741	      1.54346980	      0.34859111	     -0.23800460
      0.28800000	      0.99999705	      0.99999671	      0.23833495	      0.47383464	      0.24282324	      0.99481402	      0.99999698	      0.35457241	      0.02000021	      0.02000029	      0.21702489	      0.02000062	      0.02000661	      0.58009985	      0.02066354	      0.02005787	      0.02001266	      0.02546965	      0.02064370	      0.83583316	      0.99999604	      0.59430386	      0.99999007	      0.43157897	      0.02000211	      0.53876969	      0.99993153	      0.02079556	      0.02079556	      0.02079556	      0.02079556	      0.02028882	      0.02079556	      0.20654306	      0.02079556	      0.02079556	      0.02079556	      0.00267175	      0.00662890	     -0.00547984	     -0.01174827	     -0.00921845	     -0.00826856	     -0.10101806	      0.04628401	     -0.13175087	      0.94385315	      1.19029649	     -0.51975215	     -2.88525896	     -4.54620670	      1.78720253	      1.46404467	      0.32014217	     -0.23824665
      0.29200000	      0.99999694	      0.99999624	      0.25587213	      0.49753550	      0.24856373	      0.98946279	      0.99999689	      0.38525261	      0.02000022	      0.02000029	      0.21895929	      0.02000061	      0.02000644	      0.58957065	      0.02054873	      0.02005092	      0.02001219	      0.02546500	      0.02056324	      0.85949457	      0.99999624	      0.60515943	      0.99999049	      0.43362337	      0.02000215	      0.53364764	      0.99996903	      0.02069799	      0.02069799	      0.02069799	      0.02069799	      0.02025862	      0.02069799	      0.21625571	      0.02069799	      0.02069799	      0.02069799	      0.00240950	      0.00668885	     -0.00573605	     -0.01229948	     -0.00979819	     -0.00831382	     -0.10306376	      0.04780354	     -0.13587354	      0.92234438	      1.21219097	     -0.52202130	     -2.90787621	     -4.54081964	      1.78466667	      1.38288958	      0.28934612	     -0.23623899
      0.29600000	      0.99999680	      0.99999550	      0.27327172	      0.52256496	      0.25519781	      0.97912279	      0.99999677	      0.41822794	      0.02000023	      0.02000029	      0.22121711	      0.02000060	      0.02000626	      0.60026726	      0.02032129	      0.02004558	      0.02001169	      0.02483438	      0.02034299	      0.88725572	      0.99999645	      0.61788673	      0.99999092	      0.43504705	      0.02000219	      0.52824005	      0.99997817	      0.02042254	      0.02042254	      0.02042254	      0.02042254	      0.02018202	      0.02042254	      0.22605348	      0.02042254	      0.02042254	      0.02042254	      0.00213445	      0.00678759	     -0.00600392	     -0.01276599	     -0.01035844	     -0.00846778	     -0.10545326	      0.04956869	     -0.14066088	      0.89796268	      1.23930974	     -0.52431556	     -2.93032522	     -4.53600269	      1.77181767	      1.29756240	      0.25510615	     -0.23675911
      0.30000000	      0.99999663	      0.99999436	      0.29203660	      0.54931514	      0.26244991	      0.96756597	      0.99999664	      0.45133748	      0.02000024	      0.02000030	      0.22452316	      0.02000060	      0.02000609	      0.61295107	      0.02029624	      0.02004275	      0.02001131	      0.02511492	      0.02032660	      0.91613233	      0.99999664	      0.63367641	      0.99999137	      0.43637139	      0.02000225	      0.52270799	      0.99998224	      0.02040264	      0.02040264	      0.02040264	      0.02040264	      0.02017885	      0.02040264	      0.23543182	      0.02040264	      0.02040264	      0.02040264	      0.00184526	      0.00688157	     -0.00630240	     -0.01315162	     -0.01089505	     -0.00873245	     -0.10843240	      0.05127590	     -0.14553082	      0.87423065	      1.26743197	     -0.52715323	     -2.95473187	     -4.53122034	      1.76817251	      1.21500391	      0.21916041	     -0.23354157
      0.30400000	      0.99999643	      0.99999200	      0.31046886	      0.57744177	      0.27076145	      0.95248759	      0.99999648	      0.48735118	      0.02000025	      0.02000030	      0.22827540	      0.02000059	      0.02000590	      0.62710814	      0.02028029	      0.02003995	      0.02001090	      0.02552595	      0.02032086	      0.94952673	      0.99999684	      0.65180709	      0.99999184	      0.43719186	      0.02000231	      0.51679824	      0.99998466	      0.02039653	      0.02039653	      0.02039653	      0.02039653	      0.02017971	      0.02039653	      0.24451529	      0.02039653	      0.02039653	      0.02039653	      0.00154196	      0.00701393	     -0.00661236	     -0.01346087	     -0.01140403	     -0.00910631	     -0.11185416	      0.05326185	     -0.15115630	      0.84717477	      1.30171276	     -0.52999521	     -2.97726904	     -4.52439737	      1.75378968	      1.12987687	      0.18059172	     -0.23214797
      0.30800000	      0.99999618	      0.99998580	      0.32962391	      0.60700572	      0.27984586	      0.93655814	      0.99999629	      0.52372595	      0.02000026	      0.02000031	      0.23304890	      0.02000059	      0.02000572	      0.64320405	      0.02027893	      0.02003897	      0.02001059	      0.02608016	      0.02032176	      0.98456025	      0.99999703	      0.67321075	      0.99999230	      0.43779358	      0.02000237	      0.51060561	      0.99998609	      0.02040177	      0.02040177	      0.02040177	      0.02040177	      0.02018283	      0.02040177	      0.25315195	      0.02040177	      0.02040177	      0.02040177	      0.00122512	      0.00714614	     -0.00694273	     -0.01369836	     -0.01188158	     -0.00958427	     -0.11591582	      0.05525526	     -0.15701205	      0.81988755	      1.33718951	     -0.53311284	     -2.99983632	     -4.51508720	      1.74629868	      1.04419791	      0.14031142	     -0.23100907
      0.31200000	      0.99999567	      0.99359768	      0.33605971	      0.63730314	      0.29522839	      0.92428831	      0.99999606	      0.55060251	      0.02000028	      0.02000031	      0.23729841	      0.02000059	      0.02000533	      0.65490702	      0.02021837	      0.02002899	      0.02000938	      0.02700571	      0.02031627	      0.99992122	      0.99999735	      0.70158617	      0.99999294	      0.43694539	      0.02000244	      0.50480434	      0.99998708	      0.02039222	      0.02039222	      0.02039222	      0.02039222	      0.02018154	      0.02039222	      0.26242556	      0.02039222	      0.02039222	      0.02039222	      0.00089497	      0.00730889	     -0.00728505	     -0.01386846	     -0.01232414	     -0.01015793	     -0.12041437	      0.05983487	     -0.17007839	      0.79259915	      1.37424883	     -0.53965686	     -3.02482570	     -4.51041410	      1.73069813	      0.95691143	      0.09924752	     -0.22781444
      0.31600000	      0.99999556	      0.97013702	      0.36412864	      0.65921632	      0.29457241	      0.92225122	      0.99999598	      0.57952063	      0.02000028	      0.02000031	      0.23963884	      0.02000058	      0.02000547	      0.66028020	      0.02021818	      0.02003562	      0.02001010	      0.02687860	      0.02026307	      0.99989250	      0.99999730	      0.71086824	      0.99999284	      0.43331811	      0.02000246	      0.50069850	      0.99998772	      0.02032783	      0.02032783	      0.02032783	      0.02032783	      0.02016543	      0.02032783	      0.27207629	      0.02032783	      0.02032783	      0.02032783	      0.00055391	      0.00747266	     -0.00764112	     -0.01397494	     -0.01272839	     -0.01081614	     -0.12299612	      0.05838619	     -0.16738581	      0.78666341	      1.37664009	     -0.54220444	     -3.05795354	     -4.51678281	      1.71966572	      0.87297424	      0.05694410	     -0.22714690
      0.32000000	      0.99999544	      0.94420610	      0.39271685	      0.68096255	      0.29353307	      0.91874989	      0.99999588	      0.60953699	      0.02000029	      0.02000032	      0.24183810	      0.02000057	      0.02000563	      0.66568214	      0.02027561	      0.02004832	      0.02001103	      0.02727974	      0.02028974	      0.99974978	      0.99999724	      0.71980940	      0.99999272	      0.42875683	      0.02000247	      0.49629322	      0.99998795	      0.02037841	      0.02037841	      0.02037841	      0.02037841	      0.02017358	      0.02037841	      0.28075392	      0.02037841	      0.02037841	      0.02037841	      0.00020211	      0.00766788	     -0.00798700	     -0.01402091	     -0.01309110	     -0.01154568	     -0.12566996	      0.05680207	     -0.16423001	      0.77989617	      1.37918145	     -0.54427482	     -3.08855144	     -4.51984049	      1.70012121	      0.78872679	      0.01394250	     -0.22921105
      0.32400000	      0.99999531	      0.91710309	      0.42303520	      0.70386094	      0.29269040	      0.91479178	      0.99999577	      0.64004251	      0.02000029	      0.02000032	      0.24503606	      0.02000057	      0.02000581	      0.67353335	      0.02027574	      0.02008623	      0.02001232	      0.02714002	      0.02024212	      0.99893018	      0.99999717	      0.73104563	      0.99999262	      0.42448231	      0.02000248	      0.49182145	      0.99998789	      0.02031618	      0.02031618	      0.02031618	      0.02031618	      0.02015911	      0.02031618	      0.28970743	      0.02031618	      0.02031618	      0.02031618	     -0.00015636	      0.00785784	     -0.00836433	     -0.01400880	     -0.01340872	     -0.01233201	     -0.12893874	      0.05501413	     -0.16061516	      0.77329257	      1.38095107	     -0.54608628	     -3.12056369	     -4.52292904	      1.68692304	      0.70549460	     -0.02697915	     -0.22615630
      0.32800000	      0.99999512	      0.88602821	      0.45164258	      0.72615279	      0.29226178	      0.91133175	      0.99999564	      0.66863652	      0.02000029	      0.02000032	      0.24777957	      0.02000056	      0.02000600	      0.68021488	      0.02103124	      0.02104860	      0.02001446	      0.02938780	      0.02071919	      0.99242736	      0.99999709	      0.74204105	      0.99999253	      0.41937911	      0.02000251	      0.48733767	      0.99998759	      0.02101845	      0.02101845	      0.02101845	      0.02101845	      0.02036670	      0.02101845	      0.29914092	      0.02101845	      0.02101845	      0.02101845	     -0.00052230	      0.00806986	     -0.00873576	     -0.01394058	     -0.01367686	     -0.01316001	     -0.13222645	      0.05350786	     -0.15757619	      0.76702296	      1.38112043	     -0.54814489	     -3.15124032	     -4.52439166	      1.66780753	      0.61986987	     -0.06558589	     -0.22038517
      0.33200000	      0.99999486	      0.85299973	      0.47829535	      0.74775694	      0.29239507	      0.90912575	      0.99999550	      0.69337740	      0.02000030	      0.02000033	      0.25012450	      0.02000056	      0.02000616	      0.68576160	      0.02098637	      0.02660857	      0.02001587	      0.02924674	      0.02057860	      0.98395019	      0.99999704	      0.75284744	      0.99999244	      0.41393070	      0.02000252	      0.48272219	      0.99998672	      0.02086060	      0.02086060	      0.02086060	      0.02086060	      0.02028924	      0.02086060	      0.30692618	      0.02086060	      0.02086060	      0.02086060	     -0.00089207	      0.00827281	     -0.00910269	     -0.01381775	     -0.01389025	     -0.01401447	     -0.13555412	      0.05235355	     -0.15523701	      0.76153971	      1.37757267	     -0.55048962	     -3.18030854	     -4.52104833	      1.65702473	      0.54002912	     -0.10339890	     -0.21805219
      0.33600000	      0.99999461	      0.81508699	      0.50200677	      0.76754747	      0.29222550	      0.90716840	      0.99999533	      0.71654865	      0.02000030	      0.02000033	      0.24978132	      0.02000056	      0.02000628	      0.68630859	      0.02108853	      0.04165669	      0.02001675	      0.02940782	      0.02058387	      0.97569878	      0.99999701	      0.75751363	      0.99999223	      0.40786285	      0.02000254	      0.47835419	      0.99998541	      0.02088846	      0.02088846	      0.02088846	      0.02088846	      0.02028118	      0.02088846	      0.31468852	      0.02088846	      0.02088846	      0.02088846	     -0.00127159	      0.00851894	     -0.00946642	     -0.01364142	     -0.01404319	     -0.01488055	     -0.13787994	      0.05189122	     -0.15379939	      0.75487892	      1.37793806	     -0.55424561	     -3.20639444	     -4.51659587	      1.62768998	      0.45929380	     -0.13913545	     -0.21737141
      0.34000000	      0.99999427	      0.77666612	      0.52492334	      0.78651126	      0.29222740	      0.90523003	      0.99999514	      0.73597066	      0.02000030	      0.02000034	      0.24959192	      0.02000055	      0.02000640	      0.68718043	      0.02113141	      0.06144638	      0.02001817	      0.02939696	      0.02053901	      0.96715580	      0.99999697	      0.76208829	      0.99999203	      0.40182148	      0.02000255	      0.47365382	      0.99998307	      0.02084726	      0.02084726	      0.02084726	      0.02084726	      0.02024784	      0.02084726	      0.32116237	      0.02084726	      0.02084726	      0.02084726	     -0.00165272	      0.00874295	     -0.00982252	     -0.01341213	     -0.01413012	     -0.01574393	     -0.14038510	      0.05154089	     -0.15231483	      0.74818867	      1.37360474	     -0.55755786	     -3.23134670	     -4.50754242	      1.61174463	      0.38458013	     -0.17258851	     -0.21722143
      0.34400000	      0.99996428	      0.62241725	      0.53315838	      0.72983399	      0.23999045	      0.75098627	      0.99999094	      0.51013543	      0.02000038	      0.02000045	      0.22660641	      0.02000072	      0.02000870	      0.57418929	      0.02113856	      0.14460136	      0.02004599	      0.02683624	      0.02034898	      0.75476202	      0.99999526	      0.68335177	      0.99998698	      0.35403653	      0.02000320	      0.61150865	      0.92532700	      0.02058366	      0.99999781	      0.02058366	      0.02058366	      0.02018171	      0.02058366	      0.24899525	      0.02058366	      0.02058366	      0.02058366	     -0.00203901	      0.00897695	     -0.01014807	     -0.01312974	     -0.01414601	     -0.01659097	     -0.12596146	      0.03513034	     -0.11620617	      0.59705422	      1.02964202	     -0.45706774	     -2.74813581	     -3.49359235	      2.69732267	      0.24929824	     -0.19267748	     -0.20637997
      0.34800000	      0.99994955	      0.58544405	      0.55548743	      0.74877335	      0.24093439	      0.75033775	      0.99999039	      0.53006527	      0.02000038	      0.02000045	      0.22812301	      0.02000072	      0.02000892	      0.57905852	      0.02079005	      0.16668238	      0.02006064	      0.02599956	      0.02022032	      0.74707093	      0.99999517	      0.69090299	      0.99998682	      0.34948573	      0.02000322	      0.60698375	      0.90244186	      0.02034962	      0.99999770	      0.02034962	      0.02034962	      0.02013837	      0.02034962	      0.25880600	      0.02034962	      0.02034962	      0.02034962	     -0.00242743	      0.00920509	     -0.01048497	     -0.01279335	     -0.01408632	     -0.01740883	     -0.12916892	      0.03480373	     -0.11470884	      0.59262213	      1.03245924	     -0.46097904	     -2.77606567	     -3.49705884	      2.68678309	      0.16654406	     -0.21742676	     -0.20143696
      0.35200000	      0.99988171	      0.54647164	      0.57803454	      0.76697049	      0.24145716	      0.74826235	      0.99998969	      0.54989073	      0.02000039	      0.02000046	      0.22944470	      0.02000072	      0.02000919	      0.58436632	      0.02139871	      0.19049740	      0.02010184	      0.02683284	      0.02030683	      0.73639891	      0.99999505	      0.69687450	      0.99998659	      0.34500102	      0.02000325	      0.60238548	      0.87148427	      0.02055343	      0.99999757	      0.02055343	      0.02055343	      0.02015248	      0.02055343	      0.26785712	      0.02055343	      0.02055343	      0.02055343	     -0.00282075	      0.00944587	     -0.01080881	     -0.01240132	     -0.01394683	     -0.01818523	     -0.13233882	      0.03446318	     -0.11267117	      0.58696695	      1.03614912	     -0.46473551	     -2.80066494	     -3.49714842	      2.66941973	      0.08635732	     -0.23963103	     -0.19918569
      0.35600000	      0.99977455	      0.50665747	      0.60076048	      0.78455151	      0.24175268	      0.74518110	      0.99998885	      0.56841300	      0.02000040	      0.02000047	      0.23103348	      0.02000072	      0.02000951	      0.59066540	      0.02040812	      0.21683590	      0.02021723	      0.02405373	      0.02017220	      0.72312830	      0.99999488	      0.70258808	      0.99998637	      0.34094541	      0.02000328	      0.59762607	      0.83362227	      0.02022467	      0.99999742	      0.02022467	      0.02022467	      0.02012160	      0.02022467	      0.27669625	      0.02022467	      0.02022467	      0.02022467	     -0.00321479	      0.00967804	     -0.01112552	     -0.01195137	     -0.01372381	     -0.01890795	     -0.13566795	      0.03404723	     -0.11011675	      0.58060934	      1.03839853	     -0.46804244	     -2.82154313	     -3.49168961	      2.65449651	      0.00811901	     -0.25677701	     -0.19371121
      0.36000000	      0.99251370	      0.46899775	      0.61984227	      0.79666793	      0.24091947	      0.73985532	      0.99998765	      0.58401345	      0.02000041	      0.02000048	      0.23002101	      0.02000072	      0.02000986	      0.59899792	      0.02336424	      0.24072783	      0.02899890	      0.02830472	      0.02068075	      0.70500808	      0.99999462	      0.69921074	      0.99998561	      0.33652776	      0.02000333	      0.59280264	      0.78840133	      0.02127938	      0.99999720	      0.02127938	      0.02127938	      0.02023142	      0.02127938	      0.28436513	      0.02127938	      0.02127938	      0.02127938	     -0.00360385	      0.00987922	     -0.01140807	     -0.01144113	     -0.01341434	     -0.01956430	     -0.13789970	      0.03418951	     -0.10684238	      0.57159673	      1.04112016	     -0.47123351	     -2.83803320	     -3.47766976	      2.65346490	     -0.06672452	     -0.27159600	     -0.19216970
      0.36400000	      0.98603158	      0.42759604	      0.63773469	      0.80693639	      0.23932154	      0.73297483	      0.99998600	      0.59822534	      0.02000042	      0.02000049	      0.22747473	      0.02000072	      0.02001020	      0.60564401	      0.02194695	      0.26097804	      0.04645646	      0.02583669	      0.02024371	      0.68532198	      0.99999431	      0.69082330	      0.99998442	      0.33197104	      0.02000340	      0.58780640	      0.73837086	      0.02047179	      0.99999697	      0.02047179	      0.02047179	      0.02011650	      0.02047179	      0.29054299	      0.02047179	      0.02047179	      0.02047179	     -0.00400141	      0.01011459	     -0.01166595	     -0.01086884	     -0.01301670	     -0.02014120	     -0.13935322	      0.03460306	     -0.10334857	      0.56034763	      1.04776307	     -0.47527653	     -2.84948841	     -3.46136774	      2.63282819	     -0.13546244	     -0.28391422	     -0.19338747
      0.36800000	      0.97723111	      0.38742837	      0.65434342	      0.81491298	      0.23741416	      0.72524259	      0.99998376	      0.60964063	      0.02000044	      0.02000050	      0.22450385	      0.02000072	      0.02001059	      0.61446695	      0.02406322	      0.28228519	      0.06859698	      0.02736118	      0.02065215	      0.66280005	      0.99999390	      0.67986769	      0.99998287	      0.32838510	      0.02000349	      0.58277090	      0.68505699	      0.02126842	      0.99999665	      0.02126842	      0.02126842	      0.02018269	      0.02126842	      0.29692433	      0.02126842	      0.02126842	      0.02126842	     -0.00439112	      0.01031370	     -0.01193418	     -0.01023409	     -0.01253048	     -0.02062562	     -0.14059039	      0.03520780	     -0.09931956	      0.54821028	      1.05304418	     -0.47921861	     -2.85764122	     -3.43897422	      2.62471763	     -0.19992412	     -0.28940854	     -0.18685161
      0.37200000	      0.97021530	      0.34532618	      0.67114864	      0.82226377	      0.23498215	      0.71603387	      0.99998053	      0.61943235	      0.02000046	      0.02000051	      0.22152956	      0.02000073	      0.02001104	      0.62274960	      0.02185898	      0.30456931	      0.09209657	      0.02392880	      0.02017678	      0.63756305	      0.99999337	      0.66805507	      0.99998092	      0.32517942	      0.02000358	      0.57731592	      0.62920462	      0.02029261	      0.99999627	      0.02029261	      0.02029261	      0.02010000	      0.02029261	      0.30148948	      0.02029261	      0.02029261	      0.02029261	     -0.00478333	      0.01052277	     -0.01218147	     -0.00953823	     -0.01195678	     -0.02100463	     -0.14166612	      0.03569836	     -0.09475398	      0.53473689	      1.05891462	     -0.48318812	     -2.85998890	     -3.41169952	      2.60741568	     -0.25742841	     -0.29428963	     -0.18613029
      0.37600000	      0.96318788	      0.30360073	      0.68742705	      0.82818042	      0.23212809	      0.70569130	      0.99997554	      0.62646424	      0.02000048	      0.02000053	      0.21851128	      0.02000074	      0.02001157	      0.63189451	      0.02235262	      0.32829029	      0.11708593	      0.02350308	      0.02017664	      0.60932701	      0.99999266	      0.65505718	      0.99997839	      0.32261037	      0.02000369	      0.57145953	      0.57227154	      0.02030319	      0.99999574	      0.02030319	      0.02030319	      0.02009476	      0.02030319	      0.30483957	      0.02030319	      0.02030319	      0.02030319	     -0.00517034	      0.01071254	     -0.01241320	     -0.00878442	     -0.01129850	     -0.02126508	     -0.14259847	      0.03614670	     -0.08959625	      0.52022750	      1.06332933	     -0.48689766	     -2.85680275	     -3.37748483	      2.59454331	     -0.30788772	     -0.29589877	     -0.18401665
      0.38000000	      0.95666036	      0.26212056	      0.70334417	      0.83289836	      0.22882502	      0.69428665	      0.99996687	      0.63074049	      0.02000051	      0.02000055	      0.21541523	      0.02000075	      0.02001218	      0.64160142	      0.02557253	      0.35307190	      0.14318884	      0.02567587	      0.02061810	      0.57820786	      0.99999167	      0.64086750	      0.99997497	      0.32062302	      0.02000382	      0.56512612	      0.51695522	      0.02126664	      0.99999497	      0.02126664	      0.02126664	      0.02013161	      0.02126664	      0.30724364	      0.02126664	      0.02126664	      0.02126664	     -0.00555220	      0.01088667	     -0.01262407	     -0.00797774	     -0.01056073	     -0.02139311	     -0.14333637	      0.03653926	     -0.08388413	      0.50464433	      1.06671869	     -0.49050357	     -2.84783011	     -3.33667948	      2.58416624	     -0.35383918	     -0.29504453	     -0.18234927
      0.38400000	      0.95094086	      0.22099050	      0.71906727	      0.83668717	      0.22511246	      0.68205646	      0.99994847	      0.63234510	      0.02000054	      0.02000057	      0.21225560	      0.02000077	      0.02001287	      0.65187181	      0.02342439	      0.37867836	      0.17010175	      0.02242613	      0.02017152	      0.54442664	      0.99999024	      0.62557220	      0.99997011	      0.31920536	      0.02000397	      0.55829266	      0.46324057	      0.02029937	      0.99999382	      0.02029937	      0.02029937	      0.02008572	      0.02029937	      0.30832762	      0.02029937	      0.02029937	      0.02029937	     -0.00592788	      0.01104567	     -0.01280986	     -0.00712541	     -0.00975086	     -0.02137409	     -0.14386423	      0.03688029	     -0.07767541	      0.48810245	      1.06943402	     -0.49420013	     -2.83336296	     -3.29002235	      2.57597835	     -0.39333881	     -0.29344967	     -0.18239585
      0.38800000	      0.94117741	      0.18551563	      0.73204608	      0.83674606	      0.22120303	      0.66945624	      0.99987584	      0.62859344	      0.02000057	      0.02000059	      0.20880715	      0.02000079	      0.02001364	      0.66586489	      0.02417621	      0.40615111	      0.19819178	      0.02189709	      0.02016816	      0.50704147	      0.99998797	      0.60780412	      0.99996237	      0.31856638	      0.02000413	      0.55105215	      0.41272708	      0.02029254	      0.99999116	      0.02029254	      0.02029254	      0.02008171	      0.02029254	      0.30908638	      0.02029254	      0.02029254	      0.02029254	     -0.00627679	      0.01112718	     -0.01296982	     -0.00623720	     -0.00887857	     -0.02119303	     -0.14419023	      0.03739350	     -0.07081109	      0.47106418	      1.06550744	     -0.49665277	     -2.81255525	     -3.23042099	      2.60078589	     -0.43113742	     -0.28636814	     -0.17496453
      0.39200000	      0.79618381	      0.29458118	      0.58647255	      0.71074110	      0.24119991	      0.68239635	      0.99997021	      0.69164257	      0.02000042	      0.02000062	      0.22209170	      0.02000082	      0.02001267	      0.75591500	      0.02797863	      0.46354278	      0.22920140	      0.02312854	      0.02027750	      0.52675231	      0.99998978	      0.63706126	      0.99997598	      0.30247998	      0.02000364	      0.54165514	      0.30170383	      0.02069245	      0.99998476	      0.02069245	      0.02069245	      0.02004586	      0.02069245	      0.26552938	      0.67390644	      0.02069245	      0.02069245	     -0.00664715	      0.01129706	     -0.01311240	     -0.00532608	     -0.00795548	     -0.02083573	     -0.15756023	      0.04439614	     -0.07228220	      0.52967515	      0.88509265	     -0.43314935	     -2.76506099	     -3.14414543	      2.59265696	     -0.11869861	     -0.19561630	     -0.15771963
      0.39600000	      0.78548685	      0.26599938	      0.58982585	      0.70419983	      0.23925195	      0.67330100	      0.99996135	      0.69396749	      0.02000044	      0.02000065	      0.22038841	      0.02000085	      0.02001318	      0.77424395	      0.02674948	      0.49244559	      0.25570661	      0.02065079	      0.02015261	      0.49378591	      0.99998770	      0.62349147	      0.99997307	      0.30184284	      0.02000373	      0.53344910	      0.26208903	      0.02022536	      0.99996450	      0.02022536	      0.02022536	      0.02004077	      0.02022536	      0.26033962	      0.69530198	      0.02022536	      0.02022536	     -0.00699747	      0.01142512	     -0.01324198	     -0.00440843	     -0.00699473	     -0.02029023	     -0.15878380	      0.04560187	     -0.06605647	      0.51761080	      0.87484300	     -0.43151944	     -2.73898337	     -3.08910380	      2.58507973	     -0.10923856	     -0.18528629	     -0.15659154
      0.40000000	      0.77574172	      0.24168248	      0.59216383	      0.69773395	      0.23841093	      0.66779711	      0.99994845	      0.69715949	      0.02000045	      0.02000068	      0.21937223	      0.02000087	      0.02001356	      0.79590834	      0.02982959	      0.52142359	      0.28039663	      0.02180731	      0.02021182	      0.46343934	      0.99998494	      0.61117734	      0.99997037	      0.30219331	      0.02000382	      0.52235154	      0.22784561	      0.02052669	      0.98313397	      0.02052669	      0.02052669	      0.02003602	      0.02052669	      0.25444497	      0.71511235	      0.02052669	      0.02052669	     -0.00732803	      0.01152224	     -0.01333792	     -0.00350381	     -0.00601060	     -0.01954790	     -0.16032288	      0.04726980	     -0.06027985	      0.50808295	      0.86461872	     -0.43088678	     -2.71706250	     -3.04393530	      2.56944857	     -0.09002197	     -0.17756893	     -0.15829431
      0.40400000	      0.77182157	      0.21934141	      0.59566664	      0.69534933	      0.23998609	      0.66952889	      0.99993677	      0.70809587	      0.02000046	      0.02000070	      0.22028146	      0.02000090	      0.02001366	      0.82121422	      0.03102449	      0.55011614	      0.30185197	      0.02143705	      0.02019938	      0.44145395	      0.99998224	      0.60464437	      0.99996980	      0.30417945	      0.02000386	      0.50631802	      0.20038153	      0.02049996	      0.93459640	      0.02049996	      0.02049996	      0.02003172	      0.02049996	      0.25149235	      0.73939894	      0.02049996	      0.02049996	     -0.00765228	      0.01163693	     -0.01342286	     -0.00263419	     -0.00501835	     -0.01860401	     -0.16289737	      0.04963325	     -0.05586994	      0.50432241	      0.86125170	     -0.43380489	     -2.70655872	     -3.02679559	      2.50339655	     -0.06479563	     -0.16423772	     -0.15127554
      0.40800000	      0.77004642	      0.19792464	      0.59938129	      0.69352425	      0.24187288	      0.67330176	      0.99991918	      0.71843032	      0.02000047	      0.02000072	      0.22125039	      0.02000092	      0.02001364	      0.84755655	      0.03230777	      0.57790251	      0.32119600	      0.02113386	      0.02019157	      0.42002773	      0.99997855	      0.59722312	      0.99996948	      0.30668624	      0.02000391	      0.49045686	      0.17651657	      0.02048462	      0.88923718	      0.02048462	      0.02048462	      0.02002789	      0.02048462	      0.24718438	      0.76218597	      0.02048462	      0.02048462	     -0.00796126	      0.01174938	     -0.01348928	     -0.00182272	     -0.00403401	     -0.01745787	     -0.16526150	      0.05233197	     -0.05160949	      0.50089368	      0.85905222	     -0.43796589	     -2.69641645	     -3.01203082	      2.43898005	     -0.03159118	     -0.15555468	     -0.14870723
      0.41200000	      0.76873432	      0.18021391	      0.60243064	      0.69148966	      0.24436695	      0.68022452	      0.99988606	      0.72718875	      0.02000047	      0.02000075	      0.22212110	      0.02000096	      0.02001345	      0.87623150	      0.03350228	      0.60450405	      0.33752360	      0.02075699	      0.02017154	      0.39983360	      0.99997354	      0.58813380	      0.99996932	      0.30961687	      0.02000393	      0.47339044	      0.15636598	      0.02040563	      0.83863803	      0.02040563	      0.02040563	      0.02002454	      0.02040563	      0.24268236	      0.78229558	      0.02040563	      0.02040563	     -0.00824217	      0.01183075	     -0.01350823	     -0.00109224	     -0.00307370	     -0.01611258	     -0.16739512	      0.05559730	     -0.04760603	      0.49830857	      0.85597314	     -0.44320862	     -2.68691374	     -2.99882068	      2.38284049	      0.00546024	     -0.14806831	     -0.14470221
      0.41600000	      0.77176224	      0.16087340	      0.60737962	      0.69183394	      0.24710917	      0.68959310	      0.99973052	      0.73621067	      0.02000048	      0.02000077	      0.22300843	      0.02000099	      0.02001313	      0.90447426	      0.03568551	      0.62904975	      0.35067888	      0.02139053	      0.02037977	      0.38108783	      0.99996518	      0.57815892	      0.99996917	      0.31299803	      0.02000397	      0.45780094	      0.13941583	      0.02102029	      0.79975760	      0.02102029	      0.02102029	      0.02002166	      0.02102029	      0.23757916	      0.80339584	      0.02102029	      0.02102029	     -0.00851348	      0.01194031	     -0.01352365	     -0.00046363	     -0.00215300	     -0.01457458	     -0.16917171	      0.05916748	     -0.04392141	      0.49578102	      0.85713193	     -0.45093006	     -2.67985289	     -2.99140561	      2.32421391	      0.04974744	     -0.14401161	     -0.14146970
      0.42000000	      0.77608924	      0.14458628	      0.61283375	      0.69321423	      0.25052659	      0.70300220	      0.99969104	      0.74370903	      0.02000049	      0.02000079	      0.22361890	      0.02000103	      0.02001263	      0.93446715	      0.03663872	      0.65140708	      0.35960536	      0.02081565	      0.02027131	      0.36453047	      0.99995493	      0.56607574	      0.99996917	      0.31670095	      0.02000401	      0.44115502	      0.12552907	      0.02073916	      0.75680474	      0.02073916	      0.02073916	      0.02001919	      0.02073916	      0.23225335	      0.82205689	      0.02073916	      0.02073916	     -0.00875347	      0.01202321	     -0.01348458	      0.00004566	     -0.00128648	     -0.01285326	     -0.17058944	      0.06337704	     -0.04064585	      0.49405523	      0.85892004	     -0.46070043	     -2.67510646	     -2.98755143	      2.27445692	      0.09688544	     -0.14361647	     -0.13846103
      0.42400000	      0.78392268	      0.12798201	      0.62051209	      0.69762078	      0.25467548	      0.72066747	      0.99963478	      0.75202696	      0.02000049	      0.02000080	      0.22426327	      0.02000108	      0.02001200	      0.96519051	      0.03824048	      0.67165975	      0.36454980	      0.02085162	      0.02036185	      0.35101142	      0.99992388	      0.55332481	      0.99996898	      0.32106991	      0.02000403	      0.42562155	      0.11448405	      0.02097854	      0.72234290	      0.02097854	      0.02097854	      0.02001707	      0.02097854	      0.22743196	      0.84231861	      0.02097854	      0.02097854	     -0.00897385	      0.01211609	     -0.01344415	      0.00042273	     -0.00048735	     -0.01096108	     -0.17177937	      0.06809579	     -0.03789821	      0.49331584	      0.86480774	     -0.47354346	     -2.67617663	     -2.99275491	      2.22759794	      0.14838523	     -0.14492243	     -0.13169941
      0.42800000	      0.79621650	      0.10962884	      0.63122046	      0.70544801	      0.25988760	      0.74349498	      0.99976539	      0.75975485	      0.02000050	      0.02000082	      0.22443418	      0.02000111	      0.02001127	      0.99344029	      0.04044952	      0.69030783	      0.36510078	      0.02122940	      0.02066090	      0.34031723	      0.99989147	      0.53825742	      0.99996874	      0.32573705	      0.02000405	      0.41111166	      0.10576727	      0.02167655	      0.69696492	      0.02167655	      0.02167655	      0.02001523	      0.02167655	      0.22221735	      0.86280077	      0.02167655	      0.02167655	     -0.00917580	      0.01222376	     -0.01337870	      0.00065985	      0.00023277	     -0.00891396	     -0.17273375	      0.07362783	     -0.03558923	      0.49329742	      0.87550799	     -0.49046917	     -2.68338397	     -3.00749839	      2.18301227	      0.20568955	     -0.15260911	     -0.12586541
      0.43200000	      0.81491679	      0.08372250	      0.64327155	      0.71262535	      0.27176169	      0.78133447	      0.99990731	      0.75873665	      0.02000050	      0.02000082	      0.22311926	      0.02000114	      0.02001009	      0.99991154	      0.04275783	      0.72157107	      0.36418505	      0.02074860	      0.02059649	      0.33028248	      0.99991961	      0.51070480	      0.99996770	      0.33039141	      0.02000402	      0.39876193	      0.09961187	      0.02148991	      0.68372941	      0.02148991	      0.02148991	      0.02001362	      0.02148991	      0.21788393	      0.88112359	      0.02148991	      0.02148991	     -0.00936014	      0.01234808	     -0.01329773	      0.00075480	      0.00086394	     -0.00673141	     -0.17534088	      0.08353213	     -0.03283778	      0.49658673	      0.88820161	     -0.51568443	     -2.70044261	     -3.03627454	      2.14150165	      0.26478827	     -0.16709700	     -0.11927598
      0.43600000	      0.83384124	      0.06111338	      0.65532467	      0.71938721	      0.28672412	      0.82933758	      0.99993380	      0.75244656	      0.02000050	      0.02000081	      0.22010200	      0.02000116	      0.02000889	      0.99997092	      0.04632309	      0.75553289	      0.35835173	      0.02065598	      0.02097029	      0.32230838	      0.99977128	      0.47498412	      0.99996548	      0.33542326	      0.02000398	      0.38436223	      0.09594615	      0.02201767	      0.65880596	      0.02201767	      0.02201767	      0.02001225	      0.02201767	      0.21448301	      0.89798699	      0.02201767	      0.02201767	     -0.00949506	      0.01240522	     -0.01314315	      0.00071106	      0.00139776	     -0.00443607	     -0.17815435	      0.09563980	     -0.03013625	      0.50207448	      0.89976113	     -0.54498915	     -2.72535304	     -3.07381017	      2.11799969	      0.31998163	     -0.18659030	     -0.11113482
      0.44000000	      0.85787445	      0.03864883	      0.67254211	      0.73180325	      0.30165255	      0.88250518	      0.99995441	      0.74671258	      0.02000050	      0.02000080	      0.21602755	      0.02000117	      0.02000784	      0.99998162	      0.04909379	      0.78487381	      0.34630277	      0.02032698	      0.02084258	      0.31736511	      0.99987751	      0.43656837	      0.99996332	      0.34167955	      0.02000394	      0.36988701	      0.09380203	      0.02168789	      0.63720235	      0.02168789	      0.02168789	      0.02001109	      0.02168789	      0.21058021	      0.91660277	      0.02168789	      0.02168789	     -0.00960068	      0.01244642	     -0.01296429	      0.00053773	      0.00182710	     -0.00205352	     -0.18016769	      0.10789592	     -0.02788159	      0.50779263	      0.91855826	     -0.57889861	     -2.75880553	     -3.12299377	      2.10143114	      0.38332204	     -0.21422639	     -0.09985084
      0.44400000	      0.88217723	      0.02012625	      0.68698157	      0.74513454	      0.32039195	      0.93051001	      0.99996202	      0.74813116	      0.02000052	      0.02000079	      0.21234467	      0.02000118	      0.02000682	      0.99998661	      0.05226657	      0.81368744	      0.32572015	      0.02017038	      0.02071745	      0.32296957	      0.99995172	      0.39711527	      0.99996354	      0.34812439	      0.02000397	      0.35957309	      0.09231146	      0.02136090	      0.64942686	      0.02136090	      0.02136090	      0.02001011	      0.02136090	      0.20493571	      0.95717718	      0.02136090	      0.02136090	     -0.00972271	      0.01258597	     -0.01281013	      0.00024875	      0.00214587	      0.00038732	     -0.18293424	      0.12209356	     -0.02694114	      0.50850717	      0.96179449	     -0.62044577	     -2.80186334	     -3.18926350	      2.06971623	      0.46990261	     -0.24368704	     -0.08587293
      0.44800000	      0.89340740	      0.02001143	      0.69170712	      0.75207560	      0.34825080	      0.96610659	      0.99995970	      0.74637104	      0.02000057	      0.02000077	      0.20797092	      0.02000119	      0.02000574	      0.99999047	      0.05685690	      0.85191644	      0.29479435	      0.02008789	      0.02044998	      0.33993006	      0.99997536	      0.34597411	      0.99996629	      0.35575981	      0.02000413	      0.34652229	      0.09271643	      0.02078436	      0.64730353	      0.02078436	      0.02078436	      0.02000949	      0.02078436	      0.19965751	      0.99993515	      0.02078436	      0.02078436	     -0.00979136	      0.01264243	     -0.01258674	     -0.00013838	      0.00234899	      0.00285351	     -0.18788110	      0.14166765	     -0.02688612	      0.49704703	      1.03974882	     -0.67480896	     -2.85206567	     -3.26345273	      2.05529843	      0.55609499	     -0.27930624	     -0.06937974
      0.45200000	      0.90877834	      0.02000614	      0.70675363	      0.76857810	      0.37619647	      0.99525969	      0.99995037	      0.73714687	      0.02000066	      0.02000075	      0.20131918	      0.02000119	      0.02000487	      0.99999257	      0.06167764	      0.88508149	      0.25432379	      0.02007296	      0.02057368	      0.35859623	      0.99998251	      0.28543632	      0.99996699	      0.36528621	      0.02000435	      0.33252059	      0.09415854	      0.02082863	      0.64332104	      0.02082863	      0.02082863	      0.02000903	      0.17712719	      0.18664942	      0.99998287	      0.02082863	      0.02082863	     -0.00982236	      0.01265419	     -0.01232462	     -0.00060477	      0.00243291	      0.00530719	     -0.19157510	      0.16179317	     -0.02690519	      0.48070132	      1.13650033	     -0.73990518	     -2.91061099	     -3.34868168	      2.04942799	      0.65033126	     -0.37396540	     -0.08158504
      0.45600000	      0.92935219	      0.02000322	      0.72956333	      0.79660743	      0.40811248	      0.99003753	      0.98900380	      0.73148431	      0.02000093	      0.02000074	      0.19381305	      0.02000119	      0.02000411	      0.99999401	      0.06686110	      0.91702240	      0.20117588	      0.02006148	      0.02050317	      0.38728072	      0.99998741	      0.21830972	      0.99996889	      0.37933064	      0.02000506	      0.32238705	      0.10390388	      0.02059181	      0.67046921	      0.02059181	      0.02059181	      0.02000943	      0.24170502	      0.18571295	      0.99999397	      0.02059181	      0.02059181	     -0.00986368	      0.01274030	     -0.01206048	     -0.00113289	      0.00239603	      0.00770434	     -0.19565794	      0.18416284	     -0.02800189	      0.43464355	      1.32143005	     -0.83223968	     -2.98103793	     -3.45355544	      2.03036003	      0.68617282	     -0.46271816	     -0.08689865
      0.46000000	      0.95783798	      0.02000237	      0.75844103	      0.83088377	      0.43684847	      0.99759670	      0.92974423	      0.73015456	      0.02000129	      0.02000071	      0.18639430	      0.02000117	      0.02000354	      0.99999489	      0.07154624	      0.94263068	      0.14374796	      0.02005437	      0.02069995	      0.41575621	      0.99999005	      0.15290962	      0.99997091	      0.39615883	      0.02000568	      0.31229878	      0.11843518	      0.02067390	      0.68610867	      0.02067390	      0.02067390	      0.02000970	      0.29217452	      0.18861762	      0.99999607	      0.02067390	      0.02067390	     -0.00984675	      0.01272374	     -0.01174906	     -0.00170873	      0.00223825	      0.00999418	     -0.19841698	      0.20440089	     -0.02924832	      0.40653474	      1.47564119	     -0.91825907	     -3.06999127	     -3.57985864	      2.03354040	      0.71649679	     -0.55470588	     -0.07451091
      0.46400000	      0.99138243	      0.02000181	      0.79079331	      0.87184506	      0.46590889	      0.99812711	      0.84534492	      0.73741631	      0.02000220	      0.02000068	      0.17924787	      0.02000114	      0.02000306	      0.99999554	      0.07611685	      0.96470968	      0.07789644	      0.02004884	      0.02105582	      0.44989748	      0.99999194	      0.08780787	      0.99997392	      0.41994910	      0.02000666	      0.30689316	      0.14043291	      0.02084873	      0.72983632	      0.02084873	      0.02084873	      0.02001036	      0.35812106	      0.19532061	      0.99999722	      0.02084873	      0.02084873	     -0.00983696	      0.01276661	     -0.01144690	     -0.00232272	      0.00195984	      0.01212082	     -0.20097450	      0.22441685	     -0.03130766	      0.37312821	      1.65768702	     -1.01221588	     -3.17273902	     -3.72797349	      2.02509063	      0.72974463	     -0.66016496	     -0.06668006
      0.46800000	      0.99998434	      0.02000164	      0.82625751	      0.88673803	      0.47372665	      0.99936394	      0.75917681	      0.74076841	      0.02000429	      0.02000064	      0.13779564	      0.02000107	      0.02000275	      0.99999589	      0.07949518	      0.94365994	      0.02050974	      0.02004276	      0.02172267	      0.42881584	      0.99999120	      0.02004587	      0.99823850	      0.45061174	      0.02000792	      0.30387487	      0.17155230	      0.02097024	      0.76496059	      0.02097024	      0.02097024	      0.02001119	      0.42486155	      0.20565753	      0.99999782	      0.02097024	      0.02097024	     -0.00977359	      0.01271120	     -0.01110290	     -0.00296884	      0.00156076	      0.01402722	     -0.18825378	      0.23962037	     -0.02567042	      0.34491973	      1.84275426	     -1.11155509	     -3.29882591	     -3.90393400	      2.03775811	      0.73363143	     -0.77773047	     -0.05469545
      0.47200000	      0.99999061	      0.02000141	      0.84041384	      0.89931802	      0.50045064	      0.99991902	      0.66293032	      0.73342571	      0.02002449	      0.02000059	      0.09795797	      0.02000101	      0.02000238	      0.99999633	      0.08357342	      0.91489731	      0.02002759	      0.02003815	      0.02102972	      0.46466434	      0.99999278	      0.02001769	      0.91877796	      0.48493380	      0.02000930	      0.30579419	      0.21584623	      0.02033239	      0.80915112	      0.02033239	      0.02033239	      0.02001233	      0.49468057	      0.22082330	      0.99999818	      0.02033239	      0.02033239	     -0.00968666	      0.01263150	     -0.01074791	     -0.00364232	      0.00104077	      0.01566138	     -0.18115891	      0.26367040	     -0.02738461	      0.32154216	      2.03322949	     -1.21827499	     -3.44663327	     -4.10872518	      2.05573107	      0.72240348	     -0.90527318	     -0.04262334
      0.47600000	      0.99999311	      0.02000130	      0.85183862	      0.91229076	      0.53249042	      0.99996552	      0.62512919	      0.71274452	      0.03392102	      0.02000055	      0.05329510	      0.02000094	      0.02000206	      0.99999673	      0.08806470	      0.87971085	      0.02001404	      0.02003430	      0.02171751	      0.51553622	      0.99999413	      0.02001059	      0.82101925	      0.51959292	      0.02000992	      0.31331954	      0.27935492	      0.02033942	      0.86735327	      0.02033942	      0.02033942	      0.02001341	      0.54993850	      0.24302986	      0.99999836	      0.02033942	      0.02033942	     -0.00958658	      0.01255517	     -0.01039697	     -0.00433687	      0.00040005	      0.01698250	     -0.17500836	      0.29031171	     -0.03097056	      0.31949553	      2.18702735	     -1.31978699	     -3.61348018	     -4.34030799	      2.07174215	      0.68686776	     -1.03453471	     -0.03298677
      0.48000000	      0.99999462	      0.02000122	      0.86319261	      0.92641113	      0.56269550	      0.99997886	      0.60440738	      0.69529628	      0.05192804	      0.02000050	      0.02055589	      0.02000088	      0.02000181	      0.99999703	      0.09232493	      0.83669347	      0.02000922	      0.02003135	      0.02274653	      0.56759289	      0.99999505	      0.02000750	      0.72152326	      0.55345173	      0.02001017	      0.32450554	      0.36039678	      0.02035813	      0.93460543	      0.02035813	      0.02035813	      0.02001437	      0.59383438	      0.26559878	      0.99999845	      0.02035813	      0.02035813	     -0.00947079	      0.01248065	     -0.01006390	     -0.00504288	     -0.00036001	      0.01796394	     -0.16842179	      0.31522006	     -0.03502401	      0.32564741	      2.33089781	     -1.41499079	     -3.79113171	     -4.58871568	      2.08186843	      0.66094772	     -1.16980369	     -0.01915462
      0.48400000	      0.99999562	      0.02000117	      0.87737994	      0.94397964	      0.58604887	      0.99998412	      0.58193269	      0.68622504	      0.06634238	      0.02000047	      0.02006816	      0.02000083	      0.02000164	      0.99999724	      0.09582532	      0.78684282	      0.02000692	      0.02002930	      0.02383773	      0.61229068	      0.99999563	      0.02000588	      0.62455561	      0.58529757	      0.02001038	      0.33468740	      0.46141214	      0.02036905	      0.98963335	      0.02036905	      0.02036905	      0.02001534	      0.63241366	      0.28748031	      0.99999850	      0.02036905	      0.02036905	     -0.00931245	      0.01234633	     -0.00972613	     -0.00574720	     -0.00123606	      0.01859319	     -0.16099656	      0.33502763	     -0.03880808	      0.33271412	      2.47037924	     -1.49892554	     -3.97067021	     -4.84078259	      2.09337487	      0.64543451	     -1.30441790	     -0.00092969
      0.48800000	      0.99999631	      0.02000114	      0.89675553	      0.96703516	      0.60293396	      0.99998685	      0.56818226	      0.68424227	      0.07760256	      0.02000044	      0.02003832	      0.02000078	      0.02000153	      0.99999738	      0.09874738	      0.73475142	      0.02000561	      0.02002792	      0.02473302	      0.64834087	      0.99999600	      0.02000492	      0.53405065	      0.61539651	      0.02001052	      0.33812703	      0.58234914	      0.02035972	      0.99992965	      0.02035972	      0.02035972	      0.02001623	      0.66187976	      0.30628547	      0.99999851	      0.02035972	      0.02035972	     -0.00909838	      0.01212658	     -0.00936759	     -0.00643430	     -0.00222219	      0.01887123	     -0.15334418	      0.34977803	     -0.04212875	      0.34090798	      2.60510654	     -1.57156792	     -4.14624476	     -5.09461480	      2.07946297	      0.64711521	     -1.43997394	      0.01420924
      0.49200000	      0.99999683	      0.02000111	      0.91449299	      0.98968415	      0.61932177	      0.99998858	      0.56680344	      0.69227005	      0.09174033	      0.02000042	      0.02002611	      0.02000074	      0.02000144	      0.99999751	      0.10182787	      0.68327457	      0.02000474	      0.02002687	      0.02565968	      0.68463553	      0.99999631	      0.02000426	      0.45200022	      0.64305417	      0.02001049	      0.34186469	      0.73291390	      0.02037163	      0.99998024	      0.02037163	      0.02037163	      0.02001722	      0.69009144	      0.32495147	      0.99999852	      0.02037163	      0.02037163	     -0.00888466	      0.01197830	     -0.00911639	     -0.00708826	     -0.00330947	      0.01881237	     -0.14669209	      0.36316303	     -0.04579346	      0.35083702	      2.74757837	     -1.64018160	     -4.32774619	     -5.37094449	      2.00080041	      0.65789408	     -1.57716344	      0.01722552
      0.49600000	      0.99999718	      0.02000111	      0.94597059	      0.99965657	      0.62568462	      0.99998958	      0.57770511	      0.69736758	      0.10563923	      0.02000040	      0.02002015	      0.02000071	      0.02000140	      0.99999757	      0.10359037	      0.62873184	      0.02000420	      0.02002646	      0.02638552	      0.70912773	      0.99999649	      0.02000388	      0.38321251	      0.66721988	      0.02001039	      0.34578488	      0.89039639	      0.02043557	      0.99998599	      0.02043557	      0.02043557	      0.02001758	      0.69959691	      0.33441308	      0.99999847	      0.02043557	      0.02043557	     -0.00861334	      0.01176324	     -0.00884386	     -0.00769505	     -0.00448588	      0.01844351	     -0.13957071	      0.36917479	     -0.04888900	      0.36030202	      2.86942328	     -1.69111903	     -4.49353448	     -5.62077687	      1.94873909	      0.71185072	     -1.70754101	      0.03481778
      0.50000000	      0.99999744	      0.02000112	      0.98388474	      0.99993278	      0.62531371	      0.99999017	      0.60122544	      0.70529543	      0.12275661	      0.02000038	      0.02001676	      0.02000068	      0.02000138	      0.99999760	      0.10444924	      0.57440049	      0.02000385	      0.02002647	      0.02633405	      0.72521214	      0.99999658	      0.02000364	      0.32637751	      0.68809596	      0.02001022	      0.35459128	      0.99993145	      0.02000463	      0.99998736	      0.02039714	      0.02039714	      0.02001784	      0.70331295	      0.34044488	      0.99999841	      0.02039714	      0.02039714	     -0.00829714	      0.01152974	     -0.00860555	     -0.00824415	     -0.00573649	      0.01780267	     -0.13253967	      0.37005634	     -0.05153767	      0.36945882	      2.97837657	     -1.72816711	     -4.65218737	     -5.85505230	      1.92149893	      0.77314724	     -1.83546498	      0.05078411
      0.50400000	      0.99999770	      0.02000114	      0.99992354	      0.99997182	      0.62397553	      0.99999103	      0.63803424	      0.71111123	      0.16693867	      0.02000036	      0.02001457	      0.02000064	      0.02000137	      0.99999762	      0.10512547	      0.52012090	      0.02000358	      0.02002660	      0.02640064	      0.74045613	      0.99999667	      0.02000347	      0.26871493	      0.71332431	      0.02000993	      0.37210066	      0.99998972	      0.02000447	      0.99999074	      0.02040856	      0.02040856	      0.02002195	      0.02040856	      0.42944129	      0.99999848	      0.02040856	      0.02040856	     -0.00793889	      0.01130254	     -0.00843222	     -0.00872893	     -0.00704371	      0.01693695	     -0.12601384	      0.36981620	     -0.05421429	      0.38366950	      3.12728378	     -1.78572178	     -4.86722050	     -6.17429412	      1.84915464	      0.57581939	     -1.83702680	      0.16311459
      0.50800000	      0.99999785	      0.02000134	      0.99998545	      0.99998851	      0.57110546	      0.99999175	      0.70615779	      0.67635884	      0.18560804	      0.02000035	      0.02001512	      0.02000062	      0.02000150	      0.99999731	      0.09771562	      0.45615078	      0.02000377	      0.02002900	      0.02495389	      0.68689850	      0.99999617	      0.02000373	      0.25036717	      0.73201845	      0.02000946	      0.38409792	      0.99999349	      0.02000414	      0.99999083	      0.02039558	      0.02039558	      0.02002202	      0.02039558	      0.43904692	      0.99999840	      0.02039558	      0.02039558	     -0.00751386	      0.01103141	     -0.00825221	     -0.00914560	     -0.00838755	      0.01590052	     -0.11300011	      0.33688249	     -0.05138008	      0.39992554	      3.20335076	     -1.81079426	     -5.01674797	     -6.39695301	      1.81175994	      0.61841851	     -1.95488918	      0.17847379
      0.51200000	      0.99999797	      0.02000163	      0.99999159	      0.99999259	      0.51622978	      0.99999218	      0.78090453	      0.64439921	      0.20363057	      0.02000034	      0.02001630	      0.02000060	      0.02000167	      0.99999689	      0.08973531	      0.39975390	      0.02000406	      0.02003196	      0.02385523	      0.62816517	      0.99999543	      0.02000411	      0.23799202	      0.75225718	      0.02000916	      0.39826229	      0.99999533	      0.02000382	      0.99999054	      0.02041375	      0.02041375	      0.02002221	      0.02041375	      0.44525891	      0.99999830	      0.02041375	      0.02041375	     -0.00704050	      0.01078076	     -0.00814397	     -0.00949134	     -0.00974587	      0.01475235	     -0.10068471	      0.30266304	     -0.04782447	      0.41450278	      3.26676019	     -1.82313918	     -5.15682971	     -6.60658979	      1.76907702	      0.66274261	     -2.07174149	      0.18190165
      0.51600000	      0.99999808	      0.02000210	      0.99999403	      0.99999448	      0.45631637	      0.99999242	      0.86124306	      0.61221410	      0.21907097	      0.02000033	      0.02001831	      0.02000058	      0.02000191	      0.99999622	      0.08064131	      0.34865376	      0.02000453	      0.02003588	      0.02304021	      0.56035923	      0.99999416	      0.02000467	      0.22981003	      0.77349312	      0.02000880	      0.41381679	      0.99999635	      0.02000343	      0.99998876	      0.02046142	      0.02046142	      0.02002230	      0.02046142	      0.44550345	      0.99999818	      0.02046142	      0.02046142	     -0.00650424	      0.01052072	     -0.00804335	     -0.00976263	     -0.01109454	      0.01355398	     -0.08836407	      0.26552005	     -0.04321551	      0.42726546	      3.31240104	     -1.82177740	     -5.27615274	     -6.78274170	      1.74357067	      0.71892904	     -2.17912715	      0.18547991
      0.52000000	      0.99999816	      0.02000302	      0.99999533	      0.99999556	      0.39141960	      0.99999250	      0.94500138	      0.57924429	      0.23082788	      0.02000033	      0.02002159	      0.02000057	      0.02000226	      0.99999503	      0.07040277	      0.30217322	      0.02000528	      0.02004122	      0.02242207	      0.48362450	      0.99999150	      0.02000551	      0.22480437	      0.79552142	      0.02000852	      0.43039857	      0.99999696	      0.02000300	      0.99998206	      0.02052736	      0.02052736	      0.02002227	      0.02052736	      0.43916526	      0.99999803	      0.02052736	      0.02052736	     -0.00590160	      0.01024464	     -0.00792566	     -0.00995417	     -0.01240747	      0.01236708	     -0.07593144	      0.22564345	     -0.03758564	      0.43796825	      3.33796176	     -1.80669128	     -5.37199791	     -6.91955161	      1.74441104	      0.78935769	     -2.27282590	      0.19204871
      0.52400000	      0.99999824	      0.02000561	      0.99999615	      0.99999625	      0.32006875	      0.99999243	      0.99985221	      0.55676391	      0.23243049	      0.02000032	      0.02002762	      0.02000056	      0.02000282	      0.99999230	      0.05880408	      0.26059524	      0.02000658	      0.02004907	      0.02187619	      0.39570221	      0.99998237	      0.02000695	      0.22660696	      0.81761177	      0.02000829	      0.44908368	      0.99999737	      0.02000261	      0.99984679	      0.02058616	      0.02058616	      0.02002223	      0.02058616	      0.42837160	      0.99999785	      0.02058616	      0.02058616	     -0.00524376	      0.00998125	     -0.00782343	     -0.01005875	     -0.01365649	      0.01125087	     -0.06325063	      0.18214053	     -0.03077203	      0.44785930	      3.34598952	     -1.77844764	     -5.45171673	     -7.02951339	      1.75974328	      0.86709029	     -2.35310990	      0.19421504
      0.52800000	      0.99999831	      0.02002885	      0.99999664	      0.99999669	      0.25110138	      0.99999224	      0.99996826	      0.55508838	      0.21729401	      0.02000032	      0.02003885	      0.02000055	      0.02000368	      0.99998281	      0.04699408	      0.22158083	      0.02000870	      0.02006024	      0.02043963	      0.31146187	      0.99099809	      0.02000942	      0.23936927	      0.84035543	      0.02000806	      0.46105145	      0.99999767	      0.02000242	      0.94075802	      0.02023420	      0.02023420	      0.02002250	      0.02023420	      0.41733776	      0.99999765	      0.02023420	      0.02023420	     -0.00454527	      0.00976478	     -0.00774585	     -0.01006763	     -0.01481151	      0.01025952	     -0.05151435	      0.14035023	     -0.02434420	      0.45815655	      3.35257409	     -1.74404778	     -5.51846557	     -7.13853399	      1.69541511	      0.94477979	     -2.41755524	      0.18310538
      0.53200000	      0.99999835	      0.02540725	      0.99999659	      0.99999666	      0.23095837	      0.99999169	      0.99997818	      0.55493718	      0.19673380	      0.02000032	      0.02004400	      0.02000055	      0.02000408	      0.99996408	      0.04272595	      0.18505151	      0.02000923	      0.02006869	      0.02170042	      0.30219582	      0.94875805	      0.02001075	      0.25542564	      0.86407164	      0.02000800	      0.46379430	      0.99999786	      0.02000224	      0.83349211	      0.02086332	      0.02086332	      0.02002299	      0.02086332	      0.40135875	      0.99999744	      0.02086332	      0.02086332	     -0.00379245	      0.00953182	     -0.00756076	     -0.00997129	     -0.01584094	      0.00943992	     -0.04703849	      0.12768191	     -0.02483147	      0.45859577	      3.35475463	     -1.70043929	     -5.55068369	     -7.20605022	      1.60471691	      1.03712065	     -2.44960499	      0.17355821
      0.53600000	      0.99999838	      0.04553610	      0.99999634	      0.99999643	      0.22436414	      0.99999076	      0.99998281	      0.57116802	      0.18022571	      0.02000032	      0.02004640	      0.02000055	      0.02000431	      0.99996731	      0.04158167	      0.17789682	      0.02000959	      0.02007015	      0.02163854	      0.29898209	      0.93522176	      0.02001138	      0.26488096	      0.88990830	      0.02000794	      0.46592903	      0.99999798	      0.02000208	      0.71874469	      0.02085652	      0.02085652	      0.02002361	      0.02085652	      0.38104618	      0.99999719	      0.02085652	      0.02085652	     -0.00301801	      0.00936242	     -0.00738526	     -0.00976044	     -0.01671267	      0.00882961	     -0.04576225	      0.12284160	     -0.02476993	      0.45533599	      3.34841370	     -1.64713968	     -5.55716189	     -7.24078896	      1.50039942	      1.13655215	     -2.45845886	      0.15424284
      0.54000000	      0.99999839	      0.06499008	      0.99999601	      0.99999612	      0.21684145	      0.99998943	      0.99998549	      0.58682179	      0.15924093	      0.02000032	      0.02004990	      0.02000055	      0.02000461	      0.99995874	      0.04007473	      0.16885705	      0.02001003	      0.02007310	      0.02150410	      0.29559840	      0.91979988	      0.02001219	      0.27509659	      0.91160813	      0.02000791	      0.46311243	      0.99999802	      0.02000194	      0.58137595	      0.02080358	      0.02080358	      0.02002417	      0.02080358	      0.35576149	      0.99999686	      0.02080358	      0.02080358	     -0.00221611	      0.00920025	     -0.00707804	     -0.00942768	     -0.01739500	      0.00845456	     -0.04435053	      0.11753076	     -0.02475359	      0.44975799	      3.32144272	     -1.58472547	     -5.52929374	     -7.22950639	      1.39336423	      1.25210827	     -2.42740827	      0.13131639
      0.54400000	      0.99999841	      0.08264456	      0.99999556	      0.99999572	      0.20866701	      0.99998752	      0.99998717	      0.60266180	      0.13427108	      0.02000033	      0.02005434	      0.02000056	      0.02000499	      0.99993629	      0.03828480	      0.15849533	      0.02001054	      0.02007659	      0.02132082	      0.29206950	      0.90283490	      0.02001321	      0.28596670	      0.93008746	      0.02000786	      0.45676004	      0.99999799	      0.02000182	      0.42834390	      0.02071817	      0.02071817	      0.02002475	      0.02071817	      0.32723476	      0.99999646	      0.02071817	      0.02071817	     -0.00140436	      0.00905967	     -0.00668462	     -0.00896989	     -0.01785767	      0.00832681	     -0.04286215	      0.11192612	     -0.02477515	      0.44255486	      3.27843974	     -1.51643586	     -5.47119795	     -7.17816526	      1.28390299	      1.37661714	     -2.35297243	      0.10427628
      0.54800000	      0.99999841	      0.09792951	      0.99999496	      0.99999517	      0.19976768	      0.99998455	      0.99998820	      0.61846931	      0.10589874	      0.02000033	      0.02006007	      0.02000057	      0.02000547	      0.99961793	      0.03625803	      0.14602080	      0.02001111	      0.02008166	      0.02117571	      0.28851861	      0.88450495	      0.02001451	      0.29699950	      0.94384556	      0.02000785	      0.44701779	      0.99999791	      0.02000172	      0.26350984	      0.02065720	      0.02065720	      0.02002547	      0.02065720	      0.29945862	      0.99999594	      0.02065720	      0.02065720	     -0.00059941	      0.00894488	     -0.00619368	     -0.00839059	     -0.01807288	      0.00844262	     -0.04123144	      0.10602738	     -0.02487843	      0.43354911	      3.21823797	     -1.44250100	     -5.38469317	     -7.08942793	      1.17370698	      1.50138924	     -2.22938479	      0.06997283
      0.55200000	      0.99999840	      0.10566968	      0.99999412	      0.99999440	      0.19151035	      0.99997961	      0.99998876	      0.63099039	      0.07278522	      0.02000034	      0.02006666	      0.02000058	      0.02000603	      0.99092381	      0.03445007	      0.13658624	      0.02001178	      0.02008626	      0.02103020	      0.28394138	      0.86427556	      0.02001592	      0.30530345	      0.95097610	      0.02000786	      0.43430096	      0.99999769	      0.02000164	      0.09187011	      0.02059013	      0.02059013	      0.02002606	      0.02059013	      0.26676880	      0.99999518	      0.02059013	      0.02059013	      0.00017992	      0.00886490	     -0.00557915	     -0.00770108	     -0.01801654	      0.00878250	     -0.03982379	      0.10059689	     -0.02476859	      0.42294165	      3.14274497	     -1.36529614	     -5.26842309	     -6.96190293	      1.06293504	      1.65047241	     -2.06192375	      0.03275562
      0.55600000	      0.99999838	      0.10017829	      0.99999285	      0.99999325	      0.18491060	      0.99996974	      0.99998885	      0.63411266	      0.03411511	      0.02000035	      0.02007360	      0.02000060	      0.02000663	      0.96684075	      0.03338841	      0.13503097	      0.02001263	      0.02008946	      0.02099794	      0.27686358	      0.84022166	      0.02001722	      0.30856660	      0.94984696	      0.02000788	      0.43663572	      0.99999729	      0.02000146	      0.02001410	      0.02058500	      0.02058500	      0.02002652	      0.02058500	      0.23236206	      0.99999399	      0.02058500	      0.02058500	      0.00091821	      0.00880640	     -0.00485203	     -0.00691994	     -0.01766954	      0.00931341	     -0.03895442	      0.09618358	     -0.02413177	      0.40983276	      3.04583352	     -1.28390255	     -5.13541749	     -6.77884583	      1.10375797	      1.80455466	     -1.84512870	     -0.00897951
      0.56000000	      0.99999843	      0.08766489	      0.99999169	      0.99999218	      0.18204824	      0.99995827	      0.99998900	      0.63933610	      0.07920405	      0.02000035	      0.02006301	      0.02000061	      0.02000705	      0.96042993	      0.03253897	      0.11698397	      0.02001253	      0.02009096	      0.02101716	      0.27769836	      0.83768062	      0.02001650	      0.26037417	      0.93303708	      0.02000771	      0.47317933	      0.99999804	      0.02000126	      0.02000564	      0.02057467	      0.02057467	      0.02003337	      0.02057467	      0.30796461	      0.02057467	      0.02057467	      0.02057467	      0.00159877	      0.00875635	     -0.00402274	     -0.00607209	     -0.01701895	      0.00999234	     -0.03665134	      0.09537304	     -0.02422125	      0.40204665	      3.03976693	     -1.24380613	     -5.12935085	     -6.75194779	      1.22586421	      1.46956516	     -1.69103328	     -0.09331025
      0.56400000	      0.99999840	      0.07623384	      0.99998889	      0.99998972	      0.17578819	      0.99982803	      0.99998868	      0.64015101	      0.03811135	      0.02000036	      0.02006898	      0.02000063	      0.02000772	      0.93250026	      0.03156485	      0.11419826	      0.02001341	      0.02009704	      0.02105128	      0.27094504	      0.81443972	      0.02001784	      0.26108983	      0.91999220	      0.02000774	      0.48403412	      0.99999761	      0.02000111	      0.02000334	      0.02060957	      0.02060957	      0.02003343	      0.02060957	      0.27367121	      0.02060957	      0.02060957	      0.02060957	      0.00220219	      0.00874766	     -0.00311311	     -0.00518763	     -0.01605896	      0.01077071	     -0.03579567	      0.09136154	     -0.02369126	      0.38729568	      2.92654833	     -1.16240823	     -4.97363226	     -6.51799745	      1.37992155	      1.63903523	     -1.39382855	     -0.13750740
      0.56800000	      0.99999839	      0.11619199	      0.99997935	      0.99998221	      0.17803394	      0.98036696	      0.99999046	      0.67456116	      0.02001065	      0.02000038	      0.02007019	      0.02000066	      0.02000802	      0.94681052	      0.03133316	      0.11175461	      0.02001353	      0.02009800	      0.02097803	      0.27874040	      0.83361881	      0.02001822	      0.26447102	      0.90215389	      0.02000758	      0.49325314	      0.99999688	      0.02000101	      0.02000239	      0.02055360	      0.02055360	      0.02003310	      0.02055360	      0.24378624	      0.02055360	      0.02055360	      0.02055360	      0.00271867	      0.00875199	     -0.00214904	     -0.00430001	     -0.01479146	      0.01160012	     -0.03624659	      0.09209061	     -0.02453119	      0.39085618	      2.78011234	     -1.07377845	     -4.81410596	     -6.28118319	      1.53918891	      1.80867516	     -1.06722530	     -0.17595875
      0.57200000	      0.99999838	      0.19793283	      0.99212878	      0.99977692	      0.18679775	      0.93653241	      0.99999267	      0.73255341	      0.02000375	      0.02000039	      0.02006891	      0.02000069	      0.02000800	      0.99171286	      0.03177479	      0.11075236	      0.02001311	      0.02009693	      0.02089698	      0.29780964	      0.88550420	      0.02001796	      0.27252061	      0.87870352	      0.02000727	      0.50192281	      0.99999543	      0.02000095	      0.02000188	      0.02048025	      0.02048025	      0.02003269	      0.02048025	      0.21767646	      0.02048025	      0.02048025	      0.02048025	      0.00314022	      0.00880522	     -0.00115122	     -0.00344360	     -0.01322636	      0.01243896	     -0.03785959	      0.09630255	     -0.02643870	      0.40976194	      2.61037093	     -0.98155005	     -4.65156891	     -6.04693663	      1.68388649	      1.97137752	     -0.72250698	     -0.22396830
      0.57600000	      0.99999831	      0.28429401	      0.89726266	      0.94215081	      0.18818245	      0.91864571	      0.99999313	      0.69038137	      0.02000279	      0.02000041	      0.02008971	      0.02000072	      0.02000834	      0.99179661	      0.03127077	      0.11693910	      0.02001378	      0.02010187	      0.02082100	      0.30641376	      0.90552160	      0.02002057	      0.31951321	      0.83979954	      0.02000705	      0.50822854	      0.99999203	      0.02000088	      0.02000155	      0.02045288	      0.02045288	      0.02003304	      0.02045288	      0.20342481	      0.02045288	      0.02045288	      0.02045288	      0.00346290	      0.00881721	      0.00005115	     -0.00265126	     -0.01138142	      0.01325852	     -0.03994207	      0.09520755	     -0.02765682	      0.41462920	      2.47001983	     -0.92118077	     -4.49193586	     -5.81585461	      1.85015777	      2.11058289	     -0.36373445	     -0.22863811
      0.58000000	      0.99999816	      0.39423168	      0.78575398	      0.83744818	      0.18625016	      0.89340425	      0.99999335	      0.62837225	      0.02000212	      0.02000044	      0.02031608	      0.02000077	      0.02000873	      0.95465998	      0.03145617	      0.10252311	      0.02001403	      0.02022041	      0.02217198	      0.32291101	      0.93854434	      0.02002508	      0.36246373	      0.72800876	      0.02000688	      0.50454626	      0.77506811	      0.02000086	      0.02000138	      0.02143167	      0.02143167	      0.02003215	      0.02143167	      0.15936093	      0.02143167	      0.02143167	      0.02143167	      0.00370842	      0.00905512	      0.00333289	     -0.00195282	     -0.00928169	      0.01404634	     -0.04064873	      0.09249627	     -0.03033677	      0.41654756	      2.26792097	     -0.84601518	     -4.21556497	     -5.44470844	      1.92781541	      2.36948516	     -0.02352853	     -0.09206845
      0.58400000	      0.99999804	      0.45536971	      0.70745904	      0.76461189	      0.18674762	      0.87327964	      0.99999348	      0.58414621	      0.02000181	      0.02000046	      0.02031089	      0.02000082	      0.02000910	      0.94528006	      0.02841059	      0.11570415	      0.02001524	      0.02011320	      0.02051402	      0.32958737	      0.95329922	      0.02003283	      0.41868169	      0.69431336	      0.02000674	      0.50856240	      0.91401724	      0.02000083	      0.02000124	      0.02032315	      0.02032315	      0.02003622	      0.02032315	      0.19224248	      0.02032315	      0.02032315	      0.02032315	      0.00387641	      0.00928343	      0.00407424	     -0.00137455	     -0.00695848	      0.01480470	     -0.04371626	      0.09018550	     -0.03147630	      0.41840143	      2.12515519	     -0.79065823	     -4.02445452	     -5.19223589	      2.01575695	      2.17801050	      0.31185001	     -0.27036367
      0.58800000	      0.99999792	      0.51741853	      0.63635533	      0.70021351	      0.18846752	      0.85893379	      0.99999369	      0.55193861	      0.02000156	      0.02000048	      0.02247277	      0.02000086	      0.02000939	      0.94061261	      0.02793762	      0.13046997	      0.02001658	      0.02011950	      0.02046634	      0.33849809	      0.97445740	      0.02004765	      0.47494403	      0.66319916	      0.02000657	      0.51481991	      0.99997386	      0.02000080	      0.02000114	      0.02031519	      0.02031519	      0.02004116	      0.02031519	      0.23580415	      0.02031519	      0.02031519	      0.02031519	      0.00397794	      0.00952731	      0.00478015	     -0.00093876	     -0.00444812	      0.01554460	     -0.04733964	      0.08830720	     -0.03286923	      0.42414231	      1.99854497	     -0.74276064	     -3.85645988	     -4.97728158	      2.09151052	      1.94687317	      0.61553485	     -0.42888899
      0.59200000	      0.99999783	      0.58566141	      0.57441572	      0.64737167	      0.19329972	      0.85815940	      0.99999405	      0.53213599	      0.02000134	      0.02000049	      0.03203489	      0.02000090	      0.02000946	      0.94660986	      0.02831046	      0.14256973	      0.02001755	      0.02013512	      0.02063585	      0.35598399	      0.99906678	      0.02008617	      0.53197516	      0.63757991	      0.02000631	      0.52366948	      0.99999394	      0.02000077	      0.02000105	      0.02044165	      0.02044165	      0.02004846	      0.02044165	      0.31394123	      0.02044165	      0.02044165	      0.02044165	      0.00400511	      0.00968880	      0.00544365	     -0.00066279	     -0.00179068	      0.01627843	     -0.05151234	      0.08802323	     -0.03528066	      0.43723511	      1.90130527	     -0.70774380	     -3.74187651	     -4.83677600	      2.18639404	      1.59793071	      0.88643759	     -0.51914113
      0.59600000	      0.99999770	      0.64451746	      0.50585074	      0.59453652	      0.20293647	      0.86835102	      0.99999443	      0.50904411	      0.02000113	      0.02000051	      0.04257938	      0.02000093	      0.02000916	      0.95368213	      0.02839305	      0.13559718	      0.02001674	      0.02020026	      0.02099396	      0.39796817	      0.99996111	      0.02102379	      0.59599805	      0.60911875	      0.02000602	      0.53451917	      0.99999629	      0.02000075	      0.02000099	      0.02072777	      0.02072777	      0.02005601	      0.02072777	      0.37621867	      0.02072777	      0.02072777	      0.02072777	      0.00399681	      0.00992994	      0.00605872	     -0.00055825	      0.00097167	      0.01701466	     -0.05576588	      0.09032382	     -0.04079040	      0.45562359	      1.80126459	     -0.67775975	     -3.62774932	     -4.70775479	      2.24467333	      1.30382694	      1.12340783	     -0.62844449
      0.60000000	      0.99999758	      0.70291087	      0.44134338	      0.54700442	      0.21442652	      0.88534162	      0.99999473	      0.48659673	      0.02000097	      0.02000052	      0.05105597	      0.02000096	      0.02000875	      0.96680053	      0.02514991	      0.12489463	      0.02001556	      0.02013946	      0.02027338	      0.44571344	      0.99998097	      0.03541308	      0.65366893	      0.58133010	      0.02000572	      0.54456652	      0.99999724	      0.02000074	      0.02000093	      0.02023156	      0.02023156	      0.02006353	      0.02023156	      0.43129751	      0.02023156	      0.02023156	      0.02023156	      0.00394292	      0.01014046	      0.00662001	     -0.00063118	      0.00379668	      0.01775567	     -0.05999267	      0.09385366	     -0.04698442	      0.47650847	      1.71135274	     -0.65443842	     -3.52931951	     -4.60408326	      2.30507580	      1.04991747	      1.32295371	     -0.70540638
      0.60400000	      0.99999746	      0.75874705	      0.37913921	      0.50226670	      0.22680765	      0.90543249	      0.99999493	      0.46520327	      0.02000085	      0.02000053	      0.05742194	      0.02000099	      0.02000828	      0.98296050	      0.02625387	      0.11095912	      0.02001427	      0.02018678	      0.02062788	      0.49617854	      0.99998748	      0.06189655	      0.70334130	      0.55341372	      0.02000544	      0.55516286	      0.99999772	      0.02000072	      0.02000089	      0.02046873	      0.02046873	      0.02007075	      0.02046873	      0.47565072	      0.02046873	      0.02046873	      0.02046873	      0.00386648	      0.01037416	      0.00712284	     -0.00088250	      0.00664374	      0.01849792	     -0.06397227	      0.09817952	     -0.05349173	      0.49818826	      1.62892348	     -0.63567148	     -3.43635927	     -4.51520757	      2.34716235	      0.83887692	      1.49013799	     -0.77868120
      0.60800000	      0.99999735	      0.81317651	      0.32267600	      0.46349916	      0.24179582	      0.93371755	      0.99999510	      0.44253065	      0.02000074	      0.02000053	      0.06243642	      0.02000102	      0.02000773	      0.99799438	      0.02711083	      0.09961164	      0.02001303	      0.02036021	      0.02115492	      0.54899571	      0.99999082	      0.08260516	      0.75082856	      0.52689746	      0.02000515	      0.56459752	      0.99999802	      0.02000071	      0.02000085	      0.02088051	      0.02088051	      0.02008087	      0.02088051	      0.51604648	      0.02088051	      0.02088051	      0.02088051	      0.00375659	      0.01054987	      0.00756349	     -0.00130799	      0.00947520	      0.01923323	     -0.06838024	      0.10406392	     -0.06017829	      0.52245447	      1.55846775	     -0.62441328	     -3.36234348	     -4.45576712	      2.39688196	      0.65920756	      1.62028976	     -0.81090162
      0.61200000	      0.99999723	      0.86069069	      0.26788135	      0.42511200	      0.26239300	      0.97328900	      0.99999526	      0.41234106	      0.02000066	      0.02000054	      0.06592371	      0.02000104	      0.02000708	      0.99995157	      0.02438168	      0.10226606	      0.02001198	      0.02015096	      0.02026493	      0.60027026	      0.99999280	      0.09145148	      0.79506672	      0.50061705	      0.02000487	      0.57413626	      0.99999822	      0.02000070	      0.02000082	      0.02022489	      0.02022489	      0.02008237	      0.02022489	      0.55019154	      0.02022489	      0.02022489	      0.02022489	      0.00363390	      0.01070700	      0.00793904	     -0.00189823	      0.01225745	      0.01994960	     -0.07424411	      0.11303735	     -0.06627923	      0.55011025	      1.49367713	     -0.62084754	     -3.30024916	     -4.41864506	      2.44022916	      0.51248278	      1.71920147	     -0.82385031
      0.61600000	      0.99999709	      0.90342915	      0.21665815	      0.39009394	      0.28415616	      0.99970924	      0.99999538	      0.37721374	      0.02000058	      0.02000054	      0.06796964	      0.02000107	      0.02000646	      0.99997469	      0.02556818	      0.10466385	      0.02001097	      0.02014845	      0.02028042	      0.65184492	      0.99999409	      0.09516394	      0.83548233	      0.47431767	      0.02000462	      0.58503679	      0.99999834	      0.02000069	      0.02000079	      0.02022685	      0.02022685	      0.02008609	      0.02022685	      0.57377147	      0.02022685	      0.02022685	      0.02022685	      0.00352851	      0.01090468	      0.00824687	     -0.00263943	      0.01496162	      0.02063070	     -0.08009297	      0.12292824	     -0.07241823	      0.57760953	      1.43101130	     -0.62106381	     -3.23540071	     -4.38527549	      2.45923751	      0.40223177	      1.79647782	     -0.84879164
      0.62000000	      0.99999691	      0.94396381	      0.17106333	      0.36067527	      0.30903159	      0.99993358	      0.99999550	      0.33075990	      0.02000052	      0.02000053	      0.06817360	      0.02000109	      0.02000583	      0.99998398	      0.02670636	      0.10764674	      0.02000995	      0.02014355	      0.02028453	      0.70654114	      0.99999504	      0.09144542	      0.87361834	      0.44831710	      0.02000438	      0.59656851	      0.99999841	      0.02000069	      0.02000077	      0.02022469	      0.02022469	      0.02008811	      0.02022469	      0.59126304	      0.02022469	      0.02022469	      0.02022469	      0.00343689	      0.01109687	      0.00848379	     -0.00351526	      0.01756340	      0.02125452	     -0.08621606	      0.13483664	     -0.07887801	      0.60677267	      1.37040886	     -0.62790678	     -3.17622636	     -4.36495519	      2.46958829	      0.32109868	      1.85386595	     -0.86625019
      0.62400000	      0.99999673	      0.98024773	      0.13038125	      0.33555279	      0.33333084	      0.99996215	      0.99999560	      0.28302333	      0.02000047	      0.02000053	      0.06730081	      0.02000111	      0.02000529	      0.99998821	      0.02831945	      0.10856565	      0.02000905	      0.02013915	      0.02031830	      0.75900659	      0.99999571	      0.08465045	      0.90778859	      0.42436685	      0.02000417	      0.60807728	      0.99999845	      0.02000069	      0.02000075	      0.02022969	      0.02022969	      0.02008882	      0.02022969	      0.60304938	      0.02022969	      0.02022969	      0.02022969	      0.00336419	      0.01127658	      0.00864560	     -0.00450858	      0.02004192	      0.02179308	     -0.09191788	      0.14677942	     -0.08518492	      0.63464547	      1.31626103	     -0.63774268	     -3.11748203	     -4.34874737	      2.47382301	      0.26531123	      1.89374582	     -0.87478542
      0.62800000	      0.99999658	      0.99997878	      0.10329777	      0.31847165	      0.34657978	      0.99997567	      0.99999592	      0.23855481	      0.02000041	      0.02000052	      0.06553945	      0.02000113	      0.02000496	      0.99998934	      0.02825931	      0.09780378	      0.02000842	      0.02013873	      0.02031098	      0.79391769	      0.99999604	      0.08216666	      0.92508135	      0.39881492	      0.02000392	      0.62146324	      0.99999847	      0.02000070	      0.02000074	      0.02022455	      0.02022455	      0.02008627	      0.02022455	      0.61067478	      0.02022455	      0.02022455	      0.02022455	      0.00331598	      0.01144630	      0.00872755	     -0.00560235	      0.02237881	      0.02221463	     -0.09452446	      0.15371488	     -0.08997622	      0.68038393	      1.23399826	     -0.64542032	     -3.06566889	     -4.34645373	      2.47231650	      0.23275422	      1.92010535	     -0.87780479
      0.63200000	      0.99999648	      0.99999344	      0.09187723	      0.30987657	      0.34565765	      0.99998316	      0.99999640	      0.19846854	      0.02000035	      0.02000052	      0.06315410	      0.02000115	      0.02000483	      0.99998837	      0.02814597	      0.07271014	      0.02000804	      0.02016927	      0.02083116	      0.80675730	      0.99999612	      0.08643091	      0.92223159	      0.37080185	      0.02000364	      0.63737684	      0.99999848	      0.02000072	      0.02000072	      0.02041715	      0.02041715	      0.02008109	      0.02041715	      0.61511543	      0.02041715	      0.02041715	      0.02041715	      0.00329346	      0.01160322	      0.00872573	     -0.00677954	      0.02455792	      0.02248839	     -0.09325918	      0.15403362	     -0.09276180	      0.74809893	      1.11485977	     -0.64863946	     -3.02107660	     -4.35836409	      2.46607727	      0.22022287	      1.93603516	     -0.87574676
      0.63600000	      0.99999634	      0.99999582	      0.08032942	      0.30198067	      0.34654030	      0.99998663	      0.99999672	      0.15611436	      0.02000031	      0.02000052	      0.06019097	      0.02000117	      0.02000466	      0.99998759	      0.02657349	      0.04858225	      0.02000763	      0.02016098	      0.02064212	      0.82039197	      0.99999621	      0.08744061	      0.92140909	      0.34639006	      0.02000343	      0.65258304	      0.99999846	      0.02000074	      0.02000071	      0.02031968	      0.02031968	      0.02007595	      0.02031968	      0.61551196	      0.02031968	      0.02031968	      0.02031968	      0.00329537	      0.01174404	      0.00863897	     -0.00802223	      0.02656538	      0.02259055	     -0.09226836	      0.15540769	     -0.09566719	      0.80571018	      1.01061885	     -0.65294163	     -2.97260200	     -4.36557434	      2.45898272	      0.22424453	      1.94415966	     -0.86830759
      0.64000000	      0.99999621	      0.99999687	      0.07249156	      0.29788089	      0.34956852	      0.99998891	      0.99999696	      0.10917252	      0.02000028	      0.02000051	      0.05632676	      0.02000118	      0.02000447	      0.99998705	      0.02729427	      0.02712692	      0.02000721	      0.02026991	      0.02147949	      0.83484133	      0.99999631	      0.08395709	      0.92139274	      0.32575543	      0.02000324	      0.66598295	      0.99999844	      0.02000075	      0.02000069	      0.02072164	      0.02072164	      0.02007193	      0.02072164	      0.61750022	      0.02072164	      0.02072164	      0.02072164	      0.00329540	      0.01180076	      0.00847015	     -0.00931079	      0.02838948	      0.02250877	     -0.09157268	      0.15805691	     -0.09869397	      0.86129279	      0.91934267	     -0.66202380	     -2.93405039	     -4.38697569	      2.46976921	      0.23509130	      1.93675127	     -0.82303374
      0.64400000	      0.99999606	      0.99999741	      0.06024907	      0.29593762	      0.34520415	      0.99999002	      0.99999712	      0.06969360	      0.02000025	      0.02000050	      0.04749396	      0.02000120	      0.02000431	      0.99998196	      0.02476792	      0.02006851	      0.02000645	      0.02044689	      0.02167778	      0.87017967	      0.99999650	      0.08659990	      0.91329944	      0.30854497	      0.02000305	      0.67972211	      0.99999839	      0.02000077	      0.02000069	      0.02080395	      0.02080395	      0.02006781	      0.02080395	      0.61047093	      0.02080395	      0.02080395	      0.02080395	      0.00333940	      0.01190970	      0.00822632	     -0.01062461	      0.03002053	      0.02224264	     -0.08609399	      0.15796444	     -0.10529962	      0.90256351	      0.83832576	     -0.66522501	     -2.87509469	     -4.37781371	      2.46260527	      0.26372421	      1.93533707	     -0.80794726
      0.64800000	      0.99999591	      0.99999775	      0.04651892	      0.29575345	      0.33842383	      0.99999058	      0.99999722	      0.03241193	      0.02000024	      0.02000050	      0.03672428	      0.02000121	      0.02000420	      0.99987142	      0.02279585	      0.02002576	      0.02000569	      0.02103939	      0.02216813	      0.91521714	      0.99999670	      0.09054822	      0.90246609	      0.29449916	      0.02000298	      0.69290434	      0.99999831	      0.02000078	      0.02000068	      0.02107422	      0.02107422	      0.02006599	      0.02107422	      0.60025915	      0.02107422	      0.02107422	      0.02107422	      0.00340314	      0.01201456	      0.00791770	     -0.01194377	      0.03145075	      0.02180146	     -0.07850362	      0.15715405	     -0.11366387	      0.93435597	      0.76653152	     -0.66658448	     -2.80922170	     -4.35640010	      2.45290798	      0.30179630	      1.93251751	     -0.79590249
      0.65200000	      0.99999575	      0.99999803	      0.04262029	      0.30487636	      0.34658907	      0.99999103	      0.99999729	      0.02019239	      0.02000022	      0.02000049	      0.02739666	      0.02000123	      0.02000414	      0.99973740	      0.02233297	      0.02001594	      0.02000520	      0.02151074	      0.02275389	      0.96659069	      0.99999678	      0.07262471	      0.89749637	      0.28453122	      0.02000294	      0.70461806	      0.99999821	      0.02000080	      0.02000067	      0.02133615	      0.02133615	      0.02007019	      0.02133615	      0.58759600	      0.02133615	      0.02133615	      0.02133615	      0.00347619	      0.01209825	      0.00755694	     -0.01324961	      0.03267422	      0.02120256	     -0.07470247	      0.16410174	     -0.12223392	      0.96215671	      0.69407084	     -0.68294721	     -2.73854624	     -4.32455808	      2.44535447	      0.34478333	      1.92629825	     -0.77875226
      0.65600000	      0.99999305	      0.99999783	      0.02854192	      0.33886256	      0.37987288	      0.99999277	      0.99999721	      0.02002031	      0.02000021	      0.02000048	      0.02035608	      0.02000122	      0.02000329	      0.99404780	      0.02056187	      0.02000915	      0.02000379	      0.02214328	      0.02294734	      0.99994513	      0.99999762	      0.02848381	      0.90398298	      0.27772778	      0.02000288	      0.71354063	      0.99999813	      0.02000083	      0.02000066	      0.02096543	      0.02096543	      0.02005754	      0.02096543	      0.58083206	      0.02096543	      0.02096543	      0.02096543	      0.00352859	      0.01208518	      0.00715836	     -0.01452407	      0.03368682	      0.02046989	     -0.06525433	      0.18748906	     -0.15119371	      0.98514107	      0.61699344	     -0.73366234	     -2.68632161	     -4.32029377	      2.46004516	      0.38335007	      1.90584075	     -0.71962566
      0.66000000	      0.99990499	      0.99999694	      0.02003300	      0.32642836	      0.48810867	      0.99999442	      0.99999695	      0.02000665	      0.02000019	      0.02000044	      0.02003005	      0.02000118	      0.02000227	      0.97267691	      0.02009266	      0.02000410	      0.02000224	      0.02520660	      0.02565299	      0.99999331	      0.99999858	      0.02002896	      0.90664843	      0.27516053	      0.02000277	      0.72251674	      0.99999798	      0.02000088	      0.02000066	      0.02067016	      0.02067016	      0.02005476	      0.02067016	      0.56408566	      0.02067016	      0.02067016	      0.02067016	      0.00361330	      0.01214191	      0.00673677	     -0.01574940	      0.03448614	      0.01963107	     -0.04834884	      0.25821033	     -0.22190396	      1.00217678	      0.55318737	     -0.85279022	     -2.60339822	     -4.26199119	      2.45155069	      0.43054991	      1.89527591	     -0.70045205
      0.66400000	      0.95304387	      0.99999619	      0.02001913	      0.27887289	      0.52933921	      0.99999470	      0.99999680	      0.02000550	      0.02000019	      0.02000042	      0.02002151	      0.02000115	      0.02000197	      0.95329994	      0.02007462	      0.02000329	      0.02000189	      0.02743152	      0.02773931	      0.99999472	      0.99999875	      0.02001782	      0.86832460	      0.26417581	      0.02000274	      0.73683189	      0.99999783	      0.02000088	      0.02000066	      0.02057506	      0.02057506	      0.02005332	      0.02057506	      0.54950727	      0.02057506	      0.02057506	      0.02057506	      0.00370136	      0.01219720	      0.00630601	     -0.01690886	      0.03507142	      0.01871335	     -0.03824027	      0.28796396	     -0.24943135	      0.99985950	      0.55234658	     -0.89592285	     -2.53454376	     -4.22794870	      2.43648695	      0.47839978	      1.88354484	     -0.68670589
      0.66800000	      0.90281603	      0.99999541	      0.02001455	      0.24203333	      0.55968111	      0.99999490	      0.99999667	      0.02000481	      0.02000019	      0.02000041	      0.02001718	      0.02000112	      0.02000176	      0.93814141	      0.02006669	      0.02000284	      0.02000168	      0.03100193	      0.03129558	      0.99999537	      0.99999885	      0.02001321	      0.82424024	      0.25439696	      0.02000272	      0.74975465	      0.99999769	      0.02000088	      0.02000065	      0.02114941	      0.02114941	      0.02005225	      0.02114941	      0.54107530	      0.02114941	      0.02114941	      0.02114941	      0.00376226	      0.01216666	      0.00587822	     -0.01798731	      0.03544372	      0.01774148	     -0.02950189	      0.31101273	     -0.26959985	      0.99950308	      0.56116031	     -0.93397999	     -2.48054143	     -4.21671802	      2.43882338	      0.51664700	      1.85942629	     -0.63649026
      0.67200000	      0.85504149	      0.99999364	      0.02001155	      0.19821632	      0.58752163	      0.99999496	      0.99999646	      0.02000435	      0.02000018	      0.02000039	      0.02001436	      0.02000109	      0.02000159	      0.92272795	      0.02005868	      0.02000251	      0.02000151	      0.03325629	      0.03331612	      0.99999583	      0.99999892	      0.02001063	      0.78682731	      0.24618371	      0.02000272	      0.76294428	      0.99999750	      0.02000088	      0.02000065	      0.02106389	      0.02106389	      0.02005146	      0.02106389	      0.52549152	      0.02106389	      0.02106389	      0.02106389	      0.00383795	      0.01219227	      0.00546400	     -0.01897147	      0.03560577	      0.01673782	     -0.02155628	      0.33226467	     -0.28820555	      0.98635705	      0.57857499	     -0.96339099	     -2.41084785	     -4.17632460	      2.42230485	      0.55623529	      1.84228409	     -0.61950431
      0.67600000	      0.81081568	      0.99998965	      0.02000972	      0.15932319	      0.61347680	      0.99999499	      0.99999621	      0.02000397	      0.02000018	      0.02000038	      0.02001235	      0.02000106	      0.02000144	      0.90966893	      0.02005318	      0.02000226	      0.02000138	      0.03551842	      0.03523095	      0.99999616	      0.99999898	      0.02000894	      0.75256730	      0.23999194	      0.02000273	      0.77498150	      0.99999728	      0.02000088	      0.02000065	      0.02090239	      0.02090239	      0.02005094	      0.02090239	      0.51207889	      0.02090239	      0.02090239	      0.02090239	      0.00390123	      0.01219811	      0.00507273	     -0.01985000	      0.03556188	      0.01572301	     -0.01423781	      0.35221988	     -0.30544151	      0.97133156	      0.59910588	     -0.99201036	     -2.34047870	     -4.13143521	      2.40635536	      0.58941305	      1.82147317	     -0.59854136
      0.68000000	      0.77007693	      0.99997524	      0.02000860	      0.12947604	      0.63711404	      0.99999504	      0.99999594	      0.02000365	      0.02000018	      0.02000036	      0.02001083	      0.02000102	      0.02000131	      0.90000725	      0.02004916	      0.02000207	      0.02000128	      0.03777568	      0.03713374	      0.99999640	      0.99999902	      0.02000774	      0.71972466	      0.23567450	      0.02000274	      0.78551184	      0.99999707	      0.02000088	      0.02000065	      0.02075909	      0.02075909	      0.02005062	      0.02075909	      0.50151708	      0.02075909	      0.02075909	      0.02075909	      0.00394205	      0.01215644	      0.00471270	     -0.02061333	      0.03531781	      0.01471653	     -0.00756599	      0.37064556	     -0.32097281	      0.95808685	      0.61969782	     -1.02160463	     -2.27516041	     -4.09250941	      2.39748955	      0.61240556	      1.79383909	     -0.55978707
      0.68400000	      0.73559145	      0.99527564	      0.02000793	      0.10459668	      0.65142977	      0.99999500	      0.99999565	      0.02000343	      0.02000018	      0.02000035	      0.02000983	      0.02000100	      0.02000122	      0.89096822	      0.02004656	      0.02000195	      0.02000121	      0.04010387	      0.03928605	      0.99999651	      0.99999904	      0.02000698	      0.68889638	      0.23146205	      0.02000276	      0.79643478	      0.99999680	      0.02000088	      0.02000066	      0.02133619	      0.02133619	      0.02005105	      0.02133619	      0.48847484	      0.02133619	      0.02133619	      0.02133619	      0.00398280	      0.01215133	      0.00439107	     -0.02125338	      0.03488052	      0.01373643	     -0.00240767	      0.38300994	     -0.33067628	      0.94302456	      0.63117472	     -1.03988260	     -2.20161822	     -4.03623621	      2.37433891	      0.63202504	      1.76927943	     -0.54465587
      0.68800000	      0.71016012	      0.98210484	      0.02000784	      0.09846085	      0.65152131	      0.99999496	      0.99999550	      0.02000328	      0.02000018	      0.02000034	      0.02000925	      0.02000098	      0.02000117	      0.88406472	      0.02004605	      0.02000190	      0.02000118	      0.04012301	      0.03956926	      0.99999645	      0.99999903	      0.02000653	      0.65497675	      0.22664123	      0.02000278	      0.80745427	      0.99999651	      0.02000090	      0.02000066	      0.02114281	      0.02114281	      0.02005020	      0.02114281	      0.47670332	      0.02114281	      0.02114281	      0.02114281	      0.00400744	      0.01213165	      0.00411349	     -0.02176367	      0.03425802	      0.01279865	      0.00076559	      0.38623842	     -0.33132843	      0.93887405	      0.61815104	     -1.04782659	     -2.13074848	     -3.98267490	      2.34917904	      0.64306648	      1.74147447	     -0.52802998
      0.69200000	      0.68785330	      0.96892282	      0.02000786	      0.09583238	      0.64861735	      0.99999487	      0.99999532	      0.02000316	      0.02000018	      0.02000034	      0.02000880	      0.02000096	      0.02000112	      0.87956181	      0.02004583	      0.02000188	      0.02000116	      0.03973034	      0.03958501	      0.99999635	      0.99999901	      0.02000620	      0.62384190	      0.22277710	      0.02000280	      0.81764831	      0.99999619	      0.02000092	      0.02000067	      0.02096188	      0.02096188	      0.02004997	      0.02096188	      0.46566157	      0.02096188	      0.02096188	      0.02096188	      0.00401706	      0.01210303	      0.00388376	     -0.02213939	      0.03345930	      0.01191615	      0.00312268	      0.38735024	     -0.32995955	      0.93244386	      0.60631368	     -1.05205324	     -2.05863438	     -3.92384869	      2.32093808	      0.64561851	      1.71112515	     -0.51276744
      0.69600000	      0.66731391	      0.95806282	      0.02000795	      0.09843998	      0.64599381	      0.99999480	      0.99999513	      0.02000305	      0.02000018	      0.02000033	      0.02000841	      0.02000094	      0.02000108	      0.87902363	      0.02004581	      0.02000186	      0.02000114	      0.03929656	      0.03969927	      0.99999625	      0.99999900	      0.02000591	      0.59512308	      0.22054869	      0.02000281	      0.82586965	      0.99999581	      0.02000093	      0.02000067	      0.02092548	      0.02092548	      0.02005003	      0.02092548	      0.45854606	      0.02092548	      0.02092548	      0.02092548	      0.00400176	      0.01202501	      0.00370367	     -0.02237760	      0.03249450	      0.01109840	      0.00504433	      0.38846078	     -0.32846522	      0.92680152	      0.59843321	     -1.05837774	     -1.99388645	     -3.87667976	      2.30245695	      0.63671670	      1.67410502	     -0.47916740
      0.70000000	      0.65059246	      0.94586025	      0.02000814	      0.10127892	      0.63824612	      0.99999464	      0.99999489	      0.02000299	      0.02000018	      0.02000033	      0.02000817	      0.02000092	      0.02000106	      0.87970916	      0.02004647	      0.02000186	      0.02000114	      0.03760161	      0.03881177	      0.99999608	      0.99999897	      0.02000573	      0.56978014	      0.21850350	      0.02000283	      0.83438703	      0.99999543	      0.02000095	      0.02000068	      0.02039000	      0.02039000	      0.02005043	      0.02039000	      0.44851483	      0.02039000	      0.02039000	      0.02039000	      0.00398201	      0.01197730	      0.00357296	     -0.02247756	      0.03137487	      0.01035119	      0.00587228	      0.38603208	     -0.32366170	      0.91579348	      0.58973040	     -1.05588007	     -1.91834920	     -3.80529169	      2.26790459	      0.62144762	      1.63929202	     -0.46646590
      0.70400000	      0.63600107	      0.93439871	      0.02000845	      0.10714885	      0.62768982	      0.99999443	      0.99999460	      0.02000296	      0.02000018	      0.02000033	      0.02000802	      0.02000091	      0.02000105	      0.88347654	      0.02004779	      0.02000189	      0.02000115	      0.03732084	      0.03936178	      0.99999585	      0.99999893	      0.02000560	      0.54662181	      0.21710881	      0.02000287	      0.84203998	      0.99999503	      0.02000097	      0.02000069	      0.02132709	      0.02132709	      0.02005149	      0.02132709	      0.43971835	      0.02132709	      0.02132709	      0.02132709	      0.00394727	      0.01191427	      0.00348978	     -0.02244102	      0.03011250	      0.00967712	      0.00588123	      0.38156224	     -0.31679081	      0.90176578	      0.58202394	     -1.04936150	     -1.84303996	     -3.73131524	      2.23217397	      0.59686631	      1.60202005	     -0.45249625
      0.70800000	      0.62326048	      0.92354268	      0.02000890	      0.11574919	      0.61399514	      0.99999414	      0.99999422	      0.02000295	      0.02000018	      0.02000032	      0.02000797	      0.02000090	      0.02000105	      0.89015307	      0.02004959	      0.02000194	      0.02000117	      0.03399084	      0.03750698	      0.99999555	      0.99999888	      0.02000554	      0.52536053	      0.21615173	      0.02000293	      0.84897297	      0.99999460	      0.02000099	      0.02000070	      0.02044955	      0.02044955	      0.02005226	      0.02044955	      0.43231707	      0.02044955	      0.02044955	      0.02044955	      0.00389944	      0.01183781	      0.00345126	     -0.02227210	      0.02872014	      0.00907693	      0.00505399	      0.37484518	     -0.30761434	      0.88421557	      0.57472283	     -1.03807700	     -1.76767685	     -3.65433195	      2.19485509	      0.56331901	      1.56283985	     -0.43838855
      0.71200000	      0.61157759	      0.91506200	      0.02000952	      0.12805222	      0.59984268	      0.99999383	      0.99999378	      0.02000295	      0.02000018	      0.02000032	      0.02000797	      0.02000089	      0.02000105	      0.90104699	      0.02005203	      0.02000200	      0.02000120	      0.03129894	      0.03642894	      0.99999519	      0.99999883	      0.02000550	      0.50598265	      0.21633679	      0.02000298	      0.85452239	      0.99999422	      0.02000101	      0.02000072	      0.02034513	      0.02034513	      0.02005362	      0.02034513	      0.42750517	      0.02034513	      0.02034513	      0.02034513	      0.00383425	      0.01171916	      0.00345413	     -0.02197687	      0.02721097	      0.00855060	      0.00367254	      0.36759431	     -0.29765697	      0.86628978	      0.56946468	     -1.02675957	     -1.69567056	     -3.58126780	      2.16356509	      0.51879430	      1.51962853	     -0.41008190
      0.71600000	      0.60333180	      0.90584351	      0.02001035	      0.14022882	      0.58160215	      0.99999338	      0.99999321	      0.02000300	      0.02000018	      0.02000033	      0.02000810	      0.02000088	      0.02000107	      0.91369338	      0.02005555	      0.02000210	      0.02000124	      0.03001866	      0.03603332	      0.99999467	      0.99999876	      0.02000552	      0.48957262	      0.21669213	      0.02000306	      0.86001573	      0.99999371	      0.02000104	      0.02000073	      0.02088843	      0.02088843	      0.02005538	      0.02088843	      0.42072473	      0.02088843	      0.02088843	      0.02088843	      0.00376828	      0.01162537	      0.00349472	     -0.02156301	      0.02559812	      0.00809745	      0.00133224	      0.35739767	     -0.28475442	      0.84364805	      0.56330881	     -1.00773417	     -1.61607695	     -3.48829910	      2.12099744	      0.46877655	      1.47885017	     -0.40065025
      0.72000000	      0.59664595	      0.89801502	      0.02001148	      0.15456455	      0.56201567	      0.99999283	      0.99999249	      0.02000306	      0.02000019	      0.02000033	      0.02000832	      0.02000088	      0.02000110	      0.92955756	      0.02006029	      0.02000222	      0.02000129	      0.02499475	      0.03355432	      0.99999399	      0.99999868	      0.02000559	      0.47510517	      0.21780537	      0.02000314	      0.86459955	      0.99999315	      0.02000107	      0.02000075	      0.02025587	      0.02025587	      0.02005755	      0.02025587	      0.41533460	      0.02025587	      0.02025587	      0.02025587	      0.00369442	      0.01151039	      0.00356882	     -0.02103953	      0.02389392	      0.00771558	     -0.00170696	      0.34602649	     -0.27057722	      0.81944496	      0.55788098	     -0.98651536	     -1.53630379	     -3.39066018	      2.07938993	      0.41016000	      1.43664945	     -0.38759888
      0.72400000	      0.59160167	      0.89089396	      0.02001313	      0.17067200	      0.53970425	      0.99999208	      0.99999152	      0.02000315	      0.02000019	      0.02000034	      0.02000867	      0.02000088	      0.02000114	      0.94870398	      0.02006850	      0.02000240	      0.02000137	      0.02550976	      0.03380260	      0.99999298	      0.99999857	      0.02000570	      0.46215422	      0.21926073	      0.02000323	      0.86860344	      0.99999250	      0.02000109	      0.02000078	      0.02110372	      0.02110372	      0.02006055	      0.02110372	      0.41062993	      0.02110372	      0.02110372	      0.02110372	      0.00361831	      0.01138555	      0.00367151	     -0.02041634	      0.02210944	      0.00740155	     -0.00550882	      0.33265016	     -0.25406699	      0.79177130	      0.55208911	     -0.96056302	     -1.45534296	     -3.28624942	      2.03622141	      0.34415984	      1.39440721	     -0.37663014
      0.72800000	      0.58781306	      0.88462069	      0.02001563	      0.18853940	      0.51525477	      0.99999108	      0.99999017	      0.02000327	      0.02000020	      0.02000035	      0.02000918	      0.02000089	      0.02000119	      0.97087635	      0.02008147	      0.02000264	      0.02000146	      0.02348188	      0.03240410	      0.99999142	      0.99999842	      0.02000587	      0.45052036	      0.22108988	      0.02000336	      0.87200124	      0.99999177	      0.02000112	      0.02000080	      0.02112923	      0.02112923	      0.02006464	      0.02112923	      0.40668975	      0.02112923	      0.02112923	      0.02112923	      0.00354279	      0.01124612	      0.00379738	     -0.01970387	      0.02025455	      0.00715080	     -0.01003941	      0.31757838	     -0.23559536	      0.76120899	      0.54603391	     -0.93073235	     -1.37375675	     -3.17564572	      1.99276953	      0.27064456	      1.35217266	     -0.36557152
      0.73200000	      0.58540985	      0.87915043	      0.02001973	      0.20782207	      0.48912546	      0.99998969	      0.99998821	      0.02000342	      0.02000021	      0.02000036	      0.02000989	      0.02000090	      0.02000126	      0.99596825	      0.02008988	      0.02000298	      0.02000159	      0.02031201	      0.02786854	      0.99998873	      0.99999824	      0.02000610	      0.44027505	      0.22337851	      0.02000349	      0.87480456	      0.99999090	      0.02000115	      0.02000083	      0.02022465	      0.02022465	      0.02006715	      0.02022465	      0.40271072	      0.02022465	      0.02022465	      0.02022465	      0.00347218	      0.01109400	      0.00394079	     -0.01891279	      0.01833809	      0.00695815	     -0.01534092	      0.30104292	     -0.21531899	      0.72818424	      0.53975770	     -0.89762980	     -1.29099759	     -3.05669018	      1.94880666	      0.18989967	      1.31057870	     -0.35544149
      0.73600000	      0.57601058	      0.86483257	      0.02016005	      0.21907773	      0.49861004	      0.99998866	      0.99998480	      0.02000342	      0.02000022	      0.02000037	      0.02001382	      0.02000094	      0.02000136	      0.99999429	      0.03297373	      0.02000889	      0.02000237	      0.02006922	      0.02901956	      0.96718907	      0.99999722	      0.02000548	      0.42330275	      0.22194853	      0.02000360	      0.87964150	      0.99999000	      0.02000121	      0.02000086	      0.02102191	      0.02102191	      0.02007584	      0.02102191	      0.40035771	      0.02102191	      0.02102191	      0.02102191	      0.00341054	      0.01092942	      0.00409619	     -0.01805421	      0.01636823	      0.00681834	     -0.06595520	      0.29561650	     -0.13658271	      0.70251118	      0.52344010	     -0.88290974	     -1.21286327	     -2.94546783	      1.90397442	      0.10241164	      1.26988285	     -0.34657683
      0.74000000	      0.55127676	      0.84332178	      0.02043228	      0.22245428	      0.48187560	      0.99998714	      0.99998082	      0.02000351	      0.02000023	      0.02000038	      0.02001453	      0.02000094	      0.02000141	      0.99999418	      0.03587507	      0.02001088	      0.02000255	      0.02006445	      0.02744688	      0.89680285	      0.99999689	      0.02000552	      0.39863083	      0.21533915	      0.02000371	      0.88753833	      0.99998910	      0.02000126	      0.02000090	      0.02064120	      0.02064120	      0.02007766	      0.02064120	      0.40110035	      0.02064120	      0.02064120	      0.02064120	      0.00336167	      0.01075247	      0.00425833	     -0.01713995	      0.01435272	      0.00672631	     -0.06755855	      0.28617670	     -0.12473762	      0.67915738	      0.51115544	     -0.86023431	     -1.14097727	     -2.84749740	      1.85841200	      0.00864410	      1.22996698	     -0.33902097
      0.74400000	      0.52684402	      0.82137536	      0.02545427	      0.22200159	      0.46378579	      0.99998495	      0.99997331	      0.02000363	      0.02000024	      0.02000040	      0.02001544	      0.02000095	      0.02000147	      0.99999399	      0.04005473	      0.02001527	      0.02000277	      0.02006124	      0.02827532	      0.82557588	      0.99999646	      0.02000559	      0.37488087	      0.20875853	      0.02000385	      0.89527282	      0.99998799	      0.02000132	      0.02000093	      0.02135626	      0.02135626	      0.02011091	      0.02135626	      0.40218471	      0.02135626	      0.02135626	      0.02135626	      0.00332909	      0.01056367	      0.00442249	     -0.01618262	      0.01229924	      0.00667735	     -0.06893751	      0.27579099	     -0.11274677	      0.65465174	      0.49645422	     -0.83351623	     -1.06856332	     -2.74251062	      1.81297060	     -0.09161466	      1.19209500	     -0.33291180
      0.74800000	      0.50285708	      0.79881958	      0.03672341	      0.21666429	      0.44401022	      0.99998148	      0.99995968	      0.02000381	      0.02000025	      0.02000041	      0.02001653	      0.02000097	      0.02000154	      0.99999369	      0.04263549	      0.02002231	      0.02000304	      0.02005791	      0.02709199	      0.75480959	      0.99999591	      0.02000571	      0.35190024	      0.20213685	      0.02000401	      0.90284847	      0.99998653	      0.02000138	      0.02000098	      0.02110739	      0.02110739	      0.02011950	      0.02110739	      0.40369637	      0.02110739	      0.02110739	      0.02110739	      0.00331577	      0.01036369	      0.00458440	     -0.01519537	      0.01021570	      0.00666709	     -0.06981214	      0.26430780	     -0.10090822	      0.62876768	      0.47866911	     -0.80197329	     -0.99642372	     -2.63191955	      1.76810156	     -0.19802013	      1.15621076	     -0.32827001
      0.75200000	      0.47946469	      0.77619281	      0.05131888	      0.20892323	      0.42283049	      0.99997548	      0.99991581	      0.02000402	      0.02000026	      0.02000043	      0.02001787	      0.02000099	      0.02000163	      0.99999325	      0.04478888	      0.02004023	      0.02000335	      0.02005580	      0.02601581	      0.68490627	      0.99999515	      0.02000588	      0.32987605	      0.19576849	      0.02000419	      0.91010742	      0.99998452	      0.02000145	      0.02000102	      0.02090449	      0.02090449	      0.02013553	      0.02090449	      0.40551075	      0.02090449	      0.02090449	      0.02090449	      0.00332401	      0.01015333	      0.00474010	     -0.01419125	      0.00811064	      0.00669119	     -0.07020566	      0.25188781	     -0.08931947	      0.60163632	      0.45900558	     -0.76698782	     -0.92421923	     -2.51338021	      1.72374882	     -0.31034124	      1.12256538	     -0.32519342
      0.75600000	      0.45642239	      0.75474013	      0.06508648	      0.20066460	      0.40025673	      0.99996285	      0.99687709	      0.02000428	      0.02000027	      0.02000045	      0.02001955	      0.02000101	      0.02000174	      0.99999265	      0.04632731	      0.02017337	      0.02000374	      0.02005447	      0.02400593	      0.61579570	      0.99999405	      0.02000611	      0.30957316	      0.18954911	      0.02000441	      0.91708079	      0.99998150	      0.02000153	      0.02000108	      0.02044568	      0.02044568	      0.02013193	      0.02044568	      0.40739966	      0.02044568	      0.02044568	      0.02044568	      0.00335533	      0.00993343	      0.00488570	     -0.01318264	      0.00599361	      0.00674495	     -0.07014105	      0.23850837	     -0.07801331	      0.57333362	      0.43795870	     -0.72921210	     -0.85269278	     -2.38788560	      1.68020470	     -0.42832900	      1.09138962	     -0.32377251
      0.76000000	      0.43366609	      0.74483141	      0.06597381	      0.18508882	      0.37586376	      0.99991914	      0.95939967	      0.02000466	      0.02000028	      0.02000048	      0.02002163	      0.02000105	      0.02000186	      0.99999153	      0.04628781	      0.02533465	      0.02000416	      0.02005450	      0.02329775	      0.55671911	      0.99999254	      0.02000647	      0.29973660	      0.18162816	      0.02000466	      0.92495900	      0.99997701	      0.02000161	      0.02000113	      0.02042259	      0.02042259	      0.02017848	      0.02042259	      0.41032422	      0.02042259	      0.02042259	      0.02042259	      0.00341029	      0.00970488	      0.00501707	     -0.01218080	      0.00387556	      0.00682294	     -0.06883809	      0.22393580	     -0.06877609	      0.54720821	      0.41073708	     -0.68533300	     -0.78460194	     -2.26420288	      1.63736723	     -0.55175039	      1.06278635	     -0.32415007
      0.76400000	      0.41009089	      0.73853975	      0.06357751	      0.17245068	      0.34943416	      0.98740241	      0.91670647	      0.02000511	      0.02000030	      0.02000051	      0.02002357	      0.02000109	      0.02000201	      0.99998919	      0.04371042	      0.03707253	      0.02000453	      0.02005644	      0.02276655	      0.51359555	      0.99999071	      0.02000696	      0.28893376	      0.17355058	      0.02000495	      0.93272198	      0.99996879	      0.02000171	      0.02000120	      0.02041876	      0.02041876	      0.02032072	      0.02041876	      0.41378953	      0.02041876	      0.02041876	      0.02041876	      0.00348844	      0.00946860	      0.00512986	     -0.01119580	      0.00176931	      0.00691878	     -0.06504909	      0.20853132	     -0.06265390	      0.52023856	      0.38316601	     -0.64063203	     -0.71835864	     -2.13556170	      1.59560454	     -0.68051988	      1.03701585	     -0.32639677
      0.76800000	      0.37907003	      0.73022840	      0.06095892	      0.15952469	      0.32067628	      0.91557168	      0.86768467	      0.02000566	      0.02000032	      0.02000055	      0.02002588	      0.02000114	      0.02000219	      0.99998461	      0.04094722	      0.04405889	      0.02000497	      0.02005956	      0.02357904	      0.46928043	      0.99998747	      0.02000759	      0.27354366	      0.15907335	      0.02000533	      0.94515288	      0.99994202	      0.02000184	      0.02000128	      0.02090609	      0.02090609	      0.02167514	      0.02090609	      0.41224252	      0.02090609	      0.02090609	      0.02090609	      0.00360219	      0.00932898	      0.00521960	     -0.01023655	     -0.00031067	      0.00702540	     -0.06041825	      0.19172811	     -0.05659485	      0.48966234	      0.35002181	     -0.59150137	     -0.64920928	     -1.98545636	      1.52907103	     -0.80758026	      1.02035970	     -0.38152574
      0.77200000	      0.34662474	      0.72535744	      0.06129020	      0.14993086	      0.29808458	      0.85843962	      0.82624537	      0.02000615	      0.02000033	      0.02000058	      0.02002803	      0.02000119	      0.02000237	      0.99997760	      0.03903732	      0.05543137	      0.02000542	      0.02006220	      0.02333637	      0.43100189	      0.99998216	      0.02000811	      0.25624680	      0.14863427	      0.02000567	      0.95398743	      0.99914452	      0.02000196	      0.02000136	      0.02097725	      0.02097725	      0.02431934	      0.02097725	      0.41789704	      0.02097725	      0.02097725	      0.02097725	      0.00372000	      0.00907314	      0.00528222	     -0.00931047	     -0.00234933	      0.00713591	     -0.05691917	      0.17859315	     -0.05114096	      0.46531086	      0.32037218	     -0.55281169	     -0.59129147	     -1.86087764	      1.49176225	     -0.94731958	      1.00020624	     -0.38422544
      0.77600000	      0.31546767	      0.72078324	      0.06168401	      0.14084574	      0.27515307	      0.80056635	      0.78539666	      0.02000674	      0.02000035	      0.02000063	      0.02003077	      0.02000125	      0.02000258	      0.99995486	      0.03729736	      0.06520848	      0.02000596	      0.02006673	      0.02325520	      0.39285901	      0.99996765	      0.02000876	      0.24046905	      0.13894649	      0.02000608	      0.96274713	      0.96993337	      0.02000208	      0.02000143	      0.02110608	      0.02110608	      0.03046536	      0.02110608	      0.42585712	      0.02110608	      0.02110608	      0.02110608	      0.00385455	      0.00881542	      0.00531464	     -0.00842288	     -0.00433289	      0.00724477	     -0.05333109	      0.16509993	     -0.04584101	      0.44035206	      0.29035551	     -0.51317946	     -0.53662169	     -1.73444309	      1.45682158	     -1.10346268	      0.98457250	     -0.38967442
      0.78000000	      0.28504298	      0.71594363	      0.06183249	      0.13181633	      0.25233130	      0.74273620	      0.74524626	      0.02000746	      0.02000037	      0.02000068	      0.02003490	      0.02000132	      0.02000283	      0.99820610	      0.03543358	      0.07445286	      0.02000662	      0.02007391	      0.02293815	      0.35491442	      0.99959746	      0.02000961	      0.22544992	      0.12976138	      0.02000656	      0.97128618	      0.91390803	      0.02000220	      0.02000151	      0.02111065	      0.02111065	      0.04079462	      0.02111065	      0.43522558	      0.02111065	      0.02111065	      0.02111065	      0.00400259	      0.00855725	      0.00531513	     -0.00757666	     -0.00624987	      0.00734840	     -0.04975736	      0.15153724	     -0.04065956	      0.41508613	      0.25981434	     -0.47311310	     -0.48526290	     -1.60559492	      1.42408809	     -1.27120340	      0.97283503	     -0.39790495
      0.78400000	      0.23925218	      0.69774588	      0.05342162	      0.11554398	      0.23852413	      0.70162128	      0.71167574	      0.02000789	      0.02000038	      0.02000073	      0.02003548	      0.02000139	      0.02000301	      0.97195732	      0.03426894	      0.08333313	      0.02000709	      0.02006993	      0.02238916	      0.32832042	      0.97194109	      0.02000988	      0.20100246	      0.11618423	      0.02000698	      0.98239398	      0.85353816	      0.02000237	      0.02000159	      0.02088795	      0.02088795	      0.05350361	      0.02088795	      0.44580211	      0.02088795	      0.02088795	      0.02088795	      0.00416021	      0.00829745	      0.00528329	     -0.00677249	     -0.00809104	      0.00744511	     -0.04730400	      0.14375227	     -0.03666239	      0.39667848	      0.22620905	     -0.44338413	     -0.44069499	     -1.49231451	      1.39289357	     -1.43899309	      0.96419933	     -0.40816429
      0.78800000	      0.18530251	      0.67257525	      0.03978476	      0.09581830	      0.22878527	      0.66814510	      0.68234421	      0.02000820	      0.02000040	      0.02000078	      0.02003579	      0.02000147	      0.02000315	      0.93679854	      0.03371608	      0.08411416	      0.02000741	      0.02007120	      0.02244580	      0.31071468	      0.92407142	      0.02001001	      0.17425892	      0.10041622	      0.02000739	      0.99447241	      0.78829918	      0.02000258	      0.02000167	      0.02096663	      0.02096663	      0.06770069	      0.02096663	      0.45657208	      0.02096663	      0.02096663	      0.02096663	      0.00432362	      0.00803888	      0.00521989	     -0.00600903	     -0.00984878	      0.00753477	     -0.04500691	      0.13860968	     -0.03391770	      0.38151935	      0.19058142	     -0.41798661	     -0.40083869	     -1.38547288	      1.36328633	     -1.60606417	      0.95879442	     -0.42082596
      0.79200000	      0.14165656	      0.65103950	      0.02869151	      0.07933580	      0.22028216	      0.63903309	      0.65837290	      0.02000854	      0.02000041	      0.02000082	      0.02003626	      0.02000153	      0.02000328	      0.90657899	      0.03187208	      0.08508045	      0.02000771	      0.02006899	      0.02104575	      0.29547048	      0.88264850	      0.02001018	      0.15339481	      0.08938830	      0.02000795	      0.99998081	      0.71943272	      0.02000259	      0.02000167	      0.02034835	      0.02034835	      0.08405924	      0.02034835	      0.46772125	      0.02034835	      0.02034835	      0.02034835	      0.00448830	      0.00778297	      0.00512657	     -0.00528311	     -0.01151623	      0.00761829	     -0.04307804	      0.13403269	     -0.03154525	      0.36846979	      0.16104378	     -0.39586422	     -0.38341097	     -1.25258183	      1.33483184	     -1.77094580	      0.95646925	     -0.43556955
      0.79600000	      0.10569890	      0.63145008	      0.02245841	      0.06324637	      0.21257359	      0.61212497	      0.63897227	      0.02000892	      0.02000042	      0.02000088	      0.02003691	      0.02000160	      0.02000342	      0.87952544	      0.03195164	      0.08569895	      0.02000801	      0.02006994	      0.02157733	      0.28197399	      0.84591975	      0.02001037	      0.13659053	      0.08154653	      0.02000886	      0.99999340	      0.64898615	      0.02000241	      0.02000159	      0.02056882	      0.02056882	      0.10256448	      0.02056882	      0.47962432	      0.02056882	      0.02056882	      0.02056882	      0.00464915	      0.00753171	      0.00500565	     -0.00458972	     -0.01308650	      0.00769740	     -0.04136853	      0.12980043	     -0.02946197	      0.35678004	      0.13486759	     -0.37506729	     -0.38874388	     -1.10560550	      1.30821519	     -1.93228277	      0.95706500	     -0.45224093
      0.80000000	      0.07067786	      0.61096067	      0.02094457	      0.04374734	      0.20457342	      0.58323427	      0.62115417	      0.02000941	      0.02000043	      0.02000094	      0.02003767	      0.02000170	      0.02000358	      0.85142083	      0.03176421	      0.08498566	      0.02000834	      0.02007201	      0.02191868	      0.26862566	      0.80919539	      0.02001060	      0.12005606	      0.07376219	      0.02000957	      0.99999562	      0.57483399	      0.02000229	      0.02000153	      0.02077832	      0.02077832	      0.12178876	      0.02077832	      0.48951679	      0.02077832	      0.02077832	      0.02077832	      0.00480036	      0.00728750	      0.00485998	     -0.00392230	     -0.01455189	      0.00777446	     -0.03954908	      0.12533756	     -0.02746700	      0.34453669	      0.10638244	     -0.35190512	     -0.38848776	     -0.95608126	      1.28395936	     -2.09051212	      0.96082907	     -0.47056311
      0.80400000	      0.03658052	      0.58727762	      0.02010630	      0.02183036	      0.19569866	      0.55019465	      0.60366981	      0.02001010	      0.02000044	      0.02000102	      0.02003857	      0.02000183	      0.02000377	      0.81957332	      0.02889593	      0.08252460	      0.02000872	      0.02007244	      0.02037016	      0.25477533	      0.77044078	      0.02001091	      0.10351497	      0.06471830	      0.02001077	      0.99999669	      0.49953590	      0.02000217	      0.02000147	      0.02022507	      0.02022507	      0.14218734	      0.02022507	      0.49659257	      0.02022507	      0.02022507	      0.02022507	      0.00493978	      0.00708779	      0.00469279	     -0.00327334	     -0.01590402	      0.00785213	     -0.03750056	      0.12030345	     -0.02549722	      0.33071922	      0.07451032	     -0.32472626	     -0.39053352	     -0.79668710	      1.25406684	     -2.24195634	      0.96951968	     -0.50778978
      0.80800000	      0.02003130	      0.56210742	      0.02022444	      0.02131950	      0.18859238	      0.51862995	      0.58506679	      0.02001035	      0.02000045	      0.02000117	      0.02004012	      0.02000211	      0.02000393	      0.79546685	      0.03132342	      0.08100796	      0.02000905	      0.02008359	      0.02249053	      0.24333215	      0.73881399	      0.02001116	      0.08958201	      0.05772075	      0.02001223	      0.99999688	      0.42588773	      0.02000225	      0.02000146	      0.02122727	      0.02122727	      0.16182912	      0.02122727	      0.50174197	      0.02122727	      0.02122727	      0.02122727	      0.00505352	      0.00686650	      0.00450747	     -0.00263542	     -0.01713533	      0.00793267	     -0.03584729	      0.11623654	     -0.02382291	      0.31759007	      0.01437568	     -0.29303121	     -0.37263034	     -0.64680972	      1.23584969	     -2.39143470	      0.97977000	     -0.52993608
      0.81200000	      0.02001718	      0.54091774	      0.02012142	      0.02074179	      0.18254712	      0.49760023	      0.54737159	      0.02000936	      0.02000046	      0.02000141	      0.02004104	      0.02000266	      0.02000409	      0.77478188	      0.02869241	      0.08205207	      0.02000942	      0.02007500	      0.02079124	      0.23390156	      0.71289761	      0.02001157	      0.08767950	      0.05219380	      0.02001316	      0.99999658	      0.35587263	      0.02000256	      0.02000150	      0.02033319	      0.02033319	      0.18100143	      0.02033319	      0.50380841	      0.02033319	      0.02033319	      0.02033319	      0.00514055	      0.00665210	      0.00430732	     -0.00200229	     -0.01824129	      0.00801704	     -0.03484329	      0.11247053	     -0.02247481	      0.30374275	     -0.06970347	     -0.26722676	     -0.33840318	     -0.49748294	      1.22310800	     -2.53686926	      0.99294047	     -0.54993183
      0.81600000	      0.02001034	      0.51780456	      0.02034128	      0.02182927	      0.17619456	      0.47357794	      0.51210212	      0.02000869	      0.02000047	      0.02000180	      0.02004344	      0.02000367	      0.02000428	      0.75298371	      0.02947350	      0.08225974	      0.02000984	      0.02007960	      0.02159229	      0.22426107	      0.68616324	      0.02001204	      0.08452264	      0.04613358	      0.02001458	      0.99999608	      0.29264792	      0.02000297	      0.02000154	      0.02075525	      0.02075525	      0.20068384	      0.02075525	      0.50499178	      0.02075525	      0.02075525	      0.02075525	      0.00520031	      0.00645764	      0.00409532	     -0.00136952	     -0.01922154	      0.00810451	     -0.03371350	      0.10851019	     -0.02112838	      0.28889638	     -0.15536688	     -0.23801347	     -0.30423666	     -0.34987405	      1.21201808	     -2.67690719	      1.00935485	     -0.57346203
      0.82000000	      0.02000725	      0.49444718	      0.02046048	      0.02208345	      0.16966996	      0.44888778	      0.47651134	      0.02000810	      0.02000049	      0.02000250	      0.02004613	      0.02000608	      0.02000449	      0.73049653	      0.02926329	      0.08233943	      0.02001032	      0.02008478	      0.02174055	      0.21452100	      0.65900172	      0.02001258	      0.08167125	      0.03980714	      0.02001624	      0.99999520	      0.23700737	      0.02000358	      0.02000158	      0.02087939	      0.02087939	      0.22079010	      0.02087939	      0.50551601	      0.02087939	      0.02087939	      0.02087939	      0.00523231	      0.00627777	      0.00387420	     -0.00073453	     -0.02007928	      0.00819287	     -0.03256330	      0.10439627	     -0.01979515	      0.27319740	     -0.24206564	     -0.20764131	     -0.26947600	     -0.20695066	      1.20429158	     -2.81224672	      1.02871542	     -0.59727323
      0.82400000	      0.02000573	      0.46744367	      0.02033872	      0.02125110	      0.16248131	      0.41965453	      0.44377313	      0.02000771	      0.02000050	      0.02000416	      0.02004878	      0.02001953	      0.02000474	      0.70484162	      0.02871783	      0.08131335	      0.02001087	      0.02008844	      0.02169074	      0.20426786	      0.62992562	      0.02001320	      0.07778463	      0.03222508	      0.02001866	      0.99999394	      0.18870909	      0.02000437	      0.02000161	      0.02088650	      0.02088650	      0.24185844	      0.02088650	      0.50406361	      0.02088650	      0.02088650	      0.02088650	      0.00524333	      0.00615440	      0.00364644	     -0.00009624	     -0.02082025	      0.00827892	     -0.03122846	      0.09986986	     -0.01844840	      0.25601666	     -0.32801913	     -0.17299388	     -0.24041429	     -0.05428431	      1.19085384	     -2.93979917	      1.05302646	     -0.64160122
      0.82800000	      0.02000485	      0.44722511	      0.02088645	      0.02303109	      0.15661509	      0.40393581	      0.40706801	      0.02000688	      0.02000053	      0.02000625	      0.02005500	      0.03637616	      0.02000499	      0.68500599	      0.02911069	      0.07778042	      0.02001145	      0.02011371	      0.02221385	      0.19604548	      0.60663525	      0.02001388	      0.06625237	      0.02161460	      0.02002683	      0.99999412	      0.14969597	      0.02000397	      0.02000151	      0.02127904	      0.02127904	      0.26497084	      0.02127904	      0.50834234	      0.02127904	      0.02127904	      0.02127904	      0.00522747	      0.00600937	      0.00341425	      0.00054563	     -0.02145180	      0.00835898	     -0.02973873	      0.09639002	     -0.01727810	      0.24139211	     -0.36497677	     -0.15876228	     -0.23778900	      0.06511927	      1.18720110	     -3.06488244	      1.07795224	     -0.66804206
      0.83200000	      0.02000523	      0.43589837	      0.02052139	      0.02299134	      0.15238348	      0.39452266	      0.39002869	      0.02000748	      0.02000054	      0.02000655	      0.02004984	      0.04989463	      0.02000515	      0.67212083	      0.02641611	      0.07688724	      0.02001167	      0.02008407	      0.02073298	      0.18977284	      0.58949796	      0.02001385	      0.06005706	      0.02000395	      0.02001286	      0.99989966	      0.11460323	      0.02000550	      0.02000173	      0.02037638	      0.02037638	      0.28307158	      0.02037638	      0.50250486	      0.02037638	      0.02037638	      0.02037638	      0.00519143	      0.00586678	      0.00317956	      0.00119120	     -0.02198240	      0.00842928	     -0.02879241	      0.09374600	     -0.01629077	      0.23283908	     -0.35910977	     -0.15454704	     -0.16352219	      0.20959469	      1.19407935	     -3.18849641	      1.10614442	     -0.68772434
      0.83600000	      0.02000544	      0.42415043	      0.02075686	      0.02301225	      0.14822760	      0.38259043	      0.37990797	      0.02000784	      0.02000056	      0.02000696	      0.02005256	      0.06100935	      0.02000536	      0.65947945	      0.02714836	      0.07647875	      0.02001212	      0.02009047	      0.02124845	      0.18358606	      0.57259540	      0.02001427	      0.05458692	      0.02000243	      0.02001084	      0.99232756	      0.08738358	      0.02000493	      0.02000170	      0.02067662	      0.02067662	      0.30557543	      0.02067662	      0.50229245	      0.02067662	      0.02067662	      0.02067662	      0.00514182	      0.00574675	      0.00294397	      0.00184081	     -0.02242121	      0.00848618	     -0.02791140	      0.09109991	     -0.01530799	      0.22502154	     -0.35151089	     -0.14750984	     -0.14809429	      0.36192614	      1.20010102	     -3.30565201	      1.13682419	     -0.71156451
      0.84000000	      0.02000557	      0.41315409	      0.02048885	      0.02204627	      0.14415460	      0.37125175	      0.36952471	      0.02000812	      0.02000058	      0.02000742	      0.02005363	      0.07209344	      0.02000559	      0.64712420	      0.02625178	      0.07659186	      0.02001262	      0.02008797	      0.02087024	      0.17744936	      0.55585078	      0.02001467	      0.04966662	      0.02000185	      0.02000973	      0.98334427	      0.06577589	      0.02000415	      0.02000163	      0.02046217	      0.02046217	      0.32952838	      0.02046217	      0.50378396	      0.02046217	      0.02046217	      0.02046217	      0.00508165	      0.00563716	      0.00270879	      0.00249502	     -0.02277766	      0.00852623	     -0.02709167	      0.08846298	     -0.01431933	      0.21738547	     -0.34413882	     -0.14081043	     -0.14745988	      0.50772750	      1.20948403	     -3.41802864	      1.16974671	     -0.73368732
      0.84400000	      0.02000573	      0.40247012	      0.02016851	      0.02050015	      0.14019013	      0.35986073	      0.36011583	      0.02000844	      0.02000060	      0.02000793	      0.02005513	      0.08316310	      0.02000583	      0.63514246	      0.02357446	      0.07709504	      0.02001317	      0.02008809	      0.02030395	      0.17137961	      0.53929517	      0.02001510	      0.04482494	      0.02000150	      0.02000886	      0.97429106	      0.04868892	      0.02000356	      0.02000155	      0.02022479	      0.02022479	      0.35395799	      0.02022479	      0.50538834	      0.02022479	      0.02022479	      0.02022479	      0.00501560	      0.00554022	      0.00247500	      0.00315445	     -0.02306111	      0.00854613	     -0.02629826	      0.08591165	     -0.01333358	      0.21001046	     -0.33668788	     -0.13383140	     -0.14902312	      0.64799958	      1.22205956	     -3.52549201	      1.20506803	     -0.75554367
      0.84800000	      0.02000599	      0.39145643	      0.02035412	      0.02091884	      0.13640530	      0.34725641	      0.35411082	      0.02000900	      0.02000062	      0.02000851	      0.02005800	      0.09444295	      0.02000609	      0.62406612	      0.02549089	      0.07751010	      0.02001377	      0.02009086	      0.02072473	      0.16546556	      0.52323110	      0.02001552	      0.03862681	      0.02000127	      0.02000815	      0.96528183	      0.03582191	      0.02000310	      0.02000148	      0.02040616	      0.02040616	      0.37895717	      0.02040616	      0.50715058	      0.02040616	      0.02040616	      0.02040616	      0.00494753	      0.00545258	      0.00224331	      0.00381951	     -0.02328048	      0.00854280	     -0.02552965	      0.08337262	     -0.01231102	      0.20301896	     -0.32888321	     -0.12526967	     -0.15229454	      0.78186185	      1.23807244	     -3.62805761	      1.24245147	     -0.77598738
      0.85200000	      0.02000625	      0.38141270	      0.02011616	      0.02020293	      0.13280973	      0.33552742	      0.34786674	      0.02000950	      0.02000064	      0.02000916	      0.02005902	      0.10583490	      0.02000638	      0.61365155	      0.02367433	      0.07847202	      0.02001441	      0.02009096	      0.02031962	      0.15967036	      0.50753468	      0.02001591	      0.03297190	      0.02000110	      0.02000757	      0.95636675	      0.02610829	      0.02000274	      0.02000142	      0.02022897	      0.02022897	      0.40453767	      0.02022897	      0.50898118	      0.02022897	      0.02022897	      0.02022897	      0.00488136	      0.00537361	      0.00201420	      0.00449018	     -0.02344410	      0.00851338	     -0.02480910	      0.08103399	     -0.01131458	      0.19643393	     -0.32155879	     -0.11723915	     -0.15713779	      0.90984538	      1.25716493	     -3.72554276	      1.28171033	     -0.79528301
      0.85600000	      0.02000658	      0.37182839	      0.02009343	      0.02013756	      0.12945639	      0.32368953	      0.34333893	      0.02001018	      0.02000066	      0.02000990	      0.02006098	      0.11750776	      0.02000670	      0.60429239	      0.02359750	      0.07948349	      0.02001510	      0.02009232	      0.02033165	      0.15408014	      0.49244118	      0.02001629	      0.02677823	      0.02000098	      0.02000709	      0.94762401	      0.02194706	      0.02000244	      0.02000135	      0.02023292	      0.02023292	      0.43069538	      0.02023292	      0.51088516	      0.02023292	      0.02023292	      0.02023292	      0.00482050	      0.00530120	      0.00178795	      0.00516578	     -0.02355950	      0.00845525	     -0.02410470	      0.07883534	     -0.01031648	      0.19027630	     -0.31442132	     -0.10871914	     -0.16316384	      1.03177805	      1.27924247	     -3.81789216	      1.32255074	     -0.81299792
      0.86000000	      0.02000725	      0.36362859	      0.02018183	      0.02025944	      0.12641391	      0.31073899	      0.33899692	      0.02001096	      0.02000068	      0.02001078	      0.02009670	      0.12924626	      0.02000710	      0.59843092	      0.02557856	      0.07711533	      0.02001679	      0.02010749	      0.02100662	      0.14819765	      0.47686508	      0.02002022	      0.02213348	      0.02000089	      0.02000668	      0.93910646	      0.02216346	      0.02000221	      0.02000129	      0.02059605	      0.02059605	      0.45762540	      0.02059605	      0.51267359	      0.02059605	      0.02059605	      0.02059605	      0.00476809	      0.00523435	      0.00156466	      0.00584485	     -0.02363346	      0.00836597	     -0.02279170	      0.07725893	     -0.00914104	      0.18385663	     -0.30835865	     -0.09891017	     -0.17011292	      1.14808558	      1.30396542	     -3.90503450	      1.36475355	     -0.82922513
      0.86400000	      0.02000778	      0.35735964	      0.02004823	      0.02005330	      0.12377024	      0.29689893	      0.33370237	      0.02001197	      0.02000069	      0.02001161	      0.02005542	      0.14101280	      0.02000734	      0.59688534	      0.02246833	      0.07051141	      0.02001569	      0.02009237	      0.02030239	      0.14195292	      0.46048838	      0.02001521	      0.02008455	      0.02000082	      0.02000640	      0.93085368	      0.02034732	      0.02000200	      0.02000124	      0.02022469	      0.02022469	      0.48538388	      0.02022469	      0.51442929	      0.02022469	      0.02022469	      0.02022469	      0.00472682	      0.00517144	      0.00134425	      0.00652507	     -0.02367192	      0.00824325	     -0.02066376	      0.07654286	     -0.00775605	      0.17697278	     -0.30398072	     -0.08830512	     -0.17784596	      1.25879595	      1.33115324	     -3.98697253	      1.40804512	     -0.84375203
      0.86800000	      0.02000886	      0.35283894	      0.02003540	      0.02003667	      0.12148863	      0.28208497	      0.32811871	      0.02001313	      0.02000071	      0.02001257	      0.02004953	      0.15292803	      0.02000766	      0.59910895	      0.02239672	      0.05991444	      0.02001549	      0.02009107	      0.02031273	      0.13553740	      0.44388219	      0.02001396	      0.02004256	      0.02000076	      0.02000609	      0.92289818	      0.02028559	      0.02000183	      0.02000119	      0.02022469	      0.02022469	      0.51400858	      0.02022469	      0.51594129	      0.02022469	      0.02022469	      0.02022469	      0.00469900	      0.00511161	      0.00112642	      0.00720328	     -0.02368013	      0.00808488	     -0.01781056	      0.07656555	     -0.00621427	      0.16978821	     -0.30105230	     -0.07661991	     -0.18619230	      1.36463401	      1.36043514	     -4.06371387	      1.45223661	     -0.85666675
      0.87200000	      0.02001019	      0.34955161	      0.02003316	      0.02003483	      0.11950868	      0.26833380	      0.32284568	      0.02001440	      0.02000072	      0.02001365	      0.02005162	      0.16532752	      0.02000801	      0.60222739	      0.02542609	      0.04945346	      0.02001558	      0.02010019	      0.02128609	      0.12959559	      0.42861370	      0.02001357	      0.02004347	      0.02000071	      0.02000588	      0.91527109	      0.02086146	      0.02000169	      0.02000114	      0.02065973	      0.02065973	      0.54334888	      0.02065973	      0.51721482	      0.02065973	      0.02065973	      0.02065973	      0.00468656	      0.00505367	      0.00091072	      0.00787543	     -0.02366271	      0.00788864	     -0.01502938	      0.07672944	     -0.00474925	      0.16312431	     -0.29898792	     -0.06547077	     -0.19503688	      1.46550659	      1.39165474	     -4.13535510	      1.49711963	     -0.86783191
      0.87600000	      0.02001101	      0.34751901	      0.02002734	      0.02002755	      0.11787224	      0.25587363	      0.31778516	      0.02001557	      0.02000074	      0.02001508	      0.02004875	      0.17827371	      0.02000846	      0.60637998	      0.02543429	      0.03931115	      0.02001576	      0.02010730	      0.02144554	      0.12415486	      0.41480492	      0.02001298	      0.02003053	      0.02000067	      0.02000565	      0.90798780	      0.02081369	      0.02000158	      0.02000110	      0.02071657	      0.02071657	      0.57337605	      0.02071657	      0.51814364	      0.02071657	      0.02071657	      0.02071657	      0.00469108	      0.00499711	      0.00069655	      0.00853653	     -0.02362377	      0.00765237	     -0.01234924	      0.07703942	     -0.00336676	      0.15703127	     -0.29792540	     -0.05503388	     -0.20431767	      1.56210440	      1.42450383	     -4.20197975	      1.54255637	     -0.87732808
      0.88000000	      0.02001397	      0.34682267	      0.02002101	      0.02002044	      0.11658472	      0.24486561	      0.31276130	      0.02001723	      0.02000075	      0.02001626	      0.02004039	      0.19185030	      0.02000872	      0.61149553	      0.02454323	      0.02947008	      0.02001495	      0.02008955	      0.02102439	      0.11928056	      0.40260896	      0.02001146	      0.02002025	      0.02000064	      0.02000551	      0.90105973	      0.02046539	      0.02000148	      0.02000106	      0.02043977	      0.02043977	      0.60410729	      0.02043977	      0.51868405	      0.02043977	      0.02043977	      0.02043977	      0.00471386	      0.00494120	      0.00048337	      0.00918063	     -0.02356699	      0.00737417	     -0.00977183	      0.07749304	     -0.00207989	      0.15150881	     -0.29800984	     -0.04543813	     -0.21398915	      1.65464121	      1.45884652	     -4.26371453	      1.58842070	     -0.88497812
      0.88400000	      0.02001525	      0.35161482	      0.02002774	      0.02002842	      0.11596126	      0.24022295	      0.30021768	      0.02001733	      0.02000076	      0.02001837	      0.02006203	      0.20756407	      0.02000925	      0.61867478	      0.02603113	      0.02380082	      0.02001868	      0.02011914	      0.02213819	      0.11602682	      0.39461451	      0.02001433	      0.02003608	      0.02000062	      0.02000542	      0.89496153	      0.02101267	      0.02000141	      0.02000102	      0.02099638	      0.02099638	      0.63563213	      0.02099638	      0.52129084	      0.02099638	      0.02099638	      0.02099638	      0.00475071	      0.00483785	      0.00027079	      0.00980082	     -0.02349547	      0.00705274	     -0.00701730	      0.07846443	     -0.00097358	      0.14632651	     -0.30338707	     -0.04090123	     -0.22323929	      1.72132631	      1.50229264	     -4.32451044	      1.63211496	     -0.86721078
      0.88800000	      0.02002071	      0.35675032	      0.02001853	      0.02001807	      0.11513497	      0.22769460	      0.29024395	      0.02001852	      0.02000077	      0.02001951	      0.02004147	      0.22203488	      0.02000931	      0.62563190	      0.02541058	      0.02081325	      0.02001520	      0.02009882	      0.02205223	      0.11452022	      0.38935649	      0.02001098	      0.02001893	      0.02000059	      0.02000534	      0.88880172	      0.02080442	      0.02000133	      0.02000099	      0.02080220	      0.02080220	      0.66833770	      0.02080220	      0.52130700	      0.02080220	      0.02080220	      0.02080220	      0.00481130	      0.00477590	      0.00005860	      0.01038923	     -0.02341126	      0.00668785	     -0.00185492	      0.08072271	      0.00009997	      0.13909015	     -0.30909479	     -0.03004406	     -0.23343298	      1.80377690	      1.54016342	     -4.37725898	      1.67829503	     -0.86744467
      0.89200000	      0.02003726	      0.36324402	      0.02001346	      0.02001250	      0.11442607	      0.21220723	      0.28060057	      0.02001995	      0.02000077	      0.02002099	      0.02002798	      0.23644942	      0.02000932	      0.63305160	      0.02314941	      0.02006754	      0.02001211	      0.02008238	      0.02102575	      0.11441314	      0.38667792	      0.02000840	      0.02000986	      0.02000057	      0.02000528	      0.88277385	      0.02028753	      0.02000126	      0.02000095	      0.02028753	      0.02028753	      0.70185004	      0.02028753	      0.51994656	      0.02028753	      0.02028753	      0.02028753	      0.00489194	      0.00473137	     -0.00015329	      0.01093707	     -0.02331499	      0.00628068	      0.00458253	      0.08377268	      0.00112464	      0.13092241	     -0.31612923	     -0.01677695	     -0.24434679	      1.89109860	      1.57647875	     -4.42413662	      1.72562164	     -0.87355608
      0.89600000	      0.02030986	      0.37142976	      0.02001194	      0.02001101	      0.11418993	      0.20078856	      0.26958431	      0.02002240	      0.02000077	      0.02002299	      0.02002482	      0.25244939	      0.02000940	      0.64114415	      0.02539533	      0.02003276	      0.02001112	      0.02008815	      0.02324833	      0.11490582	      0.38580253	      0.02000758	      0.02000827	      0.02000055	      0.02000522	      0.87708942	      0.02102454	      0.02000120	      0.02000092	      0.02102454	      0.02102454	      0.73586477	      0.02102454	      0.51854468	      0.02102454	      0.02102454	      0.02102454	      0.00498808	      0.00467991	     -0.00036484	      0.01143492	     -0.02320617	      0.00583372	      0.01034297	      0.08664958	      0.00203726	      0.12378667	     -0.32515106	     -0.00650040	     -0.25556860	      1.97267277	      1.61511945	     -4.46728153	      1.77276934	     -0.87303007
      0.90000000	      0.02227247	      0.37890172	      0.02001130	      0.02001040	      0.11442905	      0.19500423	      0.25957071	      0.02002305	      0.02000077	      0.02002584	      0.02002392	      0.27020403	      0.02000953	      0.64871456	      0.02514189	      0.02003285	      0.02001071	      0.02008391	      0.02348458	      0.11545526	      0.38594989	      0.02000723	      0.02000784	      0.02000054	      0.02000512	      0.87150797	      0.02098587	      0.02000115	      0.02000089	      0.02098587	      0.02098587	      0.76983636	      0.02098587	      0.51626062	      0.02098587	      0.02098587	      0.02098587	      0.00509913	      0.00464282	     -0.00057587	      0.01187321	     -0.02308381	      0.00535054	      0.01423196	      0.08862391	      0.00275814	      0.11883445	     -0.33456682	     -0.00023328	     -0.26741808	      2.05539793	      1.65328180	     -4.50526212	      1.82074480	     -0.87562807
      0.90400000	      0.02361021	      0.38923244	      0.02001098	      0.02001003	      0.11525536	      0.19490566	      0.24653990	      0.02002077	      0.02000077	      0.02002968	      0.02002330	      0.29011181	      0.02000964	      0.65810309	      0.02492269	      0.02003356	      0.02001039	      0.02008224	      0.02368049	      0.11637630	      0.38760701	      0.02000694	      0.02000745	      0.02000052	      0.02000504	      0.86640026	      0.02093798	      0.02000111	      0.02000086	      0.02093798	      0.02093798	      0.80402365	      0.02093798	      0.51496490	      0.02093798	      0.02093798	      0.02093798	      0.00521816	      0.00458040	     -0.00078608	      0.01224265	     -0.02294689	      0.00483563	      0.01741354	      0.09051037	      0.00341457	      0.11502160	     -0.34745631	      0.00182878	     -0.27899439	      2.12313137	      1.69676945	     -4.54130236	      1.86749729	     -0.86094597
      0.90800000	      0.02589371	      0.39814346	      0.02001064	      0.02000966	      0.11621821	      0.19435752	      0.23697695	      0.02001931	      0.02000077	      0.02003524	      0.02002263	      0.31011809	      0.02000972	      0.66662496	      0.02470697	      0.02003035	      0.02001007	      0.02008180	      0.02385618	      0.11768206	      0.39020375	      0.02000668	      0.02000706	      0.02000050	      0.02000492	      0.86100069	      0.02089245	      0.02000107	      0.02000083	      0.02089245	      0.02089245	      0.83825550	      0.02089245	      0.51184959	      0.02089245	      0.02089245	      0.02089245	      0.00534764	      0.00455524	     -0.00099499	      0.01253458	     -0.02279418	      0.00429457	      0.02014462	      0.09214659	      0.00396774	      0.11194697	     -0.35971710	      0.00462236	     -0.29186757	      2.20342295	      1.73637478	     -4.57078722	      1.91595620	     -0.85875648
      0.91200000	      0.02000891	      0.54052871	      0.02002553	      0.02002764	      0.14346203	      0.33427397	      0.45775294	      0.02002136	      0.02000060	      0.02004332	      0.02007466	      0.36071643	      0.02001038	      0.74212910	      0.02564197	      0.10531673	      0.02001904	      0.02009403	      0.02069892	      0.14708224	      0.50259026	      0.02001582	      0.02012114	      0.02000037	      0.02000344	      0.79788150	      0.02034573	      0.02000106	      0.02000078	      0.02034573	      0.02034573	      0.73271487	      0.02034573	      0.44081150	      0.99999256	      0.02034573	      0.02034573	      0.00548102	      0.00454214	     -0.00120198	      0.01274104	     -0.02262395	      0.00373417	     -0.02435482	      0.08281218	     -0.00251910	      0.21274276	     -0.39636658	     -0.03310048	     -0.31802850	      2.52919127	      1.74069169	     -3.95428908	      2.06300698	     -0.79090431
      0.91600000	      0.02000863	      0.55083121	      0.02002534	      0.02002714	      0.14500870	      0.33815163	      0.45555340	      0.02002068	      0.02000060	      0.02006018	      0.02007136	      0.38098505	      0.02001046	      0.75282745	      0.02559240	      0.10142155	      0.02001875	      0.02009394	      0.02071597	      0.14793715	      0.50564703	      0.02001539	      0.02008643	      0.02000036	      0.02000336	      0.79130844	      0.02034032	      0.02000102	      0.02000075	      0.02034032	      0.02034032	      0.76064300	      0.02034032	      0.43707221	      0.99999270	      0.02034032	      0.02034032	      0.00561421	      0.00454587	     -0.00140624	      0.01285499	     -0.02243392	      0.00316242	     -0.02377139	      0.08365225	     -0.00225239	      0.21333475	     -0.40836097	     -0.03117184	     -0.33330960	      2.61177051	      1.77943614	     -3.96716353	      2.11305576	     -0.78701058
      0.92000000	      0.02000827	      0.56173797	      0.02002553	      0.02002708	      0.14678475	      0.34315193	      0.45374673	      0.02001978	      0.02000059	      0.02009902	      0.02006866	      0.40068200	      0.02001049	      0.76380859	      0.02537719	      0.09791880	      0.02001845	      0.02009388	      0.02067103	      0.14937534	      0.51018387	      0.02001505	      0.02006533	      0.02000035	      0.02000329	      0.78452734	      0.02031375	      0.02000098	      0.02000073	      0.02031375	      0.02031375	      0.78811548	      0.02031375	      0.43319658	      0.99999281	      0.02031375	      0.02031375	      0.00574248	      0.00456353	     -0.00160673	      0.01287061	     -0.02222138	      0.00258825	     -0.02332716	      0.08454702	     -0.00207729	      0.21442880	     -0.42139924	     -0.03004309	     -0.34904451	      2.69293856	      1.81855927	     -3.97557491	      2.16301597	     -0.78048195
      0.92400000	      0.02000789	      0.57280609	      0.02002591	      0.02002744	      0.14874252	      0.34860726	      0.45297883	      0.02001885	      0.02000059	      0.02030459	      0.02006765	      0.41899463	      0.02001047	      0.77489023	      0.02538004	      0.09462352	      0.02001815	      0.02009406	      0.02069915	      0.15134285	      0.51603119	      0.02001481	      0.02005964	      0.02000034	      0.02000321	      0.77743608	      0.02031493	      0.02000094	      0.02000071	      0.02031493	      0.02031493	      0.81499749	      0.02031493	      0.42890609	      0.99999288	      0.02031493	      0.02031493	      0.00586224	      0.00460061	     -0.00180205	      0.01278372	     -0.02198321	      0.00202139	     -0.02298331	      0.08549395	     -0.00198452	      0.21596513	     -0.43486188	     -0.02925539	     -0.36525803	      2.77412286	      1.85743602	     -3.97936689	      2.21282919	     -0.77279455
      0.92800000	      0.02000752	      0.58397814	      0.02002672	      0.02002853	      0.15093915	      0.35443015	      0.45341862	      0.02001796	      0.02000059	      0.02217612	      0.02006824	      0.43360783	      0.02001040	      0.78649175	      0.02574137	      0.09122031	      0.02001784	      0.02009504	      0.02089023	      0.15388195	      0.52333964	      0.02001467	      0.02006083	      0.02000033	      0.02000313	      0.76998395	      0.02037342	      0.02000091	      0.02000068	      0.02037342	      0.02037342	      0.84110971	      0.02037342	      0.42430976	      0.99999292	      0.02037342	      0.02037342	      0.00597050	      0.00465966	     -0.00199025	      0.01259211	     -0.02171555	      0.00147247	     -0.02267886	      0.08657314	     -0.00195866	      0.21796414	     -0.44821384	     -0.02885832	     -0.38181687	      2.85495720	      1.89596082	     -3.97857327	      2.26203267	     -0.76405263
      0.93200000	      0.02000670	      0.59925506	      0.02003143	      0.02003379	      0.15380479	      0.36893444	      0.44626905	      0.02001568	      0.02000058	      0.02666517	      0.02006773	      0.44579648	      0.02001028	      0.80050567	      0.02578947	      0.08989256	      0.02001750	      0.02009498	      0.02090567	      0.15734953	      0.53357011	      0.02001451	      0.02005885	      0.02000032	      0.02000307	      0.76297875	      0.02036849	      0.02000089	      0.02000067	      0.02036849	      0.02036849	      0.86592025	      0.02036849	      0.42190755	      0.99999300	      0.02036849	      0.02036849	      0.00606029	      0.00468271	     -0.00216868	      0.01229572	     -0.02141283	      0.00095307	     -0.02282402	      0.08783810	     -0.00204850	      0.22112169	     -0.46703219	     -0.03593505	     -0.39602204	      2.90810760	      1.94190015	     -3.97743180	      2.30835519	     -0.72510627
      0.93600000	      0.02000653	      0.60908235	      0.02003029	      0.02003237	      0.15629234	      0.37316311	      0.45144101	      0.02001531	      0.02000057	      0.03156523	      0.02006529	      0.45141452	      0.02001013	      0.81227978	      0.02579522	      0.08583442	      0.02001698	      0.02009478	      0.02094317	      0.16081856	      0.54309700	      0.02001413	      0.02005099	      0.02000031	      0.02000299	      0.75452830	      0.02036683	      0.02000086	      0.02000065	      0.02036683	      0.02036683	      0.89003224	      0.02036683	      0.41632990	      0.99999295	      0.02036683	      0.02036683	      0.00614034	      0.00480155	     -0.00233412	      0.01189643	     -0.02106632	      0.00047551	     -0.02250461	      0.08912751	     -0.00213369	      0.22382958	     -0.47785713	     -0.03463905	     -0.41324630	      2.99342190	      1.97725635	     -3.96672364	      2.35689794	     -0.72034097
      0.94000000	      0.02000619	      0.61981209	      0.02003145	      0.02003373	      0.15893068	      0.38060662	      0.45452213	      0.02001450	      0.02000057	      0.03501540	      0.02006437	      0.45721134	      0.02000995	      0.82373209	      0.02578015	      0.08344575	      0.02001657	      0.02009476	      0.02094635	      0.16472922	      0.55384729	      0.02001394	      0.02004884	      0.02000031	      0.02000292	      0.74603373	      0.02035659	      0.02000084	      0.02000063	      0.02035659	      0.02035659	      0.91277221	      0.02035659	      0.41165675	      0.99999290	      0.02035659	      0.02035659	      0.00620097	      0.00491769	     -0.00248292	      0.01139772	     -0.02066340	      0.00005237	     -0.02254698	      0.09032545	     -0.00233084	      0.22713041	     -0.49051500	     -0.03624296	     -0.42900676	      3.06466063	      2.01532682	     -3.95346659	      2.40309332	     -0.70116372
      0.94400000	      0.02000605	      0.62778478	      0.02003047	      0.02003279	      0.16134578	      0.38394290	      0.46340029	      0.02001429	      0.02000056	      0.03681609	      0.02006363	      0.46072258	      0.02000977	      0.83324056	      0.02573127	      0.08086239	      0.02001617	      0.02009483	      0.02094045	      0.16874681	      0.56451047	      0.02001379	      0.02004724	      0.02000030	      0.02000284	      0.73672033	      0.02034425	      0.02000081	      0.02000061	      0.02034425	      0.02034425	      0.93422922	      0.02034425	      0.40591033	      0.99999278	      0.02034425	      0.02034425	      0.00624422	      0.00508179	     -0.00261151	      0.01080429	     -0.02018938	     -0.00030459	     -0.02259681	      0.09139627	     -0.00259121	      0.23035025	     -0.49931083	     -0.03455458	     -0.44543411	      3.14495221	      2.04902846	     -3.93414131	      2.44878986	     -0.69291789
      0.94800000	      0.02000592	      0.63474134	      0.02002968	      0.02003222	      0.16368962	      0.38687630	      0.47419408	      0.02001416	      0.02000055	      0.03691886	      0.02006368	      0.46331025	      0.02000958	      0.84143701	      0.02569508	      0.07920554	      0.02001583	      0.02009516	      0.02093205	      0.17298999	      0.57561807	      0.02001376	      0.02004809	      0.02000029	      0.02000277	      0.72698496	      0.02033456	      0.02000078	      0.02000060	      0.02033456	      0.02033456	      0.95409800	      0.02033456	      0.40014604	      0.99999263	      0.02033456	      0.02033456	      0.00626632	      0.00526647	     -0.00271667	      0.01012190	     -0.01963121	     -0.00058547	     -0.02286565	      0.09232997	     -0.00294563	      0.23378126	     -0.50686539	     -0.03265689	     -0.46102053	      3.22122743	      2.08171029	     -3.91057870	      2.49247263	     -0.68280727
      0.95200000	      0.02000580	      0.64070175	      0.02002907	      0.02003203	      0.16595141	      0.38952836	      0.48684296	      0.02001410	      0.02000055	      0.03539174	      0.02006453	      0.46497805	      0.02000938	      0.84828417	      0.02568844	      0.07855278	      0.02001554	      0.02009575	      0.02093054	      0.17743938	      0.58712585	      0.02001385	      0.02005175	      0.02000028	      0.02000270	      0.71682925	      0.02033029	      0.02000076	      0.02000058	      0.02033029	      0.02033029	      0.97218807	      0.02033029	      0.39433544	      0.99999243	      0.02033029	      0.02033029	      0.00626615	      0.00546962	     -0.00279567	      0.00935735	     -0.01898059	     -0.00078292	     -0.02336747	      0.09312080	     -0.00339799	      0.23740696	     -0.51314123	     -0.03060966	     -0.47550493	      3.29298326	      2.11295402	     -3.88280991	      2.53373844	     -0.67081261
      0.95600000	      0.02000571	      0.64552320	      0.02002835	      0.02003175	      0.16810604	      0.39167780	      0.50161434	      0.02001416	      0.02000054	      0.03235211	      0.02006604	      0.46557879	      0.02000918	      0.85369242	      0.02564186	      0.07884504	      0.02001531	      0.02009653	      0.02090162	      0.18206139	      0.59892934	      0.02001404	      0.02005868	      0.02000027	      0.02000263	      0.70623896	      0.02032106	      0.02000074	      0.02000057	      0.02032106	      0.02032106	      0.98785498	      0.02032106	      0.38774655	      0.99999217	      0.02032106	      0.02032106	      0.00624372	      0.00569140	     -0.00284618	      0.00851839	     -0.01823521	     -0.00089216	     -0.02408967	      0.09376732	     -0.00394795	      0.24116427	     -0.51784015	     -0.02818286	     -0.48874959	      3.36059736	      2.14213199	     -3.85083591	      2.57231802	     -0.65821382
      0.96000000	      0.02000544	      0.65148222	      0.02003003	      0.02003478	      0.17035342	      0.39805584	      0.51300550	      0.02001367	      0.02000054	      0.02797586	      0.02006918	      0.46688743	      0.02000898	      0.85863054	      0.02565630	      0.08115322	      0.02001515	      0.02009761	      0.02087660	      0.18700616	      0.61167839	      0.02001443	      0.02007722	      0.02000027	      0.02000258	      0.69583814	      0.02031736	      0.02000073	      0.02000056	      0.02031736	      0.02031736	      0.99708723	      0.02031736	      0.38367367	      0.99999192	      0.02031736	      0.02031736	      0.00619739	      0.00589585	     -0.00286621	      0.00761344	     -0.01739839	     -0.00091101	     -0.02523123	      0.09430043	     -0.00462673	      0.24550565	     -0.52509514	     -0.02947371	     -0.49866234	      3.40785849	      2.17310480	     -3.81749209	      2.60615752	     -0.62872813
      0.96400000	      0.02000541	      0.65381127	      0.02002963	      0.02003593	      0.17227974	      0.39890205	      0.53177675	      0.02001399	      0.02000053	      0.02338596	      0.02007390	      0.46387253	      0.02000878	      0.86137216	      0.02582936	      0.08257811	      0.02001498	      0.02009940	      0.02095696	      0.19188449	      0.62380214	      0.02001495	      0.02012036	      0.02000026	      0.02000252	      0.68449963	      0.02034697	      0.02000071	      0.02000055	      0.02034697	      0.02034697	      0.99939533	      0.02034697	      0.37740214	      0.99999154	      0.02034697	      0.02034697	      0.00613361	      0.00615162	     -0.00285427	      0.00665103	     -0.01647777	     -0.00084006	     -0.02624315	      0.09474787	     -0.00534143	      0.24926938	     -0.52614915	     -0.02608639	     -0.50897860	      3.46704380	      2.19685894	     -3.77848121	      2.63807666	     -0.61760848
      0.96800000	      0.02000539	      0.65589833	      0.02002906	      0.02003655	      0.17431432	      0.40065387	      0.55143693	      0.02001433	      0.02000053	      0.02078595	      0.02007857	      0.45622181	      0.02000857	      0.86395882	      0.02589442	      0.08443105	      0.02001479	      0.02010096	      0.02097188	      0.19710730	      0.63680259	      0.02001549	      0.02019714	      0.02000026	      0.02000247	      0.67278468	      0.02035766	      0.02000069	      0.02000054	      0.02035766	      0.02035766	      0.99976927	      0.02035766	      0.37103819	      0.99999108	      0.02035766	      0.02035766	      0.00605082	      0.00641563	     -0.00280964	      0.00563903	     -0.01548382	     -0.00068286	     -0.02738660	      0.09524617	     -0.00613462	      0.25332377	     -0.52591312	     -0.02349762	     -0.51731304	      3.51879681	      2.21783376	     -3.73509832	      2.66575937	     -0.60487218
      0.97200000	      0.02000536	      0.65789511	      0.02002911	      0.02003848	      0.17647171	      0.40351695	      0.57179178	      0.02001467	      0.02000052	      0.02019226	      0.02008534	      0.44409684	      0.02000836	      0.86645545	      0.02601704	      0.08671801	      0.02001460	      0.02010318	      0.02101348	      0.20267635	      0.65070038	      0.02001618	      0.02040979	      0.02000025	      0.02000242	      0.66066686	      0.02038110	      0.02000068	      0.02000054	      0.02038110	      0.02038110	      0.99984534	      0.02038110	      0.36447526	      0.99999048	      0.02038110	      0.02038110	      0.00595028	      0.00668529	     -0.00273235	      0.00458436	     -0.01442895	     -0.00044589	     -0.02866424	      0.09580375	     -0.00700713	      0.25770007	     -0.52462659	     -0.02183055	     -0.52355752	      3.56268772	      2.23557206	     -3.68680734	      2.68882294	     -0.59049143
      0.97600000	      0.02000535	      0.65974267	      0.02003000	      0.02004282	      0.17867739	      0.40712497	      0.59267171	      0.02001502	      0.02000052	      0.02008971	      0.02009939	      0.42943298	      0.02000815	      0.86860858	      0.02636070	      0.08923290	      0.02001445	      0.02010735	      0.02117418	      0.20843273	      0.66504676	      0.02001734	      0.02124618	      0.02000025	      0.02000237	      0.64815383	      0.02045361	      0.02000068	      0.02000053	      0.02045361	      0.02045361	      0.99986531	      0.02045361	      0.35766451	      0.99998972	      0.02045361	      0.02045361	      0.00583341	      0.00695846	     -0.00262301	      0.00349311	     -0.01332750	     -0.00013805	     -0.03002437	      0.09640118	     -0.00793904	      0.26220757	     -0.52268188	     -0.02072929	     -0.52762780	      3.59811558	      2.24979780	     -3.63335349	      2.70684624	     -0.57451740
      0.98000000	      0.02000532	      0.66141869	      0.02002831	      0.02004027	      0.18093218	      0.41048960	      0.61414581	      0.02001545	      0.02000051	      0.02005250	      0.02009965	      0.41259041	      0.02000793	      0.87088419	      0.02624768	      0.09074063	      0.02001415	      0.02010816	      0.02110131	      0.21417546	      0.67929610	      0.02001760	      0.02369901	      0.02000024	      0.02000233	      0.63516809	      0.02043132	      0.02000067	      0.02000053	      0.02043132	      0.02043132	      0.99987891	      0.02043132	      0.35049964	      0.99998868	      0.02043132	      0.02043132	      0.00570234	      0.00723665	     -0.00248255	      0.00237098	     -0.01219577	      0.00022990	     -0.03121360	      0.09716487	     -0.00884755	      0.26647091	     -0.52000886	     -0.01939726	     -0.52980811	      3.62704020	      2.25958206	     -3.57427991	      2.71963510	     -0.55873501
      0.98400000	      0.02000527	      0.66542175	      0.02002627	      0.02003562	      0.18352879	      0.41652809	      0.63107200	      0.02001529	      0.02000051	      0.02003686	      0.02009322	      0.39507490	      0.02000766	      0.87548588	      0.02651799	      0.09000991	      0.02001362	      0.02010918	      0.02124519	      0.21984035	      0.69352633	      0.02001695	      0.02957134	      0.02000024	      0.02000231	      0.62218400	      0.02048576	      0.02000067	      0.02000053	      0.02048576	      0.02048576	      0.99987429	      0.02048576	      0.34364580	      0.99998738	      0.02048576	      0.02048576	      0.00555738	      0.00749032	     -0.00231211	      0.00122361	     -0.01105130	      0.00064596	     -0.03197661	      0.09840087	     -0.00961710	      0.27053269	     -0.52086167	     -0.02051054	     -0.52853870	      3.63668380	      2.26752565	     -3.51107581	      2.72558947	     -0.52945177
      0.98800000	      0.02000539	      0.66692548	      0.02002383	      0.02003114	      0.18592202	      0.41846112	      0.65343301	      0.02001601	      0.02000050	      0.02002869	      0.02008474	      0.37414152	      0.02000742	      0.87877833	      0.02593323	      0.08802231	      0.02001317	      0.02010486	      0.02093893	      0.22526162	      0.70687580	      0.02001686	      0.03648052	      0.02000024	      0.02000228	      0.60819034	      0.02035375	      0.02000067	      0.02000053	      0.02035375	      0.02035375	      0.99987289	      0.02035375	      0.33518447	      0.99998533	      0.02035375	      0.02035375	      0.00540518	      0.00777664	     -0.00211310	      0.00005666	     -0.00991165	      0.00109725	     -0.03252814	      0.09964737	     -0.01035369	      0.27391065	     -0.51687330	     -0.01793792	     -0.52735694	      3.65389896	      2.26730524	     -3.43985665	      2.72728061	     -0.51570080
      0.99200000	      0.02000553	      0.66807462	      0.02002239	      0.02002952	      0.18829552	      0.42054682	      0.67647547	      0.02001694	      0.02000050	      0.02002331	      0.02008894	      0.35161092	      0.02000718	      0.88150425	      0.02652228	      0.08614929	      0.02001276	      0.02011113	      0.02130385	      0.23065320	      0.72015304	      0.02001696	      0.04425308	      0.02000024	      0.02000226	      0.59368865	      0.02050153	      0.02000067	      0.02000053	      0.02050153	      0.02050153	      0.99979656	      0.02050153	      0.32555990	      0.99998204	      0.02050153	      0.02050153	      0.00524550	      0.00806436	     -0.00188737	     -0.00112418	     -0.00879288	      0.00157022	     -0.03312678	      0.10089160	     -0.01111205	      0.27726798	     -0.51209019	     -0.01534280	     -0.52470574	      3.66549531	      2.26185051	     -3.36231249	      2.72320670	     -0.50263765
      0.99600000	      0.02000569	      0.66901858	      0.02002103	      0.02002774	      0.19066117	      0.42299797	      0.69983209	      0.02001806	      0.02000049	      0.02001950	      0.02008580	      0.32772416	      0.02000694	      0.88381498	      0.02587867	      0.08449978	      0.02001238	      0.02010573	      0.02094304	      0.23597870	      0.73331294	      0.02001708	      0.05285267	      0.02000024	      0.02000224	      0.57870291	      0.02034707	      0.02000067	      0.02000053	      0.02034707	      0.02034707	      0.99968043	      0.02034707	      0.31606129	      0.99997613	      0.02034707	      0.02034707	      0.00507960	      0.00835074	     -0.00163732	     -0.00231302	     -0.00770910	      0.00205075	     -0.03378154	      0.10213604	     -0.01188383	      0.28063853	     -0.50681591	     -0.01290634	     -0.52063503	      3.67078184	      2.25139508	     -3.27825080	      2.71321660	     -0.48940639
      1.00000000	      0.02000583	      0.67006392	      0.02001999	      0.02002655	      0.19302874	      0.42626874	      0.72268669	      0.02001928	      0.02000049	      0.02001669	      0.02008698	      0.30288034	      0.02000671	      0.88582134	      0.02589538	      0.08314481	      0.02001202	      0.02010643	      0.02096483	      0.24122966	      0.74636536	      0.02001725	      0.06227158	      0.02000023	      0.02000222	      0.56333725	      0.02035325	      0.02000067	      0.02000054	      0.02035325	      0.02035325	      0.99851974	      0.02035325	      0.30613960	      0.99996239	      0.02035325	      0.02035325	      0.00490830	      0.00863065	     -0.00136593	     -0.00350312	     -0.00667274	      0.00252436	     -0.03449778	      0.10338257	     -0.01266420	      0.28406846	     -0.50166872	     -0.01104880	     -0.51513124	      3.66843122	      2.23640357	     -3.18815562	      2.69728596	     -0.47382738
      1.00400000	      0.02000600	      0.67060025	      0.02001903	      0.02002542	      0.19530533	      0.42948898	      0.74558154	      0.02002085	      0.02000048	      0.02001456	      0.02008810	      0.27706595	      0.02000649	      0.88717054	      0.02564505	      0.08194491	      0.02001169	      0.02010632	      0.02084726	      0.24628385	      0.75894059	      0.02001745	      0.07217810	      0.02000023	      0.02000221	      0.54758601	      0.02031439	      0.02000068	      0.02000054	      0.02031439	      0.02031439	      0.99154960	      0.02031439	      0.29569020	      0.99986565	      0.02031439	      0.02031439	      0.00473321	      0.00890811	     -0.00107667	     -0.00468625	     -0.00569507	      0.00297666	     -0.03523535	      0.10459048	     -0.01343744	      0.28736399	     -0.49586523	     -0.00911480	     -0.50897918	      3.66327723	      2.21602401	     -3.09313576	      2.67596765	     -0.45830184
      1.00800000	      0.02000630	      0.66656227	      0.02001808	      0.02002452	      0.19676238	      0.42963896	      0.76620438	      0.02002348	      0.02000048	      0.02001300	      0.02013489	      0.25016419	      0.02000630	      0.88472459	      0.02838237	      0.07983628	      0.02001140	      0.02020216	      0.02278638	      0.25018642	      0.76806476	      0.02001769	      0.08057509	      0.02000023	      0.02000220	      0.53312230	      0.02131835	      0.02000068	      0.02000055	      0.02131835	      0.02131835	      0.97902957	      0.02131835	      0.28610476	      0.98232425	      0.02131835	      0.02131835	      0.00455599	      0.00918248	     -0.00077347	     -0.00585203	     -0.00478632	      0.00339372	     -0.03572052	      0.10542757	     -0.01410960	      0.28902142	     -0.48678809	     -0.00601800	     -0.50144819	      3.64738214	      2.19325760	     -3.01006416	      2.64740620	     -0.44450394
      1.01200000	      0.02000674	      0.65760166	      0.02001675	      0.02002232	      0.19731192	      0.42631779	      0.78432127	      0.02002789	      0.02000048	      0.02001183	      0.02013099	      0.22228775	      0.02000614	      0.87837840	      0.02802070	      0.07686862	      0.02001116	      0.02018913	      0.02258692	      0.25276403	      0.77329868	      0.02001785	      0.08721076	      0.02000024	      0.02000221	      0.52006288	      0.02120417	      0.02000069	      0.02000055	      0.02120417	      0.02120417	      0.97000099	      0.02120417	      0.27743315	      0.94439429	      0.02120417	      0.02120417	      0.00437870	      0.00945215	     -0.00046074	     -0.00698752	     -0.00395569	      0.00376246	     -0.03593513	      0.10585102	     -0.01465821	      0.28891086	     -0.47407976	     -0.00159789	     -0.49284357	      3.62170664	      2.16791007	     -2.94038524	      2.61167046	     -0.43224159
      1.01600000	      0.02000733	      0.64740544	      0.02001560	      0.02002060	      0.19757742	      0.42187996	      0.80224724	      0.02003643	      0.02000049	      0.02001088	      0.02013471	      0.19404112	      0.02000599	      0.87081292	      0.02784345	      0.07391409	      0.02001095	      0.02019247	      0.02255164	      0.25487168	      0.77725411	      0.02001805	      0.09369956	      0.02000024	      0.02000222	      0.50704065	      0.02119355	      0.02000070	      0.02000056	      0.02119355	      0.02119355	      0.95930390	      0.02119355	      0.26849802	      0.90381057	      0.02119355	      0.02119355	      0.00420403	      0.00971755	     -0.00014345	     -0.00807715	     -0.00321111	      0.00407095	     -0.03610314	      0.10613135	     -0.01515864	      0.28835380	     -0.45992976	      0.00345522	     -0.48408428	      3.59355369	      2.13938419	     -2.86927553	      2.57198733	     -0.42068948
      1.02000000	      0.02000811	      0.63633210	      0.02001454	      0.02001907	      0.19760781	      0.41655735	      0.81992175	      0.02006910	      0.02000049	      0.02001011	      0.02013543	      0.16581915	      0.02000585	      0.86235092	      0.02761922	      0.07104110	      0.02001076	      0.02019188	      0.02248851	      0.25656619	      0.78011827	      0.02001828	      0.10005858	      0.02000024	      0.02000223	      0.49405967	      0.02116137	      0.02000070	      0.02000057	      0.02116137	      0.02116137	      0.94706179	      0.02116137	      0.25941945	      0.86212491	      0.02116137	      0.02116137	      0.00403480	      0.00997653	      0.00017307	     -0.00910304	     -0.00255912	      0.00430880	     -0.03623645	      0.10629150	     -0.01561260	      0.28745435	     -0.44470316	      0.00901372	     -0.47532704	      3.56331530	      2.10869697	     -2.79613554	      2.52939754	     -0.40929089
      1.02400000	      0.02000919	      0.62428338	      0.02001357	      0.02001769	      0.19738688	      0.41024157	      0.83716889	      0.02030643	      0.02000049	      0.02000948	      0.02011621	      0.13791933	      0.02000573	      0.85300445	      0.02690825	      0.06820348	      0.02001060	      0.02015803	      0.02206466	      0.25782300	      0.78181173	      0.02001851	      0.10612764	      0.02000024	      0.02000224	      0.48120882	      0.02090986	      0.02000071	      0.02000058	      0.02090986	      0.02090986	      0.93379018	      0.02090986	      0.25022323	      0.81939138	      0.02090986	      0.02090986	      0.00387417	      0.01022859	      0.00048335	     -0.01004562	     -0.00200458	      0.00446769	     -0.03632106	      0.10632335	     -0.01601464	      0.28616950	     -0.42842895	      0.01509841	     -0.46687448	      3.53264700	      2.07648008	     -2.72183117	      2.48487219	     -0.39856378
      1.02800000	      0.02000996	      0.61425575	      0.02001305	      0.02001701	      0.19729705	      0.40758081	      0.84822355	      0.02118688	      0.02000050	      0.02000893	      0.02010765	      0.11247295	      0.02000560	      0.84475230	      0.02633278	      0.06601160	      0.02001045	      0.02013946	      0.02173880	      0.25897898	      0.78352195	      0.02001876	      0.11244549	      0.02000024	      0.02000226	      0.46905416	      0.02073382	      0.02000072	      0.02000059	      0.02073382	      0.02073382	      0.91879752	      0.02073382	      0.24182707	      0.77734370	      0.02073382	      0.02073382	      0.00372266	      0.01043930	      0.00078194	     -0.01088421	     -0.00155032	      0.00454170	     -0.03647552	      0.10641290	     -0.01638079	      0.28522012	     -0.41666576	      0.01790216	     -0.45717089	      3.48811468	      2.04591523	     -2.64815615	      2.43778522	     -0.37222347
      1.03200000	      0.02001097	      0.60061096	      0.02001255	      0.02001629	      0.19668181	      0.40311477	      0.85611110	      0.02948252	      0.02000050	      0.02000847	      0.02011248	      0.08627545	      0.02000550	      0.83421043	      0.02621413	      0.06304615	      0.02001032	      0.02014414	      0.02175583	      0.25957827	      0.78344963	      0.02001902	      0.11765410	      0.02000024	      0.02000227	      0.45666355	      0.02075237	      0.02000072	      0.02000060	      0.02075237	      0.02075237	      0.90520547	      0.02075237	      0.23241752	      0.73213675	      0.02075237	      0.02075237	      0.00358863	      0.01068562	      0.00106339	     -0.01159841	     -0.00119645	      0.00452715	     -0.03645362	      0.10625279	     -0.01669269	      0.28320690	     -0.40301315	      0.02089811	     -0.45064490	      3.46550578	      2.01179858	     -2.57482968	      2.39263942	     -0.36957237
      1.03600000	      0.02001150	      0.58735487	      0.02001236	      0.02001605	      0.19602042	      0.40110654	      0.85753945	      0.04152517	      0.02000051	      0.02000807	      0.02012526	      0.06205077	      0.02000540	      0.82393342	      0.02632249	      0.06024731	      0.02001020	      0.02016035	      0.02192361	      0.25997900	      0.78296835	      0.02001929	      0.12258248	      0.02000024	      0.02000228	      0.44481113	      0.02085794	      0.02000073	      0.02000061	      0.02085794	      0.02085794	      0.89162503	      0.02085794	      0.22334870	      0.68709942	      0.02085794	      0.02085794	      0.00346969	      0.01091411	      0.00132251	     -0.01217073	     -0.00093992	      0.00442253	     -0.03642668	      0.10607250	     -0.01696703	      0.28110890	     -0.39269734	      0.02119553	     -0.44466122	      3.44291213	      1.97863056	     -2.50358806	      2.34783052	     -0.36475639
      1.04000000	      0.02001212	      0.57357368	      0.02001219	      0.02001585	      0.19517602	      0.39864159	      0.85738387	      0.05413304	      0.02000051	      0.02000775	      0.02014067	      0.03946369	      0.02000532	      0.81330531	      0.02638020	      0.05746634	      0.02001010	      0.02017705	      0.02205619	      0.26002180	      0.78152673	      0.02001958	      0.12702188	      0.02000025	      0.02000229	      0.43346811	      0.02094703	      0.02000074	      0.02000061	      0.02094703	      0.02094703	      0.87851922	      0.02094703	      0.21455158	      0.64291074	      0.02094703	      0.02094703	      0.00336646	      0.01112811	      0.00155535	     -0.01258994	     -0.00077475	      0.00422891	     -0.03634720	      0.10578748	     -0.01719140	      0.27869888	     -0.38247151	      0.02154970	     -0.43958259	      3.42318511	      1.94640238	     -2.43463707	      2.30415872	     -0.35993239
      1.04400000	      0.02001308	      0.56072050	      0.02001214	      0.02001583	      0.19437875	      0.39872161	      0.85453215	      0.06750320	      0.02000052	      0.02000825	      0.02015782	      0.02108028	      0.02000524	      0.80338656	      0.02634201	      0.05425987	      0.02001002	      0.02019012	      0.02211878	      0.26002155	      0.78006121	      0.02001997	      0.13009932	      0.02000025	      0.02000229	      0.42268436	      0.02099510	      0.02000074	      0.02000062	      0.02099510	      0.02099510	      0.86547978	      0.02099510	      0.20613556	      0.60029334	      0.02099510	      0.02099510	      0.00327812	      0.01132562	      0.00176022	     -0.01285403	     -0.00069285	      0.00395047	     -0.03618510	      0.10556791	     -0.01737101	      0.27737939	     -0.36587318	      0.01771521	     -0.43540909	      3.40609421	      1.91533667	     -2.36833371	      2.26180440	     -0.35411943
      1.04800000	      0.02001768	      0.55559131	      0.02001300	      0.02001727	      0.19485375	      0.41803180	      0.84095504	      0.08596549	      0.02000052	      0.02000471	      0.02013041	      0.02001568	      0.02000513	      0.79928582	      0.02596889	      0.04794616	      0.02000977	      0.02016898	      0.02194684	      0.26164815	      0.78326623	      0.02001931	      0.12672677	      0.02000024	      0.02000224	      0.41237181	      0.02087365	      0.02000074	      0.02000063	      0.02087365	      0.02087365	      0.84964253	      0.02087365	      0.19787904	      0.56030873	      0.02087365	      0.02087365	      0.00320369	      0.01151206	      0.00193843	     -0.01297178	     -0.00068491	      0.00359481	     -0.03566816	      0.10626682	     -0.01749677	      0.28454971	     -0.30795323	     -0.01413062	     -0.43245631	      3.39429130	      1.88499369	     -2.30444452	      2.22106592	     -0.34940897
      1.05200000	      0.02002671	      0.54995722	      0.02001399	      0.02001899	      0.19514262	      0.43672841	      0.82644586	      0.10460484	      0.02000052	      0.02000356	      0.02011034	      0.02000832	      0.02000503	      0.79476689	      0.02541607	      0.04170175	      0.02000955	      0.02014463	      0.02165499	      0.26298836	      0.78570383	      0.02001886	      0.12319856	      0.02000024	      0.02000219	      0.40256632	      0.02069585	      0.02000073	      0.02000063	      0.02069585	      0.02069585	      0.83461347	      0.02069585	      0.18987671	      0.52154150	      0.02069585	      0.02069585	      0.00314134	      0.01168707	      0.00209463	     -0.01296163	     -0.00074097	      0.00317326	     -0.03513307	      0.10685588	     -0.01759856	      0.29146602	     -0.25098091	     -0.04550981	     -0.43050888	      3.38588733	      1.85513033	     -2.24319445	      2.18118078	     -0.34459262
      1.05600000	      0.02005246	      0.54350431	      0.02001511	      0.02002100	      0.19521876	      0.45408430	      0.81146503	      0.12357375	      0.02000053	      0.02000290	      0.02009217	      0.02000578	      0.02000494	      0.78958988	      0.02275878	      0.03552231	      0.02000937	      0.02011550	      0.02044389	      0.26403223	      0.78720166	      0.02001849	      0.11995098	      0.02000023	      0.02000214	      0.39314004	      0.02023016	      0.02000073	      0.02000064	      0.02023016	      0.02023016	      0.82027122	      0.02023016	      0.18202744	      0.48383298	      0.02023016	      0.02023016	      0.00308944	      0.01185581	      0.00223634	     -0.01284799	     -0.00085074	      0.00270079	     -0.03457785	      0.10727612	     -0.01767667	      0.29782473	     -0.19629524	     -0.07543104	     -0.42956706	      3.38124454	      1.82503516	     -2.18386460	      2.14159971	     -0.34077275
      1.06000000	      0.02070781	      0.53676580	      0.02001646	      0.02002361	      0.19506971	      0.47055164	      0.79602934	      0.14112045	      0.02000053	      0.02000247	      0.02009082	      0.02000449	      0.02000488	      0.78368436	      0.02256524	      0.02991104	      0.02000921	      0.02011607	      0.02043108	      0.26488688	      0.78821732	      0.02001828	      0.11769489	      0.02000023	      0.02000210	      0.38411866	      0.02022841	      0.02000072	      0.02000064	      0.02022841	      0.02022841	      0.80631027	      0.02022841	      0.17434869	      0.44685492	      0.02022841	      0.02022841	      0.00304559	      0.01201227	      0.00237298	     -0.01265664	     -0.00100390	      0.00219559	     -0.03409652	      0.10754546	     -0.01778432	      0.30376336	     -0.14447707	     -0.10407414	     -0.42911993	      3.37578982	      1.79447509	     -2.12648742	      2.10099495	     -0.33346842
      1.06400000	      0.03699249	      0.52627311	      0.02001899	      0.02002936	      0.19464653	      0.48753700	      0.77805513	      0.14166430	      0.02000053	      0.02000221	      0.02009580	      0.02000383	      0.02000483	      0.77562217	      0.02242656	      0.03017326	      0.02000920	      0.02011769	      0.02041277	      0.26596532	      0.78994725	      0.02001914	      0.12970612	      0.02000023	      0.02000206	      0.37531765	      0.02022782	      0.02000072	      0.02000064	      0.02022782	      0.02022782	      0.79365133	      0.02022782	      0.16672774	      0.40713337	      0.02022782	      0.02022782	      0.00300923	      0.01217785	      0.00251471	     -0.01241087	     -0.00119031	      0.00167814	     -0.03469308	      0.10718348	     -0.01825363	      0.30895551	     -0.10497943	     -0.13062789	     -0.42993167	      3.37613674	      1.76152906	     -2.07257354	      2.05883770	     -0.33221034
      1.06800000	      0.05492944	      0.51630694	      0.02002279	      0.02004001	      0.19417447	      0.50508657	      0.75949348	      0.13936396	      0.02000054	      0.02000201	      0.02010257	      0.02000335	      0.02000480	      0.76730503	      0.02228191	      0.03127724	      0.02000921	      0.02011957	      0.02039427	      0.26713513	      0.79188271	      0.02002032	      0.14394085	      0.02000022	      0.02000203	      0.36663583	      0.02022722	      0.02000072	      0.02000065	      0.02022722	      0.02022722	      0.78004311	      0.02022722	      0.15933392	      0.36867980	      0.02022722	      0.02022722	      0.00297744	      0.01233173	      0.00267135	     -0.01212865	     -0.00140016	      0.00117016	     -0.03545047	      0.10669913	     -0.01878928	      0.31430074	     -0.06743580	     -0.15728161	     -0.43069644	      3.37205591	      1.72682959	     -2.01910825	      2.01372887	     -0.32524374
      1.07200000	      0.07150137	      0.50824879	      0.02002878	      0.02006422	      0.19372656	      0.52341313	      0.74090282	      0.13618221	      0.02000054	      0.02000184	      0.02011035	      0.02000298	      0.02000477	      0.75930104	      0.02216952	      0.03229861	      0.02000922	      0.02012158	      0.02038089	      0.26838251	      0.79403586	      0.02002168	      0.15800725	      0.02000022	      0.02000200	      0.35812345	      0.02022699	      0.02000072	      0.02000065	      0.02022699	      0.02022699	      0.76536228	      0.02022699	      0.15240742	      0.33206328	      0.02022699	      0.02022699	      0.00294839	      0.01246128	      0.00285135	     -0.01182122	     -0.00162415	      0.00069322	     -0.03621235	      0.10621968	     -0.01934058	      0.32003585	     -0.03037284	     -0.18442626	     -0.43053362	      3.35665143	      1.69059337	     -1.96603023	      1.96441677	     -0.30557738
      1.07600000	      0.09163410	      0.49871787	      0.02004125	      0.02022494	      0.19308586	      0.54372671	      0.71981064	      0.13412976	      0.02000055	      0.02000169	      0.02012127	      0.02000265	      0.02000476	      0.74981078	      0.02201886	      0.03370136	      0.02000926	      0.02012412	      0.02036401	      0.26990504	      0.79667566	      0.02002364	      0.17459386	      0.02000022	      0.02000196	      0.34892775	      0.02022657	      0.02000072	      0.02000066	      0.02022657	      0.02022657	      0.75137308	      0.02022657	      0.14472769	      0.29364085	      0.02022657	      0.02022657	      0.00292492	      0.01262740	      0.00306079	     -0.01149349	     -0.00185318	      0.00026716	     -0.03712111	      0.10554232	     -0.02001789	      0.32660327	      0.01216062	     -0.21523488	     -0.43258214	      3.35556789	      1.64873196	     -1.91335999	      1.91290372	     -0.30344672
      1.08000000	      0.11590107	      0.48623686	      0.02006717	      0.03677586	      0.19316192	      0.56073638	      0.70112883	      0.13493619	      0.02000055	      0.02000157	      0.02015682	      0.02000242	      0.02000473	      0.74382930	      0.02372266	      0.03265629	      0.02000921	      0.02013716	      0.02093155	      0.27222183	      0.80158030	      0.02002513	      0.18499953	      0.02000022	      0.02000193	      0.33936929	      0.02042506	      0.02000072	      0.02000066	      0.02042506	      0.02042506	      0.73773318	      0.02042506	      0.13695707	      0.25538632	      0.02042506	      0.02042506	      0.00290472	      0.01279955	      0.00330252	     -0.01114607	     -0.00207797	     -0.00009173	     -0.03763985	      0.10545303	     -0.02060334	      0.33204131	      0.04968937	     -0.24164442	     -0.43513888	      3.35529127	      1.60319696	     -1.86139951	      1.85805548	     -0.30368205
      1.08400000	      0.14182938	      0.47293848	      0.02011347	      0.06519065	      0.19387480	      0.57536780	      0.68500657	      0.13718596	      0.02000056	      0.02000148	      0.02015505	      0.02000225	      0.02000469	      0.74118325	      0.02349189	      0.02958832	      0.02000910	      0.02013539	      0.02084819	      0.27511672	      0.80825428	      0.02002582	      0.19026516	      0.02000021	      0.02000191	      0.32965994	      0.02038921	      0.02000072	      0.02000066	      0.02038921	      0.02038921	      0.72376645	      0.02038921	      0.12949827	      0.21907137	      0.02038921	      0.02038921	      0.00288626	      0.01295842	      0.00357583	     -0.01077774	     -0.00228901	     -0.00037197	     -0.03786162	      0.10587165	     -0.02110009	      0.33671073	      0.08214073	     -0.26426415	     -0.43716160	      3.34782181	      1.55557652	     -1.81026525	      1.79973505	     -0.29691304
      1.08800000	      0.17043286	      0.45851862	      0.02067626	      0.09554402	      0.19461874	      0.59066411	      0.66798789	      0.14056623	      0.02000056	      0.02000140	      0.02017189	      0.02000210	      0.02000465	      0.73811778	      0.02349109	      0.02664925	      0.02000898	      0.02014073	      0.02088525	      0.27844130	      0.81590126	      0.02002679	      0.19592978	      0.02000021	      0.02000188	      0.31943133	      0.02041326	      0.02000072	      0.02000067	      0.02041326	      0.02041326	      0.71075238	      0.02041326	      0.12174590	      0.18238174	      0.02041326	      0.02041326	      0.00287077	      0.01313990	      0.00387695	     -0.01038780	     -0.00247697	     -0.00056728	     -0.03809238	      0.10628415	     -0.02167244	      0.34171523	      0.11677222	     -0.28827525	     -0.44064310	      3.34916893	      1.50441374	     -1.76086569	      1.74007616	     -0.30153836
      1.09200000	      0.19794934	      0.44510713	      0.02966635	      0.12148115	      0.19571274	      0.60497198	      0.65295861	      0.14412276	      0.02000056	      0.02000133	      0.02023004	      0.02000198	      0.02000460	      0.73600758	      0.02407536	      0.02420111	      0.02000882	      0.02016966	      0.02125274	      0.28257092	      0.82556495	      0.02002751	      0.19941074	      0.02000021	      0.02000185	      0.30935497	      0.02060379	      0.02000072	      0.02000067	      0.02060379	      0.02060379	      0.69733795	      0.02060379	      0.11463904	      0.14856565	      0.02060379	      0.02060379	      0.00285496	      0.01329715	      0.00420017	     -0.00997769	     -0.00263324	     -0.00067600	     -0.03815167	      0.10695819	     -0.02227878	      0.34647585	      0.14766047	     -0.31005619	     -0.44304002	      3.33988296	      1.45329003	     -1.71339362	      1.67830571	     -0.29438928
      1.09600000	      0.22815530	      0.42940671	      0.04892533	      0.14330306	      0.19707737	      0.61790665	      0.63879584	      0.14991317	      0.02000056	      0.02000127	      0.02038200	      0.02000188	      0.02000456	      0.73383462	      0.02496880	      0.02260046	      0.02000863	      0.02027096	      0.02190943	      0.28775357	      0.83770224	      0.02002827	      0.20151069	      0.02000021	      0.02000183	      0.29895307	      0.02101041	      0.02000072	      0.02000067	      0.02101041	      0.02101041	      0.68549796	      0.02101041	      0.10734710	      0.11492943	      0.02101041	      0.02101041	      0.00284005	      0.01347541	      0.00453913	     -0.00955154	     -0.00275027	     -0.00069965	     -0.03804827	      0.10783240	     -0.02297971	      0.35081645	      0.17733993	     -0.33030723	     -0.44691159	      3.33995322	      1.40034112	     -1.66808622	      1.61696007	     -0.29822841
      1.10000000	      0.25600770	      0.41567710	      0.06839210	      0.16399812	      0.19851484	      0.63061966	      0.62568669	      0.15499810	      0.02000057	      0.02000122	      0.02035895	      0.02000180	      0.02000451	      0.73211861	      0.02513884	      0.02105076	      0.02000843	      0.02033203	      0.02218853	      0.29296464	      0.84998132	      0.02002819	      0.20282769	      0.02000021	      0.02000181	      0.28890083	      0.02116800	      0.02000072	      0.02000068	      0.02116800	      0.02116800	      0.67343435	      0.02116800	      0.10082831	      0.08438982	      0.02116800	      0.02116800	      0.00282257	      0.01362982	      0.00488825	     -0.00911574	     -0.00282192	     -0.00064102	     -0.03790625	      0.10875386	     -0.02366459	      0.35512474	      0.20456132	     -0.34949079	     -0.44974785	      3.33055536	      1.34872016	     -1.62498750	      1.55500794	     -0.29056549
      1.10400000	      0.28532817	      0.40085915	      0.08815734	      0.18501256	      0.19991468	      0.64317563	      0.61216231	      0.16114073	      0.02000057	      0.02000118	      0.02014966	      0.02000172	      0.02000447	      0.72970526	      0.02258320	      0.02020595	      0.02000825	      0.02014392	      0.02070071	      0.29842087	      0.86277059	      0.02002842	      0.20432088	      0.02000020	      0.02000178	      0.27866749	      0.02032762	      0.02000071	      0.02000068	      0.02032762	      0.02032762	      0.66294682	      0.02032762	      0.09413986	      0.05419219	      0.02032762	      0.02032762	      0.00280353	      0.01380571	      0.00524350	     -0.00867804	     -0.00284365	     -0.00050274	     -0.03775065	      0.10963723	     -0.02439805	      0.35938605	      0.23248357	     -0.36892554	     -0.45410642	      3.33115406	      1.29626015	     -1.58403797	      1.49450275	     -0.29389695
      1.10800000	      0.31201751	      0.38851794	      0.10695122	      0.20494721	      0.20138993	      0.65565741	      0.59976733	      0.16618977	      0.02000057	      0.02000114	      0.02045118	      0.02000166	      0.02000444	      0.72734560	      0.02493074	      0.02037696	      0.02000807	      0.02038003	      0.02221892	      0.30409943	      0.87610982	      0.02002924	      0.20495971	      0.02000020	      0.02000176	      0.26873460	      0.02120580	      0.02000071	      0.02000069	      0.02120580	      0.02120580	      0.65160362	      0.02120580	      0.08804594	      0.02848557	      0.02120580	      0.02120580	      0.00277979	      0.01395843	      0.00560240	     -0.00824644	     -0.00281262	     -0.00028706	     -0.03752121	      0.11057934	     -0.02513709	      0.36364666	      0.25776283	     -0.38731811	     -0.45744555	      3.32313694	      1.24552009	     -1.54346900	      1.43418569	     -0.28545737
      1.11200000	      0.33816541	      0.37915093	      0.12547201	      0.22511803	      0.20359206	      0.67021055	      0.59135676	      0.17296932	      0.02000057	      0.02000110	      0.02018726	      0.02000160	      0.02000439	      0.72815989	      0.02308699	      0.02011281	      0.02000788	      0.02018020	      0.02109354	      0.31052657	      0.89196805	      0.02002918	      0.20718992	      0.02000020	      0.02000173	      0.25693162	      0.02050274	      0.02000071	      0.02000069	      0.02050274	      0.02050274	      0.63375870	      0.02050274	      0.08082347	      0.02008684	      0.02050274	      0.02050274	      0.00275295	      0.01413262	      0.00596344	     -0.00782822	     -0.00272786	      0.00000354	     -0.03756616	      0.11186651	     -0.02593969	      0.36928326	      0.28217312	     -0.40591790	     -0.46297429	      3.33104168	      1.19312727	     -1.48580036	      1.37858864	     -0.28548585
      1.11600000	      0.36134146	      0.37303489	      0.14291898	      0.24426383	      0.20608819	      0.68531156	      0.58526822	      0.17913828	      0.02000057	      0.02000107	      0.02013975	      0.02000154	      0.02000434	      0.73040581	      0.02081844	      0.02008281	      0.02000770	      0.02014429	      0.02033553	      0.31715386	      0.90861795	      0.02002951	      0.20914026	      0.02000020	      0.02000171	      0.24493074	      0.02022469	      0.02000071	      0.02000069	      0.02022469	      0.02022469	      0.61304855	      0.02022469	      0.07386160	      0.02003466	      0.02022469	      0.02022469	      0.00272114	      0.01428809	      0.00632553	     -0.00742899	     -0.00259034	      0.00036584	     -0.03765583	      0.11331547	     -0.02672725	      0.37530948	      0.30375533	     -0.42349860	     -0.46781073	      3.33333365	      1.14225658	     -1.42284255	      1.32441464	     -0.27481395
      1.12000000	      0.38576783	      0.36571013	      0.16045941	      0.26361460	      0.20853627	      0.70019584	      0.57896138	      0.18654651	      0.02000056	      0.02000104	      0.02014160	      0.02000150	      0.02000429	      0.73214735	      0.02141214	      0.02007189	      0.02000752	      0.02014725	      0.02044043	      0.32382923	      0.92538743	      0.02003000	      0.21140467	      0.02000019	      0.02000168	      0.23273977	      0.02024209	      0.02000071	      0.02000069	      0.02024209	      0.02024209	      0.59340198	      0.02024209	      0.06671635	      0.02002205	      0.02024209	      0.02024209	      0.00268709	      0.01446798	      0.00668792	     -0.00705189	     -0.00240299	      0.00079600	     -0.03777201	      0.11471584	     -0.02753436	      0.38123442	      0.32589504	     -0.44114158	     -0.47425068	      3.34619997	      1.09134308	     -1.36079381	      1.27255054	     -0.27545037
      1.12400000	      0.40677117	      0.36036758	      0.17673008	      0.28143138	      0.21089086	      0.71432033	      0.57319664	      0.19247300	      0.02000056	      0.02000101	      0.02014123	      0.02000146	      0.02000425	      0.73397263	      0.02097501	      0.02006355	      0.02000736	      0.02014855	      0.02035838	      0.33007168	      0.94110630	      0.02003033	      0.21248781	      0.02000019	      0.02000166	      0.22150733	      0.02022645	      0.02000071	      0.02000069	      0.02022645	      0.02022645	      0.57390416	      0.02022645	      0.06066986	      0.02001659	      0.02022645	      0.02022645	      0.00264951	      0.01461561	      0.00705043	     -0.00669737	     -0.00217057	      0.00129009	     -0.03781470	      0.11608252	     -0.02825507	      0.38672775	      0.34492424	     -0.45720296	     -0.47871283	      3.34429468	      1.04379780	     -1.30323302	      1.22045250	     -0.25923464
      1.12800000	      0.42506553	      0.35653645	      0.19184617	      0.29788671	      0.21314889	      0.72773694	      0.56786832	      0.19730498	      0.02000056	      0.02000099	      0.02014220	      0.02000143	      0.02000421	      0.73579498	      0.02124707	      0.02005702	      0.02000722	      0.02015156	      0.02043742	      0.33592862	      0.95590879	      0.02003051	      0.21262247	      0.02000019	      0.02000165	      0.21106322	      0.02024104	      0.02000071	      0.02000069	      0.02024104	      0.02024104	      0.55460514	      0.02024104	      0.05543243	      0.02001351	      0.02024104	      0.02024104	      0.00261079	      0.01473990	      0.00741368	     -0.00636361	     -0.00189939	      0.00184447	     -0.03779719	      0.11741102	     -0.02889878	      0.39181621	      0.36137796	     -0.47188177	     -0.48168329	      3.33163964	      0.99936401	     -1.24936159	      1.16882402	     -0.23045870
      1.13200000	      0.44612427	      0.35038992	      0.20731183	      0.31491814	      0.21540317	      0.74108494	      0.56223316	      0.20436814	      0.02000056	      0.02000097	      0.02014581	      0.02000139	      0.02000417	      0.73721245	      0.02145088	      0.02005194	      0.02000708	      0.02015751	      0.02053781	      0.34188450	      0.97098761	      0.02003090	      0.21355358	      0.02000019	      0.02000163	      0.19999270	      0.02026709	      0.02000071	      0.02000069	      0.02026709	      0.02026709	      0.53652082	      0.02026709	      0.04969677	      0.02001121	      0.02026709	      0.02026709	      0.00257618	      0.01490915	      0.00777891	     -0.00604787	     -0.00159644	      0.00245554	     -0.03785650	      0.11870232	     -0.02956837	      0.39690420	      0.37950196	     -0.48706576	     -0.48749862	      3.33850672	      0.95476244	     -1.19444979	      1.12138435	     -0.22272976
      1.13600000	      0.46866629	      0.34286124	      0.22268652	      0.33203306	      0.21761996	      0.75429408	      0.55658719	      0.21289021	      0.02000056	      0.02000095	      0.02031556	      0.02000136	      0.02000413	      0.73833685	      0.02309211	      0.02005291	      0.02000695	      0.02034846	      0.02159583	      0.34785853	      0.98605780	      0.02003183	      0.21486489	      0.02000019	      0.02000161	      0.18856841	      0.02079791	      0.02000070	      0.02000069	      0.02079791	      0.02079791	      0.51935449	      0.02079791	      0.04398250	      0.02000947	      0.02079791	      0.02079791	      0.00254685	      0.01510767	      0.00814762	     -0.00574796	     -0.00126849	      0.00311904	     -0.03795922	      0.11996800	     -0.03023108	      0.40192575	      0.39826069	     -0.50229867	     -0.49516820	      3.35770080	      0.91122797	     -1.13931742	      1.07765984	     -0.22820242
      1.14000000	      0.48786944	      0.33672604	      0.23556617	      0.34705451	      0.22057257	      0.76852611	      0.55269570	      0.21928111	      0.02000056	      0.02000093	      0.02035525	      0.02000133	      0.02000409	      0.73873238	      0.02313585	      0.02007041	      0.02000691	      0.02037666	      0.02171256	      0.35651910	      0.99732963	      0.02003342	      0.21537707	      0.02000019	      0.02000159	      0.17799574	      0.02085739	      0.02000070	      0.02000069	      0.02085739	      0.02085739	      0.50152715	      0.02085739	      0.03934002	      0.02000830	      0.02085739	      0.02085739	      0.00252161	      0.01527596	      0.00852130	     -0.00546301	     -0.00092162	      0.00382966	     -0.03782957	      0.12171129	     -0.03116962	      0.40737903	      0.41409744	     -0.51691765	     -0.50080446	      3.36276671	      0.87208669	     -1.08784973	      1.03486815	     -0.21737779
      1.14400000	      0.50855517	      0.32694754	      0.24493197	      0.36094454	      0.22610061	      0.78849092	      0.55241837	      0.22498928	      0.02000055	      0.02000090	      0.02039422	      0.02000130	      0.02000399	      0.73554009	      0.02327965	      0.02004902	      0.02000653	      0.02052554	      0.02210560	      0.37552152	      0.99966554	      0.02003298	      0.21745436	      0.02000018	      0.02000157	      0.16696870	      0.02106414	      0.02000069	      0.02000068	      0.02106414	      0.02106414	      0.48282825	      0.02106414	      0.03513968	      0.02000722	      0.02106414	      0.02106414	      0.00250415	      0.01547589	      0.00890131	     -0.00519332	     -0.00056135	      0.00458098	     -0.03719755	      0.12506891	     -0.03331727	      0.41560105	      0.43121477	     -0.53496123	     -0.50838586	      3.38075548	      0.83450055	     -1.03613721	      0.99630709	     -0.22064604
      1.14800000	      0.52630970	      0.31896705	      0.25249662	      0.37310116	      0.23198469	      0.80881095	      0.55335596	      0.22913635	      0.02000054	      0.02000088	      0.02018075	      0.02000127	      0.02000388	      0.73239076	      0.02195667	      0.02002822	      0.02000608	      0.02030038	      0.02132199	      0.39550519	      0.99995256	      0.02003000	      0.21866387	      0.02000018	      0.02000155	      0.15663685	      0.02056416	      0.02000069	      0.02000068	      0.02056416	      0.02056416	      0.46344971	      0.02056416	      0.03083078	      0.02000642	      0.02056416	      0.02056416	      0.00249261	      0.01564862	      0.00928886	     -0.00493952	     -0.00019310	      0.00536553	     -0.03644054	      0.12866201	     -0.03552428	      0.42389805	      0.44559912	     -0.55202394	     -0.51394448	      3.38526519	      0.80143797	     -0.98735170	      0.95907382	     -0.20872468
      1.15200000	      0.54590735	      0.30966905	      0.25985876	      0.38541108	      0.23812079	      0.82979207	      0.55473619	      0.23476295	      0.02000053	      0.02000086	      0.02015162	      0.02000123	      0.02000378	      0.72910830	      0.02138474	      0.02002374	      0.02000577	      0.02028863	      0.02111476	      0.41632208	      0.99997058	      0.02002924	      0.22037128	      0.02000018	      0.02000152	      0.14568211	      0.02046184	      0.02000068	      0.02000068	      0.02046184	      0.02046184	      0.44435928	      0.02046184	      0.02694252	      0.02000573	      0.02046184	      0.02046184	      0.00249005	      0.01585292	      0.00968481	     -0.00470157	      0.00017759	      0.00617484	     -0.03570707	      0.13240303	     -0.03779522	      0.43250764	      0.46088972	     -0.56960853	     -0.52132661	      3.40187790	      0.77010879	     -0.93728774	      0.92616169	     -0.21051247
