# Supplementary material for: Hindlimb kinematics, kinetics and muscle dynamics during sit-to-stand and sit-to-walk transitions in emus (Dromaius novaehollandiae)
Source: J Exp Biol. 2024 Dec 2;227(24):jeb247519. doi: 10.1242/jeb.247519 (PMC11708823; doi:10.1242/jeb.247519)
Supplement: Dataset 1. [file jexbio-227-247519-Dataset1.zip › Dataset1/DataS1/Static Simulation/sts_exemplar_trial_STO_plus5TSL/emu_osimm_tuneTSL_scaledR_STO_plus5TSL_sts_controls.xml]

<?xml version="1.0" encoding="UTF-8" ?>
<OpenSimDocument Version="40500">
	<ControlSet name="Control Set">
		<objects>
			<ControlLinear name="IC_r">
				<is_model_control>true</is_model_control>
				<extrapolate>true</extrapolate>
				<default_min>0.02</default_min>
				<default_max>1</default_max>
				<filter_on>false</filter_on>
				<use_steps>false</use_steps>
				<x_nodes>
					<ControlLinearNode>
						<t>0</t>
						<value>0.99999807605872493</value>
					</ControlLinearNode>
					<ControlLinearNode>
						<t>0.0040000000000000001</t>
						<value>0.99999807414783326</value>
					</ControlLinearNode>
					<ControlLinearNode>
						<t>0.0080000000000000002</t>
						<value>0.9999980741553699</value>
					</ControlLinearNode>
					<ControlLinearNode>
						<t>0.012</t>
						<value>0.99999807731438617</value>
					</ControlLinearNode>
					<ControlLinearNode>
						<t>0.016</t>
						<value>0.99999808287802205</value>
					</ControlLinearNode>
					<ControlLinearNode>
						<t>0.02</t>
						<value>0.99999809066982537</value>
					</ControlLinearNode>
					<ControlLinearNode>
						<t>0.024</t>
						<value>0.9999981005062446</value>
					</ControlLinearNode>
					<ControlLinearNode>
						<t>0.028000000000000001</t>
						<value>0.9999981071866596</value>
					</ControlLinearNode>
					<ControlLinearNode>
						<t>0.032000000000000001</t>
						<value>0.99999812090705154</value>
					</ControlLinearNode>
					<ControlLinearNode>
						<t>0.035999999999999997</t>
						<value>0.99999813579554675</value>
					</ControlLinearNode>
					<ControlLinearNode>
						<t>0.040000000000000001</t>
						<value>0.99999815195882158</value>
					</ControlLinearNode>
					<ControlLinearNode>
						<t>0.043999999999999997</t>
						<value>0.99999816918831952</value>
					</ControlLinearNode>
					<ControlLinearNode>
						<t>0.048000000000000001</t>
						<value>0.99999818734622237</value>
					</ControlLinearNode>
					<ControlLinearNode>
						<t>0.051999999999999998</t>
						<value>0.99999820634350789</value>
					</ControlLinearNode>
					<ControlLinearNode>
						<t>0.056000000000000001</t>
						<value>0.99999822444394437</value>
					</ControlLinearNode>
					<ControlLinearNode>
						<t>0.059999999999999998</t>
						<value>0.99999824518755509</value>
					</ControlLinearNode>
					<ControlLinearNode>
						<t>0.064000000000000001</t>
						<value>0.99999826705326711</value>
					</ControlLinearNode>
					<ControlLinearNode>
						<t>0.068000000000000005</t>
						<value>0.99999828898853516</value>
					</ControlLinearNode>
					<ControlLinearNode>
						<t>0.071999999999999995</t>
						<value>0.99999831155981478</value>
					</ControlLinearNode>
					<ControlLinearNode>
						<t>0.075999999999999998</t>
						<value>0.99999833472472299</value>
					</ControlLinearNode>
					<ControlLinearNode>
						<t>0.080000000000000002</t>
						<value>0.9999983567178683</value>
					</ControlLinearNode>
					<ControlLinearNode>
						<t>0.084000000000000005</t>
						<value>0.99999838116511208</value>
					</ControlLinearNode>
					<ControlLinearNode>
						<t>0.087999999999999995</t>
						<value>0.99999840600431922</value>
					</ControlLinearNode>
					<ControlLinearNode>
						<t>0.091999999999999998</t>
						<value>0.99999842999182331</value>
					</ControlLinearNode>
					<ControlLinearNode>
						<t>0.096000000000000002</t>
						<value>0.99999750607239857</value>
					</ControlLinearNode>
					<ControlLinearNode>
						<t>0.10000000000000001</t>
						<value>0.99999757600375683</value>
					</ControlLinearNode>
					<ControlLinearNode>
						<t>0.104</t>
						<value>0.99999764335089247</value>
					</ControlLinearNode>
					<ControlLinearNode>
						<t>0.108</t>
						<value>0.9999977091445007</value>
					</ControlLinearNode>
					<ControlLinearNode>
						<t>0.112</t>
						<value>0.9999977730504136</value>
					</ControlLinearNode>
					<ControlLinearNode>
						<t>0.11600000000000001</t>
						<value>0.99999783773539974</value>
					</ControlLinearNode>
					<ControlLinearNode>
						<t>0.12</t>
						<value>0.99999789984956189</value>
					</ControlLinearNode>
					<ControlLinearNode>
						<t>0.124</t>
						<value>0.99999795594651342</value>
					</ControlLinearNode>
					<ControlLinearNode>
						<t>0.128</t>
						<value>0.99999800888921297</value>
					</ControlLinearNode>
					<ControlLinearNode>
						<t>0.13200000000000001</t>
						<value>0.99999805919281881</value>
					</ControlLinearNode>
					<ControlLinearNode>
						<t>0.13600000000000001</t>
						<value>0.99999810660010857</value>
					</ControlLinearNode>
					<ControlLinearNode>
						<t>0.14000000000000001</t>
						<value>0.99999815160934558</value>
					</ControlLinearNode>
					<ControlLinearNode>
						<t>0.14399999999999999</t>
						<value>0.99999819319315064</value>
					</ControlLinearNode>
					<ControlLinearNode>
						<t>0.14799999999999999</t>
						<value>0.99999823136750565</value>
					</ControlLinearNode>
					<ControlLinearNode>
						<t>0.152</t>
						<value>0.99999826717120932</value>
					</ControlLinearNode>
					<ControlLinearNode>
						<t>0.156</t>
						<value>0.99999829850797384</value>
					</ControlLinearNode>
					<ControlLinearNode>
						<t>0.16</t>
						<value>0.99999832428458668</value>
					</ControlLinearNode>
					<ControlLinearNode>
						<t>0.16400000000000001</t>
						<value>0.99999834497602358</value>
					</ControlLinearNode>
					<ControlLinearNode>
						<t>0.16800000000000001</t>
						<value>0.99999835961415084</value>
					</ControlLinearNode>
					<ControlLinearNode>
						<t>0.17199999999999999</t>
						<value>0.99999837050206886</value>
					</ControlLinearNode>
					<ControlLinearNode>
						<t>0.17599999999999999</t>
						<value>0.99999837497741684</value>
					</ControlLinearNode>
					<ControlLinearNode>
						<t>0.17999999999999999</t>
						<value>0.99999837815105752</value>
					</ControlLinearNode>
					<ControlLinearNode>
						<t>0.184</t>
						<value>0.99999837647601575</value>
					</ControlLinearNode>
					<ControlLinearNode>
						<t>0.188</t>
						<value>0.99999836885029525</value>
					</ControlLinearNode>
					<ControlLinearNode>
						<t>0.192</t>
						<value>0.99999835562459405</value>
					</ControlLinearNode>
					<ControlLinearNode>
						<t>0.19600000000000001</t>
						<value>0.99999833610172595</value>
					</ControlLinearNode>
					<ControlLinearNode>
						<t>0.20000000000000001</t>
						<value>0.99999830968200842</value>
					</ControlLinearNode>
					<ControlLinearNode>
						<t>0.20399999999999999</t>
						<value>0.99999827951645903</value>
					</ControlLinearNode>
					<ControlLinearNode>
						<t>0.20799999999999999</t>
						<value>0.99999824430962059</value>
					</ControlLinearNode>
					<ControlLinearNode>
						<t>0.21199999999999999</t>
						<value>0.99999865006807231</value>
					</ControlLinearNode>
					<ControlLinearNode>
						<t>0.216</t>
						<value>0.9999986176291773</value>
					</ControlLinearNode>
					<ControlLinearNode>
						<t>0.22</t>
						<value>0.99999857150675153</value>
					</ControlLinearNode>
					<ControlLinearNode>
						<t>0.224</t>
						<value>0.99999851304903697</value>
					</ControlLinearNode>
					<ControlLinearNode>
						<t>0.22800000000000001</t>
						<value>0.99999845159915779</value>
					</ControlLinearNode>
					<ControlLinearNode>
						<t>0.23200000000000001</t>
						<value>0.99999838261000162</value>
					</ControlLinearNode>
					<ControlLinearNode>
						<t>0.23599999999999999</t>
						<value>0.99999830221760078</value>
					</ControlLinearNode>
					<ControlLinearNode>
						<t>0.23999999999999999</t>
						<value>0.99999821587729765</value>
					</ControlLinearNode>
					<ControlLinearNode>
						<t>0.24399999999999999</t>
						<value>0.99999812739668736</value>
					</ControlLinearNode>
					<ControlLinearNode>
						<t>0.248</t>
						<value>0.99999803580144164</value>
					</ControlLinearNode>
					<ControlLinearNode>
						<t>0.252</t>
						<value>0.99999794362337957</value>
					</ControlLinearNode>
					<ControlLinearNode>
						<t>0.25600000000000001</t>
						<value>0.99999784986859541</value>
					</ControlLinearNode>
					<ControlLinearNode>
						<t>0.26000000000000001</t>
						<value>0.99999775670223368</value>
					</ControlLinearNode>
					<ControlLinearNode>
						<t>0.26400000000000001</t>
						<value>0.99999766091566922</value>
					</ControlLinearNode>
					<ControlLinearNode>
						<t>0.26800000000000002</t>
						<value>0.99999756619433677</value>
					</ControlLinearNode>
					<ControlLinearNode>
						<t>0.27200000000000002</t>
						<value>0.99999746824602509</value>
					</ControlLinearNode>
					<ControlLinearNode>
						<t>0.27600000000000002</t>
						<value>0.99999736930168526</value>
					</ControlLinearNode>
					<ControlLinearNode>
						<t>0.28000000000000003</t>
						<value>0.99999726458175398</value>
					</ControlLinearNode>
					<ControlLinearNode>
						<t>0.28399999999999997</t>
						<value>0.99999716014290407</value>
					</ControlLinearNode>
					<ControlLinearNode>
						<t>0.28799999999999998</t>
						<value>0.99999705496883151</value>
					</ControlLinearNode>
					<ControlLinearNode>
						<t>0.29199999999999998</t>
						<value>0.99999693786976296</value>
					</ControlLinearNode>
					<ControlLinearNode>
						<t>0.29599999999999999</t>
						<value>0.99999679868530367</value>
					</ControlLinearNode>
					<ControlLinearNode>
						<t>0.29999999999999999</t>
						<value>0.9999966346519723</value>
					</ControlLinearNode>
					<ControlLinearNode>
						<t>0.30399999999999999</t>
						<value>0.99999643461551846</value>
					</ControlLinearNode>
					<ControlLinearNode>
						<t>0.308</t>
						<value>0.99999618366197207</value>
					</ControlLinearNode>
					<ControlLinearNode>
						<t>0.312</t>
						<value>0.99999566801689721</value>
					</ControlLinearNode>
					<ControlLinearNode>
						<t>0.316</t>
						<value>0.99999555790990458</value>
					</ControlLinearNode>
					<ControlLinearNode>
						<t>0.32000000000000001</t>
						<value>0.99999544481301683</value>
					</ControlLinearNode>
					<ControlLinearNode>
						<t>0.32400000000000001</t>
						<value>0.99999530760346167</value>
					</ControlLinearNode>
					<ControlLinearNode>
						<t>0.32800000000000001</t>
						<value>0.99999512453601114</value>
					</ControlLinearNode>
					<ControlLinearNode>
						<t>0.33200000000000002</t>
						<value>0.99999486117514047</value>
					</ControlLinearNode>
					<ControlLinearNode>
						<t>0.33600000000000002</t>
						<value>0.99999461275739621</value>
					</ControlLinearNode>
					<ControlLinearNode>
						<t>0.34000000000000002</t>
						<value>0.9999942655168087</value>
					</ControlLinearNode>
					<ControlLinearNode>
						<t>0.34399999999999997</t>
						<value>0.99996427716405245</value>
					</ControlLinearNode>
					<ControlLinearNode>
						<t>0.34799999999999998</t>
						<value>0.99994954766807598</value>
					</ControlLinearNode>
					<ControlLinearNode>
						<t>0.35199999999999998</t>
						<value>0.99988171373646628</value>
					</ControlLinearNode>
					<ControlLinearNode>
						<t>0.35599999999999998</t>
						<value>0.99977454963728984</value>
					</ControlLinearNode>
					<ControlLinearNode>
						<t>0.35999999999999999</t>
						<value>0.99251369853920068</value>
					</ControlLinearNode>
					<ControlLinearNode>
						<t>0.36399999999999999</t>
						<value>0.98603158473551655</value>
					</ControlLinearNode>
					<ControlLinearNode>
						<t>0.36799999999999999</t>
						<value>0.9772311123533125</value>
					</ControlLinearNode>
					<ControlLinearNode>
						<t>0.372</t>
						<value>0.9702152983406952</value>
					</ControlLinearNode>
					<ControlLinearNode>
						<t>0.376</t>
						<value>0.96318788341630146</value>
					</ControlLinearNode>
					<ControlLinearNode>
						<t>0.38</t>
						<value>0.95666035625426893</value>
					</ControlLinearNode>
					<ControlLinearNode>
						<t>0.38400000000000001</t>
						<value>0.95094085967272912</value>
					</ControlLinearNode>
					<ControlLinearNode>
						<t>0.38800000000000001</t>
						<value>0.94117741242333086</value>
					</ControlLinearNode>
					<ControlLinearNode>
						<t>0.39200000000000002</t>
						<value>0.79618380508072983</value>
					</ControlLinearNode>
					<ControlLinearNode>
						<t>0.39600000000000002</t>
						<value>0.7854868460204536</value>
					</ControlLinearNode>
					<ControlLinearNode>
						<t>0.40000000000000002</t>
						<value>0.7757417172897707</value>
					</ControlLinearNode>
					<ControlLinearNode>
						<t>0.40400000000000003</t>
						<value>0.77182157222757031</value>
					</ControlLinearNode>
					<ControlLinearNode>
						<t>0.40799999999999997</t>
						<value>0.77004642417282765</value>
					</ControlLinearNode>
					<ControlLinearNode>
						<t>0.41199999999999998</t>
						<value>0.76873431595330555</value>
					</ControlLinearNode>
					<ControlLinearNode>
						<t>0.41599999999999998</t>
						<value>0.77176223875043581</value>
					</ControlLinearNode>
					<ControlLinearNode>
						<t>0.41999999999999998</t>
						<value>0.77608923733780155</value>
					</ControlLinearNode>
					<ControlLinearNode>
						<t>0.42399999999999999</t>
						<value>0.78392267863041021</value>
					</ControlLinearNode>
					<ControlLinearNode>
						<t>0.42799999999999999</t>
						<value>0.79621649518406423</value>
					</ControlLinearNode>
					<ControlLinearNode>
						<t>0.432</t>
						<value>0.81491678658492384</value>
					</ControlLinearNode>
					<ControlLinearNode>
						<t>0.436</t>
						<value>0.83384123778345154</value>
					</ControlLinearNode>
					<ControlLinearNode>
						<t>0.44</t>
						<value>0.8578744540914095</value>
					</ControlLinearNode>
					<ControlLinearNode>
						<t>0.44400000000000001</t>
						<value>0.88217723436877693</value>
					</ControlLinearNode>
					<ControlLinearNode>
						<t>0.44800000000000001</t>
						<value>0.89340740171399202</value>
					</ControlLinearNode>
					<ControlLinearNode>
						<t>0.45200000000000001</t>
						<value>0.9087783408575566</value>
					</ControlLinearNode>
					<ControlLinearNode>
						<t>0.45600000000000002</t>
						<value>0.92935218602597935</value>
					</ControlLinearNode>
					<ControlLinearNode>
						<t>0.46000000000000002</t>
						<value>0.95783798025152089</value>
					</ControlLinearNode>
					<ControlLinearNode>
						<t>0.46400000000000002</t>
						<value>0.9913824323595164</value>
					</ControlLinearNode>
					<ControlLinearNode>
						<t>0.46800000000000003</t>
						<value>0.99998433967620337</value>
					</ControlLinearNode>
					<ControlLinearNode>
						<t>0.47199999999999998</t>
						<value>0.99999060812832707</value>
					</ControlLinearNode>
					<ControlLinearNode>
						<t>0.47599999999999998</t>
						<value>0.99999310950372833</value>
					</ControlLinearNode>
					<ControlLinearNode>
						<t>0.47999999999999998</t>
						<value>0.99999462198167444</value>
					</ControlLinearNode>
					<ControlLinearNode>
						<t>0.48399999999999999</t>
						<value>0.9999956189522391</value>
					</ControlLinearNode>
					<ControlLinearNode>
						<t>0.48799999999999999</t>
						<value>0.99999631301823766</value>
					</ControlLinearNode>
					<ControlLinearNode>
						<t>0.49199999999999999</t>
						<value>0.99999683418356344</value>
					</ControlLinearNode>
					<ControlLinearNode>
						<t>0.496</t>
						<value>0.99999718096304901</value>
					</ControlLinearNode>
					<ControlLinearNode>
						<t>0.5</t>
						<value>0.99999743826340826</value>
					</ControlLinearNode>
					<ControlLinearNode>
						<t>0.504</t>
						<value>0.99999769929945481</value>
					</ControlLinearNode>
					<ControlLinearNode>
						<t>0.50800000000000001</t>
						<value>0.99999784877078002</value>
					</ControlLinearNode>
					<ControlLinearNode>
						<t>0.51200000000000001</t>
						<value>0.99999797366568199</value>
					</ControlLinearNode>
					<ControlLinearNode>
						<t>0.51600000000000001</t>
						<value>0.99999807718049005</value>
					</ControlLinearNode>
					<ControlLinearNode>
						<t>0.52000000000000002</t>
						<value>0.99999816146249898</value>
					</ControlLinearNode>
					<ControlLinearNode>
						<t>0.52400000000000002</t>
						<value>0.99999823726578674</value>
					</ControlLinearNode>
					<ControlLinearNode>
						<t>0.52800000000000002</t>
						<value>0.99999831290386376</value>
					</ControlLinearNode>
					<ControlLinearNode>
						<t>0.53200000000000003</t>
						<value>0.9999983460254348</value>
					</ControlLinearNode>
					<ControlLinearNode>
						<t>0.53600000000000003</t>
						<value>0.99999837607110598</value>
					</ControlLinearNode>
					<ControlLinearNode>
						<t>0.54000000000000004</t>
						<value>0.99999839496162024</value>
					</ControlLinearNode>
					<ControlLinearNode>
						<t>0.54400000000000004</t>
						<value>0.99999840617722158</value>
					</ControlLinearNode>
					<ControlLinearNode>
						<t>0.54800000000000004</t>
						<value>0.99999840882817481</value>
					</ControlLinearNode>
					<ControlLinearNode>
						<t>0.55200000000000005</t>
						<value>0.99999840297836906</value>
					</ControlLinearNode>
					<ControlLinearNode>
						<t>0.55600000000000005</t>
						<value>0.99999838167062005</value>
					</ControlLinearNode>
					<ControlLinearNode>
						<t>0.56000000000000005</t>
						<value>0.99999843343258754</value>
					</ControlLinearNode>
					<ControlLinearNode>
						<t>0.56399999999999995</t>
						<value>0.9999984043514939</value>
					</ControlLinearNode>
					<ControlLinearNode>
						<t>0.56799999999999995</t>
						<value>0.99999838529924201</value>
					</ControlLinearNode>
					<ControlLinearNode>
						<t>0.57199999999999995</t>
						<value>0.99999837526316271</value>
					</ControlLinearNode>
					<ControlLinearNode>
						<t>0.57599999999999996</t>
						<value>0.99999830602893902</value>
					</ControlLinearNode>
					<ControlLinearNode>
						<t>0.57999999999999996</t>
						<value>0.99999816055562574</value>
					</ControlLinearNode>
					<ControlLinearNode>
						<t>0.58399999999999996</t>
						<value>0.99999803679919219</value>
					</ControlLinearNode>
					<ControlLinearNode>
						<t>0.58799999999999997</t>
						<value>0.99999791558344753</value>
					</ControlLinearNode>
					<ControlLinearNode>
						<t>0.59199999999999997</t>
						<value>0.99999782521325631</value>
					</ControlLinearNode>
					<ControlLinearNode>
						<t>0.59599999999999997</t>
						<value>0.99999770386416476</value>
					</ControlLinearNode>
					<ControlLinearNode>
						<t>0.59999999999999998</t>
						<value>0.99999758208538037</value>
					</ControlLinearNode>
					<ControlLinearNode>
						<t>0.60399999999999998</t>
						<value>0.99999746010329582</value>
					</ControlLinearNode>
					<ControlLinearNode>
						<t>0.60799999999999998</t>
						<value>0.99999734575402954</value>
					</ControlLinearNode>
					<ControlLinearNode>
						<t>0.61199999999999999</t>
						<value>0.99999722579000527</value>
					</ControlLinearNode>
					<ControlLinearNode>
						<t>0.61599999999999999</t>
						<value>0.99999708631806128</value>
					</ControlLinearNode>
					<ControlLinearNode>
						<t>0.62</t>
						<value>0.99999691227775478</value>
					</ControlLinearNode>
					<ControlLinearNode>
						<t>0.624</t>
						<value>0.9999967306117562</value>
					</ControlLinearNode>
					<ControlLinearNode>
						<t>0.628</t>
						<value>0.99999658279650083</value>
					</ControlLinearNode>
					<ControlLinearNode>
						<t>0.63200000000000001</t>
						<value>0.99999648169534761</value>
					</ControlLinearNode>
					<ControlLinearNode>
						<t>0.63600000000000001</t>
						<value>0.9999963445586435</value>
					</ControlLinearNode>
					<ControlLinearNode>
						<t>0.64000000000000001</t>
						<value>0.99999621050624843</value>
					</ControlLinearNode>
					<ControlLinearNode>
						<t>0.64400000000000002</t>
						<value>0.99999605608039999</value>
					</ControlLinearNode>
					<ControlLinearNode>
						<t>0.64800000000000002</t>
						<value>0.99999590757287804</value>
					</ControlLinearNode>
					<ControlLinearNode>
						<t>0.65200000000000002</t>
						<value>0.99999575346856429</value>
					</ControlLinearNode>
					<ControlLinearNode>
						<t>0.65600000000000003</t>
						<value>0.99999304870390981</value>
					</ControlLinearNode>
					<ControlLinearNode>
						<t>0.66000000000000003</t>
						<value>0.99990499173242697</value>
					</ControlLinearNode>
					<ControlLinearNode>
						<t>0.66400000000000003</t>
						<value>0.9530438740756646</value>
					</ControlLinearNode>
					<ControlLinearNode>
						<t>0.66800000000000004</t>
						<value>0.90281602793001126</value>
					</ControlLinearNode>
					<ControlLinearNode>
						<t>0.67200000000000004</t>
						<value>0.85504148730775498</value>
					</ControlLinearNode>
					<ControlLinearNode>
						<t>0.67600000000000005</t>
						<value>0.81081567984209579</value>
					</ControlLinearNode>
					<ControlLinearNode>
						<t>0.68000000000000005</t>
						<value>0.77007692804965133</value>
					</ControlLinearNode>
					<ControlLinearNode>
						<t>0.68400000000000005</t>
						<value>0.73559144727764625</value>
					</ControlLinearNode>
					<ControlLinearNode>
						<t>0.68799999999999994</t>
						<value>0.71016012115406957</value>
					</ControlLinearNode>
					<ControlLinearNode>
						<t>0.69199999999999995</t>
						<value>0.68785330083423024</value>
					</ControlLinearNode>
					<ControlLinearNode>
						<t>0.69599999999999995</t>
						<value>0.66731390660430956</value>
					</ControlLinearNode>
					<ControlLinearNode>
						<t>0.69999999999999996</t>
						<value>0.65059246180564223</value>
					</ControlLinearNode>
					<ControlLinearNode>
						<t>0.70399999999999996</t>
						<value>0.63600106560188563</value>
					</ControlLinearNode>
					<ControlLinearNode>
						<t>0.70799999999999996</t>
						<value>0.62326047782544558</value>
					</ControlLinearNode>
					<ControlLinearNode>
						<t>0.71199999999999997</t>
						<value>0.61157758521058125</value>
					</ControlLinearNode>
					<ControlLinearNode>
						<t>0.71599999999999997</t>
						<value>0.60333180494793293</value>
					</ControlLinearNode>
					<ControlLinearNode>
						<t>0.71999999999999997</t>
						<value>0.59664595167305046</value>
					</ControlLinearNode>
					<ControlLinearNode>
						<t>0.72399999999999998</t>
						<value>0.59160167438705136</value>
					</ControlLinearNode>
					<ControlLinearNode>
						<t>0.72799999999999998</t>
						<value>0.58781305575692611</value>
					</ControlLinearNode>
					<ControlLinearNode>
						<t>0.73199999999999998</t>
						<value>0.58540985085637964</value>
					</ControlLinearNode>
					<ControlLinearNode>
						<t>0.73599999999999999</t>
						<value>0.57601057779903009</value>
					</ControlLinearNode>
					<ControlLinearNode>
						<t>0.73999999999999999</t>
						<value>0.55127676027631833</value>
					</ControlLinearNode>
					<ControlLinearNode>
						<t>0.74399999999999999</t>
						<value>0.52684401686139559</value>
					</ControlLinearNode>
					<ControlLinearNode>
						<t>0.748</t>
						<value>0.50285707795239953</value>
					</ControlLinearNode>
					<ControlLinearNode>
						<t>0.752</t>
						<value>0.47946469314194645</value>
					</ControlLinearNode>
					<ControlLinearNode>
						<t>0.75600000000000001</t>
						<value>0.45642238893228054</value>
					</ControlLinearNode>
					<ControlLinearNode>
						<t>0.76000000000000001</t>
						<value>0.43366608548550878</value>
					</ControlLinearNode>
					<ControlLinearNode>
						<t>0.76400000000000001</t>
						<value>0.41009089087071499</value>
					</ControlLinearNode>
					<ControlLinearNode>
						<t>0.76800000000000002</t>
						<value>0.37907003275169104</value>
					</ControlLinearNode>
					<ControlLinearNode>
						<t>0.77200000000000002</t>
						<value>0.34662474039433516</value>
					</ControlLinearNode>
					<ControlLinearNode>
						<t>0.77600000000000002</t>
						<value>0.31546767186218644</value>
					</ControlLinearNode>
					<ControlLinearNode>
						<t>0.78000000000000003</t>
						<value>0.28504297834175563</value>
					</ControlLinearNode>
					<ControlLinearNode>
						<t>0.78400000000000003</t>
						<value>0.23925217981686303</value>
					</ControlLinearNode>
					<ControlLinearNode>
						<t>0.78800000000000003</t>
						<value>0.1853025146230726</value>
					</ControlLinearNode>
					<ControlLinearNode>
						<t>0.79200000000000004</t>
						<value>0.14165656214535585</value>
					</ControlLinearNode>
					<ControlLinearNode>
						<t>0.79600000000000004</t>
						<value>0.10569890438060529</value>
					</ControlLinearNode>
					<ControlLinearNode>
						<t>0.80000000000000004</t>
						<value>0.070677857831943233</value>
					</ControlLinearNode>
					<ControlLinearNode>
						<t>0.80400000000000005</t>
						<value>0.036580522999379986</value>
					</ControlLinearNode>
					<ControlLinearNode>
						<t>0.80800000000000005</t>
						<value>0.020031303599875025</value>
					</ControlLinearNode>
					<ControlLinearNode>
						<t>0.81200000000000006</t>
						<value>0.020017181591496951</value>
					</ControlLinearNode>
					<ControlLinearNode>
						<t>0.81599999999999995</t>
						<value>0.020010339056100571</value>
					</ControlLinearNode>
					<ControlLinearNode>
						<t>0.81999999999999995</t>
						<value>0.020007247038666659</value>
					</ControlLinearNode>
					<ControlLinearNode>
						<t>0.82399999999999995</t>
						<value>0.020005732822181078</value>
					</ControlLinearNode>
					<ControlLinearNode>
						<t>0.82799999999999996</t>
						<value>0.020004852793219993</value>
					</ControlLinearNode>
					<ControlLinearNode>
						<t>0.83199999999999996</t>
						<value>0.020005234111963806</value>
					</ControlLinearNode>
					<ControlLinearNode>
						<t>0.83599999999999997</t>
						<value>0.020005442619439155</value>
					</ControlLinearNode>
					<ControlLinearNode>
						<t>0.83999999999999997</t>
						<value>0.020005568334588626</value>
					</ControlLinearNode>
					<ControlLinearNode>
						<t>0.84399999999999997</t>
						<value>0.020005727084893711</value>
					</ControlLinearNode>
					<ControlLinearNode>
						<t>0.84799999999999998</t>
						<value>0.02000598775787326</value>
					</ControlLinearNode>
					<ControlLinearNode>
						<t>0.85199999999999998</t>
						<value>0.020006254171032044</value>
					</ControlLinearNode>
					<ControlLinearNode>
						<t>0.85599999999999998</t>
						<value>0.020006576658611323</value>
					</ControlLinearNode>
					<ControlLinearNode>
						<t>0.85999999999999999</t>
						<value>0.020007249708160701</value>
					</ControlLinearNode>
					<ControlLinearNode>
						<t>0.86399999999999999</t>
						<value>0.020007780219860653</value>
					</ControlLinearNode>
					<ControlLinearNode>
						<t>0.86799999999999999</t>
						<value>0.020008855415919201</value>
					</ControlLinearNode>
					<ControlLinearNode>
						<t>0.872</t>
						<value>0.020010188730614508</value>
					</ControlLinearNode>
					<ControlLinearNode>
						<t>0.876</t>
						<value>0.020011007083366582</value>
					</ControlLinearNode>
					<ControlLinearNode>
						<t>0.88</t>
						<value>0.020013973628363761</value>
					</ControlLinearNode>
					<ControlLinearNode>
						<t>0.88400000000000001</t>
						<value>0.020015251417147415</value>
					</ControlLinearNode>
					<ControlLinearNode>
						<t>0.88800000000000001</t>
						<value>0.020020712831622541</value>
					</ControlLinearNode>
					<ControlLinearNode>
						<t>0.89200000000000002</t>
						<value>0.020037261362656617</value>
					</ControlLinearNode>
					<ControlLinearNode>
						<t>0.89600000000000002</t>
						<value>0.020309860997786821</value>
					</ControlLinearNode>
					<ControlLinearNode>
						<t>0.90000000000000002</t>
						<value>0.022272469995718025</value>
					</ControlLinearNode>
					<ControlLinearNode>
						<t>0.90400000000000003</t>
						<value>0.023610206821432268</value>
					</ControlLinearNode>
					<ControlLinearNode>
						<t>0.90800000000000003</t>
						<value>0.025893712502431738</value>
					</ControlLinearNode>
					<ControlLinearNode>
						<t>0.91200000000000003</t>
						<value>0.020008910502006545</value>
					</ControlLinearNode>
					<ControlLinearNode>
						<t>0.91600000000000004</t>
						<value>0.020008634009874883</value>
					</ControlLinearNode>
					<ControlLinearNode>
						<t>0.92000000000000004</t>
						<value>0.020008269889075742</value>
					</ControlLinearNode>
					<ControlLinearNode>
						<t>0.92400000000000004</t>
						<value>0.020007885132208008</value>
					</ControlLinearNode>
					<ControlLinearNode>
						<t>0.92800000000000005</t>
						<value>0.020007518527164155</value>
					</ControlLinearNode>
					<ControlLinearNode>
						<t>0.93200000000000005</t>
						<value>0.020006697902621325</value>
					</ControlLinearNode>
					<ControlLinearNode>
						<t>0.93600000000000005</t>
						<value>0.020006527971855682</value>
					</ControlLinearNode>
					<ControlLinearNode>
						<t>0.93999999999999995</t>
						<value>0.020006188338724609</value>
					</ControlLinearNode>
					<ControlLinearNode>
						<t>0.94399999999999995</t>
						<value>0.020006048626050064</value>
					</ControlLinearNode>
					<ControlLinearNode>
						<t>0.94799999999999995</t>
						<value>0.020005920377076263</value>
					</ControlLinearNode>
					<ControlLinearNode>
						<t>0.95199999999999996</t>
						<value>0.020005801511784868</value>
					</ControlLinearNode>
					<ControlLinearNode>
						<t>0.95599999999999996</t>
						<value>0.020005705240669181</value>
					</ControlLinearNode>
					<ControlLinearNode>
						<t>0.95999999999999996</t>
						<value>0.020005435599352826</value>
					</ControlLinearNode>
					<ControlLinearNode>
						<t>0.96399999999999997</t>
						<value>0.020005409999524482</value>
					</ControlLinearNode>
					<ControlLinearNode>
						<t>0.96799999999999997</t>
						<value>0.020005386577224584</value>
					</ControlLinearNode>
					<ControlLinearNode>
						<t>0.97199999999999998</t>
						<value>0.020005358779291334</value>
					</ControlLinearNode>
					<ControlLinearNode>
						<t>0.97599999999999998</t>
						<value>0.020005350272734816</value>
					</ControlLinearNode>
					<ControlLinearNode>
						<t>0.97999999999999998</t>
						<value>0.020005315394209397</value>
					</ControlLinearNode>
					<ControlLinearNode>
						<t>0.98399999999999999</t>
						<value>0.0200052670303674</value>
					</ControlLinearNode>
					<ControlLinearNode>
						<t>0.98799999999999999</t>
						<value>0.020005386297432808</value>
					</ControlLinearNode>
					<ControlLinearNode>
						<t>0.99199999999999999</t>
						<value>0.020005528341131212</value>
					</ControlLinearNode>
					<ControlLinearNode>
						<t>0.996</t>
						<value>0.020005685223367761</value>
					</ControlLinearNode>
					<ControlLinearNode>
						<t>1</t>
						<value>0.020005832206427675</value>
					</ControlLinearNode>
					<ControlLinearNode>
						<t>1.004</t>
						<value>0.020006004561096396</value>
					</ControlLinearNode>
					<ControlLinearNode>
						<t>1.008</t>
						<value>0.020006297726858222</value>
					</ControlLinearNode>
					<ControlLinearNode>
						<t>1.012</t>
						<value>0.020006739279953507</value>
					</ControlLinearNode>
					<ControlLinearNode>
						<t>1.016</t>
						<value>0.020007330780609619</value>
					</ControlLinearNode>
					<ControlLinearNode>
						<t>1.02</t>
						<value>0.020008114818804528</value>
					</ControlLinearNode>
					<ControlLinearNode>
						<t>1.024</t>
						<value>0.020009188629481631</value>
					</ControlLinearNode>
					<ControlLinearNode>
						<t>1.028</t>
						<value>0.020009964676679398</value>
					</ControlLinearNode>
					<ControlLinearNode>
						<t>1.032</t>
						<value>0.020010974543384529</value>
					</ControlLinearNode>
					<ControlLinearNode>
						<t>1.036</t>
						<value>0.02001149823695569</value>
					</ControlLinearNode>
					<ControlLinearNode>
						<t>1.04</t>
						<value>0.020012115417982188</value>
					</ControlLinearNode>
					<ControlLinearNode>
						<t>1.044</t>
						<value>0.020013080898796103</value>
					</ControlLinearNode>
					<ControlLinearNode>
						<t>1.048</t>
						<value>0.020017678515300796</value>
					</ControlLinearNode>
					<ControlLinearNode>
						<t>1.052</t>
						<value>0.020026706702446911</value>
					</ControlLinearNode>
					<ControlLinearNode>
						<t>1.056</t>
						<value>0.020052459298642172</value>
					</ControlLinearNode>
					<ControlLinearNode>
						<t>1.0600000000000001</t>
						<value>0.02070781395748978</value>
					</ControlLinearNode>
					<ControlLinearNode>
						<t>1.0640000000000001</t>
						<value>0.036992490529628448</value>
					</ControlLinearNode>
					<ControlLinearNode>
						<t>1.0680000000000001</t>
						<value>0.054929439278966111</value>
					</ControlLinearNode>
					<ControlLinearNode>
						<t>1.0720000000000001</t>
						<value>0.071501369572580811</value>
					</ControlLinearNode>
					<ControlLinearNode>
						<t>1.0760000000000001</t>
						<value>0.091634103616467538</value>
					</ControlLinearNode>
					<ControlLinearNode>
						<t>1.0800000000000001</t>
						<value>0.11590106756390674</value>
					</ControlLinearNode>
					<ControlLinearNode>
						<t>1.0840000000000001</t>
						<value>0.14182938303658088</value>
					</ControlLinearNode>
					<ControlLinearNode>
						<t>1.0880000000000001</t>
						<value>0.17043285658818963</value>
					</ControlLinearNode>
					<ControlLinearNode>
						<t>1.0920000000000001</t>
						<value>0.19794933708515888</value>
					</ControlLinearNode>
					<ControlLinearNode>
						<t>1.0960000000000001</t>
						<value>0.22815529861423206</value>
					</ControlLinearNode>
					<ControlLinearNode>
						<t>1.1000000000000001</t>
						<value>0.25600770496212327</value>
					</ControlLinearNode>
					<ControlLinearNode>
						<t>1.1040000000000001</t>
						<value>0.28532817275449629</value>
					</ControlLinearNode>
					<ControlLinearNode>
						<t>1.1080000000000001</t>
						<value>0.31201750560132996</value>
					</ControlLinearNode>
					<ControlLinearNode>
						<t>1.1120000000000001</t>
						<value>0.33816540886891</value>
					</ControlLinearNode>
					<ControlLinearNode>
						<t>1.1160000000000001</t>
						<value>0.36134146444569948</value>
					</ControlLinearNode>
					<ControlLinearNode>
						<t>1.1200000000000001</t>
						<value>0.38576783442772533</value>
					</ControlLinearNode>
					<ControlLinearNode>
						<t>1.1240000000000001</t>
						<value>0.40677116755217096</value>
					</ControlLinearNode>
					<ControlLinearNode>
						<t>1.1279999999999999</t>
						<value>0.42506553373570055</value>
					</ControlLinearNode>
					<ControlLinearNode>
						<t>1.1319999999999999</t>
						<value>0.44612427191901233</value>
					</ControlLinearNode>
					<ControlLinearNode>
						<t>1.1359999999999999</t>
						<value>0.46866628799782151</value>
					</ControlLinearNode>
					<ControlLinearNode>
						<t>1.1399999999999999</t>
						<value>0.48786943554323592</value>
					</ControlLinearNode>
					<ControlLinearNode>
						<t>1.1439999999999999</t>
						<value>0.50855516646944487</value>
					</ControlLinearNode>
					<ControlLinearNode>
						<t>1.1479999999999999</t>
						<value>0.5263096994538119</value>
					</ControlLinearNode>
					<ControlLinearNode>
						<t>1.1519999999999999</t>
						<value>0.54590734598632873</value>
					</ControlLinearNode>
				</x_nodes>
				<min_nodes />
				<max_nodes />
				<kp>100</kp>
				<kv>20</kv>
			</ControlLinear>
			<ControlLinear name="ILPR_r">
				<is_model_control>true</is_model_control>
				<extrapolate>true</extrapolate>
				<default_min>0.02</default_min>
				<default_max>1</default_max>
				<filter_on>false</filter_on>
				<use_steps>false</use_steps>
				<x_nodes>
					<ControlLinearNode>
						<t>0</t>
						<value>0.68680740479866054</value>
					</ControlLinearNode>
					<ControlLinearNode>
						<t>0.0040000000000000001</t>
						<value>0.68512523183254603</value>
					</ControlLinearNode>
					<ControlLinearNode>
						<t>0.0080000000000000002</t>
						<value>0.68454742646574496</value>
					</ControlLinearNode>
					<ControlLinearNode>
						<t>0.012</t>
						<value>0.68527706116650389</value>
					</ControlLinearNode>
					<ControlLinearNode>
						<t>0.016</t>
						<value>0.68720498252662321</value>
					</ControlLinearNode>
					<ControlLinearNode>
						<t>0.02</t>
						<value>0.69042080961876995</value>
					</ControlLinearNode>
					<ControlLinearNode>
						<t>0.024</t>
						<value>0.69492032678676363</value>
					</ControlLinearNode>
					<ControlLinearNode>
						<t>0.028000000000000001</t>
						<value>0.70135003575982002</value>
					</ControlLinearNode>
					<ControlLinearNode>
						<t>0.032000000000000001</t>
						<value>0.70864881005663327</value>
					</ControlLinearNode>
					<ControlLinearNode>
						<t>0.035999999999999997</t>
						<value>0.71701244072924597</value>
					</ControlLinearNode>
					<ControlLinearNode>
						<t>0.040000000000000001</t>
						<value>0.72673029637931441</value>
					</ControlLinearNode>
					<ControlLinearNode>
						<t>0.043999999999999997</t>
						<value>0.73775683585297391</value>
					</ControlLinearNode>
					<ControlLinearNode>
						<t>0.048000000000000001</t>
						<value>0.75000164233672739</value>
					</ControlLinearNode>
					<ControlLinearNode>
						<t>0.051999999999999998</t>
						<value>0.76360015604378617</value>
					</ControlLinearNode>
					<ControlLinearNode>
						<t>0.056000000000000001</t>
						<value>0.77797854762645757</value>
					</ControlLinearNode>
					<ControlLinearNode>
						<t>0.059999999999999998</t>
						<value>0.79407216839637651</value>
					</ControlLinearNode>
					<ControlLinearNode>
						<t>0.064000000000000001</t>
						<value>0.81161060700434418</value>
					</ControlLinearNode>
					<ControlLinearNode>
						<t>0.068000000000000005</t>
						<value>0.83025747771351555</value>
					</ControlLinearNode>
					<ControlLinearNode>
						<t>0.071999999999999995</t>
						<value>0.85020584643767816</value>
					</ControlLinearNode>
					<ControlLinearNode>
						<t>0.075999999999999998</t>
						<value>0.8714519891420589</value>
					</ControlLinearNode>
					<ControlLinearNode>
						<t>0.080000000000000002</t>
						<value>0.89354676729151261</value>
					</ControlLinearNode>
					<ControlLinearNode>
						<t>0.084000000000000005</t>
						<value>0.9176705021137429</value>
					</ControlLinearNode>
					<ControlLinearNode>
						<t>0.087999999999999995</t>
						<value>0.94307813129309959</value>
					</ControlLinearNode>
					<ControlLinearNode>
						<t>0.091999999999999998</t>
						<value>0.96936289751834681</value>
					</ControlLinearNode>
					<ControlLinearNode>
						<t>0.096000000000000002</t>
						<value>0.59219153337557706</value>
					</ControlLinearNode>
					<ControlLinearNode>
						<t>0.10000000000000001</t>
						<value>0.60260396516739578</value>
					</ControlLinearNode>
					<ControlLinearNode>
						<t>0.104</t>
						<value>0.61165623194804331</value>
					</ControlLinearNode>
					<ControlLinearNode>
						<t>0.108</t>
						<value>0.62319216891941687</value>
					</ControlLinearNode>
					<ControlLinearNode>
						<t>0.112</t>
						<value>0.63558141381202782</value>
					</ControlLinearNode>
					<ControlLinearNode>
						<t>0.11600000000000001</t>
						<value>0.64837519146363598</value>
					</ControlLinearNode>
					<ControlLinearNode>
						<t>0.12</t>
						<value>0.65962605764701476</value>
					</ControlLinearNode>
					<ControlLinearNode>
						<t>0.124</t>
						<value>0.68494098683296056</value>
					</ControlLinearNode>
					<ControlLinearNode>
						<t>0.128</t>
						<value>0.71867959084609567</value>
					</ControlLinearNode>
					<ControlLinearNode>
						<t>0.13200000000000001</t>
						<value>0.75169077862277034</value>
					</ControlLinearNode>
					<ControlLinearNode>
						<t>0.13600000000000001</t>
						<value>0.78368898628724226</value>
					</ControlLinearNode>
					<ControlLinearNode>
						<t>0.14000000000000001</t>
						<value>0.8146703024227423</value>
					</ControlLinearNode>
					<ControlLinearNode>
						<t>0.14399999999999999</t>
						<value>0.84457478395119823</value>
					</ControlLinearNode>
					<ControlLinearNode>
						<t>0.14799999999999999</t>
						<value>0.87256414128167792</value>
					</ControlLinearNode>
					<ControlLinearNode>
						<t>0.152</t>
						<value>0.89720659265277036</value>
					</ControlLinearNode>
					<ControlLinearNode>
						<t>0.156</t>
						<value>0.92084690960994131</value>
					</ControlLinearNode>
					<ControlLinearNode>
						<t>0.16</t>
						<value>0.94691916104005913</value>
					</ControlLinearNode>
					<ControlLinearNode>
						<t>0.16400000000000001</t>
						<value>0.96430075283415051</value>
					</ControlLinearNode>
					<ControlLinearNode>
						<t>0.16800000000000001</t>
						<value>0.97825273472423036</value>
					</ControlLinearNode>
					<ControlLinearNode>
						<t>0.17199999999999999</t>
						<value>0.98963583894660001</value>
					</ControlLinearNode>
					<ControlLinearNode>
						<t>0.17599999999999999</t>
						<value>0.99767383559900957</value>
					</ControlLinearNode>
					<ControlLinearNode>
						<t>0.17999999999999999</t>
						<value>0.99971714345585161</value>
					</ControlLinearNode>
					<ControlLinearNode>
						<t>0.184</t>
						<value>0.99993818217607755</value>
					</ControlLinearNode>
					<ControlLinearNode>
						<t>0.188</t>
						<value>0.99993524008004875</value>
					</ControlLinearNode>
					<ControlLinearNode>
						<t>0.192</t>
						<value>0.99987230770455593</value>
					</ControlLinearNode>
					<ControlLinearNode>
						<t>0.19600000000000001</t>
						<value>0.99893853566347102</value>
					</ControlLinearNode>
					<ControlLinearNode>
						<t>0.20000000000000001</t>
						<value>0.99384797120042234</value>
					</ControlLinearNode>
					<ControlLinearNode>
						<t>0.20399999999999999</t>
						<value>0.98267673787505083</value>
					</ControlLinearNode>
					<ControlLinearNode>
						<t>0.20799999999999999</t>
						<value>0.97059044873267397</value>
					</ControlLinearNode>
					<ControlLinearNode>
						<t>0.21199999999999999</t>
						<value>0.99999916331307848</value>
					</ControlLinearNode>
					<ControlLinearNode>
						<t>0.216</t>
						<value>0.99999912034009031</value>
					</ControlLinearNode>
					<ControlLinearNode>
						<t>0.22</t>
						<value>0.99999906831979124</value>
					</ControlLinearNode>
					<ControlLinearNode>
						<t>0.224</t>
						<value>0.99999900394987762</value>
					</ControlLinearNode>
					<ControlLinearNode>
						<t>0.22800000000000001</t>
						<value>0.99999892917008448</value>
					</ControlLinearNode>
					<ControlLinearNode>
						<t>0.23200000000000001</t>
						<value>0.99999884898569802</value>
					</ControlLinearNode>
					<ControlLinearNode>
						<t>0.23599999999999999</t>
						<value>0.99999877518078661</value>
					</ControlLinearNode>
					<ControlLinearNode>
						<t>0.23999999999999999</t>
						<value>0.99999869535003827</value>
					</ControlLinearNode>
					<ControlLinearNode>
						<t>0.24399999999999999</t>
						<value>0.99999861127826872</value>
					</ControlLinearNode>
					<ControlLinearNode>
						<t>0.248</t>
						<value>0.99999851806254803</value>
					</ControlLinearNode>
					<ControlLinearNode>
						<t>0.252</t>
						<value>0.99999842252143256</value>
					</ControlLinearNode>
					<ControlLinearNode>
						<t>0.25600000000000001</t>
						<value>0.99999832475680639</value>
					</ControlLinearNode>
					<ControlLinearNode>
						<t>0.26000000000000001</t>
						<value>0.99999820789342742</value>
					</ControlLinearNode>
					<ControlLinearNode>
						<t>0.26400000000000001</t>
						<value>0.99999808133088242</value>
					</ControlLinearNode>
					<ControlLinearNode>
						<t>0.26800000000000002</t>
						<value>0.99999794591999491</value>
					</ControlLinearNode>
					<ControlLinearNode>
						<t>0.27200000000000002</t>
						<value>0.9999977810640106</value>
					</ControlLinearNode>
					<ControlLinearNode>
						<t>0.27600000000000002</t>
						<value>0.9999975947312062</value>
					</ControlLinearNode>
					<ControlLinearNode>
						<t>0.28000000000000003</t>
						<value>0.99999735569468806</value>
					</ControlLinearNode>
					<ControlLinearNode>
						<t>0.28399999999999997</t>
						<value>0.99999707989466169</value>
					</ControlLinearNode>
					<ControlLinearNode>
						<t>0.28799999999999998</t>
						<value>0.99999671412015645</value>
					</ControlLinearNode>
					<ControlLinearNode>
						<t>0.29199999999999998</t>
						<value>0.9999962439397535</value>
					</ControlLinearNode>
					<ControlLinearNode>
						<t>0.29599999999999999</t>
						<value>0.99999549850218816</value>
					</ControlLinearNode>
					<ControlLinearNode>
						<t>0.29999999999999999</t>
						<value>0.99999435652974866</value>
					</ControlLinearNode>
					<ControlLinearNode>
						<t>0.30399999999999999</t>
						<value>0.99999200447029868</value>
					</ControlLinearNode>
					<ControlLinearNode>
						<t>0.308</t>
						<value>0.99998579851476366</value>
					</ControlLinearNode>
					<ControlLinearNode>
						<t>0.312</t>
						<value>0.99359767998984616</value>
					</ControlLinearNode>
					<ControlLinearNode>
						<t>0.316</t>
						<value>0.97013701653601847</value>
					</ControlLinearNode>
					<ControlLinearNode>
						<t>0.32000000000000001</t>
						<value>0.94420609678190159</value>
					</ControlLinearNode>
					<ControlLinearNode>
						<t>0.32400000000000001</t>
						<value>0.9171030946006673</value>
					</ControlLinearNode>
					<ControlLinearNode>
						<t>0.32800000000000001</t>
						<value>0.88602821451572689</value>
					</ControlLinearNode>
					<ControlLinearNode>
						<t>0.33200000000000002</t>
						<value>0.85299973300565113</value>
					</ControlLinearNode>
					<ControlLinearNode>
						<t>0.33600000000000002</t>
						<value>0.8150869864791489</value>
					</ControlLinearNode>
					<ControlLinearNode>
						<t>0.34000000000000002</t>
						<value>0.77666612304902227</value>
					</ControlLinearNode>
					<ControlLinearNode>
						<t>0.34399999999999997</t>
						<value>0.62241725013281246</value>
					</ControlLinearNode>
					<ControlLinearNode>
						<t>0.34799999999999998</t>
						<value>0.58544405248328435</value>
					</ControlLinearNode>
					<ControlLinearNode>
						<t>0.35199999999999998</t>
						<value>0.54647164472405374</value>
					</ControlLinearNode>
					<ControlLinearNode>
						<t>0.35599999999999998</t>
						<value>0.50665747005190909</value>
					</ControlLinearNode>
					<ControlLinearNode>
						<t>0.35999999999999999</t>
						<value>0.46899775216743284</value>
					</ControlLinearNode>
					<ControlLinearNode>
						<t>0.36399999999999999</t>
						<value>0.42759603666721668</value>
					</ControlLinearNode>
					<ControlLinearNode>
						<t>0.36799999999999999</t>
						<value>0.38742837480747194</value>
					</ControlLinearNode>
					<ControlLinearNode>
						<t>0.372</t>
						<value>0.34532618118742314</value>
					</ControlLinearNode>
					<ControlLinearNode>
						<t>0.376</t>
						<value>0.30360072996038939</value>
					</ControlLinearNode>
					<ControlLinearNode>
						<t>0.38</t>
						<value>0.26212055612174362</value>
					</ControlLinearNode>
					<ControlLinearNode>
						<t>0.38400000000000001</t>
						<value>0.22099049912931137</value>
					</ControlLinearNode>
					<ControlLinearNode>
						<t>0.38800000000000001</t>
						<value>0.18551562717700407</value>
					</ControlLinearNode>
					<ControlLinearNode>
						<t>0.39200000000000002</t>
						<value>0.29458118000903438</value>
					</ControlLinearNode>
					<ControlLinearNode>
						<t>0.39600000000000002</t>
						<value>0.26599937703607884</value>
					</ControlLinearNode>
					<ControlLinearNode>
						<t>0.40000000000000002</t>
						<value>0.24168247852738567</value>
					</ControlLinearNode>
					<ControlLinearNode>
						<t>0.40400000000000003</t>
						<value>0.2193414066119439</value>
					</ControlLinearNode>
					<ControlLinearNode>
						<t>0.40799999999999997</t>
						<value>0.19792463717246814</value>
					</ControlLinearNode>
					<ControlLinearNode>
						<t>0.41199999999999998</t>
						<value>0.18021391460894798</value>
					</ControlLinearNode>
					<ControlLinearNode>
						<t>0.41599999999999998</t>
						<value>0.16087340115196802</value>
					</ControlLinearNode>
					<ControlLinearNode>
						<t>0.41999999999999998</t>
						<value>0.14458628150704755</value>
					</ControlLinearNode>
					<ControlLinearNode>
						<t>0.42399999999999999</t>
						<value>0.12798201051807712</value>
					</ControlLinearNode>
					<ControlLinearNode>
						<t>0.42799999999999999</t>
						<value>0.10962883714680423</value>
					</ControlLinearNode>
					<ControlLinearNode>
						<t>0.432</t>
						<value>0.083722500759488935</value>
					</ControlLinearNode>
					<ControlLinearNode>
						<t>0.436</t>
						<value>0.061113375304023686</value>
					</ControlLinearNode>
					<ControlLinearNode>
						<t>0.44</t>
						<value>0.038648828222093541</value>
					</ControlLinearNode>
					<ControlLinearNode>
						<t>0.44400000000000001</t>
						<value>0.020126251601279042</value>
					</ControlLinearNode>
					<ControlLinearNode>
						<t>0.44800000000000001</t>
						<value>0.020011434819176114</value>
					</ControlLinearNode>
					<ControlLinearNode>
						<t>0.45200000000000001</t>
						<value>0.020006142025790083</value>
					</ControlLinearNode>
					<ControlLinearNode>
						<t>0.45600000000000002</t>
						<value>0.020003220908712382</value>
					</ControlLinearNode>
					<ControlLinearNode>
						<t>0.46000000000000002</t>
						<value>0.020002367676365488</value>
					</ControlLinearNode>
					<ControlLinearNode>
						<t>0.46400000000000002</t>
						<value>0.020001807834720976</value>
					</ControlLinearNode>
					<ControlLinearNode>
						<t>0.46800000000000003</t>
						<value>0.020001638384340343</value>
					</ControlLinearNode>
					<ControlLinearNode>
						<t>0.47199999999999998</t>
						<value>0.020001414896494995</value>
					</ControlLinearNode>
					<ControlLinearNode>
						<t>0.47599999999999998</t>
						<value>0.020001297915046439</value>
					</ControlLinearNode>
					<ControlLinearNode>
						<t>0.47999999999999998</t>
						<value>0.020001224405398914</value>
					</ControlLinearNode>
					<ControlLinearNode>
						<t>0.48399999999999999</t>
						<value>0.020001174462038925</value>
					</ControlLinearNode>
					<ControlLinearNode>
						<t>0.48799999999999999</t>
						<value>0.020001143510014491</value>
					</ControlLinearNode>
					<ControlLinearNode>
						<t>0.49199999999999999</t>
						<value>0.020001114246130512</value>
					</ControlLinearNode>
					<ControlLinearNode>
						<t>0.496</t>
						<value>0.020001109394888018</value>
					</ControlLinearNode>
					<ControlLinearNode>
						<t>0.5</t>
						<value>0.020001119872267919</value>
					</ControlLinearNode>
					<ControlLinearNode>
						<t>0.504</t>
						<value>0.020001141515532086</value>
					</ControlLinearNode>
					<ControlLinearNode>
						<t>0.50800000000000001</t>
						<value>0.020001340575766805</value>
					</ControlLinearNode>
					<ControlLinearNode>
						<t>0.51200000000000001</t>
						<value>0.020001626612497929</value>
					</ControlLinearNode>
					<ControlLinearNode>
						<t>0.51600000000000001</t>
						<value>0.020002099268861769</value>
					</ControlLinearNode>
					<ControlLinearNode>
						<t>0.52000000000000002</t>
						<value>0.020003016318118606</value>
					</ControlLinearNode>
					<ControlLinearNode>
						<t>0.52400000000000002</t>
						<value>0.020005612361590906</value>
					</ControlLinearNode>
					<ControlLinearNode>
						<t>0.52800000000000002</t>
						<value>0.020028853301738016</value>
					</ControlLinearNode>
					<ControlLinearNode>
						<t>0.53200000000000003</t>
						<value>0.025407245360775724</value>
					</ControlLinearNode>
					<ControlLinearNode>
						<t>0.53600000000000003</t>
						<value>0.04553609760756356</value>
					</ControlLinearNode>
					<ControlLinearNode>
						<t>0.54000000000000004</t>
						<value>0.064990075526053889</value>
					</ControlLinearNode>
					<ControlLinearNode>
						<t>0.54400000000000004</t>
						<value>0.082644559521907607</value>
					</ControlLinearNode>
					<ControlLinearNode>
						<t>0.54800000000000004</t>
						<value>0.097929514035879836</value>
					</ControlLinearNode>
					<ControlLinearNode>
						<t>0.55200000000000005</t>
						<value>0.10566967614799488</value>
					</ControlLinearNode>
					<ControlLinearNode>
						<t>0.55600000000000005</t>
						<value>0.10017828596860394</value>
					</ControlLinearNode>
					<ControlLinearNode>
						<t>0.56000000000000005</t>
						<value>0.087664886336603798</value>
					</ControlLinearNode>
					<ControlLinearNode>
						<t>0.56399999999999995</t>
						<value>0.076233837955381079</value>
					</ControlLinearNode>
					<ControlLinearNode>
						<t>0.56799999999999995</t>
						<value>0.11619198793605263</value>
					</ControlLinearNode>
					<ControlLinearNode>
						<t>0.57199999999999995</t>
						<value>0.19793283079660551</value>
					</ControlLinearNode>
					<ControlLinearNode>
						<t>0.57599999999999996</t>
						<value>0.28429401141294453</value>
					</ControlLinearNode>
					<ControlLinearNode>
						<t>0.57999999999999996</t>
						<value>0.39423167658771002</value>
					</ControlLinearNode>
					<ControlLinearNode>
						<t>0.58399999999999996</t>
						<value>0.45536970911534369</value>
					</ControlLinearNode>
					<ControlLinearNode>
						<t>0.58799999999999997</t>
						<value>0.51741853391491566</value>
					</ControlLinearNode>
					<ControlLinearNode>
						<t>0.59199999999999997</t>
						<value>0.5856614081024959</value>
					</ControlLinearNode>
					<ControlLinearNode>
						<t>0.59599999999999997</t>
						<value>0.64451746252928233</value>
					</ControlLinearNode>
					<ControlLinearNode>
						<t>0.59999999999999998</t>
						<value>0.70291087170679967</value>
					</ControlLinearNode>
					<ControlLinearNode>
						<t>0.60399999999999998</t>
						<value>0.75874705025557609</value>
					</ControlLinearNode>
					<ControlLinearNode>
						<t>0.60799999999999998</t>
						<value>0.81317650544392972</value>
					</ControlLinearNode>
					<ControlLinearNode>
						<t>0.61199999999999999</t>
						<value>0.8606906851125885</value>
					</ControlLinearNode>
					<ControlLinearNode>
						<t>0.61599999999999999</t>
						<value>0.90342915166203641</value>
					</ControlLinearNode>
					<ControlLinearNode>
						<t>0.62</t>
						<value>0.94396380831053106</value>
					</ControlLinearNode>
					<ControlLinearNode>
						<t>0.624</t>
						<value>0.98024773471867654</value>
					</ControlLinearNode>
					<ControlLinearNode>
						<t>0.628</t>
						<value>0.9999787792698871</value>
					</ControlLinearNode>
					<ControlLinearNode>
						<t>0.63200000000000001</t>
						<value>0.99999344173300675</value>
					</ControlLinearNode>
					<ControlLinearNode>
						<t>0.63600000000000001</t>
						<value>0.9999958188806034</value>
					</ControlLinearNode>
					<ControlLinearNode>
						<t>0.64000000000000001</t>
						<value>0.99999686552447098</value>
					</ControlLinearNode>
					<ControlLinearNode>
						<t>0.64400000000000002</t>
						<value>0.99999740687648908</value>
					</ControlLinearNode>
					<ControlLinearNode>
						<t>0.64800000000000002</t>
						<value>0.99999774538146258</value>
					</ControlLinearNode>
					<ControlLinearNode>
						<t>0.65200000000000002</t>
						<value>0.99999803020898237</value>
					</ControlLinearNode>
					<ControlLinearNode>
						<t>0.65600000000000003</t>
						<value>0.99999783320531377</value>
					</ControlLinearNode>
					<ControlLinearNode>
						<t>0.66000000000000003</t>
						<value>0.99999694297799369</value>
					</ControlLinearNode>
					<ControlLinearNode>
						<t>0.66400000000000003</t>
						<value>0.99999618595317552</value>
					</ControlLinearNode>
					<ControlLinearNode>
						<t>0.66800000000000004</t>
						<value>0.99999541290855731</value>
					</ControlLinearNode>
					<ControlLinearNode>
						<t>0.67200000000000004</t>
						<value>0.99999363997455049</value>
					</ControlLinearNode>
					<ControlLinearNode>
						<t>0.67600000000000005</t>
						<value>0.99998964583411698</value>
					</ControlLinearNode>
					<ControlLinearNode>
						<t>0.68000000000000005</t>
						<value>0.99997523787125542</value>
					</ControlLinearNode>
					<ControlLinearNode>
						<t>0.68400000000000005</t>
						<value>0.99527564233092458</value>
					</ControlLinearNode>
					<ControlLinearNode>
						<t>0.68799999999999994</t>
						<value>0.9821048400447997</value>
					</ControlLinearNode>
					<ControlLinearNode>
						<t>0.69199999999999995</t>
						<value>0.96892281961082594</value>
					</ControlLinearNode>
					<ControlLinearNode>
						<t>0.69599999999999995</t>
						<value>0.95806281852024766</value>
					</ControlLinearNode>
					<ControlLinearNode>
						<t>0.69999999999999996</t>
						<value>0.94586024804128066</value>
					</ControlLinearNode>
					<ControlLinearNode>
						<t>0.70399999999999996</t>
						<value>0.93439871222122428</value>
					</ControlLinearNode>
					<ControlLinearNode>
						<t>0.70799999999999996</t>
						<value>0.92354267510580146</value>
					</ControlLinearNode>
					<ControlLinearNode>
						<t>0.71199999999999997</t>
						<value>0.91506199512173669</value>
					</ControlLinearNode>
					<ControlLinearNode>
						<t>0.71599999999999997</t>
						<value>0.9058435133965379</value>
					</ControlLinearNode>
					<ControlLinearNode>
						<t>0.71999999999999997</t>
						<value>0.89801501830512021</value>
					</ControlLinearNode>
					<ControlLinearNode>
						<t>0.72399999999999998</t>
						<value>0.89089395737062427</value>
					</ControlLinearNode>
					<ControlLinearNode>
						<t>0.72799999999999998</t>
						<value>0.88462069343134431</value>
					</ControlLinearNode>
					<ControlLinearNode>
						<t>0.73199999999999998</t>
						<value>0.87915043281380012</value>
					</ControlLinearNode>
					<ControlLinearNode>
						<t>0.73599999999999999</t>
						<value>0.86483256568982536</value>
					</ControlLinearNode>
					<ControlLinearNode>
						<t>0.73999999999999999</t>
						<value>0.84332177935491914</value>
					</ControlLinearNode>
					<ControlLinearNode>
						<t>0.74399999999999999</t>
						<value>0.82137536248327481</value>
					</ControlLinearNode>
					<ControlLinearNode>
						<t>0.748</t>
						<value>0.7988195810782015</value>
					</ControlLinearNode>
					<ControlLinearNode>
						<t>0.752</t>
						<value>0.77619280925502521</value>
					</ControlLinearNode>
					<ControlLinearNode>
						<t>0.75600000000000001</t>
						<value>0.75474013412292384</value>
					</ControlLinearNode>
					<ControlLinearNode>
						<t>0.76000000000000001</t>
						<value>0.74483141019381305</value>
					</ControlLinearNode>
					<ControlLinearNode>
						<t>0.76400000000000001</t>
						<value>0.7385397536050865</value>
					</ControlLinearNode>
					<ControlLinearNode>
						<t>0.76800000000000002</t>
						<value>0.73022839656888217</value>
					</ControlLinearNode>
					<ControlLinearNode>
						<t>0.77200000000000002</t>
						<value>0.72535744406777181</value>
					</ControlLinearNode>
					<ControlLinearNode>
						<t>0.77600000000000002</t>
						<value>0.72078324097703805</value>
					</ControlLinearNode>
					<ControlLinearNode>
						<t>0.78000000000000003</t>
						<value>0.71594362739676842</value>
					</ControlLinearNode>
					<ControlLinearNode>
						<t>0.78400000000000003</t>
						<value>0.69774588264807069</value>
					</ControlLinearNode>
					<ControlLinearNode>
						<t>0.78800000000000003</t>
						<value>0.67257524994802742</value>
					</ControlLinearNode>
					<ControlLinearNode>
						<t>0.79200000000000004</t>
						<value>0.65103949707761333</value>
					</ControlLinearNode>
					<ControlLinearNode>
						<t>0.79600000000000004</t>
						<value>0.63145008073905406</value>
					</ControlLinearNode>
					<ControlLinearNode>
						<t>0.80000000000000004</t>
						<value>0.61096066969625606</value>
					</ControlLinearNode>
					<ControlLinearNode>
						<t>0.80400000000000005</t>
						<value>0.58727762290518581</value>
					</ControlLinearNode>
					<ControlLinearNode>
						<t>0.80800000000000005</t>
						<value>0.5621074196756829</value>
					</ControlLinearNode>
					<ControlLinearNode>
						<t>0.81200000000000006</t>
						<value>0.54091774305411322</value>
					</ControlLinearNode>
					<ControlLinearNode>
						<t>0.81599999999999995</t>
						<value>0.5178045602029745</value>
					</ControlLinearNode>
					<ControlLinearNode>
						<t>0.81999999999999995</t>
						<value>0.49444717859195647</value>
					</ControlLinearNode>
					<ControlLinearNode>
						<t>0.82399999999999995</t>
						<value>0.46744366845829477</value>
					</ControlLinearNode>
					<ControlLinearNode>
						<t>0.82799999999999996</t>
						<value>0.44722510610523841</value>
					</ControlLinearNode>
					<ControlLinearNode>
						<t>0.83199999999999996</t>
						<value>0.43589836921746689</value>
					</ControlLinearNode>
					<ControlLinearNode>
						<t>0.83599999999999997</t>
						<value>0.42415043099951399</value>
					</ControlLinearNode>
					<ControlLinearNode>
						<t>0.83999999999999997</t>
						<value>0.41315408867915443</value>
					</ControlLinearNode>
					<ControlLinearNode>
						<t>0.84399999999999997</t>
						<value>0.40247011818111988</value>
					</ControlLinearNode>
					<ControlLinearNode>
						<t>0.84799999999999998</t>
						<value>0.3914564285640566</value>
					</ControlLinearNode>
					<ControlLinearNode>
						<t>0.85199999999999998</t>
						<value>0.38141269722109722</value>
					</ControlLinearNode>
					<ControlLinearNode>
						<t>0.85599999999999998</t>
						<value>0.37182838926828965</value>
					</ControlLinearNode>
					<ControlLinearNode>
						<t>0.85999999999999999</t>
						<value>0.36362858686633781</value>
					</ControlLinearNode>
					<ControlLinearNode>
						<t>0.86399999999999999</t>
						<value>0.35735963621873507</value>
					</ControlLinearNode>
					<ControlLinearNode>
						<t>0.86799999999999999</t>
						<value>0.35283893842554603</value>
					</ControlLinearNode>
					<ControlLinearNode>
						<t>0.872</t>
						<value>0.34955160670130764</value>
					</ControlLinearNode>
					<ControlLinearNode>
						<t>0.876</t>
						<value>0.34751900867950059</value>
					</ControlLinearNode>
					<ControlLinearNode>
						<t>0.88</t>
						<value>0.34682266788684157</value>
					</ControlLinearNode>
					<ControlLinearNode>
						<t>0.88400000000000001</t>
						<value>0.3516148242138758</value>
					</ControlLinearNode>
					<ControlLinearNode>
						<t>0.88800000000000001</t>
						<value>0.35675031887808267</value>
					</ControlLinearNode>
					<ControlLinearNode>
						<t>0.89200000000000002</t>
						<value>0.36324402320145638</value>
					</ControlLinearNode>
					<ControlLinearNode>
						<t>0.89600000000000002</t>
						<value>0.37142975522137422</value>
					</ControlLinearNode>
					<ControlLinearNode>
						<t>0.90000000000000002</t>
						<value>0.37890171713371523</value>
					</ControlLinearNode>
					<ControlLinearNode>
						<t>0.90400000000000003</t>
						<value>0.3892324412756199</value>
					</ControlLinearNode>
					<ControlLinearNode>
						<t>0.90800000000000003</t>
						<value>0.39814345801256135</value>
					</ControlLinearNode>
					<ControlLinearNode>
						<t>0.91200000000000003</t>
						<value>0.54052870897124972</value>
					</ControlLinearNode>
					<ControlLinearNode>
						<t>0.91600000000000004</t>
						<value>0.55083120612890779</value>
					</ControlLinearNode>
					<ControlLinearNode>
						<t>0.92000000000000004</t>
						<value>0.56173796626152761</value>
					</ControlLinearNode>
					<ControlLinearNode>
						<t>0.92400000000000004</t>
						<value>0.57280608596612004</value>
					</ControlLinearNode>
					<ControlLinearNode>
						<t>0.92800000000000005</t>
						<value>0.58397814273037996</value>
					</ControlLinearNode>
					<ControlLinearNode>
						<t>0.93200000000000005</t>
						<value>0.59925506039558407</value>
					</ControlLinearNode>
					<ControlLinearNode>
						<t>0.93600000000000005</t>
						<value>0.6090823537967146</value>
					</ControlLinearNode>
					<ControlLinearNode>
						<t>0.93999999999999995</t>
						<value>0.6198120883622199</value>
					</ControlLinearNode>
					<ControlLinearNode>
						<t>0.94399999999999995</t>
						<value>0.62778478272794547</value>
					</ControlLinearNode>
					<ControlLinearNode>
						<t>0.94799999999999995</t>
						<value>0.63474134428582363</value>
					</ControlLinearNode>
					<ControlLinearNode>
						<t>0.95199999999999996</t>
						<value>0.64070175129356932</value>
					</ControlLinearNode>
					<ControlLinearNode>
						<t>0.95599999999999996</t>
						<value>0.64552319889958665</value>
					</ControlLinearNode>
					<ControlLinearNode>
						<t>0.95999999999999996</t>
						<value>0.65148221957877817</value>
					</ControlLinearNode>
					<ControlLinearNode>
						<t>0.96399999999999997</t>
						<value>0.65381127457195232</value>
					</ControlLinearNode>
					<ControlLinearNode>
						<t>0.96799999999999997</t>
						<value>0.65589832583648422</value>
					</ControlLinearNode>
					<ControlLinearNode>
						<t>0.97199999999999998</t>
						<value>0.65789511030191283</value>
					</ControlLinearNode>
					<ControlLinearNode>
						<t>0.97599999999999998</t>
						<value>0.6597426732099767</value>
					</ControlLinearNode>
					<ControlLinearNode>
						<t>0.97999999999999998</t>
						<value>0.66141868823432148</value>
					</ControlLinearNode>
					<ControlLinearNode>
						<t>0.98399999999999999</t>
						<value>0.66542174667740805</value>
					</ControlLinearNode>
					<ControlLinearNode>
						<t>0.98799999999999999</t>
						<value>0.66692547810650993</value>
					</ControlLinearNode>
					<ControlLinearNode>
						<t>0.99199999999999999</t>
						<value>0.66807462279044028</value>
					</ControlLinearNode>
					<ControlLinearNode>
						<t>0.996</t>
						<value>0.66901858051591767</value>
					</ControlLinearNode>
					<ControlLinearNode>
						<t>1</t>
						<value>0.67006392105275558</value>
					</ControlLinearNode>
					<ControlLinearNode>
						<t>1.004</t>
						<value>0.67060025353410402</value>
					</ControlLinearNode>
					<ControlLinearNode>
						<t>1.008</t>
						<value>0.6665622724288508</value>
					</ControlLinearNode>
					<ControlLinearNode>
						<t>1.012</t>
						<value>0.65760166187727298</value>
					</ControlLinearNode>
					<ControlLinearNode>
						<t>1.016</t>
						<value>0.64740543993107424</value>
					</ControlLinearNode>
					<ControlLinearNode>
						<t>1.02</t>
						<value>0.63633209825018355</value>
					</ControlLinearNode>
					<ControlLinearNode>
						<t>1.024</t>
						<value>0.62428337977054893</value>
					</ControlLinearNode>
					<ControlLinearNode>
						<t>1.028</t>
						<value>0.61425575496984708</value>
					</ControlLinearNode>
					<ControlLinearNode>
						<t>1.032</t>
						<value>0.60061095896502437</value>
					</ControlLinearNode>
					<ControlLinearNode>
						<t>1.036</t>
						<value>0.58735487135738018</value>
					</ControlLinearNode>
					<ControlLinearNode>
						<t>1.04</t>
						<value>0.57357367824888794</value>
					</ControlLinearNode>
					<ControlLinearNode>
						<t>1.044</t>
						<value>0.56072050180037036</value>
					</ControlLinearNode>
					<ControlLinearNode>
						<t>1.048</t>
						<value>0.55559131170273302</value>
					</ControlLinearNode>
					<ControlLinearNode>
						<t>1.052</t>
						<value>0.54995721616457005</value>
					</ControlLinearNode>
					<ControlLinearNode>
						<t>1.056</t>
						<value>0.54350430756405799</value>
					</ControlLinearNode>
					<ControlLinearNode>
						<t>1.0600000000000001</t>
						<value>0.53676579638973732</value>
					</ControlLinearNode>
					<ControlLinearNode>
						<t>1.0640000000000001</t>
						<value>0.52627310686239304</value>
					</ControlLinearNode>
					<ControlLinearNode>
						<t>1.0680000000000001</t>
						<value>0.51630693516662796</value>
					</ControlLinearNode>
					<ControlLinearNode>
						<t>1.0720000000000001</t>
						<value>0.50824878861376921</value>
					</ControlLinearNode>
					<ControlLinearNode>
						<t>1.0760000000000001</t>
						<value>0.49871787091734743</value>
					</ControlLinearNode>
					<ControlLinearNode>
						<t>1.0800000000000001</t>
						<value>0.48623685741753325</value>
					</ControlLinearNode>
					<ControlLinearNode>
						<t>1.0840000000000001</t>
						<value>0.47293848143532358</value>
					</ControlLinearNode>
					<ControlLinearNode>
						<t>1.0880000000000001</t>
						<value>0.4585186217143587</value>
					</ControlLinearNode>
					<ControlLinearNode>
						<t>1.0920000000000001</t>
						<value>0.44510713090525378</value>
					</ControlLinearNode>
					<ControlLinearNode>
						<t>1.0960000000000001</t>
						<value>0.42940670665902203</value>
					</ControlLinearNode>
					<ControlLinearNode>
						<t>1.1000000000000001</t>
						<value>0.4156771012722027</value>
					</ControlLinearNode>
					<ControlLinearNode>
						<t>1.1040000000000001</t>
						<value>0.40085914660757505</value>
					</ControlLinearNode>
					<ControlLinearNode>
						<t>1.1080000000000001</t>
						<value>0.38851793871413753</value>
					</ControlLinearNode>
					<ControlLinearNode>
						<t>1.1120000000000001</t>
						<value>0.37915092560432373</value>
					</ControlLinearNode>
					<ControlLinearNode>
						<t>1.1160000000000001</t>
						<value>0.3730348940847189</value>
					</ControlLinearNode>
					<ControlLinearNode>
						<t>1.1200000000000001</t>
						<value>0.36571013068827235</value>
					</ControlLinearNode>
					<ControlLinearNode>
						<t>1.1240000000000001</t>
						<value>0.36036757638831901</value>
					</ControlLinearNode>
					<ControlLinearNode>
						<t>1.1279999999999999</t>
						<value>0.35653645324546468</value>
					</ControlLinearNode>
					<ControlLinearNode>
						<t>1.1319999999999999</t>
						<value>0.3503899192940173</value>
					</ControlLinearNode>
					<ControlLinearNode>
						<t>1.1359999999999999</t>
						<value>0.34286123551580633</value>
					</ControlLinearNode>
					<ControlLinearNode>
						<t>1.1399999999999999</t>
						<value>0.33672603732993006</value>
					</ControlLinearNode>
					<ControlLinearNode>
						<t>1.1439999999999999</t>
						<value>0.32694754417590388</value>
					</ControlLinearNode>
					<ControlLinearNode>
						<t>1.1479999999999999</t>
						<value>0.31896704815828492</value>
					</ControlLinearNode>
					<ControlLinearNode>
						<t>1.1519999999999999</t>
						<value>0.30966904805503914</value>
					</ControlLinearNode>
				</x_nodes>
				<min_nodes />
				<max_nodes />
				<kp>100</kp>
				<kv>20</kv>
			</ControlLinear>
			<ControlLinear name="ILPOa_r">
				<is_model_control>true</is_model_control>
				<extrapolate>true</extrapolate>
				<default_min>0.02</default_min>
				<default_max>1</default_max>
				<filter_on>false</filter_on>
				<use_steps>false</use_steps>
				<x_nodes>
					<ControlLinearNode>
						<t>0</t>
						<value>0.20394962622883808</value>
					</ControlLinearNode>
					<ControlLinearNode>
						<t>0.0040000000000000001</t>
						<value>0.20566339529033753</value>
					</ControlLinearNode>
					<ControlLinearNode>
						<t>0.0080000000000000002</t>
						<value>0.20797028633905812</value>
					</ControlLinearNode>
					<ControlLinearNode>
						<t>0.012</t>
						<value>0.21077691902654311</value>
					</ControlLinearNode>
					<ControlLinearNode>
						<t>0.016</t>
						<value>0.21400447954024959</value>
					</ControlLinearNode>
					<ControlLinearNode>
						<t>0.02</t>
						<value>0.21772799957431027</value>
					</ControlLinearNode>
					<ControlLinearNode>
						<t>0.024</t>
						<value>0.22183645224819165</value>
					</ControlLinearNode>
					<ControlLinearNode>
						<t>0.028000000000000001</t>
						<value>0.22686910047631909</value>
					</ControlLinearNode>
					<ControlLinearNode>
						<t>0.032000000000000001</t>
						<value>0.23143361986701796</value>
					</ControlLinearNode>
					<ControlLinearNode>
						<t>0.035999999999999997</t>
						<value>0.23601358266434749</value>
					</ControlLinearNode>
					<ControlLinearNode>
						<t>0.040000000000000001</t>
						<value>0.24050204704806746</value>
					</ControlLinearNode>
					<ControlLinearNode>
						<t>0.043999999999999997</t>
						<value>0.24472397188889575</value>
					</ControlLinearNode>
					<ControlLinearNode>
						<t>0.048000000000000001</t>
						<value>0.24835846196075839</value>
					</ControlLinearNode>
					<ControlLinearNode>
						<t>0.051999999999999998</t>
						<value>0.25151205829737994</value>
					</ControlLinearNode>
					<ControlLinearNode>
						<t>0.056000000000000001</t>
						<value>0.25446841230069167</value>
					</ControlLinearNode>
					<ControlLinearNode>
						<t>0.059999999999999998</t>
						<value>0.2557770092676423</value>
					</ControlLinearNode>
					<ControlLinearNode>
						<t>0.064000000000000001</t>
						<value>0.25605536565569009</value>
					</ControlLinearNode>
					<ControlLinearNode>
						<t>0.068000000000000005</t>
						<value>0.25496857816140295</value>
					</ControlLinearNode>
					<ControlLinearNode>
						<t>0.071999999999999995</t>
						<value>0.25247269151126078</value>
					</ControlLinearNode>
					<ControlLinearNode>
						<t>0.075999999999999998</t>
						<value>0.24841093711497853</value>
					</ControlLinearNode>
					<ControlLinearNode>
						<t>0.080000000000000002</t>
						<value>0.24281469967132177</value>
					</ControlLinearNode>
					<ControlLinearNode>
						<t>0.084000000000000005</t>
						<value>0.23574211751678098</value>
					</ControlLinearNode>
					<ControlLinearNode>
						<t>0.087999999999999995</t>
						<value>0.22701458239272101</value>
					</ControlLinearNode>
					<ControlLinearNode>
						<t>0.091999999999999998</t>
						<value>0.21755119916079743</value>
					</ControlLinearNode>
					<ControlLinearNode>
						<t>0.096000000000000002</t>
						<value>0.37893512877926444</value>
					</ControlLinearNode>
					<ControlLinearNode>
						<t>0.10000000000000001</t>
						<value>0.37707447019899176</value>
					</ControlLinearNode>
					<ControlLinearNode>
						<t>0.104</t>
						<value>0.37231005267605105</value>
					</ControlLinearNode>
					<ControlLinearNode>
						<t>0.108</t>
						<value>0.36971879551435421</value>
					</ControlLinearNode>
					<ControlLinearNode>
						<t>0.112</t>
						<value>0.36735995482943218</value>
					</ControlLinearNode>
					<ControlLinearNode>
						<t>0.11600000000000001</t>
						<value>0.36416970854992159</value>
					</ControlLinearNode>
					<ControlLinearNode>
						<t>0.12</t>
						<value>0.35824530211728189</value>
					</ControlLinearNode>
					<ControlLinearNode>
						<t>0.124</t>
						<value>0.34620103882392289</value>
					</ControlLinearNode>
					<ControlLinearNode>
						<t>0.128</t>
						<value>0.33015299742477833</value>
					</ControlLinearNode>
					<ControlLinearNode>
						<t>0.13200000000000001</t>
						<value>0.31316757676042822</value>
					</ControlLinearNode>
					<ControlLinearNode>
						<t>0.13600000000000001</t>
						<value>0.29791363569445423</value>
					</ControlLinearNode>
					<ControlLinearNode>
						<t>0.14000000000000001</t>
						<value>0.2822602130115428</value>
					</ControlLinearNode>
					<ControlLinearNode>
						<t>0.14399999999999999</t>
						<value>0.26967613923560002</value>
					</ControlLinearNode>
					<ControlLinearNode>
						<t>0.14799999999999999</t>
						<value>0.25666834445266928</value>
					</ControlLinearNode>
					<ControlLinearNode>
						<t>0.152</t>
						<value>0.24555652292372068</value>
					</ControlLinearNode>
					<ControlLinearNode>
						<t>0.156</t>
						<value>0.23635077176916561</value>
					</ControlLinearNode>
					<ControlLinearNode>
						<t>0.16</t>
						<value>0.23139687526279015</value>
					</ControlLinearNode>
					<ControlLinearNode>
						<t>0.16400000000000001</t>
						<value>0.22428959269286144</value>
					</ControlLinearNode>
					<ControlLinearNode>
						<t>0.16800000000000001</t>
						<value>0.21839773686140249</value>
					</ControlLinearNode>
					<ControlLinearNode>
						<t>0.17199999999999999</t>
						<value>0.21411902641681552</value>
					</ControlLinearNode>
					<ControlLinearNode>
						<t>0.17599999999999999</t>
						<value>0.21250825153771871</value>
					</ControlLinearNode>
					<ControlLinearNode>
						<t>0.17999999999999999</t>
						<value>0.21272913964039825</value>
					</ControlLinearNode>
					<ControlLinearNode>
						<t>0.184</t>
						<value>0.21446743199248658</value>
					</ControlLinearNode>
					<ControlLinearNode>
						<t>0.188</t>
						<value>0.21833819088613901</value>
					</ControlLinearNode>
					<ControlLinearNode>
						<t>0.192</t>
						<value>0.22387962047700025</value>
					</ControlLinearNode>
					<ControlLinearNode>
						<t>0.19600000000000001</t>
						<value>0.23056417545374924</value>
					</ControlLinearNode>
					<ControlLinearNode>
						<t>0.20000000000000001</t>
						<value>0.23852930359718524</value>
					</ControlLinearNode>
					<ControlLinearNode>
						<t>0.20399999999999999</t>
						<value>0.24652912091993431</value>
					</ControlLinearNode>
					<ControlLinearNode>
						<t>0.20799999999999999</t>
						<value>0.25555992477891326</value>
					</ControlLinearNode>
					<ControlLinearNode>
						<t>0.21199999999999999</t>
						<value>0.035136211817811645</value>
					</ControlLinearNode>
					<ControlLinearNode>
						<t>0.216</t>
						<value>0.037619499546333812</value>
					</ControlLinearNode>
					<ControlLinearNode>
						<t>0.22</t>
						<value>0.039398975742973831</value>
					</ControlLinearNode>
					<ControlLinearNode>
						<t>0.224</t>
						<value>0.040053593651871069</value>
					</ControlLinearNode>
					<ControlLinearNode>
						<t>0.22800000000000001</t>
						<value>0.040447760893954451</value>
					</ControlLinearNode>
					<ControlLinearNode>
						<t>0.23200000000000001</t>
						<value>0.04336290583308685</value>
					</ControlLinearNode>
					<ControlLinearNode>
						<t>0.23599999999999999</t>
						<value>0.0553650953536226</value>
					</ControlLinearNode>
					<ControlLinearNode>
						<t>0.23999999999999999</t>
						<value>0.067568199479877633</value>
					</ControlLinearNode>
					<ControlLinearNode>
						<t>0.24399999999999999</t>
						<value>0.080697988505870136</value>
					</ControlLinearNode>
					<ControlLinearNode>
						<t>0.248</t>
						<value>0.093273394353502792</value>
					</ControlLinearNode>
					<ControlLinearNode>
						<t>0.252</t>
						<value>0.10725645537454652</value>
					</ControlLinearNode>
					<ControlLinearNode>
						<t>0.25600000000000001</t>
						<value>0.12141802422601398</value>
					</ControlLinearNode>
					<ControlLinearNode>
						<t>0.26000000000000001</t>
						<value>0.13569523079187179</value>
					</ControlLinearNode>
					<ControlLinearNode>
						<t>0.26400000000000001</t>
						<value>0.1495340454270879</value>
					</ControlLinearNode>
					<ControlLinearNode>
						<t>0.26800000000000002</t>
						<value>0.16345576459844002</value>
					</ControlLinearNode>
					<ControlLinearNode>
						<t>0.27200000000000002</t>
						<value>0.17685989685157877</value>
					</ControlLinearNode>
					<ControlLinearNode>
						<t>0.27600000000000002</t>
						<value>0.19155032939152461</value>
					</ControlLinearNode>
					<ControlLinearNode>
						<t>0.28000000000000003</t>
						<value>0.20617087728342468</value>
					</ControlLinearNode>
					<ControlLinearNode>
						<t>0.28399999999999997</t>
						<value>0.22225150151654977</value>
					</ControlLinearNode>
					<ControlLinearNode>
						<t>0.28799999999999998</t>
						<value>0.23833495300253818</value>
					</ControlLinearNode>
					<ControlLinearNode>
						<t>0.29199999999999998</t>
						<value>0.25587212687811778</value>
					</ControlLinearNode>
					<ControlLinearNode>
						<t>0.29599999999999999</t>
						<value>0.27327172064023691</value>
					</ControlLinearNode>
					<ControlLinearNode>
						<t>0.29999999999999999</t>
						<value>0.29203659661825238</value>
					</ControlLinearNode>
					<ControlLinearNode>
						<t>0.30399999999999999</t>
						<value>0.31046886169206261</value>
					</ControlLinearNode>
					<ControlLinearNode>
						<t>0.308</t>
						<value>0.32962390693437554</value>
					</ControlLinearNode>
					<ControlLinearNode>
						<t>0.312</t>
						<value>0.33605970878705266</value>
					</ControlLinearNode>
					<ControlLinearNode>
						<t>0.316</t>
						<value>0.36412864331929301</value>
					</ControlLinearNode>
					<ControlLinearNode>
						<t>0.32000000000000001</t>
						<value>0.39271685119209515</value>
					</ControlLinearNode>
					<ControlLinearNode>
						<t>0.32400000000000001</t>
						<value>0.42303519611678619</value>
					</ControlLinearNode>
					<ControlLinearNode>
						<t>0.32800000000000001</t>
						<value>0.45164257998327112</value>
					</ControlLinearNode>
					<ControlLinearNode>
						<t>0.33200000000000002</t>
						<value>0.47829535057472444</value>
					</ControlLinearNode>
					<ControlLinearNode>
						<t>0.33600000000000002</t>
						<value>0.5020067682847752</value>
					</ControlLinearNode>
					<ControlLinearNode>
						<t>0.34000000000000002</t>
						<value>0.5249233417608552</value>
					</ControlLinearNode>
					<ControlLinearNode>
						<t>0.34399999999999997</t>
						<value>0.53315838244388059</value>
					</ControlLinearNode>
					<ControlLinearNode>
						<t>0.34799999999999998</t>
						<value>0.55548742899986481</value>
					</ControlLinearNode>
					<ControlLinearNode>
						<t>0.35199999999999998</t>
						<value>0.57803453550017325</value>
					</ControlLinearNode>
					<ControlLinearNode>
						<t>0.35599999999999998</t>
						<value>0.60076047813563294</value>
					</ControlLinearNode>
					<ControlLinearNode>
						<t>0.35999999999999999</t>
						<value>0.61984226692432098</value>
					</ControlLinearNode>
					<ControlLinearNode>
						<t>0.36399999999999999</t>
						<value>0.63773469024299156</value>
					</ControlLinearNode>
					<ControlLinearNode>
						<t>0.36799999999999999</t>
						<value>0.65434342442895699</value>
					</ControlLinearNode>
					<ControlLinearNode>
						<t>0.372</t>
						<value>0.67114864130413332</value>
					</ControlLinearNode>
					<ControlLinearNode>
						<t>0.376</t>
						<value>0.68742705481790523</value>
					</ControlLinearNode>
					<ControlLinearNode>
						<t>0.38</t>
						<value>0.70334417146199579</value>
					</ControlLinearNode>
					<ControlLinearNode>
						<t>0.38400000000000001</t>
						<value>0.71906726599413884</value>
					</ControlLinearNode>
					<ControlLinearNode>
						<t>0.38800000000000001</t>
						<value>0.73204607721899162</value>
					</ControlLinearNode>
					<ControlLinearNode>
						<t>0.39200000000000002</t>
						<value>0.58647255200234083</value>
					</ControlLinearNode>
					<ControlLinearNode>
						<t>0.39600000000000002</t>
						<value>0.5898258468803399</value>
					</ControlLinearNode>
					<ControlLinearNode>
						<t>0.40000000000000002</t>
						<value>0.59216382925652955</value>
					</ControlLinearNode>
					<ControlLinearNode>
						<t>0.40400000000000003</t>
						<value>0.59566664184740103</value>
					</ControlLinearNode>
					<ControlLinearNode>
						<t>0.40799999999999997</t>
						<value>0.59938129442002219</value>
					</ControlLinearNode>
					<ControlLinearNode>
						<t>0.41199999999999998</t>
						<value>0.6024306358678746</value>
					</ControlLinearNode>
					<ControlLinearNode>
						<t>0.41599999999999998</t>
						<value>0.60737961872731561</value>
					</ControlLinearNode>
					<ControlLinearNode>
						<t>0.41999999999999998</t>
						<value>0.61283374668123558</value>
					</ControlLinearNode>
					<ControlLinearNode>
						<t>0.42399999999999999</t>
						<value>0.62051208646262435</value>
					</ControlLinearNode>
					<ControlLinearNode>
						<t>0.42799999999999999</t>
						<value>0.63122046361010564</value>
					</ControlLinearNode>
					<ControlLinearNode>
						<t>0.432</t>
						<value>0.64327155157752136</value>
					</ControlLinearNode>
					<ControlLinearNode>
						<t>0.436</t>
						<value>0.65532466883418627</value>
					</ControlLinearNode>
					<ControlLinearNode>
						<t>0.44</t>
						<value>0.67254211499430649</value>
					</ControlLinearNode>
					<ControlLinearNode>
						<t>0.44400000000000001</t>
						<value>0.68698157349957611</value>
					</ControlLinearNode>
					<ControlLinearNode>
						<t>0.44800000000000001</t>
						<value>0.69170711968262655</value>
					</ControlLinearNode>
					<ControlLinearNode>
						<t>0.45200000000000001</t>
						<value>0.7067536348346849</value>
					</ControlLinearNode>
					<ControlLinearNode>
						<t>0.45600000000000002</t>
						<value>0.72956332897111997</value>
					</ControlLinearNode>
					<ControlLinearNode>
						<t>0.46000000000000002</t>
						<value>0.75844102613304654</value>
					</ControlLinearNode>
					<ControlLinearNode>
						<t>0.46400000000000002</t>
						<value>0.79079330979812312</value>
					</ControlLinearNode>
					<ControlLinearNode>
						<t>0.46800000000000003</t>
						<value>0.82625751010728854</value>
					</ControlLinearNode>
					<ControlLinearNode>
						<t>0.47199999999999998</t>
						<value>0.84041383807413694</value>
					</ControlLinearNode>
					<ControlLinearNode>
						<t>0.47599999999999998</t>
						<value>0.85183862194097992</value>
					</ControlLinearNode>
					<ControlLinearNode>
						<t>0.47999999999999998</t>
						<value>0.86319260501678785</value>
					</ControlLinearNode>
					<ControlLinearNode>
						<t>0.48399999999999999</t>
						<value>0.87737993900447353</value>
					</ControlLinearNode>
					<ControlLinearNode>
						<t>0.48799999999999999</t>
						<value>0.89675553286803489</value>
					</ControlLinearNode>
					<ControlLinearNode>
						<t>0.49199999999999999</t>
						<value>0.91449299000195006</value>
					</ControlLinearNode>
					<ControlLinearNode>
						<t>0.496</t>
						<value>0.94597059173126063</value>
					</ControlLinearNode>
					<ControlLinearNode>
						<t>0.5</t>
						<value>0.98388474032521589</value>
					</ControlLinearNode>
					<ControlLinearNode>
						<t>0.504</t>
						<value>0.99992353782326193</value>
					</ControlLinearNode>
					<ControlLinearNode>
						<t>0.50800000000000001</t>
						<value>0.99998545020954688</value>
					</ControlLinearNode>
					<ControlLinearNode>
						<t>0.51200000000000001</t>
						<value>0.99999158978816494</value>
					</ControlLinearNode>
					<ControlLinearNode>
						<t>0.51600000000000001</t>
						<value>0.99999403288390709</value>
					</ControlLinearNode>
					<ControlLinearNode>
						<t>0.52000000000000002</t>
						<value>0.99999533324124679</value>
					</ControlLinearNode>
					<ControlLinearNode>
						<t>0.52400000000000002</t>
						<value>0.99999614524415381</value>
					</ControlLinearNode>
					<ControlLinearNode>
						<t>0.52800000000000002</t>
						<value>0.99999664363125262</value>
					</ControlLinearNode>
					<ControlLinearNode>
						<t>0.53200000000000003</t>
						<value>0.99999659031850907</value>
					</ControlLinearNode>
					<ControlLinearNode>
						<t>0.53600000000000003</t>
						<value>0.9999963437764533</value>
					</ControlLinearNode>
					<ControlLinearNode>
						<t>0.54000000000000004</t>
						<value>0.99999600809427402</value>
					</ControlLinearNode>
					<ControlLinearNode>
						<t>0.54400000000000004</t>
						<value>0.99999556479717144</value>
					</ControlLinearNode>
					<ControlLinearNode>
						<t>0.54800000000000004</t>
						<value>0.99999496354078354</value>
					</ControlLinearNode>
					<ControlLinearNode>
						<t>0.55200000000000005</t>
						<value>0.999994123623001</value>
					</ControlLinearNode>
					<ControlLinearNode>
						<t>0.55600000000000005</t>
						<value>0.99999285244334435</value>
					</ControlLinearNode>
					<ControlLinearNode>
						<t>0.56000000000000005</t>
						<value>0.99999169003607069</value>
					</ControlLinearNode>
					<ControlLinearNode>
						<t>0.56399999999999995</t>
						<value>0.99998889194648533</value>
					</ControlLinearNode>
					<ControlLinearNode>
						<t>0.56799999999999995</t>
						<value>0.9999793521399597</value>
					</ControlLinearNode>
					<ControlLinearNode>
						<t>0.57199999999999995</t>
						<value>0.9921287793104745</value>
					</ControlLinearNode>
					<ControlLinearNode>
						<t>0.57599999999999996</t>
						<value>0.89726265899111446</value>
					</ControlLinearNode>
					<ControlLinearNode>
						<t>0.57999999999999996</t>
						<value>0.78575398181924661</value>
					</ControlLinearNode>
					<ControlLinearNode>
						<t>0.58399999999999996</t>
						<value>0.70745903682209277</value>
					</ControlLinearNode>
					<ControlLinearNode>
						<t>0.58799999999999997</t>
						<value>0.63635533045725057</value>
					</ControlLinearNode>
					<ControlLinearNode>
						<t>0.59199999999999997</t>
						<value>0.57441571514042111</value>
					</ControlLinearNode>
					<ControlLinearNode>
						<t>0.59599999999999997</t>
						<value>0.50585074416527087</value>
					</ControlLinearNode>
					<ControlLinearNode>
						<t>0.59999999999999998</t>
						<value>0.44134338133850803</value>
					</ControlLinearNode>
					<ControlLinearNode>
						<t>0.60399999999999998</t>
						<value>0.37913921398812372</value>
					</ControlLinearNode>
					<ControlLinearNode>
						<t>0.60799999999999998</t>
						<value>0.32267600261632767</value>
					</ControlLinearNode>
					<ControlLinearNode>
						<t>0.61199999999999999</t>
						<value>0.26788135192601864</value>
					</ControlLinearNode>
					<ControlLinearNode>
						<t>0.61599999999999999</t>
						<value>0.21665815407722183</value>
					</ControlLinearNode>
					<ControlLinearNode>
						<t>0.62</t>
						<value>0.1710633269719605</value>
					</ControlLinearNode>
					<ControlLinearNode>
						<t>0.624</t>
						<value>0.13038125399086503</value>
					</ControlLinearNode>
					<ControlLinearNode>
						<t>0.628</t>
						<value>0.10329777252810375</value>
					</ControlLinearNode>
					<ControlLinearNode>
						<t>0.63200000000000001</t>
						<value>0.091877230858084621</value>
					</ControlLinearNode>
					<ControlLinearNode>
						<t>0.63600000000000001</t>
						<value>0.080329416685464977</value>
					</ControlLinearNode>
					<ControlLinearNode>
						<t>0.64000000000000001</t>
						<value>0.072491559626723573</value>
					</ControlLinearNode>
					<ControlLinearNode>
						<t>0.64400000000000002</t>
						<value>0.06024906912295553</value>
					</ControlLinearNode>
					<ControlLinearNode>
						<t>0.64800000000000002</t>
						<value>0.046518922058157289</value>
					</ControlLinearNode>
					<ControlLinearNode>
						<t>0.65200000000000002</t>
						<value>0.042620290375390356</value>
					</ControlLinearNode>
					<ControlLinearNode>
						<t>0.65600000000000003</t>
						<value>0.028541915563492719</value>
					</ControlLinearNode>
					<ControlLinearNode>
						<t>0.66000000000000003</t>
						<value>0.020032997598785102</value>
					</ControlLinearNode>
					<ControlLinearNode>
						<t>0.66400000000000003</t>
						<value>0.020019129227603905</value>
					</ControlLinearNode>
					<ControlLinearNode>
						<t>0.66800000000000004</t>
						<value>0.020014547449833258</value>
					</ControlLinearNode>
					<ControlLinearNode>
						<t>0.67200000000000004</t>
						<value>0.020011548938076346</value>
					</ControlLinearNode>
					<ControlLinearNode>
						<t>0.67600000000000005</t>
						<value>0.020009723795684966</value>
					</ControlLinearNode>
					<ControlLinearNode>
						<t>0.68000000000000005</t>
						<value>0.020008600089643409</value>
					</ControlLinearNode>
					<ControlLinearNode>
						<t>0.68400000000000005</t>
						<value>0.020007926687531902</value>
					</ControlLinearNode>
					<ControlLinearNode>
						<t>0.68799999999999994</t>
						<value>0.020007841166126687</value>
					</ControlLinearNode>
					<ControlLinearNode>
						<t>0.69199999999999995</t>
						<value>0.020007856643600025</value>
					</ControlLinearNode>
					<ControlLinearNode>
						<t>0.69599999999999995</t>
						<value>0.0200079517867063</value>
					</ControlLinearNode>
					<ControlLinearNode>
						<t>0.69999999999999996</t>
						<value>0.020008139120175954</value>
					</ControlLinearNode>
					<ControlLinearNode>
						<t>0.70399999999999996</t>
						<value>0.020008445752345023</value>
					</ControlLinearNode>
					<ControlLinearNode>
						<t>0.70799999999999996</t>
						<value>0.020008902004447743</value>
					</ControlLinearNode>
					<ControlLinearNode>
						<t>0.71199999999999997</t>
						<value>0.020009518902788681</value>
					</ControlLinearNode>
					<ControlLinearNode>
						<t>0.71599999999999997</t>
						<value>0.020010352417877526</value>
					</ControlLinearNode>
					<ControlLinearNode>
						<t>0.71999999999999997</t>
						<value>0.020011484020050346</value>
					</ControlLinearNode>
					<ControlLinearNode>
						<t>0.72399999999999998</t>
						<value>0.020013131554642662</value>
					</ControlLinearNode>
					<ControlLinearNode>
						<t>0.72799999999999998</t>
						<value>0.020015632199439626</value>
					</ControlLinearNode>
					<ControlLinearNode>
						<t>0.73199999999999998</t>
						<value>0.020019727141664959</value>
					</ControlLinearNode>
					<ControlLinearNode>
						<t>0.73599999999999999</t>
						<value>0.020160051358149082</value>
					</ControlLinearNode>
					<ControlLinearNode>
						<t>0.73999999999999999</t>
						<value>0.020432284310558185</value>
					</ControlLinearNode>
					<ControlLinearNode>
						<t>0.74399999999999999</t>
						<value>0.025454272904997709</value>
					</ControlLinearNode>
					<ControlLinearNode>
						<t>0.748</t>
						<value>0.036723405280819139</value>
					</ControlLinearNode>
					<ControlLinearNode>
						<t>0.752</t>
						<value>0.051318882291072558</value>
					</ControlLinearNode>
					<ControlLinearNode>
						<t>0.75600000000000001</t>
						<value>0.065086484393852798</value>
					</ControlLinearNode>
					<ControlLinearNode>
						<t>0.76000000000000001</t>
						<value>0.06597380777219182</value>
					</ControlLinearNode>
					<ControlLinearNode>
						<t>0.76400000000000001</t>
						<value>0.06357750780386727</value>
					</ControlLinearNode>
					<ControlLinearNode>
						<t>0.76800000000000002</t>
						<value>0.060958918416859798</value>
					</ControlLinearNode>
					<ControlLinearNode>
						<t>0.77200000000000002</t>
						<value>0.061290201420001134</value>
					</ControlLinearNode>
					<ControlLinearNode>
						<t>0.77600000000000002</t>
						<value>0.0616840092809368</value>
					</ControlLinearNode>
					<ControlLinearNode>
						<t>0.78000000000000003</t>
						<value>0.061832492796326563</value>
					</ControlLinearNode>
					<ControlLinearNode>
						<t>0.78400000000000003</t>
						<value>0.053421617151066289</value>
					</ControlLinearNode>
					<ControlLinearNode>
						<t>0.78800000000000003</t>
						<value>0.039784757358183105</value>
					</ControlLinearNode>
					<ControlLinearNode>
						<t>0.79200000000000004</t>
						<value>0.028691506645662983</value>
					</ControlLinearNode>
					<ControlLinearNode>
						<t>0.79600000000000004</t>
						<value>0.022458405025243301</value>
					</ControlLinearNode>
					<ControlLinearNode>
						<t>0.80000000000000004</t>
						<value>0.020944566063986841</value>
					</ControlLinearNode>
					<ControlLinearNode>
						<t>0.80400000000000005</t>
						<value>0.020106299961953643</value>
					</ControlLinearNode>
					<ControlLinearNode>
						<t>0.80800000000000005</t>
						<value>0.020224441238637883</value>
					</ControlLinearNode>
					<ControlLinearNode>
						<t>0.81200000000000006</t>
						<value>0.020121423596588441</value>
					</ControlLinearNode>
					<ControlLinearNode>
						<t>0.81599999999999995</t>
						<value>0.020341278719612613</value>
					</ControlLinearNode>
					<ControlLinearNode>
						<t>0.81999999999999995</t>
						<value>0.020460476813970004</value>
					</ControlLinearNode>
					<ControlLinearNode>
						<t>0.82399999999999995</t>
						<value>0.020338723414762186</value>
					</ControlLinearNode>
					<ControlLinearNode>
						<t>0.82799999999999996</t>
						<value>0.020886449522219488</value>
					</ControlLinearNode>
					<ControlLinearNode>
						<t>0.83199999999999996</t>
						<value>0.02052139287985924</value>
					</ControlLinearNode>
					<ControlLinearNode>
						<t>0.83599999999999997</t>
						<value>0.020756863699313285</value>
					</ControlLinearNode>
					<ControlLinearNode>
						<t>0.83999999999999997</t>
						<value>0.020488852986592251</value>
					</ControlLinearNode>
					<ControlLinearNode>
						<t>0.84399999999999997</t>
						<value>0.020168513947964057</value>
					</ControlLinearNode>
					<ControlLinearNode>
						<t>0.84799999999999998</t>
						<value>0.020354116074836275</value>
					</ControlLinearNode>
					<ControlLinearNode>
						<t>0.85199999999999998</t>
						<value>0.020116158575827683</value>
					</ControlLinearNode>
					<ControlLinearNode>
						<t>0.85599999999999998</t>
						<value>0.020093433506225965</value>
					</ControlLinearNode>
					<ControlLinearNode>
						<t>0.85999999999999999</t>
						<value>0.020181826126943685</value>
					</ControlLinearNode>
					<ControlLinearNode>
						<t>0.86399999999999999</t>
						<value>0.020048232355043809</value>
					</ControlLinearNode>
					<ControlLinearNode>
						<t>0.86799999999999999</t>
						<value>0.020035398199872427</value>
					</ControlLinearNode>
					<ControlLinearNode>
						<t>0.872</t>
						<value>0.020033160714872805</value>
					</ControlLinearNode>
					<ControlLinearNode>
						<t>0.876</t>
						<value>0.02002734305715051</value>
					</ControlLinearNode>
					<ControlLinearNode>
						<t>0.88</t>
						<value>0.020021007102792976</value>
					</ControlLinearNode>
					<ControlLinearNode>
						<t>0.88400000000000001</t>
						<value>0.020027743637805927</value>
					</ControlLinearNode>
					<ControlLinearNode>
						<t>0.88800000000000001</t>
						<value>0.020018525833356365</value>
					</ControlLinearNode>
					<ControlLinearNode>
						<t>0.89200000000000002</t>
						<value>0.020013455701638157</value>
					</ControlLinearNode>
					<ControlLinearNode>
						<t>0.89600000000000002</t>
						<value>0.020011936870242494</value>
					</ControlLinearNode>
					<ControlLinearNode>
						<t>0.90000000000000002</t>
						<value>0.020011297919176316</value>
					</ControlLinearNode>
					<ControlLinearNode>
						<t>0.90400000000000003</t>
						<value>0.020010977097724248</value>
					</ControlLinearNode>
					<ControlLinearNode>
						<t>0.90800000000000003</t>
						<value>0.020010637356298936</value>
					</ControlLinearNode>
					<ControlLinearNode>
						<t>0.91200000000000003</t>
						<value>0.020025530389244366</value>
					</ControlLinearNode>
					<ControlLinearNode>
						<t>0.91600000000000004</t>
						<value>0.020025344388285935</value>
					</ControlLinearNode>
					<ControlLinearNode>
						<t>0.92000000000000004</t>
						<value>0.020025528420660615</value>
					</ControlLinearNode>
					<ControlLinearNode>
						<t>0.92400000000000004</t>
						<value>0.020025913109045258</value>
					</ControlLinearNode>
					<ControlLinearNode>
						<t>0.92800000000000005</t>
						<value>0.020026723443639372</value>
					</ControlLinearNode>
					<ControlLinearNode>
						<t>0.93200000000000005</t>
						<value>0.020031427913962337</value>
					</ControlLinearNode>
					<ControlLinearNode>
						<t>0.93600000000000005</t>
						<value>0.020030288697337497</value>
					</ControlLinearNode>
					<ControlLinearNode>
						<t>0.93999999999999995</t>
						<value>0.020031453235806029</value>
					</ControlLinearNode>
					<ControlLinearNode>
						<t>0.94399999999999995</t>
						<value>0.020030474005693608</value>
					</ControlLinearNode>
					<ControlLinearNode>
						<t>0.94799999999999995</t>
						<value>0.020029677209635489</value>
					</ControlLinearNode>
					<ControlLinearNode>
						<t>0.95199999999999996</t>
						<value>0.0200290714137762</value>
					</ControlLinearNode>
					<ControlLinearNode>
						<t>0.95599999999999996</t>
						<value>0.020028351345484498</value>
					</ControlLinearNode>
					<ControlLinearNode>
						<t>0.95999999999999996</t>
						<value>0.020030032998934518</value>
					</ControlLinearNode>
					<ControlLinearNode>
						<t>0.96399999999999997</t>
						<value>0.020029633345146795</value>
					</ControlLinearNode>
					<ControlLinearNode>
						<t>0.96799999999999997</t>
						<value>0.020029063760576206</value>
					</ControlLinearNode>
					<ControlLinearNode>
						<t>0.97199999999999998</t>
						<value>0.020029106677021579</value>
					</ControlLinearNode>
					<ControlLinearNode>
						<t>0.97599999999999998</t>
						<value>0.020030000296280603</value>
					</ControlLinearNode>
					<ControlLinearNode>
						<t>0.97999999999999998</t>
						<value>0.020028305078297344</value>
					</ControlLinearNode>
					<ControlLinearNode>
						<t>0.98399999999999999</t>
						<value>0.020026268704833636</value>
					</ControlLinearNode>
					<ControlLinearNode>
						<t>0.98799999999999999</t>
						<value>0.020023833959737447</value>
					</ControlLinearNode>
					<ControlLinearNode>
						<t>0.99199999999999999</t>
						<value>0.020022389547648119</value>
					</ControlLinearNode>
					<ControlLinearNode>
						<t>0.996</t>
						<value>0.020021027703184636</value>
					</ControlLinearNode>
					<ControlLinearNode>
						<t>1</t>
						<value>0.020019991628400995</value>
					</ControlLinearNode>
					<ControlLinearNode>
						<t>1.004</t>
						<value>0.02001902509522796</value>
					</ControlLinearNode>
					<ControlLinearNode>
						<t>1.008</t>
						<value>0.020018081650797107</value>
					</ControlLinearNode>
					<ControlLinearNode>
						<t>1.012</t>
						<value>0.020016752130053495</value>
					</ControlLinearNode>
					<ControlLinearNode>
						<t>1.016</t>
						<value>0.020015595696094037</value>
					</ControlLinearNode>
					<ControlLinearNode>
						<t>1.02</t>
						<value>0.020014541743935233</value>
					</ControlLinearNode>
					<ControlLinearNode>
						<t>1.024</t>
						<value>0.020013566808180432</value>
					</ControlLinearNode>
					<ControlLinearNode>
						<t>1.028</t>
						<value>0.020013052445219261</value>
					</ControlLinearNode>
					<ControlLinearNode>
						<t>1.032</t>
						<value>0.020012551383566456</value>
					</ControlLinearNode>
					<ControlLinearNode>
						<t>1.036</t>
						<value>0.020012357972443773</value>
					</ControlLinearNode>
					<ControlLinearNode>
						<t>1.04</t>
						<value>0.020012188458365259</value>
					</ControlLinearNode>
					<ControlLinearNode>
						<t>1.044</t>
						<value>0.02001213967254294</value>
					</ControlLinearNode>
					<ControlLinearNode>
						<t>1.048</t>
						<value>0.020013001972348517</value>
					</ControlLinearNode>
					<ControlLinearNode>
						<t>1.052</t>
						<value>0.020013993388368425</value>
					</ControlLinearNode>
					<ControlLinearNode>
						<t>1.056</t>
						<value>0.020015111900853061</value>
					</ControlLinearNode>
					<ControlLinearNode>
						<t>1.0600000000000001</t>
						<value>0.020016464911801476</value>
					</ControlLinearNode>
					<ControlLinearNode>
						<t>1.0640000000000001</t>
						<value>0.020018991203630054</value>
					</ControlLinearNode>
					<ControlLinearNode>
						<t>1.0680000000000001</t>
						<value>0.020022787660183589</value>
					</ControlLinearNode>
					<ControlLinearNode>
						<t>1.0720000000000001</t>
						<value>0.020028779720956003</value>
					</ControlLinearNode>
					<ControlLinearNode>
						<t>1.0760000000000001</t>
						<value>0.020041246512769877</value>
					</ControlLinearNode>
					<ControlLinearNode>
						<t>1.0800000000000001</t>
						<value>0.020067166785629326</value>
					</ControlLinearNode>
					<ControlLinearNode>
						<t>1.0840000000000001</t>
						<value>0.020113469785668046</value>
					</ControlLinearNode>
					<ControlLinearNode>
						<t>1.0880000000000001</t>
						<value>0.02067625541092262</value>
					</ControlLinearNode>
					<ControlLinearNode>
						<t>1.0920000000000001</t>
						<value>0.029666347272186769</value>
					</ControlLinearNode>
					<ControlLinearNode>
						<t>1.0960000000000001</t>
						<value>0.048925329275212301</value>
					</ControlLinearNode>
					<ControlLinearNode>
						<t>1.1000000000000001</t>
						<value>0.068392097918650002</value>
					</ControlLinearNode>
					<ControlLinearNode>
						<t>1.1040000000000001</t>
						<value>0.088157343734656987</value>
					</ControlLinearNode>
					<ControlLinearNode>
						<t>1.1080000000000001</t>
						<value>0.10695121725197347</value>
					</ControlLinearNode>
					<ControlLinearNode>
						<t>1.1120000000000001</t>
						<value>0.12547201448571565</value>
					</ControlLinearNode>
					<ControlLinearNode>
						<t>1.1160000000000001</t>
						<value>0.1429189765113647</value>
					</ControlLinearNode>
					<ControlLinearNode>
						<t>1.1200000000000001</t>
						<value>0.16045940544645051</value>
					</ControlLinearNode>
					<ControlLinearNode>
						<t>1.1240000000000001</t>
						<value>0.17673008212235861</value>
					</ControlLinearNode>
					<ControlLinearNode>
						<t>1.1279999999999999</t>
						<value>0.19184616859723125</value>
					</ControlLinearNode>
					<ControlLinearNode>
						<t>1.1319999999999999</t>
						<value>0.2073118317702641</value>
					</ControlLinearNode>
					<ControlLinearNode>
						<t>1.1359999999999999</t>
						<value>0.22268652403692971</value>
					</ControlLinearNode>
					<ControlLinearNode>
						<t>1.1399999999999999</t>
						<value>0.23556617059031221</value>
					</ControlLinearNode>
					<ControlLinearNode>
						<t>1.1439999999999999</t>
						<value>0.24493196648282284</value>
					</ControlLinearNode>
					<ControlLinearNode>
						<t>1.1479999999999999</t>
						<value>0.25249662296773717</value>
					</ControlLinearNode>
					<ControlLinearNode>
						<t>1.1519999999999999</t>
						<value>0.25985876182568046</value>
					</ControlLinearNode>
				</x_nodes>
				<min_nodes />
				<max_nodes />
				<kp>100</kp>
				<kv>20</kv>
			</ControlLinear>
			<ControlLinear name="ILPOp_r">
				<is_model_control>true</is_model_control>
				<extrapolate>true</extrapolate>
				<default_min>0.02</default_min>
				<default_max>1</default_max>
				<filter_on>false</filter_on>
				<use_steps>false</use_steps>
				<x_nodes>
					<ControlLinearNode>
						<t>0</t>
						<value>0.47291443297511787</value>
					</ControlLinearNode>
					<ControlLinearNode>
						<t>0.0040000000000000001</t>
						<value>0.47412603587889141</value>
					</ControlLinearNode>
					<ControlLinearNode>
						<t>0.0080000000000000002</t>
						<value>0.47529047105218097</value>
					</ControlLinearNode>
					<ControlLinearNode>
						<t>0.012</t>
						<value>0.47644479638456311</value>
					</ControlLinearNode>
					<ControlLinearNode>
						<t>0.016</t>
						<value>0.47750032232755413</value>
					</ControlLinearNode>
					<ControlLinearNode>
						<t>0.02</t>
						<value>0.47850030897940315</value>
					</ControlLinearNode>
					<ControlLinearNode>
						<t>0.024</t>
						<value>0.47938757825904149</value>
					</ControlLinearNode>
					<ControlLinearNode>
						<t>0.028000000000000001</t>
						<value>0.48039090241841748</value>
					</ControlLinearNode>
					<ControlLinearNode>
						<t>0.032000000000000001</t>
						<value>0.48094821860163017</value>
					</ControlLinearNode>
					<ControlLinearNode>
						<t>0.035999999999999997</t>
						<value>0.48112960454410386</value>
					</ControlLinearNode>
					<ControlLinearNode>
						<t>0.040000000000000001</t>
						<value>0.48095839971828552</value>
					</ControlLinearNode>
					<ControlLinearNode>
						<t>0.043999999999999997</t>
						<value>0.48032543135880407</value>
					</ControlLinearNode>
					<ControlLinearNode>
						<t>0.048000000000000001</t>
						<value>0.47905901852877364</value>
					</ControlLinearNode>
					<ControlLinearNode>
						<t>0.051999999999999998</t>
						<value>0.47720350367314945</value>
					</ControlLinearNode>
					<ControlLinearNode>
						<t>0.056000000000000001</t>
						<value>0.47480790511394405</value>
					</ControlLinearNode>
					<ControlLinearNode>
						<t>0.059999999999999998</t>
						<value>0.47128602090004229</value>
					</ControlLinearNode>
					<ControlLinearNode>
						<t>0.064000000000000001</t>
						<value>0.46688657922402721</value>
					</ControlLinearNode>
					<ControlLinearNode>
						<t>0.068000000000000005</t>
						<value>0.46131805911749196</value>
					</ControlLinearNode>
					<ControlLinearNode>
						<t>0.071999999999999995</t>
						<value>0.4545716771708751</value>
					</ControlLinearNode>
					<ControlLinearNode>
						<t>0.075999999999999998</t>
						<value>0.44653721355109066</value>
					</ControlLinearNode>
					<ControlLinearNode>
						<t>0.080000000000000002</t>
						<value>0.4369716449510116</value>
					</ControlLinearNode>
					<ControlLinearNode>
						<t>0.084000000000000005</t>
						<value>0.42636312386748554</value>
					</ControlLinearNode>
					<ControlLinearNode>
						<t>0.087999999999999995</t>
						<value>0.41433729387533391</value>
					</ControlLinearNode>
					<ControlLinearNode>
						<t>0.091999999999999998</t>
						<value>0.40139527530706332</value>
					</ControlLinearNode>
					<ControlLinearNode>
						<t>0.096000000000000002</t>
						<value>0.45783168745224634</value>
					</ControlLinearNode>
					<ControlLinearNode>
						<t>0.10000000000000001</t>
						<value>0.45450396542230692</value>
					</ControlLinearNode>
					<ControlLinearNode>
						<t>0.104</t>
						<value>0.44900729734293315</value>
					</ControlLinearNode>
					<ControlLinearNode>
						<t>0.108</t>
						<value>0.44538707843266756</value>
					</ControlLinearNode>
					<ControlLinearNode>
						<t>0.112</t>
						<value>0.44202133988533876</value>
					</ControlLinearNode>
					<ControlLinearNode>
						<t>0.11600000000000001</t>
						<value>0.43797374023211882</value>
					</ControlLinearNode>
					<ControlLinearNode>
						<t>0.12</t>
						<value>0.43145001375959469</value>
					</ControlLinearNode>
					<ControlLinearNode>
						<t>0.124</t>
						<value>0.41905071493251866</value>
					</ControlLinearNode>
					<ControlLinearNode>
						<t>0.128</t>
						<value>0.40279717054083497</value>
					</ControlLinearNode>
					<ControlLinearNode>
						<t>0.13200000000000001</t>
						<value>0.38582204577767465</value>
					</ControlLinearNode>
					<ControlLinearNode>
						<t>0.13600000000000001</t>
						<value>0.37048333584067517</value>
					</ControlLinearNode>
					<ControlLinearNode>
						<t>0.14000000000000001</t>
						<value>0.35504392766461407</value>
					</ControlLinearNode>
					<ControlLinearNode>
						<t>0.14399999999999999</t>
						<value>0.3425388688530604</value>
					</ControlLinearNode>
					<ControlLinearNode>
						<t>0.14799999999999999</t>
						<value>0.32999897459412098</value>
					</ControlLinearNode>
					<ControlLinearNode>
						<t>0.152</t>
						<value>0.31949791351091478</value>
					</ControlLinearNode>
					<ControlLinearNode>
						<t>0.156</t>
						<value>0.31107738886258335</value>
					</ControlLinearNode>
					<ControlLinearNode>
						<t>0.16</t>
						<value>0.30709501224263264</value>
					</ControlLinearNode>
					<ControlLinearNode>
						<t>0.16400000000000001</t>
						<value>0.30264511156733503</value>
					</ControlLinearNode>
					<ControlLinearNode>
						<t>0.16800000000000001</t>
						<value>0.30047258910959812</value>
					</ControlLinearNode>
					<ControlLinearNode>
						<t>0.17199999999999999</t>
						<value>0.30037084542778142</value>
					</ControlLinearNode>
					<ControlLinearNode>
						<t>0.17599999999999999</t>
						<value>0.30258776468915377</value>
					</ControlLinearNode>
					<ControlLinearNode>
						<t>0.17999999999999999</t>
						<value>0.30586048746507261</value>
					</ControlLinearNode>
					<ControlLinearNode>
						<t>0.184</t>
						<value>0.31070039067054267</value>
					</ControlLinearNode>
					<ControlLinearNode>
						<t>0.188</t>
						<value>0.31869754953769575</value>
					</ControlLinearNode>
					<ControlLinearNode>
						<t>0.192</t>
						<value>0.32901645770986515</value>
					</ControlLinearNode>
					<ControlLinearNode>
						<t>0.19600000000000001</t>
						<value>0.34111865725993729</value>
					</ControlLinearNode>
					<ControlLinearNode>
						<t>0.20000000000000001</t>
						<value>0.35366753922389466</value>
					</ControlLinearNode>
					<ControlLinearNode>
						<t>0.20399999999999999</t>
						<value>0.36555296644114166</value>
					</ControlLinearNode>
					<ControlLinearNode>
						<t>0.20799999999999999</t>
						<value>0.37837497829678796</value>
					</ControlLinearNode>
					<ControlLinearNode>
						<t>0.21199999999999999</t>
						<value>0.13182890037454792</value>
					</ControlLinearNode>
					<ControlLinearNode>
						<t>0.216</t>
						<value>0.14384990206343312</value>
					</ControlLinearNode>
					<ControlLinearNode>
						<t>0.22</t>
						<value>0.15783958820668459</value>
					</ControlLinearNode>
					<ControlLinearNode>
						<t>0.224</t>
						<value>0.17226402048713788</value>
					</ControlLinearNode>
					<ControlLinearNode>
						<t>0.22800000000000001</t>
						<value>0.18589382722340078</value>
					</ControlLinearNode>
					<ControlLinearNode>
						<t>0.23200000000000001</t>
						<value>0.2006388339770728</value>
					</ControlLinearNode>
					<ControlLinearNode>
						<t>0.23599999999999999</t>
						<value>0.22210923627988524</value>
					</ControlLinearNode>
					<ControlLinearNode>
						<t>0.23999999999999999</t>
						<value>0.24261099960891036</value>
					</ControlLinearNode>
					<ControlLinearNode>
						<t>0.24399999999999999</t>
						<value>0.26281433305998581</value>
					</ControlLinearNode>
					<ControlLinearNode>
						<t>0.248</t>
						<value>0.28178138750690795</value>
					</ControlLinearNode>
					<ControlLinearNode>
						<t>0.252</t>
						<value>0.30086704226453553</value>
					</ControlLinearNode>
					<ControlLinearNode>
						<t>0.25600000000000001</t>
						<value>0.31918426345725454</value>
					</ControlLinearNode>
					<ControlLinearNode>
						<t>0.26000000000000001</t>
						<value>0.33766581901311904</value>
					</ControlLinearNode>
					<ControlLinearNode>
						<t>0.26400000000000001</t>
						<value>0.355571223899461</value>
					</ControlLinearNode>
					<ControlLinearNode>
						<t>0.26800000000000002</t>
						<value>0.37374051633468025</value>
					</ControlLinearNode>
					<ControlLinearNode>
						<t>0.27200000000000002</t>
						<value>0.39189170273538343</value>
					</ControlLinearNode>
					<ControlLinearNode>
						<t>0.27600000000000002</t>
						<value>0.41104225880585649</value>
					</ControlLinearNode>
					<ControlLinearNode>
						<t>0.28000000000000003</t>
						<value>0.43071691086940495</value>
					</ControlLinearNode>
					<ControlLinearNode>
						<t>0.28399999999999997</t>
						<value>0.45177068469310583</value>
					</ControlLinearNode>
					<ControlLinearNode>
						<t>0.28799999999999998</t>
						<value>0.47383463779413487</value>
					</ControlLinearNode>
					<ControlLinearNode>
						<t>0.29199999999999998</t>
						<value>0.49753550446094919</value>
					</ControlLinearNode>
					<ControlLinearNode>
						<t>0.29599999999999999</t>
						<value>0.5225649568179167</value>
					</ControlLinearNode>
					<ControlLinearNode>
						<t>0.29999999999999999</t>
						<value>0.54931514431268924</value>
					</ControlLinearNode>
					<ControlLinearNode>
						<t>0.30399999999999999</t>
						<value>0.57744176785838697</value>
					</ControlLinearNode>
					<ControlLinearNode>
						<t>0.308</t>
						<value>0.60700571715406992</value>
					</ControlLinearNode>
					<ControlLinearNode>
						<t>0.312</t>
						<value>0.63730313718227316</value>
					</ControlLinearNode>
					<ControlLinearNode>
						<t>0.316</t>
						<value>0.65921632274530406</value>
					</ControlLinearNode>
					<ControlLinearNode>
						<t>0.32000000000000001</t>
						<value>0.68096254698099512</value>
					</ControlLinearNode>
					<ControlLinearNode>
						<t>0.32400000000000001</t>
						<value>0.70386094096349106</value>
					</ControlLinearNode>
					<ControlLinearNode>
						<t>0.32800000000000001</t>
						<value>0.72615279054989468</value>
					</ControlLinearNode>
					<ControlLinearNode>
						<t>0.33200000000000002</t>
						<value>0.74775693578580005</value>
					</ControlLinearNode>
					<ControlLinearNode>
						<t>0.33600000000000002</t>
						<value>0.7675474708709582</value>
					</ControlLinearNode>
					<ControlLinearNode>
						<t>0.34000000000000002</t>
						<value>0.78651125961247748</value>
					</ControlLinearNode>
					<ControlLinearNode>
						<t>0.34399999999999997</t>
						<value>0.72983399406931571</value>
					</ControlLinearNode>
					<ControlLinearNode>
						<t>0.34799999999999998</t>
						<value>0.74877334818378749</value>
					</ControlLinearNode>
					<ControlLinearNode>
						<t>0.35199999999999998</t>
						<value>0.76697048857790473</value>
					</ControlLinearNode>
					<ControlLinearNode>
						<t>0.35599999999999998</t>
						<value>0.78455150760158676</value>
					</ControlLinearNode>
					<ControlLinearNode>
						<t>0.35999999999999999</t>
						<value>0.79666793264433611</value>
					</ControlLinearNode>
					<ControlLinearNode>
						<t>0.36399999999999999</t>
						<value>0.80693638613372853</value>
					</ControlLinearNode>
					<ControlLinearNode>
						<t>0.36799999999999999</t>
						<value>0.81491298076313767</value>
					</ControlLinearNode>
					<ControlLinearNode>
						<t>0.372</t>
						<value>0.822263771645247</value>
					</ControlLinearNode>
					<ControlLinearNode>
						<t>0.376</t>
						<value>0.82818042269582959</value>
					</ControlLinearNode>
					<ControlLinearNode>
						<t>0.38</t>
						<value>0.83289836179471577</value>
					</ControlLinearNode>
					<ControlLinearNode>
						<t>0.38400000000000001</t>
						<value>0.83668717495359768</value>
					</ControlLinearNode>
					<ControlLinearNode>
						<t>0.38800000000000001</t>
						<value>0.83674605975912042</value>
					</ControlLinearNode>
					<ControlLinearNode>
						<t>0.39200000000000002</t>
						<value>0.71074109837469657</value>
					</ControlLinearNode>
					<ControlLinearNode>
						<t>0.39600000000000002</t>
						<value>0.70419982535286785</value>
					</ControlLinearNode>
					<ControlLinearNode>
						<t>0.40000000000000002</t>
						<value>0.69773394915100118</value>
					</ControlLinearNode>
					<ControlLinearNode>
						<t>0.40400000000000003</t>
						<value>0.69534933195378945</value>
					</ControlLinearNode>
					<ControlLinearNode>
						<t>0.40799999999999997</t>
						<value>0.69352424602014784</value>
					</ControlLinearNode>
					<ControlLinearNode>
						<t>0.41199999999999998</t>
						<value>0.69148966258857625</value>
					</ControlLinearNode>
					<ControlLinearNode>
						<t>0.41599999999999998</t>
						<value>0.69183394404859244</value>
					</ControlLinearNode>
					<ControlLinearNode>
						<t>0.41999999999999998</t>
						<value>0.69321422918135633</value>
					</ControlLinearNode>
					<ControlLinearNode>
						<t>0.42399999999999999</t>
						<value>0.69762078153856411</value>
					</ControlLinearNode>
					<ControlLinearNode>
						<t>0.42799999999999999</t>
						<value>0.70544801376592348</value>
					</ControlLinearNode>
					<ControlLinearNode>
						<t>0.432</t>
						<value>0.71262534582636772</value>
					</ControlLinearNode>
					<ControlLinearNode>
						<t>0.436</t>
						<value>0.71938721359646973</value>
					</ControlLinearNode>
					<ControlLinearNode>
						<t>0.44</t>
						<value>0.73180324928344964</value>
					</ControlLinearNode>
					<ControlLinearNode>
						<t>0.44400000000000001</t>
						<value>0.74513453965615029</value>
					</ControlLinearNode>
					<ControlLinearNode>
						<t>0.44800000000000001</t>
						<value>0.75207560332929435</value>
					</ControlLinearNode>
					<ControlLinearNode>
						<t>0.45200000000000001</t>
						<value>0.76857810260124171</value>
					</ControlLinearNode>
					<ControlLinearNode>
						<t>0.45600000000000002</t>
						<value>0.79660742961264863</value>
					</ControlLinearNode>
					<ControlLinearNode>
						<t>0.46000000000000002</t>
						<value>0.83088377077448072</value>
					</ControlLinearNode>
					<ControlLinearNode>
						<t>0.46400000000000002</t>
						<value>0.87184506091472147</value>
					</ControlLinearNode>
					<ControlLinearNode>
						<t>0.46800000000000003</t>
						<value>0.88673802580541561</value>
					</ControlLinearNode>
					<ControlLinearNode>
						<t>0.47199999999999998</t>
						<value>0.89931801782378085</value>
					</ControlLinearNode>
					<ControlLinearNode>
						<t>0.47599999999999998</t>
						<value>0.91229076060090797</value>
					</ControlLinearNode>
					<ControlLinearNode>
						<t>0.47999999999999998</t>
						<value>0.92641112761535194</value>
					</ControlLinearNode>
					<ControlLinearNode>
						<t>0.48399999999999999</t>
						<value>0.94397964237370535</value>
					</ControlLinearNode>
					<ControlLinearNode>
						<t>0.48799999999999999</t>
						<value>0.96703516057358285</value>
					</ControlLinearNode>
					<ControlLinearNode>
						<t>0.49199999999999999</t>
						<value>0.98968415382577124</value>
					</ControlLinearNode>
					<ControlLinearNode>
						<t>0.496</t>
						<value>0.99965656728452645</value>
					</ControlLinearNode>
					<ControlLinearNode>
						<t>0.5</t>
						<value>0.99993277950790138</value>
					</ControlLinearNode>
					<ControlLinearNode>
						<t>0.504</t>
						<value>0.99997181758840381</value>
					</ControlLinearNode>
					<ControlLinearNode>
						<t>0.50800000000000001</t>
						<value>0.99998850726833055</value>
					</ControlLinearNode>
					<ControlLinearNode>
						<t>0.51200000000000001</t>
						<value>0.99999259397546714</value>
					</ControlLinearNode>
					<ControlLinearNode>
						<t>0.51600000000000001</t>
						<value>0.99999448156593196</value>
					</ControlLinearNode>
					<ControlLinearNode>
						<t>0.52000000000000002</t>
						<value>0.9999955562822751</value>
					</ControlLinearNode>
					<ControlLinearNode>
						<t>0.52400000000000002</t>
						<value>0.99999625317528495</value>
					</ControlLinearNode>
					<ControlLinearNode>
						<t>0.52800000000000002</t>
						<value>0.9999966949420428</value>
					</ControlLinearNode>
					<ControlLinearNode>
						<t>0.53200000000000003</t>
						<value>0.99999665511843105</value>
					</ControlLinearNode>
					<ControlLinearNode>
						<t>0.53600000000000003</t>
						<value>0.99999643001171989</value>
					</ControlLinearNode>
					<ControlLinearNode>
						<t>0.54000000000000004</t>
						<value>0.99999612186682618</value>
					</ControlLinearNode>
					<ControlLinearNode>
						<t>0.54400000000000004</t>
						<value>0.99999571502848683</value>
					</ControlLinearNode>
					<ControlLinearNode>
						<t>0.54800000000000004</t>
						<value>0.99999516599185556</value>
					</ControlLinearNode>
					<ControlLinearNode>
						<t>0.55200000000000005</t>
						<value>0.99999440205365142</value>
					</ControlLinearNode>
					<ControlLinearNode>
						<t>0.55600000000000005</t>
						<value>0.99999325037458231</value>
					</ControlLinearNode>
					<ControlLinearNode>
						<t>0.56000000000000005</t>
						<value>0.99999217760434611</value>
					</ControlLinearNode>
					<ControlLinearNode>
						<t>0.56399999999999995</t>
						<value>0.99998971904680345</value>
					</ControlLinearNode>
					<ControlLinearNode>
						<t>0.56799999999999995</t>
						<value>0.99998220946157579</value>
					</ControlLinearNode>
					<ControlLinearNode>
						<t>0.57199999999999995</t>
						<value>0.9997769205256205</value>
					</ControlLinearNode>
					<ControlLinearNode>
						<t>0.57599999999999996</t>
						<value>0.94215080696658648</value>
					</ControlLinearNode>
					<ControlLinearNode>
						<t>0.57999999999999996</t>
						<value>0.83744818014695876</value>
					</ControlLinearNode>
					<ControlLinearNode>
						<t>0.58399999999999996</t>
						<value>0.76461189023431853</value>
					</ControlLinearNode>
					<ControlLinearNode>
						<t>0.58799999999999997</t>
						<value>0.70021350512416947</value>
					</ControlLinearNode>
					<ControlLinearNode>
						<t>0.59199999999999997</t>
						<value>0.64737167267980877</value>
					</ControlLinearNode>
					<ControlLinearNode>
						<t>0.59599999999999997</t>
						<value>0.59453651995050294</value>
					</ControlLinearNode>
					<ControlLinearNode>
						<t>0.59999999999999998</t>
						<value>0.54700442127524318</value>
					</ControlLinearNode>
					<ControlLinearNode>
						<t>0.60399999999999998</t>
						<value>0.50226669934269053</value>
					</ControlLinearNode>
					<ControlLinearNode>
						<t>0.60799999999999998</t>
						<value>0.46349915745054204</value>
					</ControlLinearNode>
					<ControlLinearNode>
						<t>0.61199999999999999</t>
						<value>0.42511200412168199</value>
					</ControlLinearNode>
					<ControlLinearNode>
						<t>0.61599999999999999</t>
						<value>0.39009393939599107</value>
					</ControlLinearNode>
					<ControlLinearNode>
						<t>0.62</t>
						<value>0.36067526554539614</value>
					</ControlLinearNode>
					<ControlLinearNode>
						<t>0.624</t>
						<value>0.33555279139991634</value>
					</ControlLinearNode>
					<ControlLinearNode>
						<t>0.628</t>
						<value>0.31847164899486979</value>
					</ControlLinearNode>
					<ControlLinearNode>
						<t>0.63200000000000001</t>
						<value>0.30987656766684474</value>
					</ControlLinearNode>
					<ControlLinearNode>
						<t>0.63600000000000001</t>
						<value>0.3019806694216271</value>
					</ControlLinearNode>
					<ControlLinearNode>
						<t>0.64000000000000001</t>
						<value>0.29788089064408591</value>
					</ControlLinearNode>
					<ControlLinearNode>
						<t>0.64400000000000002</t>
						<value>0.29593761697587079</value>
					</ControlLinearNode>
					<ControlLinearNode>
						<t>0.64800000000000002</t>
						<value>0.29575344803312159</value>
					</ControlLinearNode>
					<ControlLinearNode>
						<t>0.65200000000000002</t>
						<value>0.30487635946995534</value>
					</ControlLinearNode>
					<ControlLinearNode>
						<t>0.65600000000000003</t>
						<value>0.3388625581828969</value>
					</ControlLinearNode>
					<ControlLinearNode>
						<t>0.66000000000000003</t>
						<value>0.32642836363403793</value>
					</ControlLinearNode>
					<ControlLinearNode>
						<t>0.66400000000000003</t>
						<value>0.27887288682880318</value>
					</ControlLinearNode>
					<ControlLinearNode>
						<t>0.66800000000000004</t>
						<value>0.24203332653421558</value>
					</ControlLinearNode>
					<ControlLinearNode>
						<t>0.67200000000000004</t>
						<value>0.19821632382703802</value>
					</ControlLinearNode>
					<ControlLinearNode>
						<t>0.67600000000000005</t>
						<value>0.15932319049981891</value>
					</ControlLinearNode>
					<ControlLinearNode>
						<t>0.68000000000000005</t>
						<value>0.12947604004429797</value>
					</ControlLinearNode>
					<ControlLinearNode>
						<t>0.68400000000000005</t>
						<value>0.10459668049311076</value>
					</ControlLinearNode>
					<ControlLinearNode>
						<t>0.68799999999999994</t>
						<value>0.098460846953436945</value>
					</ControlLinearNode>
					<ControlLinearNode>
						<t>0.69199999999999995</t>
						<value>0.09583238284563711</value>
					</ControlLinearNode>
					<ControlLinearNode>
						<t>0.69599999999999995</t>
						<value>0.098439975356184817</value>
					</ControlLinearNode>
					<ControlLinearNode>
						<t>0.69999999999999996</t>
						<value>0.10127892111354921</value>
					</ControlLinearNode>
					<ControlLinearNode>
						<t>0.70399999999999996</t>
						<value>0.10714884799491098</value>
					</ControlLinearNode>
					<ControlLinearNode>
						<t>0.70799999999999996</t>
						<value>0.11574918801960475</value>
					</ControlLinearNode>
					<ControlLinearNode>
						<t>0.71199999999999997</t>
						<value>0.12805222385317169</value>
					</ControlLinearNode>
					<ControlLinearNode>
						<t>0.71599999999999997</t>
						<value>0.14022882110981186</value>
					</ControlLinearNode>
					<ControlLinearNode>
						<t>0.71999999999999997</t>
						<value>0.15456454790145352</value>
					</ControlLinearNode>
					<ControlLinearNode>
						<t>0.72399999999999998</t>
						<value>0.17067199833492513</value>
					</ControlLinearNode>
					<ControlLinearNode>
						<t>0.72799999999999998</t>
						<value>0.18853939862243929</value>
					</ControlLinearNode>
					<ControlLinearNode>
						<t>0.73199999999999998</t>
						<value>0.20782206685676505</value>
					</ControlLinearNode>
					<ControlLinearNode>
						<t>0.73599999999999999</t>
						<value>0.2190777291112429</value>
					</ControlLinearNode>
					<ControlLinearNode>
						<t>0.73999999999999999</t>
						<value>0.22245427582537486</value>
					</ControlLinearNode>
					<ControlLinearNode>
						<t>0.74399999999999999</t>
						<value>0.22200158697870623</value>
					</ControlLinearNode>
					<ControlLinearNode>
						<t>0.748</t>
						<value>0.21666429050791366</value>
					</ControlLinearNode>
					<ControlLinearNode>
						<t>0.752</t>
						<value>0.20892323093938209</value>
					</ControlLinearNode>
					<ControlLinearNode>
						<t>0.75600000000000001</t>
						<value>0.20066460064483391</value>
					</ControlLinearNode>
					<ControlLinearNode>
						<t>0.76000000000000001</t>
						<value>0.18508881846104805</value>
					</ControlLinearNode>
					<ControlLinearNode>
						<t>0.76400000000000001</t>
						<value>0.17245067501117059</value>
					</ControlLinearNode>
					<ControlLinearNode>
						<t>0.76800000000000002</t>
						<value>0.15952468848104459</value>
					</ControlLinearNode>
					<ControlLinearNode>
						<t>0.77200000000000002</t>
						<value>0.14993086496036007</value>
					</ControlLinearNode>
					<ControlLinearNode>
						<t>0.77600000000000002</t>
						<value>0.14084574024420368</value>
					</ControlLinearNode>
					<ControlLinearNode>
						<t>0.78000000000000003</t>
						<value>0.13181632933914236</value>
					</ControlLinearNode>
					<ControlLinearNode>
						<t>0.78400000000000003</t>
						<value>0.11554398236127295</value>
					</ControlLinearNode>
					<ControlLinearNode>
						<t>0.78800000000000003</t>
						<value>0.095818298121331372</value>
					</ControlLinearNode>
					<ControlLinearNode>
						<t>0.79200000000000004</t>
						<value>0.079335802680323211</value>
					</ControlLinearNode>
					<ControlLinearNode>
						<t>0.79600000000000004</t>
						<value>0.063246367423794428</value>
					</ControlLinearNode>
					<ControlLinearNode>
						<t>0.80000000000000004</t>
						<value>0.043747343892547759</value>
					</ControlLinearNode>
					<ControlLinearNode>
						<t>0.80400000000000005</t>
						<value>0.021830356936581599</value>
					</ControlLinearNode>
					<ControlLinearNode>
						<t>0.80800000000000005</t>
						<value>0.021319504659459587</value>
					</ControlLinearNode>
					<ControlLinearNode>
						<t>0.81200000000000006</t>
						<value>0.020741794343767241</value>
					</ControlLinearNode>
					<ControlLinearNode>
						<t>0.81599999999999995</t>
						<value>0.021829265659316144</value>
					</ControlLinearNode>
					<ControlLinearNode>
						<t>0.81999999999999995</t>
						<value>0.022083451022026215</value>
					</ControlLinearNode>
					<ControlLinearNode>
						<t>0.82399999999999995</t>
						<value>0.021251097252564122</value>
					</ControlLinearNode>
					<ControlLinearNode>
						<t>0.82799999999999996</t>
						<value>0.023031086889789908</value>
					</ControlLinearNode>
					<ControlLinearNode>
						<t>0.83199999999999996</t>
						<value>0.022991341106545434</value>
					</ControlLinearNode>
					<ControlLinearNode>
						<t>0.83599999999999997</t>
						<value>0.023012245173322097</value>
					</ControlLinearNode>
					<ControlLinearNode>
						<t>0.83999999999999997</t>
						<value>0.022046266297536074</value>
					</ControlLinearNode>
					<ControlLinearNode>
						<t>0.84399999999999997</t>
						<value>0.020500145502671673</value>
					</ControlLinearNode>
					<ControlLinearNode>
						<t>0.84799999999999998</t>
						<value>0.020918839231673744</value>
					</ControlLinearNode>
					<ControlLinearNode>
						<t>0.85199999999999998</t>
						<value>0.020202930367743656</value>
					</ControlLinearNode>
					<ControlLinearNode>
						<t>0.85599999999999998</t>
						<value>0.020137562345036237</value>
					</ControlLinearNode>
					<ControlLinearNode>
						<t>0.85999999999999999</t>
						<value>0.020259441831456032</value>
					</ControlLinearNode>
					<ControlLinearNode>
						<t>0.86399999999999999</t>
						<value>0.020053297580114659</value>
					</ControlLinearNode>
					<ControlLinearNode>
						<t>0.86799999999999999</t>
						<value>0.020036671293420773</value>
					</ControlLinearNode>
					<ControlLinearNode>
						<t>0.872</t>
						<value>0.020034826150237623</value>
					</ControlLinearNode>
					<ControlLinearNode>
						<t>0.876</t>
						<value>0.020027546341387707</value>
					</ControlLinearNode>
					<ControlLinearNode>
						<t>0.88</t>
						<value>0.020020441223843079</value>
					</ControlLinearNode>
					<ControlLinearNode>
						<t>0.88400000000000001</t>
						<value>0.020028418414749879</value>
					</ControlLinearNode>
					<ControlLinearNode>
						<t>0.88800000000000001</t>
						<value>0.020018071664524899</value>
					</ControlLinearNode>
					<ControlLinearNode>
						<t>0.89200000000000002</t>
						<value>0.020012503827985698</value>
					</ControlLinearNode>
					<ControlLinearNode>
						<t>0.89600000000000002</t>
						<value>0.020011012873301454</value>
					</ControlLinearNode>
					<ControlLinearNode>
						<t>0.90000000000000002</t>
						<value>0.020010403143230909</value>
					</ControlLinearNode>
					<ControlLinearNode>
						<t>0.90400000000000003</t>
						<value>0.020010030394606033</value>
					</ControlLinearNode>
					<ControlLinearNode>
						<t>0.90800000000000003</t>
						<value>0.020009655146073557</value>
					</ControlLinearNode>
					<ControlLinearNode>
						<t>0.91200000000000003</t>
						<value>0.020027635036907798</value>
					</ControlLinearNode>
					<ControlLinearNode>
						<t>0.91600000000000004</t>
						<value>0.020027142570566998</value>
					</ControlLinearNode>
					<ControlLinearNode>
						<t>0.92000000000000004</t>
						<value>0.020027078268304219</value>
					</ControlLinearNode>
					<ControlLinearNode>
						<t>0.92400000000000004</t>
						<value>0.020027443670904258</value>
					</ControlLinearNode>
					<ControlLinearNode>
						<t>0.92800000000000005</t>
						<value>0.020028527038796668</value>
					</ControlLinearNode>
					<ControlLinearNode>
						<t>0.93200000000000005</t>
						<value>0.020033794242890368</value>
					</ControlLinearNode>
					<ControlLinearNode>
						<t>0.93600000000000005</t>
						<value>0.020032373020641089</value>
					</ControlLinearNode>
					<ControlLinearNode>
						<t>0.93999999999999995</t>
						<value>0.02003372749420557</value>
					</ControlLinearNode>
					<ControlLinearNode>
						<t>0.94399999999999995</t>
						<value>0.020032789568554216</value>
					</ControlLinearNode>
					<ControlLinearNode>
						<t>0.94799999999999995</t>
						<value>0.020032220181216535</value>
					</ControlLinearNode>
					<ControlLinearNode>
						<t>0.95199999999999996</t>
						<value>0.020032027536126217</value>
					</ControlLinearNode>
					<ControlLinearNode>
						<t>0.95599999999999996</t>
						<value>0.020031751445981689</value>
					</ControlLinearNode>
					<ControlLinearNode>
						<t>0.95999999999999996</t>
						<value>0.020034777065292522</value>
					</ControlLinearNode>
					<ControlLinearNode>
						<t>0.96399999999999997</t>
						<value>0.020035927817901172</value>
					</ControlLinearNode>
					<ControlLinearNode>
						<t>0.96799999999999997</t>
						<value>0.02003655019831729</value>
					</ControlLinearNode>
					<ControlLinearNode>
						<t>0.97199999999999998</t>
						<value>0.020038481781165306</value>
					</ControlLinearNode>
					<ControlLinearNode>
						<t>0.97599999999999998</t>
						<value>0.020042821768798749</value>
					</ControlLinearNode>
					<ControlLinearNode>
						<t>0.97999999999999998</t>
						<value>0.020040274224727574</value>
					</ControlLinearNode>
					<ControlLinearNode>
						<t>0.98399999999999999</t>
						<value>0.020035624117654628</value>
					</ControlLinearNode>
					<ControlLinearNode>
						<t>0.98799999999999999</t>
						<value>0.020031143211377032</value>
					</ControlLinearNode>
					<ControlLinearNode>
						<t>0.99199999999999999</t>
						<value>0.020029515497533516</value>
					</ControlLinearNode>
					<ControlLinearNode>
						<t>0.996</t>
						<value>0.020027739521203139</value>
					</ControlLinearNode>
					<ControlLinearNode>
						<t>1</t>
						<value>0.020026550136451101</value>
					</ControlLinearNode>
					<ControlLinearNode>
						<t>1.004</t>
						<value>0.020025418668404613</value>
					</ControlLinearNode>
					<ControlLinearNode>
						<t>1.008</t>
						<value>0.020024524173281204</value>
					</ControlLinearNode>
					<ControlLinearNode>
						<t>1.012</t>
						<value>0.020022322095296054</value>
					</ControlLinearNode>
					<ControlLinearNode>
						<t>1.016</t>
						<value>0.020020600766002469</value>
					</ControlLinearNode>
					<ControlLinearNode>
						<t>1.02</t>
						<value>0.020019067976517729</value>
					</ControlLinearNode>
					<ControlLinearNode>
						<t>1.024</t>
						<value>0.020017693222115232</value>
					</ControlLinearNode>
					<ControlLinearNode>
						<t>1.028</t>
						<value>0.0200170050997132</value>
					</ControlLinearNode>
					<ControlLinearNode>
						<t>1.032</t>
						<value>0.020016289435575201</value>
					</ControlLinearNode>
					<ControlLinearNode>
						<t>1.036</t>
						<value>0.020016051297231826</value>
					</ControlLinearNode>
					<ControlLinearNode>
						<t>1.04</t>
						<value>0.020015854137696819</value>
					</ControlLinearNode>
					<ControlLinearNode>
						<t>1.044</t>
						<value>0.020015831028218113</value>
					</ControlLinearNode>
					<ControlLinearNode>
						<t>1.048</t>
						<value>0.020017274998324366</value>
					</ControlLinearNode>
					<ControlLinearNode>
						<t>1.052</t>
						<value>0.020018990685490637</value>
					</ControlLinearNode>
					<ControlLinearNode>
						<t>1.056</t>
						<value>0.020021004302303538</value>
					</ControlLinearNode>
					<ControlLinearNode>
						<t>1.0600000000000001</t>
						<value>0.020023608378416779</value>
					</ControlLinearNode>
					<ControlLinearNode>
						<t>1.0640000000000001</t>
						<value>0.02002936496937666</value>
					</ControlLinearNode>
					<ControlLinearNode>
						<t>1.0680000000000001</t>
						<value>0.020040014538070784</value>
					</ControlLinearNode>
					<ControlLinearNode>
						<t>1.0720000000000001</t>
						<value>0.02006422295697765</value>
					</ControlLinearNode>
					<ControlLinearNode>
						<t>1.0760000000000001</t>
						<value>0.020224943398843655</value>
					</ControlLinearNode>
					<ControlLinearNode>
						<t>1.0800000000000001</t>
						<value>0.036775855687723492</value>
					</ControlLinearNode>
					<ControlLinearNode>
						<t>1.0840000000000001</t>
						<value>0.06519065277165538</value>
					</ControlLinearNode>
					<ControlLinearNode>
						<t>1.0880000000000001</t>
						<value>0.095544016947577221</value>
					</ControlLinearNode>
					<ControlLinearNode>
						<t>1.0920000000000001</t>
						<value>0.12148114841165247</value>
					</ControlLinearNode>
					<ControlLinearNode>
						<t>1.0960000000000001</t>
						<value>0.14330305727620793</value>
					</ControlLinearNode>
					<ControlLinearNode>
						<t>1.1000000000000001</t>
						<value>0.16399812147923196</value>
					</ControlLinearNode>
					<ControlLinearNode>
						<t>1.1040000000000001</t>
						<value>0.18501255750342263</value>
					</ControlLinearNode>
					<ControlLinearNode>
						<t>1.1080000000000001</t>
						<value>0.20494721030677229</value>
					</ControlLinearNode>
					<ControlLinearNode>
						<t>1.1120000000000001</t>
						<value>0.22511802753210761</value>
					</ControlLinearNode>
					<ControlLinearNode>
						<t>1.1160000000000001</t>
						<value>0.2442638319091221</value>
					</ControlLinearNode>
					<ControlLinearNode>
						<t>1.1200000000000001</t>
						<value>0.26361460309934609</value>
					</ControlLinearNode>
					<ControlLinearNode>
						<t>1.1240000000000001</t>
						<value>0.28143137628361253</value>
					</ControlLinearNode>
					<ControlLinearNode>
						<t>1.1279999999999999</t>
						<value>0.29788671389077631</value>
					</ControlLinearNode>
					<ControlLinearNode>
						<t>1.1319999999999999</t>
						<value>0.31491814189675149</value>
					</ControlLinearNode>
					<ControlLinearNode>
						<t>1.1359999999999999</t>
						<value>0.33203306081090755</value>
					</ControlLinearNode>
					<ControlLinearNode>
						<t>1.1399999999999999</t>
						<value>0.34705451031135887</value>
					</ControlLinearNode>
					<ControlLinearNode>
						<t>1.1439999999999999</t>
						<value>0.36094453716804847</value>
					</ControlLinearNode>
					<ControlLinearNode>
						<t>1.1479999999999999</t>
						<value>0.37310115621356676</value>
					</ControlLinearNode>
					<ControlLinearNode>
						<t>1.1519999999999999</t>
						<value>0.385411083024854</value>
					</ControlLinearNode>
				</x_nodes>
				<min_nodes />
				<max_nodes />
				<kp>100</kp>
				<kv>20</kv>
			</ControlLinear>
			<ControlLinear name="AMB_r">
				<is_model_control>true</is_model_control>
				<extrapolate>true</extrapolate>
				<default_min>0.02</default_min>
				<default_max>1</default_max>
				<filter_on>false</filter_on>
				<use_steps>false</use_steps>
				<x_nodes>
					<ControlLinearNode>
						<t>0</t>
						<value>0.19417582471746814</value>
					</ControlLinearNode>
					<ControlLinearNode>
						<t>0.0040000000000000001</t>
						<value>0.19346027732969226</value>
					</ControlLinearNode>
					<ControlLinearNode>
						<t>0.0080000000000000002</t>
						<value>0.19249187603485507</value>
					</ControlLinearNode>
					<ControlLinearNode>
						<t>0.012</t>
						<value>0.19134698250902601</value>
					</ControlLinearNode>
					<ControlLinearNode>
						<t>0.016</t>
						<value>0.19001260251426627</value>
					</ControlLinearNode>
					<ControlLinearNode>
						<t>0.02</t>
						<value>0.18849367315682314</value>
					</ControlLinearNode>
					<ControlLinearNode>
						<t>0.024</t>
						<value>0.18682185816511365</value>
					</ControlLinearNode>
					<ControlLinearNode>
						<t>0.028000000000000001</t>
						<value>0.18493823979024648</value>
					</ControlLinearNode>
					<ControlLinearNode>
						<t>0.032000000000000001</t>
						<value>0.18311004151279492</value>
					</ControlLinearNode>
					<ControlLinearNode>
						<t>0.035999999999999997</t>
						<value>0.18119405411511696</value>
					</ControlLinearNode>
					<ControlLinearNode>
						<t>0.040000000000000001</t>
						<value>0.17929278736755955</value>
					</ControlLinearNode>
					<ControlLinearNode>
						<t>0.043999999999999997</t>
						<value>0.17744795319921208</value>
					</ControlLinearNode>
					<ControlLinearNode>
						<t>0.048000000000000001</t>
						<value>0.17572741661943364</value>
					</ControlLinearNode>
					<ControlLinearNode>
						<t>0.051999999999999998</t>
						<value>0.17415237843500678</value>
					</ControlLinearNode>
					<ControlLinearNode>
						<t>0.056000000000000001</t>
						<value>0.17263357728652781</value>
					</ControlLinearNode>
					<ControlLinearNode>
						<t>0.059999999999999998</t>
						<value>0.17155501170390525</value>
					</ControlLinearNode>
					<ControlLinearNode>
						<t>0.064000000000000001</t>
						<value>0.17081975247916209</value>
					</ControlLinearNode>
					<ControlLinearNode>
						<t>0.068000000000000005</t>
						<value>0.17041960283946198</value>
					</ControlLinearNode>
					<ControlLinearNode>
						<t>0.071999999999999995</t>
						<value>0.17042315270005376</value>
					</ControlLinearNode>
					<ControlLinearNode>
						<t>0.075999999999999998</t>
						<value>0.17086954432387952</value>
					</ControlLinearNode>
					<ControlLinearNode>
						<t>0.080000000000000002</t>
						<value>0.17161810002160446</value>
					</ControlLinearNode>
					<ControlLinearNode>
						<t>0.084000000000000005</t>
						<value>0.17302440344494743</value>
					</ControlLinearNode>
					<ControlLinearNode>
						<t>0.087999999999999995</t>
						<value>0.17491485161462775</value>
					</ControlLinearNode>
					<ControlLinearNode>
						<t>0.091999999999999998</t>
						<value>0.17717899810227619</value>
					</ControlLinearNode>
					<ControlLinearNode>
						<t>0.096000000000000002</t>
						<value>0.10562337407880264</value>
					</ControlLinearNode>
					<ControlLinearNode>
						<t>0.10000000000000001</t>
						<value>0.10745107298250813</value>
					</ControlLinearNode>
					<ControlLinearNode>
						<t>0.104</t>
						<value>0.10887541460111692</value>
					</ControlLinearNode>
					<ControlLinearNode>
						<t>0.108</t>
						<value>0.11072391022395436</value>
					</ControlLinearNode>
					<ControlLinearNode>
						<t>0.112</t>
						<value>0.11270873226320623</value>
					</ControlLinearNode>
					<ControlLinearNode>
						<t>0.11600000000000001</t>
						<value>0.11475387309196962</value>
					</ControlLinearNode>
					<ControlLinearNode>
						<t>0.12</t>
						<value>0.11666170183539541</value>
					</ControlLinearNode>
					<ControlLinearNode>
						<t>0.124</t>
						<value>0.11973974123091936</value>
					</ControlLinearNode>
					<ControlLinearNode>
						<t>0.128</t>
						<value>0.12361671725066049</value>
					</ControlLinearNode>
					<ControlLinearNode>
						<t>0.13200000000000001</t>
						<value>0.12737180930903097</value>
					</ControlLinearNode>
					<ControlLinearNode>
						<t>0.13600000000000001</t>
						<value>0.13117975564595943</value>
					</ControlLinearNode>
					<ControlLinearNode>
						<t>0.14000000000000001</t>
						<value>0.13476555149674019</value>
					</ControlLinearNode>
					<ControlLinearNode>
						<t>0.14399999999999999</t>
						<value>0.13840599475833981</value>
					</ControlLinearNode>
					<ControlLinearNode>
						<t>0.14799999999999999</t>
						<value>0.14166321093639217</value>
					</ControlLinearNode>
					<ControlLinearNode>
						<t>0.152</t>
						<value>0.14463282732170463</value>
					</ControlLinearNode>
					<ControlLinearNode>
						<t>0.156</t>
						<value>0.14738413273910594</value>
					</ControlLinearNode>
					<ControlLinearNode>
						<t>0.16</t>
						<value>0.15047449032106833</value>
					</ControlLinearNode>
					<ControlLinearNode>
						<t>0.16400000000000001</t>
						<value>0.1532038986101181</value>
					</ControlLinearNode>
					<ControlLinearNode>
						<t>0.16800000000000001</t>
						<value>0.15599320131656302</value>
					</ControlLinearNode>
					<ControlLinearNode>
						<t>0.17199999999999999</t>
						<value>0.15850994293828063</value>
					</ControlLinearNode>
					<ControlLinearNode>
						<t>0.17599999999999999</t>
						<value>0.1603046671951775</value>
					</ControlLinearNode>
					<ControlLinearNode>
						<t>0.17999999999999999</t>
						<value>0.16088183728518055</value>
					</ControlLinearNode>
					<ControlLinearNode>
						<t>0.184</t>
						<value>0.16108504052510667</value>
					</ControlLinearNode>
					<ControlLinearNode>
						<t>0.188</t>
						<value>0.16191586592037566</value>
					</ControlLinearNode>
					<ControlLinearNode>
						<t>0.192</t>
						<value>0.16310421591700933</value>
					</ControlLinearNode>
					<ControlLinearNode>
						<t>0.19600000000000001</t>
						<value>0.16461555538988443</value>
					</ControlLinearNode>
					<ControlLinearNode>
						<t>0.20000000000000001</t>
						<value>0.16539712463950618</value>
					</ControlLinearNode>
					<ControlLinearNode>
						<t>0.20399999999999999</t>
						<value>0.16543388053153835</value>
					</ControlLinearNode>
					<ControlLinearNode>
						<t>0.20799999999999999</t>
						<value>0.16561694184000425</value>
					</ControlLinearNode>
					<ControlLinearNode>
						<t>0.21199999999999999</t>
						<value>0.14708588905676484</value>
					</ControlLinearNode>
					<ControlLinearNode>
						<t>0.216</t>
						<value>0.15096326229242629</value>
					</ControlLinearNode>
					<ControlLinearNode>
						<t>0.22</t>
						<value>0.15658271115595021</value>
					</ControlLinearNode>
					<ControlLinearNode>
						<t>0.224</t>
						<value>0.16356733228331061</value>
					</ControlLinearNode>
					<ControlLinearNode>
						<t>0.22800000000000001</t>
						<value>0.17047667140674666</value>
					</ControlLinearNode>
					<ControlLinearNode>
						<t>0.23200000000000001</t>
						<value>0.17707648531100517</value>
					</ControlLinearNode>
					<ControlLinearNode>
						<t>0.23599999999999999</t>
						<value>0.18366931373089196</value>
					</ControlLinearNode>
					<ControlLinearNode>
						<t>0.23999999999999999</t>
						<value>0.18972382411843292</value>
					</ControlLinearNode>
					<ControlLinearNode>
						<t>0.24399999999999999</t>
						<value>0.19528610175289329</value>
					</ControlLinearNode>
					<ControlLinearNode>
						<t>0.248</t>
						<value>0.20042779749900175</value>
					</ControlLinearNode>
					<ControlLinearNode>
						<t>0.252</t>
						<value>0.20503627534257685</value>
					</ControlLinearNode>
					<ControlLinearNode>
						<t>0.25600000000000001</t>
						<value>0.20910577043903583</value>
					</ControlLinearNode>
					<ControlLinearNode>
						<t>0.26000000000000001</t>
						<value>0.21324439197287515</value>
					</ControlLinearNode>
					<ControlLinearNode>
						<t>0.26400000000000001</t>
						<value>0.21706499798215101</value>
					</ControlLinearNode>
					<ControlLinearNode>
						<t>0.26800000000000002</t>
						<value>0.2207661506262599</value>
					</ControlLinearNode>
					<ControlLinearNode>
						<t>0.27200000000000002</t>
						<value>0.2246317613322022</value>
					</ControlLinearNode>
					<ControlLinearNode>
						<t>0.27600000000000002</t>
						<value>0.22859842567242353</value>
					</ControlLinearNode>
					<ControlLinearNode>
						<t>0.28000000000000003</t>
						<value>0.23293009105197063</value>
					</ControlLinearNode>
					<ControlLinearNode>
						<t>0.28399999999999997</t>
						<value>0.23755237973347043</value>
					</ControlLinearNode>
					<ControlLinearNode>
						<t>0.28799999999999998</t>
						<value>0.24282324472804784</value>
					</ControlLinearNode>
					<ControlLinearNode>
						<t>0.29199999999999998</t>
						<value>0.24856372655505923</value>
					</ControlLinearNode>
					<ControlLinearNode>
						<t>0.29599999999999999</t>
						<value>0.25519781373225903</value>
					</ControlLinearNode>
					<ControlLinearNode>
						<t>0.29999999999999999</t>
						<value>0.26244990890591391</value>
					</ControlLinearNode>
					<ControlLinearNode>
						<t>0.30399999999999999</t>
						<value>0.270761452610014</value>
					</ControlLinearNode>
					<ControlLinearNode>
						<t>0.308</t>
						<value>0.27984586115991206</value>
					</ControlLinearNode>
					<ControlLinearNode>
						<t>0.312</t>
						<value>0.29522838570247195</value>
					</ControlLinearNode>
					<ControlLinearNode>
						<t>0.316</t>
						<value>0.29457241112726334</value>
					</ControlLinearNode>
					<ControlLinearNode>
						<t>0.32000000000000001</t>
						<value>0.29353306947966629</value>
					</ControlLinearNode>
					<ControlLinearNode>
						<t>0.32400000000000001</t>
						<value>0.29269040057482887</value>
					</ControlLinearNode>
					<ControlLinearNode>
						<t>0.32800000000000001</t>
						<value>0.29226178081020338</value>
					</ControlLinearNode>
					<ControlLinearNode>
						<t>0.33200000000000002</t>
						<value>0.29239506697677592</value>
					</ControlLinearNode>
					<ControlLinearNode>
						<t>0.33600000000000002</t>
						<value>0.29222550019336424</value>
					</ControlLinearNode>
					<ControlLinearNode>
						<t>0.34000000000000002</t>
						<value>0.29222739839879869</value>
					</ControlLinearNode>
					<ControlLinearNode>
						<t>0.34399999999999997</t>
						<value>0.23999045194487362</value>
					</ControlLinearNode>
					<ControlLinearNode>
						<t>0.34799999999999998</t>
						<value>0.24093438579352119</value>
					</ControlLinearNode>
					<ControlLinearNode>
						<t>0.35199999999999998</t>
						<value>0.24145715695530368</value>
					</ControlLinearNode>
					<ControlLinearNode>
						<t>0.35599999999999998</t>
						<value>0.24175268390456892</value>
					</ControlLinearNode>
					<ControlLinearNode>
						<t>0.35999999999999999</t>
						<value>0.24091947068924474</value>
					</ControlLinearNode>
					<ControlLinearNode>
						<t>0.36399999999999999</t>
						<value>0.23932153692189267</value>
					</ControlLinearNode>
					<ControlLinearNode>
						<t>0.36799999999999999</t>
						<value>0.2374141563278333</value>
					</ControlLinearNode>
					<ControlLinearNode>
						<t>0.372</t>
						<value>0.23498215298180886</value>
					</ControlLinearNode>
					<ControlLinearNode>
						<t>0.376</t>
						<value>0.23212809195864825</value>
					</ControlLinearNode>
					<ControlLinearNode>
						<t>0.38</t>
						<value>0.22882501687031989</value>
					</ControlLinearNode>
					<ControlLinearNode>
						<t>0.38400000000000001</t>
						<value>0.22511245670878191</value>
					</ControlLinearNode>
					<ControlLinearNode>
						<t>0.38800000000000001</t>
						<value>0.22120303275688127</value>
					</ControlLinearNode>
					<ControlLinearNode>
						<t>0.39200000000000002</t>
						<value>0.24119991445357147</value>
					</ControlLinearNode>
					<ControlLinearNode>
						<t>0.39600000000000002</t>
						<value>0.23925194622671467</value>
					</ControlLinearNode>
					<ControlLinearNode>
						<t>0.40000000000000002</t>
						<value>0.23841093213304831</value>
					</ControlLinearNode>
					<ControlLinearNode>
						<t>0.40400000000000003</t>
						<value>0.23998609136659868</value>
					</ControlLinearNode>
					<ControlLinearNode>
						<t>0.40799999999999997</t>
						<value>0.24187288395242285</value>
					</ControlLinearNode>
					<ControlLinearNode>
						<t>0.41199999999999998</t>
						<value>0.24436695177006856</value>
					</ControlLinearNode>
					<ControlLinearNode>
						<t>0.41599999999999998</t>
						<value>0.24710916658939941</value>
					</ControlLinearNode>
					<ControlLinearNode>
						<t>0.41999999999999998</t>
						<value>0.25052659466746952</value>
					</ControlLinearNode>
					<ControlLinearNode>
						<t>0.42399999999999999</t>
						<value>0.25467547992718259</value>
					</ControlLinearNode>
					<ControlLinearNode>
						<t>0.42799999999999999</t>
						<value>0.25988760178016229</value>
					</ControlLinearNode>
					<ControlLinearNode>
						<t>0.432</t>
						<value>0.27176168503580617</value>
					</ControlLinearNode>
					<ControlLinearNode>
						<t>0.436</t>
						<value>0.28672412103228256</value>
					</ControlLinearNode>
					<ControlLinearNode>
						<t>0.44</t>
						<value>0.30165255116616757</value>
					</ControlLinearNode>
					<ControlLinearNode>
						<t>0.44400000000000001</t>
						<value>0.32039195438571755</value>
					</ControlLinearNode>
					<ControlLinearNode>
						<t>0.44800000000000001</t>
						<value>0.3482508036161418</value>
					</ControlLinearNode>
					<ControlLinearNode>
						<t>0.45200000000000001</t>
						<value>0.37619646822351538</value>
					</ControlLinearNode>
					<ControlLinearNode>
						<t>0.45600000000000002</t>
						<value>0.40811248011824636</value>
					</ControlLinearNode>
					<ControlLinearNode>
						<t>0.46000000000000002</t>
						<value>0.43684847415351036</value>
					</ControlLinearNode>
					<ControlLinearNode>
						<t>0.46400000000000002</t>
						<value>0.46590889452476386</value>
					</ControlLinearNode>
					<ControlLinearNode>
						<t>0.46800000000000003</t>
						<value>0.47372665275210207</value>
					</ControlLinearNode>
					<ControlLinearNode>
						<t>0.47199999999999998</t>
						<value>0.50045064029795294</value>
					</ControlLinearNode>
					<ControlLinearNode>
						<t>0.47599999999999998</t>
						<value>0.53249042253037548</value>
					</ControlLinearNode>
					<ControlLinearNode>
						<t>0.47999999999999998</t>
						<value>0.56269550247965749</value>
					</ControlLinearNode>
					<ControlLinearNode>
						<t>0.48399999999999999</t>
						<value>0.58604887193123567</value>
					</ControlLinearNode>
					<ControlLinearNode>
						<t>0.48799999999999999</t>
						<value>0.60293395927160987</value>
					</ControlLinearNode>
					<ControlLinearNode>
						<t>0.49199999999999999</t>
						<value>0.6193217662213093</value>
					</ControlLinearNode>
					<ControlLinearNode>
						<t>0.496</t>
						<value>0.62568462021270632</value>
					</ControlLinearNode>
					<ControlLinearNode>
						<t>0.5</t>
						<value>0.62531371422072624</value>
					</ControlLinearNode>
					<ControlLinearNode>
						<t>0.504</t>
						<value>0.62397552686487034</value>
					</ControlLinearNode>
					<ControlLinearNode>
						<t>0.50800000000000001</t>
						<value>0.57110546105162441</value>
					</ControlLinearNode>
					<ControlLinearNode>
						<t>0.51200000000000001</t>
						<value>0.5162297824318739</value>
					</ControlLinearNode>
					<ControlLinearNode>
						<t>0.51600000000000001</t>
						<value>0.45631637298738614</value>
					</ControlLinearNode>
					<ControlLinearNode>
						<t>0.52000000000000002</t>
						<value>0.39141959838915946</value>
					</ControlLinearNode>
					<ControlLinearNode>
						<t>0.52400000000000002</t>
						<value>0.32006874747248237</value>
					</ControlLinearNode>
					<ControlLinearNode>
						<t>0.52800000000000002</t>
						<value>0.25110137716769815</value>
					</ControlLinearNode>
					<ControlLinearNode>
						<t>0.53200000000000003</t>
						<value>0.23095836522256805</value>
					</ControlLinearNode>
					<ControlLinearNode>
						<t>0.53600000000000003</t>
						<value>0.22436414412374056</value>
					</ControlLinearNode>
					<ControlLinearNode>
						<t>0.54000000000000004</t>
						<value>0.21684145250933212</value>
					</ControlLinearNode>
					<ControlLinearNode>
						<t>0.54400000000000004</t>
						<value>0.20866701494420289</value>
					</ControlLinearNode>
					<ControlLinearNode>
						<t>0.54800000000000004</t>
						<value>0.19976768308446505</value>
					</ControlLinearNode>
					<ControlLinearNode>
						<t>0.55200000000000005</t>
						<value>0.19151035104948427</value>
					</ControlLinearNode>
					<ControlLinearNode>
						<t>0.55600000000000005</t>
						<value>0.1849105958439044</value>
					</ControlLinearNode>
					<ControlLinearNode>
						<t>0.56000000000000005</t>
						<value>0.18204823516273907</value>
					</ControlLinearNode>
					<ControlLinearNode>
						<t>0.56399999999999995</t>
						<value>0.17578819140328167</value>
					</ControlLinearNode>
					<ControlLinearNode>
						<t>0.56799999999999995</t>
						<value>0.17803394430937095</value>
					</ControlLinearNode>
					<ControlLinearNode>
						<t>0.57199999999999995</t>
						<value>0.18679774531922644</value>
					</ControlLinearNode>
					<ControlLinearNode>
						<t>0.57599999999999996</t>
						<value>0.18818244695129663</value>
					</ControlLinearNode>
					<ControlLinearNode>
						<t>0.57999999999999996</t>
						<value>0.18625015634803174</value>
					</ControlLinearNode>
					<ControlLinearNode>
						<t>0.58399999999999996</t>
						<value>0.18674762137237605</value>
					</ControlLinearNode>
					<ControlLinearNode>
						<t>0.58799999999999997</t>
						<value>0.18846751899496592</value>
					</ControlLinearNode>
					<ControlLinearNode>
						<t>0.59199999999999997</t>
						<value>0.19329971628716872</value>
					</ControlLinearNode>
					<ControlLinearNode>
						<t>0.59599999999999997</t>
						<value>0.20293646774669258</value>
					</ControlLinearNode>
					<ControlLinearNode>
						<t>0.59999999999999998</t>
						<value>0.21442651811230984</value>
					</ControlLinearNode>
					<ControlLinearNode>
						<t>0.60399999999999998</t>
						<value>0.22680765094943919</value>
					</ControlLinearNode>
					<ControlLinearNode>
						<t>0.60799999999999998</t>
						<value>0.24179581829684171</value>
					</ControlLinearNode>
					<ControlLinearNode>
						<t>0.61199999999999999</t>
						<value>0.26239300123264298</value>
					</ControlLinearNode>
					<ControlLinearNode>
						<t>0.61599999999999999</t>
						<value>0.28415616084449091</value>
					</ControlLinearNode>
					<ControlLinearNode>
						<t>0.62</t>
						<value>0.30903159056663465</value>
					</ControlLinearNode>
					<ControlLinearNode>
						<t>0.624</t>
						<value>0.33333083839513322</value>
					</ControlLinearNode>
					<ControlLinearNode>
						<t>0.628</t>
						<value>0.3465797833746676</value>
					</ControlLinearNode>
					<ControlLinearNode>
						<t>0.63200000000000001</t>
						<value>0.34565765035894175</value>
					</ControlLinearNode>
					<ControlLinearNode>
						<t>0.63600000000000001</t>
						<value>0.34654029580066781</value>
					</ControlLinearNode>
					<ControlLinearNode>
						<t>0.64000000000000001</t>
						<value>0.34956851703243458</value>
					</ControlLinearNode>
					<ControlLinearNode>
						<t>0.64400000000000002</t>
						<value>0.34520415199353671</value>
					</ControlLinearNode>
					<ControlLinearNode>
						<t>0.64800000000000002</t>
						<value>0.33842382767919355</value>
					</ControlLinearNode>
					<ControlLinearNode>
						<t>0.65200000000000002</t>
						<value>0.34658907227863106</value>
					</ControlLinearNode>
					<ControlLinearNode>
						<t>0.65600000000000003</t>
						<value>0.37987288451107892</value>
					</ControlLinearNode>
					<ControlLinearNode>
						<t>0.66000000000000003</t>
						<value>0.4881086718794001</value>
					</ControlLinearNode>
					<ControlLinearNode>
						<t>0.66400000000000003</t>
						<value>0.52933921272168105</value>
					</ControlLinearNode>
					<ControlLinearNode>
						<t>0.66800000000000004</t>
						<value>0.55968110741076793</value>
					</ControlLinearNode>
					<ControlLinearNode>
						<t>0.67200000000000004</t>
						<value>0.58752162655670592</value>
					</ControlLinearNode>
					<ControlLinearNode>
						<t>0.67600000000000005</t>
						<value>0.61347680413646599</value>
					</ControlLinearNode>
					<ControlLinearNode>
						<t>0.68000000000000005</t>
						<value>0.63711403910551112</value>
					</ControlLinearNode>
					<ControlLinearNode>
						<t>0.68400000000000005</t>
						<value>0.65142976512004402</value>
					</ControlLinearNode>
					<ControlLinearNode>
						<t>0.68799999999999994</t>
						<value>0.65152130847603773</value>
					</ControlLinearNode>
					<ControlLinearNode>
						<t>0.69199999999999995</t>
						<value>0.64861735369030771</value>
					</ControlLinearNode>
					<ControlLinearNode>
						<t>0.69599999999999995</t>
						<value>0.64599380540306883</value>
					</ControlLinearNode>
					<ControlLinearNode>
						<t>0.69999999999999996</t>
						<value>0.63824612240449952</value>
					</ControlLinearNode>
					<ControlLinearNode>
						<t>0.70399999999999996</t>
						<value>0.6276898158204165</value>
					</ControlLinearNode>
					<ControlLinearNode>
						<t>0.70799999999999996</t>
						<value>0.61399514115489073</value>
					</ControlLinearNode>
					<ControlLinearNode>
						<t>0.71199999999999997</t>
						<value>0.59984267986305229</value>
					</ControlLinearNode>
					<ControlLinearNode>
						<t>0.71599999999999997</t>
						<value>0.58160214847563907</value>
					</ControlLinearNode>
					<ControlLinearNode>
						<t>0.71999999999999997</t>
						<value>0.56201566912930612</value>
					</ControlLinearNode>
					<ControlLinearNode>
						<t>0.72399999999999998</t>
						<value>0.539704250921204</value>
					</ControlLinearNode>
					<ControlLinearNode>
						<t>0.72799999999999998</t>
						<value>0.51525477471257153</value>
					</ControlLinearNode>
					<ControlLinearNode>
						<t>0.73199999999999998</t>
						<value>0.48912545643824723</value>
					</ControlLinearNode>
					<ControlLinearNode>
						<t>0.73599999999999999</t>
						<value>0.49861003629625611</value>
					</ControlLinearNode>
					<ControlLinearNode>
						<t>0.73999999999999999</t>
						<value>0.48187560485856951</value>
					</ControlLinearNode>
					<ControlLinearNode>
						<t>0.74399999999999999</t>
						<value>0.46378578528958447</value>
					</ControlLinearNode>
					<ControlLinearNode>
						<t>0.748</t>
						<value>0.44401022001143475</value>
					</ControlLinearNode>
					<ControlLinearNode>
						<t>0.752</t>
						<value>0.42283048720863931</value>
					</ControlLinearNode>
					<ControlLinearNode>
						<t>0.75600000000000001</t>
						<value>0.40025673339754514</value>
					</ControlLinearNode>
					<ControlLinearNode>
						<t>0.76000000000000001</t>
						<value>0.37586376082517559</value>
					</ControlLinearNode>
					<ControlLinearNode>
						<t>0.76400000000000001</t>
						<value>0.34943416189059001</value>
					</ControlLinearNode>
					<ControlLinearNode>
						<t>0.76800000000000002</t>
						<value>0.32067627795603637</value>
					</ControlLinearNode>
					<ControlLinearNode>
						<t>0.77200000000000002</t>
						<value>0.29808457713467429</value>
					</ControlLinearNode>
					<ControlLinearNode>
						<t>0.77600000000000002</t>
						<value>0.27515306813365148</value>
					</ControlLinearNode>
					<ControlLinearNode>
						<t>0.78000000000000003</t>
						<value>0.25233130001954596</value>
					</ControlLinearNode>
					<ControlLinearNode>
						<t>0.78400000000000003</t>
						<value>0.2385241325609124</value>
					</ControlLinearNode>
					<ControlLinearNode>
						<t>0.78800000000000003</t>
						<value>0.22878527205153412</value>
					</ControlLinearNode>
					<ControlLinearNode>
						<t>0.79200000000000004</t>
						<value>0.22028216434983497</value>
					</ControlLinearNode>
					<ControlLinearNode>
						<t>0.79600000000000004</t>
						<value>0.21257359409189036</value>
					</ControlLinearNode>
					<ControlLinearNode>
						<t>0.80000000000000004</t>
						<value>0.20457342195155209</value>
					</ControlLinearNode>
					<ControlLinearNode>
						<t>0.80400000000000005</t>
						<value>0.19569866481924875</value>
					</ControlLinearNode>
					<ControlLinearNode>
						<t>0.80800000000000005</t>
						<value>0.18859237961673533</value>
					</ControlLinearNode>
					<ControlLinearNode>
						<t>0.81200000000000006</t>
						<value>0.18254711558064973</value>
					</ControlLinearNode>
					<ControlLinearNode>
						<t>0.81599999999999995</t>
						<value>0.17619456450524587</value>
					</ControlLinearNode>
					<ControlLinearNode>
						<t>0.81999999999999995</t>
						<value>0.16966996101369131</value>
					</ControlLinearNode>
					<ControlLinearNode>
						<t>0.82399999999999995</t>
						<value>0.16248131183296022</value>
					</ControlLinearNode>
					<ControlLinearNode>
						<t>0.82799999999999996</t>
						<value>0.15661508701726459</value>
					</ControlLinearNode>
					<ControlLinearNode>
						<t>0.83199999999999996</t>
						<value>0.15238348432127141</value>
					</ControlLinearNode>
					<ControlLinearNode>
						<t>0.83599999999999997</t>
						<value>0.14822759972231439</value>
					</ControlLinearNode>
					<ControlLinearNode>
						<t>0.83999999999999997</t>
						<value>0.14415460395984808</value>
					</ControlLinearNode>
					<ControlLinearNode>
						<t>0.84399999999999997</t>
						<value>0.14019013179346834</value>
					</ControlLinearNode>
					<ControlLinearNode>
						<t>0.84799999999999998</t>
						<value>0.13640530355771943</value>
					</ControlLinearNode>
					<ControlLinearNode>
						<t>0.85199999999999998</t>
						<value>0.13280972711495184</value>
					</ControlLinearNode>
					<ControlLinearNode>
						<t>0.85599999999999998</t>
						<value>0.12945639375008078</value>
					</ControlLinearNode>
					<ControlLinearNode>
						<t>0.85999999999999999</t>
						<value>0.12641391113818953</value>
					</ControlLinearNode>
					<ControlLinearNode>
						<t>0.86399999999999999</t>
						<value>0.12377023820541673</value>
					</ControlLinearNode>
					<ControlLinearNode>
						<t>0.86799999999999999</t>
						<value>0.1214886330557893</value>
					</ControlLinearNode>
					<ControlLinearNode>
						<t>0.872</t>
						<value>0.11950867882070861</value>
					</ControlLinearNode>
					<ControlLinearNode>
						<t>0.876</t>
						<value>0.11787223628017156</value>
					</ControlLinearNode>
					<ControlLinearNode>
						<t>0.88</t>
						<value>0.11658472071969084</value>
					</ControlLinearNode>
					<ControlLinearNode>
						<t>0.88400000000000001</t>
						<value>0.1159612558059329</value>
					</ControlLinearNode>
					<ControlLinearNode>
						<t>0.88800000000000001</t>
						<value>0.11513497376076419</value>
					</ControlLinearNode>
					<ControlLinearNode>
						<t>0.89200000000000002</t>
						<value>0.11442606597249154</value>
					</ControlLinearNode>
					<ControlLinearNode>
						<t>0.89600000000000002</t>
						<value>0.11418992802873737</value>
					</ControlLinearNode>
					<ControlLinearNode>
						<t>0.90000000000000002</t>
						<value>0.11442904757469584</value>
					</ControlLinearNode>
					<ControlLinearNode>
						<t>0.90400000000000003</t>
						<value>0.11525535605539484</value>
					</ControlLinearNode>
					<ControlLinearNode>
						<t>0.90800000000000003</t>
						<value>0.11621821122690454</value>
					</ControlLinearNode>
					<ControlLinearNode>
						<t>0.91200000000000003</t>
						<value>0.14346202639217182</value>
					</ControlLinearNode>
					<ControlLinearNode>
						<t>0.91600000000000004</t>
						<value>0.14500870279231851</value>
					</ControlLinearNode>
					<ControlLinearNode>
						<t>0.92000000000000004</t>
						<value>0.14678475199843607</value>
					</ControlLinearNode>
					<ControlLinearNode>
						<t>0.92400000000000004</t>
						<value>0.14874251500814734</value>
					</ControlLinearNode>
					<ControlLinearNode>
						<t>0.92800000000000005</t>
						<value>0.15093914725037422</value>
					</ControlLinearNode>
					<ControlLinearNode>
						<t>0.93200000000000005</t>
						<value>0.15380478557018104</value>
					</ControlLinearNode>
					<ControlLinearNode>
						<t>0.93600000000000005</t>
						<value>0.1562923394767442</value>
					</ControlLinearNode>
					<ControlLinearNode>
						<t>0.93999999999999995</t>
						<value>0.15893068145812103</value>
					</ControlLinearNode>
					<ControlLinearNode>
						<t>0.94399999999999995</t>
						<value>0.16134577722447127</value>
					</ControlLinearNode>
					<ControlLinearNode>
						<t>0.94799999999999995</t>
						<value>0.16368961683717723</value>
					</ControlLinearNode>
					<ControlLinearNode>
						<t>0.95199999999999996</t>
						<value>0.16595141456541068</value>
					</ControlLinearNode>
					<ControlLinearNode>
						<t>0.95599999999999996</t>
						<value>0.16810603704897886</value>
					</ControlLinearNode>
					<ControlLinearNode>
						<t>0.95999999999999996</t>
						<value>0.17035341917407559</value>
					</ControlLinearNode>
					<ControlLinearNode>
						<t>0.96399999999999997</t>
						<value>0.17227973532825719</value>
					</ControlLinearNode>
					<ControlLinearNode>
						<t>0.96799999999999997</t>
						<value>0.17431431862226218</value>
					</ControlLinearNode>
					<ControlLinearNode>
						<t>0.97199999999999998</t>
						<value>0.17647171345091103</value>
					</ControlLinearNode>
					<ControlLinearNode>
						<t>0.97599999999999998</t>
						<value>0.17867738646632775</value>
					</ControlLinearNode>
					<ControlLinearNode>
						<t>0.97999999999999998</t>
						<value>0.18093217801556627</value>
					</ControlLinearNode>
					<ControlLinearNode>
						<t>0.98399999999999999</t>
						<value>0.18352878590083396</value>
					</ControlLinearNode>
					<ControlLinearNode>
						<t>0.98799999999999999</t>
						<value>0.18592201783909093</value>
					</ControlLinearNode>
					<ControlLinearNode>
						<t>0.99199999999999999</t>
						<value>0.18829552235457481</value>
					</ControlLinearNode>
					<ControlLinearNode>
						<t>0.996</t>
						<value>0.19066117020042808</value>
					</ControlLinearNode>
					<ControlLinearNode>
						<t>1</t>
						<value>0.19302873816139091</value>
					</ControlLinearNode>
					<ControlLinearNode>
						<t>1.004</t>
						<value>0.19530532834697834</value>
					</ControlLinearNode>
					<ControlLinearNode>
						<t>1.008</t>
						<value>0.19676237856042642</value>
					</ControlLinearNode>
					<ControlLinearNode>
						<t>1.012</t>
						<value>0.19731192255813854</value>
					</ControlLinearNode>
					<ControlLinearNode>
						<t>1.016</t>
						<value>0.19757741584917546</value>
					</ControlLinearNode>
					<ControlLinearNode>
						<t>1.02</t>
						<value>0.19760780726925792</value>
					</ControlLinearNode>
					<ControlLinearNode>
						<t>1.024</t>
						<value>0.1973868796116662</value>
					</ControlLinearNode>
					<ControlLinearNode>
						<t>1.028</t>
						<value>0.1972970493733493</value>
					</ControlLinearNode>
					<ControlLinearNode>
						<t>1.032</t>
						<value>0.19668181381622862</value>
					</ControlLinearNode>
					<ControlLinearNode>
						<t>1.036</t>
						<value>0.19602042045323817</value>
					</ControlLinearNode>
					<ControlLinearNode>
						<t>1.04</t>
						<value>0.19517601640440718</value>
					</ControlLinearNode>
					<ControlLinearNode>
						<t>1.044</t>
						<value>0.1943787482817165</value>
					</ControlLinearNode>
					<ControlLinearNode>
						<t>1.048</t>
						<value>0.19485375135162297</value>
					</ControlLinearNode>
					<ControlLinearNode>
						<t>1.052</t>
						<value>0.1951426171958735</value>
					</ControlLinearNode>
					<ControlLinearNode>
						<t>1.056</t>
						<value>0.19521876169276767</value>
					</ControlLinearNode>
					<ControlLinearNode>
						<t>1.0600000000000001</t>
						<value>0.19506971459032305</value>
					</ControlLinearNode>
					<ControlLinearNode>
						<t>1.0640000000000001</t>
						<value>0.19464653400324802</value>
					</ControlLinearNode>
					<ControlLinearNode>
						<t>1.0680000000000001</t>
						<value>0.19417447392494924</value>
					</ControlLinearNode>
					<ControlLinearNode>
						<t>1.0720000000000001</t>
						<value>0.19372655741172304</value>
					</ControlLinearNode>
					<ControlLinearNode>
						<t>1.0760000000000001</t>
						<value>0.19308586121084459</value>
					</ControlLinearNode>
					<ControlLinearNode>
						<t>1.0800000000000001</t>
						<value>0.19316192485219388</value>
					</ControlLinearNode>
					<ControlLinearNode>
						<t>1.0840000000000001</t>
						<value>0.19387480178907415</value>
					</ControlLinearNode>
					<ControlLinearNode>
						<t>1.0880000000000001</t>
						<value>0.19461873653557246</value>
					</ControlLinearNode>
					<ControlLinearNode>
						<t>1.0920000000000001</t>
						<value>0.19571274367589553</value>
					</ControlLinearNode>
					<ControlLinearNode>
						<t>1.0960000000000001</t>
						<value>0.19707736644506965</value>
					</ControlLinearNode>
					<ControlLinearNode>
						<t>1.1000000000000001</t>
						<value>0.19851484296561073</value>
					</ControlLinearNode>
					<ControlLinearNode>
						<t>1.1040000000000001</t>
						<value>0.19991468381255786</value>
					</ControlLinearNode>
					<ControlLinearNode>
						<t>1.1080000000000001</t>
						<value>0.20138992867313751</value>
					</ControlLinearNode>
					<ControlLinearNode>
						<t>1.1120000000000001</t>
						<value>0.20359206167396399</value>
					</ControlLinearNode>
					<ControlLinearNode>
						<t>1.1160000000000001</t>
						<value>0.20608819366061387</value>
					</ControlLinearNode>
					<ControlLinearNode>
						<t>1.1200000000000001</t>
						<value>0.20853626514852008</value>
					</ControlLinearNode>
					<ControlLinearNode>
						<t>1.1240000000000001</t>
						<value>0.21089086012012961</value>
					</ControlLinearNode>
					<ControlLinearNode>
						<t>1.1279999999999999</t>
						<value>0.21314888994653564</value>
					</ControlLinearNode>
					<ControlLinearNode>
						<t>1.1319999999999999</t>
						<value>0.21540316628215136</value>
					</ControlLinearNode>
					<ControlLinearNode>
						<t>1.1359999999999999</t>
						<value>0.21761996091138339</value>
					</ControlLinearNode>
					<ControlLinearNode>
						<t>1.1399999999999999</t>
						<value>0.22057256957459043</value>
					</ControlLinearNode>
					<ControlLinearNode>
						<t>1.1439999999999999</t>
						<value>0.22610061043892735</value>
					</ControlLinearNode>
					<ControlLinearNode>
						<t>1.1479999999999999</t>
						<value>0.23198469388157134</value>
					</ControlLinearNode>
					<ControlLinearNode>
						<t>1.1519999999999999</t>
						<value>0.23812079359484178</value>
					</ControlLinearNode>
				</x_nodes>
				<min_nodes />
				<max_nodes />
				<kp>100</kp>
				<kv>20</kv>
			</ControlLinear>
			<ControlLinear name="FMTL_r">
				<is_model_control>true</is_model_control>
				<extrapolate>true</extrapolate>
				<default_min>0.02</default_min>
				<default_max>1</default_max>
				<filter_on>false</filter_on>
				<use_steps>false</use_steps>
				<x_nodes>
					<ControlLinearNode>
						<t>0</t>
						<value>0.72594825297007459</value>
					</ControlLinearNode>
					<ControlLinearNode>
						<t>0.0040000000000000001</t>
						<value>0.72474006579224659</value>
					</ControlLinearNode>
					<ControlLinearNode>
						<t>0.0080000000000000002</t>
						<value>0.72283302451612175</value>
					</ControlLinearNode>
					<ControlLinearNode>
						<t>0.012</t>
						<value>0.72045158186086822</value>
					</ControlLinearNode>
					<ControlLinearNode>
						<t>0.016</t>
						<value>0.7175643735797208</value>
					</ControlLinearNode>
					<ControlLinearNode>
						<t>0.02</t>
						<value>0.71410772685493618</value>
					</ControlLinearNode>
					<ControlLinearNode>
						<t>0.024</t>
						<value>0.71016175630083411</value>
					</ControlLinearNode>
					<ControlLinearNode>
						<t>0.028000000000000001</t>
						<value>0.7056466942076407</value>
					</ControlLinearNode>
					<ControlLinearNode>
						<t>0.032000000000000001</t>
						<value>0.70110316268781558</value>
					</ControlLinearNode>
					<ControlLinearNode>
						<t>0.035999999999999997</t>
						<value>0.69612454279500824</value>
					</ControlLinearNode>
					<ControlLinearNode>
						<t>0.040000000000000001</t>
						<value>0.69103776535735262</value>
					</ControlLinearNode>
					<ControlLinearNode>
						<t>0.043999999999999997</t>
						<value>0.68593097994589081</value>
					</ControlLinearNode>
					<ControlLinearNode>
						<t>0.048000000000000001</t>
						<value>0.68104483334678023</value>
					</ControlLinearNode>
					<ControlLinearNode>
						<t>0.051999999999999998</t>
						<value>0.67629381399043831</value>
					</ControlLinearNode>
					<ControlLinearNode>
						<t>0.056000000000000001</t>
						<value>0.67140319685551653</value>
					</ControlLinearNode>
					<ControlLinearNode>
						<t>0.059999999999999998</t>
						<value>0.66757411811407597</value>
					</ControlLinearNode>
					<ControlLinearNode>
						<t>0.064000000000000001</t>
						<value>0.664408442332585</value>
					</ControlLinearNode>
					<ControlLinearNode>
						<t>0.068000000000000005</t>
						<value>0.66194320154621211</value>
					</ControlLinearNode>
					<ControlLinearNode>
						<t>0.071999999999999995</t>
						<value>0.6602998801269655</value>
					</ControlLinearNode>
					<ControlLinearNode>
						<t>0.075999999999999998</t>
						<value>0.65959478379702929</value>
					</ControlLinearNode>
					<ControlLinearNode>
						<t>0.080000000000000002</t>
						<value>0.65918004807952502</value>
					</ControlLinearNode>
					<ControlLinearNode>
						<t>0.084000000000000005</t>
						<value>0.66036826254826608</value>
					</ControlLinearNode>
					<ControlLinearNode>
						<t>0.087999999999999995</t>
						<value>0.6625316175933198</value>
					</ControlLinearNode>
					<ControlLinearNode>
						<t>0.091999999999999998</t>
						<value>0.66533131046383931</value>
					</ControlLinearNode>
					<ControlLinearNode>
						<t>0.096000000000000002</t>
						<value>0.44353760165872858</value>
					</ControlLinearNode>
					<ControlLinearNode>
						<t>0.10000000000000001</t>
						<value>0.44758408595745924</value>
					</ControlLinearNode>
					<ControlLinearNode>
						<t>0.104</t>
						<value>0.45049520102764939</value>
					</ControlLinearNode>
					<ControlLinearNode>
						<t>0.108</t>
						<value>0.45534277404614398</value>
					</ControlLinearNode>
					<ControlLinearNode>
						<t>0.112</t>
						<value>0.46085160810662318</value>
					</ControlLinearNode>
					<ControlLinearNode>
						<t>0.11600000000000001</t>
						<value>0.4664240073524426</value>
					</ControlLinearNode>
					<ControlLinearNode>
						<t>0.12</t>
						<value>0.47061809571772251</value>
					</ControlLinearNode>
					<ControlLinearNode>
						<t>0.124</t>
						<value>0.4773549231631401</value>
					</ControlLinearNode>
					<ControlLinearNode>
						<t>0.128</t>
						<value>0.4856046051306544</value>
					</ControlLinearNode>
					<ControlLinearNode>
						<t>0.13200000000000001</t>
						<value>0.49320676611976083</value>
					</ControlLinearNode>
					<ControlLinearNode>
						<t>0.13600000000000001</t>
						<value>0.5011947169687323</value>
					</ControlLinearNode>
					<ControlLinearNode>
						<t>0.14000000000000001</t>
						<value>0.50846519477494323</value>
					</ControlLinearNode>
					<ControlLinearNode>
						<t>0.14399999999999999</t>
						<value>0.51654212627764662</value>
					</ControlLinearNode>
					<ControlLinearNode>
						<t>0.14799999999999999</t>
						<value>0.52339736478410215</value>
					</ControlLinearNode>
					<ControlLinearNode>
						<t>0.152</t>
						<value>0.52962909822376247</value>
					</ControlLinearNode>
					<ControlLinearNode>
						<t>0.156</t>
						<value>0.53583729267314584</value>
					</ControlLinearNode>
					<ControlLinearNode>
						<t>0.16</t>
						<value>0.54478085342603322</value>
					</ControlLinearNode>
					<ControlLinearNode>
						<t>0.16400000000000001</t>
						<value>0.55178310018893295</value>
					</ControlLinearNode>
					<ControlLinearNode>
						<t>0.16800000000000001</t>
						<value>0.5594421548466163</value>
					</ControlLinearNode>
					<ControlLinearNode>
						<t>0.17199999999999999</t>
						<value>0.56682694976446735</value>
					</ControlLinearNode>
					<ControlLinearNode>
						<t>0.17599999999999999</t>
						<value>0.57440192352022468</value>
					</ControlLinearNode>
					<ControlLinearNode>
						<t>0.17999999999999999</t>
						<value>0.58312330653055278</value>
					</ControlLinearNode>
					<ControlLinearNode>
						<t>0.184</t>
						<value>0.59178101004269512</value>
					</ControlLinearNode>
					<ControlLinearNode>
						<t>0.188</t>
						<value>0.59538757211565563</value>
					</ControlLinearNode>
					<ControlLinearNode>
						<t>0.192</t>
						<value>0.59691175492017157</value>
					</ControlLinearNode>
					<ControlLinearNode>
						<t>0.19600000000000001</t>
						<value>0.59583257817774393</value>
					</ControlLinearNode>
					<ControlLinearNode>
						<t>0.20000000000000001</t>
						<value>0.59683325171942847</value>
					</ControlLinearNode>
					<ControlLinearNode>
						<t>0.20399999999999999</t>
						<value>0.59817173332879081</value>
					</ControlLinearNode>
					<ControlLinearNode>
						<t>0.20799999999999999</t>
						<value>0.60035882760929493</value>
					</ControlLinearNode>
					<ControlLinearNode>
						<t>0.21199999999999999</t>
						<value>0.99998771982264512</value>
					</ControlLinearNode>
					<ControlLinearNode>
						<t>0.216</t>
						<value>0.99998644039840545</value>
					</ControlLinearNode>
					<ControlLinearNode>
						<t>0.22</t>
						<value>0.99998483961233964</value>
					</ControlLinearNode>
					<ControlLinearNode>
						<t>0.224</t>
						<value>0.99998263879174942</value>
					</ControlLinearNode>
					<ControlLinearNode>
						<t>0.22800000000000001</t>
						<value>0.99997962559061548</value>
					</ControlLinearNode>
					<ControlLinearNode>
						<t>0.23200000000000001</t>
						<value>0.9999759765812205</value>
					</ControlLinearNode>
					<ControlLinearNode>
						<t>0.23599999999999999</t>
						<value>0.9999732179539973</value>
					</ControlLinearNode>
					<ControlLinearNode>
						<t>0.23999999999999999</t>
						<value>0.99996991132598068</value>
					</ControlLinearNode>
					<ControlLinearNode>
						<t>0.24399999999999999</t>
						<value>0.99996617126597132</value>
					</ControlLinearNode>
					<ControlLinearNode>
						<t>0.248</t>
						<value>0.99996117714679933</value>
					</ControlLinearNode>
					<ControlLinearNode>
						<t>0.252</t>
						<value>0.99995579169789617</value>
					</ControlLinearNode>
					<ControlLinearNode>
						<t>0.25600000000000001</t>
						<value>0.99994969307803139</value>
					</ControlLinearNode>
					<ControlLinearNode>
						<t>0.26000000000000001</t>
						<value>0.99994045351823146</value>
					</ControlLinearNode>
					<ControlLinearNode>
						<t>0.26400000000000001</t>
						<value>0.99992833911140311</value>
					</ControlLinearNode>
					<ControlLinearNode>
						<t>0.26800000000000002</t>
						<value>0.99990023710157028</value>
					</ControlLinearNode>
					<ControlLinearNode>
						<t>0.27200000000000002</t>
						<value>0.99982401830852041</value>
					</ControlLinearNode>
					<ControlLinearNode>
						<t>0.27600000000000002</t>
						<value>0.99964633981067197</value>
					</ControlLinearNode>
					<ControlLinearNode>
						<t>0.28000000000000003</t>
						<value>0.99946819986494417</value>
					</ControlLinearNode>
					<ControlLinearNode>
						<t>0.28399999999999997</t>
						<value>0.99783008305253462</value>
					</ControlLinearNode>
					<ControlLinearNode>
						<t>0.28799999999999998</t>
						<value>0.99481402481942371</value>
					</ControlLinearNode>
					<ControlLinearNode>
						<t>0.29199999999999998</t>
						<value>0.98946278548730715</value>
					</ControlLinearNode>
					<ControlLinearNode>
						<t>0.29599999999999999</t>
						<value>0.97912278650991313</value>
					</ControlLinearNode>
					<ControlLinearNode>
						<t>0.29999999999999999</t>
						<value>0.96756597301877922</value>
					</ControlLinearNode>
					<ControlLinearNode>
						<t>0.30399999999999999</t>
						<value>0.95248759104963621</value>
					</ControlLinearNode>
					<ControlLinearNode>
						<t>0.308</t>
						<value>0.93655813950664113</value>
					</ControlLinearNode>
					<ControlLinearNode>
						<t>0.312</t>
						<value>0.92428830732002587</value>
					</ControlLinearNode>
					<ControlLinearNode>
						<t>0.316</t>
						<value>0.9222512181007072</value>
					</ControlLinearNode>
					<ControlLinearNode>
						<t>0.32000000000000001</t>
						<value>0.9187498924945261</value>
					</ControlLinearNode>
					<ControlLinearNode>
						<t>0.32400000000000001</t>
						<value>0.91479178083500279</value>
					</ControlLinearNode>
					<ControlLinearNode>
						<t>0.32800000000000001</t>
						<value>0.91133174822613616</value>
					</ControlLinearNode>
					<ControlLinearNode>
						<t>0.33200000000000002</t>
						<value>0.90912574578524419</value>
					</ControlLinearNode>
					<ControlLinearNode>
						<t>0.33600000000000002</t>
						<value>0.90716840014555555</value>
					</ControlLinearNode>
					<ControlLinearNode>
						<t>0.34000000000000002</t>
						<value>0.90523002650231288</value>
					</ControlLinearNode>
					<ControlLinearNode>
						<t>0.34399999999999997</t>
						<value>0.75098627371731763</value>
					</ControlLinearNode>
					<ControlLinearNode>
						<t>0.34799999999999998</t>
						<value>0.75033775317699591</value>
					</ControlLinearNode>
					<ControlLinearNode>
						<t>0.35199999999999998</t>
						<value>0.74826234720814999</value>
					</ControlLinearNode>
					<ControlLinearNode>
						<t>0.35599999999999998</t>
						<value>0.74518110452478836</value>
					</ControlLinearNode>
					<ControlLinearNode>
						<t>0.35999999999999999</t>
						<value>0.7398553162915712</value>
					</ControlLinearNode>
					<ControlLinearNode>
						<t>0.36399999999999999</t>
						<value>0.73297483002326069</value>
					</ControlLinearNode>
					<ControlLinearNode>
						<t>0.36799999999999999</t>
						<value>0.72524258669013941</value>
					</ControlLinearNode>
					<ControlLinearNode>
						<t>0.372</t>
						<value>0.71603386540934355</value>
					</ControlLinearNode>
					<ControlLinearNode>
						<t>0.376</t>
						<value>0.70569129503223826</value>
					</ControlLinearNode>
					<ControlLinearNode>
						<t>0.38</t>
						<value>0.69428664551435459</value>
					</ControlLinearNode>
					<ControlLinearNode>
						<t>0.38400000000000001</t>
						<value>0.68205646074045145</value>
					</ControlLinearNode>
					<ControlLinearNode>
						<t>0.38800000000000001</t>
						<value>0.66945623833974632</value>
					</ControlLinearNode>
					<ControlLinearNode>
						<t>0.39200000000000002</t>
						<value>0.68239634776556113</value>
					</ControlLinearNode>
					<ControlLinearNode>
						<t>0.39600000000000002</t>
						<value>0.67330099710096314</value>
					</ControlLinearNode>
					<ControlLinearNode>
						<t>0.40000000000000002</t>
						<value>0.66779711471287462</value>
					</ControlLinearNode>
					<ControlLinearNode>
						<t>0.40400000000000003</t>
						<value>0.66952888900599283</value>
					</ControlLinearNode>
					<ControlLinearNode>
						<t>0.40799999999999997</t>
						<value>0.67330175717440688</value>
					</ControlLinearNode>
					<ControlLinearNode>
						<t>0.41199999999999998</t>
						<value>0.68022452021831747</value>
					</ControlLinearNode>
					<ControlLinearNode>
						<t>0.41599999999999998</t>
						<value>0.68959309711241612</value>
					</ControlLinearNode>
					<ControlLinearNode>
						<t>0.41999999999999998</t>
						<value>0.70300219878816739</value>
					</ControlLinearNode>
					<ControlLinearNode>
						<t>0.42399999999999999</t>
						<value>0.7206674689689635</value>
					</ControlLinearNode>
					<ControlLinearNode>
						<t>0.42799999999999999</t>
						<value>0.74349497894199446</value>
					</ControlLinearNode>
					<ControlLinearNode>
						<t>0.432</t>
						<value>0.78133447139396062</value>
					</ControlLinearNode>
					<ControlLinearNode>
						<t>0.436</t>
						<value>0.82933757929859098</value>
					</ControlLinearNode>
					<ControlLinearNode>
						<t>0.44</t>
						<value>0.88250518417418677</value>
					</ControlLinearNode>
					<ControlLinearNode>
						<t>0.44400000000000001</t>
						<value>0.93051001404822875</value>
					</ControlLinearNode>
					<ControlLinearNode>
						<t>0.44800000000000001</t>
						<value>0.96610659086654127</value>
					</ControlLinearNode>
					<ControlLinearNode>
						<t>0.45200000000000001</t>
						<value>0.99525969161569428</value>
					</ControlLinearNode>
					<ControlLinearNode>
						<t>0.45600000000000002</t>
						<value>0.99003753319691079</value>
					</ControlLinearNode>
					<ControlLinearNode>
						<t>0.46000000000000002</t>
						<value>0.99759669978759669</value>
					</ControlLinearNode>
					<ControlLinearNode>
						<t>0.46400000000000002</t>
						<value>0.99812710580626662</value>
					</ControlLinearNode>
					<ControlLinearNode>
						<t>0.46800000000000003</t>
						<value>0.99936394396757622</value>
					</ControlLinearNode>
					<ControlLinearNode>
						<t>0.47199999999999998</t>
						<value>0.99991901895540602</value>
					</ControlLinearNode>
					<ControlLinearNode>
						<t>0.47599999999999998</t>
						<value>0.99996551664090383</value>
					</ControlLinearNode>
					<ControlLinearNode>
						<t>0.47999999999999998</t>
						<value>0.99997886463612695</value>
					</ControlLinearNode>
					<ControlLinearNode>
						<t>0.48399999999999999</t>
						<value>0.9999841234947151</value>
					</ControlLinearNode>
					<ControlLinearNode>
						<t>0.48799999999999999</t>
						<value>0.99998685213592953</value>
					</ControlLinearNode>
					<ControlLinearNode>
						<t>0.49199999999999999</t>
						<value>0.99998857785648387</value>
					</ControlLinearNode>
					<ControlLinearNode>
						<t>0.496</t>
						<value>0.99998958216855027</value>
					</ControlLinearNode>
					<ControlLinearNode>
						<t>0.5</t>
						<value>0.99999016574747235</value>
					</ControlLinearNode>
					<ControlLinearNode>
						<t>0.504</t>
						<value>0.99999103483687568</value>
					</ControlLinearNode>
					<ControlLinearNode>
						<t>0.50800000000000001</t>
						<value>0.99999174524774881</value>
					</ControlLinearNode>
					<ControlLinearNode>
						<t>0.51200000000000001</t>
						<value>0.99999217901502857</value>
					</ControlLinearNode>
					<ControlLinearNode>
						<t>0.51600000000000001</t>
						<value>0.99999241824756946</value>
					</ControlLinearNode>
					<ControlLinearNode>
						<t>0.52000000000000002</t>
						<value>0.99999249932150258</value>
					</ControlLinearNode>
					<ControlLinearNode>
						<t>0.52400000000000002</t>
						<value>0.99999243127825088</value>
					</ControlLinearNode>
					<ControlLinearNode>
						<t>0.52800000000000002</t>
						<value>0.9999922449069476</value>
					</ControlLinearNode>
					<ControlLinearNode>
						<t>0.53200000000000003</t>
						<value>0.99999169166724511</value>
					</ControlLinearNode>
					<ControlLinearNode>
						<t>0.53600000000000003</t>
						<value>0.99999076257794572</value>
					</ControlLinearNode>
					<ControlLinearNode>
						<t>0.54000000000000004</t>
						<value>0.99998943138612872</value>
					</ControlLinearNode>
					<ControlLinearNode>
						<t>0.54400000000000004</t>
						<value>0.99998751670995301</value>
					</ControlLinearNode>
					<ControlLinearNode>
						<t>0.54800000000000004</t>
						<value>0.99998454910358636</value>
					</ControlLinearNode>
					<ControlLinearNode>
						<t>0.55200000000000005</t>
						<value>0.99997960957466703</value>
					</ControlLinearNode>
					<ControlLinearNode>
						<t>0.55600000000000005</t>
						<value>0.99996974490969748</value>
					</ControlLinearNode>
					<ControlLinearNode>
						<t>0.56000000000000005</t>
						<value>0.99995826507309193</value>
					</ControlLinearNode>
					<ControlLinearNode>
						<t>0.56399999999999995</t>
						<value>0.99982802539293592</value>
					</ControlLinearNode>
					<ControlLinearNode>
						<t>0.56799999999999995</t>
						<value>0.98036695659091666</value>
					</ControlLinearNode>
					<ControlLinearNode>
						<t>0.57199999999999995</t>
						<value>0.9365324096236608</value>
					</ControlLinearNode>
					<ControlLinearNode>
						<t>0.57599999999999996</t>
						<value>0.91864571026186104</value>
					</ControlLinearNode>
					<ControlLinearNode>
						<t>0.57999999999999996</t>
						<value>0.89340425408075097</value>
					</ControlLinearNode>
					<ControlLinearNode>
						<t>0.58399999999999996</t>
						<value>0.87327963588626545</value>
					</ControlLinearNode>
					<ControlLinearNode>
						<t>0.58799999999999997</t>
						<value>0.85893379316949592</value>
					</ControlLinearNode>
					<ControlLinearNode>
						<t>0.59199999999999997</t>
						<value>0.85815939759182758</value>
					</ControlLinearNode>
					<ControlLinearNode>
						<t>0.59599999999999997</t>
						<value>0.8683510157096882</value>
					</ControlLinearNode>
					<ControlLinearNode>
						<t>0.59999999999999998</t>
						<value>0.88534162467537847</value>
					</ControlLinearNode>
					<ControlLinearNode>
						<t>0.60399999999999998</t>
						<value>0.90543249362583356</value>
					</ControlLinearNode>
					<ControlLinearNode>
						<t>0.60799999999999998</t>
						<value>0.933717546274343</value>
					</ControlLinearNode>
					<ControlLinearNode>
						<t>0.61199999999999999</t>
						<value>0.97328899895822163</value>
					</ControlLinearNode>
					<ControlLinearNode>
						<t>0.61599999999999999</t>
						<value>0.9997092412042089</value>
					</ControlLinearNode>
					<ControlLinearNode>
						<t>0.62</t>
						<value>0.99993357575274655</value>
					</ControlLinearNode>
					<ControlLinearNode>
						<t>0.624</t>
						<value>0.99996214837308683</value>
					</ControlLinearNode>
					<ControlLinearNode>
						<t>0.628</t>
						<value>0.99997567466825577</value>
					</ControlLinearNode>
					<ControlLinearNode>
						<t>0.63200000000000001</t>
						<value>0.99998315733885845</value>
					</ControlLinearNode>
					<ControlLinearNode>
						<t>0.63600000000000001</t>
						<value>0.99998663057416859</value>
					</ControlLinearNode>
					<ControlLinearNode>
						<t>0.64000000000000001</t>
						<value>0.99998891034877557</value>
					</ControlLinearNode>
					<ControlLinearNode>
						<t>0.64400000000000002</t>
						<value>0.99999001825910394</value>
					</ControlLinearNode>
					<ControlLinearNode>
						<t>0.64800000000000002</t>
						<value>0.9999905821247852</value>
					</ControlLinearNode>
					<ControlLinearNode>
						<t>0.65200000000000002</t>
						<value>0.9999910303216214</value>
					</ControlLinearNode>
					<ControlLinearNode>
						<t>0.65600000000000003</t>
						<value>0.99999277174271306</value>
					</ControlLinearNode>
					<ControlLinearNode>
						<t>0.66000000000000003</t>
						<value>0.99999442066923061</value>
					</ControlLinearNode>
					<ControlLinearNode>
						<t>0.66400000000000003</t>
						<value>0.99999470015030734</value>
					</ControlLinearNode>
					<ControlLinearNode>
						<t>0.66800000000000004</t>
						<value>0.99999490065523677</value>
					</ControlLinearNode>
					<ControlLinearNode>
						<t>0.67200000000000004</t>
						<value>0.99999495739196997</value>
					</ControlLinearNode>
					<ControlLinearNode>
						<t>0.67600000000000005</t>
						<value>0.99999499328136432</value>
					</ControlLinearNode>
					<ControlLinearNode>
						<t>0.68000000000000005</t>
						<value>0.99999503990395</value>
					</ControlLinearNode>
					<ControlLinearNode>
						<t>0.68400000000000005</t>
						<value>0.99999500427910637</value>
					</ControlLinearNode>
					<ControlLinearNode>
						<t>0.68799999999999994</t>
						<value>0.99999495750350043</value>
					</ControlLinearNode>
					<ControlLinearNode>
						<t>0.69199999999999995</t>
						<value>0.99999487308093693</value>
					</ControlLinearNode>
					<ControlLinearNode>
						<t>0.69599999999999995</t>
						<value>0.99999480336286928</value>
					</ControlLinearNode>
					<ControlLinearNode>
						<t>0.69999999999999996</t>
						<value>0.99999464372471569</value>
					</ControlLinearNode>
					<ControlLinearNode>
						<t>0.70399999999999996</t>
						<value>0.9999944306373808</value>
					</ControlLinearNode>
					<ControlLinearNode>
						<t>0.70799999999999996</t>
						<value>0.99999414494569994</value>
					</ControlLinearNode>
					<ControlLinearNode>
						<t>0.71199999999999997</t>
						<value>0.99999383274704035</value>
					</ControlLinearNode>
					<ControlLinearNode>
						<t>0.71599999999999997</t>
						<value>0.99999337955221623</value>
					</ControlLinearNode>
					<ControlLinearNode>
						<t>0.71999999999999997</t>
						<value>0.99999282673732459</value>
					</ControlLinearNode>
					<ControlLinearNode>
						<t>0.72399999999999998</t>
						<value>0.99999208279076268</value>
					</ControlLinearNode>
					<ControlLinearNode>
						<t>0.72799999999999998</t>
						<value>0.99999107903638296</value>
					</ControlLinearNode>
					<ControlLinearNode>
						<t>0.73199999999999998</t>
						<value>0.99998968902948393</value>
					</ControlLinearNode>
					<ControlLinearNode>
						<t>0.73599999999999999</t>
						<value>0.99998866039066159</value>
					</ControlLinearNode>
					<ControlLinearNode>
						<t>0.73999999999999999</t>
						<value>0.99998714213534701</value>
					</ControlLinearNode>
					<ControlLinearNode>
						<t>0.74399999999999999</t>
						<value>0.99998494820472184</value>
					</ControlLinearNode>
					<ControlLinearNode>
						<t>0.748</t>
						<value>0.99998148035705103</value>
					</ControlLinearNode>
					<ControlLinearNode>
						<t>0.752</t>
						<value>0.99997547529704256</value>
					</ControlLinearNode>
					<ControlLinearNode>
						<t>0.75600000000000001</t>
						<value>0.99996284602378749</value>
					</ControlLinearNode>
					<ControlLinearNode>
						<t>0.76000000000000001</t>
						<value>0.99991914427937045</value>
					</ControlLinearNode>
					<ControlLinearNode>
						<t>0.76400000000000001</t>
						<value>0.98740241139585494</value>
					</ControlLinearNode>
					<ControlLinearNode>
						<t>0.76800000000000002</t>
						<value>0.91557168465658945</value>
					</ControlLinearNode>
					<ControlLinearNode>
						<t>0.77200000000000002</t>
						<value>0.85843961649118783</value>
					</ControlLinearNode>
					<ControlLinearNode>
						<t>0.77600000000000002</t>
						<value>0.80056634720761821</value>
					</ControlLinearNode>
					<ControlLinearNode>
						<t>0.78000000000000003</t>
						<value>0.74273619824219472</value>
					</ControlLinearNode>
					<ControlLinearNode>
						<t>0.78400000000000003</t>
						<value>0.70162128163893223</value>
					</ControlLinearNode>
					<ControlLinearNode>
						<t>0.78800000000000003</t>
						<value>0.66814510178106379</value>
					</ControlLinearNode>
					<ControlLinearNode>
						<t>0.79200000000000004</t>
						<value>0.63903309468186209</value>
					</ControlLinearNode>
					<ControlLinearNode>
						<t>0.79600000000000004</t>
						<value>0.61212497218556416</value>
					</ControlLinearNode>
					<ControlLinearNode>
						<t>0.80000000000000004</t>
						<value>0.58323426764133868</value>
					</ControlLinearNode>
					<ControlLinearNode>
						<t>0.80400000000000005</t>
						<value>0.55019465489836117</value>
					</ControlLinearNode>
					<ControlLinearNode>
						<t>0.80800000000000005</t>
						<value>0.51862994753412728</value>
					</ControlLinearNode>
					<ControlLinearNode>
						<t>0.81200000000000006</t>
						<value>0.4976002311483918</value>
					</ControlLinearNode>
					<ControlLinearNode>
						<t>0.81599999999999995</t>
						<value>0.47357793604540654</value>
					</ControlLinearNode>
					<ControlLinearNode>
						<t>0.81999999999999995</t>
						<value>0.44888778491380132</value>
					</ControlLinearNode>
					<ControlLinearNode>
						<t>0.82399999999999995</t>
						<value>0.41965452946123583</value>
					</ControlLinearNode>
					<ControlLinearNode>
						<t>0.82799999999999996</t>
						<value>0.40393580651758282</value>
					</ControlLinearNode>
					<ControlLinearNode>
						<t>0.83199999999999996</t>
						<value>0.39452266134763353</value>
					</ControlLinearNode>
					<ControlLinearNode>
						<t>0.83599999999999997</t>
						<value>0.38259043098636975</value>
					</ControlLinearNode>
					<ControlLinearNode>
						<t>0.83999999999999997</t>
						<value>0.37125175026158408</value>
					</ControlLinearNode>
					<ControlLinearNode>
						<t>0.84399999999999997</t>
						<value>0.35986072923309498</value>
					</ControlLinearNode>
					<ControlLinearNode>
						<t>0.84799999999999998</t>
						<value>0.34725640649779382</value>
					</ControlLinearNode>
					<ControlLinearNode>
						<t>0.85199999999999998</t>
						<value>0.33552742365402932</value>
					</ControlLinearNode>
					<ControlLinearNode>
						<t>0.85599999999999998</t>
						<value>0.32368952559870862</value>
					</ControlLinearNode>
					<ControlLinearNode>
						<t>0.85999999999999999</t>
						<value>0.31073899172511871</value>
					</ControlLinearNode>
					<ControlLinearNode>
						<t>0.86399999999999999</t>
						<value>0.29689893432257985</value>
					</ControlLinearNode>
					<ControlLinearNode>
						<t>0.86799999999999999</t>
						<value>0.28208497256027987</value>
					</ControlLinearNode>
					<ControlLinearNode>
						<t>0.872</t>
						<value>0.26833380243381971</value>
					</ControlLinearNode>
					<ControlLinearNode>
						<t>0.876</t>
						<value>0.25587362590644669</value>
					</ControlLinearNode>
					<ControlLinearNode>
						<t>0.88</t>
						<value>0.24486561463149037</value>
					</ControlLinearNode>
					<ControlLinearNode>
						<t>0.88400000000000001</t>
						<value>0.24022295164512092</value>
					</ControlLinearNode>
					<ControlLinearNode>
						<t>0.88800000000000001</t>
						<value>0.22769459765412359</value>
					</ControlLinearNode>
					<ControlLinearNode>
						<t>0.89200000000000002</t>
						<value>0.21220723004078726</value>
					</ControlLinearNode>
					<ControlLinearNode>
						<t>0.89600000000000002</t>
						<value>0.20078856431287925</value>
					</ControlLinearNode>
					<ControlLinearNode>
						<t>0.90000000000000002</t>
						<value>0.19500423444447257</value>
					</ControlLinearNode>
					<ControlLinearNode>
						<t>0.90400000000000003</t>
						<value>0.19490565909440197</value>
					</ControlLinearNode>
					<ControlLinearNode>
						<t>0.90800000000000003</t>
						<value>0.19435752434310838</value>
					</ControlLinearNode>
					<ControlLinearNode>
						<t>0.91200000000000003</t>
						<value>0.33427397407151993</value>
					</ControlLinearNode>
					<ControlLinearNode>
						<t>0.91600000000000004</t>
						<value>0.33815163008240939</value>
					</ControlLinearNode>
					<ControlLinearNode>
						<t>0.92000000000000004</t>
						<value>0.34315192919196369</value>
					</ControlLinearNode>
					<ControlLinearNode>
						<t>0.92400000000000004</t>
						<value>0.34860726118227892</value>
					</ControlLinearNode>
					<ControlLinearNode>
						<t>0.92800000000000005</t>
						<value>0.35443015048560556</value>
					</ControlLinearNode>
					<ControlLinearNode>
						<t>0.93200000000000005</t>
						<value>0.3689344374436318</value>
					</ControlLinearNode>
					<ControlLinearNode>
						<t>0.93600000000000005</t>
						<value>0.37316310877632014</value>
					</ControlLinearNode>
					<ControlLinearNode>
						<t>0.93999999999999995</t>
						<value>0.38060661798969314</value>
					</ControlLinearNode>
					<ControlLinearNode>
						<t>0.94399999999999995</t>
						<value>0.38394289977141105</value>
					</ControlLinearNode>
					<ControlLinearNode>
						<t>0.94799999999999995</t>
						<value>0.38687629621285258</value>
					</ControlLinearNode>
					<ControlLinearNode>
						<t>0.95199999999999996</t>
						<value>0.38952835634306704</value>
					</ControlLinearNode>
					<ControlLinearNode>
						<t>0.95599999999999996</t>
						<value>0.39167779935583685</value>
					</ControlLinearNode>
					<ControlLinearNode>
						<t>0.95999999999999996</t>
						<value>0.39805584375298086</value>
					</ControlLinearNode>
					<ControlLinearNode>
						<t>0.96399999999999997</t>
						<value>0.39890205490216157</value>
					</ControlLinearNode>
					<ControlLinearNode>
						<t>0.96799999999999997</t>
						<value>0.40065386838952632</value>
					</ControlLinearNode>
					<ControlLinearNode>
						<t>0.97199999999999998</t>
						<value>0.40351694940434069</value>
					</ControlLinearNode>
					<ControlLinearNode>
						<t>0.97599999999999998</t>
						<value>0.40712497246734081</value>
					</ControlLinearNode>
					<ControlLinearNode>
						<t>0.97999999999999998</t>
						<value>0.41048959778854316</value>
					</ControlLinearNode>
					<ControlLinearNode>
						<t>0.98399999999999999</t>
						<value>0.41652809227382626</value>
					</ControlLinearNode>
					<ControlLinearNode>
						<t>0.98799999999999999</t>
						<value>0.41846111766350108</value>
					</ControlLinearNode>
					<ControlLinearNode>
						<t>0.99199999999999999</t>
						<value>0.42054681955817513</value>
					</ControlLinearNode>
					<ControlLinearNode>
						<t>0.996</t>
						<value>0.42299796585937066</value>
					</ControlLinearNode>
					<ControlLinearNode>
						<t>1</t>
						<value>0.42626873692557998</value>
					</ControlLinearNode>
					<ControlLinearNode>
						<t>1.004</t>
						<value>0.42948897767164618</value>
					</ControlLinearNode>
					<ControlLinearNode>
						<t>1.008</t>
						<value>0.42963896028653176</value>
					</ControlLinearNode>
					<ControlLinearNode>
						<t>1.012</t>
						<value>0.42631778764814482</value>
					</ControlLinearNode>
					<ControlLinearNode>
						<t>1.016</t>
						<value>0.42187995674900425</value>
					</ControlLinearNode>
					<ControlLinearNode>
						<t>1.02</t>
						<value>0.41655734995269061</value>
					</ControlLinearNode>
					<ControlLinearNode>
						<t>1.024</t>
						<value>0.41024157124256844</value>
					</ControlLinearNode>
					<ControlLinearNode>
						<t>1.028</t>
						<value>0.40758080994689821</value>
					</ControlLinearNode>
					<ControlLinearNode>
						<t>1.032</t>
						<value>0.40311476873573693</value>
					</ControlLinearNode>
					<ControlLinearNode>
						<t>1.036</t>
						<value>0.40110654045365712</value>
					</ControlLinearNode>
					<ControlLinearNode>
						<t>1.04</t>
						<value>0.39864159333163679</value>
					</ControlLinearNode>
					<ControlLinearNode>
						<t>1.044</t>
						<value>0.39872160912409155</value>
					</ControlLinearNode>
					<ControlLinearNode>
						<t>1.048</t>
						<value>0.41803180005328866</value>
					</ControlLinearNode>
					<ControlLinearNode>
						<t>1.052</t>
						<value>0.43672840692405118</value>
					</ControlLinearNode>
					<ControlLinearNode>
						<t>1.056</t>
						<value>0.454084295942417</value>
					</ControlLinearNode>
					<ControlLinearNode>
						<t>1.0600000000000001</t>
						<value>0.47055163927469118</value>
					</ControlLinearNode>
					<ControlLinearNode>
						<t>1.0640000000000001</t>
						<value>0.48753700352263268</value>
					</ControlLinearNode>
					<ControlLinearNode>
						<t>1.0680000000000001</t>
						<value>0.50508656866493584</value>
					</ControlLinearNode>
					<ControlLinearNode>
						<t>1.0720000000000001</t>
						<value>0.52341312595833123</value>
					</ControlLinearNode>
					<ControlLinearNode>
						<t>1.0760000000000001</t>
						<value>0.54372670535031897</value>
					</ControlLinearNode>
					<ControlLinearNode>
						<t>1.0800000000000001</t>
						<value>0.56073638409778426</value>
					</ControlLinearNode>
					<ControlLinearNode>
						<t>1.0840000000000001</t>
						<value>0.5753678026350012</value>
					</ControlLinearNode>
					<ControlLinearNode>
						<t>1.0880000000000001</t>
						<value>0.59066410541309466</value>
					</ControlLinearNode>
					<ControlLinearNode>
						<t>1.0920000000000001</t>
						<value>0.60497198030980148</value>
					</ControlLinearNode>
					<ControlLinearNode>
						<t>1.0960000000000001</t>
						<value>0.61790664658389716</value>
					</ControlLinearNode>
					<ControlLinearNode>
						<t>1.1000000000000001</t>
						<value>0.63061965820620369</value>
					</ControlLinearNode>
					<ControlLinearNode>
						<t>1.1040000000000001</t>
						<value>0.64317562953566765</value>
					</ControlLinearNode>
					<ControlLinearNode>
						<t>1.1080000000000001</t>
						<value>0.65565741242693298</value>
					</ControlLinearNode>
					<ControlLinearNode>
						<t>1.1120000000000001</t>
						<value>0.67021054708291661</value>
					</ControlLinearNode>
					<ControlLinearNode>
						<t>1.1160000000000001</t>
						<value>0.68531155676647215</value>
					</ControlLinearNode>
					<ControlLinearNode>
						<t>1.1200000000000001</t>
						<value>0.700195835971539</value>
					</ControlLinearNode>
					<ControlLinearNode>
						<t>1.1240000000000001</t>
						<value>0.7143203345764102</value>
					</ControlLinearNode>
					<ControlLinearNode>
						<t>1.1279999999999999</t>
						<value>0.72773694199760464</value>
					</ControlLinearNode>
					<ControlLinearNode>
						<t>1.1319999999999999</t>
						<value>0.74108493920479557</value>
					</ControlLinearNode>
					<ControlLinearNode>
						<t>1.1359999999999999</t>
						<value>0.75429407829351192</value>
					</ControlLinearNode>
					<ControlLinearNode>
						<t>1.1399999999999999</t>
						<value>0.76852611132988313</value>
					</ControlLinearNode>
					<ControlLinearNode>
						<t>1.1439999999999999</t>
						<value>0.78849091563310869</value>
					</ControlLinearNode>
					<ControlLinearNode>
						<t>1.1479999999999999</t>
						<value>0.80881094888569971</value>
					</ControlLinearNode>
					<ControlLinearNode>
						<t>1.1519999999999999</t>
						<value>0.82979207177085779</value>
					</ControlLinearNode>
				</x_nodes>
				<min_nodes />
				<max_nodes />
				<kp>100</kp>
				<kv>20</kv>
			</ControlLinear>
			<ControlLinear name="FMTI_r">
				<is_model_control>true</is_model_control>
				<extrapolate>true</extrapolate>
				<default_min>0.02</default_min>
				<default_max>1</default_max>
				<filter_on>false</filter_on>
				<use_steps>false</use_steps>
				<x_nodes>
					<ControlLinearNode>
						<t>0</t>
						<value>0.99999545078926833</value>
					</ControlLinearNode>
					<ControlLinearNode>
						<t>0.0040000000000000001</t>
						<value>0.99999543995010154</value>
					</ControlLinearNode>
					<ControlLinearNode>
						<t>0.0080000000000000002</t>
						<value>0.99999542770413485</value>
					</ControlLinearNode>
					<ControlLinearNode>
						<t>0.012</t>
						<value>0.99999541829648264</value>
					</ControlLinearNode>
					<ControlLinearNode>
						<t>0.016</t>
						<value>0.99999541003019021</value>
					</ControlLinearNode>
					<ControlLinearNode>
						<t>0.02</t>
						<value>0.99999540352669947</value>
					</ControlLinearNode>
					<ControlLinearNode>
						<t>0.024</t>
						<value>0.99999539937647153</value>
					</ControlLinearNode>
					<ControlLinearNode>
						<t>0.028000000000000001</t>
						<value>0.99999538749356387</value>
					</ControlLinearNode>
					<ControlLinearNode>
						<t>0.032000000000000001</t>
						<value>0.99999539199435461</value>
					</ControlLinearNode>
					<ControlLinearNode>
						<t>0.035999999999999997</t>
						<value>0.99999539932248438</value>
					</ControlLinearNode>
					<ControlLinearNode>
						<t>0.040000000000000001</t>
						<value>0.99999541216164511</value>
					</ControlLinearNode>
					<ControlLinearNode>
						<t>0.043999999999999997</t>
						<value>0.99999543091329257</value>
					</ControlLinearNode>
					<ControlLinearNode>
						<t>0.048000000000000001</t>
						<value>0.9999954560576173</value>
					</ControlLinearNode>
					<ControlLinearNode>
						<t>0.051999999999999998</t>
						<value>0.99999548826316609</value>
					</ControlLinearNode>
					<ControlLinearNode>
						<t>0.056000000000000001</t>
						<value>0.99999551928704544</value>
					</ControlLinearNode>
					<ControlLinearNode>
						<t>0.059999999999999998</t>
						<value>0.99999556723702765</value>
					</ControlLinearNode>
					<ControlLinearNode>
						<t>0.064000000000000001</t>
						<value>0.99999562444198076</value>
					</ControlLinearNode>
					<ControlLinearNode>
						<t>0.068000000000000005</t>
						<value>0.99999568676713235</value>
					</ControlLinearNode>
					<ControlLinearNode>
						<t>0.071999999999999995</t>
						<value>0.99999575599088275</value>
					</ControlLinearNode>
					<ControlLinearNode>
						<t>0.075999999999999998</t>
						<value>0.99999583139904391</value>
					</ControlLinearNode>
					<ControlLinearNode>
						<t>0.080000000000000002</t>
						<value>0.99999590626479806</value>
					</ControlLinearNode>
					<ControlLinearNode>
						<t>0.084000000000000005</t>
						<value>0.99999599229853875</value>
					</ControlLinearNode>
					<ControlLinearNode>
						<t>0.087999999999999995</t>
						<value>0.9999960811048263</value>
					</ControlLinearNode>
					<ControlLinearNode>
						<t>0.091999999999999998</t>
						<value>0.99999616544802794</value>
					</ControlLinearNode>
					<ControlLinearNode>
						<t>0.096000000000000002</t>
						<value>0.9999868212433235</value>
					</ControlLinearNode>
					<ControlLinearNode>
						<t>0.10000000000000001</t>
						<value>0.99998749765333406</value>
					</ControlLinearNode>
					<ControlLinearNode>
						<t>0.104</t>
						<value>0.99998810607529198</value>
					</ControlLinearNode>
					<ControlLinearNode>
						<t>0.108</t>
						<value>0.99998865262066494</value>
					</ControlLinearNode>
					<ControlLinearNode>
						<t>0.112</t>
						<value>0.99998914237481662</value>
					</ControlLinearNode>
					<ControlLinearNode>
						<t>0.11600000000000001</t>
						<value>0.99998960592084107</value>
					</ControlLinearNode>
					<ControlLinearNode>
						<t>0.12</t>
						<value>0.99999002588296781</value>
					</ControlLinearNode>
					<ControlLinearNode>
						<t>0.124</t>
						<value>0.99999058024658005</value>
					</ControlLinearNode>
					<ControlLinearNode>
						<t>0.128</t>
						<value>0.99999116476359073</value>
					</ControlLinearNode>
					<ControlLinearNode>
						<t>0.13200000000000001</t>
						<value>0.99999165858086758</value>
					</ControlLinearNode>
					<ControlLinearNode>
						<t>0.13600000000000001</t>
						<value>0.99999205957775006</value>
					</ControlLinearNode>
					<ControlLinearNode>
						<t>0.14000000000000001</t>
						<value>0.99999240084178553</value>
					</ControlLinearNode>
					<ControlLinearNode>
						<t>0.14399999999999999</t>
						<value>0.99999266995947789</value>
					</ControlLinearNode>
					<ControlLinearNode>
						<t>0.14799999999999999</t>
						<value>0.99999289243882139</value>
					</ControlLinearNode>
					<ControlLinearNode>
						<t>0.152</t>
						<value>0.99999306306440838</value>
					</ControlLinearNode>
					<ControlLinearNode>
						<t>0.156</t>
						<value>0.99999319233512973</value>
					</ControlLinearNode>
					<ControlLinearNode>
						<t>0.16</t>
						<value>0.99999329412282112</value>
					</ControlLinearNode>
					<ControlLinearNode>
						<t>0.16400000000000001</t>
						<value>0.9999933658359178</value>
					</ControlLinearNode>
					<ControlLinearNode>
						<t>0.16800000000000001</t>
						<value>0.99999341282434062</value>
					</ControlLinearNode>
					<ControlLinearNode>
						<t>0.17199999999999999</t>
						<value>0.99999343831539722</value>
					</ControlLinearNode>
					<ControlLinearNode>
						<t>0.17599999999999999</t>
						<value>0.99999344547002089</value>
					</ControlLinearNode>
					<ControlLinearNode>
						<t>0.17999999999999999</t>
						<value>0.99999349662644499</value>
					</ControlLinearNode>
					<ControlLinearNode>
						<t>0.184</t>
						<value>0.99999353637374078</value>
					</ControlLinearNode>
					<ControlLinearNode>
						<t>0.188</t>
						<value>0.99999344064152706</value>
					</ControlLinearNode>
					<ControlLinearNode>
						<t>0.192</t>
						<value>0.99999327110535408</value>
					</ControlLinearNode>
					<ControlLinearNode>
						<t>0.19600000000000001</t>
						<value>0.99999301092787451</value>
					</ControlLinearNode>
					<ControlLinearNode>
						<t>0.20000000000000001</t>
						<value>0.99999277791024488</value>
					</ControlLinearNode>
					<ControlLinearNode>
						<t>0.20399999999999999</t>
						<value>0.99999256830478345</value>
					</ControlLinearNode>
					<ControlLinearNode>
						<t>0.20799999999999999</t>
						<value>0.99999235216161586</value>
					</ControlLinearNode>
					<ControlLinearNode>
						<t>0.21199999999999999</t>
						<value>0.99999829231405912</value>
					</ControlLinearNode>
					<ControlLinearNode>
						<t>0.216</t>
						<value>0.99999823788386977</value>
					</ControlLinearNode>
					<ControlLinearNode>
						<t>0.22</t>
						<value>0.99999818060818302</value>
					</ControlLinearNode>
					<ControlLinearNode>
						<t>0.224</t>
						<value>0.99999811973987052</value>
					</ControlLinearNode>
					<ControlLinearNode>
						<t>0.22800000000000001</t>
						<value>0.99999805544076426</value>
					</ControlLinearNode>
					<ControlLinearNode>
						<t>0.23200000000000001</t>
						<value>0.99999798913681848</value>
					</ControlLinearNode>
					<ControlLinearNode>
						<t>0.23599999999999999</t>
						<value>0.99999792591374093</value>
					</ControlLinearNode>
					<ControlLinearNode>
						<t>0.23999999999999999</t>
						<value>0.99999786041574024</value>
					</ControlLinearNode>
					<ControlLinearNode>
						<t>0.24399999999999999</t>
						<value>0.99999779559649216</value>
					</ControlLinearNode>
					<ControlLinearNode>
						<t>0.248</t>
						<value>0.99999772827230204</value>
					</ControlLinearNode>
					<ControlLinearNode>
						<t>0.252</t>
						<value>0.99999766320544514</value>
					</ControlLinearNode>
					<ControlLinearNode>
						<t>0.25600000000000001</t>
						<value>0.9999976002927744</value>
					</ControlLinearNode>
					<ControlLinearNode>
						<t>0.26000000000000001</t>
						<value>0.99999753175391481</value>
					</ControlLinearNode>
					<ControlLinearNode>
						<t>0.26400000000000001</t>
						<value>0.99999746222374375</value>
					</ControlLinearNode>
					<ControlLinearNode>
						<t>0.26800000000000002</t>
						<value>0.99999739402547583</value>
					</ControlLinearNode>
					<ControlLinearNode>
						<t>0.27200000000000002</t>
						<value>0.99999731875714404</value>
					</ControlLinearNode>
					<ControlLinearNode>
						<t>0.27600000000000002</t>
						<value>0.99999724301773385</value>
					</ControlLinearNode>
					<ControlLinearNode>
						<t>0.28000000000000003</t>
						<value>0.99999715734889982</value>
					</ControlLinearNode>
					<ControlLinearNode>
						<t>0.28399999999999997</t>
						<value>0.99999707409380167</value>
					</ControlLinearNode>
					<ControlLinearNode>
						<t>0.28799999999999998</t>
						<value>0.99999698363967449</value>
					</ControlLinearNode>
					<ControlLinearNode>
						<t>0.29199999999999998</t>
						<value>0.999996888912838</value>
					</ControlLinearNode>
					<ControlLinearNode>
						<t>0.29599999999999999</t>
						<value>0.99999677009072863</value>
					</ControlLinearNode>
					<ControlLinearNode>
						<t>0.29999999999999999</t>
						<value>0.99999664088265405</value>
					</ControlLinearNode>
					<ControlLinearNode>
						<t>0.30399999999999999</t>
						<value>0.99999647651920709</value>
					</ControlLinearNode>
					<ControlLinearNode>
						<t>0.308</t>
						<value>0.99999628735314561</value>
					</ControlLinearNode>
					<ControlLinearNode>
						<t>0.312</t>
						<value>0.99999606349055481</value>
					</ControlLinearNode>
					<ControlLinearNode>
						<t>0.316</t>
						<value>0.99999598115491828</value>
					</ControlLinearNode>
					<ControlLinearNode>
						<t>0.32000000000000001</t>
						<value>0.99999588018956975</value>
					</ControlLinearNode>
					<ControlLinearNode>
						<t>0.32400000000000001</t>
						<value>0.99999576716939365</value>
					</ControlLinearNode>
					<ControlLinearNode>
						<t>0.32800000000000001</t>
						<value>0.99999564027456478</value>
					</ControlLinearNode>
					<ControlLinearNode>
						<t>0.33200000000000002</t>
						<value>0.99999550078298916</value>
					</ControlLinearNode>
					<ControlLinearNode>
						<t>0.33600000000000002</t>
						<value>0.99999533137613394</value>
					</ControlLinearNode>
					<ControlLinearNode>
						<t>0.34000000000000002</t>
						<value>0.99999513617458302</value>
					</ControlLinearNode>
					<ControlLinearNode>
						<t>0.34399999999999997</t>
						<value>0.99999093830867669</value>
					</ControlLinearNode>
					<ControlLinearNode>
						<t>0.34799999999999998</t>
						<value>0.99999038640243543</value>
					</ControlLinearNode>
					<ControlLinearNode>
						<t>0.35199999999999998</t>
						<value>0.99998969410929706</value>
					</ControlLinearNode>
					<ControlLinearNode>
						<t>0.35599999999999998</t>
						<value>0.99998884528198606</value>
					</ControlLinearNode>
					<ControlLinearNode>
						<t>0.35999999999999999</t>
						<value>0.99998764595481171</value>
					</ControlLinearNode>
					<ControlLinearNode>
						<t>0.36399999999999999</t>
						<value>0.99998599953388634</value>
					</ControlLinearNode>
					<ControlLinearNode>
						<t>0.36799999999999999</t>
						<value>0.99998375736183365</value>
					</ControlLinearNode>
					<ControlLinearNode>
						<t>0.372</t>
						<value>0.99998052667100645</value>
					</ControlLinearNode>
					<ControlLinearNode>
						<t>0.376</t>
						<value>0.99997554375351894</value>
					</ControlLinearNode>
					<ControlLinearNode>
						<t>0.38</t>
						<value>0.99996686813204183</value>
					</ControlLinearNode>
					<ControlLinearNode>
						<t>0.38400000000000001</t>
						<value>0.99994847385552199</value>
					</ControlLinearNode>
					<ControlLinearNode>
						<t>0.38800000000000001</t>
						<value>0.99987584230781457</value>
					</ControlLinearNode>
					<ControlLinearNode>
						<t>0.39200000000000002</t>
						<value>0.99997021183914703</value>
					</ControlLinearNode>
					<ControlLinearNode>
						<t>0.39600000000000002</t>
						<value>0.9999613473160579</value>
					</ControlLinearNode>
					<ControlLinearNode>
						<t>0.40000000000000002</t>
						<value>0.99994845480932659</value>
					</ControlLinearNode>
					<ControlLinearNode>
						<t>0.40400000000000003</t>
						<value>0.99993677376962475</value>
					</ControlLinearNode>
					<ControlLinearNode>
						<t>0.40799999999999997</t>
						<value>0.99991918422747006</value>
					</ControlLinearNode>
					<ControlLinearNode>
						<t>0.41199999999999998</t>
						<value>0.9998860642737365</value>
					</ControlLinearNode>
					<ControlLinearNode>
						<t>0.41599999999999998</t>
						<value>0.99973052348561553</value>
					</ControlLinearNode>
					<ControlLinearNode>
						<t>0.41999999999999998</t>
						<value>0.99969103553387084</value>
					</ControlLinearNode>
					<ControlLinearNode>
						<t>0.42399999999999999</t>
						<value>0.99963478342591361</value>
					</ControlLinearNode>
					<ControlLinearNode>
						<t>0.42799999999999999</t>
						<value>0.99976539348067783</value>
					</ControlLinearNode>
					<ControlLinearNode>
						<t>0.432</t>
						<value>0.99990731056321458</value>
					</ControlLinearNode>
					<ControlLinearNode>
						<t>0.436</t>
						<value>0.99993380291133194</value>
					</ControlLinearNode>
					<ControlLinearNode>
						<t>0.44</t>
						<value>0.9999544107192061</value>
					</ControlLinearNode>
					<ControlLinearNode>
						<t>0.44400000000000001</t>
						<value>0.99996201755444569</value>
					</ControlLinearNode>
					<ControlLinearNode>
						<t>0.44800000000000001</t>
						<value>0.99995969799030526</value>
					</ControlLinearNode>
					<ControlLinearNode>
						<t>0.45200000000000001</t>
						<value>0.99995036524225489</value>
					</ControlLinearNode>
					<ControlLinearNode>
						<t>0.45600000000000002</t>
						<value>0.98900379945457395</value>
					</ControlLinearNode>
					<ControlLinearNode>
						<t>0.46000000000000002</t>
						<value>0.92974423381411953</value>
					</ControlLinearNode>
					<ControlLinearNode>
						<t>0.46400000000000002</t>
						<value>0.84534492183711885</value>
					</ControlLinearNode>
					<ControlLinearNode>
						<t>0.46800000000000003</t>
						<value>0.75917681094930278</value>
					</ControlLinearNode>
					<ControlLinearNode>
						<t>0.47199999999999998</t>
						<value>0.66293032242270122</value>
					</ControlLinearNode>
					<ControlLinearNode>
						<t>0.47599999999999998</t>
						<value>0.62512919440399706</value>
					</ControlLinearNode>
					<ControlLinearNode>
						<t>0.47999999999999998</t>
						<value>0.60440738409893313</value>
					</ControlLinearNode>
					<ControlLinearNode>
						<t>0.48399999999999999</t>
						<value>0.58193269411430981</value>
					</ControlLinearNode>
					<ControlLinearNode>
						<t>0.48799999999999999</t>
						<value>0.56818226422745588</value>
					</ControlLinearNode>
					<ControlLinearNode>
						<t>0.49199999999999999</t>
						<value>0.56680344403538974</value>
					</ControlLinearNode>
					<ControlLinearNode>
						<t>0.496</t>
						<value>0.57770510939770137</value>
					</ControlLinearNode>
					<ControlLinearNode>
						<t>0.5</t>
						<value>0.6012254417618601</value>
					</ControlLinearNode>
					<ControlLinearNode>
						<t>0.504</t>
						<value>0.63803424363960448</value>
					</ControlLinearNode>
					<ControlLinearNode>
						<t>0.50800000000000001</t>
						<value>0.70615779072051221</value>
					</ControlLinearNode>
					<ControlLinearNode>
						<t>0.51200000000000001</t>
						<value>0.78090453325982356</value>
					</ControlLinearNode>
					<ControlLinearNode>
						<t>0.51600000000000001</t>
						<value>0.86124306407206275</value>
					</ControlLinearNode>
					<ControlLinearNode>
						<t>0.52000000000000002</t>
						<value>0.94500137587724509</value>
					</ControlLinearNode>
					<ControlLinearNode>
						<t>0.52400000000000002</t>
						<value>0.99985220886262272</value>
					</ControlLinearNode>
					<ControlLinearNode>
						<t>0.52800000000000002</t>
						<value>0.99996825841249903</value>
					</ControlLinearNode>
					<ControlLinearNode>
						<t>0.53200000000000003</t>
						<value>0.99997817906596065</value>
					</ControlLinearNode>
					<ControlLinearNode>
						<t>0.53600000000000003</t>
						<value>0.99998280690600616</value>
					</ControlLinearNode>
					<ControlLinearNode>
						<t>0.54000000000000004</t>
						<value>0.99998548775511764</value>
					</ControlLinearNode>
					<ControlLinearNode>
						<t>0.54400000000000004</t>
						<value>0.99998717334746268</value>
					</ControlLinearNode>
					<ControlLinearNode>
						<t>0.54800000000000004</t>
						<value>0.9999881973490814</value>
					</ControlLinearNode>
					<ControlLinearNode>
						<t>0.55200000000000005</t>
						<value>0.99998875698780854</value>
					</ControlLinearNode>
					<ControlLinearNode>
						<t>0.55600000000000005</t>
						<value>0.99998884690844314</value>
					</ControlLinearNode>
					<ControlLinearNode>
						<t>0.56000000000000005</t>
						<value>0.99998900427545501</value>
					</ControlLinearNode>
					<ControlLinearNode>
						<t>0.56399999999999995</t>
						<value>0.99998867829035765</value>
					</ControlLinearNode>
					<ControlLinearNode>
						<t>0.56799999999999995</t>
						<value>0.99999046347072373</value>
					</ControlLinearNode>
					<ControlLinearNode>
						<t>0.57199999999999995</t>
						<value>0.99999266889723548</value>
					</ControlLinearNode>
					<ControlLinearNode>
						<t>0.57599999999999996</t>
						<value>0.9999931334011658</value>
					</ControlLinearNode>
					<ControlLinearNode>
						<t>0.57999999999999996</t>
						<value>0.99999335490791386</value>
					</ControlLinearNode>
					<ControlLinearNode>
						<t>0.58399999999999996</t>
						<value>0.99999348019412082</value>
					</ControlLinearNode>
					<ControlLinearNode>
						<t>0.58799999999999997</t>
						<value>0.99999368676237776</value>
					</ControlLinearNode>
					<ControlLinearNode>
						<t>0.59199999999999997</t>
						<value>0.99999405148612575</value>
					</ControlLinearNode>
					<ControlLinearNode>
						<t>0.59599999999999997</t>
						<value>0.99999442766407387</value>
					</ControlLinearNode>
					<ControlLinearNode>
						<t>0.59999999999999998</t>
						<value>0.99999472660996824</value>
					</ControlLinearNode>
					<ControlLinearNode>
						<t>0.60399999999999998</t>
						<value>0.99999492952671909</value>
					</ControlLinearNode>
					<ControlLinearNode>
						<t>0.60799999999999998</t>
						<value>0.99999509705230627</value>
					</ControlLinearNode>
					<ControlLinearNode>
						<t>0.61199999999999999</t>
						<value>0.99999525875245221</value>
					</ControlLinearNode>
					<ControlLinearNode>
						<t>0.61599999999999999</t>
						<value>0.99999538379473096</value>
					</ControlLinearNode>
					<ControlLinearNode>
						<t>0.62</t>
						<value>0.999995502988133</value>
					</ControlLinearNode>
					<ControlLinearNode>
						<t>0.624</t>
						<value>0.99999560042037416</value>
					</ControlLinearNode>
					<ControlLinearNode>
						<t>0.628</t>
						<value>0.99999591961282286</value>
					</ControlLinearNode>
					<ControlLinearNode>
						<t>0.63200000000000001</t>
						<value>0.99999640488361685</value>
					</ControlLinearNode>
					<ControlLinearNode>
						<t>0.63600000000000001</t>
						<value>0.99999671531719714</value>
					</ControlLinearNode>
					<ControlLinearNode>
						<t>0.64000000000000001</t>
						<value>0.99999696452385145</value>
					</ControlLinearNode>
					<ControlLinearNode>
						<t>0.64400000000000002</t>
						<value>0.99999711653683021</value>
					</ControlLinearNode>
					<ControlLinearNode>
						<t>0.64800000000000002</t>
						<value>0.99999722056368667</value>
					</ControlLinearNode>
					<ControlLinearNode>
						<t>0.65200000000000002</t>
						<value>0.99999729242097357</value>
					</ControlLinearNode>
					<ControlLinearNode>
						<t>0.65600000000000003</t>
						<value>0.99999720849266394</value>
					</ControlLinearNode>
					<ControlLinearNode>
						<t>0.66000000000000003</t>
						<value>0.99999695404969968</value>
					</ControlLinearNode>
					<ControlLinearNode>
						<t>0.66400000000000003</t>
						<value>0.99999679709837463</value>
					</ControlLinearNode>
					<ControlLinearNode>
						<t>0.66800000000000004</t>
						<value>0.9999966701186489</value>
					</ControlLinearNode>
					<ControlLinearNode>
						<t>0.67200000000000004</t>
						<value>0.99999646053713109</value>
					</ControlLinearNode>
					<ControlLinearNode>
						<t>0.67600000000000005</t>
						<value>0.99999621177476949</value>
					</ControlLinearNode>
					<ControlLinearNode>
						<t>0.68000000000000005</t>
						<value>0.99999594170307593</value>
					</ControlLinearNode>
					<ControlLinearNode>
						<t>0.68400000000000005</t>
						<value>0.99999564803076613</value>
					</ControlLinearNode>
					<ControlLinearNode>
						<t>0.68799999999999994</t>
						<value>0.99999549740711025</value>
					</ControlLinearNode>
					<ControlLinearNode>
						<t>0.69199999999999995</t>
						<value>0.99999532113458323</value>
					</ControlLinearNode>
					<ControlLinearNode>
						<t>0.69599999999999995</t>
						<value>0.99999513447163646</value>
					</ControlLinearNode>
					<ControlLinearNode>
						<t>0.69999999999999996</t>
						<value>0.99999489364917293</value>
					</ControlLinearNode>
					<ControlLinearNode>
						<t>0.70399999999999996</t>
						<value>0.99999459686916292</value>
					</ControlLinearNode>
					<ControlLinearNode>
						<t>0.70799999999999996</t>
						<value>0.99999422137715555</value>
					</ControlLinearNode>
					<ControlLinearNode>
						<t>0.71199999999999997</t>
						<value>0.99999378071585399</value>
					</ControlLinearNode>
					<ControlLinearNode>
						<t>0.71599999999999997</t>
						<value>0.99999320848068451</value>
					</ControlLinearNode>
					<ControlLinearNode>
						<t>0.71999999999999997</t>
						<value>0.99999249236857102</value>
					</ControlLinearNode>
					<ControlLinearNode>
						<t>0.72399999999999998</t>
						<value>0.99999152266725944</value>
					</ControlLinearNode>
					<ControlLinearNode>
						<t>0.72799999999999998</t>
						<value>0.99999017209724617</value>
					</ControlLinearNode>
					<ControlLinearNode>
						<t>0.73199999999999998</t>
						<value>0.99998820685607404</value>
					</ControlLinearNode>
					<ControlLinearNode>
						<t>0.73599999999999999</t>
						<value>0.9999848030644265</value>
					</ControlLinearNode>
					<ControlLinearNode>
						<t>0.73999999999999999</t>
						<value>0.99998082335250393</value>
					</ControlLinearNode>
					<ControlLinearNode>
						<t>0.74399999999999999</t>
						<value>0.99997330544854035</value>
					</ControlLinearNode>
					<ControlLinearNode>
						<t>0.748</t>
						<value>0.99995968222524478</value>
					</ControlLinearNode>
					<ControlLinearNode>
						<t>0.752</t>
						<value>0.9999158072613149</value>
					</ControlLinearNode>
					<ControlLinearNode>
						<t>0.75600000000000001</t>
						<value>0.99687708700373112</value>
					</ControlLinearNode>
					<ControlLinearNode>
						<t>0.76000000000000001</t>
						<value>0.95939967098227519</value>
					</ControlLinearNode>
					<ControlLinearNode>
						<t>0.76400000000000001</t>
						<value>0.91670646975448777</value>
					</ControlLinearNode>
					<ControlLinearNode>
						<t>0.76800000000000002</t>
						<value>0.86768466621001283</value>
					</ControlLinearNode>
					<ControlLinearNode>
						<t>0.77200000000000002</t>
						<value>0.82624536793653958</value>
					</ControlLinearNode>
					<ControlLinearNode>
						<t>0.77600000000000002</t>
						<value>0.78539666189029322</value>
					</ControlLinearNode>
					<ControlLinearNode>
						<t>0.78000000000000003</t>
						<value>0.745246258498237</value>
					</ControlLinearNode>
					<ControlLinearNode>
						<t>0.78400000000000003</t>
						<value>0.71167574237776565</value>
					</ControlLinearNode>
					<ControlLinearNode>
						<t>0.78800000000000003</t>
						<value>0.68234420962126596</value>
					</ControlLinearNode>
					<ControlLinearNode>
						<t>0.79200000000000004</t>
						<value>0.65837290270183968</value>
					</ControlLinearNode>
					<ControlLinearNode>
						<t>0.79600000000000004</t>
						<value>0.63897226598706447</value>
					</ControlLinearNode>
					<ControlLinearNode>
						<t>0.80000000000000004</t>
						<value>0.62115417188853139</value>
					</ControlLinearNode>
					<ControlLinearNode>
						<t>0.80400000000000005</t>
						<value>0.60366981160873068</value>
					</ControlLinearNode>
					<ControlLinearNode>
						<t>0.80800000000000005</t>
						<value>0.58506679248088378</value>
					</ControlLinearNode>
					<ControlLinearNode>
						<t>0.81200000000000006</t>
						<value>0.54737159194952478</value>
					</ControlLinearNode>
					<ControlLinearNode>
						<t>0.81599999999999995</t>
						<value>0.51210211607547518</value>
					</ControlLinearNode>
					<ControlLinearNode>
						<t>0.81999999999999995</t>
						<value>0.47651133514996352</value>
					</ControlLinearNode>
					<ControlLinearNode>
						<t>0.82399999999999995</t>
						<value>0.44377313391008949</value>
					</ControlLinearNode>
					<ControlLinearNode>
						<t>0.82799999999999996</t>
						<value>0.40706801171293866</value>
					</ControlLinearNode>
					<ControlLinearNode>
						<t>0.83199999999999996</t>
						<value>0.39002869435036208</value>
					</ControlLinearNode>
					<ControlLinearNode>
						<t>0.83599999999999997</t>
						<value>0.37990796763268925</value>
					</ControlLinearNode>
					<ControlLinearNode>
						<t>0.83999999999999997</t>
						<value>0.36952470840319834</value>
					</ControlLinearNode>
					<ControlLinearNode>
						<t>0.84399999999999997</t>
						<value>0.36011582999749281</value>
					</ControlLinearNode>
					<ControlLinearNode>
						<t>0.84799999999999998</t>
						<value>0.35411082118507203</value>
					</ControlLinearNode>
					<ControlLinearNode>
						<t>0.85199999999999998</t>
						<value>0.34786673609252916</value>
					</ControlLinearNode>
					<ControlLinearNode>
						<t>0.85599999999999998</t>
						<value>0.34333893062503557</value>
					</ControlLinearNode>
					<ControlLinearNode>
						<t>0.85999999999999999</t>
						<value>0.33899692169580897</value>
					</ControlLinearNode>
					<ControlLinearNode>
						<t>0.86399999999999999</t>
						<value>0.33370237383866902</value>
					</ControlLinearNode>
					<ControlLinearNode>
						<t>0.86799999999999999</t>
						<value>0.32811871242151142</value>
					</ControlLinearNode>
					<ControlLinearNode>
						<t>0.872</t>
						<value>0.32284568218230797</value>
					</ControlLinearNode>
					<ControlLinearNode>
						<t>0.876</t>
						<value>0.31778516061511186</value>
					</ControlLinearNode>
					<ControlLinearNode>
						<t>0.88</t>
						<value>0.3127612988968469</value>
					</ControlLinearNode>
					<ControlLinearNode>
						<t>0.88400000000000001</t>
						<value>0.30021768087002598</value>
					</ControlLinearNode>
					<ControlLinearNode>
						<t>0.88800000000000001</t>
						<value>0.29024395340773002</value>
					</ControlLinearNode>
					<ControlLinearNode>
						<t>0.89200000000000002</t>
						<value>0.280600568125773</value>
					</ControlLinearNode>
					<ControlLinearNode>
						<t>0.89600000000000002</t>
						<value>0.26958430719100634</value>
					</ControlLinearNode>
					<ControlLinearNode>
						<t>0.90000000000000002</t>
						<value>0.25957070535436505</value>
					</ControlLinearNode>
					<ControlLinearNode>
						<t>0.90400000000000003</t>
						<value>0.24653990308092744</value>
					</ControlLinearNode>
					<ControlLinearNode>
						<t>0.90800000000000003</t>
						<value>0.23697695046228989</value>
					</ControlLinearNode>
					<ControlLinearNode>
						<t>0.91200000000000003</t>
						<value>0.45775293623558988</value>
					</ControlLinearNode>
					<ControlLinearNode>
						<t>0.91600000000000004</t>
						<value>0.45555339716409343</value>
					</ControlLinearNode>
					<ControlLinearNode>
						<t>0.92000000000000004</t>
						<value>0.45374673366903401</value>
					</ControlLinearNode>
					<ControlLinearNode>
						<t>0.92400000000000004</t>
						<value>0.45297883467338967</value>
					</ControlLinearNode>
					<ControlLinearNode>
						<t>0.92800000000000005</t>
						<value>0.45341862389622123</value>
					</ControlLinearNode>
					<ControlLinearNode>
						<t>0.93200000000000005</t>
						<value>0.44626905058743882</value>
					</ControlLinearNode>
					<ControlLinearNode>
						<t>0.93600000000000005</t>
						<value>0.45144100805335036</value>
					</ControlLinearNode>
					<ControlLinearNode>
						<t>0.93999999999999995</t>
						<value>0.45452213100015931</value>
					</ControlLinearNode>
					<ControlLinearNode>
						<t>0.94399999999999995</t>
						<value>0.46340029365006752</value>
					</ControlLinearNode>
					<ControlLinearNode>
						<t>0.94799999999999995</t>
						<value>0.47419408306769101</value>
					</ControlLinearNode>
					<ControlLinearNode>
						<t>0.95199999999999996</t>
						<value>0.48684295942378231</value>
					</ControlLinearNode>
					<ControlLinearNode>
						<t>0.95599999999999996</t>
						<value>0.50161434344239497</value>
					</ControlLinearNode>
					<ControlLinearNode>
						<t>0.95999999999999996</t>
						<value>0.51300549909889337</value>
					</ControlLinearNode>
					<ControlLinearNode>
						<t>0.96399999999999997</t>
						<value>0.53177675193432816</value>
					</ControlLinearNode>
					<ControlLinearNode>
						<t>0.96799999999999997</t>
						<value>0.55143693110043679</value>
					</ControlLinearNode>
					<ControlLinearNode>
						<t>0.97199999999999998</t>
						<value>0.57179178451145329</value>
					</ControlLinearNode>
					<ControlLinearNode>
						<t>0.97599999999999998</t>
						<value>0.59267170825212334</value>
					</ControlLinearNode>
					<ControlLinearNode>
						<t>0.97999999999999998</t>
						<value>0.61414581460637696</value>
					</ControlLinearNode>
					<ControlLinearNode>
						<t>0.98399999999999999</t>
						<value>0.63107200239324068</value>
					</ControlLinearNode>
					<ControlLinearNode>
						<t>0.98799999999999999</t>
						<value>0.65343301461935077</value>
					</ControlLinearNode>
					<ControlLinearNode>
						<t>0.99199999999999999</t>
						<value>0.67647546538081582</value>
					</ControlLinearNode>
					<ControlLinearNode>
						<t>0.996</t>
						<value>0.69983208710923173</value>
					</ControlLinearNode>
					<ControlLinearNode>
						<t>1</t>
						<value>0.72268668763587618</value>
					</ControlLinearNode>
					<ControlLinearNode>
						<t>1.004</t>
						<value>0.74558154442752622</value>
					</ControlLinearNode>
					<ControlLinearNode>
						<t>1.008</t>
						<value>0.76620437979370559</value>
					</ControlLinearNode>
					<ControlLinearNode>
						<t>1.012</t>
						<value>0.78432126823696302</value>
					</ControlLinearNode>
					<ControlLinearNode>
						<t>1.016</t>
						<value>0.80224723656606933</value>
					</ControlLinearNode>
					<ControlLinearNode>
						<t>1.02</t>
						<value>0.81992175456230632</value>
					</ControlLinearNode>
					<ControlLinearNode>
						<t>1.024</t>
						<value>0.83716888637631537</value>
					</ControlLinearNode>
					<ControlLinearNode>
						<t>1.028</t>
						<value>0.84822355026503549</value>
					</ControlLinearNode>
					<ControlLinearNode>
						<t>1.032</t>
						<value>0.85611110435413929</value>
					</ControlLinearNode>
					<ControlLinearNode>
						<t>1.036</t>
						<value>0.8575394474288861</value>
					</ControlLinearNode>
					<ControlLinearNode>
						<t>1.04</t>
						<value>0.85738387436804986</value>
					</ControlLinearNode>
					<ControlLinearNode>
						<t>1.044</t>
						<value>0.8545321534268463</value>
					</ControlLinearNode>
					<ControlLinearNode>
						<t>1.048</t>
						<value>0.84095503857459208</value>
					</ControlLinearNode>
					<ControlLinearNode>
						<t>1.052</t>
						<value>0.82644586043969825</value>
					</ControlLinearNode>
					<ControlLinearNode>
						<t>1.056</t>
						<value>0.81146503016005034</value>
					</ControlLinearNode>
					<ControlLinearNode>
						<t>1.0600000000000001</t>
						<value>0.79602934359958921</value>
					</ControlLinearNode>
					<ControlLinearNode>
						<t>1.0640000000000001</t>
						<value>0.77805513127071879</value>
					</ControlLinearNode>
					<ControlLinearNode>
						<t>1.0680000000000001</t>
						<value>0.75949347615679996</value>
					</ControlLinearNode>
					<ControlLinearNode>
						<t>1.0720000000000001</t>
						<value>0.74090282068415592</value>
					</ControlLinearNode>
					<ControlLinearNode>
						<t>1.0760000000000001</t>
						<value>0.71981064180244714</value>
					</ControlLinearNode>
					<ControlLinearNode>
						<t>1.0800000000000001</t>
						<value>0.70112883345198529</value>
					</ControlLinearNode>
					<ControlLinearNode>
						<t>1.0840000000000001</t>
						<value>0.68500656850674646</value>
					</ControlLinearNode>
					<ControlLinearNode>
						<t>1.0880000000000001</t>
						<value>0.66798789490836097</value>
					</ControlLinearNode>
					<ControlLinearNode>
						<t>1.0920000000000001</t>
						<value>0.65295861309336245</value>
					</ControlLinearNode>
					<ControlLinearNode>
						<t>1.0960000000000001</t>
						<value>0.63879583558873254</value>
					</ControlLinearNode>
					<ControlLinearNode>
						<t>1.1000000000000001</t>
						<value>0.62568668956834694</value>
					</ControlLinearNode>
					<ControlLinearNode>
						<t>1.1040000000000001</t>
						<value>0.61216230602096988</value>
					</ControlLinearNode>
					<ControlLinearNode>
						<t>1.1080000000000001</t>
						<value>0.59976732710889358</value>
					</ControlLinearNode>
					<ControlLinearNode>
						<t>1.1120000000000001</t>
						<value>0.59135676029927164</value>
					</ControlLinearNode>
					<ControlLinearNode>
						<t>1.1160000000000001</t>
						<value>0.58526822326133454</value>
					</ControlLinearNode>
					<ControlLinearNode>
						<t>1.1200000000000001</t>
						<value>0.578961375921627</value>
					</ControlLinearNode>
					<ControlLinearNode>
						<t>1.1240000000000001</t>
						<value>0.57319663551232514</value>
					</ControlLinearNode>
					<ControlLinearNode>
						<t>1.1279999999999999</t>
						<value>0.56786832489682659</value>
					</ControlLinearNode>
					<ControlLinearNode>
						<t>1.1319999999999999</t>
						<value>0.5622331577449341</value>
					</ControlLinearNode>
					<ControlLinearNode>
						<t>1.1359999999999999</t>
						<value>0.55658718779451033</value>
					</ControlLinearNode>
					<ControlLinearNode>
						<t>1.1399999999999999</t>
						<value>0.55269569879045699</value>
					</ControlLinearNode>
					<ControlLinearNode>
						<t>1.1439999999999999</t>
						<value>0.55241836616419537</value>
					</ControlLinearNode>
					<ControlLinearNode>
						<t>1.1479999999999999</t>
						<value>0.55335596148152655</value>
					</ControlLinearNode>
					<ControlLinearNode>
						<t>1.1519999999999999</t>
						<value>0.55473619378274885</value>
					</ControlLinearNode>
				</x_nodes>
				<min_nodes />
				<max_nodes />
				<kp>100</kp>
				<kv>20</kv>
			</ControlLinear>
			<ControlLinear name="FMTM_r">
				<is_model_control>true</is_model_control>
				<extrapolate>true</extrapolate>
				<default_min>0.02</default_min>
				<default_max>1</default_max>
				<filter_on>false</filter_on>
				<use_steps>false</use_steps>
				<x_nodes>
					<ControlLinearNode>
						<t>0</t>
						<value>0.15675070330927837</value>
					</ControlLinearNode>
					<ControlLinearNode>
						<t>0.0040000000000000001</t>
						<value>0.15748880149413583</value>
					</ControlLinearNode>
					<ControlLinearNode>
						<t>0.0080000000000000002</t>
						<value>0.15937993626754218</value>
					</ControlLinearNode>
					<ControlLinearNode>
						<t>0.012</t>
						<value>0.16264194233957099</value>
					</ControlLinearNode>
					<ControlLinearNode>
						<t>0.016</t>
						<value>0.16701359228635806</value>
					</ControlLinearNode>
					<ControlLinearNode>
						<t>0.02</t>
						<value>0.17263390358983377</value>
					</ControlLinearNode>
					<ControlLinearNode>
						<t>0.024</t>
						<value>0.17938803109267179</value>
					</ControlLinearNode>
					<ControlLinearNode>
						<t>0.028000000000000001</t>
						<value>0.1854298728865805</value>
					</ControlLinearNode>
					<ControlLinearNode>
						<t>0.032000000000000001</t>
						<value>0.19413481814233263</value>
					</ControlLinearNode>
					<ControlLinearNode>
						<t>0.035999999999999997</t>
						<value>0.20381401243313546</value>
					</ControlLinearNode>
					<ControlLinearNode>
						<t>0.040000000000000001</t>
						<value>0.2141834228128203</value>
					</ControlLinearNode>
					<ControlLinearNode>
						<t>0.043999999999999997</t>
						<value>0.22511657142672517</value>
					</ControlLinearNode>
					<ControlLinearNode>
						<t>0.048000000000000001</t>
						<value>0.2362494953725999</value>
					</ControlLinearNode>
					<ControlLinearNode>
						<t>0.051999999999999998</t>
						<value>0.24782107552550847</value>
					</ControlLinearNode>
					<ControlLinearNode>
						<t>0.056000000000000001</t>
						<value>0.25923973027929331</value>
					</ControlLinearNode>
					<ControlLinearNode>
						<t>0.059999999999999998</t>
						<value>0.27089562180598209</value>
					</ControlLinearNode>
					<ControlLinearNode>
						<t>0.064000000000000001</t>
						<value>0.28255983521876593</value>
					</ControlLinearNode>
					<ControlLinearNode>
						<t>0.068000000000000005</t>
						<value>0.29361416004484892</value>
					</ControlLinearNode>
					<ControlLinearNode>
						<t>0.071999999999999995</t>
						<value>0.30425205042096609</value>
					</ControlLinearNode>
					<ControlLinearNode>
						<t>0.075999999999999998</t>
						<value>0.31430938225212224</value>
					</ControlLinearNode>
					<ControlLinearNode>
						<t>0.080000000000000002</t>
						<value>0.32381578849765225</value>
					</ControlLinearNode>
					<ControlLinearNode>
						<t>0.084000000000000005</t>
						<value>0.33285869995182721</value>
					</ControlLinearNode>
					<ControlLinearNode>
						<t>0.087999999999999995</t>
						<value>0.34123756148434936</value>
					</ControlLinearNode>
					<ControlLinearNode>
						<t>0.091999999999999998</t>
						<value>0.3484768048498656</value>
					</ControlLinearNode>
					<ControlLinearNode>
						<t>0.096000000000000002</t>
						<value>0.25368010137707847</value>
					</ControlLinearNode>
					<ControlLinearNode>
						<t>0.10000000000000001</t>
						<value>0.26087644080913019</value>
					</ControlLinearNode>
					<ControlLinearNode>
						<t>0.104</t>
						<value>0.27037199687563568</value>
					</ControlLinearNode>
					<ControlLinearNode>
						<t>0.108</t>
						<value>0.27701116059630332</value>
					</ControlLinearNode>
					<ControlLinearNode>
						<t>0.112</t>
						<value>0.2828691277347461</value>
					</ControlLinearNode>
					<ControlLinearNode>
						<t>0.11600000000000001</t>
						<value>0.2896451109297688</value>
					</ControlLinearNode>
					<ControlLinearNode>
						<t>0.12</t>
						<value>0.29873071833611969</value>
					</ControlLinearNode>
					<ControlLinearNode>
						<t>0.124</t>
						<value>0.30479159488801366</value>
					</ControlLinearNode>
					<ControlLinearNode>
						<t>0.128</t>
						<value>0.30944690123955526</value>
					</ControlLinearNode>
					<ControlLinearNode>
						<t>0.13200000000000001</t>
						<value>0.31500661711518885</value>
					</ControlLinearNode>
					<ControlLinearNode>
						<t>0.13600000000000001</t>
						<value>0.31947421372861984</value>
					</ControlLinearNode>
					<ControlLinearNode>
						<t>0.14000000000000001</t>
						<value>0.32496436705494236</value>
					</ControlLinearNode>
					<ControlLinearNode>
						<t>0.14399999999999999</t>
						<value>0.32839449085263883</value>
					</ControlLinearNode>
					<ControlLinearNode>
						<t>0.14799999999999999</t>
						<value>0.33319151291958288</value>
					</ControlLinearNode>
					<ControlLinearNode>
						<t>0.152</t>
						<value>0.33843270593401381</value>
					</ControlLinearNode>
					<ControlLinearNode>
						<t>0.156</t>
						<value>0.34268313690479063</value>
					</ControlLinearNode>
					<ControlLinearNode>
						<t>0.16</t>
						<value>0.34172033722742601</value>
					</ControlLinearNode>
					<ControlLinearNode>
						<t>0.16400000000000001</t>
						<value>0.34307721625757287</value>
					</ControlLinearNode>
					<ControlLinearNode>
						<t>0.16800000000000001</t>
						<value>0.34237327959203162</value>
					</ControlLinearNode>
					<ControlLinearNode>
						<t>0.17199999999999999</t>
						<value>0.34144824011064423</value>
					</ControlLinearNode>
					<ControlLinearNode>
						<t>0.17599999999999999</t>
						<value>0.33838956780441298</value>
					</ControlLinearNode>
					<ControlLinearNode>
						<t>0.17999999999999999</t>
						<value>0.33459077460894154</value>
					</ControlLinearNode>
					<ControlLinearNode>
						<t>0.184</t>
						<value>0.32992573297036404</value>
					</ControlLinearNode>
					<ControlLinearNode>
						<t>0.188</t>
						<value>0.32923171162753861</value>
					</ControlLinearNode>
					<ControlLinearNode>
						<t>0.192</t>
						<value>0.32958301855227395</value>
					</ControlLinearNode>
					<ControlLinearNode>
						<t>0.19600000000000001</t>
						<value>0.33152497598717978</value>
					</ControlLinearNode>
					<ControlLinearNode>
						<t>0.20000000000000001</t>
						<value>0.32961814670011796</value>
					</ControlLinearNode>
					<ControlLinearNode>
						<t>0.20399999999999999</t>
						<value>0.32751988202536214</value>
					</ControlLinearNode>
					<ControlLinearNode>
						<t>0.20799999999999999</t>
						<value>0.32384512643940411</value>
					</ControlLinearNode>
					<ControlLinearNode>
						<t>0.21199999999999999</t>
						<value>0.020018413577948223</value>
					</ControlLinearNode>
					<ControlLinearNode>
						<t>0.216</t>
						<value>0.020022746001561863</value>
					</ControlLinearNode>
					<ControlLinearNode>
						<t>0.22</t>
						<value>0.020029521719270704</value>
					</ControlLinearNode>
					<ControlLinearNode>
						<t>0.224</t>
						<value>0.020044655529613813</value>
					</ControlLinearNode>
					<ControlLinearNode>
						<t>0.22800000000000001</t>
						<value>0.020100966101998689</value>
					</ControlLinearNode>
					<ControlLinearNode>
						<t>0.23200000000000001</t>
						<value>0.02507630245763864</value>
					</ControlLinearNode>
					<ControlLinearNode>
						<t>0.23599999999999999</t>
						<value>0.045597199899928276</value>
					</ControlLinearNode>
					<ControlLinearNode>
						<t>0.23999999999999999</t>
						<value>0.066676248077070524</value>
					</ControlLinearNode>
					<ControlLinearNode>
						<t>0.24399999999999999</t>
						<value>0.087449917826074794</value>
					</ControlLinearNode>
					<ControlLinearNode>
						<t>0.248</t>
						<value>0.10991884940218062</value>
					</ControlLinearNode>
					<ControlLinearNode>
						<t>0.252</t>
						<value>0.13112861428666867</value>
					</ControlLinearNode>
					<ControlLinearNode>
						<t>0.25600000000000001</t>
						<value>0.15161447570868331</value>
					</ControlLinearNode>
					<ControlLinearNode>
						<t>0.26000000000000001</t>
						<value>0.17585379651715344</value>
					</ControlLinearNode>
					<ControlLinearNode>
						<t>0.26400000000000001</t>
						<value>0.19906576739129322</value>
					</ControlLinearNode>
					<ControlLinearNode>
						<t>0.26800000000000002</t>
						<value>0.22073910068358132</value>
					</ControlLinearNode>
					<ControlLinearNode>
						<t>0.27200000000000002</t>
						<value>0.24458480943112065</value>
					</ControlLinearNode>
					<ControlLinearNode>
						<t>0.27600000000000002</t>
						<value>0.26910665512996063</value>
					</ControlLinearNode>
					<ControlLinearNode>
						<t>0.28000000000000003</t>
						<value>0.29627809018809542</value>
					</ControlLinearNode>
					<ControlLinearNode>
						<t>0.28399999999999997</t>
						<value>0.32386158007340377</value>
					</ControlLinearNode>
					<ControlLinearNode>
						<t>0.28799999999999998</t>
						<value>0.35457240743643653</value>
					</ControlLinearNode>
					<ControlLinearNode>
						<t>0.29199999999999998</t>
						<value>0.38525260957297303</value>
					</ControlLinearNode>
					<ControlLinearNode>
						<t>0.29599999999999999</t>
						<value>0.41822793636167804</value>
					</ControlLinearNode>
					<ControlLinearNode>
						<t>0.29999999999999999</t>
						<value>0.45133747745891756</value>
					</ControlLinearNode>
					<ControlLinearNode>
						<t>0.30399999999999999</t>
						<value>0.4873511811286616</value>
					</ControlLinearNode>
					<ControlLinearNode>
						<t>0.308</t>
						<value>0.52372594875344303</value>
					</ControlLinearNode>
					<ControlLinearNode>
						<t>0.312</t>
						<value>0.55060250842066882</value>
					</ControlLinearNode>
					<ControlLinearNode>
						<t>0.316</t>
						<value>0.5795206255812575</value>
					</ControlLinearNode>
					<ControlLinearNode>
						<t>0.32000000000000001</t>
						<value>0.60953698618484575</value>
					</ControlLinearNode>
					<ControlLinearNode>
						<t>0.32400000000000001</t>
						<value>0.64004250825676401</value>
					</ControlLinearNode>
					<ControlLinearNode>
						<t>0.32800000000000001</t>
						<value>0.66863651887051112</value>
					</ControlLinearNode>
					<ControlLinearNode>
						<t>0.33200000000000002</t>
						<value>0.69337739596024761</value>
					</ControlLinearNode>
					<ControlLinearNode>
						<t>0.33600000000000002</t>
						<value>0.71654864989268718</value>
					</ControlLinearNode>
					<ControlLinearNode>
						<t>0.34000000000000002</t>
						<value>0.73597066233616892</value>
					</ControlLinearNode>
					<ControlLinearNode>
						<t>0.34399999999999997</t>
						<value>0.51013543316909837</value>
					</ControlLinearNode>
					<ControlLinearNode>
						<t>0.34799999999999998</t>
						<value>0.5300652742097377</value>
					</ControlLinearNode>
					<ControlLinearNode>
						<t>0.35199999999999998</t>
						<value>0.54989073401031174</value>
					</ControlLinearNode>
					<ControlLinearNode>
						<t>0.35599999999999998</t>
						<value>0.56841300294281116</value>
					</ControlLinearNode>
					<ControlLinearNode>
						<t>0.35999999999999999</t>
						<value>0.58401345012902173</value>
					</ControlLinearNode>
					<ControlLinearNode>
						<t>0.36399999999999999</t>
						<value>0.59822533570770153</value>
					</ControlLinearNode>
					<ControlLinearNode>
						<t>0.36799999999999999</t>
						<value>0.60964063439855842</value>
					</ControlLinearNode>
					<ControlLinearNode>
						<t>0.372</t>
						<value>0.61943235087116888</value>
					</ControlLinearNode>
					<ControlLinearNode>
						<t>0.376</t>
						<value>0.62646423673131268</value>
					</ControlLinearNode>
					<ControlLinearNode>
						<t>0.38</t>
						<value>0.63074049225736517</value>
					</ControlLinearNode>
					<ControlLinearNode>
						<t>0.38400000000000001</t>
						<value>0.63234510198571947</value>
					</ControlLinearNode>
					<ControlLinearNode>
						<t>0.38800000000000001</t>
						<value>0.62859343536541024</value>
					</ControlLinearNode>
					<ControlLinearNode>
						<t>0.39200000000000002</t>
						<value>0.69164256995516693</value>
					</ControlLinearNode>
					<ControlLinearNode>
						<t>0.39600000000000002</t>
						<value>0.69396749349548759</value>
					</ControlLinearNode>
					<ControlLinearNode>
						<t>0.40000000000000002</t>
						<value>0.69715949043858594</value>
					</ControlLinearNode>
					<ControlLinearNode>
						<t>0.40400000000000003</t>
						<value>0.70809587056268419</value>
					</ControlLinearNode>
					<ControlLinearNode>
						<t>0.40799999999999997</t>
						<value>0.7184303243993192</value>
					</ControlLinearNode>
					<ControlLinearNode>
						<t>0.41199999999999998</t>
						<value>0.72718875290728724</value>
					</ControlLinearNode>
					<ControlLinearNode>
						<t>0.41599999999999998</t>
						<value>0.73621067315081734</value>
					</ControlLinearNode>
					<ControlLinearNode>
						<t>0.41999999999999998</t>
						<value>0.74370903325415993</value>
					</ControlLinearNode>
					<ControlLinearNode>
						<t>0.42399999999999999</t>
						<value>0.75202695851299961</value>
					</ControlLinearNode>
					<ControlLinearNode>
						<t>0.42799999999999999</t>
						<value>0.75975484963971163</value>
					</ControlLinearNode>
					<ControlLinearNode>
						<t>0.432</t>
						<value>0.75873664693856757</value>
					</ControlLinearNode>
					<ControlLinearNode>
						<t>0.436</t>
						<value>0.75244656479338079</value>
					</ControlLinearNode>
					<ControlLinearNode>
						<t>0.44</t>
						<value>0.74671257514490819</value>
					</ControlLinearNode>
					<ControlLinearNode>
						<t>0.44400000000000001</t>
						<value>0.74813115986531931</value>
					</ControlLinearNode>
					<ControlLinearNode>
						<t>0.44800000000000001</t>
						<value>0.74637104458405912</value>
					</ControlLinearNode>
					<ControlLinearNode>
						<t>0.45200000000000001</t>
						<value>0.73714686638467242</value>
					</ControlLinearNode>
					<ControlLinearNode>
						<t>0.45600000000000002</t>
						<value>0.73148430517232943</value>
					</ControlLinearNode>
					<ControlLinearNode>
						<t>0.46000000000000002</t>
						<value>0.73015455655340422</value>
					</ControlLinearNode>
					<ControlLinearNode>
						<t>0.46400000000000002</t>
						<value>0.73741631232971683</value>
					</ControlLinearNode>
					<ControlLinearNode>
						<t>0.46800000000000003</t>
						<value>0.74076841345313793</value>
					</ControlLinearNode>
					<ControlLinearNode>
						<t>0.47199999999999998</t>
						<value>0.73342570801849072</value>
					</ControlLinearNode>
					<ControlLinearNode>
						<t>0.47599999999999998</t>
						<value>0.71274451718880749</value>
					</ControlLinearNode>
					<ControlLinearNode>
						<t>0.47999999999999998</t>
						<value>0.6952962821665033</value>
					</ControlLinearNode>
					<ControlLinearNode>
						<t>0.48399999999999999</t>
						<value>0.68622504075255664</value>
					</ControlLinearNode>
					<ControlLinearNode>
						<t>0.48799999999999999</t>
						<value>0.68424226956374379</value>
					</ControlLinearNode>
					<ControlLinearNode>
						<t>0.49199999999999999</t>
						<value>0.69227004654150126</value>
					</ControlLinearNode>
					<ControlLinearNode>
						<t>0.496</t>
						<value>0.69736758157579115</value>
					</ControlLinearNode>
					<ControlLinearNode>
						<t>0.5</t>
						<value>0.70529543040096143</value>
					</ControlLinearNode>
					<ControlLinearNode>
						<t>0.504</t>
						<value>0.71111122782199143</value>
					</ControlLinearNode>
					<ControlLinearNode>
						<t>0.50800000000000001</t>
						<value>0.67635884368165333</value>
					</ControlLinearNode>
					<ControlLinearNode>
						<t>0.51200000000000001</t>
						<value>0.6443992128510394</value>
					</ControlLinearNode>
					<ControlLinearNode>
						<t>0.51600000000000001</t>
						<value>0.61221409753672573</value>
					</ControlLinearNode>
					<ControlLinearNode>
						<t>0.52000000000000002</t>
						<value>0.57924428842189501</value>
					</ControlLinearNode>
					<ControlLinearNode>
						<t>0.52400000000000002</t>
						<value>0.55676390576055124</value>
					</ControlLinearNode>
					<ControlLinearNode>
						<t>0.52800000000000002</t>
						<value>0.55508838386083481</value>
					</ControlLinearNode>
					<ControlLinearNode>
						<t>0.53200000000000003</t>
						<value>0.55493717708388346</value>
					</ControlLinearNode>
					<ControlLinearNode>
						<t>0.53600000000000003</t>
						<value>0.57116801537710482</value>
					</ControlLinearNode>
					<ControlLinearNode>
						<t>0.54000000000000004</t>
						<value>0.5868217907685177</value>
					</ControlLinearNode>
					<ControlLinearNode>
						<t>0.54400000000000004</t>
						<value>0.60266180452919593</value>
					</ControlLinearNode>
					<ControlLinearNode>
						<t>0.54800000000000004</t>
						<value>0.61846931168452046</value>
					</ControlLinearNode>
					<ControlLinearNode>
						<t>0.55200000000000005</t>
						<value>0.63099038986394751</value>
					</ControlLinearNode>
					<ControlLinearNode>
						<t>0.55600000000000005</t>
						<value>0.63411265769363612</value>
					</ControlLinearNode>
					<ControlLinearNode>
						<t>0.56000000000000005</t>
						<value>0.63933609595477037</value>
					</ControlLinearNode>
					<ControlLinearNode>
						<t>0.56399999999999995</t>
						<value>0.64015101423443332</value>
					</ControlLinearNode>
					<ControlLinearNode>
						<t>0.56799999999999995</t>
						<value>0.67456116395565824</value>
					</ControlLinearNode>
					<ControlLinearNode>
						<t>0.57199999999999995</t>
						<value>0.73255340681240289</value>
					</ControlLinearNode>
					<ControlLinearNode>
						<t>0.57599999999999996</t>
						<value>0.69038137004832933</value>
					</ControlLinearNode>
					<ControlLinearNode>
						<t>0.57999999999999996</t>
						<value>0.6283722453887034</value>
					</ControlLinearNode>
					<ControlLinearNode>
						<t>0.58399999999999996</t>
						<value>0.58414621091846075</value>
					</ControlLinearNode>
					<ControlLinearNode>
						<t>0.58799999999999997</t>
						<value>0.55193860938592521</value>
					</ControlLinearNode>
					<ControlLinearNode>
						<t>0.59199999999999997</t>
						<value>0.53213599047201565</value>
					</ControlLinearNode>
					<ControlLinearNode>
						<t>0.59599999999999997</t>
						<value>0.50904411389855508</value>
					</ControlLinearNode>
					<ControlLinearNode>
						<t>0.59999999999999998</t>
						<value>0.48659672878777965</value>
					</ControlLinearNode>
					<ControlLinearNode>
						<t>0.60399999999999998</t>
						<value>0.46520327327855487</value>
					</ControlLinearNode>
					<ControlLinearNode>
						<t>0.60799999999999998</t>
						<value>0.44253064596851388</value>
					</ControlLinearNode>
					<ControlLinearNode>
						<t>0.61199999999999999</t>
						<value>0.41234105723221459</value>
					</ControlLinearNode>
					<ControlLinearNode>
						<t>0.61599999999999999</t>
						<value>0.37721373939907477</value>
					</ControlLinearNode>
					<ControlLinearNode>
						<t>0.62</t>
						<value>0.33075989778515896</value>
					</ControlLinearNode>
					<ControlLinearNode>
						<t>0.624</t>
						<value>0.28302332517863793</value>
					</ControlLinearNode>
					<ControlLinearNode>
						<t>0.628</t>
						<value>0.23855480631708154</value>
					</ControlLinearNode>
					<ControlLinearNode>
						<t>0.63200000000000001</t>
						<value>0.19846854023891533</value>
					</ControlLinearNode>
					<ControlLinearNode>
						<t>0.63600000000000001</t>
						<value>0.15611436039129592</value>
					</ControlLinearNode>
					<ControlLinearNode>
						<t>0.64000000000000001</t>
						<value>0.10917252418121015</value>
					</ControlLinearNode>
					<ControlLinearNode>
						<t>0.64400000000000002</t>
						<value>0.069693600717987803</value>
					</ControlLinearNode>
					<ControlLinearNode>
						<t>0.64800000000000002</t>
						<value>0.032411927920344648</value>
					</ControlLinearNode>
					<ControlLinearNode>
						<t>0.65200000000000002</t>
						<value>0.020192386395565493</value>
					</ControlLinearNode>
					<ControlLinearNode>
						<t>0.65600000000000003</t>
						<value>0.020020306777179215</value>
					</ControlLinearNode>
					<ControlLinearNode>
						<t>0.66000000000000003</t>
						<value>0.020006654332039554</value>
					</ControlLinearNode>
					<ControlLinearNode>
						<t>0.66400000000000003</t>
						<value>0.020005500140628296</value>
					</ControlLinearNode>
					<ControlLinearNode>
						<t>0.66800000000000004</t>
						<value>0.020004812192860686</value>
					</ControlLinearNode>
					<ControlLinearNode>
						<t>0.67200000000000004</t>
						<value>0.020004347870063891</value>
					</ControlLinearNode>
					<ControlLinearNode>
						<t>0.67600000000000005</t>
						<value>0.020003972029615052</value>
					</ControlLinearNode>
					<ControlLinearNode>
						<t>0.68000000000000005</t>
						<value>0.020003650071622001</value>
					</ControlLinearNode>
					<ControlLinearNode>
						<t>0.68400000000000005</t>
						<value>0.020003431561288386</value>
					</ControlLinearNode>
					<ControlLinearNode>
						<t>0.68799999999999994</t>
						<value>0.02000327924487107</value>
					</ControlLinearNode>
					<ControlLinearNode>
						<t>0.69199999999999995</t>
						<value>0.020003162939613812</value>
					</ControlLinearNode>
					<ControlLinearNode>
						<t>0.69599999999999995</t>
						<value>0.020003053927436443</value>
					</ControlLinearNode>
					<ControlLinearNode>
						<t>0.69999999999999996</t>
						<value>0.020002994631514798</value>
					</ControlLinearNode>
					<ControlLinearNode>
						<t>0.70399999999999996</t>
						<value>0.020002960707047587</value>
					</ControlLinearNode>
					<ControlLinearNode>
						<t>0.70799999999999996</t>
						<value>0.020002953361212442</value>
					</ControlLinearNode>
					<ControlLinearNode>
						<t>0.71199999999999997</t>
						<value>0.0200029543740648</value>
					</ControlLinearNode>
					<ControlLinearNode>
						<t>0.71599999999999997</t>
						<value>0.020002995526674623</value>
					</ControlLinearNode>
					<ControlLinearNode>
						<t>0.71999999999999997</t>
						<value>0.020003055398380067</value>
					</ControlLinearNode>
					<ControlLinearNode>
						<t>0.72399999999999998</t>
						<value>0.020003146004757628</value>
					</ControlLinearNode>
					<ControlLinearNode>
						<t>0.72799999999999998</t>
						<value>0.020003267045443765</value>
					</ControlLinearNode>
					<ControlLinearNode>
						<t>0.73199999999999998</t>
						<value>0.020003421275506691</value>
					</ControlLinearNode>
					<ControlLinearNode>
						<t>0.73599999999999999</t>
						<value>0.020003415070349435</value>
					</ControlLinearNode>
					<ControlLinearNode>
						<t>0.73999999999999999</t>
						<value>0.020003507451524374</value>
					</ControlLinearNode>
					<ControlLinearNode>
						<t>0.74399999999999999</t>
						<value>0.020003634453905125</value>
					</ControlLinearNode>
					<ControlLinearNode>
						<t>0.748</t>
						<value>0.020003805500474845</value>
					</ControlLinearNode>
					<ControlLinearNode>
						<t>0.752</t>
						<value>0.020004020273092695</value>
					</ControlLinearNode>
					<ControlLinearNode>
						<t>0.75600000000000001</t>
						<value>0.020004284002914503</value>
					</ControlLinearNode>
					<ControlLinearNode>
						<t>0.76000000000000001</t>
						<value>0.020004658852448367</value>
					</ControlLinearNode>
					<ControlLinearNode>
						<t>0.76400000000000001</t>
						<value>0.020005106668639857</value>
					</ControlLinearNode>
					<ControlLinearNode>
						<t>0.76800000000000002</t>
						<value>0.020005656839239237</value>
					</ControlLinearNode>
					<ControlLinearNode>
						<t>0.77200000000000002</t>
						<value>0.020006147363068823</value>
					</ControlLinearNode>
					<ControlLinearNode>
						<t>0.77600000000000002</t>
						<value>0.020006738482566754</value>
					</ControlLinearNode>
					<ControlLinearNode>
						<t>0.78000000000000003</t>
						<value>0.020007458629342046</value>
					</ControlLinearNode>
					<ControlLinearNode>
						<t>0.78400000000000003</t>
						<value>0.020007893118831954</value>
					</ControlLinearNode>
					<ControlLinearNode>
						<t>0.78800000000000003</t>
						<value>0.020008204317355015</value>
					</ControlLinearNode>
					<ControlLinearNode>
						<t>0.79200000000000004</t>
						<value>0.020008535143570365</value>
					</ControlLinearNode>
					<ControlLinearNode>
						<t>0.79600000000000004</t>
						<value>0.020008921847383499</value>
					</ControlLinearNode>
					<ControlLinearNode>
						<t>0.80000000000000004</t>
						<value>0.020009412881155316</value>
					</ControlLinearNode>
					<ControlLinearNode>
						<t>0.80400000000000005</t>
						<value>0.020010102846238172</value>
					</ControlLinearNode>
					<ControlLinearNode>
						<t>0.80800000000000005</t>
						<value>0.020010352926930985</value>
					</ControlLinearNode>
					<ControlLinearNode>
						<t>0.81200000000000006</t>
						<value>0.020009363202616468</value>
					</ControlLinearNode>
					<ControlLinearNode>
						<t>0.81599999999999995</t>
						<value>0.020008692011095484</value>
					</ControlLinearNode>
					<ControlLinearNode>
						<t>0.81999999999999995</t>
						<value>0.020008098180325208</value>
					</ControlLinearNode>
					<ControlLinearNode>
						<t>0.82399999999999995</t>
						<value>0.020007712280708839</value>
					</ControlLinearNode>
					<ControlLinearNode>
						<t>0.82799999999999996</t>
						<value>0.020006879065021996</value>
					</ControlLinearNode>
					<ControlLinearNode>
						<t>0.83199999999999996</t>
						<value>0.020007477736021552</value>
					</ControlLinearNode>
					<ControlLinearNode>
						<t>0.83599999999999997</t>
						<value>0.020007839023795503</value>
					</ControlLinearNode>
					<ControlLinearNode>
						<t>0.83999999999999997</t>
						<value>0.020008117742971166</value>
					</ControlLinearNode>
					<ControlLinearNode>
						<t>0.84399999999999997</t>
						<value>0.020008438518103067</value>
					</ControlLinearNode>
					<ControlLinearNode>
						<t>0.84799999999999998</t>
						<value>0.020008995822555813</value>
					</ControlLinearNode>
					<ControlLinearNode>
						<t>0.85199999999999998</t>
						<value>0.020009502049000375</value>
					</ControlLinearNode>
					<ControlLinearNode>
						<t>0.85599999999999998</t>
						<value>0.020010177513696797</value>
					</ControlLinearNode>
					<ControlLinearNode>
						<t>0.85999999999999999</t>
						<value>0.020010956412461998</value>
					</ControlLinearNode>
					<ControlLinearNode>
						<t>0.86399999999999999</t>
						<value>0.020011968397529455</value>
					</ControlLinearNode>
					<ControlLinearNode>
						<t>0.86799999999999999</t>
						<value>0.020013125845735565</value>
					</ControlLinearNode>
					<ControlLinearNode>
						<t>0.872</t>
						<value>0.020014396394244648</value>
					</ControlLinearNode>
					<ControlLinearNode>
						<t>0.876</t>
						<value>0.020015566462255815</value>
					</ControlLinearNode>
					<ControlLinearNode>
						<t>0.88</t>
						<value>0.02001723464712972</value>
					</ControlLinearNode>
					<ControlLinearNode>
						<t>0.88400000000000001</t>
						<value>0.020017332359920766</value>
					</ControlLinearNode>
					<ControlLinearNode>
						<t>0.88800000000000001</t>
						<value>0.020018516034974652</value>
					</ControlLinearNode>
					<ControlLinearNode>
						<t>0.89200000000000002</t>
						<value>0.020019948183112021</value>
					</ControlLinearNode>
					<ControlLinearNode>
						<t>0.89600000000000002</t>
						<value>0.02002240078033864</value>
					</ControlLinearNode>
					<ControlLinearNode>
						<t>0.90000000000000002</t>
						<value>0.020023045482018737</value>
					</ControlLinearNode>
					<ControlLinearNode>
						<t>0.90400000000000003</t>
						<value>0.020020766287097987</value>
					</ControlLinearNode>
					<ControlLinearNode>
						<t>0.90800000000000003</t>
						<value>0.020019309903973947</value>
					</ControlLinearNode>
					<ControlLinearNode>
						<t>0.91200000000000003</t>
						<value>0.020021359262099411</value>
					</ControlLinearNode>
					<ControlLinearNode>
						<t>0.91600000000000004</t>
						<value>0.020020680601901819</value>
					</ControlLinearNode>
					<ControlLinearNode>
						<t>0.92000000000000004</t>
						<value>0.020019778069756241</value>
					</ControlLinearNode>
					<ControlLinearNode>
						<t>0.92400000000000004</t>
						<value>0.020018852315065786</value>
					</ControlLinearNode>
					<ControlLinearNode>
						<t>0.92800000000000005</t>
						<value>0.020017955920289841</value>
					</ControlLinearNode>
					<ControlLinearNode>
						<t>0.93200000000000005</t>
						<value>0.020015676338115251</value>
					</ControlLinearNode>
					<ControlLinearNode>
						<t>0.93600000000000005</t>
						<value>0.0200153086689903</value>
					</ControlLinearNode>
					<ControlLinearNode>
						<t>0.93999999999999995</t>
						<value>0.020014497163248834</value>
					</ControlLinearNode>
					<ControlLinearNode>
						<t>0.94399999999999995</t>
						<value>0.020014293052344964</value>
					</ControlLinearNode>
					<ControlLinearNode>
						<t>0.94799999999999995</t>
						<value>0.020014163358646319</value>
					</ControlLinearNode>
					<ControlLinearNode>
						<t>0.95199999999999996</t>
						<value>0.020014103492533061</value>
					</ControlLinearNode>
					<ControlLinearNode>
						<t>0.95599999999999996</t>
						<value>0.020014157087799373</value>
					</ControlLinearNode>
					<ControlLinearNode>
						<t>0.95999999999999996</t>
						<value>0.020013667837747832</value>
					</ControlLinearNode>
					<ControlLinearNode>
						<t>0.96399999999999997</t>
						<value>0.020013988157008548</value>
					</ControlLinearNode>
					<ControlLinearNode>
						<t>0.96799999999999997</t>
						<value>0.020014327112248518</value>
					</ControlLinearNode>
					<ControlLinearNode>
						<t>0.97199999999999998</t>
						<value>0.020014667198821307</value>
					</ControlLinearNode>
					<ControlLinearNode>
						<t>0.97599999999999998</t>
						<value>0.020015018186394784</value>
					</ControlLinearNode>
					<ControlLinearNode>
						<t>0.97999999999999998</t>
						<value>0.02001544832992122</value>
					</ControlLinearNode>
					<ControlLinearNode>
						<t>0.98399999999999999</t>
						<value>0.020015293023009223</value>
					</ControlLinearNode>
					<ControlLinearNode>
						<t>0.98799999999999999</t>
						<value>0.020016010816872123</value>
					</ControlLinearNode>
					<ControlLinearNode>
						<t>0.99199999999999999</t>
						<value>0.020016939773580669</value>
					</ControlLinearNode>
					<ControlLinearNode>
						<t>0.996</t>
						<value>0.020018064273336831</value>
					</ControlLinearNode>
					<ControlLinearNode>
						<t>1</t>
						<value>0.020019279024172106</value>
					</ControlLinearNode>
					<ControlLinearNode>
						<t>1.004</t>
						<value>0.020020847076126409</value>
					</ControlLinearNode>
					<ControlLinearNode>
						<t>1.008</t>
						<value>0.02002348383277909</value>
					</ControlLinearNode>
					<ControlLinearNode>
						<t>1.012</t>
						<value>0.020027887992364692</value>
					</ControlLinearNode>
					<ControlLinearNode>
						<t>1.016</t>
						<value>0.020036429084768763</value>
					</ControlLinearNode>
					<ControlLinearNode>
						<t>1.02</t>
						<value>0.020069097107825975</value>
					</ControlLinearNode>
					<ControlLinearNode>
						<t>1.024</t>
						<value>0.020306427889867418</value>
					</ControlLinearNode>
					<ControlLinearNode>
						<t>1.028</t>
						<value>0.021186877584755771</value>
					</ControlLinearNode>
					<ControlLinearNode>
						<t>1.032</t>
						<value>0.029482520002624</value>
					</ControlLinearNode>
					<ControlLinearNode>
						<t>1.036</t>
						<value>0.041525166188909314</value>
					</ControlLinearNode>
					<ControlLinearNode>
						<t>1.04</t>
						<value>0.054133036285738012</value>
					</ControlLinearNode>
					<ControlLinearNode>
						<t>1.044</t>
						<value>0.067503196595554205</value>
					</ControlLinearNode>
					<ControlLinearNode>
						<t>1.048</t>
						<value>0.085965493023549028</value>
					</ControlLinearNode>
					<ControlLinearNode>
						<t>1.052</t>
						<value>0.10460484410107503</value>
					</ControlLinearNode>
					<ControlLinearNode>
						<t>1.056</t>
						<value>0.12357374776383119</value>
					</ControlLinearNode>
					<ControlLinearNode>
						<t>1.0600000000000001</t>
						<value>0.14112045426948391</value>
					</ControlLinearNode>
					<ControlLinearNode>
						<t>1.0640000000000001</t>
						<value>0.14166429670774411</value>
					</ControlLinearNode>
					<ControlLinearNode>
						<t>1.0680000000000001</t>
						<value>0.1393639639740975</value>
					</ControlLinearNode>
					<ControlLinearNode>
						<t>1.0720000000000001</t>
						<value>0.13618221413671633</value>
					</ControlLinearNode>
					<ControlLinearNode>
						<t>1.0760000000000001</t>
						<value>0.13412975943699848</value>
					</ControlLinearNode>
					<ControlLinearNode>
						<t>1.0800000000000001</t>
						<value>0.13493619483003513</value>
					</ControlLinearNode>
					<ControlLinearNode>
						<t>1.0840000000000001</t>
						<value>0.13718595857461496</value>
					</ControlLinearNode>
					<ControlLinearNode>
						<t>1.0880000000000001</t>
						<value>0.14056622769080435</value>
					</ControlLinearNode>
					<ControlLinearNode>
						<t>1.0920000000000001</t>
						<value>0.14412275969100202</value>
					</ControlLinearNode>
					<ControlLinearNode>
						<t>1.0960000000000001</t>
						<value>0.14991316544848723</value>
					</ControlLinearNode>
					<ControlLinearNode>
						<t>1.1000000000000001</t>
						<value>0.15499810353244931</value>
					</ControlLinearNode>
					<ControlLinearNode>
						<t>1.1040000000000001</t>
						<value>0.16114072955010558</value>
					</ControlLinearNode>
					<ControlLinearNode>
						<t>1.1080000000000001</t>
						<value>0.16618977472371482</value>
					</ControlLinearNode>
					<ControlLinearNode>
						<t>1.1120000000000001</t>
						<value>0.17296931866966511</value>
					</ControlLinearNode>
					<ControlLinearNode>
						<t>1.1160000000000001</t>
						<value>0.17913828244858876</value>
					</ControlLinearNode>
					<ControlLinearNode>
						<t>1.1200000000000001</t>
						<value>0.18654650509108917</value>
					</ControlLinearNode>
					<ControlLinearNode>
						<t>1.1240000000000001</t>
						<value>0.1924730044633183</value>
					</ControlLinearNode>
					<ControlLinearNode>
						<t>1.1279999999999999</t>
						<value>0.19730497569112565</value>
					</ControlLinearNode>
					<ControlLinearNode>
						<t>1.1319999999999999</t>
						<value>0.20436814293889488</value>
					</ControlLinearNode>
					<ControlLinearNode>
						<t>1.1359999999999999</t>
						<value>0.21289021356970994</value>
					</ControlLinearNode>
					<ControlLinearNode>
						<t>1.1399999999999999</t>
						<value>0.21928110802810882</value>
					</ControlLinearNode>
					<ControlLinearNode>
						<t>1.1439999999999999</t>
						<value>0.22498928359938963</value>
					</ControlLinearNode>
					<ControlLinearNode>
						<t>1.1479999999999999</t>
						<value>0.22913634999389179</value>
					</ControlLinearNode>
					<ControlLinearNode>
						<t>1.1519999999999999</t>
						<value>0.2347629491660285</value>
					</ControlLinearNode>
				</x_nodes>
				<min_nodes />
				<max_nodes />
				<kp>100</kp>
				<kv>20</kv>
			</ControlLinear>
			<ControlLinear name="ILFB_r">
				<is_model_control>true</is_model_control>
				<extrapolate>true</extrapolate>
				<default_min>0.02</default_min>
				<default_max>1</default_max>
				<filter_on>false</filter_on>
				<use_steps>false</use_steps>
				<x_nodes>
					<ControlLinearNode>
						<t>0</t>
						<value>0.020001189485839982</value>
					</ControlLinearNode>
					<ControlLinearNode>
						<t>0.0040000000000000001</t>
						<value>0.020001194299796528</value>
					</ControlLinearNode>
					<ControlLinearNode>
						<t>0.0080000000000000002</t>
						<value>0.020001203251740079</value>
					</ControlLinearNode>
					<ControlLinearNode>
						<t>0.012</t>
						<value>0.020001215742795831</value>
					</ControlLinearNode>
					<ControlLinearNode>
						<t>0.016</t>
						<value>0.020001231753684026</value>
					</ControlLinearNode>
					<ControlLinearNode>
						<t>0.02</t>
						<value>0.020001251263951633</value>
					</ControlLinearNode>
					<ControlLinearNode>
						<t>0.024</t>
						<value>0.02000127384125229</value>
					</ControlLinearNode>
					<ControlLinearNode>
						<t>0.028000000000000001</t>
						<value>0.020001297843025994</value>
					</ControlLinearNode>
					<ControlLinearNode>
						<t>0.032000000000000001</t>
						<value>0.020001324095775992</value>
					</ControlLinearNode>
					<ControlLinearNode>
						<t>0.035999999999999997</t>
						<value>0.020001352113081811</value>
					</ControlLinearNode>
					<ControlLinearNode>
						<t>0.040000000000000001</t>
						<value>0.020001379973337705</value>
					</ControlLinearNode>
					<ControlLinearNode>
						<t>0.043999999999999997</t>
						<value>0.020001406518213926</value>
					</ControlLinearNode>
					<ControlLinearNode>
						<t>0.048000000000000001</t>
						<value>0.020001430149925302</value>
					</ControlLinearNode>
					<ControlLinearNode>
						<t>0.051999999999999998</t>
						<value>0.020001449554934925</value>
					</ControlLinearNode>
					<ControlLinearNode>
						<t>0.056000000000000001</t>
						<value>0.020001467336651611</value>
					</ControlLinearNode>
					<ControlLinearNode>
						<t>0.059999999999999998</t>
						<value>0.020001473811832704</value>
					</ControlLinearNode>
					<ControlLinearNode>
						<t>0.064000000000000001</t>
						<value>0.020001471772675698</value>
					</ControlLinearNode>
					<ControlLinearNode>
						<t>0.068000000000000005</t>
						<value>0.020001460734852886</value>
					</ControlLinearNode>
					<ControlLinearNode>
						<t>0.071999999999999995</t>
						<value>0.020001440253290776</value>
					</ControlLinearNode>
					<ControlLinearNode>
						<t>0.075999999999999998</t>
						<value>0.020001410480422664</value>
					</ControlLinearNode>
					<ControlLinearNode>
						<t>0.080000000000000002</t>
						<value>0.02000137370492934</value>
					</ControlLinearNode>
					<ControlLinearNode>
						<t>0.084000000000000005</t>
						<value>0.020001328174961537</value>
					</ControlLinearNode>
					<ControlLinearNode>
						<t>0.087999999999999995</t>
						<value>0.020001277063584504</value>
					</ControlLinearNode>
					<ControlLinearNode>
						<t>0.091999999999999998</t>
						<value>0.020001225221888824</value>
					</ControlLinearNode>
					<ControlLinearNode>
						<t>0.096000000000000002</t>
						<value>0.050601965907024891</value>
					</ControlLinearNode>
					<ControlLinearNode>
						<t>0.10000000000000001</t>
						<value>0.046078122781962931</value>
					</ControlLinearNode>
					<ControlLinearNode>
						<t>0.104</t>
						<value>0.041594185931796951</value>
					</ControlLinearNode>
					<ControlLinearNode>
						<t>0.108</t>
						<value>0.036722389388385471</value>
					</ControlLinearNode>
					<ControlLinearNode>
						<t>0.112</t>
						<value>0.031714102642086579</value>
					</ControlLinearNode>
					<ControlLinearNode>
						<t>0.11600000000000001</t>
						<value>0.02670727123724637</value>
					</ControlLinearNode>
					<ControlLinearNode>
						<t>0.12</t>
						<value>0.022046656207285596</value>
					</ControlLinearNode>
					<ControlLinearNode>
						<t>0.124</t>
						<value>0.020077116175907246</value>
					</ControlLinearNode>
					<ControlLinearNode>
						<t>0.128</t>
						<value>0.020011434965074796</value>
					</ControlLinearNode>
					<ControlLinearNode>
						<t>0.13200000000000001</t>
						<value>0.020007090960898921</value>
					</ControlLinearNode>
					<ControlLinearNode>
						<t>0.13600000000000001</t>
						<value>0.02000521449641381</value>
					</ControlLinearNode>
					<ControlLinearNode>
						<t>0.14000000000000001</t>
						<value>0.020004134525485117</value>
					</ControlLinearNode>
					<ControlLinearNode>
						<t>0.14399999999999999</t>
						<value>0.020003473197303286</value>
					</ControlLinearNode>
					<ControlLinearNode>
						<t>0.14799999999999999</t>
						<value>0.020003006684875813</value>
					</ControlLinearNode>
					<ControlLinearNode>
						<t>0.152</t>
						<value>0.020002696327931172</value>
					</ControlLinearNode>
					<ControlLinearNode>
						<t>0.156</t>
						<value>0.020002457625997824</value>
					</ControlLinearNode>
					<ControlLinearNode>
						<t>0.16</t>
						<value>0.020002249438084433</value>
					</ControlLinearNode>
					<ControlLinearNode>
						<t>0.16400000000000001</t>
						<value>0.020002084012493052</value>
					</ControlLinearNode>
					<ControlLinearNode>
						<t>0.16800000000000001</t>
						<value>0.020001934112502472</value>
					</ControlLinearNode>
					<ControlLinearNode>
						<t>0.17199999999999999</t>
						<value>0.020001822589813797</value>
					</ControlLinearNode>
					<ControlLinearNode>
						<t>0.17599999999999999</t>
						<value>0.020001722969823367</value>
					</ControlLinearNode>
					<ControlLinearNode>
						<t>0.17999999999999999</t>
						<value>0.020001536810507502</value>
					</ControlLinearNode>
					<ControlLinearNode>
						<t>0.184</t>
						<value>0.02000138402368512</value>
					</ControlLinearNode>
					<ControlLinearNode>
						<t>0.188</t>
						<value>0.020001347846426969</value>
					</ControlLinearNode>
					<ControlLinearNode>
						<t>0.192</t>
						<value>0.020001354359557532</value>
					</ControlLinearNode>
					<ControlLinearNode>
						<t>0.19600000000000001</t>
						<value>0.020001412865633259</value>
					</ControlLinearNode>
					<ControlLinearNode>
						<t>0.20000000000000001</t>
						<value>0.020001408169156153</value>
					</ControlLinearNode>
					<ControlLinearNode>
						<t>0.20399999999999999</t>
						<value>0.020001374565404122</value>
					</ControlLinearNode>
					<ControlLinearNode>
						<t>0.20799999999999999</t>
						<value>0.020001342865854827</value>
					</ControlLinearNode>
					<ControlLinearNode>
						<t>0.21199999999999999</t>
						<value>0.020000122209009021</value>
					</ControlLinearNode>
					<ControlLinearNode>
						<t>0.216</t>
						<value>0.020000125704666888</value>
					</ControlLinearNode>
					<ControlLinearNode>
						<t>0.22</t>
						<value>0.020000129490965586</value>
					</ControlLinearNode>
					<ControlLinearNode>
						<t>0.224</t>
						<value>0.02000013377764974</value>
					</ControlLinearNode>
					<ControlLinearNode>
						<t>0.22800000000000001</t>
						<value>0.020000138572942586</value>
					</ControlLinearNode>
					<ControlLinearNode>
						<t>0.23200000000000001</t>
						<value>0.020000143298744916</value>
					</ControlLinearNode>
					<ControlLinearNode>
						<t>0.23599999999999999</t>
						<value>0.020000147023916039</value>
					</ControlLinearNode>
					<ControlLinearNode>
						<t>0.23999999999999999</t>
						<value>0.020000150854020605</value>
					</ControlLinearNode>
					<ControlLinearNode>
						<t>0.24399999999999999</t>
						<value>0.020000154676017234</value>
					</ControlLinearNode>
					<ControlLinearNode>
						<t>0.248</t>
						<value>0.020000158765371062</value>
					</ControlLinearNode>
					<ControlLinearNode>
						<t>0.252</t>
						<value>0.020000162704198719</value>
					</ControlLinearNode>
					<ControlLinearNode>
						<t>0.25600000000000001</t>
						<value>0.020000166451501336</value>
					</ControlLinearNode>
					<ControlLinearNode>
						<t>0.26000000000000001</t>
						<value>0.020000170934418953</value>
					</ControlLinearNode>
					<ControlLinearNode>
						<t>0.26400000000000001</t>
						<value>0.020000175443541254</value>
					</ControlLinearNode>
					<ControlLinearNode>
						<t>0.26800000000000002</t>
						<value>0.020000179873532576</value>
					</ControlLinearNode>
					<ControlLinearNode>
						<t>0.27200000000000002</t>
						<value>0.020000184975700018</value>
					</ControlLinearNode>
					<ControlLinearNode>
						<t>0.27600000000000002</t>
						<value>0.020000190228255305</value>
					</ControlLinearNode>
					<ControlLinearNode>
						<t>0.28000000000000003</t>
						<value>0.020000196399513975</value>
					</ControlLinearNode>
					<ControlLinearNode>
						<t>0.28399999999999997</t>
						<value>0.020000202539703239</value>
					</ControlLinearNode>
					<ControlLinearNode>
						<t>0.28799999999999998</t>
						<value>0.020000209566847369</value>
					</ControlLinearNode>
					<ControlLinearNode>
						<t>0.29199999999999998</t>
						<value>0.02000021693461727</value>
					</ControlLinearNode>
					<ControlLinearNode>
						<t>0.29599999999999999</t>
						<value>0.020000226304377439</value>
					</ControlLinearNode>
					<ControlLinearNode>
						<t>0.29999999999999999</t>
						<value>0.020000236464182475</value>
					</ControlLinearNode>
					<ControlLinearNode>
						<t>0.30399999999999999</t>
						<value>0.020000249637990419</value>
					</ControlLinearNode>
					<ControlLinearNode>
						<t>0.308</t>
						<value>0.020000264762584655</value>
					</ControlLinearNode>
					<ControlLinearNode>
						<t>0.312</t>
						<value>0.020000281810946499</value>
					</ControlLinearNode>
					<ControlLinearNode>
						<t>0.316</t>
						<value>0.020000284311424903</value>
					</ControlLinearNode>
					<ControlLinearNode>
						<t>0.32000000000000001</t>
						<value>0.020000287463778143</value>
					</ControlLinearNode>
					<ControlLinearNode>
						<t>0.32400000000000001</t>
						<value>0.020000290788026776</value>
					</ControlLinearNode>
					<ControlLinearNode>
						<t>0.32800000000000001</t>
						<value>0.020000293840446007</value>
					</ControlLinearNode>
					<ControlLinearNode>
						<t>0.33200000000000002</t>
						<value>0.020000296045655522</value>
					</ControlLinearNode>
					<ControlLinearNode>
						<t>0.33600000000000002</t>
						<value>0.020000299012478462</value>
					</ControlLinearNode>
					<ControlLinearNode>
						<t>0.34000000000000002</t>
						<value>0.020000301680353418</value>
					</ControlLinearNode>
					<ControlLinearNode>
						<t>0.34399999999999997</t>
						<value>0.020000379408527374</value>
					</ControlLinearNode>
					<ControlLinearNode>
						<t>0.34799999999999998</t>
						<value>0.020000384048951547</value>
					</ControlLinearNode>
					<ControlLinearNode>
						<t>0.35199999999999998</t>
						<value>0.020000390409037876</value>
					</ControlLinearNode>
					<ControlLinearNode>
						<t>0.35599999999999998</t>
						<value>0.020000397838783043</value>
					</ControlLinearNode>
					<ControlLinearNode>
						<t>0.35999999999999999</t>
						<value>0.020000407911571851</value>
					</ControlLinearNode>
					<ControlLinearNode>
						<t>0.36399999999999999</t>
						<value>0.020000421552644167</value>
					</ControlLinearNode>
					<ControlLinearNode>
						<t>0.36799999999999999</t>
						<value>0.020000437060641349</value>
					</ControlLinearNode>
					<ControlLinearNode>
						<t>0.372</t>
						<value>0.020000456147099985</value>
					</ControlLinearNode>
					<ControlLinearNode>
						<t>0.376</t>
						<value>0.020000478578023013</value>
					</ControlLinearNode>
					<ControlLinearNode>
						<t>0.38</t>
						<value>0.020000505285343747</value>
					</ControlLinearNode>
					<ControlLinearNode>
						<t>0.38400000000000001</t>
						<value>0.020000537229199287</value>
					</ControlLinearNode>
					<ControlLinearNode>
						<t>0.38800000000000001</t>
						<value>0.020000572315124233</value>
					</ControlLinearNode>
					<ControlLinearNode>
						<t>0.39200000000000002</t>
						<value>0.020000424571738562</value>
					</ControlLinearNode>
					<ControlLinearNode>
						<t>0.39600000000000002</t>
						<value>0.020000439371390094</value>
					</ControlLinearNode>
					<ControlLinearNode>
						<t>0.40000000000000002</t>
						<value>0.020000451915918774</value>
					</ControlLinearNode>
					<ControlLinearNode>
						<t>0.40400000000000003</t>
						<value>0.020000458950572699</value>
					</ControlLinearNode>
					<ControlLinearNode>
						<t>0.40799999999999997</t>
						<value>0.020000466299536366</value>
					</ControlLinearNode>
					<ControlLinearNode>
						<t>0.41199999999999998</t>
						<value>0.020000472526077416</value>
					</ControlLinearNode>
					<ControlLinearNode>
						<t>0.41599999999999998</t>
						<value>0.02000048026923083</value>
					</ControlLinearNode>
					<ControlLinearNode>
						<t>0.41999999999999998</t>
						<value>0.020000487199270493</value>
					</ControlLinearNode>
					<ControlLinearNode>
						<t>0.42399999999999999</t>
						<value>0.020000494247790213</value>
					</ControlLinearNode>
					<ControlLinearNode>
						<t>0.42799999999999999</t>
						<value>0.020000501756641854</value>
					</ControlLinearNode>
					<ControlLinearNode>
						<t>0.432</t>
						<value>0.020000503296785047</value>
					</ControlLinearNode>
					<ControlLinearNode>
						<t>0.436</t>
						<value>0.020000501254173908</value>
					</ControlLinearNode>
					<ControlLinearNode>
						<t>0.44</t>
						<value>0.020000502459297305</value>
					</ControlLinearNode>
					<ControlLinearNode>
						<t>0.44400000000000001</t>
						<value>0.020000520875494338</value>
					</ControlLinearNode>
					<ControlLinearNode>
						<t>0.44800000000000001</t>
						<value>0.020000574667937556</value>
					</ControlLinearNode>
					<ControlLinearNode>
						<t>0.45200000000000001</t>
						<value>0.02000065729624232</value>
					</ControlLinearNode>
					<ControlLinearNode>
						<t>0.45600000000000002</t>
						<value>0.020000932842246508</value>
					</ControlLinearNode>
					<ControlLinearNode>
						<t>0.46000000000000002</t>
						<value>0.020001285823993967</value>
					</ControlLinearNode>
					<ControlLinearNode>
						<t>0.46400000000000002</t>
						<value>0.020002204386085506</value>
					</ControlLinearNode>
					<ControlLinearNode>
						<t>0.46800000000000003</t>
						<value>0.02000428696356096</value>
					</ControlLinearNode>
					<ControlLinearNode>
						<t>0.47199999999999998</t>
						<value>0.020024493301350036</value>
					</ControlLinearNode>
					<ControlLinearNode>
						<t>0.47599999999999998</t>
						<value>0.033921015459353131</value>
					</ControlLinearNode>
					<ControlLinearNode>
						<t>0.47999999999999998</t>
						<value>0.051928044262896079</value>
					</ControlLinearNode>
					<ControlLinearNode>
						<t>0.48399999999999999</t>
						<value>0.066342379990919409</value>
					</ControlLinearNode>
					<ControlLinearNode>
						<t>0.48799999999999999</t>
						<value>0.077602557186106633</value>
					</ControlLinearNode>
					<ControlLinearNode>
						<t>0.49199999999999999</t>
						<value>0.091740327471453637</value>
					</ControlLinearNode>
					<ControlLinearNode>
						<t>0.496</t>
						<value>0.10563923280866487</value>
					</ControlLinearNode>
					<ControlLinearNode>
						<t>0.5</t>
						<value>0.12275661199485494</value>
					</ControlLinearNode>
					<ControlLinearNode>
						<t>0.504</t>
						<value>0.16693866901965765</value>
					</ControlLinearNode>
					<ControlLinearNode>
						<t>0.50800000000000001</t>
						<value>0.18560804105501758</value>
					</ControlLinearNode>
					<ControlLinearNode>
						<t>0.51200000000000001</t>
						<value>0.20363056669514401</value>
					</ControlLinearNode>
					<ControlLinearNode>
						<t>0.51600000000000001</t>
						<value>0.21907096955642669</value>
					</ControlLinearNode>
					<ControlLinearNode>
						<t>0.52000000000000002</t>
						<value>0.23082788166713147</value>
					</ControlLinearNode>
					<ControlLinearNode>
						<t>0.52400000000000002</t>
						<value>0.23243049304160249</value>
					</ControlLinearNode>
					<ControlLinearNode>
						<t>0.52800000000000002</t>
						<value>0.21729401440870275</value>
					</ControlLinearNode>
					<ControlLinearNode>
						<t>0.53200000000000003</t>
						<value>0.19673380222960821</value>
					</ControlLinearNode>
					<ControlLinearNode>
						<t>0.53600000000000003</t>
						<value>0.18022571069482368</value>
					</ControlLinearNode>
					<ControlLinearNode>
						<t>0.54000000000000004</t>
						<value>0.15924093247529988</value>
					</ControlLinearNode>
					<ControlLinearNode>
						<t>0.54400000000000004</t>
						<value>0.1342710833532193</value>
					</ControlLinearNode>
					<ControlLinearNode>
						<t>0.54800000000000004</t>
						<value>0.10589873659219533</value>
					</ControlLinearNode>
					<ControlLinearNode>
						<t>0.55200000000000005</t>
						<value>0.072785215388943295</value>
					</ControlLinearNode>
					<ControlLinearNode>
						<t>0.55600000000000005</t>
						<value>0.034115107107607172</value>
					</ControlLinearNode>
					<ControlLinearNode>
						<t>0.56000000000000005</t>
						<value>0.079204053995113141</value>
					</ControlLinearNode>
					<ControlLinearNode>
						<t>0.56399999999999995</t>
						<value>0.038111346960804052</value>
					</ControlLinearNode>
					<ControlLinearNode>
						<t>0.56799999999999995</t>
						<value>0.020010650470464179</value>
					</ControlLinearNode>
					<ControlLinearNode>
						<t>0.57199999999999995</t>
						<value>0.020003754758627649</value>
					</ControlLinearNode>
					<ControlLinearNode>
						<t>0.57599999999999996</t>
						<value>0.020002790467228828</value>
					</ControlLinearNode>
					<ControlLinearNode>
						<t>0.57999999999999996</t>
						<value>0.020002118485743098</value>
					</ControlLinearNode>
					<ControlLinearNode>
						<t>0.58399999999999996</t>
						<value>0.020001808626297999</value>
					</ControlLinearNode>
					<ControlLinearNode>
						<t>0.58799999999999997</t>
						<value>0.020001557413368024</value>
					</ControlLinearNode>
					<ControlLinearNode>
						<t>0.59199999999999997</t>
						<value>0.020001336322761375</value>
					</ControlLinearNode>
					<ControlLinearNode>
						<t>0.59599999999999997</t>
						<value>0.020001131818655059</value>
					</ControlLinearNode>
					<ControlLinearNode>
						<t>0.59999999999999998</t>
						<value>0.020000971347421109</value>
					</ControlLinearNode>
					<ControlLinearNode>
						<t>0.60399999999999998</t>
						<value>0.020000846551028836</value>
					</ControlLinearNode>
					<ControlLinearNode>
						<t>0.60799999999999998</t>
						<value>0.020000744274630382</value>
					</ControlLinearNode>
					<ControlLinearNode>
						<t>0.61199999999999999</t>
						<value>0.020000655598528778</value>
					</ControlLinearNode>
					<ControlLinearNode>
						<t>0.61599999999999999</t>
						<value>0.020000584037527185</value>
					</ControlLinearNode>
					<ControlLinearNode>
						<t>0.62</t>
						<value>0.020000522663066997</value>
					</ControlLinearNode>
					<ControlLinearNode>
						<t>0.624</t>
						<value>0.020000473656000325</value>
					</ControlLinearNode>
					<ControlLinearNode>
						<t>0.628</t>
						<value>0.020000414439814453</value>
					</ControlLinearNode>
					<ControlLinearNode>
						<t>0.63200000000000001</t>
						<value>0.020000351050158235</value>
					</ControlLinearNode>
					<ControlLinearNode>
						<t>0.63600000000000001</t>
						<value>0.02000030867189407</value>
					</ControlLinearNode>
					<ControlLinearNode>
						<t>0.64000000000000001</t>
						<value>0.020000275874816037</value>
					</ControlLinearNode>
					<ControlLinearNode>
						<t>0.64400000000000002</t>
						<value>0.020000253497842721</value>
					</ControlLinearNode>
					<ControlLinearNode>
						<t>0.64800000000000002</t>
						<value>0.020000237143928297</value>
					</ControlLinearNode>
					<ControlLinearNode>
						<t>0.65200000000000002</t>
						<value>0.020000224520761455</value>
					</ControlLinearNode>
					<ControlLinearNode>
						<t>0.65600000000000003</t>
						<value>0.020000209575106891</value>
					</ControlLinearNode>
					<ControlLinearNode>
						<t>0.66000000000000003</t>
						<value>0.020000194887421212</value>
					</ControlLinearNode>
					<ControlLinearNode>
						<t>0.66400000000000003</t>
						<value>0.020000189915997307</value>
					</ControlLinearNode>
					<ControlLinearNode>
						<t>0.66800000000000004</t>
						<value>0.020000185515413264</value>
					</ControlLinearNode>
					<ControlLinearNode>
						<t>0.67200000000000004</t>
						<value>0.020000184053502935</value>
					</ControlLinearNode>
					<ControlLinearNode>
						<t>0.67600000000000005</t>
						<value>0.020000183196971527</value>
					</ControlLinearNode>
					<ControlLinearNode>
						<t>0.68000000000000005</t>
						<value>0.020000182183692341</value>
					</ControlLinearNode>
					<ControlLinearNode>
						<t>0.68400000000000005</t>
						<value>0.020000181860925531</value>
					</ControlLinearNode>
					<ControlLinearNode>
						<t>0.68799999999999994</t>
						<value>0.020000179658977792</value>
					</ControlLinearNode>
					<ControlLinearNode>
						<t>0.69199999999999995</t>
						<value>0.020000178165466898</value>
					</ControlLinearNode>
					<ControlLinearNode>
						<t>0.69599999999999995</t>
						<value>0.020000176678045333</value>
					</ControlLinearNode>
					<ControlLinearNode>
						<t>0.69999999999999996</t>
						<value>0.020000176538286035</value>
					</ControlLinearNode>
					<ControlLinearNode>
						<t>0.70399999999999996</t>
						<value>0.020000177253098897</value>
					</ControlLinearNode>
					<ControlLinearNode>
						<t>0.70799999999999996</t>
						<value>0.020000178987690839</value>
					</ControlLinearNode>
					<ControlLinearNode>
						<t>0.71199999999999997</t>
						<value>0.020000181074211004</value>
					</ControlLinearNode>
					<ControlLinearNode>
						<t>0.71599999999999997</t>
						<value>0.020000184630054586</value>
					</ControlLinearNode>
					<ControlLinearNode>
						<t>0.71999999999999997</t>
						<value>0.020000189012364569</value>
					</ControlLinearNode>
					<ControlLinearNode>
						<t>0.72399999999999998</t>
						<value>0.020000194892087143</value>
					</ControlLinearNode>
					<ControlLinearNode>
						<t>0.72799999999999998</t>
						<value>0.020000202355760624</value>
					</ControlLinearNode>
					<ControlLinearNode>
						<t>0.73199999999999998</t>
						<value>0.020000211587944759</value>
					</ControlLinearNode>
					<ControlLinearNode>
						<t>0.73599999999999999</t>
						<value>0.020000223545478386</value>
					</ControlLinearNode>
					<ControlLinearNode>
						<t>0.73999999999999999</t>
						<value>0.020000230349412444</value>
					</ControlLinearNode>
					<ControlLinearNode>
						<t>0.74399999999999999</t>
						<value>0.020000238252986424</value>
					</ControlLinearNode>
					<ControlLinearNode>
						<t>0.748</t>
						<value>0.020000247442170802</value>
					</ControlLinearNode>
					<ControlLinearNode>
						<t>0.752</t>
						<value>0.020000258153894473</value>
					</ControlLinearNode>
					<ControlLinearNode>
						<t>0.75600000000000001</t>
						<value>0.020000270692923688</value>
					</ControlLinearNode>
					<ControlLinearNode>
						<t>0.76000000000000001</t>
						<value>0.020000283286029843</value>
					</ControlLinearNode>
					<ControlLinearNode>
						<t>0.76400000000000001</t>
						<value>0.020000297438444829</value>
					</ControlLinearNode>
					<ControlLinearNode>
						<t>0.76800000000000002</t>
						<value>0.020000315397201731</value>
					</ControlLinearNode>
					<ControlLinearNode>
						<t>0.77200000000000002</t>
						<value>0.020000330994471238</value>
					</ControlLinearNode>
					<ControlLinearNode>
						<t>0.77600000000000002</t>
						<value>0.020000349028135751</value>
					</ControlLinearNode>
					<ControlLinearNode>
						<t>0.78000000000000003</t>
						<value>0.020000369784435635</value>
					</ControlLinearNode>
					<ControlLinearNode>
						<t>0.78400000000000003</t>
						<value>0.020000384121822933</value>
					</ControlLinearNode>
					<ControlLinearNode>
						<t>0.78800000000000003</t>
						<value>0.020000395438257372</value>
					</ControlLinearNode>
					<ControlLinearNode>
						<t>0.79200000000000004</t>
						<value>0.020000406014146262</value>
					</ControlLinearNode>
					<ControlLinearNode>
						<t>0.79600000000000004</t>
						<value>0.020000416170794229</value>
					</ControlLinearNode>
					<ControlLinearNode>
						<t>0.80000000000000004</t>
						<value>0.020000427408031245</value>
					</ControlLinearNode>
					<ControlLinearNode>
						<t>0.80400000000000005</t>
						<value>0.020000441789743827</value>
					</ControlLinearNode>
					<ControlLinearNode>
						<t>0.80800000000000005</t>
						<value>0.020000451089447965</value>
					</ControlLinearNode>
					<ControlLinearNode>
						<t>0.81200000000000006</t>
						<value>0.020000460712041642</value>
					</ControlLinearNode>
					<ControlLinearNode>
						<t>0.81599999999999995</t>
						<value>0.020000471973414282</value>
					</ControlLinearNode>
					<ControlLinearNode>
						<t>0.81999999999999995</t>
						<value>0.020000485214218232</value>
					</ControlLinearNode>
					<ControlLinearNode>
						<t>0.82399999999999995</t>
						<value>0.020000501405996164</value>
					</ControlLinearNode>
					<ControlLinearNode>
						<t>0.82799999999999996</t>
						<value>0.020000525913296943</value>
					</ControlLinearNode>
					<ControlLinearNode>
						<t>0.83199999999999996</t>
						<value>0.020000539590979798</value>
					</ControlLinearNode>
					<ControlLinearNode>
						<t>0.83599999999999997</t>
						<value>0.020000557514048122</value>
					</ControlLinearNode>
					<ControlLinearNode>
						<t>0.83999999999999997</t>
						<value>0.020000576310995936</value>
					</ControlLinearNode>
					<ControlLinearNode>
						<t>0.84399999999999997</t>
						<value>0.020000595870153376</value>
					</ControlLinearNode>
					<ControlLinearNode>
						<t>0.84799999999999998</t>
						<value>0.020000615501510294</value>
					</ControlLinearNode>
					<ControlLinearNode>
						<t>0.85199999999999998</t>
						<value>0.020000635623024138</value>
					</ControlLinearNode>
					<ControlLinearNode>
						<t>0.85599999999999998</t>
						<value>0.02000065559392928</value>
					</ControlLinearNode>
					<ControlLinearNode>
						<t>0.85999999999999999</t>
						<value>0.020000676244325465</value>
					</ControlLinearNode>
					<ControlLinearNode>
						<t>0.86399999999999999</t>
						<value>0.0200006925841812</value>
					</ControlLinearNode>
					<ControlLinearNode>
						<t>0.86799999999999999</t>
						<value>0.020000708808183814</value>
					</ControlLinearNode>
					<ControlLinearNode>
						<t>0.872</t>
						<value>0.020000724029265067</value>
					</ControlLinearNode>
					<ControlLinearNode>
						<t>0.876</t>
						<value>0.020000739416983656</value>
					</ControlLinearNode>
					<ControlLinearNode>
						<t>0.88</t>
						<value>0.020000749669014418</value>
					</ControlLinearNode>
					<ControlLinearNode>
						<t>0.88400000000000001</t>
						<value>0.02000075946807851</value>
					</ControlLinearNode>
					<ControlLinearNode>
						<t>0.88800000000000001</t>
						<value>0.020000765386237421</value>
					</ControlLinearNode>
					<ControlLinearNode>
						<t>0.89200000000000002</t>
						<value>0.020000769259395604</value>
					</ControlLinearNode>
					<ControlLinearNode>
						<t>0.89600000000000002</t>
						<value>0.020000771804989211</value>
					</ControlLinearNode>
					<ControlLinearNode>
						<t>0.90000000000000002</t>
						<value>0.020000774111442864</value>
					</ControlLinearNode>
					<ControlLinearNode>
						<t>0.90400000000000003</t>
						<value>0.020000773942437045</value>
					</ControlLinearNode>
					<ControlLinearNode>
						<t>0.90800000000000003</t>
						<value>0.020000773080593275</value>
					</ControlLinearNode>
					<ControlLinearNode>
						<t>0.91200000000000003</t>
						<value>0.020000600266222017</value>
					</ControlLinearNode>
					<ControlLinearNode>
						<t>0.91600000000000004</t>
						<value>0.020000598073132089</value>
					</ControlLinearNode>
					<ControlLinearNode>
						<t>0.92000000000000004</t>
						<value>0.020000594918183172</value>
					</ControlLinearNode>
					<ControlLinearNode>
						<t>0.92400000000000004</t>
						<value>0.020000590936880388</value>
					</ControlLinearNode>
					<ControlLinearNode>
						<t>0.92800000000000005</t>
						<value>0.02000058600004298</value>
					</ControlLinearNode>
					<ControlLinearNode>
						<t>0.93200000000000005</t>
						<value>0.02000057868740851</value>
					</ControlLinearNode>
					<ControlLinearNode>
						<t>0.93600000000000005</t>
						<value>0.020000572531211864</value>
					</ControlLinearNode>
					<ControlLinearNode>
						<t>0.93999999999999995</t>
						<value>0.020000565684566027</value>
					</ControlLinearNode>
					<ControlLinearNode>
						<t>0.94399999999999995</t>
						<value>0.020000559591385841</value>
					</ControlLinearNode>
					<ControlLinearNode>
						<t>0.94799999999999995</t>
						<value>0.020000553678126174</value>
					</ControlLinearNode>
					<ControlLinearNode>
						<t>0.95199999999999996</t>
						<value>0.0200005479849748</value>
					</ControlLinearNode>
					<ControlLinearNode>
						<t>0.95599999999999996</t>
						<value>0.020000542629074046</value>
					</ControlLinearNode>
					<ControlLinearNode>
						<t>0.95999999999999996</t>
						<value>0.020000536547940689</value>
					</ControlLinearNode>
					<ControlLinearNode>
						<t>0.96399999999999997</t>
						<value>0.020000532061774687</value>
					</ControlLinearNode>
					<ControlLinearNode>
						<t>0.96799999999999997</t>
						<value>0.02000052738097963</value>
					</ControlLinearNode>
					<ControlLinearNode>
						<t>0.97199999999999998</t>
						<value>0.020000522453417952</value>
					</ControlLinearNode>
					<ControlLinearNode>
						<t>0.97599999999999998</t>
						<value>0.020000517460056905</value>
					</ControlLinearNode>
					<ControlLinearNode>
						<t>0.97999999999999998</t>
						<value>0.020000512569579604</value>
					</ControlLinearNode>
					<ControlLinearNode>
						<t>0.98399999999999999</t>
						<value>0.020000506350111996</value>
					</ControlLinearNode>
					<ControlLinearNode>
						<t>0.98799999999999999</t>
						<value>0.020000501589223122</value>
					</ControlLinearNode>
					<ControlLinearNode>
						<t>0.99199999999999999</t>
						<value>0.020000497047653738</value>
					</ControlLinearNode>
					<ControlLinearNode>
						<t>0.996</t>
						<value>0.020000492655795326</value>
					</ControlLinearNode>
					<ControlLinearNode>
						<t>1</t>
						<value>0.020000488277009985</value>
					</ControlLinearNode>
					<ControlLinearNode>
						<t>1.004</t>
						<value>0.020000484271629176</value>
					</ControlLinearNode>
					<ControlLinearNode>
						<t>1.008</t>
						<value>0.020000482916838935</value>
					</ControlLinearNode>
					<ControlLinearNode>
						<t>1.012</t>
						<value>0.020000484400369743</value>
					</ControlLinearNode>
					<ControlLinearNode>
						<t>1.016</t>
						<value>0.020000486792542266</value>
					</ControlLinearNode>
					<ControlLinearNode>
						<t>1.02</t>
						<value>0.02000048992295287</value>
					</ControlLinearNode>
					<ControlLinearNode>
						<t>1.024</t>
						<value>0.0200004938685375</value>
					</ControlLinearNode>
					<ControlLinearNode>
						<t>1.028</t>
						<value>0.020000496733186744</value>
					</ControlLinearNode>
					<ControlLinearNode>
						<t>1.032</t>
						<value>0.020000501500716542</value>
					</ControlLinearNode>
					<ControlLinearNode>
						<t>1.036</t>
						<value>0.020000505939878135</value>
					</ControlLinearNode>
					<ControlLinearNode>
						<t>1.04</t>
						<value>0.020000510944069964</value>
					</ControlLinearNode>
					<ControlLinearNode>
						<t>1.044</t>
						<value>0.02000051614290357</value>
					</ControlLinearNode>
					<ControlLinearNode>
						<t>1.048</t>
						<value>0.020000518703590407</value>
					</ControlLinearNode>
					<ControlLinearNode>
						<t>1.052</t>
						<value>0.02000052185168005</value>
					</ControlLinearNode>
					<ControlLinearNode>
						<t>1.056</t>
						<value>0.020000525636594449</value>
					</ControlLinearNode>
					<ControlLinearNode>
						<t>1.0600000000000001</t>
						<value>0.020000529785050986</value>
					</ControlLinearNode>
					<ControlLinearNode>
						<t>1.0640000000000001</t>
						<value>0.02000053426217931</value>
					</ControlLinearNode>
					<ControlLinearNode>
						<t>1.0680000000000001</t>
						<value>0.020000538630020236</value>
					</ControlLinearNode>
					<ControlLinearNode>
						<t>1.0720000000000001</t>
						<value>0.02000054252838044</value>
					</ControlLinearNode>
					<ControlLinearNode>
						<t>1.0760000000000001</t>
						<value>0.020000547474682467</value>
					</ControlLinearNode>
					<ControlLinearNode>
						<t>1.0800000000000001</t>
						<value>0.020000551814378122</value>
					</ControlLinearNode>
					<ControlLinearNode>
						<t>1.0840000000000001</t>
						<value>0.020000555063777112</value>
					</ControlLinearNode>
					<ControlLinearNode>
						<t>1.0880000000000001</t>
						<value>0.020000558740561357</value>
					</ControlLinearNode>
					<ControlLinearNode>
						<t>1.0920000000000001</t>
						<value>0.020000561315659311</value>
					</ControlLinearNode>
					<ControlLinearNode>
						<t>1.0960000000000001</t>
						<value>0.020000563959397536</value>
					</ControlLinearNode>
					<ControlLinearNode>
						<t>1.1000000000000001</t>
						<value>0.020000565910024411</value>
					</ControlLinearNode>
					<ControlLinearNode>
						<t>1.1040000000000001</t>
						<value>0.020000568395034998</value>
					</ControlLinearNode>
					<ControlLinearNode>
						<t>1.1080000000000001</t>
						<value>0.020000569992361758</value>
					</ControlLinearNode>
					<ControlLinearNode>
						<t>1.1120000000000001</t>
						<value>0.020000569144633103</value>
					</ControlLinearNode>
					<ControlLinearNode>
						<t>1.1160000000000001</t>
						<value>0.020000566717061966</value>
					</ControlLinearNode>
					<ControlLinearNode>
						<t>1.1200000000000001</t>
						<value>0.020000564886367707</value>
					</ControlLinearNode>
					<ControlLinearNode>
						<t>1.1240000000000001</t>
						<value>0.020000562745657442</value>
					</ControlLinearNode>
					<ControlLinearNode>
						<t>1.1279999999999999</t>
						<value>0.020000560435105272</value>
					</ControlLinearNode>
					<ControlLinearNode>
						<t>1.1319999999999999</t>
						<value>0.020000558972220982</value>
					</ControlLinearNode>
					<ControlLinearNode>
						<t>1.1359999999999999</t>
						<value>0.020000558037766385</value>
					</ControlLinearNode>
					<ControlLinearNode>
						<t>1.1399999999999999</t>
						<value>0.020000555947151326</value>
					</ControlLinearNode>
					<ControlLinearNode>
						<t>1.1439999999999999</t>
						<value>0.020000546951747748</value>
					</ControlLinearNode>
					<ControlLinearNode>
						<t>1.1479999999999999</t>
						<value>0.02000053614127318</value>
					</ControlLinearNode>
					<ControlLinearNode>
						<t>1.1519999999999999</t>
						<value>0.020000526495521809</value>
					</ControlLinearNode>
				</x_nodes>
				<min_nodes />
				<max_nodes />
				<kp>100</kp>
				<kv>20</kv>
			</ControlLinear>
			<ControlLinear name="FCLP_r">
				<is_model_control>true</is_model_control>
				<extrapolate>true</extrapolate>
				<default_min>0.02</default_min>
				<default_max>1</default_max>
				<filter_on>false</filter_on>
				<use_steps>false</use_steps>
				<x_nodes>
					<ControlLinearNode>
						<t>0</t>
						<value>0.020000390469912373</value>
					</ControlLinearNode>
					<ControlLinearNode>
						<t>0.0040000000000000001</t>
						<value>0.020000389903254482</value>
					</ControlLinearNode>
					<ControlLinearNode>
						<t>0.0080000000000000002</t>
						<value>0.020000389281672044</value>
					</ControlLinearNode>
					<ControlLinearNode>
						<t>0.012</t>
						<value>0.020000388430725668</value>
					</ControlLinearNode>
					<ControlLinearNode>
						<t>0.016</t>
						<value>0.020000387411744265</value>
					</ControlLinearNode>
					<ControlLinearNode>
						<t>0.02</t>
						<value>0.020000386249290941</value>
					</ControlLinearNode>
					<ControlLinearNode>
						<t>0.024</t>
						<value>0.020000384933616121</value>
					</ControlLinearNode>
					<ControlLinearNode>
						<t>0.028000000000000001</t>
						<value>0.020000383961280756</value>
					</ControlLinearNode>
					<ControlLinearNode>
						<t>0.032000000000000001</t>
						<value>0.02000038226391548</value>
					</ControlLinearNode>
					<ControlLinearNode>
						<t>0.035999999999999997</t>
						<value>0.020000380474059717</value>
					</ControlLinearNode>
					<ControlLinearNode>
						<t>0.040000000000000001</t>
						<value>0.020000378511317703</value>
					</ControlLinearNode>
					<ControlLinearNode>
						<t>0.043999999999999997</t>
						<value>0.02000037637807479</value>
					</ControlLinearNode>
					<ControlLinearNode>
						<t>0.048000000000000001</t>
						<value>0.020000374035161146</value>
					</ControlLinearNode>
					<ControlLinearNode>
						<t>0.051999999999999998</t>
						<value>0.020000371519507162</value>
					</ControlLinearNode>
					<ControlLinearNode>
						<t>0.056000000000000001</t>
						<value>0.020000369106704774</value>
					</ControlLinearNode>
					<ControlLinearNode>
						<t>0.059999999999999998</t>
						<value>0.020000366102043615</value>
					</ControlLinearNode>
					<ControlLinearNode>
						<t>0.064000000000000001</t>
						<value>0.020000362789030307</value>
					</ControlLinearNode>
					<ControlLinearNode>
						<t>0.068000000000000005</t>
						<value>0.020000359260768964</value>
					</ControlLinearNode>
					<ControlLinearNode>
						<t>0.071999999999999995</t>
						<value>0.020000355439108532</value>
					</ControlLinearNode>
					<ControlLinearNode>
						<t>0.075999999999999998</t>
						<value>0.020000351308325628</value>
					</ControlLinearNode>
					<ControlLinearNode>
						<t>0.080000000000000002</t>
						<value>0.020000347182748169</value>
					</ControlLinearNode>
					<ControlLinearNode>
						<t>0.084000000000000005</t>
						<value>0.020000342448753358</value>
					</ControlLinearNode>
					<ControlLinearNode>
						<t>0.087999999999999995</t>
						<value>0.020000337448421668</value>
					</ControlLinearNode>
					<ControlLinearNode>
						<t>0.091999999999999998</t>
						<value>0.020000332456007984</value>
					</ControlLinearNode>
					<ControlLinearNode>
						<t>0.096000000000000002</t>
						<value>0.02000048734271517</value>
					</ControlLinearNode>
					<ControlLinearNode>
						<t>0.10000000000000001</t>
						<value>0.020000475869881098</value>
					</ControlLinearNode>
					<ControlLinearNode>
						<t>0.104</t>
						<value>0.020000464447840045</value>
					</ControlLinearNode>
					<ControlLinearNode>
						<t>0.108</t>
						<value>0.020000452804079753</value>
					</ControlLinearNode>
					<ControlLinearNode>
						<t>0.112</t>
						<value>0.020000441177821633</value>
					</ControlLinearNode>
					<ControlLinearNode>
						<t>0.11600000000000001</t>
						<value>0.020000429429764172</value>
					</ControlLinearNode>
					<ControlLinearNode>
						<t>0.12</t>
						<value>0.020000418155309091</value>
					</ControlLinearNode>
					<ControlLinearNode>
						<t>0.124</t>
						<value>0.020000407185165194</value>
					</ControlLinearNode>
					<ControlLinearNode>
						<t>0.128</t>
						<value>0.020000396540598576</value>
					</ControlLinearNode>
					<ControlLinearNode>
						<t>0.13200000000000001</t>
						<value>0.020000386483379779</value>
					</ControlLinearNode>
					<ControlLinearNode>
						<t>0.13600000000000001</t>
						<value>0.020000376964517615</value>
					</ControlLinearNode>
					<ControlLinearNode>
						<t>0.14000000000000001</t>
						<value>0.02000036800589447</value>
					</ControlLinearNode>
					<ControlLinearNode>
						<t>0.14399999999999999</t>
						<value>0.020000359612278393</value>
					</ControlLinearNode>
					<ControlLinearNode>
						<t>0.14799999999999999</t>
						<value>0.020000351932126209</value>
					</ControlLinearNode>
					<ControlLinearNode>
						<t>0.152</t>
						<value>0.020000344804736184</value>
					</ControlLinearNode>
					<ControlLinearNode>
						<t>0.156</t>
						<value>0.020000338386679316</value>
					</ControlLinearNode>
					<ControlLinearNode>
						<t>0.16</t>
						<value>0.020000332476924815</value>
					</ControlLinearNode>
					<ControlLinearNode>
						<t>0.16400000000000001</t>
						<value>0.020000327255178321</value>
					</ControlLinearNode>
					<ControlLinearNode>
						<t>0.16800000000000001</t>
						<value>0.020000322649504802</value>
					</ControlLinearNode>
					<ControlLinearNode>
						<t>0.17199999999999999</t>
						<value>0.020000318597153812</value>
					</ControlLinearNode>
					<ControlLinearNode>
						<t>0.17599999999999999</t>
						<value>0.020000315468590435</value>
					</ControlLinearNode>
					<ControlLinearNode>
						<t>0.17999999999999999</t>
						<value>0.020000312691558945</value>
					</ControlLinearNode>
					<ControlLinearNode>
						<t>0.184</t>
						<value>0.020000310535667521</value>
					</ControlLinearNode>
					<ControlLinearNode>
						<t>0.188</t>
						<value>0.020000309266459158</value>
					</ControlLinearNode>
					<ControlLinearNode>
						<t>0.192</t>
						<value>0.02000030862794144</value>
					</ControlLinearNode>
					<ControlLinearNode>
						<t>0.19600000000000001</t>
						<value>0.020000308707901451</value>
					</ControlLinearNode>
					<ControlLinearNode>
						<t>0.20000000000000001</t>
						<value>0.020000309411015244</value>
					</ControlLinearNode>
					<ControlLinearNode>
						<t>0.20399999999999999</t>
						<value>0.020000310550347854</value>
					</ControlLinearNode>
					<ControlLinearNode>
						<t>0.20799999999999999</t>
						<value>0.020000311978272945</value>
					</ControlLinearNode>
					<ControlLinearNode>
						<t>0.21199999999999999</t>
						<value>0.020000226987417893</value>
					</ControlLinearNode>
					<ControlLinearNode>
						<t>0.216</t>
						<value>0.020000228996454022</value>
					</ControlLinearNode>
					<ControlLinearNode>
						<t>0.22</t>
						<value>0.020000231669517931</value>
					</ControlLinearNode>
					<ControlLinearNode>
						<t>0.224</t>
						<value>0.020000234986342933</value>
					</ControlLinearNode>
					<ControlLinearNode>
						<t>0.22800000000000001</t>
						<value>0.020000238512941897</value>
					</ControlLinearNode>
					<ControlLinearNode>
						<t>0.23200000000000001</t>
						<value>0.020000242285779991</value>
					</ControlLinearNode>
					<ControlLinearNode>
						<t>0.23599999999999999</t>
						<value>0.020000245777949208</value>
					</ControlLinearNode>
					<ControlLinearNode>
						<t>0.23999999999999999</t>
						<value>0.020000249475389843</value>
					</ControlLinearNode>
					<ControlLinearNode>
						<t>0.24399999999999999</t>
						<value>0.02000025309461027</value>
					</ControlLinearNode>
					<ControlLinearNode>
						<t>0.248</t>
						<value>0.0200002568155404</value>
					</ControlLinearNode>
					<ControlLinearNode>
						<t>0.252</t>
						<value>0.020000260381008435</value>
					</ControlLinearNode>
					<ControlLinearNode>
						<t>0.25600000000000001</t>
						<value>0.020000263875765451</value>
					</ControlLinearNode>
					<ControlLinearNode>
						<t>0.26000000000000001</t>
						<value>0.02000026736568208</value>
					</ControlLinearNode>
					<ControlLinearNode>
						<t>0.26400000000000001</t>
						<value>0.020000270797201774</value>
					</ControlLinearNode>
					<ControlLinearNode>
						<t>0.26800000000000002</t>
						<value>0.020000273854877463</value>
					</ControlLinearNode>
					<ControlLinearNode>
						<t>0.27200000000000002</t>
						<value>0.020000276987663077</value>
					</ControlLinearNode>
					<ControlLinearNode>
						<t>0.27600000000000002</t>
						<value>0.020000279990180503</value>
					</ControlLinearNode>
					<ControlLinearNode>
						<t>0.28000000000000003</t>
						<value>0.02000028315374406</value>
					</ControlLinearNode>
					<ControlLinearNode>
						<t>0.28399999999999997</t>
						<value>0.020000285988237571</value>
					</ControlLinearNode>
					<ControlLinearNode>
						<t>0.28799999999999998</t>
						<value>0.020000288648223875</value>
					</ControlLinearNode>
					<ControlLinearNode>
						<t>0.29199999999999998</t>
						<value>0.020000291332073983</value>
					</ControlLinearNode>
					<ControlLinearNode>
						<t>0.29599999999999999</t>
						<value>0.020000294458583805</value>
					</ControlLinearNode>
					<ControlLinearNode>
						<t>0.29999999999999999</t>
						<value>0.020000297777068441</value>
					</ControlLinearNode>
					<ControlLinearNode>
						<t>0.30399999999999999</t>
						<value>0.020000301663831755</value>
					</ControlLinearNode>
					<ControlLinearNode>
						<t>0.308</t>
						<value>0.020000306020243615</value>
					</ControlLinearNode>
					<ControlLinearNode>
						<t>0.312</t>
						<value>0.020000310292341276</value>
					</ControlLinearNode>
					<ControlLinearNode>
						<t>0.316</t>
						<value>0.020000313290384829</value>
					</ControlLinearNode>
					<ControlLinearNode>
						<t>0.32000000000000001</t>
						<value>0.020000316732270717</value>
					</ControlLinearNode>
					<ControlLinearNode>
						<t>0.32400000000000001</t>
						<value>0.02000032065787059</value>
					</ControlLinearNode>
					<ControlLinearNode>
						<t>0.32800000000000001</t>
						<value>0.020000324843445952</value>
					</ControlLinearNode>
					<ControlLinearNode>
						<t>0.33200000000000002</t>
						<value>0.020000329368291422</value>
					</ControlLinearNode>
					<ControlLinearNode>
						<t>0.33600000000000002</t>
						<value>0.020000333515598174</value>
					</ControlLinearNode>
					<ControlLinearNode>
						<t>0.34000000000000002</t>
						<value>0.020000338473299205</value>
					</ControlLinearNode>
					<ControlLinearNode>
						<t>0.34399999999999997</t>
						<value>0.020000447165785307</value>
					</ControlLinearNode>
					<ControlLinearNode>
						<t>0.34799999999999998</t>
						<value>0.020000453554523082</value>
					</ControlLinearNode>
					<ControlLinearNode>
						<t>0.35199999999999998</t>
						<value>0.020000460907770686</value>
					</ControlLinearNode>
					<ControlLinearNode>
						<t>0.35599999999999998</t>
						<value>0.02000046966087414</value>
					</ControlLinearNode>
					<ControlLinearNode>
						<t>0.35999999999999999</t>
						<value>0.020000479453999798</value>
					</ControlLinearNode>
					<ControlLinearNode>
						<t>0.36399999999999999</t>
						<value>0.020000489720776591</value>
					</ControlLinearNode>
					<ControlLinearNode>
						<t>0.36799999999999999</t>
						<value>0.020000501402901022</value>
					</ControlLinearNode>
					<ControlLinearNode>
						<t>0.372</t>
						<value>0.020000514731890903</value>
					</ControlLinearNode>
					<ControlLinearNode>
						<t>0.376</t>
						<value>0.020000530116387447</value>
					</ControlLinearNode>
					<ControlLinearNode>
						<t>0.38</t>
						<value>0.020000547684518682</value>
					</ControlLinearNode>
					<ControlLinearNode>
						<t>0.38400000000000001</t>
						<value>0.020000567514864821</value>
					</ControlLinearNode>
					<ControlLinearNode>
						<t>0.38800000000000001</t>
						<value>0.020000590947979797</value>
					</ControlLinearNode>
					<ControlLinearNode>
						<t>0.39200000000000002</t>
						<value>0.020000622670125368</value>
					</ControlLinearNode>
					<ControlLinearNode>
						<t>0.39600000000000002</t>
						<value>0.020000649970083138</value>
					</ControlLinearNode>
					<ControlLinearNode>
						<t>0.40000000000000002</t>
						<value>0.020000677398938089</value>
					</ControlLinearNode>
					<ControlLinearNode>
						<t>0.40400000000000003</t>
						<value>0.020000699817252564</value>
					</ControlLinearNode>
					<ControlLinearNode>
						<t>0.40799999999999997</t>
						<value>0.020000722811449372</value>
					</ControlLinearNode>
					<ControlLinearNode>
						<t>0.41199999999999998</t>
						<value>0.020000745910268115</value>
					</ControlLinearNode>
					<ControlLinearNode>
						<t>0.41599999999999998</t>
						<value>0.020000767835848771</value>
					</ControlLinearNode>
					<ControlLinearNode>
						<t>0.41999999999999998</t>
						<value>0.020000787840866487</value>
					</ControlLinearNode>
					<ControlLinearNode>
						<t>0.42399999999999999</t>
						<value>0.020000804190484018</value>
					</ControlLinearNode>
					<ControlLinearNode>
						<t>0.42799999999999999</t>
						<value>0.020000815682034035</value>
					</ControlLinearNode>
					<ControlLinearNode>
						<t>0.432</t>
						<value>0.020000816307761016</value>
					</ControlLinearNode>
					<ControlLinearNode>
						<t>0.436</t>
						<value>0.020000810519468077</value>
					</ControlLinearNode>
					<ControlLinearNode>
						<t>0.44</t>
						<value>0.020000799506284351</value>
					</ControlLinearNode>
					<ControlLinearNode>
						<t>0.44400000000000001</t>
						<value>0.020000785892475306</value>
					</ControlLinearNode>
					<ControlLinearNode>
						<t>0.44800000000000001</t>
						<value>0.020000771981512979</value>
					</ControlLinearNode>
					<ControlLinearNode>
						<t>0.45200000000000001</t>
						<value>0.020000752965087194</value>
					</ControlLinearNode>
					<ControlLinearNode>
						<t>0.45600000000000002</t>
						<value>0.020000735925991567</value>
					</ControlLinearNode>
					<ControlLinearNode>
						<t>0.46000000000000002</t>
						<value>0.020000710162129089</value>
					</ControlLinearNode>
					<ControlLinearNode>
						<t>0.46400000000000002</t>
						<value>0.020000682903311685</value>
					</ControlLinearNode>
					<ControlLinearNode>
						<t>0.46800000000000003</t>
						<value>0.020000636716269803</value>
					</ControlLinearNode>
					<ControlLinearNode>
						<t>0.47199999999999998</t>
						<value>0.020000592238463177</value>
					</ControlLinearNode>
					<ControlLinearNode>
						<t>0.47599999999999998</t>
						<value>0.020000546441923617</value>
					</ControlLinearNode>
					<ControlLinearNode>
						<t>0.47999999999999998</t>
						<value>0.020000504988403067</value>
					</ControlLinearNode>
					<ControlLinearNode>
						<t>0.48399999999999999</t>
						<value>0.020000470723343211</value>
					</ControlLinearNode>
					<ControlLinearNode>
						<t>0.48799999999999999</t>
						<value>0.020000442043845532</value>
					</ControlLinearNode>
					<ControlLinearNode>
						<t>0.49199999999999999</t>
						<value>0.020000415841357689</value>
					</ControlLinearNode>
					<ControlLinearNode>
						<t>0.496</t>
						<value>0.020000395484951413</value>
					</ControlLinearNode>
					<ControlLinearNode>
						<t>0.5</t>
						<value>0.020000378841893783</value>
					</ControlLinearNode>
					<ControlLinearNode>
						<t>0.504</t>
						<value>0.020000358631419531</value>
					</ControlLinearNode>
					<ControlLinearNode>
						<t>0.50800000000000001</t>
						<value>0.020000347262745452</value>
					</ControlLinearNode>
					<ControlLinearNode>
						<t>0.51200000000000001</t>
						<value>0.020000338033569046</value>
					</ControlLinearNode>
					<ControlLinearNode>
						<t>0.51600000000000001</t>
						<value>0.020000331110198923</value>
					</ControlLinearNode>
					<ControlLinearNode>
						<t>0.52000000000000002</t>
						<value>0.020000326482759172</value>
					</ControlLinearNode>
					<ControlLinearNode>
						<t>0.52400000000000002</t>
						<value>0.020000323878897355</value>
					</ControlLinearNode>
					<ControlLinearNode>
						<t>0.52800000000000002</t>
						<value>0.020000321722532279</value>
					</ControlLinearNode>
					<ControlLinearNode>
						<t>0.53200000000000003</t>
						<value>0.020000320308526907</value>
					</ControlLinearNode>
					<ControlLinearNode>
						<t>0.53600000000000003</t>
						<value>0.020000320265540498</value>
					</ControlLinearNode>
					<ControlLinearNode>
						<t>0.54000000000000004</t>
						<value>0.020000322317070912</value>
					</ControlLinearNode>
					<ControlLinearNode>
						<t>0.54400000000000004</t>
						<value>0.020000326097526108</value>
					</ControlLinearNode>
					<ControlLinearNode>
						<t>0.54800000000000004</t>
						<value>0.020000331873207836</value>
					</ControlLinearNode>
					<ControlLinearNode>
						<t>0.55200000000000005</t>
						<value>0.020000339577724697</value>
					</ControlLinearNode>
					<ControlLinearNode>
						<t>0.55600000000000005</t>
						<value>0.020000350105399956</value>
					</ControlLinearNode>
					<ControlLinearNode>
						<t>0.56000000000000005</t>
						<value>0.020000350746609226</value>
					</ControlLinearNode>
					<ControlLinearNode>
						<t>0.56399999999999995</t>
						<value>0.020000364249599351</value>
					</ControlLinearNode>
					<ControlLinearNode>
						<t>0.56799999999999995</t>
						<value>0.020000378801149365</value>
					</ControlLinearNode>
					<ControlLinearNode>
						<t>0.57199999999999995</t>
						<value>0.020000394280391003</value>
					</ControlLinearNode>
					<ControlLinearNode>
						<t>0.57599999999999996</t>
						<value>0.020000410092715474</value>
					</ControlLinearNode>
					<ControlLinearNode>
						<t>0.57999999999999996</t>
						<value>0.020000436788082492</value>
					</ControlLinearNode>
					<ControlLinearNode>
						<t>0.58399999999999996</t>
						<value>0.020000458820554536</value>
					</ControlLinearNode>
					<ControlLinearNode>
						<t>0.58799999999999997</t>
						<value>0.020000479556379635</value>
					</ControlLinearNode>
					<ControlLinearNode>
						<t>0.59199999999999997</t>
						<value>0.020000494260999153</value>
					</ControlLinearNode>
					<ControlLinearNode>
						<t>0.59599999999999997</t>
						<value>0.020000507997208702</value>
					</ControlLinearNode>
					<ControlLinearNode>
						<t>0.59999999999999998</t>
						<value>0.020000519068489136</value>
					</ControlLinearNode>
					<ControlLinearNode>
						<t>0.60399999999999998</t>
						<value>0.020000528239320012</value>
					</ControlLinearNode>
					<ControlLinearNode>
						<t>0.60799999999999998</t>
						<value>0.020000533426016768</value>
					</ControlLinearNode>
					<ControlLinearNode>
						<t>0.61199999999999999</t>
						<value>0.020000535040595509</value>
					</ControlLinearNode>
					<ControlLinearNode>
						<t>0.61599999999999999</t>
						<value>0.020000535339286977</value>
					</ControlLinearNode>
					<ControlLinearNode>
						<t>0.62</t>
						<value>0.020000533100103361</value>
					</ControlLinearNode>
					<ControlLinearNode>
						<t>0.624</t>
						<value>0.020000529118429231</value>
					</ControlLinearNode>
					<ControlLinearNode>
						<t>0.628</t>
						<value>0.020000524398487693</value>
					</ControlLinearNode>
					<ControlLinearNode>
						<t>0.63200000000000001</t>
						<value>0.02000051977801896</value>
					</ControlLinearNode>
					<ControlLinearNode>
						<t>0.63600000000000001</t>
						<value>0.020000515143925347</value>
					</ControlLinearNode>
					<ControlLinearNode>
						<t>0.64000000000000001</t>
						<value>0.020000507605347453</value>
					</ControlLinearNode>
					<ControlLinearNode>
						<t>0.64400000000000002</t>
						<value>0.020000502141541029</value>
					</ControlLinearNode>
					<ControlLinearNode>
						<t>0.64800000000000002</t>
						<value>0.020000497461328176</value>
					</ControlLinearNode>
					<ControlLinearNode>
						<t>0.65200000000000002</t>
						<value>0.020000493615364004</value>
					</ControlLinearNode>
					<ControlLinearNode>
						<t>0.65600000000000003</t>
						<value>0.020000476459823738</value>
					</ControlLinearNode>
					<ControlLinearNode>
						<t>0.66000000000000003</t>
						<value>0.02000044311268636</value>
					</ControlLinearNode>
					<ControlLinearNode>
						<t>0.66400000000000003</t>
						<value>0.020000423814830696</value>
					</ControlLinearNode>
					<ControlLinearNode>
						<t>0.66800000000000004</t>
						<value>0.020000405181895133</value>
					</ControlLinearNode>
					<ControlLinearNode>
						<t>0.67200000000000004</t>
						<value>0.020000390049201181</value>
					</ControlLinearNode>
					<ControlLinearNode>
						<t>0.67600000000000005</t>
						<value>0.020000375669903852</value>
					</ControlLinearNode>
					<ControlLinearNode>
						<t>0.68000000000000005</t>
						<value>0.020000361595040345</value>
					</ControlLinearNode>
					<ControlLinearNode>
						<t>0.68400000000000005</t>
						<value>0.020000351250925748</value>
					</ControlLinearNode>
					<ControlLinearNode>
						<t>0.68799999999999994</t>
						<value>0.02000034415197555</value>
					</ControlLinearNode>
					<ControlLinearNode>
						<t>0.69199999999999995</t>
						<value>0.020000338206923738</value>
					</ControlLinearNode>
					<ControlLinearNode>
						<t>0.69599999999999995</t>
						<value>0.020000331852635167</value>
					</ControlLinearNode>
					<ControlLinearNode>
						<t>0.69999999999999996</t>
						<value>0.020000328047151034</value>
					</ControlLinearNode>
					<ControlLinearNode>
						<t>0.70399999999999996</t>
						<value>0.020000325609125277</value>
					</ControlLinearNode>
					<ControlLinearNode>
						<t>0.70799999999999996</t>
						<value>0.020000324854359486</value>
					</ControlLinearNode>
					<ControlLinearNode>
						<t>0.71199999999999997</t>
						<value>0.020000324565661445</value>
					</ControlLinearNode>
					<ControlLinearNode>
						<t>0.71599999999999997</t>
						<value>0.020000326941223206</value>
					</ControlLinearNode>
					<ControlLinearNode>
						<t>0.71999999999999997</t>
						<value>0.020000330670777756</value>
					</ControlLinearNode>
					<ControlLinearNode>
						<t>0.72399999999999998</t>
						<value>0.020000336785410366</value>
					</ControlLinearNode>
					<ControlLinearNode>
						<t>0.72799999999999998</t>
						<value>0.020000345258774987</value>
					</ControlLinearNode>
					<ControlLinearNode>
						<t>0.73199999999999998</t>
						<value>0.020000356185531993</value>
					</ControlLinearNode>
					<ControlLinearNode>
						<t>0.73599999999999999</t>
						<value>0.020000374903482835</value>
					</ControlLinearNode>
					<ControlLinearNode>
						<t>0.73999999999999999</t>
						<value>0.020000384307386845</value>
					</ControlLinearNode>
					<ControlLinearNode>
						<t>0.74399999999999999</t>
						<value>0.020000396166944347</value>
					</ControlLinearNode>
					<ControlLinearNode>
						<t>0.748</t>
						<value>0.020000411090619213</value>
					</ControlLinearNode>
					<ControlLinearNode>
						<t>0.752</t>
						<value>0.02000042908682597</value>
					</ControlLinearNode>
					<ControlLinearNode>
						<t>0.75600000000000001</t>
						<value>0.020000450520283576</value>
					</ControlLinearNode>
					<ControlLinearNode>
						<t>0.76000000000000001</t>
						<value>0.020000476712963448</value>
					</ControlLinearNode>
					<ControlLinearNode>
						<t>0.76400000000000001</t>
						<value>0.020000506351233138</value>
					</ControlLinearNode>
					<ControlLinearNode>
						<t>0.76800000000000002</t>
						<value>0.020000545173785054</value>
					</ControlLinearNode>
					<ControlLinearNode>
						<t>0.77200000000000002</t>
						<value>0.020000581773344659</value>
					</ControlLinearNode>
					<ControlLinearNode>
						<t>0.77600000000000002</t>
						<value>0.020000625025772246</value>
					</ControlLinearNode>
					<ControlLinearNode>
						<t>0.78000000000000003</t>
						<value>0.020000676375888347</value>
					</ControlLinearNode>
					<ControlLinearNode>
						<t>0.78400000000000003</t>
						<value>0.020000725014506528</value>
					</ControlLinearNode>
					<ControlLinearNode>
						<t>0.78800000000000003</t>
						<value>0.020000775633240077</value>
					</ControlLinearNode>
					<ControlLinearNode>
						<t>0.79200000000000004</t>
						<value>0.020000824873067126</value>
					</ControlLinearNode>
					<ControlLinearNode>
						<t>0.79600000000000004</t>
						<value>0.020000875379903849</value>
					</ControlLinearNode>
					<ControlLinearNode>
						<t>0.80000000000000004</t>
						<value>0.020000937732642193</value>
					</ControlLinearNode>
					<ControlLinearNode>
						<t>0.80400000000000005</t>
						<value>0.020001021950625777</value>
					</ControlLinearNode>
					<ControlLinearNode>
						<t>0.80800000000000005</t>
						<value>0.020001166497705523</value>
					</ControlLinearNode>
					<ControlLinearNode>
						<t>0.81200000000000006</t>
						<value>0.020001410235800904</value>
					</ControlLinearNode>
					<ControlLinearNode>
						<t>0.81599999999999995</t>
						<value>0.020001800497876594</value>
					</ControlLinearNode>
					<ControlLinearNode>
						<t>0.81999999999999995</t>
						<value>0.020002500622049748</value>
					</ControlLinearNode>
					<ControlLinearNode>
						<t>0.82399999999999995</t>
						<value>0.020004159851662998</value>
					</ControlLinearNode>
					<ControlLinearNode>
						<t>0.82799999999999996</t>
						<value>0.020006250155810319</value>
					</ControlLinearNode>
					<ControlLinearNode>
						<t>0.83199999999999996</t>
						<value>0.020006552909196805</value>
					</ControlLinearNode>
					<ControlLinearNode>
						<t>0.83599999999999997</t>
						<value>0.020006961548700138</value>
					</ControlLinearNode>
					<ControlLinearNode>
						<t>0.83999999999999997</t>
						<value>0.020007416242095951</value>
					</ControlLinearNode>
					<ControlLinearNode>
						<t>0.84399999999999997</t>
						<value>0.020007925547467338</value>
					</ControlLinearNode>
					<ControlLinearNode>
						<t>0.84799999999999998</t>
						<value>0.020008505727425754</value>
					</ControlLinearNode>
					<ControlLinearNode>
						<t>0.85199999999999998</t>
						<value>0.020009157804400979</value>
					</ControlLinearNode>
					<ControlLinearNode>
						<t>0.85599999999999998</t>
						<value>0.020009900627861593</value>
					</ControlLinearNode>
					<ControlLinearNode>
						<t>0.85999999999999999</t>
						<value>0.020010775953332529</value>
					</ControlLinearNode>
					<ControlLinearNode>
						<t>0.86399999999999999</t>
						<value>0.020011608029081383</value>
					</ControlLinearNode>
					<ControlLinearNode>
						<t>0.86799999999999999</t>
						<value>0.020012565015486566</value>
					</ControlLinearNode>
					<ControlLinearNode>
						<t>0.872</t>
						<value>0.020013654556365775</value>
					</ControlLinearNode>
					<ControlLinearNode>
						<t>0.876</t>
						<value>0.02001507784868499</value>
					</ControlLinearNode>
					<ControlLinearNode>
						<t>0.88</t>
						<value>0.020016260729101603</value>
					</ControlLinearNode>
					<ControlLinearNode>
						<t>0.88400000000000001</t>
						<value>0.020018366893463847</value>
					</ControlLinearNode>
					<ControlLinearNode>
						<t>0.88800000000000001</t>
						<value>0.020019513769383171</value>
					</ControlLinearNode>
					<ControlLinearNode>
						<t>0.89200000000000002</t>
						<value>0.020020988310050163</value>
					</ControlLinearNode>
					<ControlLinearNode>
						<t>0.89600000000000002</t>
						<value>0.020022987845023439</value>
					</ControlLinearNode>
					<ControlLinearNode>
						<t>0.90000000000000002</t>
						<value>0.0200258356128322</value>
					</ControlLinearNode>
					<ControlLinearNode>
						<t>0.90400000000000003</t>
						<value>0.020029677584881524</value>
					</ControlLinearNode>
					<ControlLinearNode>
						<t>0.90800000000000003</t>
						<value>0.020035239104406462</value>
					</ControlLinearNode>
					<ControlLinearNode>
						<t>0.91200000000000003</t>
						<value>0.020043322892526173</value>
					</ControlLinearNode>
					<ControlLinearNode>
						<t>0.91600000000000004</t>
						<value>0.020060181743799005</value>
					</ControlLinearNode>
					<ControlLinearNode>
						<t>0.92000000000000004</t>
						<value>0.02009901514184979</value>
					</ControlLinearNode>
					<ControlLinearNode>
						<t>0.92400000000000004</t>
						<value>0.020304585488135719</value>
					</ControlLinearNode>
					<ControlLinearNode>
						<t>0.92800000000000005</t>
						<value>0.022176117863075717</value>
					</ControlLinearNode>
					<ControlLinearNode>
						<t>0.93200000000000005</t>
						<value>0.026665166482664867</value>
					</ControlLinearNode>
					<ControlLinearNode>
						<t>0.93600000000000005</t>
						<value>0.031565227221108584</value>
					</ControlLinearNode>
					<ControlLinearNode>
						<t>0.93999999999999995</t>
						<value>0.035015398535420975</value>
					</ControlLinearNode>
					<ControlLinearNode>
						<t>0.94399999999999995</t>
						<value>0.036816093124297677</value>
					</ControlLinearNode>
					<ControlLinearNode>
						<t>0.94799999999999995</t>
						<value>0.036918862933693335</value>
					</ControlLinearNode>
					<ControlLinearNode>
						<t>0.95199999999999996</t>
						<value>0.035391742099918327</value>
					</ControlLinearNode>
					<ControlLinearNode>
						<t>0.95599999999999996</t>
						<value>0.032352110490447193</value>
					</ControlLinearNode>
					<ControlLinearNode>
						<t>0.95999999999999996</t>
						<value>0.027975862018344511</value>
					</ControlLinearNode>
					<ControlLinearNode>
						<t>0.96399999999999997</t>
						<value>0.023385964036019179</value>
					</ControlLinearNode>
					<ControlLinearNode>
						<t>0.96799999999999997</t>
						<value>0.020785952842745984</value>
					</ControlLinearNode>
					<ControlLinearNode>
						<t>0.97199999999999998</t>
						<value>0.02019226193359392</value>
					</ControlLinearNode>
					<ControlLinearNode>
						<t>0.97599999999999998</t>
						<value>0.020089705271907767</value>
					</ControlLinearNode>
					<ControlLinearNode>
						<t>0.97999999999999998</t>
						<value>0.020052501094576684</value>
					</ControlLinearNode>
					<ControlLinearNode>
						<t>0.98399999999999999</t>
						<value>0.020036862646345677</value>
					</ControlLinearNode>
					<ControlLinearNode>
						<t>0.98799999999999999</t>
						<value>0.020028687955991307</value>
					</ControlLinearNode>
					<ControlLinearNode>
						<t>0.99199999999999999</t>
						<value>0.02002330527270018</value>
					</ControlLinearNode>
					<ControlLinearNode>
						<t>0.996</t>
						<value>0.020019502004812326</value>
					</ControlLinearNode>
					<ControlLinearNode>
						<t>1</t>
						<value>0.02001669086451317</value>
					</ControlLinearNode>
					<ControlLinearNode>
						<t>1.004</t>
						<value>0.020014563862785058</value>
					</ControlLinearNode>
					<ControlLinearNode>
						<t>1.008</t>
						<value>0.02001299917841546</value>
					</ControlLinearNode>
					<ControlLinearNode>
						<t>1.012</t>
						<value>0.020011825780846523</value>
					</ControlLinearNode>
					<ControlLinearNode>
						<t>1.016</t>
						<value>0.020010879516765834</value>
					</ControlLinearNode>
					<ControlLinearNode>
						<t>1.02</t>
						<value>0.020010107918150877</value>
					</ControlLinearNode>
					<ControlLinearNode>
						<t>1.024</t>
						<value>0.020009475116597557</value>
					</ControlLinearNode>
					<ControlLinearNode>
						<t>1.028</t>
						<value>0.020008930534581811</value>
					</ControlLinearNode>
					<ControlLinearNode>
						<t>1.032</t>
						<value>0.020008467351561473</value>
					</ControlLinearNode>
					<ControlLinearNode>
						<t>1.036</t>
						<value>0.020008065607526011</value>
					</ControlLinearNode>
					<ControlLinearNode>
						<t>1.04</t>
						<value>0.02000774678627865</value>
					</ControlLinearNode>
					<ControlLinearNode>
						<t>1.044</t>
						<value>0.020008246749235348</value>
					</ControlLinearNode>
					<ControlLinearNode>
						<t>1.048</t>
						<value>0.020004708977355696</value>
					</ControlLinearNode>
					<ControlLinearNode>
						<t>1.052</t>
						<value>0.020003562753746526</value>
					</ControlLinearNode>
					<ControlLinearNode>
						<t>1.056</t>
						<value>0.020002897791533678</value>
					</ControlLinearNode>
					<ControlLinearNode>
						<t>1.0600000000000001</t>
						<value>0.020002465719832732</value>
					</ControlLinearNode>
					<ControlLinearNode>
						<t>1.0640000000000001</t>
						<value>0.020002210753222296</value>
					</ControlLinearNode>
					<ControlLinearNode>
						<t>1.0680000000000001</t>
						<value>0.020002011490918702</value>
					</ControlLinearNode>
					<ControlLinearNode>
						<t>1.0720000000000001</t>
						<value>0.02000184495988061</value>
					</ControlLinearNode>
					<ControlLinearNode>
						<t>1.0760000000000001</t>
						<value>0.020001688383469638</value>
					</ControlLinearNode>
					<ControlLinearNode>
						<t>1.0800000000000001</t>
						<value>0.020001571350752194</value>
					</ControlLinearNode>
					<ControlLinearNode>
						<t>1.0840000000000001</t>
						<value>0.020001481530430007</value>
					</ControlLinearNode>
					<ControlLinearNode>
						<t>1.0880000000000001</t>
						<value>0.020001397757986931</value>
					</ControlLinearNode>
					<ControlLinearNode>
						<t>1.0920000000000001</t>
						<value>0.020001329595409512</value>
					</ControlLinearNode>
					<ControlLinearNode>
						<t>1.0960000000000001</t>
						<value>0.02000127149814198</value>
					</ControlLinearNode>
					<ControlLinearNode>
						<t>1.1000000000000001</t>
						<value>0.020001221967768996</value>
					</ControlLinearNode>
					<ControlLinearNode>
						<t>1.1040000000000001</t>
						<value>0.020001176370945516</value>
					</ControlLinearNode>
					<ControlLinearNode>
						<t>1.1080000000000001</t>
						<value>0.020001137097062704</value>
					</ControlLinearNode>
					<ControlLinearNode>
						<t>1.1120000000000001</t>
						<value>0.020001099613894485</value>
					</ControlLinearNode>
					<ControlLinearNode>
						<t>1.1160000000000001</t>
						<value>0.020001066760565595</value>
					</ControlLinearNode>
					<ControlLinearNode>
						<t>1.1200000000000001</t>
						<value>0.020001036190417272</value>
					</ControlLinearNode>
					<ControlLinearNode>
						<t>1.1240000000000001</t>
						<value>0.020001010629370906</value>
					</ControlLinearNode>
					<ControlLinearNode>
						<t>1.1279999999999999</t>
						<value>0.020000988987751319</value>
					</ControlLinearNode>
					<ControlLinearNode>
						<t>1.1319999999999999</t>
						<value>0.020000967661632223</value>
					</ControlLinearNode>
					<ControlLinearNode>
						<t>1.1359999999999999</t>
						<value>0.020000947371116028</value>
					</ControlLinearNode>
					<ControlLinearNode>
						<t>1.1399999999999999</t>
						<value>0.020000929178107349</value>
					</ControlLinearNode>
					<ControlLinearNode>
						<t>1.1439999999999999</t>
						<value>0.020000903705577815</value>
					</ControlLinearNode>
					<ControlLinearNode>
						<t>1.1479999999999999</t>
						<value>0.020000879914161135</value>
					</ControlLinearNode>
					<ControlLinearNode>
						<t>1.1519999999999999</t>
						<value>0.020000857254318386</value>
					</ControlLinearNode>
				</x_nodes>
				<min_nodes />
				<max_nodes />
				<kp>100</kp>
				<kv>20</kv>
			</ControlLinear>
			<ControlLinear name="FCLA_r">
				<is_model_control>true</is_model_control>
				<extrapolate>true</extrapolate>
				<default_min>0.02</default_min>
				<default_max>1</default_max>
				<filter_on>false</filter_on>
				<use_steps>false</use_steps>
				<x_nodes>
					<ControlLinearNode>
						<t>0</t>
						<value>0.021439778332862886</value>
					</ControlLinearNode>
					<ControlLinearNode>
						<t>0.0040000000000000001</t>
						<value>0.021401214599841175</value>
					</ControlLinearNode>
					<ControlLinearNode>
						<t>0.0080000000000000002</t>
						<value>0.021484855116349712</value>
					</ControlLinearNode>
					<ControlLinearNode>
						<t>0.012</t>
						<value>0.020997289528002627</value>
					</ControlLinearNode>
					<ControlLinearNode>
						<t>0.016</t>
						<value>0.02189206645072312</value>
					</ControlLinearNode>
					<ControlLinearNode>
						<t>0.02</t>
						<value>0.021940145473637877</value>
					</ControlLinearNode>
					<ControlLinearNode>
						<t>0.024</t>
						<value>0.021908569983557488</value>
					</ControlLinearNode>
					<ControlLinearNode>
						<t>0.028000000000000001</t>
						<value>0.020965176020847888</value>
					</ControlLinearNode>
					<ControlLinearNode>
						<t>0.032000000000000001</t>
						<value>0.020669706573257299</value>
					</ControlLinearNode>
					<ControlLinearNode>
						<t>0.035999999999999997</t>
						<value>0.020784403344138884</value>
					</ControlLinearNode>
					<ControlLinearNode>
						<t>0.040000000000000001</t>
						<value>0.020881097582939091</value>
					</ControlLinearNode>
					<ControlLinearNode>
						<t>0.043999999999999997</t>
						<value>0.021000883845533742</value>
					</ControlLinearNode>
					<ControlLinearNode>
						<t>0.048000000000000001</t>
						<value>0.023851624790563151</value>
					</ControlLinearNode>
					<ControlLinearNode>
						<t>0.051999999999999998</t>
						<value>0.024225951262051178</value>
					</ControlLinearNode>
					<ControlLinearNode>
						<t>0.056000000000000001</t>
						<value>0.024826404904665693</value>
					</ControlLinearNode>
					<ControlLinearNode>
						<t>0.059999999999999998</t>
						<value>0.025769184433039737</value>
					</ControlLinearNode>
					<ControlLinearNode>
						<t>0.064000000000000001</t>
						<value>0.024565413390962028</value>
					</ControlLinearNode>
					<ControlLinearNode>
						<t>0.068000000000000005</t>
						<value>0.026466060535509053</value>
					</ControlLinearNode>
					<ControlLinearNode>
						<t>0.071999999999999995</t>
						<value>0.028863715344131052</value>
					</ControlLinearNode>
					<ControlLinearNode>
						<t>0.075999999999999998</t>
						<value>0.032937945028893557</value>
					</ControlLinearNode>
					<ControlLinearNode>
						<t>0.080000000000000002</t>
						<value>0.035793212120390307</value>
					</ControlLinearNode>
					<ControlLinearNode>
						<t>0.084000000000000005</t>
						<value>0.037974084350626769</value>
					</ControlLinearNode>
					<ControlLinearNode>
						<t>0.087999999999999995</t>
						<value>0.041358594430483654</value>
					</ControlLinearNode>
					<ControlLinearNode>
						<t>0.091999999999999998</t>
						<value>0.045451746719433195</value>
					</ControlLinearNode>
					<ControlLinearNode>
						<t>0.096000000000000002</t>
						<value>0.053720768337376615</value>
					</ControlLinearNode>
					<ControlLinearNode>
						<t>0.10000000000000001</t>
						<value>0.054985828179180636</value>
					</ControlLinearNode>
					<ControlLinearNode>
						<t>0.104</t>
						<value>0.05580798098102966</value>
					</ControlLinearNode>
					<ControlLinearNode>
						<t>0.108</t>
						<value>0.056810740736906243</value>
					</ControlLinearNode>
					<ControlLinearNode>
						<t>0.112</t>
						<value>0.057800393614185007</value>
					</ControlLinearNode>
					<ControlLinearNode>
						<t>0.11600000000000001</t>
						<value>0.058883951119577227</value>
					</ControlLinearNode>
					<ControlLinearNode>
						<t>0.12</t>
						<value>0.060001930861159736</value>
					</ControlLinearNode>
					<ControlLinearNode>
						<t>0.124</t>
						<value>0.062074035785913799</value>
					</ControlLinearNode>
					<ControlLinearNode>
						<t>0.128</t>
						<value>0.064791961315902716</value>
					</ControlLinearNode>
					<ControlLinearNode>
						<t>0.13200000000000001</t>
						<value>0.067609627918860216</value>
					</ControlLinearNode>
					<ControlLinearNode>
						<t>0.13600000000000001</t>
						<value>0.070522711255726275</value>
					</ControlLinearNode>
					<ControlLinearNode>
						<t>0.14000000000000001</t>
						<value>0.07349645285249673</value>
					</ControlLinearNode>
					<ControlLinearNode>
						<t>0.14399999999999999</t>
						<value>0.076565073533918143</value>
					</ControlLinearNode>
					<ControlLinearNode>
						<t>0.14799999999999999</t>
						<value>0.079647968124274229</value>
					</ControlLinearNode>
					<ControlLinearNode>
						<t>0.152</t>
						<value>0.082742256480954637</value>
					</ControlLinearNode>
					<ControlLinearNode>
						<t>0.156</t>
						<value>0.08588224850974388</value>
					</ControlLinearNode>
					<ControlLinearNode>
						<t>0.16</t>
						<value>0.089082817241966358</value>
					</ControlLinearNode>
					<ControlLinearNode>
						<t>0.16400000000000001</t>
						<value>0.091920446661224106</value>
					</ControlLinearNode>
					<ControlLinearNode>
						<t>0.16800000000000001</t>
						<value>0.094591799477592595</value>
					</ControlLinearNode>
					<ControlLinearNode>
						<t>0.17199999999999999</t>
						<value>0.097235343251994594</value>
					</ControlLinearNode>
					<ControlLinearNode>
						<t>0.17599999999999999</t>
						<value>0.099956193922104281</value>
					</ControlLinearNode>
					<ControlLinearNode>
						<t>0.17999999999999999</t>
						<value>0.1027945248071683</value>
					</ControlLinearNode>
					<ControlLinearNode>
						<t>0.184</t>
						<value>0.10556936012386341</value>
					</ControlLinearNode>
					<ControlLinearNode>
						<t>0.188</t>
						<value>0.10806202676777382</value>
					</ControlLinearNode>
					<ControlLinearNode>
						<t>0.192</t>
						<value>0.1103497634484891</value>
					</ControlLinearNode>
					<ControlLinearNode>
						<t>0.19600000000000001</t>
						<value>0.11240382612645479</value>
					</ControlLinearNode>
					<ControlLinearNode>
						<t>0.20000000000000001</t>
						<value>0.11439151262871811</value>
					</ControlLinearNode>
					<ControlLinearNode>
						<t>0.20399999999999999</t>
						<value>0.1162303042542502</value>
					</ControlLinearNode>
					<ControlLinearNode>
						<t>0.20799999999999999</t>
						<value>0.11789805233325641</value>
					</ControlLinearNode>
					<ControlLinearNode>
						<t>0.21199999999999999</t>
						<value>0.16126747632441096</value>
					</ControlLinearNode>
					<ControlLinearNode>
						<t>0.216</t>
						<value>0.16418647844629977</value>
					</ControlLinearNode>
					<ControlLinearNode>
						<t>0.22</t>
						<value>0.17018409616014246</value>
					</ControlLinearNode>
					<ControlLinearNode>
						<t>0.224</t>
						<value>0.17910475481481758</value>
					</ControlLinearNode>
					<ControlLinearNode>
						<t>0.22800000000000001</t>
						<value>0.18802089678231393</value>
					</ControlLinearNode>
					<ControlLinearNode>
						<t>0.23200000000000001</t>
						<value>0.1955044024798902</value>
					</ControlLinearNode>
					<ControlLinearNode>
						<t>0.23599999999999999</t>
						<value>0.20002940882696954</value>
					</ControlLinearNode>
					<ControlLinearNode>
						<t>0.23999999999999999</t>
						<value>0.20376505544337448</value>
					</ControlLinearNode>
					<ControlLinearNode>
						<t>0.24399999999999999</t>
						<value>0.20700603493968681</value>
					</ControlLinearNode>
					<ControlLinearNode>
						<t>0.248</t>
						<value>0.20964631249628193</value>
					</ControlLinearNode>
					<ControlLinearNode>
						<t>0.252</t>
						<value>0.21187306255083807</value>
					</ControlLinearNode>
					<ControlLinearNode>
						<t>0.25600000000000001</t>
						<value>0.2135923888295134</value>
					</ControlLinearNode>
					<ControlLinearNode>
						<t>0.26000000000000001</t>
						<value>0.21513655087778205</value>
					</ControlLinearNode>
					<ControlLinearNode>
						<t>0.26400000000000001</t>
						<value>0.21581578817248653</value>
					</ControlLinearNode>
					<ControlLinearNode>
						<t>0.26800000000000002</t>
						<value>0.21555548817291711</value>
					</ControlLinearNode>
					<ControlLinearNode>
						<t>0.27200000000000002</t>
						<value>0.21504106562303293</value>
					</ControlLinearNode>
					<ControlLinearNode>
						<t>0.27600000000000002</t>
						<value>0.21497501627984492</value>
					</ControlLinearNode>
					<ControlLinearNode>
						<t>0.28000000000000003</t>
						<value>0.21513091751831834</value>
					</ControlLinearNode>
					<ControlLinearNode>
						<t>0.28399999999999997</t>
						<value>0.21592082723338002</value>
					</ControlLinearNode>
					<ControlLinearNode>
						<t>0.28799999999999998</t>
						<value>0.21702488924073202</value>
					</ControlLinearNode>
					<ControlLinearNode>
						<t>0.29199999999999998</t>
						<value>0.21895929207556483</value>
					</ControlLinearNode>
					<ControlLinearNode>
						<t>0.29599999999999999</t>
						<value>0.22121710614441298</value>
					</ControlLinearNode>
					<ControlLinearNode>
						<t>0.29999999999999999</t>
						<value>0.2245231632654989</value>
					</ControlLinearNode>
					<ControlLinearNode>
						<t>0.30399999999999999</t>
						<value>0.22827539567202915</value>
					</ControlLinearNode>
					<ControlLinearNode>
						<t>0.308</t>
						<value>0.23304889986146754</value>
					</ControlLinearNode>
					<ControlLinearNode>
						<t>0.312</t>
						<value>0.23729841063351562</value>
					</ControlLinearNode>
					<ControlLinearNode>
						<t>0.316</t>
						<value>0.23963884257067855</value>
					</ControlLinearNode>
					<ControlLinearNode>
						<t>0.32000000000000001</t>
						<value>0.24183809679246568</value>
					</ControlLinearNode>
					<ControlLinearNode>
						<t>0.32400000000000001</t>
						<value>0.245036059058936</value>
					</ControlLinearNode>
					<ControlLinearNode>
						<t>0.32800000000000001</t>
						<value>0.24777956554187378</value>
					</ControlLinearNode>
					<ControlLinearNode>
						<t>0.33200000000000002</t>
						<value>0.25012450222268262</value>
					</ControlLinearNode>
					<ControlLinearNode>
						<t>0.33600000000000002</t>
						<value>0.24978132418923449</value>
					</ControlLinearNode>
					<ControlLinearNode>
						<t>0.34000000000000002</t>
						<value>0.24959191820789722</value>
					</ControlLinearNode>
					<ControlLinearNode>
						<t>0.34399999999999997</t>
						<value>0.22660640536831098</value>
					</ControlLinearNode>
					<ControlLinearNode>
						<t>0.34799999999999998</t>
						<value>0.22812300850601938</value>
					</ControlLinearNode>
					<ControlLinearNode>
						<t>0.35199999999999998</t>
						<value>0.229444703808169</value>
					</ControlLinearNode>
					<ControlLinearNode>
						<t>0.35599999999999998</t>
						<value>0.23103348166921636</value>
					</ControlLinearNode>
					<ControlLinearNode>
						<t>0.35999999999999999</t>
						<value>0.23002101010954645</value>
					</ControlLinearNode>
					<ControlLinearNode>
						<t>0.36399999999999999</t>
						<value>0.22747472852954201</value>
					</ControlLinearNode>
					<ControlLinearNode>
						<t>0.36799999999999999</t>
						<value>0.22450385280772173</value>
					</ControlLinearNode>
					<ControlLinearNode>
						<t>0.372</t>
						<value>0.22152956048691178</value>
					</ControlLinearNode>
					<ControlLinearNode>
						<t>0.376</t>
						<value>0.21851128008469289</value>
					</ControlLinearNode>
					<ControlLinearNode>
						<t>0.38</t>
						<value>0.21541523297770862</value>
					</ControlLinearNode>
					<ControlLinearNode>
						<t>0.38400000000000001</t>
						<value>0.21225560145244562</value>
					</ControlLinearNode>
					<ControlLinearNode>
						<t>0.38800000000000001</t>
						<value>0.20880715296294422</value>
					</ControlLinearNode>
					<ControlLinearNode>
						<t>0.39200000000000002</t>
						<value>0.22209170413639373</value>
					</ControlLinearNode>
					<ControlLinearNode>
						<t>0.39600000000000002</t>
						<value>0.2203884070060223</value>
					</ControlLinearNode>
					<ControlLinearNode>
						<t>0.40000000000000002</t>
						<value>0.21937223197143721</value>
					</ControlLinearNode>
					<ControlLinearNode>
						<t>0.40400000000000003</t>
						<value>0.22028145734707</value>
					</ControlLinearNode>
					<ControlLinearNode>
						<t>0.40799999999999997</t>
						<value>0.22125039187440759</value>
					</ControlLinearNode>
					<ControlLinearNode>
						<t>0.41199999999999998</t>
						<value>0.22212110348939218</value>
					</ControlLinearNode>
					<ControlLinearNode>
						<t>0.41599999999999998</t>
						<value>0.22300843293738101</value>
					</ControlLinearNode>
					<ControlLinearNode>
						<t>0.41999999999999998</t>
						<value>0.22361890433565393</value>
					</ControlLinearNode>
					<ControlLinearNode>
						<t>0.42399999999999999</t>
						<value>0.22426326740941699</value>
					</ControlLinearNode>
					<ControlLinearNode>
						<t>0.42799999999999999</t>
						<value>0.22443418049632738</value>
					</ControlLinearNode>
					<ControlLinearNode>
						<t>0.432</t>
						<value>0.22311926433089363</value>
					</ControlLinearNode>
					<ControlLinearNode>
						<t>0.436</t>
						<value>0.22010199871273972</value>
					</ControlLinearNode>
					<ControlLinearNode>
						<t>0.44</t>
						<value>0.21602755186421896</value>
					</ControlLinearNode>
					<ControlLinearNode>
						<t>0.44400000000000001</t>
						<value>0.21234466645908903</value>
					</ControlLinearNode>
					<ControlLinearNode>
						<t>0.44800000000000001</t>
						<value>0.20797092458053582</value>
					</ControlLinearNode>
					<ControlLinearNode>
						<t>0.45200000000000001</t>
						<value>0.20131918317615383</value>
					</ControlLinearNode>
					<ControlLinearNode>
						<t>0.45600000000000002</t>
						<value>0.19381305354677816</value>
					</ControlLinearNode>
					<ControlLinearNode>
						<t>0.46000000000000002</t>
						<value>0.1863942998948292</value>
					</ControlLinearNode>
					<ControlLinearNode>
						<t>0.46400000000000002</t>
						<value>0.17924787308017123</value>
					</ControlLinearNode>
					<ControlLinearNode>
						<t>0.46800000000000003</t>
						<value>0.13779563961573293</value>
					</ControlLinearNode>
					<ControlLinearNode>
						<t>0.47199999999999998</t>
						<value>0.09795797414017085</value>
					</ControlLinearNode>
					<ControlLinearNode>
						<t>0.47599999999999998</t>
						<value>0.053295100072498852</value>
					</ControlLinearNode>
					<ControlLinearNode>
						<t>0.47999999999999998</t>
						<value>0.020555892649089174</value>
					</ControlLinearNode>
					<ControlLinearNode>
						<t>0.48399999999999999</t>
						<value>0.020068161040629445</value>
					</ControlLinearNode>
					<ControlLinearNode>
						<t>0.48799999999999999</t>
						<value>0.020038320286173215</value>
					</ControlLinearNode>
					<ControlLinearNode>
						<t>0.49199999999999999</t>
						<value>0.020026110174273384</value>
					</ControlLinearNode>
					<ControlLinearNode>
						<t>0.496</t>
						<value>0.020020149056064189</value>
					</ControlLinearNode>
					<ControlLinearNode>
						<t>0.5</t>
						<value>0.020016761766642001</value>
					</ControlLinearNode>
					<ControlLinearNode>
						<t>0.504</t>
						<value>0.020014574359692169</value>
					</ControlLinearNode>
					<ControlLinearNode>
						<t>0.50800000000000001</t>
						<value>0.020015121330291298</value>
					</ControlLinearNode>
					<ControlLinearNode>
						<t>0.51200000000000001</t>
						<value>0.020016298033905658</value>
					</ControlLinearNode>
					<ControlLinearNode>
						<t>0.51600000000000001</t>
						<value>0.020018310066365369</value>
					</ControlLinearNode>
					<ControlLinearNode>
						<t>0.52000000000000002</t>
						<value>0.02002159321251409</value>
					</ControlLinearNode>
					<ControlLinearNode>
						<t>0.52400000000000002</t>
						<value>0.02002762393487454</value>
					</ControlLinearNode>
					<ControlLinearNode>
						<t>0.52800000000000002</t>
						<value>0.020038845244466381</value>
					</ControlLinearNode>
					<ControlLinearNode>
						<t>0.53200000000000003</t>
						<value>0.020044000264420641</value>
					</ControlLinearNode>
					<ControlLinearNode>
						<t>0.53600000000000003</t>
						<value>0.020046396036962757</value>
					</ControlLinearNode>
					<ControlLinearNode>
						<t>0.54000000000000004</t>
						<value>0.020049904246565494</value>
					</ControlLinearNode>
					<ControlLinearNode>
						<t>0.54400000000000004</t>
						<value>0.02005434341339609</value>
					</ControlLinearNode>
					<ControlLinearNode>
						<t>0.54800000000000004</t>
						<value>0.02006007139600369</value>
					</ControlLinearNode>
					<ControlLinearNode>
						<t>0.55200000000000005</t>
						<value>0.02006665575958104</value>
					</ControlLinearNode>
					<ControlLinearNode>
						<t>0.55600000000000005</t>
						<value>0.020073595996436568</value>
					</ControlLinearNode>
					<ControlLinearNode>
						<t>0.56000000000000005</t>
						<value>0.020063011467798094</value>
					</ControlLinearNode>
					<ControlLinearNode>
						<t>0.56399999999999995</t>
						<value>0.020068975515872368</value>
					</ControlLinearNode>
					<ControlLinearNode>
						<t>0.56799999999999995</t>
						<value>0.020070191285146834</value>
					</ControlLinearNode>
					<ControlLinearNode>
						<t>0.57199999999999995</t>
						<value>0.020068912430418733</value>
					</ControlLinearNode>
					<ControlLinearNode>
						<t>0.57599999999999996</t>
						<value>0.020089710067464555</value>
					</ControlLinearNode>
					<ControlLinearNode>
						<t>0.57999999999999996</t>
						<value>0.020316084707724637</value>
					</ControlLinearNode>
					<ControlLinearNode>
						<t>0.58399999999999996</t>
						<value>0.020310891746225371</value>
					</ControlLinearNode>
					<ControlLinearNode>
						<t>0.58799999999999997</t>
						<value>0.022472767186360241</value>
					</ControlLinearNode>
					<ControlLinearNode>
						<t>0.59199999999999997</t>
						<value>0.032034890953545281</value>
					</ControlLinearNode>
					<ControlLinearNode>
						<t>0.59599999999999997</t>
						<value>0.042579375516306979</value>
					</ControlLinearNode>
					<ControlLinearNode>
						<t>0.59999999999999998</t>
						<value>0.051055971270125004</value>
					</ControlLinearNode>
					<ControlLinearNode>
						<t>0.60399999999999998</t>
						<value>0.057421943889342839</value>
					</ControlLinearNode>
					<ControlLinearNode>
						<t>0.60799999999999998</t>
						<value>0.062436418876335477</value>
					</ControlLinearNode>
					<ControlLinearNode>
						<t>0.61199999999999999</t>
						<value>0.065923707158207806</value>
					</ControlLinearNode>
					<ControlLinearNode>
						<t>0.61599999999999999</t>
						<value>0.067969643067296207</value>
					</ControlLinearNode>
					<ControlLinearNode>
						<t>0.62</t>
						<value>0.068173601670028686</value>
					</ControlLinearNode>
					<ControlLinearNode>
						<t>0.624</t>
						<value>0.067300810774529221</value>
					</ControlLinearNode>
					<ControlLinearNode>
						<t>0.628</t>
						<value>0.065539451527927867</value>
					</ControlLinearNode>
					<ControlLinearNode>
						<t>0.63200000000000001</t>
						<value>0.063154103042297072</value>
					</ControlLinearNode>
					<ControlLinearNode>
						<t>0.63600000000000001</t>
						<value>0.060190966620254041</value>
					</ControlLinearNode>
					<ControlLinearNode>
						<t>0.64000000000000001</t>
						<value>0.056326755187460817</value>
					</ControlLinearNode>
					<ControlLinearNode>
						<t>0.64400000000000002</t>
						<value>0.047493956753565512</value>
					</ControlLinearNode>
					<ControlLinearNode>
						<t>0.64800000000000002</t>
						<value>0.036724277198082154</value>
					</ControlLinearNode>
					<ControlLinearNode>
						<t>0.65200000000000002</t>
						<value>0.027396658645880777</value>
					</ControlLinearNode>
					<ControlLinearNode>
						<t>0.65600000000000003</t>
						<value>0.020356075368538475</value>
					</ControlLinearNode>
					<ControlLinearNode>
						<t>0.66000000000000003</t>
						<value>0.020030052029487749</value>
					</ControlLinearNode>
					<ControlLinearNode>
						<t>0.66400000000000003</t>
						<value>0.02002150603781044</value>
					</ControlLinearNode>
					<ControlLinearNode>
						<t>0.66800000000000004</t>
						<value>0.020017180179076336</value>
					</ControlLinearNode>
					<ControlLinearNode>
						<t>0.67200000000000004</t>
						<value>0.020014364611688991</value>
					</ControlLinearNode>
					<ControlLinearNode>
						<t>0.67600000000000005</t>
						<value>0.020012345696503144</value>
					</ControlLinearNode>
					<ControlLinearNode>
						<t>0.68000000000000005</t>
						<value>0.020010833186902766</value>
					</ControlLinearNode>
					<ControlLinearNode>
						<t>0.68400000000000005</t>
						<value>0.020009827197935259</value>
					</ControlLinearNode>
					<ControlLinearNode>
						<t>0.68799999999999994</t>
						<value>0.020009249093204201</value>
					</ControlLinearNode>
					<ControlLinearNode>
						<t>0.69199999999999995</t>
						<value>0.020008803507277524</value>
					</ControlLinearNode>
					<ControlLinearNode>
						<t>0.69599999999999995</t>
						<value>0.020008410275661592</value>
					</ControlLinearNode>
					<ControlLinearNode>
						<t>0.69999999999999996</t>
						<value>0.020008166156552668</value>
					</ControlLinearNode>
					<ControlLinearNode>
						<t>0.70399999999999996</t>
						<value>0.020008016758347978</value>
					</ControlLinearNode>
					<ControlLinearNode>
						<t>0.70799999999999996</t>
						<value>0.020007965805187197</value>
					</ControlLinearNode>
					<ControlLinearNode>
						<t>0.71199999999999997</t>
						<value>0.020007967487142737</value>
					</ControlLinearNode>
					<ControlLinearNode>
						<t>0.71599999999999997</t>
						<value>0.020008098529176701</value>
					</ControlLinearNode>
					<ControlLinearNode>
						<t>0.71999999999999997</t>
						<value>0.020008315369140293</value>
					</ControlLinearNode>
					<ControlLinearNode>
						<t>0.72399999999999998</t>
						<value>0.020008668827081879</value>
					</ControlLinearNode>
					<ControlLinearNode>
						<t>0.72799999999999998</t>
						<value>0.020009179184471995</value>
					</ControlLinearNode>
					<ControlLinearNode>
						<t>0.73199999999999998</t>
						<value>0.020009888430346325</value>
					</ControlLinearNode>
					<ControlLinearNode>
						<t>0.73599999999999999</t>
						<value>0.020013818547620025</value>
					</ControlLinearNode>
					<ControlLinearNode>
						<t>0.73999999999999999</t>
						<value>0.020014525992896944</value>
					</ControlLinearNode>
					<ControlLinearNode>
						<t>0.74399999999999999</t>
						<value>0.020015435530201162</value>
					</ControlLinearNode>
					<ControlLinearNode>
						<t>0.748</t>
						<value>0.020016530228486058</value>
					</ControlLinearNode>
					<ControlLinearNode>
						<t>0.752</t>
						<value>0.020017871765160788</value>
					</ControlLinearNode>
					<ControlLinearNode>
						<t>0.75600000000000001</t>
						<value>0.02001955091326427</value>
					</ControlLinearNode>
					<ControlLinearNode>
						<t>0.76000000000000001</t>
						<value>0.020021626020909629</value>
					</ControlLinearNode>
					<ControlLinearNode>
						<t>0.76400000000000001</t>
						<value>0.020023568280259994</value>
					</ControlLinearNode>
					<ControlLinearNode>
						<t>0.76800000000000002</t>
						<value>0.020025878060186471</value>
					</ControlLinearNode>
					<ControlLinearNode>
						<t>0.77200000000000002</t>
						<value>0.020028026784336461</value>
					</ControlLinearNode>
					<ControlLinearNode>
						<t>0.77600000000000002</t>
						<value>0.020030771130910507</value>
					</ControlLinearNode>
					<ControlLinearNode>
						<t>0.78000000000000003</t>
						<value>0.020034895055579208</value>
					</ControlLinearNode>
					<ControlLinearNode>
						<t>0.78400000000000003</t>
						<value>0.020035479027878812</value>
					</ControlLinearNode>
					<ControlLinearNode>
						<t>0.78800000000000003</t>
						<value>0.020035788843604165</value>
					</ControlLinearNode>
					<ControlLinearNode>
						<t>0.79200000000000004</t>
						<value>0.020036258906050656</value>
					</ControlLinearNode>
					<ControlLinearNode>
						<t>0.79600000000000004</t>
						<value>0.020036913468909949</value>
					</ControlLinearNode>
					<ControlLinearNode>
						<t>0.80000000000000004</t>
						<value>0.02003766959665066</value>
					</ControlLinearNode>
					<ControlLinearNode>
						<t>0.80400000000000005</t>
						<value>0.020038569140122593</value>
					</ControlLinearNode>
					<ControlLinearNode>
						<t>0.80800000000000005</t>
						<value>0.020040119826803839</value>
					</ControlLinearNode>
					<ControlLinearNode>
						<t>0.81200000000000006</t>
						<value>0.020041040303733042</value>
					</ControlLinearNode>
					<ControlLinearNode>
						<t>0.81599999999999995</t>
						<value>0.020043442493672133</value>
					</ControlLinearNode>
					<ControlLinearNode>
						<t>0.81999999999999995</t>
						<value>0.020046125317192239</value>
					</ControlLinearNode>
					<ControlLinearNode>
						<t>0.82399999999999995</t>
						<value>0.020048783330373219</value>
					</ControlLinearNode>
					<ControlLinearNode>
						<t>0.82799999999999996</t>
						<value>0.020054995836449884</value>
					</ControlLinearNode>
					<ControlLinearNode>
						<t>0.83199999999999996</t>
						<value>0.020049844029613184</value>
					</ControlLinearNode>
					<ControlLinearNode>
						<t>0.83599999999999997</t>
						<value>0.020052564173548528</value>
					</ControlLinearNode>
					<ControlLinearNode>
						<t>0.83999999999999997</t>
						<value>0.020053633783310747</value>
					</ControlLinearNode>
					<ControlLinearNode>
						<t>0.84399999999999997</t>
						<value>0.020055126850686472</value>
					</ControlLinearNode>
					<ControlLinearNode>
						<t>0.84799999999999998</t>
						<value>0.020058003079267996</value>
					</ControlLinearNode>
					<ControlLinearNode>
						<t>0.85199999999999998</t>
						<value>0.020059017845431144</value>
					</ControlLinearNode>
					<ControlLinearNode>
						<t>0.85599999999999998</t>
						<value>0.020060983547315076</value>
					</ControlLinearNode>
					<ControlLinearNode>
						<t>0.85999999999999999</t>
						<value>0.020096697661913267</value>
					</ControlLinearNode>
					<ControlLinearNode>
						<t>0.86399999999999999</t>
						<value>0.020055416683836546</value>
					</ControlLinearNode>
					<ControlLinearNode>
						<t>0.86799999999999999</t>
						<value>0.020049526192290886</value>
					</ControlLinearNode>
					<ControlLinearNode>
						<t>0.872</t>
						<value>0.020051621365499098</value>
					</ControlLinearNode>
					<ControlLinearNode>
						<t>0.876</t>
						<value>0.020048748401224815</value>
					</ControlLinearNode>
					<ControlLinearNode>
						<t>0.88</t>
						<value>0.020040387604770237</value>
					</ControlLinearNode>
					<ControlLinearNode>
						<t>0.88400000000000001</t>
						<value>0.020062033650282231</value>
					</ControlLinearNode>
					<ControlLinearNode>
						<t>0.88800000000000001</t>
						<value>0.02004147236664118</value>
					</ControlLinearNode>
					<ControlLinearNode>
						<t>0.89200000000000002</t>
						<value>0.020027979839924378</value>
					</ControlLinearNode>
					<ControlLinearNode>
						<t>0.89600000000000002</t>
						<value>0.020024822735303784</value>
					</ControlLinearNode>
					<ControlLinearNode>
						<t>0.90000000000000002</t>
						<value>0.020023915698802873</value>
					</ControlLinearNode>
					<ControlLinearNode>
						<t>0.90400000000000003</t>
						<value>0.020023299586353703</value>
					</ControlLinearNode>
					<ControlLinearNode>
						<t>0.90800000000000003</t>
						<value>0.020022634163443472</value>
					</ControlLinearNode>
					<ControlLinearNode>
						<t>0.91200000000000003</t>
						<value>0.020074662176720916</value>
					</ControlLinearNode>
					<ControlLinearNode>
						<t>0.91600000000000004</t>
						<value>0.020071357477333088</value>
					</ControlLinearNode>
					<ControlLinearNode>
						<t>0.92000000000000004</t>
						<value>0.020068663624171691</value>
					</ControlLinearNode>
					<ControlLinearNode>
						<t>0.92400000000000004</t>
						<value>0.020067645318776906</value>
					</ControlLinearNode>
					<ControlLinearNode>
						<t>0.92800000000000005</t>
						<value>0.02006823621804097</value>
					</ControlLinearNode>
					<ControlLinearNode>
						<t>0.93200000000000005</t>
						<value>0.020067726872197177</value>
					</ControlLinearNode>
					<ControlLinearNode>
						<t>0.93600000000000005</t>
						<value>0.020065293288820014</value>
					</ControlLinearNode>
					<ControlLinearNode>
						<t>0.93999999999999995</t>
						<value>0.020064374436565391</value>
					</ControlLinearNode>
					<ControlLinearNode>
						<t>0.94399999999999995</t>
						<value>0.020063631496132921</value>
					</ControlLinearNode>
					<ControlLinearNode>
						<t>0.94799999999999995</t>
						<value>0.020063678959098302</value>
					</ControlLinearNode>
					<ControlLinearNode>
						<t>0.95199999999999996</t>
						<value>0.020064526282637996</value>
					</ControlLinearNode>
					<ControlLinearNode>
						<t>0.95599999999999996</t>
						<value>0.020066039394386281</value>
					</ControlLinearNode>
					<ControlLinearNode>
						<t>0.95999999999999996</t>
						<value>0.020069181187929764</value>
					</ControlLinearNode>
					<ControlLinearNode>
						<t>0.96399999999999997</t>
						<value>0.020073904747628876</value>
					</ControlLinearNode>
					<ControlLinearNode>
						<t>0.96799999999999997</t>
						<value>0.020078568256612164</value>
					</ControlLinearNode>
					<ControlLinearNode>
						<t>0.97199999999999998</t>
						<value>0.020085342746432554</value>
					</ControlLinearNode>
					<ControlLinearNode>
						<t>0.97599999999999998</t>
						<value>0.020099389921814131</value>
					</ControlLinearNode>
					<ControlLinearNode>
						<t>0.97999999999999998</t>
						<value>0.02009964915771531</value>
					</ControlLinearNode>
					<ControlLinearNode>
						<t>0.98399999999999999</t>
						<value>0.020093219107435407</value>
					</ControlLinearNode>
					<ControlLinearNode>
						<t>0.98799999999999999</t>
						<value>0.020084736984961188</value>
					</ControlLinearNode>
					<ControlLinearNode>
						<t>0.99199999999999999</t>
						<value>0.020088939680448364</value>
					</ControlLinearNode>
					<ControlLinearNode>
						<t>0.996</t>
						<value>0.020085801934707621</value>
					</ControlLinearNode>
					<ControlLinearNode>
						<t>1</t>
						<value>0.020086984719410599</value>
					</ControlLinearNode>
					<ControlLinearNode>
						<t>1.004</t>
						<value>0.020088097364071775</value>
					</ControlLinearNode>
					<ControlLinearNode>
						<t>1.008</t>
						<value>0.0201348863243061</value>
					</ControlLinearNode>
					<ControlLinearNode>
						<t>1.012</t>
						<value>0.020130988428151662</value>
					</ControlLinearNode>
					<ControlLinearNode>
						<t>1.016</t>
						<value>0.020134707129501606</value>
					</ControlLinearNode>
					<ControlLinearNode>
						<t>1.02</t>
						<value>0.020135425072096619</value>
					</ControlLinearNode>
					<ControlLinearNode>
						<t>1.024</t>
						<value>0.020116211236630859</value>
					</ControlLinearNode>
					<ControlLinearNode>
						<t>1.028</t>
						<value>0.02010764963429202</value>
					</ControlLinearNode>
					<ControlLinearNode>
						<t>1.032</t>
						<value>0.020112478909196374</value>
					</ControlLinearNode>
					<ControlLinearNode>
						<t>1.036</t>
						<value>0.020125255512336536</value>
					</ControlLinearNode>
					<ControlLinearNode>
						<t>1.04</t>
						<value>0.020140669152720864</value>
					</ControlLinearNode>
					<ControlLinearNode>
						<t>1.044</t>
						<value>0.020157819119107991</value>
					</ControlLinearNode>
					<ControlLinearNode>
						<t>1.048</t>
						<value>0.020130410858622941</value>
					</ControlLinearNode>
					<ControlLinearNode>
						<t>1.052</t>
						<value>0.020110338160787777</value>
					</ControlLinearNode>
					<ControlLinearNode>
						<t>1.056</t>
						<value>0.020092173400449578</value>
					</ControlLinearNode>
					<ControlLinearNode>
						<t>1.0600000000000001</t>
						<value>0.020090818550444506</value>
					</ControlLinearNode>
					<ControlLinearNode>
						<t>1.0640000000000001</t>
						<value>0.020095799562042781</value>
					</ControlLinearNode>
					<ControlLinearNode>
						<t>1.0680000000000001</t>
						<value>0.020102568457232389</value>
					</ControlLinearNode>
					<ControlLinearNode>
						<t>1.0720000000000001</t>
						<value>0.020110347386796915</value>
					</ControlLinearNode>
					<ControlLinearNode>
						<t>1.0760000000000001</t>
						<value>0.020121273678068579</value>
					</ControlLinearNode>
					<ControlLinearNode>
						<t>1.0800000000000001</t>
						<value>0.020156819481353155</value>
					</ControlLinearNode>
					<ControlLinearNode>
						<t>1.0840000000000001</t>
						<value>0.02015505113868377</value>
					</ControlLinearNode>
					<ControlLinearNode>
						<t>1.0880000000000001</t>
						<value>0.020171893676429121</value>
					</ControlLinearNode>
					<ControlLinearNode>
						<t>1.0920000000000001</t>
						<value>0.020230042540489542</value>
					</ControlLinearNode>
					<ControlLinearNode>
						<t>1.0960000000000001</t>
						<value>0.02038199797597362</value>
					</ControlLinearNode>
					<ControlLinearNode>
						<t>1.1000000000000001</t>
						<value>0.02035894853579168</value>
					</ControlLinearNode>
					<ControlLinearNode>
						<t>1.1040000000000001</t>
						<value>0.020149660977099641</value>
					</ControlLinearNode>
					<ControlLinearNode>
						<t>1.1080000000000001</t>
						<value>0.020451180138855916</value>
					</ControlLinearNode>
					<ControlLinearNode>
						<t>1.1120000000000001</t>
						<value>0.020187256757491747</value>
					</ControlLinearNode>
					<ControlLinearNode>
						<t>1.1160000000000001</t>
						<value>0.020139752646178056</value>
					</ControlLinearNode>
					<ControlLinearNode>
						<t>1.1200000000000001</t>
						<value>0.020141599620739827</value>
					</ControlLinearNode>
					<ControlLinearNode>
						<t>1.1240000000000001</t>
						<value>0.020141233328064619</value>
					</ControlLinearNode>
					<ControlLinearNode>
						<t>1.1279999999999999</t>
						<value>0.02014220032768187</value>
					</ControlLinearNode>
					<ControlLinearNode>
						<t>1.1319999999999999</t>
						<value>0.020145810596716076</value>
					</ControlLinearNode>
					<ControlLinearNode>
						<t>1.1359999999999999</t>
						<value>0.020315563659630026</value>
					</ControlLinearNode>
					<ControlLinearNode>
						<t>1.1399999999999999</t>
						<value>0.020355251405705571</value>
					</ControlLinearNode>
					<ControlLinearNode>
						<t>1.1439999999999999</t>
						<value>0.020394217745614941</value>
					</ControlLinearNode>
					<ControlLinearNode>
						<t>1.1479999999999999</t>
						<value>0.020180749002494561</value>
					</ControlLinearNode>
					<ControlLinearNode>
						<t>1.1519999999999999</t>
						<value>0.020151621845008669</value>
					</ControlLinearNode>
				</x_nodes>
				<min_nodes />
				<max_nodes />
				<kp>100</kp>
				<kv>20</kv>
			</ControlLinear>
			<ControlLinear name="FCM_r">
				<is_model_control>true</is_model_control>
				<extrapolate>true</extrapolate>
				<default_min>0.02</default_min>
				<default_max>1</default_max>
				<filter_on>false</filter_on>
				<use_steps>false</use_steps>
				<x_nodes>
					<ControlLinearNode>
						<t>0</t>
						<value>0.020002900663996511</value>
					</ControlLinearNode>
					<ControlLinearNode>
						<t>0.0040000000000000001</t>
						<value>0.02000287369745073</value>
					</ControlLinearNode>
					<ControlLinearNode>
						<t>0.0080000000000000002</t>
						<value>0.020002845494838096</value>
					</ControlLinearNode>
					<ControlLinearNode>
						<t>0.012</t>
						<value>0.020002814869885994</value>
					</ControlLinearNode>
					<ControlLinearNode>
						<t>0.016</t>
						<value>0.020002782216420059</value>
					</ControlLinearNode>
					<ControlLinearNode>
						<t>0.02</t>
						<value>0.020002748496475393</value>
					</ControlLinearNode>
					<ControlLinearNode>
						<t>0.024</t>
						<value>0.020002713793843507</value>
					</ControlLinearNode>
					<ControlLinearNode>
						<t>0.028000000000000001</t>
						<value>0.020002682444768605</value>
					</ControlLinearNode>
					<ControlLinearNode>
						<t>0.032000000000000001</t>
						<value>0.020002646032983629</value>
					</ControlLinearNode>
					<ControlLinearNode>
						<t>0.035999999999999997</t>
						<value>0.02000260986158605</value>
					</ControlLinearNode>
					<ControlLinearNode>
						<t>0.040000000000000001</t>
						<value>0.02000257349717887</value>
					</ControlLinearNode>
					<ControlLinearNode>
						<t>0.043999999999999997</t>
						<value>0.02000253703206489</value>
					</ControlLinearNode>
					<ControlLinearNode>
						<t>0.048000000000000001</t>
						<value>0.020002499757731374</value>
					</ControlLinearNode>
					<ControlLinearNode>
						<t>0.051999999999999998</t>
						<value>0.020002462772455803</value>
					</ControlLinearNode>
					<ControlLinearNode>
						<t>0.056000000000000001</t>
						<value>0.020002427889732697</value>
					</ControlLinearNode>
					<ControlLinearNode>
						<t>0.059999999999999998</t>
						<value>0.020002389276101706</value>
					</ControlLinearNode>
					<ControlLinearNode>
						<t>0.064000000000000001</t>
						<value>0.020002349652148921</value>
					</ControlLinearNode>
					<ControlLinearNode>
						<t>0.068000000000000005</t>
						<value>0.020002308899484473</value>
					</ControlLinearNode>
					<ControlLinearNode>
						<t>0.071999999999999995</t>
						<value>0.020002266776688468</value>
					</ControlLinearNode>
					<ControlLinearNode>
						<t>0.075999999999999998</t>
						<value>0.0200022229945611</value>
					</ControlLinearNode>
					<ControlLinearNode>
						<t>0.080000000000000002</t>
						<value>0.020002180096586154</value>
					</ControlLinearNode>
					<ControlLinearNode>
						<t>0.084000000000000005</t>
						<value>0.020002133756675301</value>
					</ControlLinearNode>
					<ControlLinearNode>
						<t>0.087999999999999995</t>
						<value>0.020002086106984986</value>
					</ControlLinearNode>
					<ControlLinearNode>
						<t>0.091999999999999998</t>
						<value>0.020002039301585513</value>
					</ControlLinearNode>
					<ControlLinearNode>
						<t>0.096000000000000002</t>
						<value>0.020003008916550609</value>
					</ControlLinearNode>
					<ControlLinearNode>
						<t>0.10000000000000001</t>
						<value>0.020002894897277464</value>
					</ControlLinearNode>
					<ControlLinearNode>
						<t>0.104</t>
						<value>0.020002779233175384</value>
					</ControlLinearNode>
					<ControlLinearNode>
						<t>0.108</t>
						<value>0.020002665474180746</value>
					</ControlLinearNode>
					<ControlLinearNode>
						<t>0.112</t>
						<value>0.020002553859708738</value>
					</ControlLinearNode>
					<ControlLinearNode>
						<t>0.11600000000000001</t>
						<value>0.020002443526571878</value>
					</ControlLinearNode>
					<ControlLinearNode>
						<t>0.12</t>
						<value>0.02000233815472242</value>
					</ControlLinearNode>
					<ControlLinearNode>
						<t>0.124</t>
						<value>0.020002242124693391</value>
					</ControlLinearNode>
					<ControlLinearNode>
						<t>0.128</t>
						<value>0.020002153450155106</value>
					</ControlLinearNode>
					<ControlLinearNode>
						<t>0.13200000000000001</t>
						<value>0.020002069788973009</value>
					</ControlLinearNode>
					<ControlLinearNode>
						<t>0.13600000000000001</t>
						<value>0.020001990829709045</value>
					</ControlLinearNode>
					<ControlLinearNode>
						<t>0.14000000000000001</t>
						<value>0.020001916117618493</value>
					</ControlLinearNode>
					<ControlLinearNode>
						<t>0.14399999999999999</t>
						<value>0.020001845870850594</value>
					</ControlLinearNode>
					<ControlLinearNode>
						<t>0.14799999999999999</t>
						<value>0.020001780131365648</value>
					</ControlLinearNode>
					<ControlLinearNode>
						<t>0.152</t>
						<value>0.020001717742236313</value>
					</ControlLinearNode>
					<ControlLinearNode>
						<t>0.156</t>
						<value>0.020001659879976388</value>
					</ControlLinearNode>
					<ControlLinearNode>
						<t>0.16</t>
						<value>0.020001606190550959</value>
					</ControlLinearNode>
					<ControlLinearNode>
						<t>0.16400000000000001</t>
						<value>0.020001555688391622</value>
					</ControlLinearNode>
					<ControlLinearNode>
						<t>0.16800000000000001</t>
						<value>0.020001508858435345</value>
					</ControlLinearNode>
					<ControlLinearNode>
						<t>0.17199999999999999</t>
						<value>0.020001464897872922</value>
					</ControlLinearNode>
					<ControlLinearNode>
						<t>0.17599999999999999</t>
						<value>0.020001425760876674</value>
					</ControlLinearNode>
					<ControlLinearNode>
						<t>0.17999999999999999</t>
						<value>0.020001388531203999</value>
					</ControlLinearNode>
					<ControlLinearNode>
						<t>0.184</t>
						<value>0.020001353992090135</value>
					</ControlLinearNode>
					<ControlLinearNode>
						<t>0.188</t>
						<value>0.020001321397744749</value>
					</ControlLinearNode>
					<ControlLinearNode>
						<t>0.192</t>
						<value>0.020001290438341961</value>
					</ControlLinearNode>
					<ControlLinearNode>
						<t>0.19600000000000001</t>
						<value>0.020001261281159855</value>
					</ControlLinearNode>
					<ControlLinearNode>
						<t>0.20000000000000001</t>
						<value>0.020001234730580349</value>
					</ControlLinearNode>
					<ControlLinearNode>
						<t>0.20399999999999999</t>
						<value>0.020001209171394606</value>
					</ControlLinearNode>
					<ControlLinearNode>
						<t>0.20799999999999999</t>
						<value>0.020001183953543</value>
					</ControlLinearNode>
					<ControlLinearNode>
						<t>0.21199999999999999</t>
[truncated: 1,571,110 more chars]
