# Supplementary material for: Hindlimb kinematics, kinetics and muscle dynamics during sit-to-stand and sit-to-walk transitions in emus (Dromaius novaehollandiae)
Source: J Exp Biol. 2024 Dec 2;227(24):jeb247519. doi: 10.1242/jeb.247519 (PMC11708823; doi:10.1242/jeb.247519)
Supplement: Dataset 1. [file jexbio-227-247519-Dataset1.zip › Dataset1/DataS1/Static Simulation/sts_exemplar_trial_STO_plus5TSL/emu_osimm_tuneTSL_scaledR_STO_plus5TSL_sts_force.sto]

ModelForces
version=1
nRows=289
nColumns=74
inDegrees=no

This file contains the forces exerted on a model during a simulation.

A force is a generalized force, meaning that it can be either a force (N) or a torque (Nm).

Units are S.I. units (second, meters, Newtons, ...)
If the header above contains a line with 'inDegrees', this indicates whether rotational values are in degrees (yes) or radians (no).

endheader
time	IC_r	ILPR_r	ILPOa_r	ILPOp_r	AMB_r	FMTL_r	FMTI_r	FMTM_r	ILFB_r	FCLP_r	FCLA_r	FCM_r	IFE_r	ITCr_r	ITM_r	ITCaa_r	ITCap_r	ISF_r	IFI_r	OMII_r	OMIP_r	CFP_r	PIFML_r	GL_r	GI_r	GM_r	FL_r	TCf_r	TCt_r	EDL_r	FDL_r	FHL_r	FP2_r	FPP2_r	FP3_r	FPP3_r	FP4_r	MY	MX	MZ	FY	FZ	FX	Hip_flexion_reserve	Hip_abduction_reserve	Hip_rotation_reserve	Knee_flexion_reserve	Knee_abduction_reserve	Knee_rotation_reserve	Ankle_flexion_reserve	Ankle_abduction_reserve	Ankle_rotation_reserve	MTP_flexion_reserve	MTP_abduction_reserve	MTP_rotation_reserve	Pes_R_ExternalForce_pes_Fx	Pes_R_ExternalForce_pes_Fy	Pes_R_ExternalForce_pes_Fz	Pes_R_ExternalForce_pes_px	Pes_R_ExternalForce_pes_py	Pes_R_ExternalForce_pes_pz	Pes_R_ExternalForce_pes_Tx	Pes_R_ExternalForce_pes_Ty	Pes_R_ExternalForce_pes_Tz	Digits_R_ExternalForce_digits_Fx	Digits_R_ExternalForce_digits_Fy	Digits_R_ExternalForce_digits_Fz	Digits_R_ExternalForce_digits_px	Digits_R_ExternalForce_digits_py	Digits_R_ExternalForce_digits_pz	Digits_R_ExternalForce_digits_Tx	Digits_R_ExternalForce_digits_Ty	Digits_R_ExternalForce_digits_Tz
      0.00000000	    364.52935141	    408.20586103	     53.27278671	    114.90153414	     24.12132154	    141.14312458	    321.70617795	     65.54950037	     12.77301937	      6.39914296	      1.77834053	      5.17506803	      3.78751400	    140.83856786	      0.60611908	      6.46380611	      6.28707402	      0.67224697	      0.92103141	    128.46174129	    823.64845667	     55.96849932	    458.66450948	    708.01511297	      4.03601435	    862.37876699	    236.26693771	      0.00000000	      0.00000000	      0.00000000	      0.00000000	      0.03281894	      0.00000000	      2.38495789	      0.00000000	      0.00000000	      0.00000000	      0.20078161	      6.04495719	     -4.50447573	     -1.83296985	      0.00801642	     -2.14946079	     -0.05220179	      0.16435679	     -0.30588544	      1.14616441	      3.47377812	     -0.74985208	     -3.77891784	     -7.63777737	      3.18551283	      3.25621389	      0.05117339	     -0.40529585	      0.34087621	     22.75525173	      0.00000000	     -0.00270957	     -0.07109822	     -0.01853162	      0.00000000	     -0.05512747	      0.00000000	      1.77883502	    118.74644470	      0.00000000	      0.00264408	     -0.04342798	      0.00472892	      0.00000000	     -0.28767825	      0.00000000
      0.00400000	    364.41011597	    407.12243223	     53.71106931	    115.17847269	     24.03515873	    140.91788451	    321.73456488	     65.85773282	     12.77521015	      6.40241741	      1.77274214	      5.18124167	      3.78273848	    139.44923167	      0.60531735	      6.46031811	      6.28372839	      0.67064015	      0.91877532	    128.35042381	    824.10024987	     56.06986898	    456.56402687	    705.76212495	      4.03554355	    862.50584763	    236.25831507	      0.00000000	      0.00000000	      0.00000000	      0.00000000	      0.03261037	      0.00000000	      2.37501269	      0.00000000	      0.00000000	      0.00000000	      0.15384507	      6.03724069	     -4.54592122	     -2.63465659	     -0.17431255	     -2.49654333	     -0.05200387	      0.16348101	     -0.30536953	      1.14455678	      3.47558027	     -0.74906308	     -3.77779186	     -7.64253880	      3.17804012	      3.25776432	      0.04318833	     -0.40534816	      0.34439048	     22.84442929	      0.00000000	     -0.00268888	     -0.07107820	     -0.01851078	      0.00000000	     -0.05387427	      0.00000000	      1.78815997	    118.61388860	      0.00000000	      0.00265650	     -0.04342093	      0.00474428	      0.00000000	     -0.27972843	      0.00000000
      0.00800000	    364.14675627	    406.54968416	     54.30563744	    115.46359376	     23.92186186	    140.55207356	    321.83790704	     66.65467781	     12.77725445	      6.40755071	      1.77870663	      5.19114622	      3.77636407	    138.41656085	      0.60469616	      6.45662558	      6.28034686	      0.67242429	      0.91970289	    128.24887980	    825.30069554	     55.96897283	    454.45410535	    703.54893939	      4.03430232	    862.67989276	    236.35572987	      0.00000000	      0.00000000	      0.00000000	      0.00000000	      0.03243903	      0.00000000	      2.36707847	      0.00000000	      0.00000000	      0.00000000	      0.10404691	      6.03142790	     -4.57664827	     -3.44618354	     -0.35463320	     -2.81111013	     -0.05177934	      0.16241803	     -0.30413152	      1.14219120	      3.47862117	     -0.74766389	     -3.77874654	     -7.65164884	      3.17163747	      3.26119746	      0.03561314	     -0.40552884	      0.34639148	     22.94341447	      0.00000000	     -0.00266738	     -0.07105845	     -0.01848987	      0.00000000	     -0.05271632	      0.00000000	      1.78908238	    118.50077430	      0.00000000	      0.00266880	     -0.04341387	      0.00475973	      0.00000000	     -0.27227526	      0.00000000
      0.01200000	    363.74102873	    406.61147053	     55.03187284	    115.76502496	     23.79065424	    140.09019420	    322.01242229	     68.03116414	     12.77908883	      6.41444986	      1.73866647	      5.20460706	      3.76837025	    137.77452415	      0.60155295	      6.45263114	      6.27683315	      0.65807110	      0.89892475	    128.22988844	    827.25553309	     55.70476545	    452.45640499	    701.49540608	      4.03229256	    863.10578237	    236.38231363	      0.00000000	      0.00000000	      0.00000000	      0.00000000	      0.03201309	      0.00000000	      2.35957599	      0.00000000	      0.00000000	      0.00000000	      0.04774228	      6.02750918	     -4.58851114	     -4.25183442	     -0.53099427	     -3.06882874	     -0.05155335	      0.16122696	     -0.30230363	      1.13961897	      3.48435505	     -0.74586203	     -3.77911255	     -7.65911160	      3.16557345	      3.26404028	      0.02876125	     -0.40566636	      0.34652615	     23.05334484	      0.00000000	     -0.00264556	     -0.07103922	     -0.01846877	      0.00000000	     -0.05168549	      0.00000000	      1.77986782	    118.40926580	      0.00000000	      0.00268075	     -0.04340676	      0.00477544	      0.00000000	     -0.26547299	      0.00000000
      0.01600000	    363.19658608	    407.24759196	     55.86889991	    116.06004769	     23.63951297	    139.52749832	    322.25276557	     69.87749756	     12.78061994	      6.42294901	      1.81420854	      5.22130312	      3.75869801	    137.50610703	      0.60418536	      6.44817826	      6.27303396	      0.68504818	      0.93105778	    128.30805376	    829.96559427	     55.24295031	    450.34218269	    699.52145632	      4.02952926	    863.72848454	    236.42420470	      0.00000000	      0.00000000	      0.00000000	      0.00000000	      0.03221246	      0.00000000	      2.35393983	      0.00000000	      0.00000000	      0.00000000	     -0.01837780	      6.02553355	     -4.57370456	     -5.03642293	     -0.70126780	     -3.24641080	     -0.05130179	      0.15991304	     -0.29989239	      1.13669344	      3.49201025	     -0.74361621	     -3.78043366	     -7.66820787	      3.16036402	      3.26767244	      0.02274594	     -0.40586658	      0.34435509	     23.17546615	      0.00000000	     -0.00262380	     -0.07102078	     -0.01844735	      0.00000000	     -0.05082159	      0.00000000	      1.75839265	    118.34170770	      0.00000000	      0.00269221	     -0.04339958	      0.00479161	      0.00000000	     -0.25951208	      0.00000000
      0.02000000	    362.51881869	    408.51714447	     56.83594289	    116.35774616	     23.46851408	    138.85339806	    322.55207830	     72.25111812	     12.78172939	      6.43281603	      1.82050579	      5.24078442	      3.74725385	    137.63439692	      0.60286436	      6.44305725	      6.26874520	      0.68756386	      0.93124055	    128.47072931	    833.42607639	     54.73152696	    448.30919755	    697.63138179	      4.02603420	    864.56994236	    236.47740755	      0.00000000	      0.00000000	      0.00000000	      0.00000000	      0.03200882	      0.00000000	      2.35018699	      0.00000000	      0.00000000	      0.00000000	     -0.09718329	      6.02558445	     -4.52498568	     -5.78546144	     -0.86305366	     -3.32254957	     -0.05112936	      0.15841114	     -0.29681191	      1.13354202	      3.50146488	     -0.74081575	     -3.78281315	     -7.67901333	      3.15615247	      3.27213829	      0.01779208	     -0.40612127	      0.33937359	     23.31122678	      0.00000000	     -0.00260265	     -0.07100337	     -0.01842555	      0.00000000	     -0.05017025	      0.00000000	      1.72226436	    118.30058870	      0.00000000	      0.00270285	     -0.04339231	      0.00480840	      0.00000000	     -0.25460564	      0.00000000
      0.02400000	    361.71462143	    410.42474754	     57.90359911	    116.64259320	     23.28095636	    138.08564952	    322.90204867	     75.10285142	     12.78228115	      6.44376197	      1.82076627	      5.26249722	      3.73391484	    138.15422848	      0.60063309	      6.43701130	      6.26371807	      0.68754413	      0.92759129	    128.74842836	    837.62552963	     54.18608436	    446.27874851	    695.80707947	      4.02183739	    865.66845882	    236.54115106	      0.00000000	      0.00000000	      0.00000000	      0.00000000	      0.03173471	      0.00000000	      2.34878756	      0.00000000	      0.00000000	      0.00000000	     -0.19100188	      6.02783631	     -4.43592075	     -6.48533105	     -1.01360902	     -3.27888904	     -0.05104759	      0.15674829	     -0.29312305	      1.13031700	      3.51263118	     -0.73751365	     -3.78642387	     -7.69177290	      3.15306622	      3.27756010	      0.01413245	     -0.40644185	      0.33103755	     23.46233319	      0.00000000	     -0.00258255	     -0.07098728	     -0.01840323	      0.00000000	     -0.04978215	      0.00000000	      1.66897061	    118.28852730	      0.00000000	      0.00271248	     -0.04338496	      0.00482598	      0.00000000	     -0.25098346	      0.00000000
      0.02800000	    360.79208969	    413.35971401	     59.21216488	    116.96853666	     23.06877014	    137.21123723	    323.29298869	     77.65785131	     12.78213089	      6.45545343	      1.74537705	      5.28581746	      3.71853793	    139.24212270	      0.59387682	      6.42975290	      6.25767246	      0.66036647	      0.88836243	    129.02236339	    842.54459496	     53.77158006	    444.39914618	    693.87025162	      4.01697685	    866.02570083	    238.57138072	      0.00000000	      0.00000000	      0.00000000	      0.00000000	      0.03104615	      0.00000000	      2.37148646	      0.00000000	      0.00000000	      0.00000000	     -0.30122536	      6.00974599	     -4.29667296	     -7.12351399	     -1.14986645	     -3.10092683	     -0.05120015	      0.15478800	     -0.28851682	      1.12618121	      3.51967907	     -0.73357369	     -3.78944247	     -7.69714197	      3.17403862	      3.27849520	      0.01248164	     -0.39194032	      0.32057233	     23.76287199	      0.00000000	     -0.00278568	     -0.07095384	     -0.01867012	      0.00000000	     -0.04999106	      0.00000000	      1.59425214	    118.17616660	      0.00000000	      0.00257567	     -0.04342330	      0.00456009	      0.00000000	     -0.24861269	      0.00000000
      0.03200000	    359.76017978	    416.70478004	     60.39778380	    117.19695770	     22.86452424	    136.33802281	    323.71395514	     81.32702728	     12.78113955	      6.46752557	      1.72372194	      5.31008160	      3.70096327	    140.55982680	      0.59061199	      6.42095329	      6.25029506	      0.65605800	      0.87841343	    129.62050125	    848.15462516	     53.29358268	    442.45130486	    692.19094454	      4.01149599	    867.84639025	    238.32307815	      0.00000000	      0.00000000	      0.00000000	      0.00000000	      0.03071669	      0.00000000	      2.37856810	      0.00000000	      0.00000000	      0.00000000	     -0.42948246	      6.01465776	     -4.11136642	     -7.68897210	     -1.26859765	     -2.77871335	     -0.05140681	      0.15289623	     -0.28382127	      1.12358767	      3.53435746	     -0.72954045	     -3.79687926	     -7.71577895	      3.17626097	      3.28740307	      0.01286244	     -0.39032786	      0.30346732	     23.92769588	      0.00000000	     -0.00280811	     -0.07094745	     -0.01859498	      0.00000000	     -0.05025275	      0.00000000	      1.49977457	    118.25375370	      0.00000000	      0.00256729	     -0.04340922	      0.00463049	      0.00000000	     -0.24835558	      0.00000000
      0.03600000	    358.62833507	    420.58662877	     61.58626883	    117.34301119	     22.64959846	    135.38984520	    324.15286473	     85.39996131	     12.77918256	      6.47959746	      1.73595263	      5.33462819	      3.68103241	    142.18595473	      0.58745027	      6.41028567	      6.24126782	      0.65960111	      0.87814981	    130.35879972	    854.41625895	     52.89673933	    440.42224334	    690.43497737	      4.00544815	    869.95890672	    238.42401234	      0.00000000	      0.00000000	      0.00000000	      0.00000000	      0.03043183	      0.00000000	      2.38506968	      0.00000000	      0.00000000	      0.00000000	     -0.57587755	      6.02665825	     -3.87426799	     -8.17264556	     -1.36663764	     -2.30735062	     -0.05178354	      0.15086333	     -0.27860084	      1.12121803	      3.55002101	     -0.72494762	     -3.80514953	     -7.73589925	      3.17608720	      3.29629889	      0.01436077	     -0.39220199	      0.28171855	     24.14110708	      0.00000000	     -0.00279176	     -0.07093663	     -0.01857250	      0.00000000	     -0.05101636	      0.00000000	      1.38101518	    118.34234960	      0.00000000	      0.00258381	     -0.04340128	      0.00465008	      0.00000000	     -0.25008778	      0.00000000
      0.04000000	    357.40610963	    425.18642514	     62.74936939	    117.41060253	     22.43605034	    134.43327509	    324.59668496	     89.75322115	     12.77616180	      6.49128578	      1.74617667	      5.35882363	      3.65859198	    144.16537535	      0.58367366	      6.39741276	      6.23026426	      0.66117195	      0.87521921	    131.28891764	    861.27839827	     52.61539914	    438.46974595	    688.68841009	      3.99889241	    872.49869397	    238.49532084	      0.00000000	      0.00000000	      0.00000000	      0.00000000	      0.03011119	      0.00000000	      2.39647509	      0.00000000	      0.00000000	      0.00000000	     -0.73997506	      6.04141933	     -3.58421458	     -8.56790156	     -1.44101191	     -1.68749945	     -0.05236620	      0.14877690	     -0.27301095	      1.11955171	      3.56698238	     -0.72008738	     -3.81555528	     -7.75916920	      3.17838827	      3.30684552	      0.01832782	     -0.39351483	      0.25445244	     24.37600687	      0.00000000	     -0.00278302	     -0.07092906	     -0.01854199	      0.00000000	     -0.05228481	      0.00000000	      1.23671327	    118.47452240	      0.00000000	      0.00259299	     -0.04339244	      0.00467825	      0.00000000	     -0.25411945	      0.00000000
      0.04400000	    356.10271783	    430.48852376	     63.84118734	    117.37147881	     22.22840972	    133.48847348	    325.03163729	     94.32822384	     12.77202033	      6.50222090	      1.75762536	      5.38208973	      3.63350845	    146.46122359	      0.57933420	      6.38200647	      6.21696501	      0.66210356	      0.87154306	    132.42052302	    868.67792089	     52.46313894	    436.62531205	    686.91273474	      3.99189525	    875.49014713	    238.58807041	      0.00000000	      0.00000000	      0.00000000	      0.00000000	      0.02976705	      0.00000000	      2.41239432	      0.00000000	      0.00000000	      0.00000000	     -0.92063414	      6.06003711	     -3.24257406	     -8.87081364	     -1.48894661	     -0.92605066	     -0.05318168	      0.14667270	     -0.26711605	      1.11875414	      3.58507533	     -0.71501936	     -3.82816649	     -7.78568935	      3.18263240	      3.31896113	      0.02482181	     -0.39488068	      0.22127820	     24.63966941	      0.00000000	     -0.00277743	     -0.07092410	     -0.01851090	      0.00000000	     -0.05413065	      0.00000000	      1.06552999	    118.64840930	      0.00000000	      0.00259948	     -0.04338357	      0.00470763	      0.00000000	     -0.26065752	      0.00000000
      0.04800000	    354.72648298	    436.45124082	     64.77796854	    117.18229889	     22.03456981	    132.60524561	    325.44344308	     98.96576941	     12.76675696	      6.51206469	      1.99684144	      5.40392456	      3.60567916	    149.01182584	      0.58707591	      6.36375978	      6.20106875	      0.71439837	      0.93848671	    133.81359127	    876.54071765	     52.32470041	    434.69409844	    685.06937876	      3.98452961	    878.97842707	    238.70915897	      0.00000000	      0.00000000	      0.00000000	      0.00000000	      0.03020033	      0.00000000	      2.43343005	      0.00000000	      0.00000000	      0.00000000	     -1.11585152	      6.08288759	     -2.85304212	     -9.08035018	     -1.50785258	     -0.03692764	     -0.05414567	      0.14467552	     -0.26113440	      1.11901559	      3.60427114	     -0.70997252	     -3.84324565	     -7.81589529	      3.18897454	      3.33284263	      0.03400923	     -0.39628460	      0.18177432	     24.93518632	      0.00000000	     -0.00277550	     -0.07092202	     -0.01847900	      0.00000000	     -0.05661248	      0.00000000	      0.86651885	    118.86612870	      0.00000000	      0.00260291	     -0.04337462	      0.00473857	      0.00000000	     -0.26987193	      0.00000000
      0.05200000	    353.28417023	    443.16355193	     65.58770817	    116.85286937	     21.85669064	    131.76981624	    325.81760399	    103.75820880	     12.76044410	      6.52053091	      2.02769145	      5.42392028	      3.57501938	    151.84506282	      0.57995494	      6.34240788	      6.18231097	      0.70737492	      0.92585083	    135.39463588	    884.78445199	     52.42148015	    433.22546771	    683.16604594	      3.97687398	    882.97159223	    238.86019532	      0.00000000	      0.00000000	      0.00000000	      0.00000000	      0.02964393	      0.00000000	      2.45930021	      0.00000000	      0.00000000	      0.00000000	     -1.32269978	      6.11035482	     -2.42179315	     -9.19852232	     -1.49533243	      0.95827326	     -0.05541534	      0.14271017	     -0.25494010	      1.12053228	      3.62445926	     -0.70481075	     -3.86094986	     -7.84990693	      3.19755007	      3.34852815	      0.04601282	     -0.39771600	      0.13552527	     25.26576510	      0.00000000	     -0.00277752	     -0.07092305	     -0.01844621	      0.00000000	     -0.05978328	      0.00000000	      0.63900855	    119.12936700	      0.00000000	      0.00260312	     -0.04336559	      0.00477119	      0.00000000	     -0.28188121	      0.00000000
      0.05600000	    351.78030935	    450.30108788	     66.34484059	    116.39472360	     21.68318363	    130.93125699	    326.13969498	    108.44924810	     12.75324755	      6.52740621	      2.07623262	      5.44177557	      3.54146615	    154.98257623	      0.57253964	      6.31774816	      6.16047881	      0.70124663	      0.91480767	    137.01597825	    893.32280044	     52.66427096	    431.88545516	    681.16267106	      3.96901208	    886.99323376	    240.73070058	      0.00000000	      0.00000000	      0.00000000	      0.00000000	      0.02910476	      0.00000000	      2.49089133	      0.00000000	      0.00000000	      0.00000000	     -1.53732197	      6.14059905	     -1.96525680	     -9.23009425	     -1.44921359	      2.03088604	     -0.05698916	      0.14071162	     -0.24829761	      1.12228595	      3.64341728	     -0.69929282	     -3.87904362	     -7.88236992	      3.20940960	      3.36119983	      0.05890068	     -0.40031726	      0.08238839	     25.72469977	      0.00000000	     -0.00275593	     -0.07090345	     -0.01865716	      0.00000000	     -0.06391516	      0.00000000	      0.38223956	    119.34931220	      0.00000000	      0.00259579	     -0.04339076	      0.00456265	      0.00000000	     -0.29653330	      0.00000000
      0.06000000	    350.21685914	    458.41146107	     66.67201628	    115.66411833	     21.56204519	    130.32622978	    326.39562592	    113.19296419	     12.74542775	      6.53256486	      2.15202527	      5.45729623	      3.50499869	    158.21993768	      0.56555286	      6.28962829	      6.13541303	      0.69827749	      0.90844311	    139.12809920	    902.06984961	     52.93027100	    431.02463687	    679.03064389	      3.96102737	    892.14616715	    240.83458891	      0.00000000	      0.00000000	      0.00000000	      0.00000000	      0.02861468	      0.00000000	      2.52655670	      0.00000000	      0.00000000	      0.00000000	     -1.75511907	      6.17953684	     -1.47711858	     -9.18131417	     -1.36761449	      3.14821702	     -0.05875345	      0.13912090	     -0.24216057	      1.12687451	      3.66602419	     -0.69451536	     -3.90298149	     -7.92590190	      3.22168842	      3.38140411	      0.07667851	     -0.40263356	      0.02109652	     26.12697280	      0.00000000	     -0.00276687	     -0.07091304	     -0.01860352	      0.00000000	     -0.06859792	      0.00000000	      0.09666516	    119.71492440	      0.00000000	      0.00259762	     -0.04337834	      0.00461893	      0.00000000	     -0.31431866	      0.00000000
      0.06400000	    348.59359189	    467.33950397	     66.73143872	    114.72222180	     21.48103298	    129.87954853	    326.57176241	    117.88380373	     12.73735470	      6.53597126	      2.04740812	      5.47038687	      3.46566837	    161.69458712	      0.54921383	      6.25801059	      6.10704581	      0.66932443	      0.86244252	    141.52769795	    910.94296847	     53.34106431	    430.82718290	    676.82548239	      3.95300858	    897.89629883	    240.99718522	      0.00000000	      0.00000000	      0.00000000	      0.00000000	      0.02778258	      0.00000000	      2.56818383	      0.00000000	      0.00000000	      0.00000000	     -1.97093777	      6.22314886	     -0.97524529	     -9.05806413	     -1.24904312	      4.27801641	     -0.06083340	      0.13777877	     -0.23612122	      1.13340440	      3.69035507	     -0.69010934	     -3.92884855	     -7.97094154	      3.23717175	      3.40237167	      0.09746492	     -0.40407064	     -0.04835081	     26.57864444	      0.00000000	     -0.00278851	     -0.07092525	     -0.01856188	      0.00000000	     -0.07412202	      0.00000000	     -0.21852359	    120.12334980	      0.00000000	      0.00258849	     -0.04336787	      0.00466423	      0.00000000	     -0.33499774	      0.00000000
      0.06800000	    346.90918290	    476.89168682	     66.43720051	    113.49772698	     21.43912020	    129.60054013	    326.65496577	    122.25435738	     12.72948438	      6.53766826	      2.20020565	      5.48102271	      3.42361189	    165.28365990	      0.54146586	      6.22294226	      6.07538840	      0.67015635	      0.86162269	    144.26282374	    919.86445835	     53.67541636	    430.80161904	    674.35401024	      3.94505253	    904.14974815	    241.30352525	      0.00000000	      0.00000000	      0.00000000	      0.00000000	      0.02733222	      0.00000000	      2.61661727	      0.00000000	      0.00000000	      0.00000000	     -2.17932447	      6.27299458	     -0.46825783	     -8.86459660	     -1.09250444	      5.39162548	     -0.06309316	      0.13678352	     -0.23030939	      1.14154176	      3.71502676	     -0.68614464	     -3.95974162	     -8.02437726	      3.25566737	      3.42701719	      0.12107163	     -0.40550086	     -0.12655594	     27.07669680	      0.00000000	     -0.00281475	     -0.07094124	     -0.01851859	      0.00000000	     -0.08051761	      0.00000000	     -0.56358773	    120.57983220	      0.00000000	      0.00257535	     -0.04335711	      0.00471222	      0.00000000	     -0.35856661	      0.00000000
      0.07200000	    345.16256352	    487.17875203	     65.77929484	    111.98844016	     21.44499100	    129.51475855	    326.63259261	    126.37681332	     12.72234089	      6.53776049	      2.39217486	      5.48922398	      3.37907643	    169.03317454	      0.53324641	      6.18455731	      6.04054084	      0.67069830	      0.86115211	    147.36497189	    928.76301923	     54.01002106	    431.28143056	    671.67692911	      3.93725599	    910.96762732	    241.66979926	      0.00000000	      0.00000000	      0.00000000	      0.00000000	      0.02686641	      0.00000000	      2.67105825	      0.00000000	      0.00000000	      0.00000000	     -2.37458776	      6.32952026	      0.03639046	     -8.60330773	     -0.89759132	      6.46475211	     -0.06561921	      0.13615518	     -0.22473255	      1.15164873	      3.74088309	     -0.68272568	     -3.99444445	     -8.08333600	      3.27689496	      3.45413406	      0.14754062	     -0.40674663	     -0.21417337	     27.62304684	      0.00000000	     -0.00284597	     -0.07096106	     -0.01847379	      0.00000000	     -0.08782713	      0.00000000	     -0.93881209	    121.08345040	      0.00000000	      0.00255773	     -0.04334606	      0.00476287	      0.00000000	     -0.38498329	      0.00000000
      0.07600000	    343.35415383	    498.19795966	     64.71821089	    110.16666554	     21.50365148	    129.64647336	    326.49252737	    130.17530825	     12.71649597	      6.53639864	      2.72013412	      5.49503570	      3.33243712	    172.92934515	      0.53421678	      6.14306918	      6.00267063	      0.68840118	      0.89178281	    150.89912045	    937.57560554	     54.27923499	    432.21007222	    668.76944580	      3.92972670	    918.33431094	    242.09536347	      0.00000000	      0.00000000	      0.00000000	      0.00000000	      0.02660828	      0.00000000	      2.73151622	      0.00000000	      0.00000000	      0.00000000	     -2.55085069	      6.39321470	      0.53239596	     -8.27507624	     -0.66455430	      7.47706049	     -0.06841507	      0.13594898	     -0.21944738	      1.16379682	      3.76796173	     -0.67998117	     -4.03312737	     -8.14800853	      3.30089119	      3.48378235	      0.17680906	     -0.40774788	     -0.31191807	     28.21869012	      0.00000000	     -0.00288227	     -0.07098477	     -0.01842712	      0.00000000	     -0.09608936	      0.00000000	     -1.34447982	    121.63277060	      0.00000000	      0.00253550	     -0.04333465	      0.00481654	      0.00000000	     -0.41417992	      0.00000000
      0.08000000	    341.48684179	    509.69357578	     63.26318694	    107.97105665	     21.59747600	    129.86909967	    326.22328144	    133.65592921	     12.71254965	      6.53376711	      2.94405594	      5.49851542	      3.28421054	    176.86752086	      0.52887939	      6.09879965	      5.96202780	      0.69015065	      0.89642855	    154.67502574	    946.24910596	     54.64176556	    433.71670688	    665.27613794	      3.92257593	    925.66282645	    244.06487096	      0.00000000	      0.00000000	      0.00000000	      0.00000000	      0.02616632	      0.00000000	      2.79325721	      0.00000000	      0.00000000	      0.00000000	     -2.70203862	      6.47103512	      1.01590414	     -7.87972124	     -0.39436386	      8.41165504	     -0.07146588	      0.13598244	     -0.21417691	      1.17711914	      3.79328383	     -0.67723276	     -4.07220393	     -8.21185563	      3.32144109	      3.51052261	      0.20626416	     -0.41260017	     -0.42225264	     28.98079029	      0.00000000	     -0.00279024	     -0.07098941	     -0.01857378	      0.00000000	     -0.10576483	      0.00000000	     -1.77913317	    122.10861660	      0.00000000	      0.00253171	     -0.04335266	      0.00465549	      0.00000000	     -0.44563301	      0.00000000
      0.08400000	    339.56669384	    522.34137505	     61.43001511	    105.52002492	     21.77127588	    130.44139177	    325.81417994	    136.84994066	     12.71110629	      6.53007062	      3.10952064	      5.49972264	      3.23504422	    181.19730867	      0.50698531	      6.05213656	      5.91893054	      0.66994056	      0.86096888	    159.09133833	    954.74126110	     54.97128537	    436.16840869	    661.94745216	      3.91591763	    934.04449973	    244.45772327	      0.00000000	      0.00000000	      0.00000000	      0.00000000	      0.02538943	      0.00000000	      2.86679563	      0.00000000	      0.00000000	      0.00000000	     -2.82239882	      6.54893148	      1.47934995	     -7.41646009	     -0.08876970	      9.25468651	     -0.07490242	      0.13661226	     -0.20939741	      1.19356637	      3.82297860	     -0.67588450	     -4.11933642	     -8.28846014	      3.35233809	      3.54570225	      0.24114620	     -0.41177410	     -0.54276597	     29.66301196	      0.00000000	     -0.00285077	     -0.07102314	     -0.01850278	      0.00000000	     -0.11601073	      0.00000000	     -2.24611368	    122.75363800	      0.00000000	      0.00249158	     -0.04333760	      0.00473753	      0.00000000	     -0.48008406	      0.00000000
      0.08800000	    337.60338059	    535.72022408	     59.17226181	    102.71809471	     22.00323736	    131.23980112	    325.25561970	    139.67201426	     12.71275983	      6.52552874	      3.37015343	      5.49871849	      3.18571041	    185.71312689	      0.49839915	      6.00359015	      5.87378986	      0.66894687	      0.86153851	    164.03583681	    963.02036064	     55.24550080	    439.18933712	    658.34775035	      3.90986921	    942.82348689	    244.96346710	      0.00000000	      0.00000000	      0.00000000	      0.00000000	      0.02487651	      0.00000000	      2.94457533	      0.00000000	      0.00000000	      0.00000000	     -2.90609671	      6.63621126	      1.92052245	     -6.88435309	      0.24965501	      9.99504426	     -0.07859280	      0.13770589	     -0.20494213	      1.21203893	      3.85377035	     -0.67531258	     -4.17027297	     -8.37037711	      3.38477399	      3.58298593	      0.27823256	     -0.41152602	     -0.67575985	     30.39816438	      0.00000000	     -0.00290771	     -0.07105919	     -0.01844003	      0.00000000	     -0.12730421	      0.00000000	     -2.74387476	    123.42958280	      0.00000000	      0.00245479	     -0.04332322	      0.00481244	      0.00000000	     -0.51690968	      0.00000000
      0.09200000	    335.61033204	    549.60707059	     56.72905061	     99.68577890	     22.27948171	    132.19607291	    324.53942977	    141.92857938	     12.71807158	      6.52036558	      3.68412940	      5.49556286	      3.13706810	    190.61404547	      0.51324368	      5.95379440	      5.82710220	      0.68708763	      0.90409551	    169.24558381	    971.06404171	     55.51583341	    442.74133168	    654.66815018	      3.90454528	    951.43079665	    247.27098769	      0.00000000	      0.00000000	      0.00000000	      0.00000000	      0.02469774	      0.00000000	      3.02708151	      0.00000000	      0.00000000	      0.00000000	     -2.94802833	      6.72455989	      2.32437225	     -6.28272529	      0.61746051	     10.62400001	     -0.08271199	      0.13908380	     -0.20033925	      1.23129358	      3.88364212	     -0.67530101	     -4.22327763	     -8.45227333	      3.42510528	      3.61765500	      0.31513309	     -0.41241881	     -0.82409476	     31.26295686	      0.00000000	     -0.00308635	     -0.07107601	     -0.01865495	      0.00000000	     -0.14000596	      0.00000000	     -3.27003570	    124.05246270	      0.00000000	      0.00241298	     -0.04334247	      0.00464884	      0.00000000	     -0.55554833	      0.00000000
      0.09600000	    333.60433944	    335.16886028	     98.86676153	    113.90841550	     13.27512040	     88.41189004	    323.65619920	    102.75627830	     32.20006201	      6.51485583	      4.32964989	      5.49059335	      3.09151898	    138.52893933	      0.48181464	      5.98635577	      5.78516234	      0.66472535	      0.85687642	     82.84850318	    879.82607711	     47.17053027	    298.73949979	    466.36414956	      3.90074982	   1163.80261277	    173.98023388	    138.61731770	      0.00000000	      0.00000000	      0.00000000	      0.02384207	      0.00000000	      2.34524715	      0.00000000	      0.00000000	      0.00000000	     -2.94311676	      6.82777215	      2.71265304	     -5.61154976	      1.01021371	     11.13469010	     -0.06753727	      0.07474045	     -0.08637671	      0.71542116	      2.94932748	     -0.47972257	     -3.23171363	     -5.87513522	      4.78563612	      2.58973868	      0.42188292	     -0.33751220	     -0.98394415	     32.07312061	      0.00000000	     -0.00317834	     -0.07112164	     -0.01856150	      0.00000000	     -0.15331120	      0.00000000	     -3.82855298	    124.79736890	      0.00000000	      0.00237001	     -0.04332323	      0.00475642	      0.00000000	     -0.59653799	      0.00000000
      0.10000000	    331.60657541	    340.51571443	     98.45023984	    113.28835274	     13.49679916	     89.51896352	    322.60800300	    105.04555771	     29.35389436	      6.50910914	      4.40468161	      5.48329287	      3.04693064	    140.73542602	      0.47208183	      6.09955018	      5.73753369	      0.66226686	      0.85652462	     85.68755229	    882.66603626	     46.43079283	    299.19252669	    461.91551368	      3.89718352	   1173.79874113	    174.68867899	    138.69905959	      0.00000000	      0.00000000	      0.00000000	      0.02330646	      0.00000000	      2.43573787	      0.00000000	      0.00000000	      0.00000000	     -2.88745364	      6.93979151	      3.06795992	     -4.87177394	      1.42240937	     11.52159006	     -0.06992467	      0.07630926	     -0.08422796	      0.72765267	      3.00121186	     -0.48341906	     -3.29096191	     -5.97275948	      4.82810793	      2.63380284	      0.46469279	     -0.33656572	     -1.15832719	     32.93114602	      0.00000000	     -0.00324226	     -0.07116551	     -0.01850055	      0.00000000	     -0.16763734	      0.00000000	     -4.41614726	    125.55070080	      0.00000000	      0.00232766	     -0.04330804	      0.00483333	      0.00000000	     -0.63912097	      0.00000000
      0.10400000	    329.64020165	    345.13834829	     97.28819817	    112.12233139	     13.66630473	     90.41290674	    321.38973869	    108.17781994	     26.53716709	      6.50338526	      4.44159899	      5.47402111	      3.00564049	    141.23763348	      0.50464009	      8.33329919	      5.69042429	      0.67652271	      0.89198283	     89.05118924	    887.63299704	     45.68765431	    298.45710669	    456.57595081	      3.89462023	   1184.15309889	    176.35506153	    138.77706137	      0.00000000	      0.00000000	      0.00000000	      0.02319145	      0.00000000	      2.47071127	      0.00000000	      0.00000000	      0.00000000	     -2.77559804	      7.11894088	      3.38493036	     -4.06558969	      1.84759852	     11.78025817	     -0.07174394	      0.07757512	     -0.08262639	      0.74002745	      3.05457347	     -0.48587477	     -3.34540593	     -6.07025238	      4.81395198	      2.67221038	      0.50170192	     -0.38103880	     -1.35189382	     33.93545628	      0.00000000	     -0.00289166	     -0.07118279	     -0.01859709	      0.00000000	     -0.18349172	      0.00000000	     -5.02749531	    126.20099600	      0.00000000	      0.00264562	     -0.04330257	      0.00474984	      0.00000000	     -0.68237888	      0.00000000
      0.10800000	    327.73101094	    351.21595877	     96.70537956	    111.41500794	     13.88761143	     91.70527678	    320.00225798	    110.08902946	     23.47377673	      6.49787703	      4.49031486	      5.46284747	      2.96838292	    142.82805526	      0.50727590	     10.56155288	      5.64437337	      0.67792444	      0.90235126	     92.59524471	    892.68966489	     44.91190886	    298.39292527	    451.95688735	      3.89315297	   1193.97206193	    177.57526508	    138.85008237	      0.00000000	      0.00000000	      0.00000000	      0.02280052	      0.00000000	      2.57608678	      0.00000000	      0.00000000	      0.00000000	     -2.61045519	      7.23879300	      3.66685121	     -3.19665160	      2.27881825	     11.90739608	     -0.07393928	      0.07920052	     -0.08096840	      0.75298292	      3.11027989	     -0.49065552	     -3.41042535	     -6.17390154	      4.86597246	      2.71850958	      0.54714085	     -0.37245745	     -1.55682898	     34.86312285	      0.00000000	     -0.00290510	     -0.07122377	     -0.01858100	      0.00000000	     -0.19965668	      0.00000000	     -5.66929077	    126.95625720	      0.00000000	      0.00253997	     -0.04329728	      0.00476926	      0.00000000	     -0.72706236	      0.00000000
      0.11200000	    325.90618308	    357.83597337	     96.19372543	    110.75775668	     14.12461145	     93.13693457	    318.44937560	    111.62686674	     20.31986524	      6.49276453	      4.53526011	      5.44985200	      2.93577800	    144.68275817	      0.49664630	     13.15927656	      5.59970435	      0.66860506	      0.89404427	     96.40298709	    898.20790739	     44.18702258	    298.49646535	    447.45385401	      3.89284989	   1203.44473116	    178.98439086	    138.91684482	      0.00000000	      0.00000000	      0.00000000	      0.02211711	      0.00000000	      2.68377307	      0.00000000	      0.00000000	      0.00000000	     -2.39008837	      7.34960720	      3.90793750	     -2.27023059	      2.70908045	     11.90098903	     -0.07625192	      0.08091713	     -0.07940363	      0.76626474	      3.16759584	     -0.49636371	     -3.47939168	     -6.28050635	      4.93332239	      2.76582921	      0.59293869	     -0.36304463	     -1.77653560	     35.80516437	      0.00000000	     -0.00328743	     -0.07127083	     -0.01863050	      0.00000000	     -0.21652171	      0.00000000	     -6.33649191	    127.70874650	      0.00000000	      0.00242996	     -0.04329479	      0.00476781	      0.00000000	     -0.77228291	      0.00000000
      0.11600000	    324.19323459	    364.75471763	     95.47260884	    109.91118781	     14.36784898	     94.58186058	    316.73756445	    113.47157885	     17.15951408	      6.48821604	      4.58473453	      5.43513296	      2.90832805	    146.65503899	      0.49667892	     15.90007159	      5.55797936	      0.66593305	      0.89876869	    100.49713363	    904.32323961	     43.59531607	    298.74962378	    442.86772954	      3.89376570	   1213.07434340	    179.46294043	    138.97605721	      0.00000000	      0.00000000	      0.00000000	      0.02163431	      0.00000000	      2.78739532	      0.00000000	      0.00000000	      0.00000000	     -2.11431407	      7.47978076	      4.10849316	     -1.29324271	      3.13159379	     11.76025712	     -0.07862817	      0.08262862	     -0.07797101	      0.78027555	      3.22819594	     -0.50234465	     -3.55041882	     -6.39238653	      4.98708163	      2.81614970	      0.63996138	     -0.35633436	     -2.00764790	     36.69756372	      0.00000000	     -0.00337340	     -0.07132226	     -0.01853203	      0.00000000	     -0.23360497	      0.00000000	     -7.03019638	    128.50414640	      0.00000000	      0.00235243	     -0.04327383	      0.00488560	      0.00000000	     -0.81801634	      0.00000000
      0.12000000	    322.61890667	    370.88594474	     94.03944839	    108.41920285	     14.59270732	     95.74009091	    314.87562172	    116.16626424	     14.21077977	      6.48439119	      4.63394946	      5.41881560	      2.88642238	    148.37622557	      0.45217450	     18.47242678	      5.51936043	      0.64547276	      0.86123668	    104.81837481	    910.42578996	     43.31732310	    299.08659696	    437.68909554	      3.89594515	   1222.74285097	    180.97856100	    139.02643729	      0.00000000	      0.00000000	      0.00000000	      0.02064519	      0.00000000	      2.83390599	      0.00000000	      0.00000000	      0.00000000	     -1.78277391	      7.67630397	      4.25342823	     -0.27414312	      3.53986487	     11.48548019	     -0.08092562	      0.08408944	     -0.07666184	      0.79429412	      3.28820186	     -0.50696874	     -3.61442458	     -6.50105844	      4.97788848	      2.85925692	      0.68031741	     -0.39469625	     -2.25810694	     37.68876388	      0.00000000	     -0.00291365	     -0.07133898	     -0.01860539	      0.00000000	     -0.25176643	      0.00000000	     -7.73942800	    129.17434060	      0.00000000	      0.00262493	     -0.04326525	      0.00482852	      0.00000000	     -0.86290340	      0.00000000
      0.12400000	    321.20799621	    385.01069443	     90.99890310	    105.42055705	     14.96277038	     97.40204957	    312.87503820	    117.64361417	     12.98878397	      6.48144534	      4.75330205	      5.40105907	      2.87033234	    152.21000056	      0.45316656	     21.61085679	      5.48525206	      0.64121805	      0.86322593	    109.94462150	    922.32285252	     43.65095821	    302.60572571	    433.18426244	      3.89940758	   1231.09850751	    182.10173239	    139.06673307	      0.00000000	      0.00000000	      0.00000000	      0.02012917	      0.00000000	      2.92778950	      0.00000000	      0.00000000	      0.00000000	     -1.40672351	      7.81825222	      4.36286831	      0.77717065	      3.92808295	     11.07804159	     -0.08432310	      0.08627103	     -0.07570768	      0.81664365	      3.33474444	     -0.51295194	     -3.68512233	     -6.61000555	      5.02405246	      2.90615738	      0.72509463	     -0.39362068	     -2.51845612	     38.61450353	      0.00000000	     -0.00291781	     -0.07137612	     -0.01859982	      0.00000000	     -0.26986913	      0.00000000	     -8.46972206	    129.86293840	      0.00000000	      0.00259318	     -0.04325745	      0.00483757	      0.00000000	     -0.90758638	      0.00000000
      0.12800000	    319.98216867	    403.96221894	     86.89868831	    101.41763762	     15.43140011	     99.35424043	    310.74974882	    118.56329459	     12.99951805	      6.47953632	      4.91758527	      5.38206385	      2.86027721	    157.61269155	      0.45200334	     25.18027541	      5.45612111	      0.63617557	      0.86349155	    115.66018157	    937.87033903	     44.45015934	    308.20422919	    429.55151100	      3.90418428	   1238.63798405	    183.21833195	    139.09574949	      0.00000000	      0.00000000	      0.00000000	      0.01960673	      0.00000000	      3.04141707	      0.00000000	      0.00000000	      0.00000000	     -0.99110250	      7.93481572	      4.41339980	      1.84939882	      4.29143418	     10.54071937	     -0.08850334	      0.08890359	     -0.07495897	      0.84424411	      3.37360777	     -0.51984464	     -3.75937322	     -6.72005860	      5.09171248	      2.95470143	      0.77110490	     -0.37516499	     -2.78542864	     39.44960103	      0.00000000	     -0.00301179	     -0.07141352	     -0.01859193	      0.00000000	     -0.28758853	      0.00000000	     -9.21946619	    130.57389340	      0.00000000	      0.00243038	     -0.04325262	      0.00485446	      0.00000000	     -0.95188679	      0.00000000
      0.13200000	    318.95907598	    422.60589214	     82.54009318	     97.19742387	     15.88361966	    101.14844408	    308.51609559	    119.82997047	     13.05570536	      6.47882981	      5.08459065	      5.36208098	      2.85642139	    163.03855939	      0.43579879	     28.63400321	      5.43250680	      0.63033678	      0.85989347	    121.59045015	    953.52027968	     45.53415437	    313.72703445	    425.51152325	      3.91030170	   1245.59296275	    183.79107385	    139.11237880	      0.00000000	      0.00000000	      0.00000000	      0.01907545	      0.00000000	      3.11959682	      0.00000000	      0.00000000	      0.00000000	     -0.53957772	      8.07825193	      4.42742078	      2.92998068	      4.62549904	      9.87786439	     -0.09275114	      0.09124283	     -0.07422958	      0.87146782	      3.41121931	     -0.52642307	     -3.82975333	     -6.82666392	      5.13084751	      2.99996689	      0.81405337	     -0.38120455	     -3.06362902	     40.28206519	      0.00000000	     -0.00306148	     -0.07144898	     -0.01855007	      0.00000000	     -0.30542894	      0.00000000	     -9.97817468	    131.19783120	      0.00000000	      0.00246628	     -0.04323570	      0.00490385	      0.00000000	     -0.99477556	      0.00000000
      0.13600000	    318.15218894	    440.78722176	     78.62425216	     93.35525136	     16.34142501	    102.98869247	    306.19278360	    120.69698596	     13.11915494	      6.47949930	      5.25412546	      5.34141344	      2.85886875	    169.05865863	      0.43400683	     32.19476752	      5.41506821	      0.62497248	      0.86063654	    127.59896088	    968.66204629	     46.76080045	    319.18451393	    422.39385041	      3.91776918	   1251.49415354	    185.23618763	    139.11563276	      0.00000000	      0.00000000	      0.00000000	      0.01857594	      0.00000000	      3.21420393	      0.00000000	      0.00000000	      0.00000000	     -0.06290479	      8.20009443	      4.37146257	      4.00540746	      4.92500400	      9.09536533	     -0.09693447	      0.09362376	     -0.07366231	      0.89719103	      3.44881756	     -0.53403314	     -3.90084201	     -6.93070921	      5.18139303	      3.04384401	      0.85592885	     -0.37189875	     -3.34638111	     41.04042094	      0.00000000	     -0.00297121	     -0.07146348	     -0.01862960	      0.00000000	     -0.32274051	      0.00000000	    -10.74559058	    131.78521700	      0.00000000	      0.00238126	     -0.04323786	      0.00484564	      0.00000000	     -1.03635459	      0.00000000
      0.14000000	    317.57128032	    458.50485273	     74.58799132	     89.45560247	     16.77077965	    104.64120457	    303.80077124	    121.98174526	     13.18858030	      6.48172072	      5.42393558	      5.32040741	      2.86769425	    175.07964025	      0.47319207	     35.58608967	      5.40443512	      0.62177695	      0.87344096	    133.73164070	    983.87648230	     48.29151040	    324.38351416	    418.99202204	      3.92658840	   1256.75142237	    185.30645497	    139.10467255	      0.00000000	      0.00000000	      0.00000000	      0.01816603	      0.00000000	      3.26834801	      0.00000000	      0.00000000	      0.00000000	      0.43562732	      8.34207589	      4.28488018	      5.06157266	      5.18319643	      8.20062870	     -0.10110095	      0.09561670	     -0.07316351	      0.92212596	      3.48531641	     -0.54138454	     -3.96800181	     -7.03105922	      5.20594143	      3.08546945	      0.89557645	     -0.39001234	     -3.63190705	     41.73001361	      0.00000000	     -0.00302979	     -0.07149025	     -0.01856864	      0.00000000	     -0.33941984	      0.00000000	    -11.51544677	    132.31058620	      0.00000000	      0.00251990	     -0.04321248	      0.00491993	      0.00000000	     -1.07617597	      0.00000000
      0.14400000	    317.22305313	    475.72068446	     71.34714909	     86.26530420	     17.20641374	    106.41260493	    301.36306472	    122.54256619	     13.26342739	      6.48566492	      5.59706453	      5.29943936	      2.88294577	    181.95564288	      0.47737144	     39.15356960	      5.40106942	      0.61555174	      0.87299900	    139.74055957	    998.40728871	     49.91222683	    329.42661102	    417.02857582	      3.93675667	   1260.49656474	    186.62009344	    139.07883290	      0.00000000	      0.00000000	      0.00000000	      0.01767695	      0.00000000	      3.36116863	      0.00000000	      0.00000000	      0.00000000	      0.94410669	      8.43546867	      4.12299539	      6.08406643	      5.39231195	      7.20259654	     -0.10538673	      0.09757105	     -0.07264434	      0.94506899	      3.52095513	     -0.55040777	     -4.03724215	     -7.12785128	      5.26258262	      3.12607622	      0.93454439	     -0.37333889	     -3.91348265	     42.30418086	      0.00000000	     -0.00297771	     -0.07149134	     -0.01866427	      0.00000000	     -0.35494387	      0.00000000	    -12.28526203	    132.80190390	      0.00000000	      0.00238735	     -0.04321628	      0.00485248	      0.00000000	     -1.11424500	      0.00000000
      0.14800000	    317.11150553	    491.95271161	     67.97810299	     83.03828658	     17.59418466	    107.87889236	    298.90435919	    123.67979782	     13.34312477	      6.49149192	      5.76827032	      5.27890247	      2.90465981	    188.64956486	      0.48610953	     42.45072372	      5.40605669	      0.60981218	      0.87486287	    145.72329429	   1012.75069413	     51.88873756	    333.97501158	    414.64019154	      3.94826454	   1263.44826411	    186.59746456	    139.03764462	      0.00000000	      0.00000000	      0.00000000	      0.01722120	      0.00000000	      3.40081900	      0.00000000	      0.00000000	      0.00000000	      1.46361235	      8.55575103	      3.93745081	      7.05844782	      5.54459562	      6.11166836	     -0.10941089	      0.09902883	     -0.07234478	      0.96647592	      3.55375006	     -0.55866133	     -4.09935184	     -7.21683230	      5.28300995	      3.16289636	      0.97022440	     -0.39198074	     -4.19263905	     42.81365309	      0.00000000	     -0.00303724	     -0.07150112	     -0.01862058	      0.00000000	     -0.36960333	      0.00000000	    -13.04314399	    133.19168080	      0.00000000	      0.00253591	     -0.04319194	      0.00490555	      0.00000000	     -1.14982220	      0.00000000
      0.15200000	    317.23791768	    506.37741168	     65.09451428	     80.29821143	     17.94637244	    109.15741656	    296.45036065	    125.05976780	     13.42710839	      6.49934783	      5.93818411	      5.25919538	      2.93285036	    195.59768263	      0.51548977	     45.65566785	      5.43352464	      0.60755739	      0.89008753	    151.41375431	   1026.05380380	     54.07287234	    337.95307332	    413.40772398	      3.96109982	   1265.60100968	    186.93116546	    138.98085158	      0.00000000	      0.00000000	      0.00000000	      0.01689615	      0.00000000	      3.44073209	      0.00000000	      0.00000000	      0.00000000	      1.98600512	      8.67358943	      3.68008000	      7.97055181	      5.63354853	      4.93975601	     -0.11325468	      0.10011851	     -0.07214188	      0.98524885	      3.58648540	     -0.56711817	     -4.15762525	     -7.30080154	      5.28716054	      3.19588427	      1.00365360	     -0.40804033	     -4.45799853	     43.17597085	      0.00000000	     -0.00264286	     -0.07148042	     -0.01864390	      0.00000000	     -0.38258013	      0.00000000	    -13.78908366	    133.54806420	      0.00000000	      0.00266319	     -0.04317645	      0.00489599	      0.00000000	     -1.18336274	      0.00000000
      0.15600000	    317.60046826	    520.29726700	     62.69975651	     78.05593007	     18.27194551	    110.36708904	    294.02684577	    126.16679129	     13.51468431	      6.50936433	      6.11011241	      5.24071494	      2.96750410	    202.92023886	      0.52931245	     48.75059500	      5.48762498	      0.60226629	      0.89395045	    156.85700577	   1039.02827038	     56.49515200	    341.52967019	    412.66172075	      3.97524682	   1266.13400630	    186.93900989	    138.90842910	      0.00000000	      0.00000000	      0.00000000	      0.01648897	      0.00000000	      3.47778002	      0.00000000	      0.00000000	      0.00000000	      2.50225819	      8.76182656	      3.39368828	      8.80682389	      5.65533186	      3.70077513	     -0.11694460	      0.10088953	     -0.07213939	      1.00206378	      3.61503868	     -0.57619986	     -4.21335292	     -7.37623199	      5.30488307	      3.22564262	      1.03515681	     -0.42006072	     -4.71076866	     43.44246162	      0.00000000	     -0.00256486	     -0.07146085	     -0.01864941	      0.00000000	     -0.39421741	      0.00000000	    -14.50976944	    133.80833320	      0.00000000	      0.00276388	     -0.04315807	      0.00490524	      0.00000000	     -1.21423999	      0.00000000
      0.16000000	    318.19359888	    535.63336912	     61.41710076	     76.90136095	     18.64028931	    112.07162497	    291.65849686	    125.46690626	     13.60511456	      6.52165907	      6.28588274	      5.22385027	      3.00855633	    211.59287179	      0.54421582	     51.81108553	      5.57667450	      0.59657976	      0.89710321	    162.61440575	   1051.26532970	     59.00115244	    345.30285749	    413.04259166	      3.99070773	   1263.82376001	    186.66413957	    138.82060530	      0.00000000	      0.00000000	      0.00000000	      0.01608847	      0.00000000	      3.59539171	      0.00000000	      0.00000000	      0.00000000	      2.99506940	      8.73165740	      3.09595143	      9.55457024	      5.60960667	      2.41101923	     -0.12075959	      0.10190096	     -0.07268177	      1.01831205	      3.63818929	     -0.58879548	     -4.27713506	     -7.44661411	      5.42206968	      3.25932981	      1.06901900	     -0.35513431	     -4.94015938	     43.55001655	      0.00000000	     -0.00314807	     -0.07146123	     -0.01854547	      0.00000000	     -0.40385559	      0.00000000	    -15.20360370	    134.02749630	      0.00000000	      0.00229117	     -0.04314909	      0.00498092	      0.00000000	     -1.24288708	      0.00000000
      0.16400000	    319.00748959	    546.06971002	     59.54704858	     75.60347424	     18.96491914	    113.30472466	    289.36782646	    125.74142946	     13.69765664	      6.53633640	      6.43653668	      5.20898246	      3.05589005	    219.35711858	      0.55712992	     53.49396610	      5.61646620	      0.59070623	      0.89940697	    169.88141014	   1057.05042550	     61.91829646	    348.58568536	    413.44978328	      4.00743720	   1261.98385289	    186.40376789	    138.71788274	      0.00000000	      0.00000000	      0.00000000	      0.01569749	      0.00000000	      3.61991610	      0.00000000	      0.00000000	      0.00000000	      3.47951913	      8.78506593	      2.73956145	     10.20209464	      5.49891084	      1.08845741	     -0.12380332	      0.10253867	     -0.07474261	      1.03216755	      3.65764910	     -0.59990431	     -4.32504756	     -7.50643578	      5.43576381	      3.28204067	      1.09544501	     -0.36514630	     -5.15017663	     43.57080196	      0.00000000	     -0.00306544	     -0.07141678	     -0.01854769	      0.00000000	     -0.41207264	      0.00000000	    -15.85434945	    134.12874330	      0.00000000	      0.00238032	     -0.04312891	      0.00498842	      0.00000000	     -1.26852806	      0.00000000
      0.16800000	    320.02807134	    554.54914094	     57.98375921	     74.84865859	     19.29823114	    114.59860434	    287.17454678	    125.38618101	     13.79153173	      6.55348645	      6.57697932	      5.19648932	      3.10932959	    227.36048066	      0.56881659	     54.29119526	      5.60973516	      0.58437684	      0.90057348	    178.38947959	   1058.14968262	     65.07716907	    351.83708068	    414.52140224	      4.02543904	   1258.86215427	    186.32975180	    138.60104440	      0.00000000	      0.00000000	      0.00000000	      0.01531188	      0.00000000	      3.64541513	      0.00000000	      0.00000000	      0.00000000	      3.93674884	      8.81260956	      2.35423837	     10.73889928	      5.32713924	     -0.24874269	     -0.12649651	      0.10319639	     -0.07803503	      1.04464043	      3.67130604	     -0.61225250	     -4.36916983	     -7.55750181	      5.45401609	      3.30071163	      1.11898987	     -0.36837230	     -5.33391203	     43.47578755	      0.00000000	     -0.00299082	     -0.07135470	     -0.01858678	      0.00000000	     -0.41852459	      0.00000000	    -16.45720337	    134.13979720	      0.00000000	      0.00241664	     -0.04311439	      0.00496076	      0.00000000	     -1.29131193	      0.00000000
      0.17200000	    321.23759489	    561.53067327	     56.83322768	     74.58229458	     19.59932624	    115.76069546	    285.09537375	    125.07669633	     13.88601414	      6.57318170	      6.71751851	      5.18675069	      3.16864682	    235.45794291	      0.58065042	     54.54942583	      5.60773486	      0.57784136	      0.90149692	    187.01271248	   1057.17782638	     68.48460343	    354.67870864	    416.23672947	      4.04468950	   1254.79121599	    185.19477405	    138.47115247	      0.00000000	      0.00000000	      0.00000000	      0.01494201	      0.00000000	      3.66391856	      0.00000000	      0.00000000	      0.00000000	      4.36170880	      8.82253161	      1.95450119	     11.15608170	      5.09873593	     -1.58309971	     -0.12884163	      0.10352671	     -0.08187707	      1.05537633	      3.68110273	     -0.62488734	     -4.40940347	     -7.60120467	      5.46962911	      3.31764750	      1.14157269	     -0.37064536	     -5.48105649	     43.21154540	      0.00000000	     -0.00294665	     -0.07129015	     -0.01850009	      0.00000000	     -0.42260531	      0.00000000	    -17.01157485	    134.11582980	      0.00000000	      0.00245160	     -0.04308143	      0.00504854	      0.00000000	     -1.31164163	      0.00000000
      0.17600000	    322.61535517	    566.54713031	     56.37540116	     74.86200603	     19.81290449	    116.88567349	    283.14396839	    124.10881319	     13.98038924	      6.59547015	      6.86582860	      5.18015228	      3.23353263	    243.21221943	      0.59114443	     54.59004930	      5.62568633	      0.57044116	      0.90070519	    194.46153959	   1054.93350639	     72.15424914	    356.63005679	    418.19736609	      4.06515448	   1248.89819973	    185.29971128	    138.32953568	      0.00000000	      0.00000000	      0.00000000	      0.01457495	      0.00000000	      3.69668475	      0.00000000	      0.00000000	      0.00000000	      4.74664405	      8.79529362	      1.54523723	     11.44680996	      4.81901965	     -2.89764943	     -0.13076435	      0.10307403	     -0.08553585	      1.06540994	      3.67927252	     -0.63782544	     -4.44553002	     -7.63317341	      5.50140839	      3.32768842	      1.15850461	     -0.36008046	     -5.60749797	     42.92890584	      0.00000000	     -0.00302497	     -0.07119883	     -0.01856084	      0.00000000	     -0.42570592	      0.00000000	    -17.49178729	    133.91057720	      0.00000000	      0.00238040	     -0.04307463	      0.00497404	      0.00000000	     -1.32792868	      0.00000000
      0.18000000	    324.13824803	    568.06829431	     56.38768046	     75.37143574	     19.87801033	    118.16762754	    281.33077420	    122.98463791	     14.07396041	      6.62036503	      7.02491797	      5.17708027	      3.30357567	    249.71879798	      0.60282422	     54.51148378	      5.67382409	      0.56317972	      0.90057664	    199.74461023	   1051.46477894	     76.15111534	    357.28080071	    420.52825699	      4.08676942	   1242.76605744	    185.13720949	    138.17777458	      0.00000000	      0.00000000	      0.00000000	      0.01423301	      0.00000000	      3.70815260	      0.00000000	      0.00000000	      0.00000000	      5.09123028	      8.76367116	      1.11585389	     11.60668185	      4.49469131	     -4.17551892	     -0.13207810	      0.10134231	     -0.08849591	      1.07967315	      3.66786673	     -0.65133702	     -4.47615603	     -7.65779916	      5.51508424	      3.33414468	      1.17267050	     -0.35311087	     -5.69425507	     42.49909356	      0.00000000	     -0.00283275	     -0.07108354	     -0.01859654	      0.00000000	     -0.42650025	      0.00000000	    -17.90849371	    133.66010830	      0.00000000	      0.00233536	     -0.04306201	      0.00492205	      0.00000000	     -1.34134789	      0.00000000
      0.18400000	    325.78112501	    568.44344249	     56.78580667	     76.23425853	     19.89909358	    119.36134740	    279.66269483	    121.64556825	     14.16627158	      6.64783397	      7.18264124	      5.17791393	      3.37819961	    255.87036892	      0.61419278	     53.92549866	      5.72795337	      0.55525422	      0.89997245	    204.51324770	   1046.68524204	     80.24518483	    357.52478562	    422.81776712	      4.10946987	   1235.54347383	    183.60487783	    138.01767999	      0.00000000	      0.00000000	      0.00000000	      0.01390558	      0.00000000	      3.71353134	      0.00000000	      0.00000000	      0.00000000	      5.38896964	      8.70590850	      0.71123121	     11.63383286	      4.13369639	     -5.40004020	     -0.13301289	      0.09924134	     -0.09172296	      1.09322562	      3.64917085	     -0.66494422	     -4.50370999	     -7.67423612	      5.53768065	      3.33869541	      1.18519899	     -0.35067407	     -5.74443855	     41.96363057	      0.00000000	     -0.00312983	     -0.07097980	     -0.01848159	      0.00000000	     -0.42535073	      0.00000000	    -18.25205310	    133.33285870	      0.00000000	      0.00233029	     -0.04302346	      0.00502399	      0.00000000	     -1.35148529	      0.00000000
      0.18800000	    327.51718656	    568.56702996	     57.73124645	     77.83540641	     19.99997063	    119.46969116	    278.14301209	    121.86575649	     14.25694027	      6.67778870	      7.32443007	      5.18301127	      3.45666342	    263.17417188	      0.62528216	     52.50333889	      5.78234827	      0.54617331	      0.89878970	    210.42672914	   1040.46190015	     84.09766580	    358.19834702	    426.95600900	      4.13317135	   1226.85832777	    182.76137974	    137.85126079	      0.00000000	      0.00000000	      0.00000000	      0.01359350	      0.00000000	      3.70187751	      0.00000000	      0.00000000	      0.00000000	      5.64092548	      8.64787258	      0.28925300	     11.52869065	      3.74429038	     -6.55558035	     -0.13388459	      0.09787510	     -0.09619040	      1.09286029	      3.63839870	     -0.67577836	     -4.51994458	     -7.67234447	      5.53950293	      3.33253734	      1.19246443	     -0.35455311	     -5.76234974	     41.36467695	      0.00000000	     -0.00307231	     -0.07083247	     -0.01850088	      0.00000000	     -0.42268008	      0.00000000	    -18.51365868	    132.89917210	      0.00000000	      0.00236422	     -0.04300092	      0.00499794	      0.00000000	     -1.35801453	      0.00000000
      0.19200000	    329.31864470	    568.52213248	     59.09983813	     79.96276405	     20.14734254	    119.10722888	    276.77180991	    122.56241584	     14.34557037	      6.71007893	      7.45579931	      5.19269621	      3.53807670	    271.04867792	      0.63700124	     50.25783741	      5.84275426	      0.53648752	      0.89805094	    216.82327583	   1032.66752362	     87.82441240	    359.21279081	    432.01398905	      4.15775483	   1216.91706217	    181.21498583	    137.68067188	      0.00000000	      0.00000000	      0.00000000	      0.01330423	      0.00000000	      3.68736406	      0.00000000	      0.00000000	      0.00000000	      5.84290807	      8.56677835	     -0.11633492	     11.29344426	      3.33384727	     -7.62861891	     -0.13461938	      0.09694221	     -0.10160995	      1.08554047	      3.62905606	     -0.68577559	     -4.53077456	     -7.65828242	      5.54694650	      3.32195435	      1.19757330	     -0.35390110	     -5.74325646	     40.67369144	      0.00000000	     -0.00314550	     -0.07067608	     -0.01844797	      0.00000000	     -0.41823623	      0.00000000	    -18.69565913	    132.40249250	      0.00000000	      0.00236474	     -0.04296794	      0.00503887	      0.00000000	     -1.36145793	      0.00000000
      0.19600000	    331.15766600	    567.84061746	     60.75049551	     82.47988873	     20.33703239	    118.18586614	    275.54666166	    123.93185376	     14.43191494	      6.74449212	      7.57493455	      5.20724437	      3.62136899	    279.26585343	      0.64973401	     47.11023314	      5.90700212	      0.52658296	      0.89819822	    223.42768341	   1023.21743682	     91.40803035	    360.56143673	    437.92138982	      4.18308424	   1205.91060684	    179.58388615	    137.50814182	      0.00000000	      0.00000000	      0.00000000	      0.01304152	      0.00000000	      3.66311719	      0.00000000	      0.00000000	      0.00000000	      5.99745110	      8.47898871	     -0.50978995	     10.93153641	      2.90823982	     -8.60829391	     -0.13518981	      0.09642800	     -0.10794046	      1.07070867	      3.62101154	     -0.69437143	     -4.53344754	     -7.62980679	      5.54470011	      3.30399962	      1.19910197	     -0.35746349	     -5.69362066	     39.93809474	      0.00000000	     -0.00313927	     -0.07049580	     -0.01840315	      0.00000000	     -0.41258190	      0.00000000	    -18.79134916	    131.81255440	      0.00000000	      0.00239283	     -0.04293538	      0.00506019	      0.00000000	     -1.36169425	      0.00000000
      0.20000000	    333.00737176	    564.65192744	     62.71784583	     85.06129426	     20.43904450	    117.64756917	    274.46354416	    123.92511959	     14.51571685	      6.78075724	      7.69313212	      5.22686512	      3.70535252	    286.00287707	      0.66100374	     43.63312179	      5.97356589	      0.51612960	      0.89773800	    227.73627479	   1012.10894885	     94.98541408	    361.29798339	    443.29085487	      4.20899437	   1194.00525656	    178.67689946	    137.33589181	      0.00000000	      0.00000000	      0.00000000	      0.01279093	      0.00000000	      3.65552662	      0.00000000	      0.00000000	      0.00000000	      6.10190765	      8.35697304	     -0.87690851	     10.44741053	      2.47188196	     -9.48620659	     -0.13532151	      0.09524956	     -0.11379476	      1.06048210	      3.59779530	     -0.70408286	     -4.53458105	     -7.59370039	      5.56192907	      3.28172601	      1.19651794	     -0.34121822	     -5.62235567	     39.21700995	      0.00000000	     -0.00319701	     -0.07029302	     -0.01839631	      0.00000000	     -0.40643841	      0.00000000	    -18.79367133	    131.08946480	      0.00000000	      0.00226013	     -0.04291939	      0.00499802	      0.00000000	     -1.35858887	      0.00000000
      0.20400000	    334.84269548	    557.86805201	     64.67319671	     87.44306084	     20.45147378	    117.15317507	    273.51748426	    123.88521118	     14.59689454	      6.81855266	      7.80476904	      5.25167702	      3.78872446	    290.87351303	      0.67465884	     39.81757113	      6.04018932	      0.50715166	      0.89935825	    229.63122052	    999.47416710	     98.46339848	    361.36555215	    448.63087043	      4.23531091	   1182.75303928	    177.57743296	    137.16605509	      0.00000000	      0.00000000	      0.00000000	      0.01257640	      0.00000000	      3.62168923	      0.00000000	      0.00000000	      0.00000000	      6.16626728	      8.25599384	     -1.24505354	      9.84650701	      2.02789541	    -10.25597730	     -0.13498377	      0.09344350	     -0.11911546	      1.05301974	      3.56612010	     -0.71335710	     -4.53017769	     -7.55364961	      5.54358565	      3.25550765	      1.19143890	     -0.34943985	     -5.51779012	     38.42262597	      0.00000000	     -0.00297185	     -0.07005915	     -0.01840557	      0.00000000	     -0.39902291	      0.00000000	    -18.71814103	    130.34206010	      0.00000000	      0.00230768	     -0.04289378	      0.00495069	      0.00000000	     -1.35361565	      0.00000000
      0.20800000	    336.64103930	    550.43229991	     66.87771855	     90.01243797	     20.48439683	    116.81051701	    272.70311995	    123.26815569	     14.67542062	      6.85751769	      7.90826647	      5.28168017	      3.87014731	    295.38203980	      0.68834404	     35.49953485	      6.10572939	      0.49887269	      0.90141144	    230.55326494	    985.61589035	    101.73692761	    361.71158134	    454.41673173	      4.26184796	   1171.24151116	    175.27229106	    137.00060227	      0.00000000	      0.00000000	      0.00000000	      0.01238267	      0.00000000	      3.59804390	      0.00000000	      0.00000000	      0.00000000	      6.18538265	      8.12130348	     -1.58881714	      9.13541183	      1.57825329	    -10.91294597	     -0.13455766	      0.09188749	     -0.12470430	      1.04589762	      3.53126681	     -0.72351083	     -4.52804009	     -7.51251314	      5.54766514	      3.23169032	      1.18763483	     -0.34492846	     -5.37543970	     37.51478982	      0.00000000	     -0.00309977	     -0.06982804	     -0.01827371	      0.00000000	     -0.39004537	      0.00000000	    -18.57490493	    129.63286600	      0.00000000	      0.00225881	     -0.04284423	      0.00507558	      0.00000000	     -1.34780707	      0.00000000
      0.21200000	    338.38290341	    566.37477690	      9.17091682	     31.18782930	     18.20358014	    193.28035729	    272.01673614	      7.66871560	     14.75041208	      6.89723794	     10.81038485	      5.31666731	      3.94932831	    234.90942953	      0.66136147	     59.48272435	      7.84777077	      0.49380812	      0.88334516	    193.99245135	    970.96977534	    147.72560281	    411.87262102	    493.14059592	      4.28791353	   1019.50709881	    263.24018923	      0.00000000	      0.00000000	      0.00000000	      0.00000000	      0.01201826	      0.00000000	      4.52859061	      0.00000000	      0.00000000	      0.00000000	      6.16756792	      7.98923047	     -1.87892671	      8.32197514	      1.12402795	    -11.45400752	     -0.14852086	      0.04804805	     -0.10184796	      2.98921807	      2.29426850	     -1.22834049	     -6.00693790	    -10.77865971	      3.87744750	      4.49509951	      1.09829566	     -0.43505112	     -5.24190997	     36.80744708	      0.00000000	     -0.00325483	     -0.06956813	     -0.01823619	      0.00000000	     -0.38289152	      0.00000000	    -18.32461515	    128.67109620	      0.00000000	      0.00223446	     -0.04282076	      0.00501650	      0.00000000	     -1.33850826	      0.00000000
      0.21600000	    340.05159584	    565.50110922	      9.79234917	     33.84459706	     18.69695980	    192.00872286	    271.44975263	      7.71965983	     14.82367522	      6.93738223	     11.00322599	      5.35642967	      4.02308478	    242.27266902	      0.70908269	     55.00249308	      6.60383275	      0.50891052	      0.90123513	    199.55572086	    956.12386180	    151.53425189	    416.58993214	    502.47838277	      4.31433044	   1003.28434161	    259.73933605	      0.00000000	      0.00000000	      0.00000000	      0.00000000	      0.01191442	      0.00000000	      4.48495851	      0.00000000	      0.00000000	      0.00000000	      6.11643735	      7.86205123	     -2.18368007	      7.41522694	      0.66559907	    -11.87750067	     -0.15025444	      0.04937330	     -0.11077754	      2.91526752	      2.30916470	     -1.20572763	     -5.97280940	    -10.66872657	      3.84531895	      4.43445018	      1.09134331	     -0.44035908	     -5.07046149	     35.96082432	      0.00000000	     -0.00312203	     -0.06928196	     -0.01817427	      0.00000000	     -0.37412691	      0.00000000	    -18.02256099	    127.81995310	      0.00000000	      0.00225549	     -0.04278215	      0.00504353	      0.00000000	     -1.32980500	      0.00000000
      0.22000000	    341.63427378	    564.49723543	     10.22661185	     36.93445875	     19.40887429	    190.76361118	    270.99866293	      7.77121776	     14.89437097	      6.97754198	     11.40619337	      5.40039400	      4.09151493	    249.83304251	      0.69603023	     50.82544777	      6.33440937	      0.48742079	      0.88944734	    207.07753830	    941.59093046	    158.49655267	    417.59787325	    511.41959061	      4.34043574	    986.55051266	    256.28963790	      0.00000000	      0.00000000	      0.00000000	      0.00000000	      0.01171586	      0.00000000	      4.44795419	      0.00000000	      0.00000000	      0.00000000	      6.03278472	      7.72118503	     -2.45035181	      6.42512070	      0.20272376	    -12.18321165	     -0.15416379	      0.05052898	     -0.12132319	      2.84080521	      2.31717631	     -1.18127073	     -5.93773822	    -10.55329498	      3.82548272	      4.36914867	      1.08293852	     -0.44239051	     -4.89360024	     35.18941703	      0.00000000	     -0.00327711	     -0.06898348	     -0.01812168	      0.00000000	     -0.36604608	      0.00000000	    -17.64565634	    126.88824780	      0.00000000	      0.00224338	     -0.04274708	      0.00505168	      0.00000000	     -1.31991232	      0.00000000
      0.22400000	    343.12138450	    563.37318054	     10.36638935	     40.09543310	     20.29308111	    189.55585118	    270.65833768	      7.82510768	     14.96258090	      7.01736650	     12.00880677	      5.44785375	      4.15396951	    257.21652329	      0.66809630	     47.39091570	      6.35890828	      0.45392986	      0.87973409	    215.69848241	    927.76192255	    168.30503304	    415.64900204	    520.25069327	      4.36605516	    969.58246930	    253.13748540	      0.00000000	      0.00000000	      0.00000000	      0.00000000	      0.01155773	      0.00000000	      4.41734691	      0.00000000	      0.00000000	      0.00000000	      5.92221932	      7.58206482	     -2.68836292	      5.36227187	     -0.26539765	    -12.37258291	     -0.16011039	      0.05128502	     -0.13283109	      2.76427714	      2.32429145	     -1.15320429	     -5.89859144	    -10.42919178	      3.80394711	      4.29969043	      1.07334223	     -0.43638268	     -4.71279780	     34.49224143	      0.00000000	     -0.00316061	     -0.06866107	     -0.01804654	      0.00000000	     -0.35865976	      0.00000000	    -17.20213919	    125.89980790	      0.00000000	      0.00215824	     -0.04272101	      0.00501459	      0.00000000	     -1.30914064	      0.00000000
      0.22800000	    344.50672863	    562.14089537	     10.43745047	     43.04408488	     21.17109068	    188.39369621	    270.42341879	      7.89377315	     15.02840537	      7.05654643	     12.61481134	      5.49794233	      4.20995454	    264.01263568	      0.68091453	     44.18391159	      6.40309915	      0.45154796	      0.88048333	    223.25991939	    914.93510707	    177.92707391	    413.88155659	    529.70823095	      4.39108857	    953.16117948	    249.46447351	      0.00000000	      0.00000000	      0.00000000	      0.00000000	      0.01144179	      0.00000000	      4.38931440	      0.00000000	      0.00000000	      0.00000000	      5.78819877	      7.44579784	     -2.91894165	      4.23778169	     -0.74002971	    -12.44909057	     -0.16607328	      0.05199816	     -0.14387831	      2.68631041	      2.33632810	     -1.12411945	     -5.86046877	    -10.30633165	      3.77957434	      4.22956474	      1.06418643	     -0.44152515	     -4.51590426	     33.76848909	      0.00000000	     -0.00324920	     -0.06832614	     -0.01797539	      0.00000000	     -0.35089599	      0.00000000	    -16.71339741	    124.97744540	      0.00000000	      0.00215654	     -0.04268238	      0.00504498	      0.00000000	     -1.29866884	      0.00000000
      0.23200000	    345.78728300	    560.81404846	     11.15615374	     46.22613395	     22.01357623	    187.28274209	    270.28801367	      9.90352797	     15.09196073	      7.09482251	     13.12804992	      5.54969449	      4.25919049	    270.69049447	      0.69377583	     40.49989632	      6.44427947	      0.45388223	      0.88135789	    229.86241584	    903.27025470	    186.00643033	    412.46000051	    538.56754954	      4.41545668	    936.73701988	    246.16649256	      0.00000000	      0.00000000	      0.00000000	      0.00000000	      0.01134312	      0.00000000	      4.36119419	      0.00000000	      0.00000000	      0.00000000	      5.63428257	      7.31528157	     -3.11564464	      3.06312634	     -1.22282452	    -12.41870715	     -0.17122669	      0.05326514	     -0.15447799	      2.61193569	      2.33863569	     -1.09928429	     -5.82074744	    -10.17895173	      3.75561481	      4.15457092	      1.05325372	     -0.44164634	     -4.32473690	     33.17074856	      0.00000000	     -0.00319664	     -0.06797149	     -0.01790321	      0.00000000	     -0.34427435	      0.00000000	    -16.16548257	    123.98931320	      0.00000000	      0.00210641	     -0.04265528	      0.00501289	      0.00000000	     -1.28686696	      0.00000000
      0.23600000	    346.96296174	    559.40780626	     14.20093771	     50.92702543	     22.85775831	    186.22696714	    270.24537800	     18.10472697	     15.15337741	      7.13198880	     13.44517108	      5.60212739	      4.30159239	    279.39814612	      0.69678056	     35.38076813	      6.48096116	      0.43434451	      0.88176736	    236.26602462	    892.81686336	    191.10258076	    411.35599699	    547.80131761	      4.43911830	    921.11428301	    242.47849965	      0.00000000	      0.00000000	      0.00000000	      0.00000000	      0.01126114	      0.00000000	      4.33676705	      0.00000000	      0.00000000	      0.00000000	      5.46270398	      7.18395468	     -3.30694695	      1.85011495	     -1.71571212	    -12.29025903	     -0.17493034	      0.05628911	     -0.16527739	      2.54955757	      2.32142431	     -1.08884468	     -5.78621371	    -10.05874828	      3.73709747	      4.08116479	      1.04262403	     -0.44468318	     -4.12151557	     32.55922850	      0.00000000	     -0.00334929	     -0.06760766	     -0.01781879	      0.00000000	     -0.33724290	      0.00000000	    -15.58190154	    123.09420750	      0.00000000	      0.00207579	     -0.04261785	      0.00505006	      0.00000000	     -1.27498866	      0.00000000
      0.24000000	    348.03631711	    557.93856681	     17.27834250	     55.37227464	     23.63699134	    185.22812684	    270.28758742	     26.60798776	     15.21280020	      7.16789242	     13.71068311	      5.65433012	      4.33728988	    287.36220890	      0.74172691	     30.30937782	      6.51367870	      0.48868427	      0.89623022	    241.71502382	    883.58072572	    195.37564386	    410.53054595	    556.43536690	      4.46207461	    905.69243191	    239.26918402	      0.00000000	      0.00000000	      0.00000000	      0.00000000	      0.01123898	      0.00000000	      4.32021531	      0.00000000	      0.00000000	      0.00000000	      5.27830177	      7.06585324	     -3.47002654	      0.61096309	     -2.22074863	    -12.07528902	     -0.17811389	      0.05928456	     -0.17520854	      2.48820960	      2.30266941	     -1.07880053	     -5.75148161	     -9.93716115	      3.71600548	      4.00300100	      1.02927444	     -0.44573545	     -3.92694421	     32.09486379	      0.00000000	     -0.00333106	     -0.06722475	     -0.01775314	      0.00000000	     -0.33135154	      0.00000000	    -14.94532028	    122.14790750	      0.00000000	      0.00202083	     -0.04259422	      0.00500953	      0.00000000	     -1.26107087	      0.00000000
      0.24400000	    349.01219075	    556.42369289	     20.57306637	     59.72073264	     24.35621935	    184.28676469	    270.40520426	     35.06244772	     15.27038499	      7.20242875	     13.94314797	      5.70553429	      4.36650852	    294.84382822	      0.73287827	     25.65773260	      6.54179128	      0.47476081	      0.89072914	    246.25226949	    875.53813064	    199.07451376	    409.93503140	    565.36885077	      4.48436332	    891.12988648	    235.94315039	      0.00000000	      0.00000000	      0.00000000	      0.00000000	      0.01116875	      0.00000000	      4.31009150	      0.00000000	      0.00000000	      0.00000000	      5.08241497	      6.94683281	     -3.63236935	     -0.64157841	     -2.73993979	    -11.78733068	     -0.18099952	      0.06213247	     -0.18420752	      2.43010618	      2.28609276	     -1.07020364	     -5.72398443	     -9.82542382	      3.70442993	      3.92704573	      1.01516286	     -0.44712285	     -3.72364008	     31.64209768	      0.00000000	     -0.00355569	     -0.06683364	     -0.01769904	      0.00000000	     -0.32508138	      0.00000000	    -14.27455655	    121.29983120	      0.00000000	      0.00196409	     -0.04256548	      0.00501166	      0.00000000	     -1.24619794	      0.00000000
      0.24800000	    349.89733324	    554.88117325	     23.70669857	     63.76413715	     25.02347457	    183.40193906	    270.58694699	     44.26393118	     15.32630017	      7.23553565	     14.13393694	      5.75515678	      4.38955616	    301.66875123	      0.75095263	     21.06198830	      6.56498584	      0.48823813	      0.89917569	    250.42334661	    868.64146899	    202.21986445	    409.51226804	    573.69057881	      4.50605941	    877.26424863	    232.35540656	      0.00000000	      0.00000000	      0.00000000	      0.00000000	      0.01117246	      0.00000000	      4.29096446	      0.00000000	      0.00000000	      0.00000000	      4.88198753	      6.86006860	     -3.77088457	     -1.89420406	     -3.27495743	    -11.44105107	     -0.18349911	      0.06492644	     -0.19257919	      2.37216721	      2.27306416	     -1.06136520	     -5.69676001	     -9.71614213	      3.67539844	      3.84928469	      0.99815260	     -0.46112938	     -3.52417067	     31.31100715	      0.00000000	     -0.00362486	     -0.06643337	     -0.01758556	      0.00000000	     -0.31946275	      0.00000000	    -13.55715416	    120.45050910	      0.00000000	      0.00201129	     -0.04253140	      0.00504496	      0.00000000	     -1.22894323	      0.00000000
      0.25200000	    350.69999053	    553.32927323	     27.17786834	     67.81371776	     25.62368588	    182.57190657	    270.81945414	     53.01799739	     15.38072698	      7.26718640	     14.29395174	      5.80280709	      4.40680380	    308.13878997	      0.75186935	     17.09474762	      6.58326456	      0.48963854	      0.90134116	    253.86233628	    862.82464846	    204.88747378	    409.19737850	    582.40136633	      4.52726966	    864.11252913	    229.29574488	      0.00000000	      0.00000000	      0.00000000	      0.00000000	      0.01116900	      0.00000000	      4.29569566	      0.00000000	      0.00000000	      0.00000000	      4.67474014	      6.76240148	     -3.92003861	     -3.13322696	     -3.82669968	    -11.05169644	     -0.18575817	      0.06745905	     -0.19986455	      2.31861270	      2.26126060	     -1.05450201	     -5.67948399	     -9.61882288	      3.66789086	      3.77288436	      0.97961749	     -0.46133246	     -3.31732621	     31.01266780	      0.00000000	     -0.00382950	     -0.06602089	     -0.01753346	      0.00000000	     -0.31349153	      0.00000000	    -12.80350857	    119.69608430	      0.00000000	      0.00193571	     -0.04250803	      0.00503918	      0.00000000	     -1.20994778	      0.00000000
      0.25600000	    351.42945187	    551.78614375	     30.67295898	     71.67182277	     26.15501522	    181.79378522	    271.08720435	     61.52739681	     15.43386301	      7.29738393	     14.41498682	      5.84827046	      4.41864775	    313.92488527	      0.73518433	     13.49804278	      6.59648510	      0.46842083	      0.89075873	    256.84808881	    858.00783028	    207.07991887	    408.91938662	    590.42285645	      4.54812901	    851.48123981	    226.43936291	      0.00000000	      0.00000000	      0.00000000	      0.00000000	      0.01112982	      0.00000000	      4.31567713	      0.00000000	      0.00000000	      0.00000000	      4.46488932	      6.67333441	     -4.05169176	     -4.34490725	     -4.39491136	    -10.63491892	     -0.18768940	      0.06977748	     -0.20633062	      2.26906366	      2.24899719	     -1.04879512	     -5.66614704	     -9.52511595	      3.66782304	      3.69406918	      0.95848142	     -0.45210349	     -3.11331155	     30.85231412	      0.00000000	     -0.00396325	     -0.06560068	     -0.01745873	      0.00000000	     -0.30813584	      0.00000000	    -12.00177504	    118.93526490	      0.00000000	      0.00177653	     -0.04249273	      0.00500436	      0.00000000	     -1.18785962	      0.00000000
      0.26000000	    352.09560558	    550.26943449	     34.17583330	     75.55037998	     26.69241805	    181.06356317	    271.37259103	     71.60390981	     15.48592608	      7.32615566	     14.51750729	      5.89147528	      4.42550111	    319.86278387	      0.73351760	     10.16949242	      6.60467723	      0.46451843	      0.88992969	    260.32570893	    854.10103198	    209.19039813	    408.60347544	    599.04202859	      4.56879513	    839.96375345	    223.13377787	      0.00000000	      0.00000000	      0.00000000	      0.00000000	      0.01115310	      0.00000000	      4.32010833	      0.00000000	      0.00000000	      0.00000000	      4.25604213	      6.62163954	     -4.20347472	     -5.51587600	     -4.97816394	    -10.20683853	     -0.18966646	      0.07221382	     -0.21277577	      2.21684886	      2.24845195	     -1.04295676	     -5.65917335	     -9.44592778	      3.64460632	      3.61829946	      0.93410169	     -0.46548184	     -2.89671179	     30.69424681	      0.00000000	     -0.00397729	     -0.06517522	     -0.01733956	      0.00000000	     -0.30191935	      0.00000000	    -11.16478613	    118.30472820	      0.00000000	      0.00180902	     -0.04246177	      0.00506158	      0.00000000	     -1.16368671	      0.00000000
      0.26400000	    352.70854861	    548.79596378	     37.54717095	     79.28474651	     27.18636812	    180.37712326	    271.65606984	     81.30073495	     15.53715530	      7.35354925	     14.55302617	      5.93245559	      4.42779968	    324.72843051	      0.73207707	      7.85837352	      6.60784810	      0.46184052	      0.88966504	    264.20173077	    851.00692761	    210.71092337	    408.17313881	    606.90350816	      4.58946126	    828.61886823	    220.51121212	      0.00000000	      0.00000000	      0.00000000	      0.00000000	      0.01119983	      0.00000000	      4.34274288	      0.00000000	      0.00000000	      0.00000000	      4.04522122	      6.58056344	     -4.34344409	     -6.63364939	     -5.57412839	     -9.78407390	     -0.19111276	      0.07476510	     -0.21925779	      2.16679161	      2.24914837	     -1.03844364	     -5.65480937	     -9.36779552	      3.62841987	      3.53570964	      0.90519010	     -0.46970104	     -2.68411419	     30.73120685	      0.00000000	     -0.00390221	     -0.06473753	     -0.01729113	      0.00000000	     -0.29659491	      0.00000000	    -10.27227399	    117.61026340	      0.00000000	      0.00175855	     -0.04245374	      0.00499701	      0.00000000	     -1.13508739	      0.00000000
      0.26800000	    353.27829097	    547.38139994	     40.91847234	     83.06336122	     27.66059160	    179.72748416	    271.91631110	     90.39524795	     15.58781437	      7.37962863	     14.51477185	      5.97131594	      4.42598370	    328.57758057	      0.75580053	      7.24209946	      6.60614401	      0.50121562	      0.91027190	    268.89351628	    848.62332286	    211.65305415	    407.55233122	    614.98516931	      4.61024487	    818.11431969	    217.53385378	      0.00000000	      0.00000000	      0.00000000	      0.00000000	      0.01136179	      0.00000000	      4.37782235	      0.00000000	      0.00000000	      0.00000000	      3.83049129	      6.53613896	     -4.50220333	     -7.68720022	     -6.17981392	     -9.38353380	     -0.19203215	      0.07763397	     -0.22622384	      2.12018096	      2.25415264	     -1.03671569	     -5.66195730	     -9.30439669	      3.62968341	      3.45672962	      0.87414582	     -0.46784689	     -2.45578482	     30.77536738	      0.00000000	     -0.00416466	     -0.06430136	     -0.01720512	      0.00000000	     -0.29014064	      0.00000000	     -9.33916808	    117.03644640	      0.00000000	      0.00165751	     -0.04243473	      0.00502021	      0.00000000	     -1.10338340	      0.00000000
      0.27200000	    353.81452744	    546.04002485	     44.13964465	     86.82327259	     28.14954707	    179.10396507	    272.13038175	    100.39639866	     15.63819135	      7.40447078	     14.44739852	      6.00820365	      4.42049532	    332.16175441	      0.75663446	      7.03133168	      6.59958394	      0.50794438	      0.91495420	    274.41878997	    846.84522492	    212.56537924	    406.66714823	    622.56952835	      4.63138909	    807.87382093	    214.66087115	      0.00000000	      0.00000000	      0.00000000	      0.00000000	      0.01148372	      0.00000000	      4.41456774	      0.00000000	      0.00000000	      0.00000000	      3.61352534	      6.52525683	     -4.66142275	     -8.66744289	     -6.79168250	     -9.02198777	     -0.19296238	      0.08069656	     -0.23363943	      2.07161604	      2.26686323	     -1.03506874	     -5.67025449	     -9.24389783	      3.61591001	      3.37213294	      0.83736565	     -0.47121031	     -2.22189161	     30.98157926	      0.00000000	     -0.00411075	     -0.06385793	     -0.01711391	      0.00000000	     -0.28381892	      0.00000000	     -8.34952810	    116.42402580	      0.00000000	      0.00160187	     -0.04242375	      0.00500215	      0.00000000	     -1.06654801	      0.00000000
      0.27600000	    354.32653305	    544.78459807	     47.66063993	     90.78903999	     28.64417188	    178.49197393	    272.27398755	    110.68424098	     15.68859447	      7.42816174	     14.39656129	      6.04328682	      4.41177094	    336.23719037	      0.75387868	      6.95872633	      6.58841914	      0.51127049	      0.91642308	    280.04332838	    845.56668880	    213.87413971	    405.44733050	    630.34519927	      4.65305564	    798.15881913	    211.62595960	      0.00000000	      0.00000000	      0.00000000	      0.00000000	      0.01161570	      0.00000000	      4.46588259	      0.00000000	      0.00000000	      0.00000000	      3.39025158	      6.51779169	     -4.84498258	     -9.56745427	     -7.40577037	     -8.71556947	     -0.19442109	      0.08357139	     -0.24063261	      2.02552488	      2.28391292	     -1.03480240	     -5.68739406	     -9.19426270	      3.61357377	      3.28682814	      0.79626352	     -0.47274495	     -1.97033516	     31.23834311	      0.00000000	     -0.00434799	     -0.06341151	     -0.01703568	      0.00000000	     -0.27634401	      0.00000000	     -7.30900490	    115.87937270	      0.00000000	      0.00153215	     -0.04240985	      0.00501548	      0.00000000	     -1.02510466	      0.00000000
      0.28000000	    354.82308990	    543.62621172	     51.14203795	     94.85353275	     29.17638999	    177.90443165	    272.32175503	    122.06137422	     15.73934967	      7.45079399	     14.34542421	      6.07674137	      4.40021315	    340.54563322	      0.72975580	      6.91156410	      6.57269435	      0.48047713	      0.89596907	    286.47751437	    844.68266324	    215.53796713	    403.82777029	    637.63678267	      4.67544419	    788.49590010	    208.56475636	      0.00000000	      0.00000000	      0.00000000	      0.00000000	      0.01166830	      0.00000000	      4.51888578	      0.00000000	      0.00000000	      0.00000000	      3.16067947	      6.54211816	     -5.03467911	    -10.38243718	     -8.01784665	     -8.47929443	     -0.19628990	      0.08656406	     -0.24805318	      1.97693599	      2.30929139	     -1.03446406	     -5.70555333	     -9.14681710	      3.59798096	      3.19476357	      0.74888370	     -0.47628362	     -1.70476442	     31.66122874	      0.00000000	     -0.00426424	     -0.06295989	     -0.01694746	      0.00000000	     -0.26848821	      0.00000000	     -6.20719611	    115.28129820	      0.00000000	      0.00148346	     -0.04240272	      0.00499562	      0.00000000	     -0.97758902	      0.00000000
      0.28400000	    355.31246374	    542.57428049	     54.96224752	     99.20276433	     29.73568445	    177.07714557	    272.24758842	    133.59553914	     15.79079203	      7.47246301	     14.31980240	      6.10874154	      4.38620239	    345.56938682	      0.74214285	      6.88813494	      6.55259288	      0.51317231	      0.91324171	    293.17017697	    844.09060158	    217.78602666	    401.75007906	    645.06311115	      4.69865365	    779.67704482	    204.23071589	      0.00000000	      0.00000000	      0.00000000	      0.00000000	      0.01194637	      0.00000000	      4.60972753	      0.00000000	      0.00000000	      0.00000000	      2.92120435	      6.56792668	     -5.25165900	    -11.10962943	     -8.62354518	     -8.32655216	     -0.19887811	      0.08941676	     -0.25532447	      1.93268551	      2.33916376	     -1.03636301	     -5.73329731	     -9.11084035	      3.59515483	      3.08693960	      0.69718222	     -0.47600920	     -1.41443823	     32.14529272	      0.00000000	     -0.00453154	     -0.06250502	     -0.01686164	      0.00000000	     -0.25906604	      0.00000000	     -5.04823252	    114.72887830	      0.00000000	      0.00141229	     -0.04239087	      0.00501464	      0.00000000	     -0.92462547	      0.00000000
      0.28800000	    355.80240925	    541.63647320	     58.75853270	    103.75235666	     30.36558448	    176.02189654	    272.02506523	    146.39179237	     15.84326050	      7.49326479	     14.29666360	      6.13945619	      4.37006691	    351.03653935	      0.73603271	      6.85724441	      6.52812395	      0.51534275	      0.91189950	    301.04853702	    843.69217442	    220.53690621	    399.16428408	    652.13110622	      4.72288590	    771.97792163	    196.74886861	      0.00000000	      0.00000000	      0.00000000	      0.00000000	      0.01217755	      0.00000000	      4.80638515	      0.00000000	      0.00000000	      0.00000000	      2.67174759	      6.62889744	     -5.47984486	    -11.74826879	     -9.21845461	     -8.26855522	     -0.20203612	      0.09256802	     -0.26350173	      1.88770629	      2.38059297	     -1.03950429	     -5.77051793	     -9.09241340	      3.57440507	      2.92808934	      0.64028435	     -0.47649330	     -1.09999974	     32.80821125	      0.00000000	     -0.00442692	     -0.06204458	     -0.01677802	      0.00000000	     -0.24876559	      0.00000000	     -3.82552072	    114.09865640	      0.00000000	      0.00137180	     -0.04238640	      0.00499231	      0.00000000	     -0.86514378	      0.00000000
      0.29200000	    356.30021347	    540.81881712	     62.88728367	    108.63600437	     31.04230121	    174.56712497	    271.62791680	    159.12857504	     15.89708529	      7.51329260	     14.30820857	      6.16904579	      4.35209737	    357.34114018	      0.72925677	      6.82389089	      6.49944970	      0.51671569	      0.90956833	    309.31685965	    843.39476276	    224.07766555	    396.03079065	    659.12664555	      4.74822209	    764.45615173	    188.82714535	      0.00000000	      0.00000000	      0.00000000	      0.00000000	      0.01245359	      0.00000000	      5.01253170	      0.00000000	      0.00000000	      0.00000000	      2.40949906	      6.68885180	     -5.73605485	    -12.29948388	     -9.79818793	     -8.31382345	     -0.20612751	      0.09560707	     -0.27174708	      1.84468877	      2.42438194	     -1.04404260	     -5.81575242	     -9.08163928	      3.56933335	      2.76577917	      0.57869224	     -0.47247797	     -0.75183771	     33.54232812	      0.00000000	     -0.00472367	     -0.06157905	     -0.01668484	      0.00000000	     -0.23646503	      0.00000000	     -2.54389694	    113.49287900	      0.00000000	      0.00129795	     -0.04237503	      0.00501615	      0.00000000	     -0.80009643	      0.00000000
      0.29600000	    356.81276946	    540.12568479	     66.95500160	    113.78195471	     31.81725779	    172.24514909	    271.03055242	    172.74319397	     15.95257846	      7.53263365	     14.31926967	      6.19766118	      4.33251604	    364.18313466	      0.71790498	      6.78624663	      6.46662514	      0.50537025	      0.90114836	    319.10209018	    843.11304140	    228.19502258	    392.32263375	    665.39335711	      4.77474138	    756.57281161	    180.92548058	      0.00000000	      0.00000000	      0.00000000	      0.00000000	      0.01276013	      0.00000000	      5.21842768	      0.00000000	      0.00000000	      0.00000000	      2.13444907	      6.78759393	     -6.00391971	    -12.76598696	    -10.35844222	     -8.46777680	     -0.21090652	      0.09913739	     -0.28132176	      1.79592536	      2.47861948	     -1.04863113	     -5.86065044	     -9.07200539	      3.54363535	      2.59512481	      0.51021229	     -0.47351823	     -0.36761779	     34.47634820	      0.00000000	     -0.00463124	     -0.06110657	     -0.01661088	      0.00000000	     -0.22282211	      0.00000000	     -1.20253920	    112.77789520	      0.00000000	      0.00127405	     -0.04237226	      0.00498550	      0.00000000	     -0.72888834	      0.00000000
      0.30000000	    357.34666564	    539.56003955	     71.32866421	    119.27092055	     32.65434640	    169.72125857	    270.20867043	    186.31552034	     16.01001968	      7.55136505	     14.37489922	      6.22544195	      4.31149776	    371.99330562	      0.71308128	      6.74468179	      6.42981606	      0.51250176	      0.90187109	    329.29912418	    842.77032125	    233.30503273	    388.02802075	    671.73148759	      4.80256956	    748.55195313	    173.05198955	      0.00000000	      0.00000000	      0.00000000	      0.00000000	      0.01318372	      0.00000000	      5.41235639	      0.00000000	      0.00000000	      0.00000000	      1.84525638	      6.88157036	     -6.30239815	    -13.15162131	    -10.89505135	     -8.73244696	     -0.21686481	      0.10255180	     -0.29106165	      1.74846131	      2.53486393	     -1.05430646	     -5.90946374	     -9.06244067	      3.53634503	      2.43000781	      0.43832082	     -0.46708315	      0.06066495	     35.46642049	      0.00000000	     -0.00491363	     -0.06062690	     -0.01650040	      0.00000000	     -0.20662069	      0.00000000	      0.19173396	    112.09301630	      0.00000000	      0.00118643	     -0.04235772	      0.00502268	      0.00000000	     -0.65303283	      0.00000000
      0.30400000	    357.90827681	    539.12320422	     75.59115420	    125.02273285	     33.60663291	    166.59090654	    269.13990224	    200.95581047	     16.06965034	      7.56955021	     14.43423786	      6.25251615	      4.28914037	    380.41811919	      0.70786795	      6.69844584	      6.38908745	      0.52222983	      0.90320721	    341.09994926	    842.29994592	    239.11410455	    383.15290558	    677.50813094	      4.83166706	    740.02482012	    165.21139589	      0.00000000	      0.00000000	      0.00000000	      0.00000000	      0.01369608	      0.00000000	      5.59720630	      0.00000000	      0.00000000	      0.00000000	      1.54195839	      7.01392704	     -6.61235897	    -13.46086798	    -11.40402690	     -9.10630630	     -0.22370831	      0.10652369	     -0.30231260	      1.69434954	      2.60342552	     -1.05999041	     -5.95453808	     -9.04879474	      3.50757937	      2.25975374	      0.36118344	     -0.46429594	      0.53773040	     36.64603216	      0.00000000	     -0.00478327	     -0.06014055	     -0.01639156	      0.00000000	     -0.18847586	      0.00000000	      1.63318278	    111.30051200	      0.00000000	      0.00113622	     -0.04234684	      0.00502846	      0.00000000	     -0.57243468	      0.00000000
      0.30800000	    358.50386392	    538.81444418	     79.99859100	    131.04498033	     34.63639717	    163.32265934	    267.80457767	    215.57503848	     16.13165736	      7.58723388	     14.53197176	      6.27899780	      4.26548976	    389.68492090	      0.70237618	      6.64825390	      6.34456927	      0.53477265	      0.90499778	    353.43923426	    841.64642770	    245.93368128	    377.72325017	    683.15242769	      4.86204954	    731.12177705	    157.40892641	      0.00000000	      0.00000000	      0.00000000	      0.00000000	      0.01431398	      0.00000000	      5.76953392	      0.00000000	      0.00000000	      0.00000000	      1.22512077	      7.14614001	     -6.94273263	    -13.69836053	    -11.88158002	     -9.58426527	     -0.23183164	      0.11051052	     -0.31402410	      1.63977510	      2.67437903	     -1.06622569	     -5.99967264	     -9.03017439	      3.49259735	      2.08839581	      0.28062283	     -0.46201815	      1.06920020	     37.94306199	      0.00000000	     -0.00511599	     -0.05963762	     -0.01630711	      0.00000000	     -0.16776784	      0.00000000	      3.11289778	    110.46843520	      0.00000000	      0.00109388	     -0.04233363	      0.00503587	      0.00000000	     -0.48844374	      0.00000000
      0.31200000	    359.13959530	    535.19807054	     81.29644374	    137.17982525	     36.42323637	    160.70035665	    266.18655872	    226.08108147	     16.19616738	      7.60443726	     14.57086263	      6.30498457	      4.24047572	    395.89398706	      0.69396847	      6.59068770	      6.29601705	      0.55477456	      0.90668111	    358.64443277	    840.76670085	    255.07211228	    371.78631296	    686.70522492	      4.89368832	    722.80361207	    149.64891180	      0.00000000	      0.00000000	      0.00000000	      0.00000000	      0.01505456	      0.00000000	      5.95401382	      0.00000000	      0.00000000	      0.00000000	      0.89497319	      7.30888871	     -7.28504562	    -13.86845693	    -12.32414286	    -10.15793095	     -0.24082874	      0.11966974	     -0.34015678	      1.58519830	      2.74849766	     -1.07931372	     -6.04965141	     -9.02082819	      3.46139626	      1.91382287	      0.19849505	     -0.45562888	      1.66154123	     39.40521614	      0.00000000	     -0.00498930	     -0.05912706	     -0.01622037	      0.00000000	     -0.14457600	      0.00000000	      4.61902471	    109.54507990	      0.00000000	      0.00101485	     -0.04232137	      0.00501722	      0.00000000	     -0.40191606	      0.00000000
      0.31600000	    359.82201291	    522.51617990	     87.79654809	    141.46493499	     36.21184693	    159.85657705	    264.27426170	    237.18690859	     16.26322543	      7.62115269	     14.46998438	      6.33055263	      4.21417815	    397.82326425	      0.68666081	      6.53436347	      6.24437742	      0.55291439	      0.90642709	    358.24857917	    839.63036430	    257.04264686	    365.40961177	    686.00397445	      4.92651653	    716.93389586	    141.93875110	      0.00000000	      0.00000000	      0.00000000	      0.00000000	      0.01593642	      0.00000000	      6.14464875	      0.00000000	      0.00000000	      0.00000000	      0.55391346	      7.47266260	     -7.64111637	    -13.97494174	    -12.72838899	    -10.81614290	     -0.24599224	      0.11677239	     -0.33477162	      1.57332682	      2.75328018	     -1.08440888	     -6.11590708	     -9.03356562	      3.43933145	      1.74594848	      0.11388821	     -0.45429379	      2.31655194	     40.95669882	      0.00000000	     -0.00534465	     -0.05859744	     -0.01609832	      0.00000000	     -0.11854498	      0.00000000	      6.14265308	    108.60226680	      0.00000000	      0.00098384	     -0.04229631	      0.00505866	      0.00000000	     -0.31433817	      0.00000000
      0.32000000	    360.55737407	    508.62689718	     94.37131169	    145.67019697	     35.94081319	    158.75332208	    262.06159607	    248.45507490	     16.33282974	      7.63733956	     14.34234027	      6.35575822	      4.18636098	    399.25030035	      0.68018230	      6.47590537	      6.18914512	      0.56162106	      0.90996158	    357.72500588	    838.22176905	    258.68696622	    358.67894585	    683.87701805	      4.96048333	    710.65383905	    134.28534648	      0.00000000	      0.00000000	      0.00000000	      0.00000000	      0.01702458	      0.00000000	      6.31077066	      0.00000000	      0.00000000	      0.00000000	      0.20211189	      7.66788157	     -7.98700342	    -14.02090715	    -13.09109936	    -11.54568044	     -0.25133993	      0.11360413	     -0.32846002	      1.55979235	      2.75836289	     -1.08854964	     -6.17710289	     -9.03968099	      3.40024242	      1.57745359	      0.02788501	     -0.45842209	      3.04511244	     42.71643911	      0.00000000	     -0.00551432	     -0.05805175	     -0.01600386	      0.00000000	     -0.09004214	      0.00000000	      7.66454041	    107.51717070	      0.00000000	      0.00100937	     -0.04226977	      0.00508814	      0.00000000	     -0.22663584	      0.00000000
      0.32400000	    361.35215326	    494.21788900	    101.30681795	    150.07230663	     35.68203783	    157.56675472	    259.54922783	    259.58357801	     16.40489286	      7.65291670	     14.25767093	      6.38062726	      4.15686395	    401.52900834	      0.67055766	      6.42147891	      6.13041578	      0.55886636	      0.91040243	    356.86918355	    836.53948798	    260.93997289	    351.69229314	    682.23139013	      4.99549294	    704.29564696	    126.69848726	      0.00000000	      0.00000000	      0.00000000	      0.00000000	      0.01832361	      0.00000000	      6.48074150	      0.00000000	      0.00000000	      0.00000000	     -0.15635781	      7.85783751	     -8.36432554	    -14.00880487	    -13.40871849	    -12.33201413	     -0.25787747	      0.11002826	     -0.32123032	      1.54658513	      2.76190214	     -1.09217255	     -6.24112738	     -9.04585809	      3.37384608	      1.41098919	     -0.05395831	     -0.45231260	      3.83762584	     44.48893695	      0.00000000	     -0.00570787	     -0.05748876	     -0.01587219	      0.00000000	     -0.05872175	      0.00000000	      9.18512887	    106.48162070	      0.00000000	      0.00093386	     -0.04223504	      0.00512819	      0.00000000	     -0.14054700	      0.00000000
      0.32800000	    362.21277818	    477.76702164	    107.77442163	    154.28982641	     35.46232141	    156.46266301	    256.74554637	    269.54859446	     16.47925762	      7.66776010	     14.13302654	      6.40515273	      4.12550981	    402.38268294	      0.68427440	      6.65525966	      6.06839931	      0.60491370	      0.93476528	    353.90053542	    834.59666940	    262.87994226	    344.55324022	    679.25360795	      5.03152493	    697.93721106	    119.18827354	      0.00000000	      0.00000000	      0.00000000	      0.00000000	      0.02012454	      0.00000000	      6.65906564	      0.00000000	      0.00000000	      0.00000000	     -0.52229699	      8.06985822	     -8.73575753	    -13.94057842	    -13.67685978	    -13.16000520	     -0.26445290	      0.10701573	     -0.31515237	      1.53404591	      2.76224085	     -1.09628978	     -6.30248064	     -9.04878333	      3.33561507	      1.23973974	     -0.13117179	     -0.44077034	      4.70855351	     46.43597474	      0.00000000	     -0.00556549	     -0.05691008	     -0.01578580	      0.00000000	     -0.02511124	      0.00000000	     10.68039482	    105.33055290	      0.00000000	      0.00080209	     -0.04220437	      0.00510038	      0.00000000	     -0.05695973	      0.00000000
      0.33200000	    363.14543271	    460.34656860	    113.71710831	    158.30160719	     35.29965456	    155.57154762	    253.66727167	    277.53428477	     16.55570322	      7.68169550	     13.97667797	      6.42929071	      4.09214705	    401.73417581	      0.67035118	      8.31494866	      6.00271093	      0.60140641	      0.93160001	    350.16165158	    832.42051423	    264.52501911	    337.36371422	    675.68637931	      5.06844635	    691.40807497	    111.76753395	      0.00000000	      0.00000000	      0.00000000	      0.00000000	      0.02201035	      0.00000000	      6.79852976	      0.00000000	      0.00000000	      0.00000000	     -0.89207224	      8.27281336	     -9.10268543	    -13.81775477	    -13.89025107	    -14.01446972	     -0.27110825	      0.10470709	     -0.31047401	      1.52307941	      2.75514533	     -1.10097925	     -6.36061707	     -9.04209667	      3.31404945	      1.08005824	     -0.20679780	     -0.43610437	      5.64904194	     48.43922165	      0.00000000	     -0.00598072	     -0.05630047	     -0.01563125	      0.00000000	      0.01064506	      0.00000000	     12.14954014	    104.17948290	      0.00000000	      0.00073697	     -0.04215403	      0.00516265	      0.00000000	      0.02289460	      0.00000000
      0.33600000	    364.15592199	    440.35715543	    118.90284913	    161.86681391	     35.09013245	    154.72270199	    250.33934907	    284.43220459	     16.63395419	      7.69449523	     13.66829844	      6.45295411	      4.05668173	    397.26335225	      0.66004115	     12.85623291	      5.93357943	      0.60376512	      0.93532900	    346.45610296	    830.05128797	    263.80787375	    330.21714484	    671.05107606	      5.10619951	    685.25355837	    104.45099325	      0.00000000	      0.00000000	      0.00000000	      0.00000000	      0.02440641	      0.00000000	      6.93562756	      0.00000000	      0.00000000	      0.00000000	     -1.27159481	      8.51893562	     -9.46641624	    -13.64142367	    -14.04318643	    -14.88055145	     -0.27575988	      0.10378244	     -0.30759878	      1.50975784	      2.75587612	     -1.10849122	     -6.41278888	     -9.03319173	      3.25537996	      0.91858761	     -0.27827090	     -0.43474281	      6.66884329	     50.57912431	      0.00000000	     -0.00573082	     -0.05568254	     -0.01550436	      0.00000000	      0.04818614	      0.00000000	     13.57334008	    102.94553730	      0.00000000	      0.00070119	     -0.04210600	      0.00517359	      0.00000000	      0.09807501	      0.00000000
      0.34000000	    365.24940463	    420.14289843	    123.84289519	    165.19288869	     34.89215195	    153.88047629	    246.79405674	    289.35679150	     16.71368271	      7.70587362	     13.37267145	      6.47600717	      4.01911202	    392.06433160	      0.64699276	     18.71625770	      5.86155850	      0.60228045	      0.93710421	    342.62331525	    827.54116605	    262.88547007	    323.19353115	    666.37563863	      5.14470648	    678.64646946	     97.25568228	      0.00000000	      0.00000000	      0.00000000	      0.00000000	      0.02731953	      0.00000000	      7.04278453	      0.00000000	      0.00000000	      0.00000000	     -1.65272418	      8.74295142	     -9.82252042	    -13.41212889	    -14.13011740	    -15.74392944	     -0.28077019	      0.10308179	     -0.30462966	      1.49637734	      2.74720947	     -1.11511572	     -6.46269341	     -9.01508484	      3.22348925	      0.76916025	     -0.34517703	     -0.43444286	      7.75338285	     52.73996675	      0.00000000	     -0.00604434	     -0.05502887	     -0.01530809	      0.00000000	      0.08701231	      0.00000000	     14.95727577	    101.74219970	      0.00000000	      0.00067434	     -0.04203739	      0.00527067	      0.00000000	      0.16785797	      0.00000000
      0.34400000	    366.41954828	    337.21079422	    125.27380614	    152.63239795	     28.48582483	    127.24096214	    243.06850181	    198.39276304	     16.79458012	      7.71552063	     11.88795924	      6.49830894	      3.97995617	    322.09242446	      0.63228945	     43.44159854	      5.79444414	      0.54843358	      0.93255552	    266.74947749	    824.95161453	    233.35900956	    316.35532115	    591.82925429	      5.18411720	    876.36636651	     83.46738993	      0.00000000	    140.03986947	      0.00000000	      0.00000000	      0.03086092	      0.00000000	      5.43287296	      0.00000000	      0.00000000	      0.00000000	     -2.03901059	      8.97695322	    -10.14806921	    -13.12973683	    -14.14601016	    -16.59097111	     -0.25192291	      0.07026068	     -0.23241234	      1.19410845	      2.05928404	     -0.91413549	     -5.49627161	     -6.98718469	      5.39464535	      0.49859648	     -0.38535497	     -0.41275994	      8.92602020	     55.08534876	      0.00000000	     -0.00621847	     -0.05434935	     -0.01521140	      0.00000000	      0.12690398	      0.00000000	     16.26937753	    100.40357460	      0.00000000	      0.00060528	     -0.04197263	      0.00529340	      0.00000000	      0.23130676	      0.00000000
      0.34800000	    367.68632818	    317.72954524	    129.96969212	    155.88723785	     28.42279654	    126.72145937	    239.20664637	    203.63149393	     16.87610925	      7.72294085	     11.72036737	      6.51948505	      3.93856150	    318.61476180	      0.60679830	     49.35965848	      5.72106792	      0.52983270	      0.93110714	    263.42321424	    822.35754129	    233.45819614	    309.75398288	    588.91701238	      5.22400845	    870.13097034	     75.18452870	      0.00000000	    140.31840886	      0.00000000	      0.00000000	      0.03527017	      0.00000000	      5.61888502	      0.00000000	      0.00000000	      0.00000000	     -2.42742846	      9.20508957	    -10.48497496	    -12.79335316	    -14.08631882	    -17.40882531	     -0.25833784	      0.06960746	     -0.22941768	      1.18524427	      2.06491847	     -0.92195807	     -5.55213134	     -6.99411768	      5.37356617	      0.33308812	     -0.43485352	     -0.40287393	     10.15302235	     57.40254527	      0.00000000	     -0.00631609	     -0.05364911	     -0.01508011	      0.00000000	      0.16691170	      0.00000000	     17.53524595	     99.13971568	      0.00000000	      0.00047221	     -0.04189847	      0.00531771	      0.00000000	      0.28827255	      0.00000000
      0.35200000	    369.02689391	    297.15796020	    134.65473577	    158.92046932	     28.30518910	    125.97737700	    235.25202355	    208.38547924	     16.95788058	      7.72769388	     11.54886959	      6.53924407	      3.89567216	    314.75946232	      0.60876682	     55.57620455	      5.65328651	      0.54517162	      0.93991662	    259.10519216	    819.83766108	    232.91557671	    303.42328961	    586.04730638	      5.26450882	    863.84415872	     66.76449056	      0.00000000	    140.60526521	      0.00000000	      0.00000000	      0.04082751	      0.00000000	      5.78697444	      0.00000000	      0.00000000	      0.00000000	     -2.82075306	      9.44586501	    -10.80880786	    -12.40131946	    -13.94683449	    -18.18522855	     -0.26467764	      0.06892637	     -0.22534234	      1.17393391	      2.07229823	     -0.92947102	     -5.60132988	     -6.99429684	      5.33883946	      0.17271465	     -0.47926206	     -0.39837138	     11.43988607	     59.75084455	      0.00000000	     -0.00628380	     -0.05293161	     -0.01490325	      0.00000000	      0.20648569	      0.00000000	     18.74160976	     97.88795140	      0.00000000	      0.00039231	     -0.04181165	      0.00538706	      0.00000000	      0.33827908	      0.00000000
      0.35600000	    370.44676586	    276.10697289	    139.31879550	    161.76080799	     28.15802544	    125.08761464	    231.25023784	    212.19608442	     17.03940209	      7.72924445	     11.39805510	      6.55714004	      3.85173015	    310.96818931	      0.56537747	     62.29550849	      5.60462083	      0.48723220	      0.93883153	    253.96441603	    817.47827691	    232.21643283	    297.38945359	    583.84055134	      5.30557347	    857.38968053	     58.45713837	      0.00000000	    140.90101395	      0.00000000	      0.00000000	      0.04757416	      0.00000000	      5.94946648	      0.00000000	      0.00000000	      0.00000000	     -3.21478836	      9.67804018	    -11.12551665	    -11.95137421	    -13.72381075	    -18.90795004	     -0.27133591	      0.06809446	     -0.22023350	      1.16121868	      2.07679705	     -0.93608489	     -5.64308625	     -6.98337922	      5.30899302	      0.01623801	     -0.51355402	     -0.38742243	     12.77803249	     62.10530689	      0.00000000	     -0.00619864	     -0.05219408	     -0.01473288	      0.00000000	      0.24487957	      0.00000000	     19.88941999	     96.66891466	      0.00000000	      0.00023318	     -0.04171620	      0.00545208	      0.00000000	      0.38116296	      0.00000000
      0.36000000	    369.29721137	    256.19671196	    143.07996712	    163.41823568	     27.87914150	    123.85286822	    227.24716575	    214.49149352	     17.12014044	      7.72701729	     11.12933210	      6.57260318	      3.80728707	    307.86529874	      0.62987232	     68.08264573	      7.92219000	      0.57170231	      0.96812561	    247.24387950	    815.36982280	    228.51195644	    291.67312397	    580.94457744	      5.34716077	    850.91719501	     50.36693677	      0.00000000	    141.20629794	      0.00000000	      0.00000000	      0.05623217	      0.00000000	      6.08638555	      0.00000000	      0.00000000	      0.00000000	     -3.60384740	      9.87921675	    -11.40806771	    -11.44113032	    -13.41434469	    -19.56430103	     -0.27579939	      0.06837902	     -0.21368475	      1.14319347	      2.08224031	     -0.94246703	     -5.67606639	     -6.95533953	      5.30692980	     -0.13344903	     -0.54319200	     -0.38433940	     14.17354132	     64.51525383	      0.00000000	     -0.00669374	     -0.05141373	     -0.01455911	      0.00000000	      0.28166534	      0.00000000	     20.96487083	     95.42808902	      0.00000000	      0.00015267	     -0.04161652	      0.00552448	      0.00000000	      0.41662682	      0.00000000
      0.36400000	    368.50379238	    234.19341937	    146.51713683	    164.65345159	     27.51469299	    122.39830563	    223.28850677	    215.89525704	     17.19951220	      7.72041407	     10.80128549	      6.58491088	      3.76299583	    303.57491498	      0.57550803	     72.64707364	     12.50521806	      0.52054808	      0.95349210	    240.12517848	    813.60458424	    223.25813858	    286.29301203	    577.72810669	      5.38919317	    844.28133850	     42.76915728	      0.00000000	    141.52182938	      0.00000000	      0.00000000	      0.06607764	      0.00000000	      6.19135305	      0.00000000	      0.00000000	      0.00000000	     -4.00141225	     10.11458914	    -11.66595382	    -10.86883673	    -13.01670299	    -20.14120470	     -0.27870643	      0.06920611	     -0.20669714	      1.12069526	      2.09552613	     -0.95055306	     -5.69897682	     -6.92273548	      5.26565638	     -0.27092488	     -0.56782845	     -0.38677494	     15.62315322	     66.97960113	      0.00000000	     -0.00665277	     -0.05063779	     -0.01438809	      0.00000000	      0.31634022	      0.00000000	     21.96320156	     94.16066392	      0.00000000	      0.00012685	     -0.04151057	      0.00562003	      0.00000000	      0.44471459	      0.00000000
      0.36800000	    366.89972750	    212.79991201	    149.61797632	    165.39035506	     27.12019729	    120.85008361	    219.41948820	    215.96768611	     17.27687411	      7.70882259	     10.46996870	      6.59316431	      3.71959325	    300.11901735	      0.61368971	     77.33839742	     18.19470626	      0.55019516	      0.97896286	    232.18478002	    812.27392403	    217.32493498	    281.26837920	    576.12685802	      5.43159254	    837.68466204	     35.80979253	      0.00000000	    141.84833921	      0.00000000	      0.00000000	      0.07857968	      0.00000000	      6.30146678	      0.00000000	      0.00000000	      0.00000000	     -4.39111731	     10.31370044	    -11.93418241	    -10.23409093	    -12.53048324	    -20.62561838	     -0.28118079	      0.07041560	     -0.19863913	      1.09642055	      2.10608837	     -0.95843722	     -5.71528243	     -6.87794845	      5.24943526	     -0.39984824	     -0.57881708	     -0.37370322	     17.08253575	     69.33235320	      0.00000000	     -0.00665116	     -0.04984822	     -0.01421571	      0.00000000	      0.34770077	      0.00000000	     22.92036559	     93.02617045	      0.00000000	     -0.00009382	     -0.04139713	      0.00568865	      0.00000000	      0.46652493	      0.00000000
      0.37200000	    366.01019769	    190.26218731	    152.73124343	    165.98333546	     26.67369871	    119.11245970	    215.68482583	    215.21949038	     17.35151774	      7.69160050	     10.15592623	      6.59629836	      3.67786157	    296.20097890	      0.54227185	     82.13934158	     24.07516107	      0.48061688	      0.96275683	    223.47895652	    811.46548296	    211.31206269	    276.62134122	    575.13069928	      5.47425278	    830.59071018	     29.54936175	      0.00000000	    142.18659950	      0.00000000	      0.00000000	      0.09280910	      0.00000000	      6.37429849	      0.00000000	      0.00000000	      0.00000000	     -4.78332743	     10.52277224	    -12.18146652	     -9.53822543	    -11.95677958	    -21.00463055	     -0.28333225	      0.07139673	     -0.18950795	      1.06947378	      2.11782924	     -0.96637624	     -5.71997781	     -6.82339903	      5.21483137	     -0.51485682	     -0.58857925	     -0.37226057	     18.56886171	     71.67868943	      0.00000000	     -0.00653692	     -0.04905769	     -0.01403219	      0.00000000	      0.37599819	      0.00000000	     23.81054455	     91.91239907	      0.00000000	     -0.00019339	     -0.04128341	      0.00577611	      0.00000000	      0.48213627	      0.00000000
      0.37600000	    365.15135456	    167.83274779	    155.70276052	    166.28521789	     26.18960595	    117.25077733	    212.12853498	    213.35572096	     17.42264966	      7.66804007	      9.85759008	      6.59316595	      3.63860345	    292.57583126	      0.53964012	     87.18198041	     30.17784642	      0.47198950	      0.96926144	    213.91135512	    811.26006248	    205.15277933	    272.37877463	    575.20367205	      5.51704286	    823.03349698	     24.04836386	      0.00000000	    142.53737117	      0.00000000	      0.00000000	      0.10984419	      0.00000000	      6.42344470	      0.00000000	      0.00000000	      0.00000000	     -5.17034305	     10.71254363	    -12.41319684	     -8.78441659	    -11.29850319	    -21.26507736	     -0.28519695	      0.07229340	     -0.17919250	      1.04045500	      2.12665866	     -0.97379531	     -5.71360549	     -6.75496965	      5.18908661	     -0.61577544	     -0.59179754	     -0.36803330	     20.06206640	     73.96659658	      0.00000000	     -0.00646240	     -0.04826555	     -0.01384069	      0.00000000	      0.40099731	      0.00000000	     24.64509818	     90.86372252	      0.00000000	     -0.00033834	     -0.04116435	      0.00587834	      0.00000000	      0.49260220	      0.00000000
      0.38000000	    364.50363789	    145.42490780	    158.58447315	    166.36304354	     25.66734243	    115.28459784	    208.78912531	    210.50097593	     17.48937242	      7.63731807	      9.57395360	      6.58266514	      3.60262877	    289.16229542	      0.60122773	     92.37688051	     36.40871410	      0.51616698	      0.99724490	    203.51275459	    811.72831791	    198.87873225	    268.57364301	    576.26199038	      5.55980012	    814.91017206	     19.37284596	      0.00000000	    142.90140130	      0.00000000	      0.00000000	      0.12979427	      0.00000000	      6.45530427	      0.00000000	      0.00000000	      0.00000000	     -5.55220368	     10.88666941	    -12.62407239	     -7.97774255	    -10.56073044	    -21.39310975	     -0.28667275	      0.07307852	     -0.16776825	      1.00928867	      2.13343737	     -0.98100714	     -5.69566023	     -6.67335897	      5.16833247	     -0.70767837	     -0.59008906	     -0.36469853	     21.56739078	     76.24160809	      0.00000000	     -0.00642550	     -0.04747735	     -0.01371608	      0.00000000	      0.42326059	      0.00000000	     25.41027460	     89.82635946	      0.00000000	     -0.00048645	     -0.04105557	      0.00592385	      0.00000000	      0.49867728	      0.00000000
      0.38400000	    364.17220495	    123.08189430	    161.43065424	    166.29152479	     25.11356801	    113.26015043	    205.69852145	    206.80791339	     17.55065294	      7.59844985	      9.30635703	      6.56374809	      3.57074057	    286.02371245	      0.53679317	     97.68122925	     42.70260428	      0.45195864	      0.98232724	    192.33679885	    812.92731523	    192.54389700	    265.24562590	    578.29325023	      5.60232587	    806.19072336	     15.44190390	      0.00000000	    143.27939076	      0.00000000	      0.00000000	      0.15193877	      0.00000000	      6.46269271	      0.00000000	      0.00000000	      0.00000000	     -5.92788268	     11.04566993	    -12.80986445	     -7.12540508	     -9.75086380	    -21.37408817	     -0.28772847	      0.07376058	     -0.15535083	      0.97620490	      2.13886804	     -0.98840026	     -5.66672592	     -6.58004470	      5.15195670	     -0.78667761	     -0.58689934	     -0.36479171	     23.06882441	     78.46855109	      0.00000000	     -0.00646137	     -0.04670129	     -0.01359627	      0.00000000	      0.44320898	      0.00000000	     26.11402956	     88.82680911	      0.00000000	     -0.00060205	     -0.04095056	      0.00597499	      0.00000000	      0.50171488	      0.00000000
      0.38800000	    362.27772842	    103.75533908	    163.68976956	    165.53828812	     24.55373728	    111.25931325	    202.87353062	    201.53571731	     17.60527743	      7.55026584	      9.04587579	      6.53517896	      3.54372603	    284.56623555	      0.54056529	    103.38460546	     49.16959646	      0.44312004	      0.98882707	    180.01018139	    814.89702384	    185.75066663	    262.44098760	    581.68355763	      5.64437960	    797.00950792	     12.22052874	      0.00000000	    143.67185556	      0.00000000	      0.00000000	      0.17710981	      0.00000000	      6.46704032	      0.00000000	      0.00000000	      0.00000000	     -6.27678623	     11.12718274	    -12.96982442	     -6.23720193	     -8.87856713	    -21.19302935	     -0.28838045	      0.07478700	     -0.14162219	      0.94212836	      2.13101488	     -0.99330554	     -5.62511049	     -6.46084198	      5.20157177	     -0.86227483	     -0.57273627	     -0.34992906	     24.55842790	     80.64228419	      0.00000000	     -0.00706343	     -0.04591577	     -0.01357487	      0.00000000	      0.46168840	      0.00000000	     26.75695235	     87.86155871	      0.00000000	     -0.00091245	     -0.04085685	      0.00592399	      0.00000000	      0.50301976	      0.00000000
      0.39200000	    308.02678108	    165.49310400	    130.67299781	    140.03048584	     26.65237367	    113.60113910	    200.36535531	    217.54043521	     17.65163357	      7.49143043	      9.52371130	      6.49511605	      3.52203356	    314.86381052	      0.61109034	    116.55904314	     56.25805103	      0.47083579	      1.00080001	    188.15439261	    817.66164744	    193.55891709	    260.21888277	    556.58468751	      5.68548529	    784.82839720	      7.93387160	      0.00000000	    144.07907794	      0.00000000	      0.00000000	      0.20468685	      0.00000000	      5.54944290	     53.52882934	      0.00000000	      0.00000000	     -6.64715388	     11.29706236	    -13.11240025	     -5.32608114	     -7.95547672	    -20.83573106	     -0.31512046	      0.08879229	     -0.14456440	      1.05935030	      1.77018529	     -0.86629870	     -5.53012198	     -6.28829086	      5.18531392	     -0.23739722	     -0.39123260	     -0.31543925	     26.00339210	     82.67743088	      0.00000000	     -0.00675229	     -0.04522328	     -0.01338007	      0.00000000	      0.47930916	      0.00000000	     27.36539024	     87.00788542	      0.00000000	     -0.00092207	     -0.04074857	      0.00610028	      0.00000000	      0.50441428	      0.00000000
      0.39600000	    305.41359750	    150.15733979	    131.02465622	    138.25382838	     26.33213478	    112.38375442	    198.07915593	    214.35153714	     17.68826384	      7.42053118	      9.37414210	      6.44061934	      3.50698706	    314.60242198	      0.57142046	    122.47010343	     62.17657441	      0.42375644	      1.00105569	    177.67062686	    821.21176431	    188.60081717	    258.62720983	    559.60482996	      5.72566068	    774.48463561	      6.12927505	      0.00000000	    144.50012280	      0.00000000	      0.00000000	      0.23518193	      0.00000000	      5.43879519	     58.65830748	      0.00000000	      0.00000000	     -6.99746868	     11.42512115	    -13.24198226	     -4.40842646	     -6.99473044	    -20.29022830	     -0.31756761	      0.09120374	     -0.13211295	      1.03522161	      1.74968600	     -0.86303887	     -5.47796674	     -6.17820759	      5.17015946	     -0.21847712	     -0.37057257	     -0.31318307	     27.41649631	     84.63747429	      0.00000000	     -0.00665910	     -0.04456475	     -0.01331334	      0.00000000	      0.49772113	      0.00000000	     27.92105391	     86.19509421	      0.00000000	     -0.00103348	     -0.04066942	      0.00612497	      0.00000000	      0.50688091	      0.00000000
      0.40000000	    303.10476025	    137.13870671	    131.23414228	    136.60324132	     26.15104089	    111.87825399	    195.93369566	    211.76078053	     17.71285516	      7.33630865	      9.27724790	      6.36712395	      3.49904977	    315.81750704	      0.62407348	    128.43022938	     67.63955169	      0.45204288	      1.01022100	    168.16101162	    825.52127989	    184.34799709	    257.73111853	    564.34513898	      5.76434375	    760.03963869	      4.75270537	      0.00000000	    142.50084248	      0.00000000	      0.00000000	      0.26819703	      0.00000000	      5.31768267	     64.39894136	      0.00000000	      0.00000000	     -7.32803110	     11.52224327	    -13.33791952	     -3.50380930	     -6.01059849	    -19.54789962	     -0.32064576	      0.09453960	     -0.12055971	      1.01616591	      1.72923745	     -0.86177357	     -5.43412499	     -6.08787061	      5.13889714	     -0.18004393	     -0.35513787	     -0.31658861	     28.77525436	     86.47073609	      0.00000000	     -0.00690400	     -0.04394631	     -0.01318417	      0.00000000	      0.51805402	      0.00000000	     28.44176788	     85.46859651	      0.00000000	     -0.00106185	     -0.04059563	      0.00621320	      0.00000000	      0.51205011	      0.00000000
      0.40400000	    303.00856531	    125.15696267	    131.80056293	    135.87512969	     26.25168286	    112.71387258	    193.91725410	    211.86916575	     17.72276226	      7.23800791	      9.28679589	      6.26790831	      3.49894418	    318.59074261	      0.63661453	    134.39409034	     72.35192406	      0.44992169	      1.01554868	    161.70058519	    830.53417149	    182.16457616	    257.59133890	    572.02493531	      5.80106411	    738.46873873	      3.74542954	      0.00000000	    135.89250054	      0.00000000	      0.00000000	      0.30354919	      0.00000000	      5.26240156	     71.36059314	      0.00000000	      0.00000000	     -7.65227901	     11.63692835	    -13.42286251	     -2.63419314	     -5.01835411	    -18.60401058	     -0.32579473	      0.09926651	     -0.11173988	      1.00864483	      1.72250339	     -0.86760978	     -5.41311744	     -6.05359119	      5.00679310	     -0.12959125	     -0.32847544	     -0.30255109	     30.10213740	     88.26107105	      0.00000000	     -0.00660003	     -0.04343710	     -0.01324678	      0.00000000	      0.54234481	      0.00000000	     28.90093727	     84.73908825	      0.00000000	     -0.00130374	     -0.04054467	      0.00616103	      0.00000000	      0.52070301	      0.00000000
      0.40800000	    303.69670332	    113.61543056	    132.52779486	    135.39269493	     26.40295111	    114.04197209	    192.21311232	    212.17485010	     17.71493983	      7.12583170	      9.32623932	      6.13438060	      3.50745978	    321.89497444	      0.65125845	    140.25666934	     76.62906788	      0.45018062	      1.02078156	    155.44209241	    836.16384778	    180.04518392	    258.26038930	    580.54656879	      5.83529765	    717.16707081	      2.97525146	      0.00000000	    129.71833680	      0.00000000	      0.00000000	      0.34099176	      0.00000000	      5.18318458	     79.06434660	      0.00000000	      0.00000000	     -7.96126475	     11.74937674	    -13.48928395	     -1.82272453	     -4.03401244	    -17.45786631	     -0.33052301	      0.10466394	     -0.10321897	      1.00178736	      1.71810444	     -0.87593178	     -5.39283290	     -6.02406163	      4.87796010	     -0.06318237	     -0.31110936	     -0.29741445	     31.35044346	     89.88544732	      0.00000000	     -0.00636876	     -0.04301406	     -0.01324820	      0.00000000	      0.57144239	      0.00000000	     29.34118547	     84.12466588	      0.00000000	     -0.00141268	     -0.04050771	      0.00615842	      0.00000000	      0.53481850	      0.00000000
      0.41200000	    304.50630954	    104.11780365	    133.23754701	    135.02050335	     26.63738796	    116.07310164	    191.00005281	    212.46759432	     17.68625433	      7.00127057	      9.39174818	      5.95941049	      3.52537284	    326.24382921	      0.66458150	    145.99866773	     80.29395368	      0.44986644	      1.02501770	    149.59593694	    842.29543279	    177.76237831	    259.77085087	    589.68418512	      5.86636748	    694.09050898	      2.39590980	      0.00000000	    122.74848569	      0.00000000	      0.00000000	      0.38021631	      0.00000000	      5.10427426	     87.37705126	      0.00000000	      0.00000000	     -8.24216683	     11.83075311	    -13.50823057	     -1.09223807	     -3.07370181	    -16.11257894	     -0.33479025	      0.11119459	     -0.09521206	      0.99661714	      1.71194628	     -0.88641723	     -5.37382748	     -5.99764135	      4.76568098	      0.01092048	     -0.29613663	     -0.28940442	     32.56122597	     91.47761136	      0.00000000	     -0.00646061	     -0.04267044	     -0.01332811	      0.00000000	      0.60783866	      0.00000000	     29.71687730	     83.48668919	      0.00000000	     -0.00153605	     -0.04049328	      0.00610643	      0.00000000	      0.55474161	      0.00000000
      0.41600000	    306.97514239	     93.58953632	    134.51276183	    135.27892887	     26.91590140	    118.71554336	    190.37234596	    213.36103750	     17.63390260	      6.86707979	      9.49067959	      5.74499943	      3.55351179	    330.63297489	      0.69793163	    151.45748748	     83.34410674	      0.47287712	      1.04047887	    144.21036992	    848.78571966	    175.55492753	    262.10813453	    599.42952195	      5.89346398	    673.13905436	      1.96091599	      0.00000000	    117.46338921	      0.00000000	      0.00000000	      0.42084575	      0.00000000	      5.01697326	     96.67168673	      0.00000000	      0.00000000	     -8.51347814	     11.94031220	    -13.52364639	     -0.46362968	     -2.15299875	    -14.57457885	     -0.33834341	      0.11833495	     -0.08784282	      0.99156204	      1.71426386	     -0.90186012	     -5.35970578	     -5.98281121	      4.64842781	      0.09949488	     -0.28802323	     -0.28293940	     33.67846564	     92.89347518	      0.00000000	     -0.00621346	     -0.04247079	     -0.01340020	      0.00000000	      0.65230876	      0.00000000	     30.07850628	     82.96390362	      0.00000000	     -0.00161134	     -0.04049551	      0.00606698	      0.00000000	      0.58258215	      0.00000000
      0.42000000	    309.90379751	     84.74017547	    136.06146990	    135.92213923	     27.28494105	    122.27737724	    190.46100670	    214.40736870	     17.55527315	      6.72681818	      9.61201763	      5.50568685	      3.59274383	    335.91235655	      0.70794282	    156.64678039	     85.55534004	      0.47057738	      1.03932707	    139.53690730	    855.47115680	    173.04815004	    265.16257806	    609.45665357	      5.91547278	    650.56485161	      1.63925571	      0.00000000	    111.55116518	      0.00000000	      0.00000000	      0.46243342	      0.00000000	      4.92901242	    106.49106558	      0.00000000	      0.00000000	     -8.75346741	     12.02321076	    -13.48457584	      0.04565595	     -1.28647612	    -12.85326224	     -0.34117888	      0.12675408	     -0.08129170	      0.98811046	      1.71784008	     -0.92140086	     -5.35021291	     -5.97510285	      4.54891385	      0.19377089	     -0.28723294	     -0.27692206	     34.75319503	     94.28996256	      0.00000000	     -0.00632781	     -0.04237494	     -0.01353973	      0.00000000	      0.70773348	      0.00000000	     30.36833340	     82.39325959	      0.00000000	     -0.00164694	     -0.04052458	      0.00598200	      0.00000000	      0.61843771	      0.00000000
      0.42400000	    314.17717941	     75.60351245	    138.28329723	    137.35950803	     27.75038774	    126.84098638	    191.31993971	    216.35686644	     17.44701008	      6.58372963	      9.76821755	      5.25600546	      3.64402644	    341.74945640	      0.73160912	    161.62726405	     87.00311070	      0.48328406	      1.04785229	    135.88659254	    862.15285817	    170.67146758	    268.69687308	    620.32174710	      5.93079484	    629.53067162	      1.40607470	      0.00000000	    106.86160782	      0.00000000	      0.00000000	      0.50446368	      0.00000000	      4.85562360	    117.24839000	      0.00000000	      0.00000000	     -8.97384697	     12.11609114	    -13.44414983	      0.42272937	     -0.48735208	    -10.96108040	     -0.34355874	      0.13619158	     -0.07579643	      0.98663168	      1.72961549	     -0.94708692	     -5.35235325	     -5.98550981	      4.45519589	      0.29677046	     -0.28984485	     -0.26339881	     35.72551205	     95.51805214	      0.00000000	     -0.00621019	     -0.04244396	     -0.01373916	      0.00000000	      0.77493007	      0.00000000	     30.63839521	     81.91680576	      0.00000000	     -0.00174904	     -0.04057205	      0.00584858	      0.00000000	      0.66458428	      0.00000000
      0.42800000	    320.18813630	     65.30567346	    141.38103754	    139.69465878	     28.34812193	    132.62028003	    193.07230511	    218.87876094	     17.30375344	      6.44012193	      9.93200901	      5.00422931	      3.70841595	    347.07593949	      0.76806475	    166.55505998	     87.59424057	      0.50573294	      1.06659502	    133.17491704	    868.65401920	    167.90136844	    272.50254908	    631.16783977	      5.93718517	    609.88826785	      1.23935981	      0.00000000	    103.49445810	      0.00000000	      0.00000000	      0.54635472	      0.00000000	      4.77745939	    128.66281034	      0.00000000	      0.00000000	     -9.17579721	     12.22376453	    -13.37870217	      0.65985414	      0.23276838	     -8.91395908	     -0.34546751	      0.14725565	     -0.07117845	      0.98659484	      1.75101598	     -0.98093833	     -5.36676794	     -6.01499678	      4.36602453	      0.41137909	     -0.30521821	     -0.25173082	     36.60001582	     96.60756859	      0.00000000	     -0.00599033	     -0.04268292	     -0.01392467	      0.00000000	      0.85599707	      0.00000000	     30.87540237	     81.49716566	      0.00000000	     -0.00178158	     -0.04063177	      0.00575415	      0.00000000	      0.72211045	      0.00000000
      0.43200000	    328.73273497	     50.31349673	    145.00296256	    142.14808489	     29.68960117	    141.46426978	    195.78177102	    219.69230178	     17.11701290	      6.29830141	     10.04795919	      4.75919713	      3.78704364	    345.31876659	      0.80784165	    174.90954542	     88.02773228	      0.50930282	      1.06596277	    130.54791267	    874.83333596	    161.48887116	    276.71592844	    641.17562196	      5.93222267	    593.31245377	      1.13112309	      0.00000000	    101.91913626	      0.00000000	      0.00000000	      0.58746081	      0.00000000	      4.72161977	    140.20037360	      0.00000000	      0.00000000	     -9.36013586	     12.34808435	    -13.29772685	      0.75479645	      0.86394259	     -6.73140785	     -0.35068175	      0.16706426	     -0.06567556	      0.99317346	      1.77640321	     -1.03136886	     -5.40088522	     -6.07254907	      4.28300331	      0.52957654	     -0.33419400	     -0.23855196	     37.36998120	     97.55645951	      0.00000000	     -0.00558712	     -0.04311262	     -0.01414227	      0.00000000	      0.95279859	      0.00000000	     31.07720065	     81.12879829	      0.00000000	     -0.00178579	     -0.04070884	      0.00564443	      0.00000000	      0.79235558	      0.00000000
      0.43600000	    337.32475956	     37.06359847	    148.86837252	    144.78385702	     31.38717688	    152.64134685	    199.54201512	    219.83462675	     16.87442893	      6.16056098	     10.09902992	      4.52904642	      3.88137021	    342.01111153	      0.87315255	    184.37045368	     87.46001263	      0.52371266	      1.08731427	    128.54746268	    880.29492589	    152.62033621	    281.74463046	    650.80416039	      5.91489139	    573.52091478	      1.07352734	      0.00000000	     98.58912804	      0.00000000	      0.00000000	      0.62708032	      0.00000000	      4.68939783	    151.71042457	      0.00000000	      0.00000000	     -9.49505662	     12.40521630	    -13.14315189	      0.71105897	      1.39776006	     -4.43607390	     -0.35630871	      0.19127961	     -0.06027251	      1.00414897	      1.79952226	     -1.08997829	     -5.45070608	     -6.14762034	      4.23599937	      0.63996327	     -0.37318060	     -0.22226963	     38.10629754	     98.56202740	      0.00000000	     -0.00592568	     -0.04365992	     -0.01450510	      0.00000000	      1.06925311	      0.00000000	     31.16465046	     80.60744105	      0.00000000	     -0.00178166	     -0.04082562	      0.00538089	      0.00000000	      0.87447224	      0.00000000
      0.44000000	    347.93615233	     23.66070448	    154.17646858	    148.85252754	     33.10046206	    165.35031609	    204.52704857	    221.04260687	     16.56045175	      6.02901333	     10.12085234	      4.31922823	      3.99305050	    339.37865347	      0.92576053	    193.21562181	     85.53497416	      0.53357304	      1.08186707	    127.56747740	    885.24607315	    142.89711419	    287.95807231	    661.35356232	      5.88546159	    553.41706925	      1.05241011	      0.00000000	     95.73721139	      0.00000000	      0.00000000	      0.66445152	      0.00000000	      4.64934883	    163.48013538	      0.00000000	      0.00000000	     -9.60067512	     12.44641778	    -12.96429183	      0.53772515	      1.82710094	     -2.05352395	     -0.36033537	      0.21579185	     -0.05576317	      1.01558526	      1.83711652	     -1.15779721	     -5.51761105	     -6.24598755	      4.20286229	      0.76664409	     -0.42845279	     -0.19970169	     38.69339988	     99.33467527	      0.00000000	     -0.00634048	     -0.04439630	     -0.01475580	      0.00000000	      1.20414724	      0.00000000	     31.24661472	     80.21709998	      0.00000000	     -0.00179863	     -0.04091623	      0.00528289	      0.00000000	      0.97240162	      0.00000000
      0.44400000	    358.60322852	     12.43922747	    159.13702488	    153.43705200	     35.25232613	    177.70964712	    210.94154730	    225.38661710	     16.16153193	      5.90544072	     10.19403871	      4.13181016	      4.12397881	    337.43862154	      0.98878275	    202.50164339	     81.60638384	      0.54935184	      1.07562560	    130.66244312	    889.28693551	    132.74745656	    295.59941341	    670.51946808	      5.84333773	    539.33438184	      1.05744395	      0.00000000	     97.97033075	      0.00000000	      0.00000000	      0.69875644	      0.00000000	      4.57308590	    179.05306476	      0.00000000	      0.00000000	     -9.72271205	     12.58597401	    -12.81012983	      0.24874806	      2.14586700	      0.38731550	     -0.36586849	      0.24418712	     -0.05388228	      1.01701434	      1.92358897	     -1.24089153	     -5.60372669	     -6.37852700	      4.13943247	      0.93980523	     -0.48737409	     -0.17174585	     39.14848341	     99.92894325	      0.00000000	     -0.00562373	     -0.04544706	     -0.01509694	      0.00000000	      1.35909519	      0.00000000	     31.30180772	     79.89981460	      0.00000000	     -0.00179211	     -0.04102258	      0.00513392	      0.00000000	      1.08668670	      0.00000000
      0.44800000	    363.87909017	     12.48671127	    162.11436665	    157.03905543	     38.43194238	    188.27230431	    219.07396234	    229.94202361	     15.67827008	      5.79118080	     10.27660501	      3.96612749	      4.27635275	    336.19560142	      1.08218910	    214.80923585	     75.09614721	      0.56873106	      1.06097155	    138.21611716	    892.28361847	    118.41693184	    304.82733338	    679.91352029	      5.78550852	    520.92954272	      1.10443945	      0.00000000	     98.05269570	      0.00000000	      0.00000000	      0.72911909	      0.00000000	      4.50630323	    194.75514106	      0.00000000	      0.00000000	     -9.79135807	     12.64242718	    -12.58673992	     -0.13837597	      2.34898896	      2.85350675	     -0.37576220	      0.28333530	     -0.05377225	      0.99409405	      2.07949764	     -1.34961793	     -5.70413134	     -6.52690547	      4.11059686	      1.11218997	     -0.55861249	     -0.13875949	     39.54028037	    100.52407810	      0.00000000	     -0.00570627	     -0.04663608	     -0.01551053	      0.00000000	      1.53734611	      0.00000000	     31.26120627	     79.47601564	      0.00000000	     -0.00178744	     -0.04114744	      0.00489079	      0.00000000	      1.21545152	      0.00000000
      0.45200000	    370.74535389	     12.60117072	    167.77994825	    162.99390574	     41.64876707	    198.07391741	    229.33422552	    233.45794045	     15.13485747	      5.68706620	     10.28947450	      3.81991487	      4.45259537	    335.65334332	      1.18446612	    226.63191843	     66.03269596	      0.59162563	      1.06545920	    146.31506575	    894.18935103	    100.29547301	    315.74724481	    690.17637337	      5.70515367	    500.85358085	      1.18782605	      0.00000000	     97.85668039	      0.00000000	      0.00000000	      0.75456512	      9.11253730	      4.26359667	    201.12505971	      0.00000000	      0.00000000	     -9.82236207	     12.65419122	    -12.32462454	     -0.60476969	      2.43291323	      5.30719480	     -0.38315021	      0.32358635	     -0.05381039	      0.96140265	      2.27300067	     -1.47981037	     -5.82122197	     -6.69736336	      4.09885598	      1.30066252	     -0.74793079	     -0.16317009	     39.78703612	    100.91012280	      0.00000000	     -0.00608690	     -0.04802148	     -0.01578721	      0.00000000	      1.73609329	      0.00000000	     31.21113289	     79.15943382	      0.00000000	     -0.00183395	     -0.04122243	      0.00486158	      0.00000000	      1.36188678	      0.00000000
      0.45600000	    379.63159716	     12.71463094	    175.60778181	    171.83033631	     45.33474368	    201.32473332	    239.64582575	    239.49753221	     14.56775858	      5.59343017	     10.29696697	      3.69036735	      4.65475649	    335.81711574	      1.29910034	    239.02270058	     53.37062934	      0.61603698	      1.05857792	    158.31808051	    894.98653045	     78.95918220	    328.42628787	    704.64216520	      5.58896299	    486.36445701	      1.41308612	      0.00000000	    102.41765055	      0.00000000	      0.00000000	      0.77403802	     12.45190525	      4.29551438	    205.75451243	      0.00000000	      0.00000000	     -9.86368251	     12.74029739	    -12.06048401	     -1.13288587	      2.39603376	      7.70433577	     -0.39131589	      0.36832568	     -0.05600378	      0.86928710	      2.64286009	     -1.66447936	     -5.96207585	     -6.90711088	      4.06072006	      1.37234564	     -0.92543632	     -0.17379729	     39.98890559	    101.33422560	      0.00000000	     -0.00583722	     -0.04969645	     -0.01629442	      0.00000000	      1.95893746	      0.00000000	     31.06144017	     78.71150611	      0.00000000	     -0.00152226	     -0.04138567	      0.00453693	      0.00000000	      1.52160750	      0.00000000
      0.46000000	    391.63705596	     12.82526969	    185.25338014	    182.52719956	     48.69815594	    207.31548555	    240.52312990	    248.58139961	     13.99839048	      5.51015203	     10.34409367	      3.57504783	      4.88367249	    336.69258239	      1.41015257	    250.72509947	     39.06417644	      0.64157347	      1.06398977	    170.00323324	    894.69691758	     57.07969803	    342.92195373	    716.61181135	      5.41255371	    471.71174961	      1.76629000	      0.00000000	    105.25507500	      0.00000000	      0.00000000	      0.78626399	     15.02338702	      4.41900890	    208.17648048	      0.00000000	      0.00000000	     -9.84675158	     12.72374071	    -11.74906115	     -1.70873082	      2.23824842	      9.99418178	     -0.39683397	      0.40880178	     -0.05849665	      0.81306947	      2.95128237	     -1.83651814	     -6.13998253	     -7.15971729	      4.06708081	      1.43299358	     -1.10941175	     -0.14902181	     40.05012079	    101.54090460	      0.00000000	     -0.00618411	     -0.05155025	     -0.01663977	      0.00000000	      2.19988585	      0.00000000	     30.92320980	     78.40102938	      0.00000000	     -0.00159256	     -0.04143730	      0.00452998	      0.00000000	      1.69855997	      0.00000000
      0.46400000	    405.58072709	     12.93052765	    196.12285996	    195.26208097	     52.12867667	    211.94058620	    235.97082972	    262.47810308	     13.43939736	      5.43676034	     10.43986983	      3.47236253	      5.13746687	    338.28594929	      1.52554583	    262.50932095	     21.73860039	      0.66758492	      1.07575753	    183.71326876	    893.39772269	     33.91883241	    359.27607741	    727.34031385	      5.14954190	    463.90750996	      2.33345058	      0.00000000	    112.44763451	      0.00000000	      0.00000000	      0.78990580	     18.31899013	      4.63585280	    207.82557148	      0.00000000	      0.00000000	     -9.83695813	     12.76660661	    -11.44689500	     -2.32271763	      1.95984091	     12.12081963	     -0.40194900	      0.44883369	     -0.06261531	      0.74625641	      3.31537405	     -2.02443176	     -6.34547805	     -7.45594698	      4.05018125	      1.45948926	     -1.32032991	     -0.13336012	     40.06629923	    101.75516490	      0.00000000	     -0.00580067	     -0.05371613	     -0.01718679	      0.00000000	      2.46124153	      0.00000000	     30.72045996	     78.01982037	      0.00000000	     -0.00159817	     -0.04151966	      0.00433518	      0.00000000	      1.88713391	      0.00000000
      0.46800000	    409.16226882	     13.02930458	    208.13623481	    202.62809297	     53.20654079	    216.70314310	    230.45075445	    276.88375990	     12.90333313	      5.37253734	      8.46224120	      3.38127808	      5.41036037	    340.60339317	      1.62392531	    263.35444250	      5.89176069	      0.69337028	      1.10117551	    174.59238720	    891.21515229	      8.03304705	    376.90771812	    731.45974329	      4.82017993	    459.49500726	      3.22196659	      0.00000000	    118.37489039	      0.00000000	      0.00000000	      0.78380170	     21.55300555	      4.94511468	    204.19208123	      0.00000000	      0.00000000	     -9.77358664	     12.71119660	    -11.10290227	     -2.96883564	      1.56076086	     14.02721532	     -0.37650755	      0.47924075	     -0.05134085	      0.68983946	      3.68550852	     -2.22311019	     -6.59765182	     -7.80786801	      4.07551621	      1.46726287	     -1.55546093	     -0.10939091	     39.98418390	    101.82135750	      0.00000000	     -0.00619860	     -0.05604819	     -0.01757205	      0.00000000	      2.73645984	      0.00000000	     30.52824568	     77.74142457	      0.00000000	     -0.00170547	     -0.04152425	      0.00440005	      0.00000000	      2.08930907	      0.00000000
      0.47200000	    409.04610616	     13.12043219	    215.03907731	    209.76378629	     56.43352577	    221.19355004	    219.18985707	    288.62559537	     12.41095078	      5.31665216	      6.37382274	      3.30094556	      5.69262583	    343.65070738	      1.74437897	    262.48655990	      5.93475916	      0.71840115	      1.05569253	    188.36174522	    888.32850693	      8.34028964	    365.85375304	    728.91394563	      4.47983445	    462.33014510	      4.63971122	      0.00000000	    125.76735644	      0.00000000	      0.00000000	      0.76782738	     24.81902164	      5.37871804	    197.35352833	      0.00000000	      0.00000000	     -9.68666430	     12.63150497	    -10.74790929	     -3.64232140	      1.04076533	     15.66138469	     -0.36231782	      0.52734080	     -0.05476922	      0.64308433	      4.06645898	     -2.43654997	     -6.89326654	     -8.21745035	      4.11146214	      1.44480695	     -1.81054637	     -0.08524668	     39.85757408	    101.85588590	      0.00000000	     -0.00668085	     -0.05861443	     -0.01801054	      0.00000000	      3.02448728	      0.00000000	     30.31308028	     77.46496662	      0.00000000	     -0.00183831	     -0.04150530	      0.00448215	      0.00000000	      2.30022845	      0.00000000
      0.47600000	    408.73338788	     13.20338711	    221.34601121	    217.21329516	     60.30005419	    225.29254908	    223.69448481	    295.43694337	     20.23446300	      5.26823584	      3.69408677	      3.23053365	      5.97268037	    347.43186364	      1.88312283	    260.01883010	      6.12805928	      0.74216168	      1.07746808	    207.81094436	    884.95045720	      8.68322104	    346.51790110	    720.09144437	      4.15308222	    473.40895406	      6.94344944	      0.00000000	    135.41787037	      0.00000000	      0.00000000	      0.74362301	     27.22980010	      5.99511486	    188.30061684	      0.00000000	      0.00000000	     -9.58657834	     12.55517002	    -10.39697482	     -4.33687500	      0.40004656	     16.98250044	     -0.35001672	      0.58062342	     -0.06194113	      0.63899106	      4.37405470	     -2.63957399	     -7.22696037	     -8.68061598	      4.14348429	      1.37373551	     -2.06906942	     -0.06597353	     39.73994554	    101.98047870	      0.00000000	     -0.00705781	     -0.06142684	     -0.01864010	      0.00000000	      3.32487226	      0.00000000	     30.03593635	     77.07809169	      0.00000000	     -0.00187493	     -0.04154636	      0.00422487	      0.00000000	      2.51297907	      0.00000000
      0.48000000	    408.21219715	     13.27769815	    227.65855912	    225.08307273	     64.00546123	    228.96312111	    228.97186334	    302.99087000	     29.87695367	      5.22643716	      1.52794680	      3.16923362	      6.23865020	    351.94761465	      2.02818181	    255.20899015	      6.33689689	      0.76409261	      1.11317613	    227.29003585	    881.32677776	      9.05046261	    324.94591874	    708.01294231	      3.85799902	    489.75927192	     10.43764924	      0.00000000	    146.58052360	      0.00000000	      0.00000000	      0.71386002	     28.97749444	      6.63329458	    178.06717346	      0.00000000	      0.00000000	     -9.47078821	     12.48065120	    -10.06389759	     -5.04287781	     -0.36000823	     17.96393613	     -0.33684358	      0.63044012	     -0.07004801	      0.65129483	      4.66179561	     -2.82998157	     -7.58226342	     -9.17743135	      4.16373686	      1.32189545	     -2.33960737	     -0.03830925	     39.50727959	    101.86944290	      0.00000000	     -0.00722827	     -0.06451303	     -0.01920989	      0.00000000	      3.62198442	      0.00000000	     29.82613977	     76.90664291	      0.00000000	     -0.00197097	     -0.04148799	      0.00434837	      0.00000000	      2.73442805	      0.00000000
      0.48400000	    407.47165496	     13.34305590	    234.68046294	    233.86536917	     66.97919522	    232.11167358	    228.29338922	    312.32545717	     36.90368924	      5.19042485	      1.61332207	      3.11626666	      6.47081882	    357.19355528	      2.16853269	    247.94328342	      6.55511577	      0.78330521	      1.14881881	    243.42664134	    877.72285215	      9.43312388	    302.59499067	    695.18472425	      3.60347299	    504.30862974	     15.64637493	      0.00000000	    155.92639919	      0.00000000	      0.00000000	      0.68046485	     30.39513285	      7.26616576	    167.29030756	      0.00000000	      0.00000000	     -9.31245486	     12.34633422	     -9.72613254	     -5.74719671	     -1.23606229	     18.59318692	     -0.32199312	      0.67005527	     -0.07761616	      0.66542824	      4.94075848	     -2.99785108	     -7.94134042	     -9.68156518	      4.18674973	      1.29086902	     -2.60883579	     -0.00185938	     39.20155836	    101.62969920	      0.00000000	     -0.00777797	     -0.06779894	     -0.01979563	      0.00000000	      3.91256451	      0.00000000	     29.63685062	     76.83327756	      0.00000000	     -0.00219380	     -0.04138172	      0.00455842	      0.00000000	      2.95794593	      0.00000000
      0.48800000	    406.50399325	     13.39923692	    243.00662441	    244.02133715	     69.25945325	    234.69652790	    228.11523066	    321.96100916	     41.83454819	      5.15937080	      1.75889812	      3.07088896	      6.65081057	    363.15777031	      2.30778008	    239.26538280	      6.77674427	      0.79916184	      1.17242530	    255.85472707	    874.41266776	      9.82049885	    280.71894516	    683.80878320	      3.38821186	    508.41781444	     23.16440141	      0.00000000	    158.28689446	      0.00000000	      0.00000000	      0.64488771	     31.34006093	      7.83103389	    156.51806715	      0.00000000	      0.00000000	     -9.09838456	     12.12657565	     -9.36758544	     -6.43429749	     -2.22219133	     18.87123462	     -0.30668835	      0.69955606	     -0.08425751	      0.68181596	      5.21021308	     -3.14313584	     -8.29248952	    -10.18922959	      4.15892594	      1.29423043	     -2.87994788	      0.02841847	     38.81842847	    101.25780170	      0.00000000	     -0.00915816	     -0.07122717	     -0.02039534	      0.00000000	      4.18986987	      0.00000000	     29.45809156	     76.84137948	      0.00000000	     -0.00232313	     -0.04125576	      0.00485467	      0.00000000	      3.17956124	      0.00000000
      0.49200000	    405.30603462	     13.44604172	    250.74239334	    254.00504310	     71.52906087	    236.72575868	    231.54002841	    333.67029926	     48.03699475	      5.13244113	      1.93210754	      3.03239146	      6.77704440	    369.81786957	      2.46267820	    229.82023014	      6.99556394	      0.81154332	      1.19568284	    268.24731264	    871.66809126	     10.20108475	    259.21639676	    673.30825721	      3.20614338	    512.71024084	     34.16186384	      0.00000000	    159.05006977	      0.00000000	      0.00000000	      0.60844744	     32.22751722	      8.40010348	    146.14146534	      0.00000000	      0.00000000	     -8.88465948	     11.97830314	     -9.11639388	     -7.08826070	     -3.30947035	     18.81236940	     -0.29338419	      0.72632607	     -0.09158692	      0.70167404	      5.49515674	     -3.28036320	     -8.65549238	    -10.74188897	      4.00160082	      1.31578816	     -3.15432688	      0.03445103	     38.30710142	    100.63666670	      0.00000000	     -0.00972543	     -0.07495465	     -0.02130369	      0.00000000	      4.44205613	      0.00000000	     29.31792292	     77.02117698	      0.00000000	     -0.00220509	     -0.04124360	      0.00466037	      0.00000000	      3.39967929	      0.00000000
      0.49600000	    403.88079732	     13.48330328	    262.06100177	    260.50756277	     72.68427028	    238.24009910	    239.38202342	    342.09362081	     53.83922566	      5.10880063	      2.12028205	      3.00009746	      6.85895860	    377.13783278	      2.59609274	    218.14237601	      7.20569886	      0.82077004	      1.20860313	    276.04989366	    869.74727461	     10.56413564	    239.55273836	    662.25946353	      3.05052052	    517.01464177	     48.45197897	      0.00000000	    159.82487192	      0.00000000	      0.00000000	      0.57215467	     32.28491083	      8.73531715	    136.37139822	      0.00000000	      0.00000000	     -8.61334127	     11.76323963	     -8.84386286	     -7.69504994	     -4.48588211	     18.44351241	     -0.27914141	      0.73834958	     -0.09777799	      0.72060404	      5.73884657	     -3.38223806	     -8.98706895	    -11.24155374	      3.89747818	      1.42370145	     -3.41508202	      0.06963555	     37.61140330	     99.64030599	      0.00000000	     -0.01062979	     -0.07887061	     -0.02219634	      0.00000000	      4.65557797	      0.00000000	     29.24220049	     77.46857466	      0.00000000	     -0.00244149	     -0.04107603	      0.00501970	      0.00000000	      3.61962949	      0.00000000
      0.50000000	    402.23927735	     13.51082659	    274.95708536	    264.08167701	     73.09131702	    239.29548527	    252.25679861	    350.60932528	     61.01459485	      5.08762374	      2.30458222	      2.97335514	      6.90709756	    385.06586913	      2.71368122	    205.16256171	      7.40192170	      0.82730572	      1.18634620	    280.80241758	    868.88364501	     10.89675396	    220.72182513	    650.53288555	      2.91533370	    528.34665946	     63.14717557	      2.84553198	    160.61968142	      0.00000000	      0.00000000	      0.53695101	     32.15685943	      8.98060538	    127.28489371	      0.00000000	      0.00000000	     -8.29714500	     11.52973753	     -8.60554968	     -8.24415297	     -5.73649379	     17.80266554	     -0.26507934	      0.74011269	     -0.10307535	      0.73891763	      5.95675314	     -3.45633422	     -9.30437474	    -11.71010460	      3.84299786	      1.54629448	     -3.67092997	      0.10156822	     36.71288382	     98.24695755	      0.00000000	     -0.01159285	     -0.08297731	     -0.02324727	      0.00000000	      4.82092618	      0.00000000	     29.21251287	     78.17529470	      0.00000000	     -0.00264618	     -0.04090771	      0.00539715	      0.00000000	      3.83602031	      0.00000000
      0.50400000	    400.40190450	     13.52841447	    281.42559492	    267.08589275	     73.41375951	    239.95126416	    270.75981160	    357.14273898	     81.08016523	      5.06811387	      2.45097603	      2.95153359	      6.92947044	    393.53404180	      2.82985558	    190.76266215	      7.57858443	      0.83159951	      1.17079133	    285.59901306	    869.27499557	     11.18106480	    193.34277126	    644.94337648	      2.79564942	    552.30231722	     72.73154450	      2.86296404	    161.43765742	      0.00000000	      0.00000000	      0.50352158	      0.00000000	     11.43240293	    118.88819625	      0.00000000	      0.00000000	     -7.93888954	     11.30253817	     -8.43221767	     -8.72893488	     -7.04371339	     16.93694969	     -0.25202767	      0.73963240	     -0.10842858	      0.76733900	      6.25456757	     -3.57144357	     -9.73444100	    -12.34858824	      3.69830929	      1.15163877	     -3.67405361	      0.32622918	     35.57838478	     96.39842292	      0.00000000	     -0.01249359	     -0.08725518	     -0.02457763	      0.00000000	      4.92714319	      0.00000000	     29.22053650	     79.17204933	      0.00000000	     -0.00260452	     -0.04081324	      0.00555896	      0.00000000	      4.04666396	      0.00000000
      0.50800000	    398.39941816	     13.53599370	    282.96490824	    269.53216214	     67.65733548	    240.26382915	    302.85901187	    342.38352172	     88.26599656	      5.04952921	      2.54327871	      2.93402522	      6.93153764	    402.46007055	      2.72113103	    171.28465299	      7.72984152	      0.83412108	      1.09075236	    264.39631097	    871.07354002	     11.40649427	    187.43205339	    635.42879686	      2.68869846	    567.72167244	     83.03669522	      2.88240222	    162.28021579	      0.00000000	      0.00000000	      0.47136835	      0.00000000	     11.78711351	    111.16140085	      0.00000000	      0.00000000	     -7.51386111	     11.03140831	     -8.25221402	     -9.14559805	     -8.38754976	     15.90051705	     -0.22600022	      0.67376498	     -0.10276016	      0.79985107	      6.40670151	     -3.62158852	    -10.03349595	    -12.79390601	      3.62351988	      1.23683703	     -3.90977837	      0.35694758	     34.17481972	     94.03234062	      0.00000000	     -0.01358476	     -0.09168221	     -0.02601214	      0.00000000	      4.96379116	      0.00000000	     29.25587873	     80.49782783	      0.00000000	     -0.00284158	     -0.04064836	      0.00597139	      0.00000000	      4.24932958	      0.00000000
      0.51200000	    396.27315765	     13.53335306	    284.02215121	    271.40720697	     61.59656435	    240.28483048	    338.27896756	    328.14123716	     95.00961773	      5.03118906	      2.60121278	      2.92023226	      6.91672141	    411.75182932	      2.57905237	    153.15260538	      7.85243517	      0.83509185	      1.02940142	    241.78384666	    874.38000482	     11.57310521	    182.65492258	    629.45293565	      2.59379211	    586.02343074	     93.91874050	      2.90407080	    163.15019475	      0.00000000	      0.00000000	      0.44063579	      0.00000000	     12.04579044	    104.08069861	      0.00000000	      0.00000000	     -7.04049855	     10.78076139	     -8.14397466	     -9.49134424	     -9.74586633	     14.75235270	     -0.20136942	      0.60532608	     -0.09564895	      0.82900556	      6.53352039	     -3.64627836	    -10.31365941	    -13.21317959	      3.53815404	      1.32548522	     -4.14348298	      0.36380330	     32.46613285	     91.06523496	      0.00000000	     -0.01451637	     -0.09623527	     -0.02780492	      0.00000000	      4.92078758	      0.00000000	     29.31184463	     82.21767679	      0.00000000	     -0.00282082	     -0.04056419	      0.00619182	      0.00000000	      4.44270224	      0.00000000
      0.51600000	    394.07398665	     13.52048533	    284.62456519	    272.72173292	     54.85203143	    240.06098672	    376.62943089	    313.06113670	    100.49437141	      5.01249254	      2.64040591	      2.90956701	      6.88700537	    421.31254697	      2.38513465	    135.77964647	      7.94640260	      0.83474301	      0.98334568	    216.15180851	    879.23760513	     11.68815691	    179.39159461	    626.45900494	      2.51067214	    606.04950289	    105.21500804	      2.92811106	    164.04984476	      0.00000000	      0.00000000	      0.41130014	      0.00000000	     12.13495961	     97.62653163	      0.00000000	      0.00000000	     -6.50424076	     10.52072467	     -8.04335098	     -9.76263477	    -11.09454011	     13.55398451	     -0.17672815	      0.53104010	     -0.08643102	      0.85453092	      6.62480208	     -3.64355479	    -10.55230549	    -13.56548341	      3.48714135	      1.43785808	     -4.35825430	      0.37095981	     30.45678338	     87.50593021	      0.00000000	     -0.01548037	     -0.10088935	     -0.02981619	      0.00000000	      4.79531736	      0.00000000	     29.34439468	     84.30990629	      0.00000000	     -0.00286073	     -0.04048315	      0.00646294	      0.00000000	      4.62017553	      0.00000000
      0.52000000	    391.86017840	     13.49761802	    284.79688156	    273.50097484	     47.40744375	    239.63469338	    416.97739302	    297.00285626	    104.32612711	      4.99292523	      2.66810312	      2.90144622	      6.84308661	    431.04645321	      2.13609772	    119.18518048	      8.01375942	      0.83324802	      0.94843792	    187.37448694	    885.63040823	     11.76060175	    177.68611114	    626.26116737	      2.43894469	    627.27253454	    116.75624715	      2.95461938	    164.98105349	      0.00000000	      0.00000000	      0.38332298	      0.00000000	     12.03354398	     91.78621643	      0.00000000	      0.00000000	     -5.90159686	     10.24464361	     -7.92566207	     -9.95417442	    -12.40746759	     12.36708199	     -0.15186288	      0.45128690	     -0.07517127	      0.87593650	      6.67592352	     -3.61338255	    -10.74399582	    -13.83910321	      3.48882207	      1.57871539	     -4.54565180	      0.38409742	     28.15361723	     83.34606541	      0.00000000	     -0.01656193	     -0.10561753	     -0.03200312	      0.00000000	      4.58672364	      0.00000000	     29.31232664	     86.77631274	      0.00000000	     -0.00302859	     -0.04039400	      0.00683446	      0.00000000	      4.77549795	      0.00000000
      0.52400000	    389.69419849	     13.46582592	    284.57209537	    273.78032310	     39.06152414	    239.04491580	    444.91429331	    285.88229409	    103.72145638	      4.97206375	      2.68774959	      2.89528884	      6.78429885	    440.86284375	      1.82412362	    103.75335599	      8.05718817	      0.83075541	      0.91912642	    154.32366182	    893.47496450	     11.79839386	    180.83257645	    628.31128170	      2.37813891	    651.26943003	    128.37373400	      2.98363101	    165.92571836	      0.00000000	      0.00000000	      0.35666469	      0.00000000	     11.79653861	     86.55213361	      0.00000000	      0.00000000	     -5.24376477	      9.98124846	     -7.82342755	    -10.05874940	    -13.65649498	     11.25086843	     -0.12650125	      0.36428105	     -0.06154407	      0.89571861	      6.69197905	     -3.55689529	    -10.90343346	    -14.05902679	      3.51948656	      1.73418058	     -4.70621979	      0.38843008	     25.56388415	     78.54481047	      0.00000000	     -0.01755299	     -0.11038102	     -0.03451881	      0.00000000	      4.29588747	      0.00000000	     29.18095087	     89.65821633	      0.00000000	     -0.00314816	     -0.04034974	      0.00714478	      0.00000000	      4.90371810	      0.00000000
      0.52800000	    387.63877613	     13.43832943	    283.99003718	    273.60080562	     30.87710570	    238.32800443	    448.46657045	    285.10665649	     95.94433755	      4.94958271	      2.70143343	      2.89051416	      6.70818508	    450.67708301	      1.48509408	     88.78490449	      8.07907514	      0.82735866	      0.85494902	    122.52397434	    894.52367133	     11.80773654	    192.42794837	    633.10983093	      2.32776202	    665.31235963	    139.90276117	      3.01512088	    157.06466254	      0.00000000	      0.00000000	      0.33129076	      0.00000000	     11.53873760	     81.92049486	      0.00000000	      0.00000000	     -4.54526541	      9.76478004	     -7.74584534	    -10.06763218	    -14.81150885	     10.25952354	     -0.10302869	      0.28070046	     -0.04868841	      0.91631310	      6.70514818	     -3.48809557	    -11.03693114	    -14.27706798	      3.39083022	      1.88955958	     -4.83511048	      0.36621077	     22.73812174	     73.15212329	      0.00000000	     -0.01818781	     -0.11514379	     -0.03748147	      0.00000000	      3.93213506	      0.00000000	     28.88070098	     92.91376936	      0.00000000	     -0.00304366	     -0.04040263	      0.00720934	      0.00000000	      4.99437984	      0.00000000
      0.53200000	    385.75288672	     16.98116395	    283.09620168	    273.00653193	     28.61101628	    237.51817231	    451.68630030	    284.81970057	     86.13295747	      4.92525770	      2.70881929	      2.88654889	      6.60943852	    460.41436400	      1.37064538	     74.42491720	      8.08004644	      0.82282486	      0.90573841	    120.12744546	    866.11133941	     11.79156859	    206.44334986	    640.91851815	      2.28734529	    665.99588176	    151.18861613	      3.04895036	    140.02595340	      0.00000000	      0.00000000	      0.30716839	      0.00000000	     11.12986179	     77.88904724	      0.00000000	      0.00000000	     -3.79244703	      9.53182437	     -7.56075789	     -9.97128847	    -15.84094208	      9.43992229	     -0.09407698	      0.25536381	     -0.04966294	      0.91719153	      6.70950926	     -3.40087857	    -11.10136738	    -14.41210043	      3.20943382	      2.07424130	     -4.89920998	      0.34711642	     19.78977287	     67.39178109	      0.00000000	     -0.01917514	     -0.11985813	     -0.04059983	      0.00000000	      3.51709635	      0.00000000	     28.28912977	     96.33535731	      0.00000000	     -0.00306703	     -0.04046579	      0.00730883	      0.00000000	      5.02762693	      0.00000000
      0.53600000	    384.08839892	     30.29947348	    281.94103953	    272.04403851	     27.99289092	    236.64781806	    454.53349606	    292.64267584	     78.40426851	      4.89896424	      2.71114394	      2.88283686	      6.47960316	    470.02245552	      1.34966234	     71.64268370	      8.06152641	      0.81695159	      0.90327796	    120.27526125	    864.07175755	     11.75290870	    214.81555655	    652.59085918	      2.25638939	    665.87744873	    162.08843957	      3.08494923	    121.52850029	      0.00000000	      0.00000000	      0.28427070	      0.00000000	     10.58660235	     74.45193485	      0.00000000	      0.00000000	     -3.01800715	      9.36241927	     -7.38526345	     -9.76043643	    -16.71266579	      8.82960799	     -0.09152451	      0.24568321	     -0.04953986	      0.91067199	      6.69682740	     -3.29427937	    -11.11432379	    -14.48157792	      3.00079885	      2.27310429	     -4.91691772	      0.30848568	     16.70218061	     61.01753089	      0.00000000	     -0.01946593	     -0.12456528	     -0.04405746	      0.00000000	      3.05023945	      0.00000000	     27.42581348	    100.19382860	      0.00000000	     -0.00294034	     -0.04058825	      0.00733599	      0.00000000	      5.00864529	      0.00000000
      0.54000000	    382.68756494	     43.03219688	    280.57853269	    270.76215494	     27.23768232	    235.74727735	    456.84955459	    299.83644850	     68.97760900	      4.87067129	      2.70935870	      2.87884799	      6.30706013	    479.37725061	      1.31221854	     67.94108918	      8.02376380	      0.80999751	      0.89977011	    120.46771183	    860.38766594	     11.69378074	    223.42298059	    663.56439572	      2.23439749	    658.83546036	    172.47399512	      3.12290670	     98.95785527	      0.00000000	      0.00000000	      0.26257843	      0.00000000	      9.89205992	     71.59825557	      0.00000000	      0.00000000	     -2.21610933	      9.20024791	     -7.07804315	     -9.42768427	    -17.39499511	      8.45456429	     -0.08870107	      0.23506152	     -0.04950718	      0.89951598	      6.64288543	     -3.16945093	    -11.05858749	    -14.45901278	      2.78672847	      2.50421655	     -4.85481654	      0.26263278	     13.65328985	     54.41425662	      0.00000000	     -0.01996866	     -0.12918887	     -0.04762375	      0.00000000	      2.56594448	      0.00000000	     26.12956632	    104.13760660	      0.00000000	     -0.00282106	     -0.04073458	      0.00739708	      0.00000000	      4.91068579	      0.00000000
      0.54400000	    381.58148835	     54.43611423	    279.06471724	    269.21241983	     26.37646834	    234.84423528	    458.33794926	    306.74504335	     58.02843447	      4.84043200	      2.70351240	      2.87408810	      6.08347556	    488.30264044	      1.26139872	     63.57810656	      7.96638684	      0.80175407	      0.89605776	    120.65700686	    854.97686702	     11.61451716	    232.16134340	    674.55830736	      2.22086156	    647.00582539	    182.23399665	      3.16258894	     73.41278964	      0.00000000	      0.00000000	      0.24208438	      0.00000000	      9.09627224	     69.30661611	      0.00000000	      0.00000000	     -1.40435744	      9.05966775	     -6.68462473	     -8.96988869	    -17.85766583	      8.32681337	     -0.08572430	      0.22385225	     -0.04955030	      0.88510972	      6.55687948	     -3.03287171	    -10.94239590	    -14.35633053	      2.56780598	      2.75323427	     -4.70594486	      0.20855257	     10.71414554	     47.58782026	      0.00000000	     -0.02033403	     -0.13368190	     -0.05147244	      0.00000000	      2.07979008	      0.00000000	     24.36134535	    108.20305920	      0.00000000	     -0.00269712	     -0.04092545	      0.00735022	      0.00000000	      4.72893373	      0.00000000
      0.54800000	    380.78927653	     64.15681285	    277.45590822	    267.44929117	     25.39774303	    233.96284339	    458.73362509	    313.18607072	     45.75069289	      4.80837577	      2.69335503	      2.86811375	      5.81730831	    496.49463368	      1.19930222	     58.27199532	      7.88880599	      0.79199382	      0.89562704	    120.83666169	    847.65795857	     11.51432750	    240.61278701	    684.45529312	      2.21526571	    630.68117664	    191.27605650	      3.20375855	     45.48421415	      0.00000000	      0.00000000	      0.22278790	      0.00000000	      8.31285121	     67.54356968	      0.00000000	      0.00000000	     -0.59941064	      8.94488208	     -6.19367952	     -8.39058549	    -18.07288252	      8.44262080	     -0.08246287	      0.21205475	     -0.04975687	      0.86709822	      6.43647594	     -2.88500199	    -10.76938635	    -14.17885586	      2.34741396	      3.00277848	     -4.45876959	      0.13994566	      8.00601834	     40.75239135	      0.00000000	     -0.02055718	     -0.13795889	     -0.05572922	      0.00000000	      1.61673560	      0.00000000	     22.04756810	    112.22696300	      0.00000000	     -0.00251625	     -0.04118608	      0.00702216	      0.00000000	      4.45228661	      0.00000000
      0.55200000	    380.31780414	     68.85590806	    275.80674315	    265.52967563	     24.47487811	    233.12266662	    458.20534802	    317.41990991	     31.49229667	      4.77470091	      2.67806684	      2.86054972	      5.53200744	    499.75376099	      1.14160794	     54.10946836	      7.79074810	      0.78025526	      0.89668527	    120.53027681	    837.64451871	     11.39116231	    246.39740417	    691.76407507	      2.21707342	    610.51078005	    199.52827385	      3.24619106	     15.97437596	      0.00000000	      0.00000000	      0.20469018	      0.00000000	      7.38768430	     66.26448956	      0.00000000	      0.00000000	      0.17991754	      8.86490012	     -5.57914620	     -7.70107574	    -18.01654159	      8.78249756	     -0.07964758	      0.20119378	     -0.04953717	      0.84588330	      6.28548994	     -2.73059228	    -10.53684618	    -13.92380586	      2.12587009	      3.30094483	     -4.12384749	      0.06551124	      5.58438541	     33.84397278	      0.00000000	     -0.02050572	     -0.14219934	     -0.05985535	      0.00000000	      1.18856948	      0.00000000	     19.19513436	    116.33144150	      0.00000000	     -0.00231219	     -0.04143945	      0.00690253	      0.00000000	      4.08545422	      0.00000000
      0.55600000	    380.16204942	     64.93893916	    274.16791683	    263.51156725	     23.74038152	    232.33732978	    457.08439529	    316.28941722	     14.80893560	      4.73966785	      2.65612790	      2.85110739	      5.24297560	    494.26574454	      1.10634951	     52.98809440	      7.67295506	      0.76605379	      0.90392768	    119.04835551	    822.86043532	     11.24199858	    247.60646858	    695.08666371	      2.22574589	    611.79185538	    206.94041328	      3.28967146	      3.50650696	      0.00000000	      0.00000000	      0.18779969	      0.00000000	      6.41321999	     65.41748000	      0.00000000	      0.00000000	      0.91821338	      8.80639674	     -4.85203426	     -6.91993642	    -17.66953768	      9.31341100	     -0.07790885	      0.19236716	     -0.04826354	      0.81966552	      6.09166703	     -2.56780510	    -10.27083498	    -13.55769166	      2.20751595	      3.60910932	     -3.69025740	     -0.01795903	      3.55849721	     27.14621004	      0.00000000	     -0.02046290	     -0.14621232	     -0.06420217	      0.00000000	      0.81785278	      0.00000000	     15.76906572	    120.29526650	      0.00000000	     -0.00206542	     -0.04173158	      0.00664054	      0.00000000	      3.62421929	      0.00000000
      0.56000000	    380.30598374	     56.55137756	    272.58413676	    261.45218841	     23.46631272	    231.61570749	    455.55097834	    315.41351350	     34.55038861	      4.70358848	      2.62256936	      2.83959694	      4.96310774	    496.87097779	      1.07615608	     45.37519385	      7.53734769	      0.74902722	      0.91461254	    120.85894309	    828.20345209	     11.06269610	    207.24854103	    688.62891523	      2.24069226	    661.09367927	    213.48388574	      3.33404644	      3.53252467	      0.00000000	      0.00000000	      0.17218375	      0.00000000	      8.46384550	      0.00000000	      0.00000000	      0.00000000	      1.59877173	      8.75635072	     -4.02273869	     -6.07208503	    -17.01894821	      9.99233985	     -0.07330268	      0.19074609	     -0.04844251	      0.80409330	      6.07953385	     -2.48761226	    -10.25870170	    -13.50389558	      2.45172841	      2.93913031	     -3.38206656	     -0.18662051	      1.98344967	     20.84843340	      0.00000000	     -0.02029533	     -0.14993186	     -0.06888094	      0.00000000	      0.51708701	      0.00000000	     11.79624353	    123.99265830	      0.00000000	     -0.00191146	     -0.04206467	      0.00605650	      0.00000000	      3.07529065	      0.00000000
      0.56400000	    380.72370965	     48.96092821	    271.09326024	    259.40500136	     22.73618732	    230.93232677	    453.66641881	    311.32690018	     16.73198831	      4.66683165	      2.57712257	      2.82595102	      4.70507886	    487.45828350	      1.04009874	     43.69405934	      7.38878834	      0.72949272	      0.92700169	    119.24631676	    812.15565572	     10.85385448	    205.48089527	    686.32228406	      2.26138874	    674.58743066	    219.15106794	      3.37921099	      3.56070837	      0.00000000	      0.00000000	      0.15773621	      0.00000000	      7.48372011	      0.00000000	      0.00000000	      0.00000000	      2.20218915	      8.74765522	     -3.11311144	     -5.18762846	    -16.05895676	     10.77071258	     -0.07159134	      0.18272309	     -0.04738252	      0.77459135	      5.85309665	     -2.32481646	     -9.94726452	    -13.03599490	      2.75984309	      3.27807046	     -2.78765711	     -0.27501480	      0.85079882	     14.74168790	      0.00000000	     -0.02006082	     -0.15358011	     -0.07330181	      0.00000000	      0.28398345	      0.00000000	      7.36971888	    127.69422400	      0.00000000	     -0.00162232	     -0.04237836	      0.00576566	      0.00000000	      2.45989787	      0.00000000
      0.56800000	    381.38128499	     74.33581430	    269.72575296	    257.41751940	     23.09110308	    225.85662491	    451.43332802	    321.93996004	      8.85412344	      4.62979934	      2.50873772	      2.81021305	      4.47716310	    499.41986911	      1.02686144	     42.10532914	      7.23192160	      0.70789889	      0.93545395	    123.94138888	    837.68056232	     10.61599503	    204.83406031	    681.54605027	      2.28721931	    686.00223997	    223.95435781	      3.42508433	      3.59025493	      0.00000000	      0.00000000	      0.14452704	      0.00000000	      6.62887948	      0.00000000	      0.00000000	      0.00000000	      2.71867076	      8.75199463	     -2.14904237	     -4.30001059	    -14.79146297	     11.60011925	     -0.07249317	      0.18418123	     -0.04906238	      0.78171237	      5.56022468	     -2.14755691	     -9.62821191	    -12.56236638	      3.07837782	      3.61735032	     -2.13445059	     -0.35191749	      0.17618228	      9.04921845	      0.00000000	     -0.01969154	     -0.15700325	     -0.07780388	      0.00000000	      0.12346765	      0.00000000	      2.55502402	    131.23323590	      0.00000000	     -0.00140023	     -0.04269256	      0.00542031	      0.00000000	      1.79054786	      0.00000000
      0.57200000	    382.23854633	    126.21640157	    266.40315050	    255.48091259	     24.28190342	    215.25079272	    448.81598597	    341.10997488	      8.93167293	      4.59293360	      2.40747147	      2.79254486	      4.28230451	    527.19373841	      1.03390880	     41.03407133	      7.07156166	      0.68569003	      0.94405789	    133.66131756	    895.90927459	     10.35698005	    206.20350798	    673.29275546	      2.31761758	    696.86003421	    227.92221928	      3.47162765	      3.62104829	      0.00000000	      0.00000000	      0.13256244	      0.00000000	      5.88254990	      0.00000000	      0.00000000	      0.00000000	      3.14022136	      8.80522256	     -1.15121665	     -3.44359744	    -13.22635873	     12.43895689	     -0.07571918	      0.19260511	     -0.05287741	      0.81952387	      5.22074187	     -1.96310010	     -9.30313782	    -12.09387326	      3.36777299	      3.94275504	     -1.44501395	     -0.44793661	     -0.07341503	      3.88298793	      0.00000000	     -0.01842642	     -0.16042232	     -0.08205899	      0.00000000	      0.03134903	      0.00000000	     -2.54383487	    134.54574470	      0.00000000	     -0.00099281	     -0.04302946	      0.00497036	      0.00000000	      1.08624546	      0.00000000
      0.57600000	    383.25126889	    180.80132826	    239.99171705	    239.10557967	     24.50349830	    210.67551556	    445.74766447	    311.68094695	      9.02269487	      4.55670608	      2.27808645	      2.77321076	      4.11955366	    530.77643252	      1.00860519	     42.56919597	      6.91205547	      0.66426159	      0.95315582	    138.68732769	    921.70537889	     10.09046102	    233.62039079	    653.48288488	      2.35203884	    704.63846178	    231.09558455	      3.51883610	      3.65307511	      0.00000000	      0.00000000	      0.12184158	      0.00000000	      5.46162692	      0.00000000	      0.00000000	      0.00000000	      3.46290169	      8.81720679	      0.05115231	     -2.65126215	    -11.38141790	     13.25852203	     -0.07988415	      0.19041511	     -0.05531365	      0.82925840	      4.94003965	     -1.84236153	     -8.98387173	    -11.63170923	      3.70031555	      4.22116579	     -0.72746890	     -0.45727622	     -0.00000000	      0.00000000	      0.00000000	     -0.01903442	     -0.16304683	     -0.08705584	      0.00000000	      0.00000000	      0.00000000	     -7.76998359	    136.91139890	      0.00000000	     -0.00117607	     -0.04333831	      0.00422244	      0.00000000	      0.36612724	      0.00000000
      0.58000000	    384.37345784	    250.19059311	    209.48706233	    211.19959091	     24.28101702	    204.45234773	    442.12818607	    273.69169826	      9.12378216	      4.52161458	      2.16135370	      2.75255829	      3.98595920	    513.82128609	      1.00422357	     36.65456472	      6.75652276	      0.64766500	      1.02844629	    147.26516083	    960.39293501	      9.82766762	    252.88619749	    575.86464368	      2.38989750	    698.76954941	    181.00174923	      3.56675187	      3.68637212	      0.00000000	      0.00000000	      0.11233402	      0.00000000	      4.24975409	      0.00000000	      0.00000000	      0.00000000	      3.70841647	      9.05512475	      3.33289269	     -1.95281635	     -9.28169387	     14.04634266	     -0.08129746	      0.18499255	     -0.06067354	      0.83309512	      4.53584193	     -1.69203037	     -8.43112993	    -10.88941688	      3.85563082	      4.73897033	     -0.04705707	     -0.18413691	      0.00000000	     -0.00000000	      0.00000000	     -0.01886615	     -0.16662337	     -0.08992885	      0.00000000	     -0.00000000	      0.00000000	    -12.69148024	    135.75436350	      0.00000000	     -0.00270425	     -0.04269745	      0.01192184	      0.00000000	     -0.33222748	      0.00000000
      0.58400000	    385.55960482	    288.53412777	    188.13433055	    191.74807004	     24.36380098	    199.42269367	    437.81135847	    244.93801779	      9.23403900	      4.48816893	      2.02344997	      2.73097657	      3.87835919	    511.21713114	      0.89662746	     40.62803737	      6.60883787	      0.62554401	      0.96379056	    151.32768771	    979.99554711	      9.57644277	    276.53026024	    558.70643627	      2.43060112	    703.73082056	    215.05067806	      3.61542568	      3.72095082	      0.00000000	      0.00000000	      0.10404099	      0.00000000	      5.09152437	      0.00000000	      0.00000000	      0.00000000	      3.87640719	      9.28342798	      4.07423990	     -1.37454567	     -6.95848123	     14.80470098	     -0.08743252	      0.18037100	     -0.06295260	      0.83680287	      4.25031037	     -1.58131645	     -8.04890904	    -10.38447179	      4.03151391	      4.35602099	      0.62370002	     -0.54072734	     -0.00000000	      0.00000000	      0.00000000	     -0.01873883	     -0.17006355	     -0.09271102	      0.00000000	      0.00000000	      0.00000000	    -17.36447712	    134.96901230	      0.00000000	     -0.00060397	     -0.04398638	      0.00269501	      0.00000000	     -0.97208033	      0.00000000
      0.58800000	    386.76666594	    327.48180894	    168.91552146	    174.73949939	     24.59571139	    195.71415548	    432.59571335	    222.78809826	      9.35238365	      4.45689627	      2.10025346	      2.70886550	      3.79399197	    510.70979187	      0.87083848	     45.01244654	      6.47167250	      0.60916131	      0.97331123	    156.34651459	   1005.70641030	      9.34398077	    296.38341206	    543.15985308	      2.47352432	    711.90727157	    236.39953838	      3.66493854	      3.75684372	      0.00000000	      0.00000000	      0.09688968	      0.00000000	      6.20246470	      0.00000000	      0.00000000	      0.00000000	      3.97794408	      9.52731316	      4.78015316	     -0.93876401	     -4.44811819	     15.54460219	     -0.09467928	      0.17661440	     -0.06573845	      0.84828461	      3.99708994	     -1.48552128	     -7.71291976	     -9.95456317	      4.18302104	      3.89374635	      1.23106971	     -0.85777799	      0.00000000	     -0.00000000	      0.00000000	     -0.01782890	     -0.17351192	     -0.09528096	      0.00000000	     -0.00000000	      0.00000000	    -21.78436006	    134.55484040	      0.00000000	      0.00140440	     -0.04507101	     -0.00554257	      0.00000000	     -1.54997416	      0.00000000
      0.59200000	    387.95587086	    370.39785964	    152.30120785	    160.88587309	     25.22398942	    195.07567823	    426.21554922	    206.97630132	      9.47784377	      4.42832893	      2.82274069	      2.68657464	      3.73064505	    515.60102003	      0.87115041	     48.36597024	      6.34724984	      0.59540406	      0.99253329	    165.27484151	   1034.51215767	      9.14237410	    313.94691986	    531.59849022	      2.51800806	    723.73146612	    236.96394975	      3.71537631	      3.79407531	      0.00000000	      0.00000000	      0.09082477	      0.00000000	      8.20195997	      0.00000000	      0.00000000	      0.00000000	      4.00510535	      9.68879704	      5.44364702	     -0.66279344	     -1.79068370	     16.27842806	     -0.10302469	      0.17604645	     -0.07056132	      0.87447021	      3.80261054	     -1.41548760	     -7.48375302	     -9.67355200	      4.37278808	      3.19586142	      1.77287518	     -1.03828225	     -0.00000000	      0.00000000	      0.00000000	     -0.01862318	     -0.17654418	     -0.09798944	      0.00000000	      0.00000000	      0.00000000	    -25.95163107	    134.49991770	      0.00000000	      0.00260841	     -0.04593178	     -0.01292312	      0.00000000	     -2.06376755	      0.00000000
      0.59600000	    389.09393537	    407.43859339	    134.06060550	    147.26095950	     26.46922601	    196.88164922	    418.36374882	    191.15989349	      9.60943802	      4.40300123	      3.56167392	      2.66433757	      3.68661675	    520.72293023	      0.86243045	     45.28546499	      6.23689252	      0.58551783	      1.02021690	    185.57957446	   1038.18762232	      9.36453715	    333.78240019	    517.04111710	      2.56339294	    738.32958149	    237.02147358	      3.76683003	      3.83267357	      0.00000000	      0.00000000	      0.08576306	      0.00000000	      9.76405037	      0.00000000	      0.00000000	      0.00000000	      3.99680597	      9.92993544	      6.05872426	     -0.55824606	      0.97166861	     17.01465709	     -0.11153177	      0.18064764	     -0.08158080	      0.91124719	      3.60252919	     -1.35551949	     -7.25549864	     -9.41550957	      4.48934667	      2.60765389	      2.24681567	     -1.25688898	      0.00000000	     -0.00000000	      0.00000000	     -0.01772688	     -0.17974778	     -0.10035556	      0.00000000	     -0.00000000	      0.00000000	    -29.86610297	    134.78188960	      0.00000000	      0.00418839	     -0.04664334	     -0.01918392	      0.00000000	     -2.51246641	      0.00000000
      0.60000000	    390.15378984	    444.25040920	    116.98688524	    135.14087849	     27.94522348	    200.15809874	    408.81589045	    176.91219066	      9.74618892	      4.38143812	      4.08404868	      2.64217971	      3.66068106	    528.80967503	      0.75432393	     41.12389006	      6.14220619	      0.57440419	      0.99431873	    208.59283279	   1040.27475262	     15.47596030	    349.24929736	    502.25896675	      2.60895226	    751.77499580	    236.63001456	      3.81937733	      3.87265392	      0.00000000	      0.00000000	      0.08162321	      0.00000000	     11.12191781	      0.00000000	      0.00000000	      0.00000000	      3.94291789	     10.14045575	      6.62000976	     -0.63117837	      3.79667886	     17.75566775	     -0.11998535	      0.18770732	     -0.09396884	      0.95301693	      3.42270549	     -1.30887685	     -7.05863902	     -9.20816653	      4.61015159	      2.09983493	      2.64590741	     -1.41081277	     -0.00000000	      0.00000000	      0.00000000	     -0.01845074	     -0.18256424	     -0.10284861	      0.00000000	      0.00000000	      0.00000000	    -33.52424816	    135.36995230	      0.00000000	      0.00535824	     -0.04718721	     -0.02452626	      0.00000000	     -2.89641360	      0.00000000
      0.60400000	    391.11459293	    479.49915778	    100.57798893	    123.86643695	     29.52520490	    204.04637151	    397.71169220	    164.30191422	      9.88708930	      4.36414988	      4.42369462	      2.61982241	      3.65186593	    538.23913199	      0.77809570	     36.08452282	      6.06391760	      0.56869317	      1.01992045	    232.85645989	   1041.62827178	     26.61414277	    360.74302472	    486.45510941	      2.65393752	    765.87999441	    235.84133838	      3.87308416	      3.91403023	      0.00000000	      0.00000000	      0.07832147	      0.00000000	     12.19014224	      0.00000000	      0.00000000	      0.00000000	      3.86647914	     10.37415545	      7.12284338	     -0.88250343	      6.64374022	     18.49791993	     -0.12794453	      0.19635905	     -0.10698346	      0.99637652	      3.25784697	     -1.27134295	     -6.87271854	     -9.03041515	      4.69432470	      1.67775385	      2.98027599	     -1.55736240	      0.00000000	     -0.00000000	      0.00000000	     -0.01754395	     -0.18554891	     -0.10501553	      0.00000000	     -0.00000000	      0.00000000	    -36.91875111	    136.22733280	      0.00000000	      0.00652405	     -0.04759990	     -0.02890363	      0.00000000	     -3.21756768	      0.00000000
      0.60800000	    391.96135056	    513.89603506	     85.71488239	    114.18737620	     31.43083186	    209.67316725	    385.77657479	    152.39570191	     10.03112070	      4.35161564	      4.66303409	      2.59662103	      3.65935582	    546.74042501	      0.79482096	     32.05778038	      6.00231071	      0.56861568	      1.05329537	    258.13848069	   1042.20773972	     35.05187308	    372.03506648	    470.87939732	      2.69762298	    778.23349342	    234.70004643	      3.92799620	      3.95680759	      0.00000000	      0.00000000	      0.07578378	      0.00000000	     13.14750717	      0.00000000	      0.00000000	      0.00000000	      3.75658893	     10.54986558	      7.56348571	     -1.30799378	      9.47520449	     19.23322713	     -0.13676048	      0.20812784	     -0.12035658	      1.04490894	      3.11693550	     -1.24882656	     -6.72468696	     -8.91153423	      4.79376392	      1.31841512	      3.24057951	     -1.62180324	     -0.00000000	      0.00000000	      0.00000000	     -0.01831111	     -0.18815502	     -0.10732507	      0.00000000	      0.00000000	      0.00000000	    -40.03896494	    137.31356240	      0.00000000	      0.00712716	     -0.04787921	     -0.03249816	      0.00000000	     -3.47961117	      0.00000000
      0.61200000	    392.68413594	    543.94116785	     71.29151063	    104.69731272	     34.04898115	    217.70031826	    374.04021759	    138.99355599	     10.17726177	      4.34426543	      4.80213384	      2.57168502	      3.68239262	    547.78161386	      0.70809693	     32.63949137	      5.95736422	      0.55979233	      1.01494175	    282.53113905	   1041.95126903	     38.41327006	    382.91016640	    454.44841367	      2.73914530	    790.53799884	    233.25627821	      3.98414209	      4.00098792	      0.00000000	      0.00000000	      0.07388597	      0.00000000	     13.93871608	      0.00000000	      0.00000000	      0.00000000	      3.63390117	     10.70699746	      7.93903762	     -1.89822857	     12.25745257	     19.94959846	     -0.14848821	      0.22607471	     -0.13255847	      1.10022050	      2.98735427	     -1.24169508	     -6.60049832	     -8.83729012	      4.88045831	      1.02496556	      3.43840294	     -1.64770061	      0.00000000	     -0.00000000	      0.00000000	     -0.01835261	     -0.19078948	     -0.10944838	      0.00000000	     -0.00000000	      0.00000000	    -42.87168434	    138.58620700	      0.00000000	      0.00748056	     -0.04805663	     -0.03530887	      0.00000000	     -3.68777474	      0.00000000
      0.61600000	    393.27693659	    570.96785092	     57.79304098	     96.10853847	     36.79887762	    222.64515252	    363.28154672	    124.94025524	     10.32450264	      4.34245782	      4.85624058	      2.54433970	      3.72020623	    547.50177307	      0.73684440	     33.20152689	      5.92873197	      0.55845574	      1.02066370	    306.81086778	   1040.78539564	     39.68798744	    393.30205773	    436.87333860	      2.77783699	    804.48762113	    231.54505244	      4.04153488	      4.04656890	      0.00000000	      0.00000000	      0.07259002	      0.00000000	     14.45852199	      0.00000000	      0.00000000	      0.00000000	      3.52851443	     10.90468351	      8.24686933	     -2.63942845	     14.96162397	     20.63069896	     -0.16018594	      0.24585648	     -0.14483647	      1.15521906	      2.86202260	     -1.24212763	     -6.47080143	     -8.77055097	      4.91847501	      0.80446354	      3.59295564	     -1.69758329	     -0.00000000	      0.00000000	      0.00000000	     -0.01889540	     -0.19325701	     -0.11156488	      0.00000000	      0.00000000	      0.00000000	    -45.40217757	    140.00217700	      0.00000000	      0.00802812	     -0.04816220	     -0.03731417	      0.00000000	     -3.84842388	      0.00000000
      0.62000000	    393.73623143	    596.58455597	     45.75536417	     88.95099110	     39.92973559	    221.65000422	    353.78433298	    108.04634174	     10.47185947	      4.34647077	      4.80200488	      2.51473338	      3.77187855	    547.00292789	      0.76521960	     34.01614476	      5.91591903	      0.55853846	      1.02484279	    332.20428117	   1038.62894728	     37.97549057	    404.04878009	    418.42508031	      2.81307329	    819.04743923	    229.60738566	      4.10017680	      4.09354411	      0.00000000	      0.00000000	      0.07180714	      0.00000000	     14.82439299	      0.00000000	      0.00000000	      0.00000000	      3.43689137	     11.09686812	      8.48378823	     -3.51525981	     17.56340230	     21.25451974	     -0.17243212	      0.26967328	     -0.15775601	      1.21354533	      2.74081771	     -1.25581356	     -6.35245272	     -8.72991038	      4.93917658	      0.64219736	      3.70773191	     -1.73250039	      0.00000000	     -0.00000000	      0.00000000	     -0.01873426	     -0.19575898	     -0.11351587	      0.00000000	     -0.00000000	      0.00000000	    -47.61532576	    141.51887510	      0.00000000	      0.00847113	     -0.04820041	     -0.03866023	      0.00000000	     -3.96854138	      0.00000000
      0.62400000	    394.05972091	    619.48309962	     34.98209696	     82.88986127	     42.96224639	    220.53565104	    345.59004992	     91.49805281	     10.61843050	      4.35651430	      4.69529822	      2.48395663	      3.83638671	    546.34927580	      0.80848909	     34.25012607	      5.91835420	      0.55989608	      1.02959768	    356.07908809	   1035.39628683	     35.10034271	    414.40250388	    400.74801155	      2.84433171	    833.30420531	    227.45883157	      4.16006614	      4.14190830	      0.00000000	      0.00000000	      0.07146978	      0.00000000	     15.04734376	      0.00000000	      0.00000000	      0.00000000	      3.36418888	     11.27658218	      8.64559562	     -4.50858101	     20.04192192	     21.79308456	     -0.18383575	      0.29355884	     -0.17036983	      1.26929094	      2.63252206	     -1.27548536	     -6.23496407	     -8.69749474	      4.94764602	      0.53062246	      3.78749164	     -1.74957084	     -0.00000000	      0.00000000	      0.00000000	     -0.01855826	     -0.19818879	     -0.11540683	      0.00000000	      0.00000000	      0.00000000	    -49.49670526	    143.09536400	      0.00000000	      0.00878949	     -0.04818414	     -0.03943256	      0.00000000	     -4.05522466	      0.00000000
      0.62800000	    394.24550345	    631.87786183	     27.81066045	     78.84344986	     44.54993864	    219.34850599	    338.68136848	     76.57139373	     10.76343483	      4.37275563	      4.54731874	      2.45353842	      3.91265929	    545.60611198	      0.80562461	     30.87046139	      5.93538533	      0.56241532	      1.03138790	    371.15361767	   1031.00141247	     34.10502623	    418.51998280	    380.46489014	      2.87130199	    849.85533115	    225.14482717	      4.22120301	      4.19165862	      0.00000000	      0.00000000	      0.07150604	      0.00000000	     15.16818084	      0.00000000	      0.00000000	      0.00000000	      3.31597908	     11.44629948	      8.72754596	     -5.60234766	     22.37881003	     22.21463395	     -0.18904893	      0.30742976	     -0.17995245	      1.36076786	      2.46799653	     -1.29084063	     -6.13133779	     -8.69290745	      4.94463300	      0.46550843	      3.84021071	     -1.75560958	      0.00000000	     -0.00000000	      0.00000000	     -0.01762458	     -0.20066726	     -0.11714459	      0.00000000	     -0.00000000	      0.00000000	    -51.03393541	    144.69368510	      0.00000000	      0.00902644	     -0.04812622	     -0.03970108	      0.00000000	     -4.11525221	      0.00000000
      0.63200000	    394.29175419	    631.76530564	     24.82825636	     76.92542134	     44.30468744	    218.09737595	    332.99775921	     63.43564836	     10.90629103	      4.39534499	      4.37298830	      2.42491826	      3.99969328	    544.83648381	      0.80304098	     23.00833782	      5.96624545	      0.56666639	      1.05914911	    375.31100637	   1025.36448821	     35.99484515	    414.97294642	    356.77199218	      2.89385485	    869.57852790	    222.67046650	      4.28358777	      4.24279610	      0.00000000	      0.00000000	      0.07185807	      0.00000000	     15.21219535	      0.00000000	      0.00000000	      0.00000000	      3.29346243	     11.60321695	      8.72573059	     -6.77954059	     24.55792324	     22.48838507	     -0.18651835	      0.30806725	     -0.18552360	      1.49619786	      2.22971954	     -1.29727891	     -6.04215319	     -8.71672817	      4.93215453	      0.44044574	      3.87207032	     -1.75149353	     -0.00000000	      0.00000000	      0.00000000	     -0.01723657	     -0.20299501	     -0.11891955	      0.00000000	      0.00000000	      0.00000000	    -52.21866271	    146.28013470	      0.00000000	      0.00918568	     -0.04803677	     -0.03954047	      0.00000000	     -4.15472327	      0.00000000
      0.63600000	    394.19681532	    631.59370000	     21.79436077	     75.20768101	     44.28493740	    216.78959694	    328.44935516	     49.81940937	     11.04664095	      4.42443079	      4.17218601	      2.39924127	      4.09674773	    544.09559455	      0.76042892	     15.44165517	      6.01003521	      0.57052928	      1.05004334	    379.21184681	   1018.42260499	     36.61391246	    413.64115520	    335.60080641	      2.91188374	    888.05931559	    220.05285641	      4.34721910	      4.29532618	      0.00000000	      0.00000000	      0.07247768	      0.00000000	     15.15821066	      0.00000000	      0.00000000	      0.00000000	      3.29536741	     11.74403983	      8.63896507	     -8.02223033	     26.56537908	     22.59054950	     -0.18453672	      0.31081537	     -0.19133439	      1.61142035	      2.02123770	     -1.30588326	     -5.94520401	     -8.73114868	      4.91796544	      0.44848906	      3.88831933	     -1.73661518	      0.00000000	     -0.00000000	      0.00000000	     -0.01682832	     -0.20526550	     -0.12066269	      0.00000000	     -0.00000000	      0.00000000	    -53.04882725	    147.82595960	      0.00000000	      0.00926428	     -0.04792444	     -0.03902188	      0.00000000	     -4.17876845	      0.00000000
      0.64000000	    393.95971654	    631.36804038	     19.75087991	     74.46049381	     44.53310257	    215.43239647	    324.92978183	     34.86669826	     11.18431842	      4.46016167	      3.92010349	      2.37737202	      4.20362474	    543.42277080	      0.78495293	      8.67542847	      6.06586244	      0.57829509	      1.09233399	    382.80297319	   1010.14508516	     35.41363515	    413.83819266	    317.28996752	      2.92572237	    903.83236207	    217.30036311	      4.41210027	      4.34925707	      0.00000000	      0.00000000	      0.07331537	      0.00000000	     15.14508178	      0.00000000	      0.00000000	      0.00000000	      3.29539676	     11.80075909	      8.47015233	     -9.31078625	     28.38947589	     22.50877440	     -0.18314536	      0.31611382	     -0.19738795	      1.72258558	      1.83868533	     -1.32404760	     -5.86810078	     -8.77395138	      4.93953843	      0.47018260	      3.87350253	     -1.64606748	     -0.00000000	      0.00000000	      0.00000000	     -0.01761210	     -0.20730269	     -0.12255045	      0.00000000	      0.00000000	      0.00000000	    -53.53043402	    149.30736110	      0.00000000	      0.00883204	     -0.04779346	     -0.03830208	      0.00000000	     -4.19135846	      0.00000000
      0.64400000	    393.58059915	    631.08914719	     16.48777144	     74.27852829	     43.83619954	    214.03194340	    322.32549606	     22.32231696	     11.31935435	      4.50268252	      3.32879196	      2.35997445	      4.32070410	    542.83571752	      0.71713698	      6.46758361	      6.13264077	      0.58852904	      1.10129812	    395.15371986	   1000.55328560	     36.85824465	    411.50571099	    301.67540962	      2.93698060	    919.84507455	    214.41528859	      4.47823852	      4.40460279	      0.00000000	      0.00000000	      0.07431607	      0.00000000	     14.91287320	      0.00000000	      0.00000000	      0.00000000	      3.33939883	     11.90969731	      8.22631762	    -10.62460523	     30.02052657	     22.24263661	     -0.17218799	      0.31592887	     -0.21059923	      1.80512702	      1.67665152	     -1.33045002	     -5.75018937	     -8.75562741	      4.92521054	      0.52744841	      3.87067414	     -1.61589453	      0.00000000	     -0.00000000	      0.00000000	     -0.01648715	     -0.20957156	     -0.12416277	      0.00000000	     -0.00000000	      0.00000000	    -53.67841239	    150.70529270	      0.00000000	      0.00879786	     -0.04765842	     -0.03724849	      0.00000000	     -4.19524939	      0.00000000
      0.64800000	    393.06101838	    630.75953587	     12.78855679	     74.56452817	     42.83394739	    212.59401699	    320.52216053	     10.43012948	     11.45194042	      4.55212443	      2.59999208	      2.34758193	      4.44882765	    542.27903434	      0.66552862	      6.51206380	      6.20936029	      0.61130798	      1.12426299	    410.91472440	    989.73856872	     38.94319793	    408.96628698	    288.65434733	      2.94287685	    934.91035883	    211.39574088	      4.54564033	      4.46137662	      0.00000000	      0.00000000	      0.07544132	      0.00000000	     14.60418055	      0.00000000	      0.00000000	      0.00000000	      3.40313554	     12.01455638	      7.91770096	    -11.94376863	     31.45074787	     21.80145958	     -0.15700724	      0.31430810	     -0.22732774	      1.86871195	      1.53306304	     -1.33316895	     -5.61844341	     -8.71280020	      4.90581596	      0.60359260	      3.86503502	     -1.59180497	     -0.00000000	      0.00000000	      0.00000000	     -0.01602173	     -0.21169250	     -0.12586203	      0.00000000	      0.00000000	      0.00000000	    -53.51640839	    152.00528860	      0.00000000	      0.00879622	     -0.04751961	     -0.03599579	      0.00000000	     -4.19207676	      0.00000000
      0.65200000	    392.40391572	    630.38314075	     11.77173877	     77.23313884	     43.72003363	    211.12385381	    319.40829590	      6.53862186	     11.58240419	      4.60859361	      1.96492818	      2.34065244	      4.58915550	    541.77627726	      0.65822708	      6.57464048	      6.29488048	      0.63119625	      1.15118286	    428.43051333	    977.87104496	     31.60158796	    410.05537990	    279.22936291	      2.94569539	    947.83567022	    208.23560171	      4.61431392	      4.51959346	      0.00000000	      0.00000000	      0.07666136	      0.00000000	     14.23793198	      0.00000000	      0.00000000	      0.00000000	      3.47618671	     12.09825264	      7.55694049	    -13.24961329	     32.67422046	     21.20255549	     -0.14940493	      0.32820348	     -0.24446785	      1.92431342	      1.38814167	     -1.36589442	     -5.47709248	     -8.64911617	      4.89070895	      0.68956666	      3.85259650	     -1.55750452	      0.00000000	     -0.00000000	      0.00000000	     -0.01547028	     -0.21377813	     -0.12755192	      0.00000000	     -0.00000000	      0.00000000	    -53.07522509	    153.19707880	      0.00000000	      0.00872304	     -0.04738082	     -0.03461764	      0.00000000	     -4.18259258	      0.00000000
      0.65600000	    391.61262696	    629.96456746	      7.92092923	     86.27737669	     47.75437043	    209.62653963	    318.87715158	      6.53201471	     11.71116779	      4.67214974	      1.48309779	      2.33959594	      4.74280887	    538.29350317	      0.61232513	      6.64428582	      6.38748258	      0.65644785	      1.15739972	    436.98567584	    965.19159794	     12.55288121	    417.35950672	    272.73183348	      2.94576612	    956.89212246	    204.92569125	      4.68427007	      4.57926713	      0.00000000	      0.00000000	      0.07784736	      0.00000000	     14.01456354	      0.00000000	      0.00000000	      0.00000000	      3.52858908	     12.08518399	      7.15836282	    -14.52406503	     33.68682383	     20.46988987	     -0.13050865	      0.37497812	     -0.30238742	      1.97028213	      1.23398688	     -1.46732468	     -5.37264323	     -8.64058755	      4.92009032	      0.76670014	      3.81168150	     -1.43925131	     -0.00000000	      0.00000000	      0.00000000	     -0.01607777	     -0.21565763	     -0.12940903	      0.00000000	      0.00000000	      0.00000000	    -52.38995625	    154.27391010	      0.00000000	      0.00810408	     -0.04724895	     -0.03325842	      0.00000000	     -4.16700838	      0.00000000
      0.66000000	    390.66058313	    629.50929117	      5.58636048	     83.55026531	     61.14667804	    208.10645748	    318.82757360	      6.58392038	     11.83871059	      4.74278233	      1.48630663	      2.34478449	      4.91123079	    526.30770190	      0.60488157	      6.71913887	      6.48594714	      0.75522064	      1.28907784	    430.45192566	    951.98226985	      8.94713340	    423.87122559	    269.97794763	      2.94355672	    965.94266414	    201.45616615	      4.75551780	      4.64041463	      0.00000000	      0.00000000	      0.07906565	      0.00000000	     13.55116113	      0.00000000	      0.00000000	      0.00000000	      3.61329992	     12.14190818	      6.73677160	    -15.74939587	     34.48613542	     19.63106730	     -0.09669767	      0.51642066	     -0.44380792	      2.00435357	      1.10637475	     -1.70558044	     -5.20679644	     -8.52398239	      4.90310138	      0.86109983	      3.79055183	     -1.40090410	      0.00000000	     -0.00000000	      0.00000000	     -0.01563844	     -0.21764148	     -0.13113492	      0.00000000	     -0.00000000	      0.00000000	    -51.49664983	    155.23185250	      0.00000000	      0.00800304	     -0.04712180	     -0.03174117	      0.00000000	     -4.14533771	      0.00000000
      0.66400000	    371.36295151	    629.02391958	      5.60950507	     71.76672293	     66.07622920	    206.56816454	    319.16420759	      6.64574408	     11.96553062	      4.82038409	      1.51676554	      2.35655390	      5.09571182	    515.33917948	      0.61104677	      6.79858683	      6.58918788	      0.83091799	      1.38794629	    423.74207316	    938.53143041	      9.06974518	    411.84803769	    258.78330638	      2.93960946	    982.05381906	    197.81678973	      4.82804968	      4.70304684	      0.00000000	      0.00000000	      0.08025136	      0.00000000	     13.14025560	      0.00000000	      0.00000000	      0.00000000	      3.70136133	     12.19720076	      6.30600539	    -16.90886007	     35.07142339	     18.71334828	     -0.07648055	      0.57592792	     -0.49886270	      1.99971899	      1.10469317	     -1.79184570	     -5.06908751	     -8.45589739	      4.87297389	      0.95679956	      3.76708968	     -1.37341177	     -0.00000000	      0.00000000	      0.00000000	     -0.01500655	     -0.21960917	     -0.13285094	      0.00000000	      0.00000000	      0.00000000	    -50.42965840	    156.06927470	      0.00000000	      0.00796515	     -0.04700202	     -0.03019794	      0.00000000	     -4.11761948	      0.00000000
      0.66800000	    350.75343383	    628.51463731	      5.63524687	     62.63204128	     69.61147610	    205.01711432	    319.79715498	      6.71214505	     12.09210457	      4.90470384	      1.55158622	      2.37516553	      5.29659555	    506.52943268	      0.61750742	      6.87988664	      6.69529971	      0.94972013	      1.55834901	    417.03179635	    925.10367740	      9.20102140	    397.27083180	    248.65854359	      2.93437499	    996.23584228	    193.99771811	      4.90187793	      4.76717345	      0.00000000	      0.00000000	      0.08137383	      0.00000000	     12.87539321	      0.00000000	      0.00000000	      0.00000000	      3.76225826	     12.16665996	      5.87822014	    -17.98730990	     35.44371735	     17.74148446	     -0.05900377	      0.62202545	     -0.53919969	      1.99900615	      1.12232062	     -1.86795998	     -4.96108285	     -8.43343603	      4.87764676	      1.03329400	      3.71885258	     -1.27298051	      0.00000000	     -0.00000000	      0.00000000	     -0.01453696	     -0.22151411	     -0.13460835	      0.00000000	     -0.00000000	      0.00000000	    -49.22046673	    156.78643640	      0.00000000	      0.00746233	     -0.04689902	     -0.02876608	      0.00000000	     -4.08397649	      0.00000000
      0.67200000	    331.12256975	    627.98700588	      5.66125172	     51.58118847	     72.80617348	    203.45901367	    320.64191558	      6.78165194	     12.21888954	      4.99533829	      1.59043981	      2.40078759	      5.51333500	    497.40170516	      0.62376652	      6.96156502	      6.80270171	      1.03070869	      1.65020115	    410.43841434	    911.90781766	      9.33743548	    385.92569048	    240.00069150	      2.92830535	   1010.72091758	    189.99080780	      4.97700855	      4.83280455	      0.00000000	      0.00000000	      0.08241184	      0.00000000	     12.44250560	      0.00000000	      0.00000000	      0.00000000	      3.83795473	     12.19226908	      5.46400463	    -18.97146941	     35.60576623	     16.73781581	     -0.04311256	      0.66452934	     -0.57641111	      1.97271410	      1.15714999	     -1.92678199	     -4.82169570	     -8.35264920	      4.84460971	      1.11247057	      3.68456818	     -1.23900863	     -0.00000000	      0.00000000	      0.00000000	     -0.01407163	     -0.22337880	     -0.13638733	      0.00000000	      0.00000000	      0.00000000	    -47.89795197	    157.38509040	      0.00000000	      0.00738442	     -0.04680099	     -0.02729377	      0.00000000	     -4.04454789	      0.00000000
      0.67600000	    312.90708002	    627.44606132	      5.68722654	     41.69336949	     75.73961748	    201.90025565	    321.61948910	      6.85287676	     12.34630185	      5.09171651	      1.63304473	      2.43345466	      5.74398222	    489.30643460	      0.62973103	      7.04230138	      6.90989579	      1.11413267	      1.73514242	    404.03173467	    899.06968019	      9.47692973	    376.06321955	    233.27377216	      2.92174025	   1023.64516018	    185.79272329	      5.05344213	      4.89994433	      0.00000000	      0.00000000	      0.08334946	      0.00000000	     12.05955676	      0.00000000	      0.00000000	      0.00000000	      3.90122726	     12.19810529	      5.07272975	    -19.85000406	     35.56188459	     15.72301352	     -0.02847561	      0.70443976	     -0.61088303	      1.94266313	      1.19821175	     -1.98402072	     -4.68095739	     -8.26287041	      4.81271073	      1.17882609	      3.64294633	     -1.19708273	      0.00000000	     -0.00000000	      0.00000000	     -0.01353071	     -0.22521409	     -0.13817814	      0.00000000	     -0.00000000	      0.00000000	    -46.48921652	    157.86798890	      0.00000000	      0.00725466	     -0.04671520	     -0.02589793	      0.00000000	     -3.99939362	      0.00000000
      0.68000000	    296.08967338	    626.89183195	      5.71287137	     34.07221237	     78.36119377	    200.34788593	    322.65653114	      6.92453926	     12.47471334	      5.19310857	      1.67900524	      2.47304346	      5.98508867	    482.74254122	      0.63522460	      7.12090199	      7.01549281	      1.19975415	      1.81790221	    397.86805956	    886.68623592	      9.61780296	    366.73324923	    228.36192051	      2.91510277	   1034.56539619	    181.39072306	      5.13117627	      4.96859454	      0.00000000	      0.00000000	      0.08417818	      0.00000000	     11.74423057	      0.00000000	      0.00000000	      0.00000000	      3.94204903	     12.15644331	      4.71270226	    -20.61332829	     35.31781077	     14.71652811	     -0.01513197	      0.74129111	     -0.64194562	      1.91617370	      1.23939565	     -2.04320926	     -4.55032082	     -8.18501883	      4.79497910	      1.22481111	      3.58767818	     -1.11957414	     -0.00000000	      0.00000000	      0.00000000	     -0.01294997	     -0.22701569	     -0.13998602	      0.00000000	      0.00000000	      0.00000000	    -45.02003903	    158.23832120	      0.00000000	      0.00690101	     -0.04664668	     -0.02462847	      0.00000000	     -3.94846399	      0.00000000
      0.68400000	    281.73309758	    623.40056368	      5.73796309	     27.67714136	     79.81621249	    198.80952818	    323.68566706	      6.99547518	     12.60444664	      5.29865095	      1.72776712	      2.51926797	      6.23209909	    476.15969672	      0.64013347	      7.19632342	      7.11825112	      1.29017068	      1.91131066	    391.99475036	    874.84020618	      9.75856332	    358.14000909	    223.57730741	      2.90867681	   1045.99970426	    176.79820277	      5.21020665	      5.03875518	      0.00000000	      0.00000000	      0.08489821	      0.00000000	     11.37108095	      0.00000000	      0.00000000	      0.00000000	      3.98280452	     12.15132836	      4.39107128	    -21.25338483	     34.88052121	     13.73643215	     -0.00481533	      0.76601988	     -0.66135257	      1.88604912	      1.26234945	     -2.07976521	     -4.40323644	     -8.07247241	      4.74867782	      1.26405008	      3.53855886	     -1.08931173	      0.00000000	     -0.00000000	      0.00000000	     -0.01243952	     -0.22877078	     -0.14182538	      0.00000000	     -0.00000000	      0.00000000	    -43.51452518	    158.49928990	      0.00000000	      0.00684515	     -0.04658261	     -0.02339906	      0.00000000	     -3.89166328	      0.00000000
      0.68800000	    270.89294077	    614.61396286	      5.76240710	     26.19462560	     79.51982438	    197.29327481	    324.64613197	      7.06457535	     12.73576811	      5.40738545	      1.77858123	      2.57170298	      6.48011138	    470.31117901	      0.64439881	      7.26766676	      7.21709081	      1.30805547	      1.91284568	    386.45024263	    863.60026658	      9.89778369	    347.49749207	    218.25632344	      2.90276617	   1057.55855280	    172.00788185	      5.29052278	      5.11042047	      0.00000000	      0.00000000	      0.08550510	      0.00000000	     11.02903600	      0.00000000	      0.00000000	      0.00000000	      4.00744495	     12.13165094	      4.11348535	    -21.76367486	     34.25801695	     12.79865188	      0.00153118	      0.77247684	     -0.66265687	      1.87774810	      1.23630208	     -2.09565319	     -4.26149696	     -7.96534980	      4.69835808	      1.28613296	      3.48294893	     -1.05605996	     -0.00000000	      0.00000000	      0.00000000	     -0.01192877	     -0.23048872	     -0.14368586	      0.00000000	      0.00000000	      0.00000000	    -41.99414874	    158.65394280	      0.00000000	      0.00677005	     -0.04652991	     -0.02228235	      0.00000000	     -3.82897041	      0.00000000
      0.69200000	    261.28677239	    605.83792817	      5.78594762	     25.62975578	     78.85791933	    195.80739735	    325.48416620	      7.13081016	     12.86886153	      5.51830988	      1.83052714	      2.62984156	      6.72464949	    465.27646822	      0.64790943	      7.33416294	      7.31109430	      1.31317059	      1.90132592	    381.26449380	    853.02173695	     10.03411269	    337.75771192	    213.92328300	      2.89794238	   1068.03550002	    167.03212247	      5.37210321	      5.18358114	      0.00000000	      0.00000000	      0.08601751	      0.00000000	     10.70510731	      0.00000000	      0.00000000	      0.00000000	      4.01706247	     12.10303450	      3.88375870	    -22.13939186	     33.45929882	     11.91615165	      0.00624535	      0.77470047	     -0.65991911	      1.86488772	      1.21262737	     -2.10410649	     -4.11726877	     -7.84769737	      4.64187616	      1.29123702	      3.42225029	     -1.02553488	      0.00000000	     -0.00000000	      0.00000000	     -0.01142924	     -0.23216874	     -0.14556765	      0.00000000	     -0.00000000	      0.00000000	    -40.47675000	    158.70517760	      0.00000000	      0.00671155	     -0.04648694	     -0.02128014	      0.00000000	     -3.76055064	      0.00000000
      0.69600000	    252.39650981	    598.53128410	      5.80848097	     26.46141147	     78.23216610	    194.36013473	    326.15351925	      7.19322279	     13.00357683	      5.63042838	      1.88262946	      2.69316711	      6.96076799	    461.81501749	      0.65062775	      7.39519637	      7.39951385	      1.31738894	      1.89461763	    376.45962136	    843.14761130	     10.16641626	    328.69600862	    211.24316887	      2.89439549	   1075.93965831	    161.94261830	      5.45491837	      5.25822139	      0.00000000	      0.00000000	      0.08645056	      0.00000000	     10.47260483	      0.00000000	      0.00000000	      0.00000000	      4.00176056	     12.02500555	      3.70366674	    -22.37759617	     32.49450242	     11.09840410	      0.01008866	      0.77692157	     -0.65693045	      1.85360304	      1.19686643	     -2.11675547	     -3.98777291	     -7.75335952	      4.60491390	      1.27343340	      3.34821003	     -0.95833480	     -0.00000000	      0.00000000	      0.00000000	     -0.01106780	     -0.23379734	     -0.14748552	      0.00000000	      0.00000000	      0.00000000	    -38.97607969	    158.65578400	      0.00000000	      0.00641990	     -0.04646150	     -0.02044373	      0.00000000	     -3.68680437	      0.00000000
      0.70000000	    244.99421006	    590.40302535	      5.82993223	     27.35806317	     76.99098647	    192.95939941	    326.61545851	      7.25095739	     13.13949371	      5.74279468	      1.93395394	      2.76121927	      7.17747728	    458.41935610	      0.65254784	      7.45024468	      7.48160343	      1.27913335	      1.84058738	    372.05076679	    834.00971293	     10.29379111	    320.84225790	    208.81042700	      2.89225321	   1084.23056673	    156.62131404	      5.53892985	      5.33432105	      0.00000000	      0.00000000	      0.08682610	      0.00000000	     10.17541567	      0.00000000	      0.00000000	      0.00000000	      3.98201218	     11.97730448	      3.57296476	    -22.47755577	     31.37487004	     10.35119086	      0.01174456	      0.77206416	     -0.64732340	      1.83158696	      1.17946080	     -2.11176013	     -3.83669839	     -7.61058337	      4.53580918	      1.24289524	      3.27858404	     -0.93293179	      0.00000000	     -0.00000000	      0.00000000	     -0.01038295	     -0.23542637	     -0.14937799	      0.00000000	     -0.00000000	      0.00000000	    -37.50213647	    158.50849970	      0.00000000	      0.00639033	     -0.04643564	     -0.01968690	      0.00000000	     -3.60833681	      0.00000000
      0.70400000	    238.43480341	    582.75399057	      5.85024808	     29.07941398	     75.42070361	    191.61256017	    326.83881827	      7.30322288	     13.27604467	      5.85452609	      1.98366482	      2.83363226	      7.36400432	    456.01105809	      0.65365300	      7.49891128	      7.55667562	      1.28881200	      1.85519656	    368.04699877	    825.62972148	     10.41544543	    313.55518619	    207.10475507	      2.89166511	   1091.38909196	    151.15735249	      5.62407794	      5.41184831	      0.00000000	      0.00000000	      0.08717211	      0.00000000	      9.90862704	      0.00000000	      0.00000000	      0.00000000	      3.94726980	     11.91426743	      3.48977862	    -22.44102090	     30.11250010	      9.67712248	      0.01176245	      0.76312448	     -0.63358162	      1.80353157	      1.16404788	     -2.09872300	     -3.68607992	     -7.46263048	      4.46434794	      1.19373263	      3.20404010	     -0.90499251	     -0.00000000	      0.00000000	      0.00000000	     -0.00974009	     -0.23701515	     -0.15129071	      0.00000000	      0.00000000	      0.00000000	    -36.06206684	    158.26611910	      0.00000000	      0.00634108	     -0.04641754	     -0.01906292	      0.00000000	     -3.52587749	      0.00000000
      0.70800000	    232.60882915	    575.49693783	      5.86939063	     31.55356174	     73.48664333	    190.32613784	    326.80002135	      7.34934471	     13.41254126	      5.96428463	      2.03109567	      2.90997658	      7.51658616	    454.44952405	      0.65392325	      7.54097548	      7.62429159	      1.19203899	      1.75727839	    364.45208121	    818.02012339	     10.53077691	    306.69117375	    205.93234764	      2.89241217	   1097.59553815	    145.56637416	      5.71028163	      5.49076103	      0.00000000	      0.00000000	      0.08751594	      0.00000000	      9.67540942	      0.00000000	      0.00000000	      0.00000000	      3.89943872	     11.83780825	      3.45126047	    -22.27210190	     28.72013630	      9.07693110	      0.01010797	      0.74969035	     -0.61522868	      1.76843115	      1.14944566	     -2.07615400	     -3.53535371	     -7.30866390	      4.38971018	      1.12663803	      3.12567970	     -0.87677710	      0.00000000	     -0.00000000	      0.00000000	     -0.00932514	     -0.23854527	     -0.15324479	      0.00000000	     -0.00000000	      0.00000000	    -34.66113167	    157.93162990	      0.00000000	      0.00628479	     -0.04640545	     -0.01856948	      0.00000000	     -3.44019872	      0.00000000
      0.71200000	    227.21687822	    569.73057458	      5.88732733	     35.05459605	     71.51356913	    189.10564185	    326.48308509	      7.38876444	     13.54820814	      6.07011109	      2.07575562	      2.98878385	      7.63819808	    454.35795624	      0.65334895	      7.57636540	      7.68425925	      1.11502857	      1.69706487	    361.26532326	    811.18528457	     10.63932247	    300.27544680	    205.95200144	      2.89504771	   1101.98349218	    139.87216310	      5.79742962	      5.57100193	      0.00000000	      0.00000000	      0.08789559	      0.00000000	      9.50286742	      0.00000000	      0.00000000	      0.00000000	      3.83425103	     11.71916184	      3.45412595	    -21.97687070	     27.21096864	      8.55059979	      0.00734508	      0.73518862	     -0.59531395	      1.73257956	      1.13892937	     -2.05351914	     -3.39134112	     -7.16253559	      4.32713019	      1.03758860	      3.03925706	     -0.82016380	     -0.00000000	      0.00000000	      0.00000000	     -0.00948804	     -0.23998312	     -0.15528028	      0.00000000	      0.00000000	      0.00000000	    -33.30333649	    157.50825610	      0.00000000	      0.00604185	     -0.04640547	     -0.01823548	      0.00000000	     -3.35206734	      0.00000000
      0.71600000	    223.13758512	    563.51174685	      5.90404588	     38.54013738	     69.07169680	    187.95540193	    325.87951357	      7.42107777	     13.68223160	      6.17017004	      2.11733282	      3.06815377	      7.73456756	    454.46225496	      0.65192957	      7.60514963	      7.73661479	      1.08662938	      1.66956778	    358.48210938	    805.12217400	     10.74080318	    295.00852791	    206.22416391	      2.89936849	   1106.25420035	    134.09758677	      5.88537450	      5.65249695	      0.00000000	      0.00000000	      0.08834880	      0.00000000	      9.28904483	      0.00000000	      0.00000000	      0.00000000	      3.76828490	     11.62536658	      3.49472246	    -21.56301042	     25.59812059	      8.09745379	      0.00266448	      0.71479534	     -0.56950883	      1.68729609	      1.12661763	     -2.01546833	     -3.23215391	     -6.97659819	      4.24199487	      0.93755310	      2.95770035	     -0.80130049	      0.00000000	     -0.00000000	      0.00000000	     -0.00890018	     -0.24146613	     -0.15723070	      0.00000000	     -0.00000000	      0.00000000	    -31.99165496	    156.99931180	      0.00000000	      0.00603118	     -0.04639892	     -0.01798737	      0.00000000	     -3.26223750	      0.00000000
      0.72000000	    219.66616615	    558.16122117	      5.91954374	     42.63740253	     66.49163419	    186.87848232	    324.98835158	      7.44601223	     13.81381216	      6.26308326	      2.15552956	      3.14664926	      7.81122542	    455.49113848	      0.64965807	      7.62749263	      7.78156988	      0.91947376	      1.54678700	    356.09402458	    799.82020151	     10.83501281	    290.34825293	    207.31071171	      2.90525332	   1109.29182506	    128.26764799	      5.97391527	      5.73514542	      0.00000000	      0.00000000	      0.08891187	      0.00000000	      9.10860556	      0.00000000	      0.00000000	      0.00000000	      3.69442262	     11.51039449	      3.56881718	    -21.03952530	     23.89391801	      7.71557836	     -0.00341392	      0.69205298	     -0.54115444	      1.63888991	      1.11576196	     -1.97303071	     -3.07260757	     -6.78132036	      4.15877986	      0.82032001	      2.87329890	     -0.77519777	     -0.00000000	      0.00000000	      0.00000000	     -0.00868865	     -0.24287974	     -0.15923317	      0.00000000	      0.00000000	      0.00000000	    -30.72805781	    156.40791600	      0.00000000	      0.00596556	     -0.04639617	     -0.01787158	      0.00000000	     -3.17146821	      0.00000000
      0.72400000	    216.82845799	    553.25009007	      5.93385567	     47.24224944	     63.61307344	    185.87644866	    323.81624621	      7.46347958	     13.94222165	      6.34812047	      2.18997128	      3.22370594	      7.87252027	    457.44427087	      0.64660456	      7.64365716	      7.81947820	      0.95371050	      1.55080131	    354.08828271	    795.26010326	     10.92185232	    286.09195019	    208.82953211	      2.91277254	   1111.50496253	    122.40595509	      6.06278717	      5.81881638	      0.00000000	      0.00000000	      0.08964792	      0.00000000	      8.94581613	      0.00000000	      0.00000000	      0.00000000	      3.61831472	     11.38554570	      3.67150973	    -20.41634300	     22.10944274	      7.40155193	     -0.01101764	      0.66530033	     -0.50813398	      1.58354261	      1.10417821	     -1.92112604	     -2.91068593	     -6.57249883	      4.07244282	      0.68831969	      2.78881442	     -0.75326029	      0.00000000	     -0.00000000	      0.00000000	     -0.00851358	     -0.24425969	     -0.16124388	      0.00000000	     -0.00000000	      0.00000000	    -29.51357291	    155.73673720	      0.00000000	      0.00591653	     -0.04639291	     -0.01787398	      0.00000000	     -3.08054089	      0.00000000
      0.72800000	    214.47964465	    548.86196093	      5.94704430	     52.35227550	     60.50872121	    184.94925942	    322.37750837	      7.47357718	     14.06684642	      6.42519576	      2.22047244	      3.29956426	      7.92159069	    460.17513664	      0.64282400	      7.65397914	      7.85078782	      0.89212666	      1.48005189	    352.44709394	    791.41266402	     11.00119026	    282.16744349	    210.80183845	      2.92150742	   1112.84395260	    116.52993236	      6.15164395	      5.90333838	      0.00000000	      0.00000000	      0.09056314	      0.00000000	      8.80232410	      0.00000000	      0.00000000	      0.00000000	      3.54278728	     11.24612036	      3.79738187	    -19.70387273	     20.25454575	      7.15079634	     -0.02007881	      0.63515676	     -0.47119072	      1.52241798	      1.09206783	     -1.86146470	     -2.74751350	     -6.35129143	      3.98553906	      0.54128913	      2.70434533	     -0.73114303	     -0.00000000	      0.00000000	      0.00000000	     -0.00842451	     -0.24560226	     -0.16326684	      0.00000000	      0.00000000	      0.00000000	    -28.34846359	    154.98791020	      0.00000000	      0.00585546	     -0.04638923	     -0.01799781	      0.00000000	     -2.99026009	      0.00000000
      0.73200000	    212.66554047	    544.96608067	      5.95928224	     57.87115280	     57.23488127	    184.09516250	    320.69386034	      7.47660335	     14.18721510	      6.49471330	      2.24707694	      3.37490900	      7.96060610	    463.63223587	      0.63805766	      7.65886529	      7.87600935	      0.78402875	      1.26768902	    351.14703791	    788.23780285	     11.07295014	    278.66826025	    213.29068661	      2.93148731	   1113.30865347	    110.66137083	      6.24004179	      5.98848959	      0.00000000	      0.00000000	      0.09170342	      0.00000000	      8.66137369	      0.00000000	      0.00000000	      0.00000000	      3.47218397	     11.09400288	      3.94079489	    -18.91279406	     18.33808842	      6.95814995	     -0.03068185	      0.60208584	     -0.43063798	      1.45636849	      1.07951539	     -1.79525959	     -2.58199519	     -6.11338037	      3.89761331	      0.37979934	      2.62115740	     -0.71088297	      0.00000000	     -0.00000000	      0.00000000	     -0.00842774	     -0.24690811	     -0.16530092	      0.00000000	     -0.00000000	      0.00000000	    -27.23250504	    154.16321130	      0.00000000	      0.00579535	     -0.04638356	     -0.01824022	      0.00000000	     -2.90143275	      0.00000000
      0.73600000	    208.35347841	    535.58390167	      6.01065136	     61.16046024	     58.14209137	    183.31072157	    318.79372196	      7.47298231	     14.30300701	      6.55736256	      2.27034313	      3.45052796	      7.99101551	    456.87746127	      1.03773710	      7.66086709	      7.89593034	      0.78673244	      1.31511323	    338.67515496	    785.68363523	     11.13662774	    270.45689894	    212.29825624	      2.94223904	   1116.22102748	    104.81565481	      6.32743428	      6.07398528	      0.00000000	      0.00000000	      0.09314178	      0.00000000	      8.55789848	      0.00000000	      0.00000000	      0.00000000	      3.41054004	     10.92942177	      4.09618896	    -18.05421099	     16.36822857	      6.81834173	     -0.13191040	      0.59123299	     -0.27316542	      1.40502236	      1.04688019	     -1.76581948	     -2.42572653	     -5.89093566	      3.80794885	      0.20482327	      2.53976569	     -0.69315365	     -0.00000000	      0.00000000	      0.00000000	     -0.00850525	     -0.24818016	     -0.16734238	      0.00000000	      0.00000000	      0.00000000	    -26.16529201	    153.26450400	      0.00000000	      0.00573833	     -0.04637500	     -0.01860049	      0.00000000	     -2.81482813	      0.00000000
      0.74000000	    198.57788996	    521.75555370	      6.09995171	     62.24042484	     56.00196407	    182.59081019	    316.71202900	      7.46349600	     14.41403649	      6.61393178	      2.28986139	      3.52709520	      8.01368425	    448.21260837	      1.11753300	      7.65685676	      7.91061636	      0.79830790	      1.23963000	    313.39260307	    783.68919448	     11.19312766	    256.81918682	    206.38318836	      2.95384691	   1122.83937298	     99.01079348	      6.41314691	      6.15946624	      0.00000000	      0.00000000	      0.09485428	      0.00000000	      8.52032392	      0.00000000	      0.00000000	      0.00000000	      3.36167385	     10.75246548	      4.25833441	    -17.13994630	     14.35272166	      6.72630928	     -0.13511709	      0.57235340	     -0.24947525	      1.35831476	      1.02231089	     -1.72046862	     -2.28195454	     -5.69499481	      3.71682400	      0.01728820	      2.45993395	     -0.67804194	      0.00000000	     -0.00000000	      0.00000000	     -0.00866485	     -0.24941886	     -0.16939069	      0.00000000	     -0.00000000	      0.00000000	    -25.14651919	    152.29423180	      0.00000000	      0.00568479	     -0.04636293	     -0.01907806	      0.00000000	     -2.73113069	      0.00000000
      0.74400000	    189.02037901	    507.67264004	      7.60728703	     62.22945042	     53.72528234	    181.92934109	    314.48723877	      7.44897361	     14.52024884	      6.66520709	      2.30637171	      3.60512758	      8.02913889	    439.63997204	      1.23385911	      7.64980784	      7.92088262	      0.80937714	      1.27316854	    288.11257799	    782.18176967	     11.24221848	    243.27435788	    200.49871906	      2.96585769	   1129.04920626	     93.25041322	      6.49642533	      6.24448810	      0.00000000	      0.00000000	      0.09705683	      0.00000000	      8.49044163	      0.00000000	      0.00000000	      0.00000000	      3.32909346	     10.56367425	      4.42249097	    -16.18262246	     12.29923820	      6.67735345	     -0.13787502	      0.55158198	     -0.22549353	      1.30930349	      0.99290844	     -1.66703246	     -2.13712663	     -5.48502125	      3.62594121	     -0.18322932	      2.38418999	     -0.66582361	     -0.00000000	      0.00000000	      0.00000000	     -0.00890186	     -0.25062581	     -0.17144405	      0.00000000	      0.00000000	      0.00000000	    -24.17618269	    151.25562480	      0.00000000	      0.00563690	     -0.04634691	     -0.01967168	      0.00000000	     -2.65090649	      0.00000000
      0.74800000	    179.73364161	    493.23153059	     10.98362902	     60.82406710	     51.27502777	    181.31929572	    312.16114810	      7.43040988	     14.62167978	      6.71189708	      2.32021711	      3.68495459	      8.03760324	    431.28618222	      1.29785491	      7.64041408	      7.92728712	      0.81961680	      1.21660654	    263.20542785	    781.08116175	     11.28405659	    229.78357151	    194.57158981	      2.97801681	   1134.84533080	     87.54755941	      6.57647234	      6.32851305	      0.00000000	      0.00000000	      0.09950627	      0.00000000	      8.46929798	      0.00000000	      0.00000000	      0.00000000	      3.31577081	     10.36369308	      4.58440020	    -15.19536950	     10.21570013	      6.66709119	     -0.13962428	      0.52861560	     -0.20181644	      1.25753536	      0.95733822	     -1.60394659	     -1.99284745	     -5.26383910	      3.53620312	     -0.39604025	      2.31242153	     -0.65654002	      0.00000000	     -0.00000000	      0.00000000	     -0.00921750	     -0.25180205	     -0.17350152	      0.00000000	     -0.00000000	      0.00000000	    -23.25462889	    150.15247390	      0.00000000	      0.00559655	     -0.04632671	     -0.02038004	      0.00000000	     -2.57460038	      0.00000000
      0.75200000	    170.77015452	    478.76862604	     15.35613608	     58.71576114	     48.68485819	    180.75297422	    309.77029537	      7.40889517	     14.71843317	      6.75461219	      2.33171337	      3.76674311	      8.03913724	    423.26976581	      1.34670463	      7.63243088	      7.93037959	      0.82885729	      1.16554003	    238.73702850	    780.30183471	     11.31882078	    216.52646876	    188.85192286	      2.99029737	   1140.02533560	     81.90333518	      6.65253919	      6.41091459	      0.00000000	      0.00000000	      0.10237918	      0.00000000	      8.45321061	      0.00000000	      0.00000000	      0.00000000	      3.32401407	     10.15332526	      4.74010427	    -14.19125206	      8.11064316	      6.69118843	     -0.14041132	      0.50377563	     -0.17863894	      1.20327264	      0.91801116	     -1.53397564	     -1.84843846	     -5.02676042	      3.44749764	     -0.62068248	      2.24513076	     -0.65038683	     -0.00000000	      0.00000000	      0.00000000	     -0.00960983	     -0.25294888	     -0.17556201	      0.00000000	      0.00000000	      0.00000000	    -22.38239947	    148.98857530	      0.00000000	      0.00556603	     -0.04630237	     -0.02120220	      0.00000000	     -2.50256595	      0.00000000
      0.75600000	    162.04092830	    465.05428794	     19.47867584	     56.43418861	     45.95664198	    180.22196273	    306.44697154	      7.38557400	     14.81065743	      6.79386324	      2.34113317	      3.85052298	      8.03375717	    415.69539001	      1.37561388	      7.66612740	      7.93068968	      0.83691805	      1.07333802	    214.62168761	    779.75680617	     11.34671510	    204.06283610	    183.22651198	      3.00230442	   1144.63105403	     76.32592051	      6.72403473	      6.49099988	      0.00000000	      0.00000000	      0.10554848	      0.00000000	      8.43728425	      0.00000000	      0.00000000	      0.00000000	      3.35533039	      9.93343437	      4.88569534	    -13.18264345	      5.99360653	      6.74495240	     -0.14028210	      0.47701673	     -0.15602662	      1.14666725	      0.87591741	     -1.45842420	     -1.70538557	     -4.77577120	      3.36040940	     -0.85665801	      2.18277924	     -0.64754502	      0.00000000	     -0.00000000	      0.00000000	     -0.01007783	     -0.25406748	     -0.17762468	      0.00000000	     -0.00000000	      0.00000000	    -21.55992859	    147.76708390	      0.00000000	      0.00554787	     -0.04627413	     -0.02213829	      0.00000000	     -2.43511230	      0.00000000
      0.76000000	    153.52043314	    458.47163838	     19.74060052	     52.06815375	     43.04215893	    179.71439614	    292.66132080	      7.36160871	     14.89852526	      6.83007102	      2.34869789	      3.93621091	      8.02154669	    408.64954453	      1.35738334	      9.60430618	      7.92868943	      0.84373712	      1.03993258	    194.03407779	    779.36291217	     11.36799963	    198.23287834	    175.91337267	      3.01380249	   1150.15116605	     70.80852093	      6.79062307	      6.56805950	      0.00000000	      0.00000000	      0.10938776	      0.00000000	      8.44005530	      0.00000000	      0.00000000	      0.00000000	      3.41029422	      9.70488260	      5.01707086	    -12.18080213	      3.87556249	      6.82294383	     -0.13767617	      0.44787159	     -0.13755218	      1.09441642	      0.82147417	     -1.37066600	     -1.56920388	     -4.52840577	      3.27473447	     -1.10350079	      2.12557269	     -0.64830015	     -0.00000000	      0.00000000	      0.00000000	     -0.01061892	     -0.25515913	     -0.17968874	      0.00000000	      0.00000000	      0.00000000	    -20.78724303	    146.49003400	      0.00000000	      0.00554462	     -0.04624245	     -0.02319002	      0.00000000	     -2.37254185	      0.00000000
      0.76400000	    144.81395284	    454.12534205	     19.01358079	     48.50528771	     39.91718520	    176.99325176	    277.53320674	      7.33805935	     14.98222451	      6.86357938	      2.35451661	      4.02362810	      8.00273469	    402.19801096	      1.26626017	     14.01867749	      7.92477650	      0.84932405	      1.01485481	    179.00701322	    779.04727354	     11.38290169	    191.54906277	    168.37424953	      3.02468090	   1155.31921684	     65.36097854	      6.85225821	      6.64144639	      0.00000000	      0.00000000	      0.11418065	      0.00000000	      8.44991742	      0.00000000	      0.00000000	      0.00000000	      3.48844019	      9.46860123	      5.12985763	    -11.19579774	      1.76930609	      6.91878212	     -0.13009818	      0.41706265	     -0.12530780	      1.04047713	      0.76633203	     -1.28126405	     -1.43671729	     -4.27112340	      3.19120909	     -1.36103976	      2.07403171	     -0.65279353	      0.00000000	     -0.00000000	      0.00000000	     -0.01123038	     -0.25622506	     -0.18175351	      0.00000000	     -0.00000000	      0.00000000	    -20.06378772	    145.15823910	      0.00000000	      0.00555934	     -0.04620789	     -0.02436056	      0.00000000	     -2.31516098	      0.00000000
      0.76800000	    133.58200761	    448.54527496	     18.21448138	     44.84281237	     36.54897402	    163.69534813	    260.78120932	      7.31588163	     15.06194778	      6.89467120	      2.35878009	      4.11252052	      7.97772547	    396.38513254	      1.17243046	     16.61777572	      7.91936420	      0.85369450	      1.04999437	    163.54836129	    778.75333919	     11.39168817	    181.62745874	    154.55259448	      3.03480534	   1166.05271486	     59.98182376	      6.90916850	      6.71067314	      0.00000000	      0.00000000	      0.12649905	      0.00000000	      8.35431805	      0.00000000	      0.00000000	      0.00000000	      3.60218704	      9.32898332	      5.21959632	    -10.23654651	     -0.31066681	      7.02539712	     -0.12083650	      0.38345622	     -0.11318970	      0.97932468	      0.70004362	     -1.18300274	     -1.29841856	     -3.97091273	      3.05814206	     -1.61516052	      2.04071939	     -0.76305149	     -0.00000000	      0.00000000	      0.00000000	     -0.01245821	     -0.25721383	     -0.18386878	      0.00000000	      0.00000000	      0.00000000	    -19.38840820	    143.77164920	      0.00000000	      0.00630663	     -0.04614486	     -0.02555256	      0.00000000	     -2.26326553	      0.00000000
      0.77200000	    121.94719037	    445.08275577	     18.29088112	     42.10215749	     33.90402902	    153.09535015	    246.60235226	      7.29578253	     15.13787812	      6.92357537	      2.36152670	      4.20255800	      7.94702755	    391.23561433	      1.10553420	     20.85381683	      7.91269498	      0.85686089	      1.03844516	    150.17112909	    778.44736076	     11.39451793	    170.26758972	    144.57086351	      3.04400710	   1172.14603191	     54.64553098	      6.96172936	      6.77546662	      0.00000000	      0.00000000	      0.14765836	      0.00000000	      8.40030750	      0.00000000	      0.00000000	      0.00000000	      3.71999658	      9.07313621	      5.28221892	     -9.31047255	     -2.34933145	      7.13591115	     -0.11383835	      0.35718629	     -0.10228192	      0.93062171	      0.64074435	     -1.10562339	     -1.18258295	     -3.72175529	      2.98352450	     -1.89463916	      2.00041247	     -0.76845088	      0.00000000	     -0.00000000	      0.00000000	     -0.01289356	     -0.25826102	     -0.18590467	      0.00000000	     -0.00000000	      0.00000000	    -18.75948168	    142.32999780	      0.00000000	      0.00632357	     -0.04610934	     -0.02697941	      0.00000000	     -2.21711429	      0.00000000
      0.77600000	    110.85052970	    441.79912894	     18.37906805	     39.49243718	     31.23826826	    142.42237132	    232.87168905	      7.27839011	     15.21019485	      6.95048618	      2.36291653	      4.29335333	      7.91125464	    386.75277312	      1.04560879	     24.47090693	      7.90497687	      0.85902629	      1.03440517	    136.82071312	    778.11400751	     11.39182202	    159.77783295	    135.25633750	      3.05244541	   1177.98456710	     48.01202593	      7.01042219	      6.83582849	      0.00000000	      0.00000000	      0.19267064	      0.00000000	      8.48720315	      0.00000000	      0.00000000	      0.00000000	      3.85455236	      8.81541993	      5.31464288	     -8.42288071	     -4.33289090	      7.24477123	     -0.10666219	      0.33019986	     -0.09168201	      0.88070412	      0.58071102	     -1.02635893	     -1.07324338	     -3.46888618	      2.91364316	     -2.20692535	      1.96914499	     -0.77934883	     -0.00000000	      0.00000000	      0.00000000	     -0.01373491	     -0.25925261	     -0.18797147	      0.00000000	      0.00000000	      0.00000000	    -18.17515709	    140.83343390	      0.00000000	      0.00638379	     -0.04607240	     -0.02853429	      0.00000000	     -2.17690149	      0.00000000
      0.78000000	    100.08010626	    438.34309251	     18.38727438	     36.88985505	     28.60158916	    131.81398187	    219.60543045	      7.26410023	     15.27905261	      6.97555932	      2.36308485	      4.38444669	      7.87101164	    382.27884139	      0.98428840	     27.87292683	      7.89631008	      0.86032881	      1.02017907	    123.52648201	    777.49393707	     11.38393758	    149.68412067	    126.37139202	      3.05981247	   1183.41705316	     40.60792047	      7.05572875	      6.89197987	      0.00000000	      0.00000000	      0.26894282	      0.00000000	      8.59597849	      0.00000000	      0.00000000	      0.00000000	      4.00259199	      8.55724905	      5.31513080	     -7.57666434	     -6.24986608	      7.34839572	     -0.09951471	      0.30307448	     -0.08131911	      0.83017226	      0.51962869	     -0.94622620	     -0.97052580	     -3.21118984	      2.84817617	     -2.54240681	      1.94567006	     -0.79580990	      0.00000000	     -0.00000000	      0.00000000	     -0.01448579	     -0.26023756	     -0.19002487	      0.00000000	     -0.00000000	      0.00000000	    -17.63359440	    139.28292660	      0.00000000	      0.00648954	     -0.04603474	     -0.03021945	      0.00000000	     -2.14273628	      0.00000000
      0.78400000	     83.97019820	    426.70132442	     15.84926521	     32.26009244	     27.00051208	    124.22041326	    208.50598428	      7.25298920	     15.34457073	      6.99891329	      2.36146601	      4.47529328	      7.82681527	    369.17005092	      0.94422446	     31.12587686	      7.88658172	      0.86027421	      0.99592438	    114.17689365	    755.67408178	     11.37070310	    133.25928807	    113.16174879	      3.06617955	   1191.85859020	     33.73318944	      7.09810850	      6.94429164	      0.00000000	      0.00000000	      0.36783533	      0.00000000	      8.72135236	      0.00000000	      0.00000000	      0.00000000	      4.16021495	      8.29745251	      5.28329183	     -6.77248732	     -8.09103916	      7.44511439	     -0.09460801	      0.28750453	     -0.07332478	      0.79335697	      0.45241810	     -0.88676826	     -0.88138999	     -2.98462901	      2.78578713	     -2.87798619	      1.92839866	     -0.81632858	     -0.00000000	      0.00000000	      0.00000000	     -0.01539414	     -0.26119171	     -0.19208642	      0.00000000	      0.00000000	      0.00000000	    -17.13306880	    137.68037940	      0.00000000	      0.00662264	     -0.04599755	     -0.03203865	      0.00000000	     -2.11463807	      0.00000000
      0.78800000	     65.03558556	    410.79733462	     11.77176428	     26.67857308	     25.87085589	    118.01686755	    198.84073978	      7.24520450	     15.40684758	      7.02064206	      2.35843169	      4.56525591	      7.77918948	    353.47498093	      0.92246749	     31.34925229	      7.87575430	      0.85965260	      0.99888117	    107.95061625	    718.20827385	     11.35260001	    115.28652976	     97.78406242	      3.07168835	   1201.36791211	     27.43204098	      7.13793870	      6.99320254	      0.00000000	      0.00000000	      0.48539561	      0.00000000	      8.84349711	      0.00000000	      0.00000000	      0.00000000	      4.32362219	      8.03887538	      5.21988817	     -6.00903391	     -9.84877767	      7.53476642	     -0.09001382	      0.27721937	     -0.06783539	      0.76303871	      0.38116284	     -0.83597322	     -0.80167738	     -2.77094576	      2.72657266	     -3.21212835	      1.91758885	     -0.84165192	      0.00000000	     -0.00000000	      0.00000000	     -0.01630056	     -0.26213158	     -0.19414295	      0.00000000	     -0.00000000	      0.00000000	    -16.67188704	    136.02850270	      0.00000000	      0.00679150	     -0.04596098	     -0.03399058	      0.00000000	     -2.09255216	      0.00000000
      0.79200000	     49.73534796	    397.11451621	      8.46353202	     22.01894897	     24.89057765	    112.61702426	    190.89910300	      7.24075823	     15.46595132	      7.04080946	      2.35399025	      4.65357464	      7.72859189	    340.37665216	      0.86685333	     31.64411780	      7.86378161	      0.85816320	      0.93723888	    102.54667529	    685.85719818	     11.32991980	    101.20682054	     87.00157991	      3.07625148	   1202.88986258	     21.80479988	      7.17545186	      7.03912384	      0.00000000	      0.00000000	      0.62836965	      0.00000000	      8.96578781	      0.00000000	      0.00000000	      0.00000000	      4.48830337	      7.78297481	      5.12656906	     -5.28311269	    -11.51623086	      7.61828582	     -0.08615609	      0.26806537	     -0.06309051	      0.73693959	      0.32208756	     -0.79172844	     -0.76682194	     -2.50516367	      2.66966367	     -3.54189159	      1.91293850	     -0.87113910	     -0.00000000	      0.00000000	      0.00000000	     -0.01728411	     -0.26304922	     -0.19620126	      0.00000000	      0.00000000	      0.00000000	    -16.24817732	    134.33056190	      0.00000000	      0.00699320	     -0.04592533	     -0.03607455	      0.00000000	     -2.07638007	      0.00000000
      0.79600000	     37.13679100	    384.61377468	      6.60223494	     17.49022584	     24.00898659	    107.63636456	    184.41704660	      7.23949688	     15.52192292	      7.05945663	      2.34807194	      4.73935615	      7.67540800	    329.10869976	      0.86482727	     31.81191536	      7.85050770	      0.85615088	      0.96184448	     97.75714800	    657.28367725	     11.30281205	     89.81952188	     79.36509714	      3.07991246	   1197.84229919	     16.93271707	      7.21090953	      7.08245734	      0.00000000	      0.00000000	      0.79893637	      0.00000000	      9.09602771	      0.00000000	      0.00000000	      0.00000000	      4.64914728	      7.53170833	      5.00565221	     -4.58972356	    -13.08649602	      7.69740137	     -0.08273706	      0.25960087	     -0.05892394	      0.71356007	      0.26973518	     -0.75013457	     -0.77748776	     -2.21121100	      2.61643038	     -3.86456555	      1.91413000	     -0.90448185	      0.00000000	     -0.00000000	      0.00000000	     -0.01827651	     -0.26395203	     -0.19825640	      0.00000000	     -0.00000000	      0.00000000	    -15.85967214	    132.59015630	      0.00000000	      0.00722696	     -0.04589060	     -0.03828878	      0.00000000	     -2.06601304	      0.00000000
      0.80000000	     24.85745807	    371.55878621	      6.13391436	     12.04940090	     23.10270679	    102.33856729	    178.50730072	      7.24113620	     15.57478396	      7.07660500	      2.34056466	      4.82157302	      7.61997245	    318.01294619	      0.85652343	     31.48815080	      7.83573148	      0.85358069	      0.97826165	     93.03329751	    628.86881709	     11.27139776	     78.63654979	     71.71877956	      3.08525974	   1192.87970551	     12.75383108	      7.24461235	      7.12358103	      0.00000000	      0.00000000	      0.98778924	      0.00000000	      9.18142194	      0.00000000	      0.00000000	      0.00000000	      4.80035548	      7.28749917	      4.85997919	     -3.92230073	    -14.55189103	      7.77446028	     -0.07909815	      0.25067511	     -0.05493399	      0.68907338	      0.21276488	     -0.70381024	     -0.77697552	     -1.91216252	      2.56791872	     -4.18102424	      1.92165814	     -0.94112622	     -0.00000000	      0.00000000	      0.00000000	     -0.01931289	     -0.26483624	     -0.20031159	      0.00000000	      0.00000000	      0.00000000	    -15.50357544	    130.81119240	      0.00000000	      0.00749422	     -0.04585649	     -0.04063036	      0.00000000	     -2.06135769	      0.00000000
      0.80400000	     12.88198435	    356.56131290	      5.86400718	      5.98622801	     22.10512662	     96.34725256	    172.79689337	      7.24525892	     15.62454227	      7.09225528	      2.33134189	      4.89910248	      7.56256911	    306.01071095	      0.77702604	     30.52058408	      7.81919738	      0.85037959	      0.91049752	     88.15699009	    599.05337842	     11.23580018	     67.49529880	     62.85072748	      3.08764931	   1188.03824659	      9.30550616	      7.27671951	      7.16277148	      0.00000000	      0.00000000	      1.19954069	      0.00000000	      9.20943979	      0.00000000	      0.00000000	      0.00000000	      4.93977799	      7.08778604	      4.69278742	     -3.27333756	    -15.90402106	      7.85212954	     -0.07500113	      0.24060690	     -0.05099444	      0.66143844	      0.14902064	     -0.64945252	     -0.78106703	     -1.59337421	      2.50813369	     -4.48391269	      1.93903936	     -1.01557956	      0.00000000	     -0.00000000	      0.00000000	     -0.02075493	     -0.26565944	     -0.20239265	      0.00000000	     -0.00000000	      0.00000000	    -15.17653705	    128.99809470	      0.00000000	      0.00806408	     -0.04581754	     -0.04305574	      0.00000000	     -2.06234873	      0.00000000
      0.80800000	      7.06490474	    340.66934785	      5.87190939	      5.81805560	     21.31389374	     90.65013521	    166.85960282	      7.25101962	     15.67118768	      7.10639846	      2.32030319	      4.97086564	      7.50339758	    297.31099947	      0.84071764	     29.90504975	      7.80052523	      0.84711236	      1.00701685	     84.14119619	    574.97959756	     11.19601453	     58.11107402	     55.98070505	      3.08738766	   1183.33966865	      6.57514317	      7.30745401	      7.20027394	      0.00000000	      0.00000000	      1.41849287	      0.00000000	      9.19750481	      0.00000000	      0.00000000	      0.00000000	      5.05352329	      6.86650481	      4.50747464	     -2.63541616	    -17.13532553	      7.93267020	     -0.07169458	      0.23247308	     -0.04764583	      0.63518013	      0.02875136	     -0.58606243	     -0.74526068	     -1.29361944	      2.47169938	     -4.78286941	      1.95954000	     -1.05987216	     -0.00000000	      0.00000000	      0.00000000	     -0.02146530	     -0.26655376	     -0.20442034	      0.00000000	      0.00000000	      0.00000000	    -14.87474115	    127.15612930	      0.00000000	      0.00841661	     -0.04578324	     -0.04563531	      0.00000000	     -2.06894968	      0.00000000
      0.81200000	      7.07216559	    327.20073925	      5.81367870	      5.63108554	     20.64841399	     86.82687289	    155.57731159	      7.25734990	     15.71471054	      7.11900470	      2.30711497	      5.03601246	      7.44263326	    290.22938737	      0.76921932	     30.23336153	      7.77935866	      0.84253310	      0.93277736	     80.85462243	    555.57818841	     11.15223871	     56.55059071	     50.55081026	      3.09097626	   1178.80161074	      4.49417746	      7.33697614	      7.23626992	      0.00000000	      0.00000000	      1.64648304	      0.00000000	      9.13033419	      0.00000000	      0.00000000	      0.00000000	      5.14055224	      6.65210269	      4.30731753	     -2.00228765	    -18.24129193	      8.01704389	     -0.06968658	      0.22494106	     -0.04494962	      0.60748550	     -0.13940694	     -0.53445352	     -0.67680637	     -0.99496588	      2.44621599	     -5.07373853	      1.98588094	     -1.09986365	      0.00000000	     -0.00000000	      0.00000000	     -0.02264079	     -0.26737897	     -0.20647891	      0.00000000	     -0.00000000	      0.00000000	    -14.59413747	    125.29166080	      0.00000000	      0.00875003	     -0.04574818	     -0.04833242	      0.00000000	     -2.08114473	      0.00000000
      0.81600000	      7.08316187	    312.58307240	      5.84676173	      5.89353282	     19.95321322	     82.51208736	    145.08391048	      7.26388402	     15.75508433	      7.13002295	      2.29181286	      5.09415246	      7.38036862	    282.99977857	      0.78969742	     30.24861989	      7.75524069	      0.83806578	      0.97087781	     77.53509918	    535.79253974	     11.10446578	     54.16750187	     44.61718702	      3.09214384	   1174.43689256	      2.98359148	      7.36537334	      7.27088947	      0.00000000	      0.00000000	      1.89223620	      0.00000000	      9.04393557	      0.00000000	      0.00000000	      0.00000000	      5.20030610	      6.45763508	      4.09531771	     -1.36951624	    -19.22153685	      8.10451107	     -0.06742699	      0.21702038	     -0.04225675	      0.57779276	     -0.31073377	     -0.47602694	     -0.60847332	     -0.69974810	      2.42403616	     -5.35381437	      2.01870969	     -1.14692406	     -0.00000000	      0.00000000	      0.00000000	     -0.02363005	     -0.26821215	     -0.20852456	      0.00000000	      0.00000000	      0.00000000	    -14.33078528	    123.41221420	      0.00000000	      0.00915487	     -0.04570987	     -0.05112332	      0.00000000	     -2.09892404	      0.00000000
      0.82000000	      7.09637421	    297.84118993	      5.84872121	      5.92721821	     19.24263746	     78.11281581	    134.57947022	      7.26946860	     15.79226382	      7.13941530	      2.27403398	      5.14561430	      7.31659231	    275.70879840	      0.78389363	     30.21023179	      7.72766823	      0.83321156	      0.97997181	     74.22661746	    515.94107009	     11.05272354	     51.97277601	     38.44476338	      3.09313067	   1170.25288926	      1.92519624	      7.39281842	      7.30424795	      0.00000000	      0.00000000	      2.15539808	      0.00000000	      8.94688432	      0.00000000	      0.00000000	      0.00000000	      5.23231246	      6.27777106	      3.87420101	     -0.73453094	    -20.07928239	      8.19286503	     -0.06512659	      0.20879253	     -0.03959030	      0.54639480	     -0.48413128	     -0.41528263	     -0.53895201	     -0.41390133	      2.40858316	     -5.62449344	      2.05743085	     -1.19454645	      0.00000000	     -0.00000000	      0.00000000	     -0.02471140	     -0.26901859	     -0.21057623	      0.00000000	     -0.00000000	      0.00000000	    -14.08115022	    121.52629470	      0.00000000	      0.00958166	     -0.04566788	     -0.05400296	      0.00000000	     -2.12226869	      0.00000000
      0.82400000	      7.11075541	    280.93760779	      5.78028880	      5.66868045	     18.45984014	     72.95541391	    124.94266248	      7.27296608	     15.82618366	      7.14728481	      2.25351637	      5.19342755	      7.25116665	    267.34704058	      0.76923791	     29.75811022	      7.69608843	      0.82791291	      0.98040484	     70.79044038	    494.86207894	     10.99697991	     49.11765573	     31.08159994	      3.09418472	   1166.25236745	      1.20521420	      7.41945456	      7.33642996	      0.00000000	      0.00000000	      2.44176912	      0.00000000	      8.81605058	      0.00000000	      0.00000000	      0.00000000	      5.24333261	      6.15439890	      3.64644356	     -0.09623789	    -20.82024928	      8.27891516	     -0.06245692	      0.19973973	     -0.03689680	      0.51203333	     -0.65603826	     -0.34598775	     -0.48082858	     -0.10856862	      2.38170768	     -5.87959834	      2.10605291	     -1.28320243	     -0.00000000	      0.00000000	      0.00000000	     -0.02642374	     -0.26972592	     -0.21266593	      0.00000000	      0.00000000	      0.00000000	    -13.84220162	    119.64303710	      0.00000000	      0.01037165	     -0.04561848	     -0.05690436	      0.00000000	     -2.15114268	      0.00000000
      0.82800000	      7.12569263	    268.14810578	      5.90003824	      6.10401083	     17.82968391	     70.17769138	    114.23883443	      7.27285744	     15.85675857	      7.15327772	      2.23044624	      9.50670594	      7.18376049	    261.26175406	      0.77967945	     28.38190827	      7.65989675	      0.82314527	      1.00706502	     68.11221522	    478.61360043	     10.93717349	     41.48159160	     20.82419377	      3.09605812	   1162.43553178	      0.74161570	      7.44492712	      7.36746836	      0.00000000	      0.00000000	      2.76379532	      0.00000000	      8.78717821	      0.00000000	      0.00000000	      0.00000000	      5.22747327	      6.00937462	      3.41425293	      0.54563426	    -21.45179927	      8.35897621	     -0.05947746	      0.19278005	     -0.03455619	      0.48278422	     -0.72995353	     -0.31752456	     -0.47557800	      0.13023854	      2.37440220	     -6.12976487	      2.15590447	     -1.33608413	      0.00000000	     -0.00000000	      0.00000000	     -0.02690642	     -0.27057739	     -0.21468350	      0.00000000	     -0.00000000	      0.00000000	    -13.61133315	    117.77182670	      0.00000000	      0.01088382	     -0.04556609	     -0.05991061	      0.00000000	     -2.18549214	      0.00000000
      0.83200000	      7.14114016	    260.70879829	      5.76046715	      6.05291976	     17.38799826	     68.52310805	    109.07903660	      7.26848858	     15.88385901	      7.15639350	      2.20299761	     13.12321027	      7.11378662	    257.87134357	      0.70725888	     27.96051607	      7.61835510	      0.81580700	      0.94301327	     66.17204165	    467.54747290	     10.87280265	     37.25412277	     19.25437347	      3.09460343	   1158.68497864	      0.43430935	      7.47056490	      7.39758634	      0.00000000	      0.00000000	      3.04782407	      0.00000000	      8.58590001	      0.00000000	      0.00000000	      0.00000000	      5.19143244	      5.86677884	      3.17955596	      1.19120331	    -21.98239973	      8.42927820	     -0.05758483	      0.18749200	     -0.03258154	      0.46567817	     -0.71821954	     -0.30909409	     -0.32704439	      0.41918938	      2.38815869	     -6.37699282	      2.21228884	     -1.37544867	     -0.00000000	      0.00000000	      0.00000000	     -0.02795289	     -0.27133676	     -0.21673611	      0.00000000	      0.00000000	      0.00000000	    -13.38623017	    115.92200410	      0.00000000	      0.01131039	     -0.04550730	     -0.06297633	      0.00000000	     -2.22524413	      0.00000000
      0.83600000	      7.15633580	    253.02767468	      5.78873560	      6.01694401	     16.95721086	     66.45862843	    105.84466945	      7.25791557	     15.90735750	      7.15705528	      2.17319824	     16.13518095	      7.04039904	    254.59206350	      0.72628929	     27.70168700	      7.57113456	      0.80963866	      0.96990815	     64.32757644	    457.02330131	     10.80439528	     33.51749773	     19.24058394	      3.09514152	   1146.46259188	      0.24961760	      7.49504869	      7.42662725	      0.00000000	      0.00000000	      3.39396357	      0.00000000	      8.48485803	      0.00000000	      0.00000000	      0.00000000	      5.14181746	      5.74674991	      2.94396927	      1.84080835	    -22.42120827	      8.48618338	     -0.05582281	      0.18219981	     -0.03061598	      0.45004308	     -0.70302178	     -0.29501968	     -0.29618858	      0.72385228	      2.40020204	     -6.61130402	      2.27364838	     -1.42312903	      0.00000000	     -0.00000000	      0.00000000	     -0.02877192	     -0.27210855	     -0.21877840	      0.00000000	     -0.00000000	      0.00000000	    -13.16477573	    114.10267860	      0.00000000	      0.01182422	     -0.04544063	     -0.06605742	      0.00000000	     -2.27029987	      0.00000000
      0.84000000	      7.17108883	    245.80792636	      5.67592527	      5.72404200	     16.53772631	     64.52482105	    102.51241316	      7.23992266	     15.92708551	      7.15493543	      2.13996274	     19.15684057	      6.96221397	    251.40803208	      0.70132968	     27.61497319	      7.51769529	      0.80283001	      0.95633282	     62.56782840	    446.97791696	     10.73161112	     30.15820476	     19.23323276	      3.09608921	   1132.81981867	      0.13940130	      7.51927099	      7.45470762	      0.00000000	      0.00000000	      3.77349595	      0.00000000	      8.41512025	      0.00000000	      0.00000000	      0.00000000	      5.08165219	      5.63716301	      2.70878942	      2.49501877	    -22.77766464	      8.52622842	     -0.05418334	      0.17692597	     -0.02863867	      0.43477094	     -0.68827764	     -0.28162086	     -0.29491975	      1.01545499	      2.41896806	     -6.83605728	      2.33949343	     -1.46737464	     -0.00000000	      0.00000000	      0.00000000	     -0.02968371	     -0.27284779	     -0.22082831	      0.00000000	      0.00000000	      0.00000000	    -12.94502870	    112.32262710	      0.00000000	      0.01232759	     -0.04536616	     -0.06915168	      0.00000000	     -2.32052404	      0.00000000
      0.84400000	      7.18525596	    238.78890353	      5.54922622	      5.28479111	     16.13211999	     62.60881211	     99.41840949	      7.21341191	     15.94284961	      7.14967150	      2.10344820	     22.18678299	      6.87714785	    248.32965316	      0.62847612	     27.64903639	      7.45772209	      0.79586490	      0.93427991	     60.89775983	    437.42110395	     10.65440974	     26.88888818	     19.23280371	      3.09720856	   1119.29505141	      0.07523073	      7.54357321	      7.48187918	      0.00000000	      0.00000000	      4.17751405	      0.00000000	      8.34992912	      0.00000000	      0.00000000	      0.00000000	      5.01559885	      5.54022104	      2.47499851	      3.15444655	    -23.06111084	      8.54612712	     -0.05259652	      0.17182330	     -0.02666717	      0.42002093	     -0.67337576	     -0.26766279	     -0.29804623	      1.29599916	      2.44411911	     -7.05098402	      2.41013607	     -1.51108734	      0.00000000	     -0.00000000	      0.00000000	     -0.03048722	     -0.27358141	     -0.22287537	      0.00000000	     -0.00000000	      0.00000000	    -12.72525688	    110.59026150	      0.00000000	      0.01284606	     -0.04528390	     -0.07223726	      0.00000000	     -2.37573373	      0.00000000
      0.84800000	      7.19872092	    231.59290619	      5.56173058	      5.35403672	     15.74828661	     60.50698564	     97.22178133	      7.17749869	     15.95442819	      7.14083816	      2.06370279	     25.27925487	      6.78206291	    245.55152483	      0.67758670	     27.62986157	      7.39107900	      0.78875554	      0.95794871	     59.34564022	    428.57199998	     10.57275745	     22.86547884	     19.24002402	      3.09854983	   1106.00310142	      0.03956502	      7.56811321	      7.50817098	      0.00000000	      0.00000000	      4.60884281	      0.00000000	      8.28934573	      0.00000000	      0.00000000	      0.00000000	      4.94752762	      5.45257834	      2.24330672	      3.81950725	    -23.28048379	      8.54279686	     -0.05105930	      0.16674524	     -0.02462204	      0.40603792	     -0.65776641	     -0.25053934	     -0.30458909	      1.56372370	      2.47614488	     -7.25611521	      2.48490295	     -1.55197476	     -0.00000000	      0.00000000	      0.00000000	     -0.03128086	     -0.27429442	     -0.22492475	      0.00000000	      0.00000000	      0.00000000	    -12.50398954	    108.91365200	      0.00000000	      0.01335779	     -0.04519427	     -0.07529966	      0.00000000	     -2.43569115	      0.00000000
      0.85200000	      7.21135491	    224.99221004	      5.45857123	      5.13354223	     15.38713559	     58.58079151	     94.91002089	      7.13136849	     15.96157320	      7.12793281	      2.02045118	     28.40195068	      6.67232506	    242.97451208	      0.62693283	     27.78217234	      7.31787027	      0.78130317	      0.94378036	     57.89285850	    420.29345260	     10.48660055	     19.23871602	     19.25434950	      3.10006419	   1092.98567755	      0.02014685	      7.59305703	      7.53360612	      0.00000000	      0.00000000	      5.06969122	      0.00000000	      8.23184605	      0.00000000	      0.00000000	      0.00000000	      4.88135777	      5.37360526	      2.01419653	      4.49017899	    -23.44409583	      8.51338299	     -0.04961819	      0.16206799	     -0.02262917	      0.39286786	     -0.64311758	     -0.23447831	     -0.31427558	      1.81969075	      2.51432986	     -7.45108552	      2.56342065	     -1.59056602	      0.00000000	     -0.00000000	      0.00000000	     -0.03198693	     -0.27499702	     -0.22697265	      0.00000000	     -0.00000000	      0.00000000	    -12.28005629	    107.30057780	      0.00000000	      0.01386536	     -0.04509803	     -0.07832025	      0.00000000	     -2.50010515	      0.00000000
      0.85600000	      7.22312952	    218.68546991	      5.41450133	      5.08006905	     15.05466843	     56.65619636	     93.01396814	      7.07468118	     15.96400967	      7.11038256	      1.97417984	     31.59295423	      6.54147162	    240.75822976	      0.62201944	     27.92683014	      7.23835006	      0.77367043	      0.94924137	     56.56295387	    412.73272105	     10.39594321	     15.38299058	     19.27613758	      3.10167107	   1080.31761677	      0.01151507	      7.61855268	      7.55820279	      0.00000000	      0.00000000	      5.56224462	      0.00000000	      8.17727410	      0.00000000	      0.00000000	      0.00000000	      4.82049726	      5.30119900	      1.78794966	      5.16578424	    -23.55950369	      8.45525247	     -0.04820940	      0.15767068	     -0.02063295	      0.38055259	     -0.62884265	     -0.21743828	     -0.32632769	      2.06355609	      2.55848493	     -7.63578432	      2.64510147	     -1.62599585	     -0.00000000	      0.00000000	      0.00000000	     -0.03264501	     -0.27568254	     -0.22902083	      0.00000000	      0.00000000	      0.00000000	    -12.05259045	    105.75857330	      0.00000000	      0.01435804	     -0.04499625	     -0.08128250	      0.00000000	     -2.56864372	      0.00000000
      0.86000000	      7.23415155	    213.21660733	      5.40064420	      5.07415747	     14.75883237	     54.55350432	     91.11384208	      7.00732611	     15.96144018	      7.08754455	      1.92838388	     34.78570085	      6.38197389	    239.89359674	      0.67059285	     26.86888555	      7.15321510	      0.76634257	      0.98617475	     55.16187653	    404.91491783	     10.30268898	     12.50304327	     19.30529377	      3.10333296	   1068.04631850	      0.00764813	      7.64472963	      7.58197481	      0.00000000	      0.00000000	      6.09152121	      0.00000000	      8.12143316	      0.00000000	      0.00000000	      0.00000000	      4.76809278	      5.23435028	      1.56466232	      5.84485006	    -23.63345809	      8.36596982	     -0.04558341	      0.15451786	     -0.01828207	      0.36771327	     -0.61671731	     -0.19782035	     -0.34022583	      2.29617115	      2.60793084	     -7.81006900	      2.72950709	     -1.65845026	      0.00000000	     -0.00000000	      0.00000000	     -0.03321655	     -0.27635584	     -0.23106730	      0.00000000	     -0.00000000	      0.00000000	    -11.82100880	    104.29491430	      0.00000000	      0.01483473	     -0.04489022	     -0.08416836	      0.00000000	     -2.64095525	      0.00000000
      0.86400000	      7.24428743	    208.90136654	      5.32803870	      4.98678300	     14.51000316	     52.30604286	     88.90905003	      6.92962168	     15.95354290	      7.05862674	      1.87297816	     37.95925749	      6.18893881	    240.74549382	      0.58544330	     24.34569344	      7.06165132	      0.75765016	      0.95869167	     53.64419135	    396.46693798	     10.20061149	     11.14352645	     19.34175033	      3.10487057	   1056.20607966	      0.00442835	      7.67168186	      7.60493203	      0.00000000	      0.00000000	      6.66097403	      0.00000000	      8.06586572	      0.00000000	      0.00000000	      0.00000000	      4.72681550	      5.17144417	      1.34424926	      6.52506777	    -23.67192042	      8.24325310	     -0.04132753	      0.15308571	     -0.01551210	      0.35394557	     -0.60796144	     -0.17661025	     -0.35569192	      2.51759189	      2.66230648	     -7.97394505	      2.81609025	     -1.68750407	     -0.00000000	      0.00000000	      0.00000000	     -0.03372109	     -0.27701333	     -0.23311247	      0.00000000	      0.00000000	      0.00000000	    -11.58496379	    102.91652430	      0.00000000	      0.01528784	     -0.04478137	     -0.08696120	      0.00000000	     -2.71669021	      0.00000000
      0.86800000	      7.25387084	    205.62649800	      5.28851896	      4.94754978	     14.30408339	     49.89230761	     86.58808088	      6.84218297	     15.93998942	      7.02290621	      1.81942403	     41.13284671	      5.96695625	    243.13709017	      0.57965151	     20.48645608	      6.96572665	      0.74929043	      0.96508692	     52.05924827	    387.76658479	     10.09654892	     10.90981861	     19.38445604	      3.10499069	   1044.82544129	      0.00263599	      7.69948576	      7.62708166	      0.00000000	      0.00000000	      7.27392858	      0.00000000	      8.00601927	      0.00000000	      0.00000000	      0.00000000	      4.69900471	      5.11161201	      1.12642428	      7.20328064	    -23.68013081	      8.08488338	     -0.03562112	      0.15313111	     -0.01242854	      0.33957643	     -0.60210460	     -0.15323983	     -0.37238461	      2.72926802	      2.72087028	     -8.12742774	      2.90447322	     -1.71333350	      0.00000000	     -0.00000000	      0.00000000	     -0.03413700	     -0.27765768	     -0.23515484	      0.00000000	     -0.00000000	      0.00000000	    -11.34423944	    101.62987360	      0.00000000	      0.01571568	     -0.04467116	     -0.08964400	      0.00000000	     -2.79551277	      0.00000000
      0.87200000	      7.26291854	    203.08676046	      5.25266276	      4.91263339	     14.13413350	     47.66652806	     84.31853116	      6.74601013	     15.92044199	      6.97959240	      1.76578563	     44.37999997	      5.73050623	    245.93896439	      0.65332658	     16.73640047	      6.86613819	      0.74114337	      1.01784406	     50.63146106	    380.09306772	      9.98945990	     10.69270691	     19.43311121	      3.10606499	   1033.93360401	      0.00150197	      7.72817528	      7.64842830	      0.00000000	      0.00000000	      7.93098296	      0.00000000	      7.94157226	      0.00000000	      0.00000000	      0.00000000	      4.68655631	      5.05366901	      0.91071596	      7.87543447	    -23.66270801	      7.88864027	     -0.03005877	      0.15345887	     -0.00949850	      0.32624862	     -0.59797584	     -0.13094154	     -0.39007376	      2.93101319	      2.78330948	     -8.27071020	      2.99423927	     -1.73566382	     -0.00000000	      0.00000000	      0.00000000	     -0.03447736	     -0.27828650	     -0.23719414	      0.00000000	      0.00000000	      0.00000000	    -11.09866123	    100.44093770	      0.00000000	      0.01611177	     -0.04456099	     -0.09220115	      0.00000000	     -2.87710913	      0.00000000
      0.87600000	      7.27129939	    201.29097763	      5.21678114	      4.87703011	     14.00525599	     45.66635393	     82.08252784	      6.64237579	     15.89457138	      6.92802696	      1.71167389	     47.69564789	      5.49212879	    249.23284569	      0.64864687	     13.16181359	      6.76388893	      0.73277627	      1.03232104	     49.35492286	    373.48173012	      9.87940667	     10.46303502	     19.48702540	      3.10664714	   1023.54411774	      0.00074543	      7.75775204	      7.66897504	      0.00000000	      0.00000000	      8.63415770	      0.00000000	      7.87024796	      0.00000000	      0.00000000	      0.00000000	      4.69108330	      4.99711323	      0.69654608	      8.53653285	    -23.62376576	      7.65236714	     -0.02469847	      0.15407885	     -0.00673351	      0.31406254	     -0.59585079	     -0.11006777	     -0.40863535	      3.12420879	      2.84900766	     -8.40395951	      3.08511275	     -1.75465615	      0.00000000	     -0.00000000	      0.00000000	     -0.03473003	     -0.27890139	     -0.23922888	      0.00000000	     -0.00000000	      0.00000000	    -10.84812405	     99.35517425	      0.00000000	      0.01647408	     -0.04445211	     -0.09461710	      0.00000000	     -2.96120388	      0.00000000
      0.88000000	      7.28015376	    200.28235518	      5.18171472	      4.84210379	     13.91830406	     43.91854589	     79.84417827	      6.53309456	     15.86206691	      6.86746876	      1.65781654	     51.07361738	      5.25760956	    253.01484549	      0.62115723	      9.75830095	      6.65981426	      0.72341138	      1.01901407	     48.24152906	    367.99646462	      9.76679329	     10.23180135	     19.54594063	      3.10674299	   1013.66798720	      0.00030814	      7.78817870	      7.68872356	      0.00000000	      0.00000000	      9.38603638	      0.00000000	      7.79091561	      0.00000000	      0.00000000	      0.00000000	      4.71385868	      4.94119906	      0.48337148	      9.18062999	    -23.56698836	      7.37416526	     -0.01954365	      0.15498608	     -0.00415979	      0.30301763	     -0.59601968	     -0.09087625	     -0.42797831	      3.30928242	      2.91769305	     -8.52742906	      3.17684140	     -1.76995623	     -0.00000000	      0.00000000	      0.00000000	     -0.03490749	     -0.27950043	     -0.24125830	      0.00000000	      0.00000000	      0.00000000	    -10.59271796	     98.37748080	      0.00000000	      0.01679545	     -0.04434551	     -0.09687803	      0.00000000	     -3.04757266	      0.00000000
      0.88400000	      7.28827456	    202.44713307	      5.15096914	      4.81140360	     13.91130032	     43.30758736	     75.70884375	      6.41930226	     15.82267195	      6.79811299	      1.60771732	     54.87511217	      5.03306317	    257.76678393	      0.65381912	      7.79280369	      6.55698615	      0.71568770	      1.08054329	     47.71603577	    365.97801800	      9.65509936	     10.01283245	     19.60869293	      3.10629213	   1004.83794791	      0.00009879	      7.81940174	      7.70767726	      0.00000000	      0.00000000	     10.19009660	      0.00000000	      7.73974614	      0.00000000	      0.00000000	      0.00000000	      4.75071321	      4.83785495	      0.27079276	      9.80082125	    -23.49547282	      7.05273567	     -0.01403460	      0.15692887	     -0.00194716	      0.29265302	     -0.60677414	     -0.08180246	     -0.44647858	      3.44265262	      3.00458527	     -8.64902087	      3.26422992	     -1.73442156	      0.00000000	     -0.00000000	      0.00000000	     -0.03590897	     -0.27995074	     -0.24330995	      0.00000000	     -0.00000000	      0.00000000	    -10.33288930	     97.51214545	      0.00000000	      0.01658609	     -0.04423793	     -0.09904812	      0.00000000	     -3.13603718	      0.00000000
      0.88800000	      7.29799567	    204.80608870	      5.11705181	      4.77684983	     13.88051013	     41.26393541	     72.27185501	      6.30376763	     15.77619839	      6.71961808	      1.55601610	     58.15678895	      4.82399649	    262.55916497	      0.63350900	      6.73792511	      6.45280639	      0.70617580	      1.08401590	     47.84966141	    366.10986790	      9.54023668	      9.77858566	     19.67505083	      3.10516800	    996.05319419	      0.00001568	      7.85131353	      7.72583667	      0.00000000	      0.00000000	     11.05484302	      0.00000000	      7.64716838	      0.00000000	      0.00000000	      0.00000000	      4.81129542	      4.77590284	      0.05859625	     10.38922777	    -23.41126140	      6.68785002	     -0.00370984	      0.16144542	      0.00019995	      0.27818031	     -0.61818957	     -0.06008812	     -0.46686597	      3.60755380	      3.08032684	     -8.75451795	      3.35659006	     -1.73488934	     -0.00000000	      0.00000000	      0.00000000	     -0.03568289	     -0.28055705	     -0.24531504	      0.00000000	      0.00000000	      0.00000000	    -10.06960412	     96.76277300	      0.00000000	      0.01673453	     -0.04413740	     -0.10097286	      0.00000000	     -3.22645022	      0.00000000
      0.89200000	      7.31203688	    207.94104488	      5.08512281	      4.74397612	     13.86393618	     38.65819557	     68.96988948	      6.18812864	     15.72257283	      6.63333555	      1.50706292	     61.18439862	      4.63468356	    267.68621643	      0.57304244	      6.42392720	      6.35101774	      0.69687920	      1.04095160	     48.51991498	    368.26787768	      9.42675106	      9.55186335	     19.74453801	      3.10354608	    987.53545490	      0.00000010	      7.88380163	      7.74320677	      0.00000000	      0.00000000	     11.97613581	      0.00000000	      7.53173285	      0.00000000	      0.00000000	      0.00000000	      4.89194188	      4.73137385	     -0.15329245	     10.93706724	    -23.31499348	      6.28067628	      0.00916507	      0.16754537	      0.00224929	      0.26184483	     -0.63225846	     -0.03355390	     -0.48869359	      3.78219720	      3.15295751	     -8.84827325	      3.45124328	     -1.74711215	      0.00000000	     -0.00000000	      0.00000000	     -0.03548286	     -0.28113343	     -0.24731366	      0.00000000	     -0.00000000	      0.00000000	     -9.80445983	     96.13216550	      0.00000000	      0.01699414	     -0.04404214	     -0.10268197	      0.00000000	     -3.31868230	      0.00000000
      0.89600000	      7.42009924	    212.03862668	      5.05498861	      4.71257941	     13.90458095	     36.76488370	     65.39710614	      6.07446995	     15.66187297	      6.54084470	      1.46125771	     64.32653905	      4.46720969	    273.24352918	      0.62444499	      6.34254286	      6.25331189	      0.68851055	      1.15918260	     49.40351350	    371.74686198	      9.31635633	      9.33406420	     19.81001670	      3.10126510	    979.52610706	      0.00000000	      7.91672886	      7.75979503	      0.00000000	      0.00000000	     12.95046051	      0.00000000	      7.41360970	      0.00000000	      0.00000000	      0.00000000	      4.98807582	      4.67990535	     -0.36483510	     11.43492432	    -23.20616849	      5.83371769	      0.02068594	      0.17329916	      0.00407452	      0.24757333	     -0.65030212	     -0.01300080	     -0.51113720	      3.94534555	      3.23023891	     -8.93456306	      3.54553869	     -1.74606015	     -0.00000000	      0.00000000	      0.00000000	     -0.03542543	     -0.28166425	     -0.24930661	      0.00000000	      0.00000000	      0.00000000	     -9.53968783	     95.62217675	      0.00000000	      0.01710222	     -0.04395019	     -0.10420832	      0.00000000	     -3.41260962	      0.00000000
      0.90000000	      8.14725695	    215.72422392	      5.02594737	      4.68190296	     14.00305517	     35.88017315	     62.14469280	      5.96367216	     15.59437293	      6.44422152	      1.41808971	     67.56799375	      4.32176025	    278.72103988	      0.61441119	      6.27534029	      6.16026246	      0.68005442	      1.17918203	     50.27178389	    375.82377879	      9.20974947	      9.12382815	     19.89218841	      3.09859015	    971.76245543	      0.00000000	      7.94993145	      7.77561120	      0.00000000	      0.00000000	     13.96877949	      0.00000000	      7.28122113	      0.00000000	      0.00000000	      0.00000000	      5.09913115	      4.64282063	     -0.57586835	     11.87321257	    -23.08381216	      5.35053825	      0.02846392	      0.17724782	      0.00551628	      0.23766890	     -0.66913365	     -0.00046656	     -0.53483616	      4.11079585	      3.30656361	     -9.01052423	      3.64148960	     -1.75125615	      0.00000000	     -0.00000000	      0.00000000	     -0.03521106	     -0.28219406	     -0.25128299	      0.00000000	     -0.00000000	      0.00000000	     -9.27802419	     95.23356115	      0.00000000	      0.01726165	     -0.04386317	     -0.10551454	      0.00000000	     -3.50809286	      0.00000000
      0.90400000	      8.64829892	    221.03333944	      4.99785629	      4.65183434	     14.17337861	     36.02550995	     58.26121083	      5.85702741	     15.52058176	      6.34570396	      1.37748889	     70.97418840	      4.19732879	    285.11859205	      0.60567821	      6.21210439	      6.07268596	      0.67205529	      1.19717097	     51.26338564	    381.00641232	      9.10807839	      8.92215130	     19.96936381	      3.09549099	    964.66546986	      0.00000000	      7.98322851	      7.79066947	      0.00000000	      0.00000000	     15.03573259	      0.00000000	      7.16151421	      0.00000000	      0.00000000	      0.00000000	      5.21815792	      4.58039718	     -0.78607710	     12.24265434	    -22.94688892	      4.83563341	      0.03482707	      0.18102074	      0.00682913	      0.23004321	     -0.69491262	      0.00365755	     -0.55798877	      4.24626274	      3.39353889	     -9.08260472	      3.73499459	     -1.72189194	     -0.00000000	      0.00000000	      0.00000000	     -0.03531651	     -0.28265675	     -0.25325291	      0.00000000	      0.00000000	      0.00000000	     -9.02249280	     94.96583155	      0.00000000	      0.01704043	     -0.04377805	     -0.10666265	      0.00000000	     -3.60494276	      0.00000000
      0.90800000	      9.49883008	    225.53458129	      4.97065448	      4.62239460	     14.36024968	     36.07277706	     55.29344235	      5.75707873	     15.44128017	      6.24762060	      1.33947949	     74.05536038	      4.09242123	    291.26987724	      0.59751708	      6.15213602	      5.99142101	      0.66457807	      1.21405429	     52.38922008	    386.77996020	      9.01264353	      8.73033946	     20.04843420	      3.09207987	    957.39174296	      0.00000000	      8.01641316	      7.80498578	      0.00000000	      0.00000000	     16.14792291	      0.00000000	      7.01593942	      0.00000000	      0.00000000	      0.00000000	      5.34764219	      4.55524075	     -0.99499205	     12.53457725	    -22.79417651	      4.29456995	      0.04028925	      0.18429317	      0.00793547	      0.22389394	     -0.71943420	      0.00924472	     -0.58373514	      4.40684589	      3.47274957	     -9.14157443	      3.83191240	     -1.71751295	      0.00000000	     -0.00000000	      0.00000000	     -0.03487681	     -0.28317532	     -0.25519217	      0.00000000	     -0.00000000	      0.00000000	     -8.77622472	     94.81719925	      0.00000000	      0.01706792	     -0.04369914	     -0.10755715	      0.00000000	     -3.70289323	      0.00000000
      0.91200000	      7.35207446	    305.47327672	      4.94816374	      4.59791528	     17.80860035	     62.26635382	    105.50680088	      5.66583023	     15.35739766	      6.15181456	      1.30753255	     83.98006375	      4.00559785	    327.04839347	      0.61758063	     32.06390085	      5.91995569	      0.65810266	      1.06007796	     66.10833939	    501.87638403	      8.92886654	      8.59841199	     20.12199045	      3.08833038	    886.17139928	      0.00000000	      8.04927836	      7.81856955	      0.00000000	      0.00000000	     14.53179429	      0.00000000	      5.95357034	     74.84455458	      0.00000000	      0.00000000	      5.48101849	      4.54214448	     -1.20198260	     12.74103667	    -22.62394980	      3.73416731	     -0.04870963	      0.16562437	     -0.00503821	      0.42548553	     -0.79273316	     -0.06620096	     -0.63605700	      5.05838255	      3.48138337	     -7.90857817	      4.12601395	     -1.58180862	     -0.00000000	      0.00000000	      0.00000000	     -0.03457120	     -0.28365587	     -0.25711571	      0.00000000	      0.00000000	      0.00000000	     -8.54235885	     94.78466575	      0.00000000	      0.01705860	     -0.04362434	     -0.10824369	      0.00000000	     -3.80160091	      0.00000000
      0.91600000	      7.36526426	    310.61314247	      4.92296208	      4.57007446	     18.08009691	     63.18059137	    103.78988457	      5.58261098	     15.27052814	      6.06163280	      1.27456342	     86.45901665	      3.93523152	    334.61858170	      0.61435712	     30.63425057	      5.85341813	      0.65189997	      1.06735776	     67.07006146	    508.21909693	      8.84938907	      8.41411399	     20.20365370	      3.08484486	    877.99203683	      0.00000000	      8.08156669	      7.83147224	      0.00000000	      0.00000000	     15.52176429	      0.00000000	      5.81492424	     75.85495172	      0.00000000	      0.00000000	      5.61421437	      4.54587206	     -1.40624069	     12.85498545	    -22.43391909	      3.16241995	     -0.04754279	      0.16730451	     -0.00450478	      0.42666951	     -0.81672193	     -0.06234369	     -0.66661920	      5.22354102	      3.55887228	     -7.93432705	      4.22611152	     -1.57402116	      0.00000000	     -0.00000000	      0.00000000	     -0.03431674	     -0.28411217	     -0.25901895	      0.00000000	     -0.00000000	      0.00000000	     -8.32389152	     94.86421140	      0.00000000	      0.01703648	     -0.04355375	     -0.10872352	      0.00000000	     -3.90065302	      0.00000000
      0.92000000	      7.37982213	    316.12589326	      4.89900903	      4.54343417	     18.37764003	     64.26939697	    102.27280478	      5.50912759	     15.18209505	      5.98235510	      1.24434561	     88.66939184	      3.88028204	    342.39869049	      0.60772253	     29.37149765	      5.79513379	      0.64645321	      1.07109210	     68.24787013	    515.69012421	      8.77955645	      8.24867166	     20.28561266	      3.08153202	    869.75760868	      0.00000000	      8.11304042	      7.84371157	      0.00000000	      0.00000000	     16.53607586	      0.00000000	      5.67662114	     76.91728829	      0.00000000	      0.00000000	      5.74247557	      4.56352990	     -1.60673111	     12.87060734	    -22.22137801	      2.58824628	     -0.04665431	      0.16909404	     -0.00415457	      0.42885760	     -0.84279849	     -0.06008618	     -0.69808902	      5.38587711	      3.63711853	     -7.95114982	      4.32603195	     -1.56096390	     -0.00000000	      0.00000000	      0.00000000	     -0.03408305	     -0.28455041	     -0.26089892	      0.00000000	      0.00000000	      0.00000000	     -8.12344293	     95.05098450	      0.00000000	      0.01694522	     -0.04348707	     -0.10901135	      0.00000000	     -3.99956686	      0.00000000
      0.92400000	      7.39588852	    321.77454643	      4.87641950	      4.51822403	     18.69451880	     65.40451092	    101.11131368	      5.44630154	     15.09380583	      5.95756223	      1.21697477	     90.50619494	      3.83983114	    350.28346472	      0.60690181	     28.21703250	      5.74556361	      0.64182013	      1.07822417	     69.62147436	    524.14884902	      8.72020546	      8.10304140	     20.36665813	      3.07843533	    861.36643818	      0.00000000	      8.14343673	      7.85532245	      0.00000000	      0.00000000	     17.56967617	      0.00000000	      5.53544719	     78.02873470	      0.00000000	      0.00000000	      5.86224400	      4.60061314	     -1.80205312	     12.78371723	    -21.98321301	      2.02138603	     -0.04596662	      0.17098791	     -0.00396905	      0.43193026	     -0.86972377	     -0.05851079	     -0.73051607	      5.54824573	      3.71487204	     -7.95873378	      4.42565839	     -1.54558909	      0.00000000	     -0.00000000	      0.00000000	     -0.03386661	     -0.28497294	     -0.26275357	      0.00000000	     -0.00000000	      0.00000000	     -7.94309121	     95.33948750	      0.00000000	      0.01681749	     -0.04342454	     -0.10911062	      0.00000000	     -4.09779411	      0.00000000
      0.92800000	      7.41357380	    327.54254795	      4.85543288	      4.49476172	     19.03710755	     66.56654922	    100.35002401	      5.39488871	     15.00742042	      6.42063552	      1.19246847	     91.56264957	      3.81313862	    358.43511973	      0.61526381	     27.07470981	      5.70507453	      0.63804380	      1.09348692	     71.21290744	    533.76527941	      8.67196946	      7.97391289	     20.44670040	      3.07596130	    852.77257307	      0.00000000	      8.17248439	      7.86634332	      0.00000000	      0.00000000	     18.61596438	      0.00000000	      5.39365798	     79.18636919	      0.00000000	      0.00000000	      5.97050129	      4.65965981	     -1.99024685	     12.59210951	    -21.71555308	      1.47247266	     -0.04535772	      0.17314628	     -0.00391732	      0.43592828	     -0.89642769	     -0.05771664	     -0.76363374	      5.70991440	      3.79192163	     -7.95714655	      4.52406535	     -1.52810527	     -0.00000000	      0.00000000	      0.00000000	     -0.03364137	     -0.28538483	     -0.26458071	      0.00000000	      0.00000000	      0.00000000	     -7.78431819	     95.72379330	      0.00000000	      0.01665859	     -0.04336620	     -0.10902994	      0.00000000	     -4.19473841	      0.00000000
      0.93200000	      7.43276624	    335.68869435	      4.83709024	      4.47408539	     19.45905101	     69.31573779	     98.06229526	      5.35510938	     14.92463935	      7.62763235	      1.17067511	     92.20674280	      3.79956867	    367.69785344	      0.61678938	     26.58846477	      5.67391158	      0.63506734	      1.09916577	     73.18950861	    546.04075675	      8.63520606	      7.85744553	     20.52417168	      3.07406635	    844.87791796	      0.00000000	      8.19991557	      7.87681586	      0.00000000	      0.00000000	     19.65968803	      0.00000000	      5.28318689	     80.38640568	      0.00000000	      0.00000000	      6.06029128	      4.68270668	     -2.16868371	     12.29571527	    -21.41283354	      0.95307073	     -0.04564803	      0.17567620	     -0.00409699	      0.44224339	     -0.93406437	     -0.07187010	     -0.79204409	      5.81621519	      3.88380030	     -7.95486360	      4.61671038	     -1.45021254	      0.00000000	     -0.00000000	      0.00000000	     -0.03341065	     -0.28578705	     -0.26637908	      0.00000000	     -0.00000000	      0.00000000	     -7.64801876	     96.19780225	      0.00000000	      0.01585590	     -0.04330978	     -0.10886117	      0.00000000	     -4.28977164	      0.00000000
      0.93600000	      7.45388864	    340.87780769	      4.81925372	      4.45403315	     19.82719759	     70.08980134	     98.63753663	      5.32826322	     14.84700093	      8.93342682	      1.15153638	     91.66656167	      3.79851809	    375.91405485	      0.61797689	     25.33281884	      5.65214931	      0.63289809	      1.10555816	     75.12025262	    557.26240901	      8.61001017	      7.75266413	     20.59843860	      3.07283356	    835.59006070	      0.00000000	      8.22545739	      7.88677849	      0.00000000	      0.00000000	     20.71068277	      0.00000000	      5.13695023	     81.62547695	      0.00000000	      0.00000000	      6.14033969	      4.80155209	     -2.33411506	     11.89642930	    -21.06631874	      0.47551387	     -0.04500922	      0.17825502	     -0.00426738	      0.44765916	     -0.95571426	     -0.06927809	     -0.82649260	      5.98684380	      3.95451270	     -7.93344729	      4.71379589	     -1.44068193	     -0.00000000	      0.00000000	      0.00000000	     -0.03320207	     -0.28617741	     -0.26814809	      0.00000000	      0.00000000	      0.00000000	     -7.53459433	     96.75553280	      0.00000000	      0.01576198	     -0.04326053	     -0.10843286	      0.00000000	     -4.38223350	      0.00000000
      0.94000000	      7.47657468	    346.68811323	      4.80411080	      4.43698142	     20.20749417	     71.42430324	     98.90586570	      5.31390583	     14.77578586	      9.81965175	      1.13520194	     91.38268498	      3.80932253	    383.92645767	      0.61934248	     24.60583526	      5.63982531	      0.63150856	      1.10967975	     77.20685133	    569.38156970	      8.59648326	      7.66386668	     20.66837073	      3.07250403	    826.45727530	      0.00000000	      8.24888230	      7.89627219	      0.00000000	      0.00000000	     21.74995518	      0.00000000	      5.00654091	     82.90010261	      0.00000000	      0.00000000	      6.20097352	      4.91769120	     -2.48292309	     11.39771819	    -20.66339891	      0.05236715	     -0.04509395	      0.18065089	     -0.00466168	      0.45426082	     -0.98103001	     -0.07248593	     -0.85801353	      6.12932125	      4.03065365	     -7.90693318	      4.80618664	     -1.40232743	      0.00000000	     -0.00000000	      0.00000000	     -0.03409034	     -0.28642655	     -0.26990116	      0.00000000	     -0.00000000	      0.00000000	     -7.44412026	     97.39139630	      0.00000000	      0.01536152	     -0.04321454	     -0.10789081	      0.00000000	     -4.47142192	      0.00000000
      0.94400000	      7.50080548	    351.08709414	      4.79080854	      4.42205364	     20.55167742	     71.94888102	    100.59109459	      5.31224298	     14.71196968	     10.24697159	      1.12150771	     90.87507549	      3.83120002	    390.94498330	      0.62054992	     23.85288572	      5.63669848	      0.63084692	      1.11285196	     79.28913581	    581.02914740	      8.59426366	      7.58863335	     20.73306726	      3.07298440	    816.61041138	      0.00000000	      8.26998861	      7.90533127	      0.00000000	      0.00000000	     22.77545327	      0.00000000	      4.86797740	     84.20676880	      0.00000000	      0.00000000	      6.24422264	      5.08179448	     -2.61151330	     10.80428520	    -20.18938040	     -0.30458734	     -0.04519363	      0.18279254	     -0.00518241	      0.46070050	     -0.99862166	     -0.06910916	     -0.89086822	      6.28990443	      4.09805691	     -7.86828262	      4.89757972	     -1.38583579	     -0.00000000	      0.00000000	      0.00000000	     -0.03354474	     -0.28684354	     -0.27160362	      0.00000000	      0.00000000	      0.00000000	     -7.37649272	     98.10038270	      0.00000000	      0.01518100	     -0.04317377	     -0.10717548	      0.00000000	     -4.55659852	      0.00000000
      0.94800000	      7.52625534	    355.05871933	      4.78011043	      4.41006931	     20.87847473	     72.36584584	    102.85017773	      5.32280098	     14.65620479	     10.21468857	      1.11037020	     90.42350797	      3.86321839	    397.22725720	      0.62267405	     23.40099006	      5.64241158	      0.63086289	      1.11542674	     81.41840917	    592.72530350	      8.60288418	      7.52711852	     20.79157470	      3.07430379	    806.47036324	      0.00000000	      8.28862668	      7.91398528	      0.00000000	      0.00000000	     23.77578583	      0.00000000	      4.73429988	     85.54261211	      0.00000000	      0.00000000	      6.26632114	      5.26646706	     -2.71667182	     10.12190142	    -19.63120673	     -0.58547094	     -0.04573130	      0.18465993	     -0.00589127	      0.46756252	     -1.01373078	     -0.06531378	     -0.92204107	      6.44245486	      4.16342058	     -7.82115739	      4.98494526	     -1.36561455	      0.00000000	     -0.00000000	      0.00000000	     -0.03344367	     -0.28719977	     -0.27328095	      0.00000000	     -0.00000000	      0.00000000	     -7.33150688	     98.87813255	      0.00000000	      0.01495618	     -0.04313735	     -0.10632971	      0.00000000	     -4.63700718	      0.00000000
      0.95200000	      7.55258548	    358.61828239	      4.77220062	      4.40122895	     21.18617625	     72.70565321	    105.67509159	      5.34502681	     14.60884120	      9.74946409	      1.10164811	     90.02336232	      3.90430227	    402.72457385	      0.62606866	     23.27083162	      5.65646034	      0.63150210	      1.11791293	     83.58107018	    604.39820446	      8.62170606	      7.47878522	     20.84334535	      3.07643433	    796.01423911	      0.00000000	      8.30469002	      7.92225436	      0.00000000	      0.00000000	     24.74212226	      0.00000000	      4.60508792	     86.90411300	      0.00000000	      0.00000000	      6.26615068	      5.46962110	     -2.79567450	      9.35735369	    -18.98058750	     -0.78292249	     -0.04673494	      0.18624160	     -0.00679598	      0.47481392	     -1.02628246	     -0.06121933	     -0.95100986	      6.58596653	      4.22590803	     -7.76561981	      5.06747688	     -1.34162522	     -0.00000000	      0.00000000	      0.00000000	     -0.03341588	     -0.28754071	     -0.27492829	      0.00000000	      0.00000000	      0.00000000	     -7.30890404	     99.72092610	      0.00000000	      0.01468820	     -0.04310546	     -0.10536061	      0.00000000	     -4.71187687	      0.00000000
      0.95600000	      7.57940832	    361.68451858	      4.76715589	      4.39559108	     21.47143256	     72.93527481	    109.12928587	      5.37820643	     14.56996005	      8.88659044	      1.09517802	     89.63475610	      3.95327078	    407.36662200	      0.62896619	     23.44438715	      5.67824343	      0.63270859	      1.11848941	     85.75647693	    615.91349651	      8.64998699	      7.44307042	     20.88792966	      3.07924509	    785.19726424	      0.00000000	      8.31811338	      7.93014768	      0.00000000	      0.00000000	     25.65377145	      0.00000000	      4.47133997	     88.28844800	      0.00000000	      0.00000000	      6.24372177	      5.69140233	     -2.84618308	      8.51838784	    -18.23520618	     -0.89216497	     -0.04817934	      0.18753465	     -0.00789590	      0.48232853	     -1.03568029	     -0.05636573	     -0.97749918	      6.72119472	      4.28426399	     -7.70167181	      5.14463603	     -1.31642765	      0.00000000	     -0.00000000	      0.00000000	     -0.03343224	     -0.28786986	     -0.27654564	      0.00000000	     -0.00000000	      0.00000000	     -7.30839208	    100.62564600	      0.00000000	      0.01440438	     -0.04307839	     -0.10427113	      0.00000000	     -4.78040701	      0.00000000
      0.96000000	      7.60623216	    365.52824798	      4.76568253	      4.39401029	     21.75981565	     73.94203024	    112.01720885	      5.42129436	     14.53940959	      7.67322110	      1.09084607	     89.58253330	      4.00892075	    411.59335616	      0.63375119	     24.24239366	      5.70710682	      0.63443740	      1.11884125	     88.01030822	    627.91240331	      8.68696397	      7.42229249	     20.92451800	      3.08260583	    774.68297920	      0.00000000	      8.32887139	      7.93766290	      0.00000000	      0.00000000	     26.39993754	      0.00000000	      4.37202639	     89.69310276	      0.00000000	      0.00000000	      6.19738734	      5.89585089	     -2.86620544	      7.61344000	    -17.39838529	     -0.91101093	     -0.05046246	      0.18860087	     -0.00925346	      0.49101130	     -1.05019029	     -0.05894741	     -0.99732467	      6.81571698	      4.34620959	     -7.63498419	      5.21231504	     -1.25745626	     -0.00000000	      0.00000000	      0.00000000	     -0.03340854	     -0.28819664	     -0.27813304	      0.00000000	      0.00000000	      0.00000000	     -7.32959614	    101.58974050	      0.00000000	      0.01378084	     -0.04305491	     -0.10310566	      0.00000000	     -4.84176789	      0.00000000
      0.96400000	      7.63279934	    367.46562209	      4.76677462	      4.39541195	     21.99865110	     73.91885023	    116.68852411	      5.47366175	     14.51684725	      6.41307151	      1.08847747	     88.88192533	      4.07017359	    414.55870199	      0.64278809	     24.80136962	      5.74230995	      0.63665805	      1.12442949	     90.15441030	    638.75804044	      8.73175516	      7.42044066	     20.95327528	      3.08629702	    763.18602182	      0.00000000	      8.33696569	      7.94478292	      0.00000000	      0.00000000	     26.95725526	      0.00000000	      4.25135221	     91.11546488	      0.00000000	      0.00000000	      6.13361112	      6.15161682	     -2.85426813	      6.65102521	    -16.47777403	     -0.84005529	     -0.05248630	      0.18949574	     -0.01068287	      0.49853876	     -1.05229829	     -0.05217279	     -1.01795719	      6.93408761	      4.39371788	     -7.55696243	      5.27615333	     -1.23521696	      0.00000000	     -0.00000000	      0.00000000	     -0.03349985	     -0.28850291	     -0.27969228	      0.00000000	     -0.00000000	      0.00000000	     -7.37196052	    102.61119190	      0.00000000	      0.01351946	     -0.04303855	     -0.10178350	      0.00000000	     -4.89513049	      0.00000000
      0.96800000	      7.65862156	    369.38271589	      4.77090159	      4.40010328	     22.24308316	     74.06988590	    121.73318427	      5.53398374	     14.50177789	      5.70548863	      1.08780951	     87.45228999	      4.13623540	    417.22676748	      0.64937958	     25.51126898	      5.78310405	      0.63930271	      1.12611249	     92.37749525	    649.97260372	      8.78345619	      7.44005484	     20.97382756	      3.09029714	    751.30000377	      0.00000000	      8.34243779	      7.95147946	      0.00000000	      0.00000000	     27.45250079	      0.00000000	      4.13384536	     92.55314081	      0.00000000	      0.00000000	      6.05082281	      6.41562696	     -2.80963870	      5.63902881	    -15.48381924	     -0.68286433	     -0.05477321	      0.19049234	     -0.01226924	      0.50664754	     -1.05182625	     -0.04699524	     -1.03462608	      7.03759361	      4.43566752	     -7.47019664	      5.33151874	     -1.20974436	     -0.00000000	      0.00000000	      0.00000000	     -0.03366815	     -0.28879268	     -0.28122367	      0.00000000	      0.00000000	      0.00000000	     -7.43467358	    103.68849110	      0.00000000	      0.01322344	     -0.04302804	     -0.10035613	      0.00000000	     -4.93970443	      0.00000000
      0.97200000	      7.68333150	    371.35095026	      4.77822290	      4.40845674	     22.49533338	     74.43768334	    127.10775916	      5.60103105	     14.49360383	      5.55331930	      1.08878820	     85.29573328	      4.20669301	    419.62022570	      0.65754510	     26.37417207	      5.82873084	      0.64236764	      1.12884565	     94.67592539	    661.55964735	      8.84128054	      7.51807993	     20.98607973	      3.09436891	    738.96722088	      0.00000000	      8.34535590	      7.95771142	      0.00000000	      0.00000000	     27.92889493	      0.00000000	      4.01801651	     94.00371369	      0.00000000	      0.00000000	      5.95028246	      6.68529447	     -2.73234910	      4.58435851	    -14.42894573	     -0.44589046	     -0.05732848	      0.19160751	     -0.01401426	      0.51540014	     -1.04925318	     -0.04366109	     -1.04711504	      7.12537544	      4.47114412	     -7.37361468	      5.37764588	     -1.18098286	      0.00000000	     -0.00000000	      0.00000000	     -0.03390991	     -0.28906592	     -0.28272782	      0.00000000	     -0.00000000	      0.00000000	     -7.51664201	    104.82059780	      0.00000000	      0.01289325	     -0.04302388	     -0.09882549	      0.00000000	     -4.97476032	      0.00000000
      0.97600000	      7.70661495	    373.32197396	      4.78873258	      4.42064833	     22.74632282	     74.95843464	    132.77043811	      5.67347946	     14.49166383	      5.54057232	      1.09152642	     82.75049649	      4.28145931	    421.60878971	      0.67138158	     27.32741182	      5.87843354	      0.64586792	      1.13761087	     96.97224801	    673.05536815	      8.90456494	      7.83391076	     20.99036955	      3.09836516	    726.17107998	      0.00000000	      8.34581558	      7.96342703	      0.00000000	      0.00000000	     28.39328181	      0.00000000	      3.90306298	     95.46497995	      0.00000000	      0.00000000	      5.83341263	      6.95845628	     -2.62300663	      3.49310828	    -13.32750464	     -0.13804849	     -0.06004873	      0.19280236	     -0.01587808	      0.52441514	     -1.04536376	     -0.04145858	     -1.05525560	      7.19623115	      4.49959559	     -7.26670698	      5.41369248	     -1.14903480	     -0.00000000	      0.00000000	      0.00000000	     -0.03419290	     -0.28932570	     -0.28420532	      0.00000000	      0.00000000	      0.00000000	     -7.61649493	    106.00683410	      0.00000000	      0.01253112	     -0.04302663	     -0.09719236	      0.00000000	     -4.99963871	      0.00000000
      0.98000000	      7.72818156	    375.26720197	      4.80150977	      4.43452360	     22.99665081	     75.45383496	    138.72915692	      5.74993639	     14.49526260	      5.54968249	      1.09471593	     79.85270060	      4.36062370	    423.41249242	      0.67352871	     27.98918101	      5.93139510	      0.64961102	      1.13347571	     99.17244224	    683.91886216	      8.97194069	      8.75512470	     20.98685238	      3.10209473	    712.80321409	      0.00000000	      8.34393682	      7.96856543	      0.00000000	      0.00000000	     28.84749748	      0.00000000	      3.78760498	     96.93421106	      0.00000000	      0.00000000	      5.70233877	      7.23664715	     -2.48254908	      2.37097711	    -12.19576541	      0.22990478	     -0.06242721	      0.19432973	     -0.01769510	      0.53294182	     -1.04001772	     -0.03879452	     -1.05961622	      7.25408039	      4.51916413	     -7.14855982	      5.43927019	     -1.11747002	      0.00000000	     -0.00000000	      0.00000000	     -0.03448663	     -0.28957483	     -0.28565688	      0.00000000	     -0.00000000	      0.00000000	     -7.73260187	    107.24668740	      0.00000000	      0.01217136	     -0.04303716	     -0.09545321	      0.00000000	     -5.01376292	      0.00000000
      0.98400000	      7.74782136	    378.59208652	      4.81695766	      4.45099160	     23.28398800	     76.46285232	    143.80182964	      5.82873998	     14.50369057	      5.56789803	      1.09857252	     76.86285234	      4.44430037	    426.10007777	      0.68535109	     27.96756404	      5.98683095	      0.65368994	      1.14064712	    101.24987678	    694.26093691	      9.04267705	     10.95470574	     20.97578485	      3.10547158	    699.37916893	      0.00000000	      8.33986285	      7.97305894	      0.00000000	      0.00000000	     29.29169727	      0.00000000	      3.67849501	     98.40906981	      0.00000000	      0.00000000	      5.55738397	      7.49032143	     -2.31211270	      1.22360688	    -11.05130229	      0.64596270	     -0.06395322	      0.19680174	     -0.01923419	      0.54106539	     -1.04172334	     -0.04102108	     -1.05707740	      7.27336760	      4.53505131	     -7.02215162	      5.45117895	     -1.05890354	     -0.00000000	      0.00000000	      0.00000000	     -0.03475682	     -0.28981652	     -0.28708334	      0.00000000	      0.00000000	      0.00000000	     -7.86308156	    108.53953430	      0.00000000	      0.01156018	     -0.04305384	     -0.09363727	      0.00000000	     -5.01666682	      0.00000000
      0.98800000	      7.76545069	    380.53932093	      4.83489743	      4.47038095	     23.53965199	     76.74312422	    150.23872552	      5.90882961	     14.51624640	      5.59063015	      1.10317749	     73.21785675	      4.53256691	    427.90075482	      0.67475650	     27.55170290	      6.04410574	      0.65790263	      1.12334488	    103.13510625	    703.27266393	      9.11675793	     13.56155246	     20.95797442	      3.10837429	    684.74952175	      0.00000000	      8.33374944	      7.97683328	      0.00000000	      0.00000000	     29.72704578	      0.00000000	      3.55502588	     99.88700827	      0.00000000	      0.00000000	      5.40517756	      7.77663669	     -2.11310205	      0.05666364	     -9.91164529	      1.09725461	     -0.06505628	      0.19929474	     -0.02070738	      0.54782130	     -1.03374660	     -0.03587584	     -1.05471387	      7.30779792	      4.53461048	     -6.87971331	      5.45456123	     -1.03140160	      0.00000000	     -0.00000000	      0.00000000	     -0.03508990	     -0.29004082	     -0.28848510	      0.00000000	     -0.00000000	      0.00000000	     -8.00578229	    109.88431360	      0.00000000	      0.01123769	     -0.04308198	     -0.09168341	      0.00000000	     -5.00803820	      0.00000000
      0.99200000	      7.78091783	    382.30994290	      4.85547404	      4.49309385	     23.78762932	     77.07855504	    156.95081832	      5.98857380	     14.53225233	      5.61591909	      1.10916755	     69.24326602	      4.62539583	    429.17430554	      0.69437654	     27.16274309	      6.10250340	      0.66274906	      1.14175548	    104.93634984	    711.83310206	      9.19338358	     16.51924989	     20.93389325	      3.11072495	    669.46744277	      0.00000000	      8.32577079	      7.97981287	      0.00000000	      0.00000000	     30.15170826	      0.00000000	      3.42195749	    101.36543645	      0.00000000	      0.00000000	      5.24549869	      8.06435887	     -1.88736653	     -1.12418162	     -8.79287691	      1.57022332	     -0.06625356	      0.20178320	     -0.02222411	      0.55453596	     -1.02418038	     -0.03068561	     -1.04941147	      7.33099063	      4.52370103	     -6.72462498	      5.44641339	     -1.00527531	     -0.00000000	      0.00000000	      0.00000000	     -0.03549185	     -0.29024676	     -0.28986240	      0.00000000	      0.00000000	      0.00000000	     -8.15824059	    111.27918120	      0.00000000	      0.01092560	     -0.04311986	     -0.08962518	      0.00000000	     -4.98776601	      0.00000000
      0.99600000	      7.79417559	    383.97496948	      4.87826025	      4.51824383	     24.03007658	     77.50865930	    163.83479902	      6.06662906	     14.55108081	      5.64281758	      1.11526039	     64.96340012	      4.72266783	    429.99674806	      0.68135239	     26.83391811	      6.16137112	      0.66747411	      1.12100646	    106.64863560	    719.97322490	      9.27189738	     19.82220174	     20.90423465	      3.11247049	    653.55397531	      0.00000000	      8.31610690	      7.98192185	      0.00000000	      0.00000000	     30.56717000	      0.00000000	      3.29296838	    102.84163902	      0.00000000	      0.00000000	      5.07960043	      8.35074009	     -1.63731793	     -2.31302067	     -7.70909511	      2.05074681	     -0.06756308	      0.20427208	     -0.02376767	      0.56127705	     -1.01363182	     -0.02581268	     -1.04127007	      7.34156368	      4.50279015	     -6.55650160	      5.42643319	     -0.97881278	      0.00000000	     -0.00000000	      0.00000000	     -0.03594331	     -0.29043620	     -0.29121547	      0.00000000	     -0.00000000	      0.00000000	     -8.31761308	    112.72116270	      0.00000000	      0.01060754	     -0.04316775	     -0.08746751	      0.00000000	     -4.95597786	      0.00000000
      1.00000000	      7.80521548	    385.69824346	      4.90309424	      4.54576398	     24.26887028	     78.11662934	    170.67694423	      6.14178549	     14.57217171	      5.67062056	      1.12190782	     60.43918501	      4.82417467	    430.42825632	      0.68522949	     26.58782973	      6.22013108	      0.67263723	      1.12051886	    108.28132725	    727.78298474	      9.35178185	     23.47546397	     20.86972827	      3.11356022	    637.12398303	      0.00000000	      8.30493917	      7.98308751	      0.00000000	      0.00000000	     30.94255052	      0.00000000	      3.16200422	    104.31228059	      0.00000000	      0.00000000	      4.90829581	      8.63064752	     -1.36593074	     -3.50312470	     -6.67274122	      2.52436460	     -0.06899556	      0.20676513	     -0.02532840	      0.56813691	     -1.00333744	     -0.02209761	     -1.03026248	      7.33686244	      4.47280713	     -6.37631124	      5.39457192	     -0.94765476	     -0.00000000	      0.00000000	      0.00000000	     -0.03645354	     -0.29060793	     -0.29254428	      0.00000000	      0.00000000	      0.00000000	     -8.48058696	    114.20578460	      0.00000000	      0.01024556	     -0.04322533	     -0.08521984	      0.00000000	     -4.91307019	      0.00000000
      1.00400000	      7.81409357	    387.11783776	      4.92968311	      4.57529160	     24.49298043	     78.74257641	    177.58004574	      6.21315261	     14.59504157	      5.69877616	      1.12865785	     55.65471616	      4.92961998	    430.30837786	      0.68161095	     26.38035907	      6.27828585	      0.67797883	      1.11237599	    109.79337924	    734.98221388	      9.43254849	     27.36110545	     20.83103439	      3.11403559	    620.17106633	      0.00000000	      8.29244287	      7.98324264	      0.00000000	      0.00000000	     31.12727474	      0.00000000	      3.02789243	    105.76676893	      0.00000000	      0.00000000	      4.73320556	      8.90811048	     -1.07667137	     -4.68624955	     -5.69506715	      2.97666192	     -0.07047070	      0.20918097	     -0.02687488	      0.57472799	     -0.99173045	     -0.01822960	     -1.01795836	      7.32655447	      4.43204801	     -6.18627153	      5.35193530	     -0.91660368	      0.00000000	     -0.00000000	      0.00000000	     -0.03696548	     -0.29076803	     -0.29384933	      0.00000000	     -0.00000000	      0.00000000	     -8.64332377	    115.72668610	      0.00000000	      0.00988186	     -0.04329302	     -0.08288530	      0.00000000	     -4.85973781	      0.00000000
      1.00800000	      7.82092824	    385.86940187	      4.95777567	      4.60661179	     24.61195685	     78.83148578	    183.96640285	      6.28021786	     14.61928474	      5.72686067	      1.13786184	     50.57688695	      5.03861589	    428.13535155	      0.75725520	     25.86708119	      6.33542864	      0.68675200	      1.21360541	    110.77560259	    738.78762997	      9.51375241	     30.72286124	     20.78907308	      3.11389100	    604.59436596	      0.00000000	      8.27878198	      7.98232850	      0.00000000	      0.00000000	     31.12280757	      0.00000000	      2.90471374	    105.33945752	      0.00000000	      0.00000000	      4.55598517	      9.18247983	     -0.77346928	     -5.85202763	     -4.78632026	      3.39371648	     -0.07144105	      0.21085513	     -0.02821921	      0.57804284	     -0.97357618	     -0.01203599	     -1.00289637	      7.29476428	      4.38651520	     -6.02012832	      5.29481239	     -0.88900788	     -0.00000000	      0.00000000	      0.00000000	     -0.03750664	     -0.29091346	     -0.29513035	      0.00000000	      0.00000000	      0.00000000	     -8.80145298	    117.27522420	      0.00000000	      0.00951749	     -0.04337045	     -0.08047509	      0.00000000	     -4.79699616	      0.00000000
      1.01200000	      7.82584855	    381.72221272	      4.98702024	      4.63909752	     24.61618808	     78.30649185	    189.74547622	      6.34270917	     14.64456419	      5.75450704	      1.14382469	     45.22204933	      5.15066230	    423.89348577	      0.75004869	     25.05841050	      6.39122972	      0.69197325	      1.20058504	    111.17192917	    738.90124556	      9.59489884	     33.45464290	     20.74450140	      3.11316116	    590.53658343	      0.00000000	      8.26410370	      7.98029606	      0.00000000	      0.00000000	     31.21374009	      0.00000000	      2.79258643	    102.63217862	      0.00000000	      0.00000000	      4.37869831	      9.45215378	     -0.46074425	     -6.98752358	     -3.95568548	      3.76245801	     -0.07187026	      0.21170203	     -0.02931642	      0.57782171	     -0.94815953	     -0.00319577	     -0.98568715	      7.24341328	      4.33582013	     -5.88077049	      5.22334092	     -0.86448318	      0.00000000	     -0.00000000	      0.00000000	     -0.03806675	     -0.29104536	     -0.29638731	      0.00000000	     -0.00000000	      0.00000000	     -8.95005669	    118.84013170	      0.00000000	      0.00914694	     -0.04345683	     -0.07800508	      0.00000000	     -4.72618710	      0.00000000
      1.01600000	      7.82900884	    376.79493141	      5.01729403	      4.67287248	     24.58466352	     77.59578977	    195.44945522	      6.40111766	     14.67060074	      5.78141187	      1.14954627	     39.71068124	      5.26513478	    418.91712448	      0.74735682	     24.23561297	      6.44542757	      0.69782949	      1.19616913	    111.37461055	    737.91385729	      9.67561416	     36.16632830	     20.69807123	      3.11192254	    576.45403204	      0.00000000	      8.24853513	      7.97710781	      0.00000000	      0.00000000	     31.23623727	      0.00000000	      2.67939781	     99.50845693	      0.00000000	      0.00000000	      4.20402588	      9.71755478	     -0.14344998	     -8.07714674	     -3.21111333	      4.07095116	     -0.07220628	      0.21226269	     -0.03031727	      0.57670759	     -0.91985953	      0.00691045	     -0.96816857	      7.18710737	      4.27876838	     -5.73855106	      5.14397466	     -0.84137895	     -0.00000000	      0.00000000	      0.00000000	     -0.03865262	     -0.29116306	     -0.29761989	      0.00000000	      0.00000000	      0.00000000	     -9.08367444	    120.40745680	      0.00000000	      0.00878381	     -0.04355129	     -0.07549315	      0.00000000	     -4.64894266	      0.00000000
      1.02000000	      7.83061305	    371.28900450	      5.04830598	      4.70756414	     24.52420671	     76.73808269	    201.04658885	      6.46182230	     14.69716224	      5.80735365	      1.15414670	     34.12532381	      5.38128567	    413.39979370	      0.74304428	     23.42197315	      6.49782476	      0.70357040	      1.19017111	    111.41654312	    736.04728342	      9.75543184	     38.86120238	     20.65054664	      3.11025373	    562.35599347	      0.00000000	      8.23218211	      7.97273969	      0.00000000	      0.00000000	     31.19256535	      0.00000000	      2.56630360	     96.12926646	      0.00000000	      0.00000000	      4.03480375	      9.97652991	      0.17307127	     -9.10303873	     -2.55912182	      4.30880008	     -0.07247291	      0.21258300	     -0.03122521	      0.57490869	     -0.88940632	      0.01802743	     -0.95065409	      7.12663060	      4.21739393	     -5.59227108	      5.05879507	     -0.81858179	      0.00000000	     -0.00000000	      0.00000000	     -0.03925639	     -0.29126755	     -0.29882791	      0.00000000	     -0.00000000	      0.00000000	     -9.19650334	    121.96093560	      0.00000000	      0.00842213	     -0.04365232	     -0.07296286	      0.00000000	     -4.56706953	      0.00000000
      1.02400000	      7.83091744	    365.14256152	      5.07976267	      4.74283889	     24.43345919	     75.70918882	    206.47840977	      6.58357779	     14.72404689	      5.83215330	      1.15642868	     28.53179523	      5.49823982	    407.38784809	      0.72530523	     22.60339630	      6.54826650	      0.70809842	      1.16506040	    111.29231545	    733.25456373	      9.83384744	     41.47198560	     20.60267369	      3.10826364	    548.34802213	      0.00000000	      8.21513116	      7.96718210	      0.00000000	      0.00000000	     31.09835107	      0.00000000	      2.45352575	     92.49660629	      0.00000000	      0.00000000	      3.87417065	     10.22859114	      0.48335367	    -10.04562269	     -2.00458102	      4.46769241	     -0.07264213	      0.21264670	     -0.03202928	      0.57233899	     -0.85685790	      0.03019682	     -0.93374896	      7.06529399	      4.15296015	     -5.44366235	      4.96974437	     -0.79712755	     -0.00000000	      0.00000000	      0.00000000	     -0.03988160	     -0.29135861	     -0.30001097	      0.00000000	      0.00000000	      0.00000000	     -9.28281963	    123.48248000	      0.00000000	      0.00807163	     -0.04375839	     -0.07043896	      0.00000000	     -4.48239231	      0.00000000
      1.02800000	      7.82993738	    360.10889654	      5.11146024	      4.77847504	     24.36025545	     75.36409414	    210.30151530	      6.91075986	     14.75106662	      5.85564874	      1.15802314	     23.37944140	      5.61500191	    401.86493633	      0.71093322	     21.98415250	      6.59662043	      0.71303730	      1.14517173	    111.14980171	    730.66067838	      9.91032458	     44.20295533	     20.55534511	      3.10606870	    535.07977415	      0.00000000	      8.19745711	      7.96044162	      0.00000000	      0.00000000	     30.92952417	      0.00000000	      2.34997182	     88.80571517	      0.00000000	      0.00000000	      3.72265696	     10.43929775	      0.78194438	    -10.88421343	     -1.55031652	      4.54170364	     -0.07295103	      0.21282579	     -0.03276159	      0.57044023	     -0.83333152	      0.03580433	     -0.91434178	      6.97622936	      4.09183045	     -5.29631231	      4.87557043	     -0.74444694	      0.00000000	     -0.00000000	      0.00000000	     -0.04047174	     -0.29144264	     -0.30116987	      0.00000000	     -0.00000000	      0.00000000	     -9.33736017	    124.95256590	      0.00000000	      0.00747342	     -0.04386180	     -0.06797814	      0.00000000	     -4.39665481	      0.00000000
      1.03200000	      7.82814689	    352.88464333	      5.14297391	      4.81393830	     24.22396060	     74.69182687	    213.23697166	      9.66730930	     14.77804323	      5.87770361	      1.15907876	     18.01209942	      5.73049508	    395.25883172	      0.70869563	     21.09315998	      6.64276923	      0.71861453	      1.14338269	    110.79381115	    726.58805068	      9.98426020	     46.51157842	     20.50936602	      3.10380753	    521.49185751	      0.00000000	      8.17922061	      7.95253920	      0.00000000	      0.00000000	     30.79097554	      0.00000000	      2.23795173	     84.61734461	      0.00000000	      0.00000000	      3.58863351	     10.68562359	      1.06338589	    -11.59840600	     -1.19645079	      4.52715474	     -0.07290723	      0.21250558	     -0.03338538	      0.56641379	     -0.80602630	      0.04179621	     -0.90128980	      6.93101156	      4.02359716	     -5.14965935	      4.78527885	     -0.73914474	     -0.00000000	      0.00000000	      0.00000000	     -0.04110954	     -0.29151083	     -0.30230257	      0.00000000	      0.00000000	      0.00000000	     -9.35554761	    126.35114870	      0.00000000	      0.00725720	     -0.04397432	     -0.06554006	      0.00000000	     -4.31146419	      0.00000000
      1.03600000	      7.82554121	    345.81668110	      5.17406569	      4.84897725	     24.08424248	     74.47874154	    214.44442216	     13.67760851	     14.80480241	      5.89818914	      1.15934370	     13.00512862	      5.84359652	    388.82419331	      0.71247363	     20.24358786	      6.68659911	      0.72435710	      1.14953427	    110.37798031	    722.31716873	     10.05502452	     48.71104743	     20.46559436	      3.10162743	    508.46997677	      0.00000000	      8.16048655	      7.94351568	      0.00000000	      0.00000000	     30.63718570	      0.00000000	      2.13065767	     80.31139504	      0.00000000	      0.00000000	      3.46969001	     10.91410751	      1.32250997	    -12.17072759	     -0.93992439	      4.42253424	     -0.07285336	      0.21214499	     -0.03393406	      0.56221781	     -0.78539468	      0.04239107	     -0.88932245	      6.88582426	      3.95726112	     -5.00717612	      4.69566104	     -0.72951278	      0.00000000	     -0.00000000	      0.00000000	     -0.04178898	     -0.29156410	     -0.30340860	      0.00000000	     -0.00000000	      0.00000000	     -9.33385248	    127.65983090	      0.00000000	      0.00700889	     -0.04408511	     -0.06319720	      0.00000000	     -4.22814994	      0.00000000
      1.04000000	      7.82262356	    338.36991342	      5.20435823	      4.88312110	     23.92463239	     74.18247664	    215.12547498	     17.89858897	     14.83118873	      5.91700574	      1.15859308	      8.29941144	      5.95321633	    382.30354000	      0.71481215	     19.38676358	      6.72801537	      0.72980615	      1.15388906	    109.83338311	    717.33100470	     10.12199652	     50.70598701	     20.42486824	      3.09967623	    495.98381476	      0.00000000	      8.14131644	      7.93342891	      0.00000000	      0.00000000	     30.48512113	      0.00000000	      2.02736325	     75.97281685	      0.00000000	      0.00000000	      3.36645644	     11.12811301	      1.55535373	    -12.58993917	     -0.77474898	      4.22891325	     -0.07269440	      0.21157496	     -0.03438280	      0.55739777	     -0.76494302	      0.04309939	     -0.87916519	      6.84637023	      3.89280476	     -4.86927415	      4.60831744	     -0.71986478	     -0.00000000	      0.00000000	      0.00000000	     -0.04249493	     -0.29160437	     -0.30448778	      0.00000000	      0.00000000	      0.00000000	     -9.27037101	    128.86505680	      0.00000000	      0.00676495	     -0.04419330	     -0.06096561	      0.00000000	     -4.14755950	      0.00000000
      1.04400000	      7.81975931	    331.40416975	      5.23359189	      4.91605663	     23.77365589	     74.35955122	    214.99564678	     22.39043124	     14.85707070	      5.93428920	      1.15683774	      4.44626254	      6.05835320	    376.22554035	      0.71452346	     18.37342345	      6.76694145	      0.73474904	      1.15468814	    109.29132538	    712.47863525	     10.18461718	     52.13277053	     20.38797533	      3.09809715	    484.09220097	      0.00000000	      8.12177462	      7.92235518	      0.00000000	      0.00000000	     30.32195083	      0.00000000	      1.92904645	     71.69550990	      0.00000000	      0.00000000	      3.27812080	     11.32562081	      1.76021781	    -12.85402868	     -0.69284947	      3.95046735	     -0.07237020	      0.21113582	     -0.03474201	      0.55475878	     -0.73174637	      0.03543041	     -0.87081817	      6.81218841	      3.83067333	     -4.73666743	      4.52360879	     -0.70823886	      0.00000000	     -0.00000000	      0.00000000	     -0.04321954	     -0.29163281	     -0.30553982	      0.00000000	     -0.00000000	      0.00000000	     -9.16521767	    129.96138420	      0.00000000	      0.00651122	     -0.04429743	     -0.05885623	      0.00000000	     -4.06996005	      0.00000000
      1.04800000	      7.81847894	    328.94893008	      5.26171749	      4.94778925	     23.78097675	     78.12897498	    212.02666900	     28.58854737	     14.88234277	      5.94854115	      1.15145779	      4.23197687	      6.15813097	    372.99682833	      0.70515229	     16.29166511	      6.80327188	      0.73800731	      1.14342357	    109.44703151	    712.00630309	     10.24177537	     50.92983212	     20.35562549	      3.09699362	    472.69539520	      0.00000000	      8.10192591	      7.91038852	      0.00000000	      0.00000000	     30.04749701	      0.00000000	      1.83356875	     67.61783345	      0.00000000	      0.00000000	      3.20369081	     11.51206031	      1.93843317	    -12.97177737	     -0.68491313	      3.59481156	     -0.07133633	      0.21253364	     -0.03499354	      0.56909941	     -0.61590646	     -0.02826124	     -0.86491261	      6.78858261	      3.76998738	     -4.60888905	      4.44213184	     -0.69881794	     -0.00000000	      0.00000000	      0.00000000	     -0.04393182	     -0.29165318	     -0.30656523	      0.00000000	      0.00000000	      0.00000000	     -9.02069371	    130.95340260	      0.00000000	      0.00628054	     -0.04439815	     -0.05686207	      0.00000000	     -3.99506014	      0.00000000
      1.05200000	      7.81931813	    326.14946699	      5.28830717	      4.97775140	     23.76815968	     81.79456947	    208.68189642	     34.85949613	     14.90692973	      5.96163954	      1.14543730	      4.23861845	      6.25186423	    369.71254651	      0.69092749	     14.21513411	      6.83705328	      0.74065438	      1.12616109	    109.49066191	    710.91390154	     10.29364774	     49.60607555	     20.32828548	      3.09654723	    461.83507821	      0.00000000	      8.08184564	      7.89763975	      0.00000000	      0.00000000	     29.78877821	      0.00000000	      1.74178501	     63.58110099	      0.00000000	      0.00000000	      3.14134241	     11.68706873	      2.09463322	    -12.96163147	     -0.74096644	      3.17325529	     -0.07026614	      0.21371176	     -0.03519712	      0.58293205	     -0.50196181	     -0.09101961	     -0.86101776	      6.77177467	      3.71026067	     -4.48638890	      4.36236157	     -0.68918524	      0.00000000	     -0.00000000	      0.00000000	     -0.04465485	     -0.29166327	     -0.30756298	      0.00000000	     -0.00000000	      0.00000000	     -8.84147765	    131.85483870	      0.00000000	      0.00605200	     -0.04449538	     -0.05497055	      0.00000000	     -3.92205119	      0.00000000
      1.05600000	      7.82727398	    322.81935013	      5.31317145	      5.00571641	     23.73225330	     85.21628950	    205.08547708	     41.24687797	     14.93077479	      5.97301305	      1.13844195	      4.24423376	      6.33902002	    366.28351467	      0.61947288	     12.14427957	      6.86828614	      0.74259419	      1.06145407	    109.41640359	    709.03796104	     10.33980662	     48.33549037	     20.30683432	      3.09684504	    451.36478051	      0.00000000	      8.06161039	      7.88423392	      0.00000000	      0.00000000	     29.54329357	      0.00000000	      1.65273257	     59.57397635	      0.00000000	      0.00000000	      3.08943912	     11.85580823	      2.23633751	    -12.84798771	     -0.85073759	      2.70078812	     -0.06915570	      0.21455223	     -0.03535333	      0.59564946	     -0.39259049	     -0.15086208	     -0.85913412	      6.76248908	      3.65007032	     -4.36772920	      4.28319943	     -0.68154550	     -0.00000000	      0.00000000	      0.00000000	     -0.04539074	     -0.29166322	     -0.30853267	      0.00000000	      0.00000000	      0.00000000	     -8.63462064	    132.68497140	      0.00000000	      0.00584099	     -0.04459061	     -0.05315817	      0.00000000	     -3.84966946	      0.00000000
      1.06000000	      8.08170506	    319.27520365	      5.33618719	      5.03157019	     23.67199003	     88.47482141	    201.25100464	     47.15915155	     14.95383480	      5.98260228	      1.13127513	      4.24811518	      6.41922696	    362.69510865	      0.61508615	     10.25343546	      6.89699334	      0.74507704	      1.05930765	    109.26713621	    706.78419304	     10.38001160	     47.40439134	     20.29149300	      3.09798230	    441.31391246	      0.00000000	      8.04130281	      7.87030758	      0.00000000	      0.00000000	     29.30161933	      0.00000000	      1.56654415	     55.56267772	      0.00000000	      0.00000000	      3.04558906	     12.01227336	      2.37297510	    -12.65664014	     -1.00390458	      2.19558701	     -0.06819305	      0.21509091	     -0.03556865	      0.60752672	     -0.28895414	     -0.20814829	     -0.85823986	      6.75157964	      3.58895018	     -4.25297484	      4.20198990	     -0.66693684	      0.00000000	     -0.00000000	      0.00000000	     -0.04573921	     -0.29169812	     -0.30948888	      0.00000000	     -0.00000000	      0.00000000	     -8.40909977	    133.46420930	      0.00000000	      0.00557810	     -0.04468266	     -0.05140931	      0.00000000	     -3.77631053	      0.00000000
      1.06400000	     14.43638206	    313.45220631	      5.35749146	      5.05581913	     23.58164176	     91.83148109	    196.66193896	     47.37868991	     14.97607295	      5.99041978	      1.12329384	      4.25018728	      6.49226262	    358.30024961	      0.61230815	     10.36872535	      6.92324785	      0.74703304	      1.05713930	    109.21100851	    705.21303611	     10.41456240	     52.14969017	     20.28262822	      3.10002423	    431.47033083	      0.00000000	      8.02101291	      7.85600453	      0.00000000	      0.00000000	     29.09884646	      0.00000000	      1.48220841	     51.11637238	      0.00000000	      0.00000000	      3.00923113	     12.17784677	      2.51471020	    -12.41087267	     -1.19030675	      1.67814271	     -0.06938616	      0.21436695	     -0.03650727	      0.61791102	     -0.20995885	     -0.26125578	     -0.85986334	      6.75227348	      3.52305812	     -4.14514707	      4.11767540	     -0.66442068	     -0.00000000	      0.00000000	      0.00000000	     -0.04660817	     -0.29166696	     -0.31039821	      0.00000000	      0.00000000	      0.00000000	     -8.17504181	    134.21044190	      0.00000000	      0.00540061	     -0.04477738	     -0.04968913	      0.00000000	     -3.70020237	      0.00000000
      1.06800000	     21.43791198	    307.89669573	      5.37703404	      5.07881602	     23.48863596	     95.29297368	    191.82285111	     46.63082037	     14.99744979	      5.99646666	      1.11420024	      4.25042070	      6.55801436	    353.98594378	      0.60949471	     10.77205095	      6.94704932	      0.74842968	      1.05523760	    109.19079690	    703.85407520	     10.44297163	     57.69150171	     20.28048591	      3.10305778	    421.71732743	      0.00000000	      8.00083799	      7.84147392	      0.00000000	      0.00000000	     28.85385299	      0.00000000	      1.40121756	     46.73573573	      0.00000000	      0.00000000	      2.97743550	     12.33173438	      2.67135012	    -12.12865105	     -1.40016164	      1.17015705	     -0.07090093	      0.21339825	     -0.03757856	      0.62860147	     -0.13487161	     -0.31456321	     -0.86139289	      6.74411182	      3.45365919	     -4.03821650	      4.02745775	     -0.65048749	      0.00000000	     -0.00000000	      0.00000000	     -0.04718353	     -0.29166113	     -0.31129102	      0.00000000	     -0.00000000	      0.00000000	     -7.94282651	    134.93662290	      0.00000000	      0.00513720	     -0.04486924	     -0.04800339	      0.00000000	     -3.61964821	      0.00000000
      1.07200000	     27.91164081	    303.43707002	      5.39501958	      5.10271921	     23.40181078	     98.89770046	    186.88620640	     45.57340069	     15.01791603	      6.00077467	      1.10391645	      4.24885871	      6.61646465	    350.01405140	      0.60769956	     11.14616164	      6.96842506	      0.74926813	      1.05388630	    109.19931315	    702.71003700	     10.46514299	     63.04199466	     20.28522989	      3.10711556	    412.11234900	      0.00000000	      7.98088908	      7.82686634	      0.00000000	      0.00000000	     28.56204759	      0.00000000	      1.32562170	     42.49960037	      0.00000000	      0.00000000	      2.94839286	     12.46127672	      2.85134908	    -11.82121690	     -1.62415183	      0.69322036	     -0.07242471	      0.21243936	     -0.03868116	      0.64007171	     -0.06074568	     -0.36885253	     -0.86106724	      6.71330285	      3.38118673	     -3.93206045	      3.92883354	     -0.61115476	     -0.00000000	      0.00000000	      0.00000000	     -0.04811751	     -0.29160791	     -0.31214077	      0.00000000	      0.00000000	      0.00000000	     -7.72220585	    135.64957500	      0.00000000	      0.00468623	     -0.04495381	     -0.04635865	      0.00000000	     -3.53331273	      0.00000000
      1.07600000	     35.78377597	    298.05879069	      5.41258992	      5.15889901	     23.29495673	    102.87315808	    181.24016145	     44.88130799	     15.03741108	      6.00337283	      1.09253171	      4.24554196	      6.66766895	    345.55063248	      0.60498933	     11.65108629	      6.98740974	      0.74958142	      1.05264637	    109.31593014	    702.01419845	     10.48132499	     69.24454113	     20.29694367	      3.11222275	    401.67353395	      0.00000000	      7.96129064	      7.81232994	      0.00000000	      0.00000000	     28.28961981	      0.00000000	      1.24481355	     37.94469738	      0.00000000	      0.00000000	      2.92491550	     12.62739788	      3.06079081	    -11.49349437	     -1.85317837	      0.26715798	     -0.07424222	      0.21108463	     -0.04003579	      0.65320653	      0.02432123	     -0.43046977	     -0.86516428	      6.71113578	      3.29746392	     -3.82671998	      3.82580744	     -0.60689344	      0.00000000	     -0.00000000	      0.00000000	     -0.04854454	     -0.29160496	     -0.31298483	      0.00000000	     -0.00000000	      0.00000000	     -7.52140729	    136.34999590	      0.00000000	      0.00449090	     -0.04504856	     -0.04471067	      0.00000000	     -3.44048368	      0.00000000
      1.08000000	     45.28353665	    290.87759454	      5.43165696	      9.40377160	     23.27771754	    106.21671375	    176.13310391	     45.13448575	     15.05586466	      6.00430666	      1.08117863	      4.24053452	      6.71173128	    342.88971051	      0.65348831	     11.30759635	      7.00398708	      0.74976842	      1.08190846	    109.74898779	    703.32427154	     10.49106533	     72.82938620	     20.31562759	      3.11839017	    390.76907289	      0.00000000	      7.94218651	      7.79801221	      0.00000000	      0.00000000	     28.02504284	      0.00000000	      1.16466998	     33.32174124	      0.00000000	      0.00000000	      2.90471874	     12.79955061	      3.30251978	    -11.14606783	     -2.07796546	     -0.09173482	     -0.07527969	      0.21090607	     -0.04120667	      0.66408263	      0.09937874	     -0.48328884	     -0.87027776	      6.71058254	      3.20639391	     -3.72279901	      3.71611095	     -0.60736409	     -0.00000000	      0.00000000	      0.00000000	     -0.04956837	     -0.29152860	     -0.31377382	      0.00000000	      0.00000000	      0.00000000	     -7.34619532	    137.03360510	      0.00000000	      0.00432804	     -0.04514418	     -0.04309456	      0.00000000	     -3.34123617	      0.00000000
      1.08400000	     55.45088197	    283.16797938	      5.45416311	     16.70245871	     23.34013807	    109.10047186	    171.60818563	     45.85929504	     15.07321176	      6.00361969	      1.06653166	      4.23389199	      6.74883147	    341.94285578	      0.64894424	     10.25924760	      7.01819112	      0.74892582	      1.07782501	    110.40863667	    706.18889068	     10.49438760	     74.24315301	     20.34108166	      3.12560545	    379.64301790	      0.00000000	      7.92373086	      7.78405523	      0.00000000	      0.00000000	     27.74347623	      0.00000000	      1.08862572	     28.86383755	      0.00000000	      0.00000000	      2.88626414	     12.95841556	      3.57582674	    -10.77773562	     -2.28900797	     -0.37197371	     -0.07572323	      0.21174329	     -0.04220019	      0.67342145	      0.16428147	     -0.52852829	     -0.87432320	      6.69564362	      3.11115303	     -3.62053050	      3.59947011	     -0.59382609	      0.00000000	     -0.00000000	      0.00000000	     -0.05009708	     -0.29150217	     -0.31455883	      0.00000000	     -0.00000000	      0.00000000	     -7.19909571	    137.69325390	      0.00000000	      0.00406355	     -0.04523356	     -0.04153904	      0.00000000	     -3.23643003	      0.00000000
      1.08800000	     66.68803401	    274.74899803	      5.61493266	     24.51609916	     23.40909678	    112.10007485	    166.80625602	     46.95060096	     15.08940556	      6.00137644	      1.05162385	      4.22569272	      6.77922229	    340.96886173	      0.65086357	      9.25082751	      7.03009826	      0.74791794	      1.08025838	    111.23431273	    709.90592043	     10.49215473	     75.67559557	     20.37324853	      3.13383236	    367.87187424	      0.00000000	      7.90607961	      7.77059221	      0.00000000	      0.00000000	     27.49463884	      0.00000000	      1.01157780	     24.26867525	      0.00000000	      0.00000000	      2.87077220	     13.13989698	      3.87695229	    -10.38780308	     -2.47697491	     -0.56727918	     -0.07618476	      0.21256830	     -0.04334489	      0.68343046	      0.23354444	     -0.57655051	     -0.88128619	      6.69833787	      3.00882748	     -3.52173138	      3.48015232	     -0.60307672	     -0.00000000	      0.00000000	      0.00000000	     -0.05102554	     -0.29142540	     -0.31529673	      0.00000000	      0.00000000	      0.00000000	     -7.07912623	    138.32152280	      0.00000000	      0.00396317	     -0.04532789	     -0.04002894	      0.00000000	     -3.12751088	      0.00000000
      1.09200000	     77.52814370	    266.89876155	      8.06520779	     31.20479145	     23.52287287	    114.90179655	    162.45728977	     48.08912338	     15.10442309	      5.99768069	      1.03763597	      4.21606431	      6.80322420	    340.58980035	      0.66915540	      8.40896214	      7.03977456	      0.74741250	      1.10007534	    112.37534515	    715.38212535	     10.48451869	     76.13509959	     20.41166608	      3.14300905	    356.23041698	      0.00000000	      7.88938824	      7.75774891	      0.00000000	      0.00000000	     27.22709810	      0.00000000	      0.94133618	     19.96876548	      0.00000000	      0.00000000	      2.85495851	     13.29715282	      4.20016591	     -9.97769328	     -2.63323598	     -0.67600031	     -0.07630335	      0.21391637	     -0.04455756	      0.69295170	      0.29532093	     -0.62011237	     -0.88608003	      6.67976593	      2.90658006	     -3.42678725	      3.35661143	     -0.58877857	      0.00000000	     -0.00000000	      0.00000000	     -0.05152786	     -0.29139179	     -0.31603044	      0.00000000	     -0.00000000	      0.00000000	     -6.98231548	    138.91293890	      0.00000000	      0.00369493	     -0.04541059	     -0.03860987	      0.00000000	     -3.01617314	      0.00000000
      1.09600000	     89.45371766	    257.64245963	     13.31143020	     36.83516833	     23.67175814	    117.43262943	    158.28721126	     49.96058997	     15.11827520	      5.99266795	      1.02719479	      4.20516942	      6.82125648	    340.32063179	      0.69626505	      7.85870520	      7.04734277	      0.74927283	      1.13516970	    113.92840892	    723.00559202	     10.47217201	     75.95798804	     20.45580889	      3.15305206	    344.17054384	      0.00000000	      7.87379840	      7.74563778	      0.00000000	      0.00000000	     27.01841214	      0.00000000	      0.87097901	     15.60681045	      0.00000000	      0.00000000	      2.84004535	     13.47540683	      4.53912936	     -9.55153647	     -2.75026667	     -0.69965354	     -0.07609654	      0.21566480	     -0.04595943	      0.70163291	      0.35467986	     -0.66061446	     -0.89382318	      6.67990644	      2.80068225	     -3.33617244	      3.23392013	     -0.59645682	     -0.00000000	      0.00000000	      0.00000000	     -0.05242365	     -0.29130960	     -0.31671690	      0.00000000	      0.00000000	      0.00000000	     -6.90304545	    139.46504530	      0.00000000	      0.00358528	     -0.04549729	     -0.03725132	      0.00000000	     -2.90399795	      0.00000000
      1.10000000	    100.49089345	    249.53732751	     18.61713856	     42.16899251	     23.83185751	    119.91217483	    154.34927031	     51.58411675	     15.13100476	      5.98651164	      1.00685473	      4.19321465	      6.83382542	    340.38515214	      0.70337205	      7.32402278	      7.05296559	      0.74939890	      1.15098946	    115.48725161	    730.76321852	     10.45533530	     75.39524917	     20.50500749	      3.16385572	    332.47226487	      0.00000000	      7.85943841	      7.73436128	      0.00000000	      0.00000000	     26.79873846	      0.00000000	      0.80825274	     11.58008015	      0.00000000	      0.00000000	      2.82256531	     13.62982248	      4.88824740	     -9.11574256	     -2.82192496	     -0.64102222	     -0.07581251	      0.21750772	     -0.04732917	      0.71024948	      0.40912265	     -0.69898158	     -0.89949570	      6.66111073	      2.69744033	     -3.24997499	      3.11001589	     -0.58113097	      0.00000000	     -0.00000000	      0.00000000	     -0.05289743	     -0.29127108	     -0.31740239	      0.00000000	     -0.00000000	      0.00000000	     -6.83581290	    139.97829960	      0.00000000	      0.00331391	     -0.04557142	     -0.03598719	      0.00000000	     -2.79217641	      0.00000000
      1.10400000	    112.13924555	    240.75023104	     24.00358753	     47.57513886	     23.98977434	    122.35425400	    150.28903851	     53.54705688	     15.14268760	      5.97941841	      0.97671321	      4.18044392	      6.84150950	    340.22721393	      0.63403362	      7.03295917	      7.05684301	      0.74020340	      1.07527135	    117.14026572	    738.98736464	     10.43535852	     74.82132570	     20.55845279	      3.17525129	    320.52772935	      0.00000000	      7.84641215	      7.72400596	      0.00000000	      0.00000000	     26.63986199	      0.00000000	      0.74545608	      7.51601674	      0.00000000	      0.00000000	      2.80352816	     13.80570675	      5.24349722	     -8.67804116	     -2.84365055	     -0.50273893	     -0.07550129	      0.21927445	     -0.04879609	      0.71877209	      0.46496715	     -0.73785109	     -0.90821285	      6.66230811	      2.59252031	     -3.16807594	      2.98900551	     -0.58779390	     -0.00000000	      0.00000000	      0.00000000	     -0.05373051	     -0.29118903	     -0.31804274	      0.00000000	      0.00000000	      0.00000000	     -6.77651740	    140.45537410	      0.00000000	      0.00320028	     -0.04565023	     -0.03477948	      0.00000000	     -2.68142227	      0.00000000
      1.10800000	    122.78740338	    233.42469825	     29.12247797	     52.69264486	     24.15891387	    124.77659961	    146.49504015	     55.13484294	     15.15342376	      5.97162544	      0.97058128	      4.16713510	      6.84494385	    340.17361651	      0.70235385	      7.09435542	      7.05919251	      0.74652247	      1.15586441	    118.88095860	    747.72602897	     10.41323166	     73.87370899	     20.61496390	      3.18717924	    308.89453613	      0.00000000	      7.83480176	      7.71464608	      0.00000000	      0.00000000	     26.44448069	      0.00000000	      0.68861738	      3.99387934	      0.00000000	      0.00000000	      2.77978595	     13.95843495	      5.60240037	     -8.24643977	     -2.81261854	     -0.28705576	     -0.07504242	      0.22115868	     -0.05027418	      0.72729333	      0.51552567	     -0.77463622	     -0.91489111	      6.64627388	      2.49104017	     -3.08693801	      2.86837138	     -0.57091474	      0.00000000	     -0.00000000	      0.00000000	     -0.05418497	     -0.29114672	     -0.31868348	      0.00000000	     -0.00000000	      0.00000000	     -6.72256669	    140.90034760	      0.00000000	      0.00292442	     -0.04571641	     -0.03365596	      0.00000000	     -2.57211314	      0.00000000
      1.11200000	    133.25301638	    227.86354561	     34.16247742	     57.86029851	     24.41720970	    127.58999648	    143.66593619	     57.28577956	     15.16333130	      5.96338771	      0.93709217	      4.15358392	      6.84480332	    341.66550930	      0.65263640	      7.00339343	      7.06025096	      0.73688473	      1.09907786	    120.91700743	    758.66846668	     10.38907839	     73.44700928	     20.67404209	      3.19944172	    295.08324419	      0.00000000	      7.82465904	      7.70633769	      0.00000000	      0.00000000	     25.97937825	      0.00000000	      0.62425114	      2.84763568	      0.00000000	      0.00000000	      2.75294540	     14.13262498	      5.96344074	     -7.82822045	     -2.72786056	      0.00354365	     -0.07513232	      0.22373302	     -0.05187939	      0.73856653	      0.56434624	     -0.81183580	     -0.92594859	      6.66208336	      2.38625454	     -2.97160072	      2.75717729	     -0.57097170	     -0.00000000	      0.00000000	      0.00000000	     -0.05500283	     -0.29106178	     -0.31927943	      0.00000000	      0.00000000	      0.00000000	     -6.67212362	    141.31791340	      0.00000000	      0.00279670	     -0.04578830	     -0.03257690	      0.00000000	     -2.46453762	      0.00000000
      1.11600000	    142.57333921	    224.23663885	     38.90525142	     62.75586353	     24.71249018	    130.50732436	    141.39266292	     59.22442710	     15.17253748	      5.95497121	      0.91365665	      4.14009511	      6.84179388	    343.87349946	      0.59048168	      6.99327182	      7.06027543	      0.73335892	      1.06134231	    123.03630659	    770.34917828	     10.36446010	     72.87306927	     20.73435764	      3.21187768	    281.02338505	      0.00000000	      7.81601186	      7.69912347	      0.00000000	      0.00000000	     25.38630161	      0.00000000	      0.56327818	      2.87231364	      0.00000000	      0.00000000	      2.72114129	     14.28808583	      6.32552891	     -7.42898516	     -2.59034390	      0.36584153	     -0.07531167	      0.22663094	     -0.05345451	      0.75061896	      0.60751066	     -0.84699720	     -0.93562145	      6.66666730	      2.28451316	     -2.84568510	      2.64882928	     -0.54962790	      0.00000000	     -0.00000000	      0.00000000	     -0.05543255	     -0.29101856	     -0.31988061	      0.00000000	     -0.00000000	      0.00000000	     -6.62343371	    141.71260940	      0.00000000	      0.00252986	     -0.04584952	     -0.03156536	      0.00000000	     -2.35906654	      0.00000000
      1.12000000	    152.40801526	    219.86571042	     43.66925967	     67.69866067	     25.00350721	    133.38584496	    139.06286277	     61.56415793	     15.18116482	      5.94663569	      0.89235075	      4.12696177	      6.83662273	    345.86541549	      0.60929094	      6.98927294	      7.05951602	      0.73143017	      1.06861210	    125.18347297	    782.21513877	     10.34013019	     72.37219161	     20.79481381	      3.22432137	    266.73071182	      0.00000000	      7.80885948	      7.69302724	      0.00000000	      0.00000000	     24.82480128	      0.00000000	      0.50227532	      2.90334378	      0.00000000	      0.00000000	      2.68708888	     14.46797988	      6.68791703	     -7.05189190	     -2.40298705	      0.79599758	     -0.07554403	      0.22943169	     -0.05506871	      0.76246883	      0.65179007	     -0.88228317	     -0.94850135	      6.69239994	      2.18268616	     -2.72158762	      2.54510108	     -0.55090075	     -0.00000000	      0.00000000	      0.00000000	     -0.05621789	     -0.29093507	     -0.32043865	      0.00000000	      0.00000000	      0.00000000	     -6.57473733	    142.08821510	      0.00000000	      0.00242300	     -0.04591915	     -0.03058409	      0.00000000	     -2.25618953	      0.00000000
      1.12400000	    160.90584219	    216.67097258	     48.08495208	     72.24633958	     25.28458191	    136.12499104	    136.86543370	     63.40844943	     15.18931253	      5.93862242	      0.87093091	      4.11445091	      6.82996983	    347.89273402	      0.59869606	      6.98578839	      7.05820154	      0.72969272	      1.06609570	    127.17739957	    793.30094228	     10.31673662	     71.44694702	     20.85433175	      3.23661189	    253.52720964	      0.00000000	      7.80318275	      7.68805897	      0.00000000	      0.00000000	     24.25642383	      0.00000000	      0.45082821	      2.93608082	      0.00000000	      0.00000000	      2.64951481	     14.61560643	      7.05043144	     -6.69736941	     -2.17057126	      1.29008705	     -0.07562941	      0.23216504	     -0.05651015	      0.77345550	      0.68984847	     -0.91440593	     -0.95742567	      6.68858936	      2.08759561	     -2.60646605	      2.44090500	     -0.51846928	      0.00000000	     -0.00000000	      0.00000000	     -0.05665495	     -0.29088977	     -0.32100381	      0.00000000	     -0.00000000	      0.00000000	     -6.52462385	    142.44755320	      0.00000000	      0.00207722	     -0.04597233	     -0.02966876	      0.00000000	     -2.15647756	      0.00000000
      1.12800000	    168.34002241	    214.37157830	     52.18585748	     76.44833225	     25.55510363	    138.73750122	    134.77827531	     64.88930350	     15.19704461	      5.93113605	      0.84967518	      4.10278208	      6.82246208	    349.88987712	      0.60821428	      6.98266183	      7.05652721	      0.72833535	      1.07196402	    129.04243918	    803.74860337	     10.29500698	     70.20556215	     20.91188509	      3.24859400	    241.22035910	      0.00000000	      7.79894369	      7.68421092	      0.00000000	      0.00000000	     23.68240991	      0.00000000	      0.40648874	      2.96976172	      0.00000000	      0.00000000	      2.61079439	     14.73990258	      7.41367905	     -6.36361139	     -1.89938679	      1.84447135	     -0.07559438	      0.23482204	     -0.05779756	      0.78363242	      0.72275592	     -0.94376354	     -0.96336658	      6.66327927	      1.99872802	     -2.49872318	      2.33764805	     -0.46091741	     -0.00000000	      0.00000000	      0.00000000	     -0.05720912	     -0.29083189	     -0.32154513	      0.00000000	      0.00000000	      0.00000000	     -6.47244026	    142.79277000	      0.00000000	      0.00155488	     -0.04601254	     -0.02880811	      0.00000000	     -2.06054296	      0.00000000
      1.13200000	    176.87247447	    210.66864112	     56.38353071	     80.80696005	     25.82596516	    141.34809041	    132.62823935	     67.10246458	     15.20438088	      5.92433451	      0.82872999	      4.09211640	      6.81464970	    351.64113290	      0.61567312	      6.97983705	      7.05464495	      0.72745898	      1.07888681	    130.97009684	    814.58634660	     10.27572098	     69.23894487	     20.96652876	      3.26012168	    228.19795769	      0.00000000	      7.79609181	      7.68145955	      0.00000000	      0.00000000	     23.14586101	      0.00000000	      0.35956354	      3.00405734	      0.00000000	      0.00000000	      2.57618194	     14.90914872	      7.77890765	     -6.04787249	     -1.59643857	      2.45553648	     -0.07571299	      0.23740464	     -0.05913673	      0.79380839	      0.75900392	     -0.97413153	     -0.97499725	      6.67701344	      1.90952487	     -2.38889958	      2.24276871	     -0.44545952	      0.00000000	     -0.00000000	      0.00000000	     -0.05760457	     -0.29079221	     -0.32208480	      0.00000000	     -0.00000000	      0.00000000	     -6.41850591	    143.12591040	      0.00000000	      0.00132961	     -0.04607277	     -0.02795071	      0.00000000	     -1.96901206	      0.00000000
      1.13600000	    185.99395204	    206.12553136	     60.56056597	     85.20070908	     26.09290545	    143.94617799	    130.48904849	     69.79309427	     15.21129909	      5.91833064	      0.81471754	      4.08256025	      6.80699577	    353.17576645	      0.66434199	      6.97894946	      7.05266275	      0.73367602	      1.13609937	    132.93394854	    825.59645670	     10.25951102	     68.40689736	     21.01748508	      3.27106266	    214.78038194	      0.00000000	      7.79457479	      7.67977365	      0.00000000	      0.00000000	     22.63458895	      0.00000000	      0.31391171	      3.03883742	      0.00000000	      0.00000000	      2.54685416	     15.10766641	      8.14762016	     -5.74795787	     -1.26849441	      3.11903556	     -0.07591844	      0.23993600	     -0.06046216	      0.80385150	      0.79652138	     -1.00459733	     -0.99033639	      6.71540160	      1.82245595	     -2.27863484	      2.15531968	     -0.45640484	     -0.00000000	      0.00000000	      0.00000000	     -0.05838942	     -0.29071188	     -0.32258196	      0.00000000	      0.00000000	      0.00000000	     -6.36413426	    143.44950390	      0.00000000	      0.00128949	     -0.04614747	     -0.02710478	      0.00000000	     -1.88248304	      0.00000000
      1.14000000	    193.78639162	    202.41308286	     64.06566920	     89.07571893	     26.44845577	    146.75624861	    128.77422521	     71.78562889	     15.21775022	      5.91319976	      0.79560849	      4.07417647	      6.79987687	    354.26326368	      0.66695131	      6.98364664	      7.05067679	      0.73448475	      1.14375180	    135.95633022	    833.63370525	     10.24680393	     67.33944321	     21.06375820	      3.28129614	    202.34653022	      0.00000000	      7.79434123	      7.67911867	      0.00000000	      0.00000000	     22.07955441	      0.00000000	      0.27692182	      3.07399832	      0.00000000	      0.00000000	      2.52160543	     15.27596022	      8.52129691	     -5.46301219	     -0.92161774	      3.82965569	     -0.07565915	      0.24342257	     -0.06233923	      0.81475805	      0.82819487	     -1.03383530	     -1.00160891	      6.72553343	      1.74417339	     -2.17569946	      2.06973630	     -0.43475559	      0.00000000	     -0.00000000	      0.00000000	     -0.05878304	     -0.29067611	     -0.32309967	      0.00000000	     -0.00000000	      0.00000000	     -6.31152813	    143.76693130	      0.00000000	      0.00102068	     -0.04620778	     -0.02630721	      0.00000000	     -1.80146217	      0.00000000
      1.14400000	    202.15905209	    196.50553868	     66.62391482	     92.68301756	     27.11306839	    150.68127002	    127.90842038	     73.55814649	     15.22367476	      5.90898772	      0.77676973	      4.06699649	      6.79357172	    353.50948016	      0.67221483	      6.97464374	      7.04859010	      0.74014186	      1.16584702	    142.95066487	    834.44425894	     10.23649451	     66.78041548	     21.10489213	      3.29071846	    189.41504007	      0.00000000	      7.79533787	      7.67945763	      0.00000000	      0.00000000	     21.46987685	      0.00000000	      0.24391177	      3.10936080	      0.00000000	      0.00000000	      2.50415142	     15.47589101	      8.90130851	     -5.19332440	     -0.56134831	      4.58097678	     -0.07439510	      0.25013782	     -0.06663454	      0.83120210	      0.86242955	     -1.06992247	     -1.01677172	      6.76151097	      1.66900109	     -2.07227443	      1.99261417	     -0.44129209	     -0.00000000	      0.00000000	      0.00000000	     -0.05952838	     -0.29060552	     -0.32357982	      0.00000000	      0.00000000	      0.00000000	     -6.26355424	    144.08244300	      0.00000000	      0.00094851	     -0.04628578	     -0.02551214	      0.00000000	     -1.72631163	      0.00000000
      1.14800000	    209.35372578	    191.67533688	     68.70263261	     95.87141078	     27.82051436	    154.69777776	    127.32537014	     74.82596809	     15.22902922	      5.90572806	      0.74889634	      4.06104040	      6.78832179	    352.63873497	      0.63482155	      6.96566770	      7.04652938	      0.73282488	      1.12570719	    150.34756625	    833.81109812	     10.22851623	     65.97374001	     21.14018350	      3.29920627	    177.29616785	      0.00000000	      7.79752033	      7.68076366	      0.00000000	      0.00000000	     20.81247366	      0.00000000	      0.21098429	      3.14484241	      0.00000000	      0.00000000	      2.49260688	     15.64861526	      9.28885691	     -4.93952067	     -0.19310063	      5.36553243	     -0.07288108	      0.25732401	     -0.07104855	      0.84779609	      0.89119823	     -1.10404788	     -1.02788896	      6.77053039	      1.60287595	     -1.97470340	      1.91814765	     -0.41744936	      0.00000000	     -0.00000000	      0.00000000	     -0.05992323	     -0.29057587	     -0.32408263	      0.00000000	     -0.00000000	      0.00000000	     -6.22340161	    144.40080380	      0.00000000	      0.00066477	     -0.04635159	     -0.02475473	      0.00000000	     -1.65724154	      0.00000000
      1.15200000	    217.26500009	    186.05127873	     70.73792175	     99.12838733	     28.55822413	    158.86677293	    126.84467670	     76.58371583	     15.23378705	      5.90343846	      0.72852800	      4.05631625	      6.78428453	    351.55733123	      0.61881988	      6.96218336	      7.04458602	      0.73372672	      1.11578148	    158.09909749	    833.22783794	     10.22541662	     65.34127675	     21.16907731	      3.30667682	    164.50148776	      0.00000000	      7.80084809	      7.68301742	      0.00000000	      0.00000000	     20.14988826	      0.00000000	      0.18174092	      3.18030719	      0.00000000	      0.00000000	      2.49005203	     15.85291563	      9.68481199	     -4.70157336	      0.17758858	      6.17483973	     -0.07141414	      0.26480606	     -0.07559043	      0.86501528	      0.92177945	     -1.13921707	     -1.04265322	      6.80375579	      1.54021758	     -1.87457547	      1.85232338	     -0.42102495	     -0.00000000	      0.00000000	      0.00000000	     -0.06062809	     -0.29051758	     -0.32455366	      0.00000000	      0.00000000	      0.00000000	     -6.19421208	    144.72663410	      0.00000000	      0.00057215	     -0.04643738	     -0.02399265	      0.00000000	     -1.59433969	      0.00000000
