# Supplementary material for: Hindlimb kinematics, kinetics and muscle dynamics during sit-to-stand and sit-to-walk transitions in emus (Dromaius novaehollandiae)
Source: J Exp Biol. 2024 Dec 2;227(24):jeb247519. doi: 10.1242/jeb.247519 (PMC11708823; doi:10.1242/jeb.247519)
Supplement: Dataset 1. [file jexbio-227-247519-Dataset1.zip › Dataset1/DataS1/Static Simulation/sts_exemplar_trial_STO_plus5TSL/emu_osimm_tuneTSL_scaledR_STO_plus5TSL_sts_normalized_fiber_length.sto]

emu_osimm_tuneTSL_scaledR_STO_plus5TSL_sts_NormalizedFiberLength
version=1
nRows=289
nColumns=39
inDegrees=no
endheader
time	states	AMB_r	CFP_r	EDL_r	FCLA_r	FCLP_r	FCM_r	FDL_r	FHL_r	FL_r	FMTI_r	FMTL_r	FMTM_r	FP2_r	FP3_r	FP4_r	FPP2_r	FPP3_r	GI_r	GL_r	GM_r	IC_r	IFE_r	IFI_r	ILFB_r	ILPOa_r	ILPOp_r	ILPR_r	ISF_r	ITCaa_r	ITCap_r	ITCr_r	ITM_r	OMII_r	OMIP_r	PIFML_r	TCf_r	TCt_r
      0.00000000	      0.00000000	      0.96811897	      1.27443500	      0.57646601	      1.29338445	      0.85060273	      0.79615570	      0.59428856	      0.47043163	      0.53072087	      1.16653038	      1.18216260	      1.08023473	      0.59428856	      0.50251891	      0.66266748	      0.72459688	      0.68543414	      0.75607722	      0.76335201	      1.07512481	      0.80799158	      1.40113312	      0.75402704	      0.76771926	      1.17718721	      1.22103338	      0.96347679	      1.30244736	      1.17775179	      1.19440916	      0.85825648	      1.12697272	      0.59668420	      0.72873775	      1.24554012	      0.57646601	      0.57646601
      1.00000000	      0.00400000	      0.96825776	      1.27476732	      0.57646601	      1.29425876	      0.85099150	      0.79694760	      0.59428856	      0.47039455	      0.53067835	      1.16655258	      1.18211042	      1.08029581	      0.59428856	      0.50251891	      0.66266748	      0.72455334	      0.68543414	      0.75605728	      0.76335502	      1.07509397	      0.80783111	      1.40154443	      0.75393090	      0.76788863	      1.17730232	      1.22116405	      0.96329804	      1.30285398	      1.17807300	      1.19472677	      0.85866481	      1.12744882	      0.59668548	      0.72878895	      1.24648308	      0.57646601	      0.57646601
      2.00000000	      0.00800000	      0.96839873	      1.27510591	      0.57646601	      1.29514472	      0.85138372	      0.79774965	      0.59428856	      0.47035683	      0.53063618	      1.16657751	      1.18205786	      1.08035803	      0.59428856	      0.50251891	      0.66266748	      0.72451016	      0.68543414	      0.75603522	      0.76335713	      1.07506316	      0.80766660	      1.40195080	      0.75383343	      0.76805771	      1.17741773	      1.22129660	      0.96311532	      1.30327484	      1.17839376	      1.19504430	      0.85906737	      1.12791934	      0.59669943	      0.72885060	      1.24744206	      0.57646601	      0.57646601
      3.00000000	      0.01200000	      0.96854390	      1.27545696	      0.57646601	      1.29605379	      0.85178269	      0.79857122	      0.59428856	      0.47031779	      0.53059468	      1.16660781	      1.18200459	      1.08042248	      0.59428856	      0.50251891	      0.66266748	      0.72446767	      0.68543414	      0.75600894	      0.76335768	      1.07503240	      0.80749377	      1.40234692	      0.75373308	      0.76822623	      1.17753375	      1.22143298	      0.96292473	      1.30372339	      1.17871360	      1.19536161	      0.85945819	      1.12837873	      0.59673822	      0.72893275	      1.24843252	      0.57646601	      0.57646601
      4.00000000	      0.01600000	      0.96869517	      1.27582633	      0.57646601	      1.29699667	      0.85219145	      0.79942106	      0.59428856	      0.47027677	      0.53055415	      1.16664598	      1.18195032	      1.08049009	      0.59428856	      0.50251891	      0.66266748	      0.72442620	      0.68543414	      0.75597641	      0.76335575	      1.07500171	      0.80730847	      1.40272717	      0.75362841	      0.76839386	      1.17765065	      1.22157506	      0.96272254	      1.30421266	      1.17903179	      1.19567829	      0.85983104	      1.12882112	      0.59681395	      0.72904535	      1.24946908	      0.57646601	      0.57646601
      5.00000000	      0.02000000	      0.96885424	      1.27621947	      0.57646601	      1.29798298	      0.85261265	      0.80030699	      0.59428856	      0.47023317	      0.53051489	      1.16669439	      1.18189492	      1.08056163	      0.59428856	      0.50251891	      0.66266748	      0.72438606	      0.68543414	      0.75593563	      0.76335052	      1.07497108	      0.80710672	      1.40308557	      0.75351813	      0.76856018	      1.17776862	      1.22172463	      0.96250524	      1.30475511	      1.17934728	      1.19599361	      0.86017926	      1.12924014	      0.59693864	      0.72919822	      1.25056520	      0.57646601	      0.57646601
      6.00000000	      0.02400000	      0.96902261	      1.27664128	      0.57646601	      1.29902097	      0.85304843	      0.80123567	      0.59428856	      0.47018641	      0.53047720	      1.16675515	      1.18183839	      1.08063758	      0.59428856	      0.50251891	      0.66266748	      0.72434756	      0.68543414	      0.75588476	      0.76334120	      1.07494046	      0.80688475	      1.40341561	      0.75340109	      0.76872464	      1.17788780	      1.22188335	      0.96226965	      1.30536252	      1.17965853	      1.19630637	      0.86049569	      1.12962882	      0.59712412	      0.72940098	      1.25173277	      0.57646601	      0.57646601
      7.00000000	      0.02800000	      0.96920150	      1.27709602	      0.57646601	      1.30011725	      0.85350035	      0.80221235	      0.59428856	      0.47013600	      0.53044135	      1.16683013	      1.18178093	      1.08071814	      0.59428856	      0.50251891	      0.66266748	      0.72431100	      0.68543414	      0.75582201	      0.76332703	      1.07490977	      0.80663908	      1.40371021	      0.75327636	      0.76888659	      1.17800822	      1.22205274	      0.96201292	      1.30604574	      1.17996349	      1.19661487	      0.86077252	      1.12997947	      0.59738206	      0.72966300	      1.25298186	      0.57646601	      0.57646601
      8.00000000	      0.03200000	      0.96939182	      1.27758721	      0.57646601	      1.30127657	      0.85396928	      0.80324071	      0.59428856	      0.47008148	      0.53040759	      1.16692083	      1.18172297	      1.08080312	      0.59428856	      0.50251891	      0.66266748	      0.72427664	      0.68543414	      0.75574575	      0.76330725	      1.07487888	      0.80636649	      1.40396164	      0.75314324	      0.76904525	      1.17812984	      1.22223419	      0.96173265	      1.30681469	      1.18025950	      1.19691679	      0.86100125	      1.13028356	      0.59772385	      0.72999338	      1.25432048	      0.57646601	      0.57646601
      9.00000000	      0.03600000	      0.96959414	      1.27811758	      0.57646601	      1.30250170	      0.85445543	      0.80432271	      0.59428856	      0.47002249	      0.53037613	      1.16702840	      1.18166517	      1.08089191	      0.59428856	      0.50251891	      0.66266748	      0.72424470	      0.68543414	      0.75565451	      0.76328115	      1.07484759	      0.80606409	      1.40416148	      0.75300122	      0.76919972	      1.17825254	      1.22242893	      0.96142686	      1.30767819	      1.18054327	      1.19720919	      0.86117263	      1.13053169	      0.59816063	      0.73040089	      1.25575439	      0.57646601	      0.57646601
     10.00000000	      0.04000000	      0.96980867	      1.27868903	      0.57646601	      1.30379333	      0.85495825	      0.80545855	      0.59428856	      0.46995871	      0.53034714	      1.16715358	      1.18160850	      1.08098344	      0.59428856	      0.50251891	      0.66266748	      0.72421539	      0.68543414	      0.75554701	      0.76324805	      1.07481563	      0.80572928	      1.40430063	      0.75285007	      0.76934904	      1.17837615	      1.22263808	      0.96109409	      1.30864396	      1.18081080	      1.19748847	      0.86127668	      1.13071356	      0.59870321	      0.73089397	      1.25728702	      0.57646601	      0.57646601
     11.00000000	      0.04400000	      0.97003525	      1.27930261	      0.57646601	      1.30515003	      0.85547652	      0.80664665	      0.59428856	      0.46988992	      0.53032072	      1.16729661	      1.18155418	      1.08107615	      0.59428856	      0.50251891	      0.66266748	      0.72418882	      0.68543414	      0.75542211	      0.76320731	      1.07478263	      0.80535975	      1.40436926	      0.75268979	      0.76949214	      1.17850043	      1.22286264	      0.96073335	      1.30971853	      1.18105747	      1.19775034	      0.86130263	      1.13081795	      0.59936209	      0.73148067	      1.25891943	      0.57646601	      0.57646601
     12.00000000	      0.04800000	      0.97027338	      1.27995858	      0.57646601	      1.30656834	      0.85600832	      0.80788368	      0.59428856	      0.46981595	      0.53029694	      1.16745729	      1.18150377	      1.08116796	      0.59428856	      0.50251891	      0.66266748	      0.72416507	      0.68543414	      0.75527891	      0.76315832	      1.07474814	      0.80495351	      1.40435689	      0.75252061	      0.76962797	      1.17862514	      1.22310351	      0.96034411	      1.31090732	      1.18127795	      1.19798987	      0.86123907	      1.13083276	      0.60014740	      0.73216872	      1.26065037	      0.57646601	      0.57646601
     13.00000000	      0.05200000	      0.97052222	      1.28065641	      0.57646601	      1.30804292	      0.85655118	      0.80916477	      0.59428856	      0.46973671	      0.53027576	      1.16763487	      1.18145911	      1.08125624	      0.59428856	      0.50251891	      0.66266748	      0.72414413	      0.68543414	      0.75511673	      0.76310054	      1.07471160	      0.80450877	      1.40425238	      0.75234296	      0.76975549	      1.17875003	      1.22336155	      0.95992630	      1.31221469	      1.18146634	      1.19820151	      0.86107397	      1.13074512	      0.60106895	      0.73296550	      1.26247646	      0.57646601	      0.57646601
     14.00000000	      0.05600000	      0.97078066	      1.28139493	      0.57646601	      1.30956679	      0.85710216	      0.81048370	      0.59428856	      0.46965216	      0.53025706	      1.16782808	      1.18142236	      1.08133782	      0.59428856	      0.50251891	      0.66266748	      0.72412590	      0.68543414	      0.75493509	      0.76303349	      1.07467236	      0.80402393	      1.40404401	      0.75215747	      0.76987380	      1.17887491	      1.22363761	      0.95948025	      1.31364405	      1.18161622	      1.19837917	      0.86079482	      1.13054144	      0.60213627	      0.73387810	      1.26439249	      0.57646601	      0.57646601
     15.00000000	      0.06000000	      0.97104735	      1.28217245	      0.57646601	      1.31113168	      0.85765802	      0.81183323	      0.59428856	      0.46956233	      0.53024065	      1.16803513	      1.18139597	      1.08140902	      0.59428856	      0.50251891	      0.66266748	      0.72411020	      0.68543414	      0.75473378	      0.76295674	      1.07462964	      0.80349748	      1.40371958	      0.75196489	      0.76998216	      1.17899970	      1.22393262	      0.95900655	      1.31519810	      1.18172072	      1.19851634	      0.86038882	      1.13020762	      0.60335865	      0.73491344	      1.26639179	      0.57646601	      0.57646601
     16.00000000	      0.06400000	      0.97132079	      1.28298692	      0.57646601	      1.31272844	      0.85821538	      0.81320550	      0.59428856	      0.46946728	      0.53022620	      1.16825368	      1.18138266	      1.08146563	      0.59428856	      0.50251891	      0.66266748	      0.72409672	      0.68543414	      0.75451281	      0.76287007	      1.07458256	      0.80292796	      1.40326657	      0.75176607	      0.77008013	      1.17912446	      1.22424762	      0.95850601	      1.31687900	      1.18177271	      1.19860616	      0.85984306	      1.12972918	      0.60474521	      0.73607830	      1.26846674	      0.57646601	      0.57646601
     17.00000000	      0.06800000	      0.97159942	      1.28383603	      0.57646601	      1.31434740	      0.85877094	      0.81459236	      0.59428856	      0.46936708	      0.53021330	      1.16848088	      1.18138540	      1.08150297	      0.59428856	      0.50251891	      0.66266748	      0.72408506	      0.68543414	      0.75427246	      0.76277301	      1.07453012	      0.80231383	      1.40267223	      0.75156192	      0.77016763	      1.17924943	      1.22458380	      0.95797959	      1.31868853	      1.18176491	      1.19864162	      0.85914480	      1.12909154	      0.60630488	      0.73737932	      1.27060912	      0.57646601	      0.57646601
     18.00000000	      0.07200000	      0.97188162	      1.28471738	      0.57646601	      1.31597867	      0.85932158	      0.81598563	      0.59428856	      0.46926187	      0.53020138	      1.16871333	      1.18140735	      1.08151594	      0.59428856	      0.50251891	      0.66266748	      0.72407466	      0.68543414	      0.75401324	      0.76266551	      1.07447119	      0.80165356	      1.40192389	      0.75135337	      0.77024499	      1.17937509	      1.22494257	      0.95742829	      1.32062815	      1.18169003	      1.19861565	      0.85828175	      1.12828029	      0.60804631	      0.73882301	      1.27281047	      0.57646601	      0.57646601
     19.00000000	      0.07600000	      0.97216578	      1.28562843	      0.57646601	      1.31761234	      0.85986446	      0.81737737	      0.59428856	      0.46915176	      0.53018977	      1.16894716	      1.18145187	      1.08149906	      0.59428856	      0.50251891	      0.66266748	      0.72406486	      0.68543414	      0.75373599	      0.76254752	      1.07440455	      0.80094555	      1.40100919	      0.75114135	      0.77031304	      1.17950215	      1.22532550	      0.95685319	      1.32269898	      1.18154097	      1.19852128	      0.85724245	      1.12728150	      0.60997766	      0.74041558	      1.27506223	      0.57646601	      0.57646601
     20.00000000	      0.08000000	      0.97245034	      1.28656658	      0.57646601	      1.31923885	      0.86039720	      0.81875998	      0.59428856	      0.46903694	      0.53017764	      1.16917797	      1.18152238	      1.08144655	      0.59428856	      0.50251891	      0.66266748	      0.72405484	      0.68543414	      0.75344180	      0.76241912	      1.07432887	      0.80018826	      1.39991638	      0.75092681	      0.77037311	      1.17963157	      1.22573432	      0.95625541	      1.32490168	      1.18131093	      1.19835180	      0.85601660	      1.12608211	      0.61210632	      0.74216274	      1.27735589	      0.57646601	      0.57646601
     21.00000000	      0.08400000	      0.97273378	      1.28752916	      0.57646601	      1.32084822	      0.86091757	      0.82012632	      0.59428856	      0.46891758	      0.53016403	      1.16940088	      1.18162237	      1.08135244	      0.59428856	      0.50251891	      0.66266748	      0.72404363	      0.68543414	      0.75313207	      0.76228049	      1.07424273	      0.79938028	      1.39863470	      0.75071069	      0.77042704	      1.17976453	      1.22617087	      0.95563615	      1.32723628	      1.18099363	      1.19810089	      0.85459553	      1.12467030	      0.61443862	      0.74406947	      1.27968297	      0.57646601	      0.57646601
     22.00000000	      0.08800000	      0.97301465	      1.28851332	      0.57646601	      1.32243140	      0.86142402	      0.82146974	      0.59428856	      0.46879390	      0.53014783	      1.16961059	      1.18175530	      1.08121065	      0.59428856	      0.50251891	      0.66266748	      0.72403013	      0.68543414	      0.75280851	      0.76213195	      1.07414463	      0.79852041	      1.39715472	      0.75049394	      0.77047722	      1.17990243	      1.22663701	      0.95499671	      1.32970197	      1.18058344	      1.19776279	      0.85297253	      1.12303589	      0.61697946	      0.74613974	      1.28203508	      0.57646601	      0.57646601
     23.00000000	      0.09200000	      0.97329156	      1.28951606	      0.57646601	      1.32397944	      0.86191539	      0.82278415	      0.59428856	      0.46866614	      0.53012779	      1.16980136	      1.18192450	      1.08101509	      0.59428856	      0.50251891	      0.66266748	      0.72401307	      0.68543414	      0.75247315	      0.76197397	      1.07403300	      0.79760780	      1.39546869	      0.75027751	      0.77052651	      1.18004686	      1.22713459	      0.95433851	      1.33229687	      1.18007553	      1.19733245	      0.85114328	      1.12117073	      0.61973191	      0.74837622	      1.28440379	      0.57646601	      0.57646601
     24.00000000	      0.09600000	      0.97356323	      1.29053416	      0.57646601	      1.32548373	      0.86239093	      0.82406402	      0.59428856	      0.46853455	      0.53010250	      1.16996711	      1.18213312	      1.08075981	      0.59428856	      0.50251891	      0.66266748	      0.72399106	      0.68543414	      0.75212826	      0.76180711	      1.07390621	      0.79664205	      1.39357088	      0.75006237	      0.77057825	      1.18019954	      1.22766531	      0.95366317	      1.33501780	      1.17946610	      1.19680565	      0.84910620	      1.11906912	      0.62269690	      0.75078000	      1.28678062	      0.57650406	      0.57646601
     25.00000000	      0.10000000	      0.97382844	      1.29156414	      0.57646601	      1.32693604	      0.86285033	      0.82530434	      0.59428856	      0.46839942	      0.53007041	      1.17010150	      1.18238402	      1.08043911	      0.59428856	      0.50251891	      0.66266748	      0.72396251	      0.68543414	      0.75177640	      0.76163200	      1.07376257	      0.79562337	      1.39145792	      0.74984951	      0.77063620	      1.18036229	      1.22823069	      0.95297246	      1.33786003	      1.17875246	      1.19617919	      0.84686276	      1.11672818	      0.62587286	      0.75335033	      1.28915700	      0.57655333	      0.57646601
     26.00000000	      0.10400000	      0.97408609	      1.29260221	      0.57646601	      1.32832853	      0.86329367	      0.82650069	      0.59428856	      0.46826107	      0.53002982	      1.17019795	      1.18267970	      1.08004771	      0.59428856	      0.50251891	      0.66266748	      0.72392573	      0.68543414	      0.75142040	      0.76144965	      1.07360038	      0.79455260	      1.38912906	      0.74963995	      0.77070449	      1.18053697	      1.22883190	      0.95226840	      1.34081709	      1.17793319	      1.19545100	      0.84441776	      1.11414815	      0.62925543	      0.75608431	      1.29152415	      0.57660369	      0.57646601
     27.00000000	      0.10800000	      0.97433517	      1.29364423	      0.57646601	      1.32965376	      0.86372138	      0.82764914	      0.59428856	      0.46811980	      0.52997891	      1.17024978	      1.18302215	      1.07958086	      0.59428856	      0.50251891	      0.66266748	      0.72387887	      0.68543414	      0.75106324	      0.76126090	      1.07341790	      0.79343141	      1.38658644	      0.74943472	      0.77078754	      1.18072543	      1.22946975	      0.95155319	      1.34388056	      1.17700830	      1.19462027	      0.84177949	      1.11133273	      0.63283720	      0.75897675	      1.29387309	      0.57665469	      0.57646601
     28.00000000	      0.11200000	      0.97457479	      1.29468574	      0.57646601	      1.33090477	      0.86413424	      0.82874627	      0.59428856	      0.46797597	      0.52991572	      1.17025025	      1.18341282	      1.07903447	      0.59428856	      0.50251891	      0.66266748	      0.72381995	      0.68543414	      0.75070809	      0.76106680	      1.07321339	      0.79226226	      1.38383523	      0.74923488	      0.77089006	      1.18092942	      1.23014457	      0.95082926	      1.34703996	      1.17597928	      1.19368755	      0.83895981	      1.10828928	      0.63660756	      0.76201995	      1.29619460	      0.57670583	      0.57646601
     29.00000000	      0.11600000	      0.97480418	      1.29572194	      0.57646601	      1.33207508	      0.86453334	      0.82978918	      0.59428856	      0.46782993	      0.52983819	      1.17019268	      1.18385252	      1.07840529	      0.59428856	      0.50251891	      0.66266748	      0.72374689	      0.68543414	      0.75035823	      0.76086851	      1.07298512	      0.79104855	      1.38088376	      0.74904151	      0.77101693	      1.18115056	      1.23085613	      0.95009922	      1.35028265	      1.17484922	      1.19265484	      0.83597417	      1.10502896	      0.64055259	      0.76520361	      1.29847920	      0.57675656	      0.57646601
     30.00000000	      0.12000000	      0.97502271	      1.29674773	      0.57646601	      1.33315882	      0.86492003	      0.83077548	      0.59428856	      0.46768205	      0.52974417	      1.17007055	      1.18434131	      1.07769100	      0.59428856	      0.50251891	      0.66266748	      0.72365751	      0.68543414	      0.75001708	      0.76066731	      1.07273137	      0.78979452	      1.37774354	      0.74885566	      0.77117318	      1.18139030	      1.23160363	      0.94936582	      1.35359388	      1.17362281	      1.19152567	      0.83284142	      1.10156679	      0.64465510	      0.76851483	      1.30071726	      0.57680630	      0.57646601
     31.00000000	      0.12400000	      0.97522989	      1.29775777	      0.57646601	      1.33415079	      0.86529595	      0.83170328	      0.59428856	      0.46753272	      0.52963145	      1.16987758	      1.18487850	      1.07689033	      0.59428856	      0.50251891	      0.66266748	      0.72354957	      0.68543414	      0.74968810	      0.76046460	      1.07245049	      0.78850528	      1.37442922	      0.74867840	      0.77136398	      1.18164982	      1.23238565	      0.94863187	      1.35695688	      1.17230636	      1.19030506	      0.82958351	      1.09792153	      0.64889472	      0.77193815	      1.30289904	      0.57685443	      0.57646601
     32.00000000	      0.12800000	      0.97542536	      1.29874659	      0.57646601	      1.33504661	      0.86566299	      0.83257127	      0.59428856	      0.46738233	      0.52949777	      1.16960782	      1.18546253	      1.07600313	      0.59428856	      0.50251891	      0.66266748	      0.72342078	      0.68543414	      0.74937468	      0.76026191	      1.07214086	      0.78718673	      1.37095845	      0.74851074	      0.77159451	      1.18193006	      1.23320015	      0.94790022	      1.36035307	      1.17090774	      1.18899959	      0.82622509	      1.09411550	      0.65324819	      0.77545572	      1.30501484	      0.57690028	      0.57646601
     33.00000000	      0.13200000	      0.97560891	      1.29970867	      0.57646601	      1.33584279	      0.86602331	      0.83337874	      0.59428856	      0.46723129	      0.52934090	      1.16925574	      1.18609104	      1.07503045	      0.59428856	      0.50251891	      0.66266748	      0.72326885	      0.68543414	      0.74908055	      0.76006090	      1.07180095	      0.78584541	      1.36735164	      0.74835363	      0.77187003	      1.18223166	      1.23404452	      0.94717363	      1.36376241	      1.16943627	      1.18761727	      0.82279291	      1.09017420	      0.65768971	      0.77904752	      1.30705520	      0.57694319	      0.57646601
     34.00000000	      0.13600000	      0.97578047	      1.30063863	      0.57646601	      1.33653691	      0.86637935	      0.83412561	      0.59428856	      0.46708000	      0.52915862	      1.16881633	      1.18676078	      1.07397457	      0.59428856	      0.50251891	      0.66266748	      0.72309152	      0.68543414	      0.74880910	      0.75986338	      1.07142930	      0.78448836	      1.36363169	      0.74820790	      0.77219580	      1.18255496	      1.23491563	      0.94645473	      1.36716373	      1.16790260	      1.18616748	      0.81931522	      1.08612586	      0.66219133	      0.78269170	      1.30901104	      0.57698247	      0.57646601
     35.00000000	      0.14000000	      0.97594010	      1.30153126	      0.57646601	      1.33712768	      0.86673385	      0.83481255	      0.59428856	      0.46692890	      0.52894879	      1.16828515	      1.18746767	      1.07283901	      0.59428856	      0.50251891	      0.66266748	      0.72288660	      0.68543414	      0.74856381	      0.75967131	      1.07102458	      0.78312303	      1.35982363	      0.74807428	      0.77257704	      1.18289996	      1.23580983	      0.94574589	      1.37053515	      1.16631853	      1.18466085	      0.81582121	      1.08200106	      0.66672348	      0.78636495	      1.31087388	      0.57701744	      0.57646601
     36.00000000	      0.14400000	      0.97608803	      1.30238166	      0.57646601	      1.33761498	      0.86708983	      0.83544094	      0.59428856	      0.46677840	      0.52870938	      1.16765845	      1.18820680	      1.07162859	      0.59428856	      0.50251891	      0.66266748	      0.72265199	      0.68543414	      0.74834811	      0.75948682	      1.07058556	      0.78175706	      1.35595414	      0.74795339	      0.77301888	      1.18326632	      1.23672302	      0.94504919	      1.37385429	      1.16469689	      1.18310913	      0.81234050	      1.07783224	      0.67125537	      0.79004278	      1.31263596	      0.57704742	      0.57646601
     37.00000000	      0.14800000	      0.97622459	      1.30318528	      0.57646601	      1.33799984	      0.86745058	      0.83601289	      0.59428856	      0.46662893	      0.52843848	      1.16693322	      1.18897246	      1.07034936	      0.59428856	      0.50251891	      0.66266748	      0.72238571	      0.68543414	      0.74816536	      0.75931215	      1.07011116	      0.78039825	      1.35205117	      0.74784567	      0.77352632	      1.18365332	      1.23765066	      0.94436635	      1.37709851	      1.16305132	      1.18152499	      0.80890274	      1.07365333	      0.67575543	      0.79369992	      1.31429027	      0.57707177	      0.57646601
     38.00000000	      0.15200000	      0.97635030	      1.30393796	      0.57646601	      1.33828440	      0.86781963	      0.83653127	      0.59428856	      0.46648091	      0.52813436	      1.16610723	      1.18975820	      1.06900862	      0.59428856	      0.50251891	      0.66266748	      0.72208593	      0.68543414	      0.74801885	      0.75914970	      1.06960042	      0.77905442	      1.34814337	      0.74775147	      0.77410413	      1.18405982	      1.23858778	      0.94369866	      1.38024516	      1.16139614	      1.17992192	      0.80553727	      1.06949935	      0.68019177	      0.79731063	      1.31583067	      0.57708988	      0.57646601
     39.00000000	      0.15600000	      0.97646580	      1.30463593	      0.57646601	      1.33847179	      0.86820077	      0.83699964	      0.59428856	      0.46633475	      0.52779546	      1.16517910	      1.19055694	      1.06761481	      0.59428856	      0.50251891	      0.66266748	      0.72175093	      0.68543414	      0.74791177	      0.75900196	      1.06905256	      0.77773328	      1.34425958	      0.74767099	      0.77475680	      1.18448426	      1.23952905	      0.94304701	      1.38327175	      1.15974608	      1.17831394	      0.80227270	      1.06540592	      0.68453263	      0.80084916	      1.31725183	      0.57710119	      0.57646601
     40.00000000	      0.16000000	      0.97657185	      1.30527587	      0.57646601	      1.33856601	      0.86859795	      0.83742227	      0.59428856	      0.46619088	      0.52742043	      1.16414830	      1.19136104	      1.06617737	      0.59428856	      0.50251891	      0.66266748	      0.72137944	      0.68543414	      0.74784725	      0.75887145	      1.06846694	      0.77644233	      1.34042817	      0.74760434	      0.77548846	      1.18492464	      1.24046882	      0.94241181	      1.38615627	      1.15811604	      1.17671536	      0.79913657	      1.06140866	      0.68874697	      0.80429014	      1.31854932	      0.57710521	      0.57646601
     41.00000000	      0.16400000	      0.97666936	      1.30585492	      0.57646601	      1.33857179	      0.86901534	      0.83780410	      0.59428856	      0.46604970	      0.52700814	      1.16301512	      1.19216250	      1.06470653	      0.59428856	      0.50251891	      0.66266748	      0.72097015	      0.68543414	      0.74782833	      0.75876100	      1.06784309	      0.77518869	      1.33667647	      0.74755150	      0.77630284	      1.18537860	      1.24140120	      0.94179302	      1.38887752	      1.15652077	      1.17514047	      0.79615483	      1.05754254	      0.69280501	      0.80760913	      1.31971960	      0.57710151	      0.57646601
     42.00000000	      0.16800000	      0.97675930	      1.30637070	      0.57646601	      1.33849441	      0.86945724	      0.83815077	      0.59428856	      0.46591160	      0.52655770	      1.16178058	      1.19295309	      1.06321311	      0.59428856	      0.50251891	      0.66266748	      0.72052208	      0.68543414	      0.74785799	      0.75867333	      1.06718074	      0.77397896	      1.33303007	      0.74751238	      0.77720322	      1.18584343	      1.24232026	      0.94119017	      1.39141549	      1.15497458	      1.17360320	      0.79335149	      1.05384116	      0.69667888	      0.81078309	      1.32076004	      0.57708977	      0.57646601
     43.00000000	      0.17200000	      0.97684274	      1.30682138	      0.57646601	      1.33833956	      0.86992814	      0.83846857	      0.59428856	      0.46577696	      0.52606849	      1.16044642	      1.19372457	      1.06170820	      0.59428856	      0.50251891	      0.66266748	      0.72003448	      0.68543414	      0.74793911	      0.75861124	      1.06647976	      0.77281909	      1.32951230	      0.74748679	      0.77819239	      1.18631611	      1.24322004	      0.94060232	      1.39375176	      1.15349100	      1.17211685	      0.79074821	      1.05033606	      0.70034317	      0.81379093	      1.32166894	      0.57706977	      0.57646601
     44.00000000	      0.17600000	      0.97692083	      1.30720560	      0.57646601	      1.33811321	      0.87043261	      0.83876451	      0.59428856	      0.46564614	      0.52554015	      1.15901494	      1.19446885	      1.06020292	      0.59428856	      0.50251891	      0.66266748	      0.71950696	      0.68543414	      0.74807452	      0.75857756	      1.06574021	      0.77171430	      1.32614379	      0.74747448	      0.77927261	      1.18679345	      1.24409476	      0.94002816	      1.39586982	      1.15208251	      1.17069375	      0.78836408	      1.04705618	      0.70377539	      0.81661386	      1.32244561	      0.57704140	      0.57646601
     45.00000000	      0.18000000	      0.97699475	      1.30752259	      0.57646601	      1.33782149	      0.87097536	      0.83904634	      0.59428856	      0.46551949	      0.52497258	      1.15748901	      1.19517812	      1.05870821	      0.59428856	      0.50251891	      0.66266748	      0.71893907	      0.68543414	      0.74826690	      0.75857517	      1.06496231	      0.77066896	      1.32294206	      0.74747513	      0.78044557	      1.18727207	      1.24493886	      0.93946601	      1.39775531	      1.15076040	      1.16934507	      0.78621549	      1.04402739	      0.70695630	      0.81923572	      1.32309032	      0.57700465	      0.57646601
     46.00000000	      0.18400000	      0.97706574	      1.30777208	      0.57646601	      1.33747056	      0.87156110	      0.83932252	      0.59428856	      0.46539734	      0.52436593	      1.15587192	      1.19584502	      1.05723452	      0.59428856	      0.50251891	      0.66266748	      0.71833115	      0.68543414	      0.74851883	      0.75860685	      1.06414644	      0.76968660	      1.31992135	      0.74748840	      0.78171237	      1.18774856	      1.24574715	      0.93891387	      1.39939624	      1.14953449	      1.16808063	      0.78431609	      1.04127209	      0.70987025	      0.82164329	      1.32360437	      0.57695967	      0.57646601
     47.00000000	      0.18800000	      0.97713506	      1.30795431	      0.57646601	      1.33706650	      0.87219456	      0.83960223	      0.59428856	      0.46528001	      0.52372060	      1.15416726	      1.19646285	      1.05579155	      0.59428856	      0.50251891	      0.66266748	      0.71768314	      0.68543414	      0.74883270	      0.75867534	      1.06329315	      0.76876981	      1.31709229	      0.74751389	      0.78307352	      1.18821946	      1.24651486	      0.93836951	      1.40078320	      1.14841305	      1.16690866	      0.78267677	      1.03880890	      0.71250535	      0.82382646	      1.32399003	      0.57690673	      0.57646601
     48.00000000	      0.19200000	      0.97720403	      1.30807004	      0.57646601	      1.33661520	      0.87288033	      0.83989533	      0.59428856	      0.46516779	      0.52303724	      1.15237887	      1.19702561	      1.05438804	      0.59428856	      0.50251891	      0.66266748	      0.71699582	      0.68543414	      0.74921072	      0.75878327	      1.06240315	      0.76792027	      1.31446183	      0.74755120	      0.78452888	      1.18868146	      1.24723779	      0.93783046	      1.40190945	      1.14740264	      1.16583573	      0.78130566	      1.03665244	      0.71485367	      0.82577844	      1.32425055	      0.57684622	      0.57646601
     49.00000000	      0.19600000	      0.97727397	      1.30812046	      0.57646601	      1.33612227	      0.87362284	      0.84021225	      0.59428856	      0.46506097	      0.52231670	      1.15051066	      1.19752819	      1.05303152	      0.59428856	      0.50251891	      0.66266748	      0.71626983	      0.68543414	      0.74965483	      0.75893313	      1.06147727	      0.76713875	      1.31203317	      0.74759992	      0.78607773	      1.18913134	      1.24791234	      0.93729412	      1.40277098	      1.14650807	      1.16486663	      0.78020827	      1.03481317	      0.71691130	      0.82749577	      1.32439010	      0.57677866	      0.57646601
     50.00000000	      0.20000000	      0.97734623	      1.30810723	      0.57646601	      1.33559300	      0.87442621	      0.84056394	      0.59428856	      0.46495982	      0.52156005	      1.14856661	      1.19796639	      1.05172821	      0.59428856	      0.50251891	      0.66266748	      0.71550607	      0.68543414	      0.75016669	      0.75912727	      1.06051650	      0.76642510	      1.30980594	      0.74765965	      0.78771871	      1.18956614	      1.24853554	      0.93675780	      1.40336654	      1.14573239	      1.16400434	      0.77938755	      1.03329741	      0.71867819	      0.82897827	      1.32441375	      0.57670472	      0.57646601
     51.00000000	      0.20400000	      0.97742215	      1.30803242	      0.57646601	      1.33503235	      0.87529424	      0.84096174	      0.59428856	      0.46486458	      0.52076853	      1.14655066	      1.19833697	      1.05048298	      0.59428856	      0.50251891	      0.66266748	      0.71470566	      0.68543414	      0.75074760	      0.75936782	      1.05952195	      0.76577839	      1.30777637	      0.74772999	      0.78944986	      1.18998313	      1.24910512	      0.93621875	      1.40369752	      1.14507691	      1.16325014	      0.77884413	      1.03210747	      0.72015802	      0.83022893	      1.32432739	      0.57662512	      0.57646601
     52.00000000	      0.20800000	      0.97750306	      1.30789843	      0.57646601	      1.33444490	      0.87623024	      0.84141722	      0.59428856	      0.46477551	      0.51994357	      1.14446672	      1.19863757	      1.04929932	      0.59428856	      0.50251891	      0.66266748	      0.71386987	      0.68543414	      0.75139851	      0.75965668	      1.05849482	      0.76519692	      1.30593770	      0.74781054	      0.79126868	      1.19037981	      1.24961943	      0.93567426	      1.40376784	      1.14454135	      1.16260365	      0.77857646	      1.03124188	      0.72135788	      0.83125359	      1.32413767	      0.57654070	      0.57646601
     53.00000000	      0.21200000	      0.97759027	      1.30770804	      0.57646601	      1.33383489	      0.87723701	      0.84194203	      0.59428856	      0.46469281	      0.51908683	      1.14231865	      1.19886672	      1.04817944	      0.59428856	      0.50251891	      0.66266748	      0.71300010	      0.68543414	      0.75211993	      0.75999550	      1.05743646	      0.76467839	      1.30428053	      0.74790092	      0.79317211	      1.19075402	      1.25007744	      0.93512163	      1.40358373	      1.14412397	      1.16206299	      0.77858105	      1.03069567	      0.72228790	      0.83206070	      1.32385184	      0.57646601	      0.57646601
     54.00000000	      0.21600000	      0.97768502	      1.30746426	      0.57646601	      1.33320621	      0.87831677	      0.84254771	      0.59428856	      0.46461670	      0.51819979	      1.14011023	      1.19902375	      1.04712436	      0.59428856	      0.50251891	      0.66266748	      0.71209792	      0.68543414	      0.75291193	      0.76038566	      1.05634828	      0.76421995	      1.30279327	      0.74800075	      0.79515663	      1.19110380	      1.25047871	      0.93455830	      1.40315354	      1.14382166	      1.16162496	      0.77885263	      1.03046069	      0.72296084	      0.83266094	      1.32347770	      0.57646601	      0.57646601
     55.00000000	      0.22000000	      0.97778849	      1.30717035	      0.57646601	      1.33256238	      0.87947107	      0.84324541	      0.59428856	      0.46454736	      0.51728436	      1.13784522	      1.19910869	      1.04613404	      0.59428856	      0.50251891	      0.66266748	      0.71116497	      0.68543414	      0.75377420	      0.76082820	      1.05523177	      0.76381833	      1.30146263	      0.74810966	      0.79721828	      1.19142752	      1.25082327	      0.93398183	      1.40248746	      1.14363019	      1.16128521	      0.77938432	      1.03052602	      0.72339165	      0.83306682	      1.32302337	      0.57646601	      0.57646601
     56.00000000	      0.22400000	      0.97790175	      1.30682970	      0.57646601	      1.33190655	      0.88070078	      0.84404576	      0.59428856	      0.46448496	      0.51634243	      1.13552726	      1.19912217	      1.04520756	      0.59428856	      0.50251891	      0.66266748	      0.71020300	      0.68543414	      0.75470592	      0.76132389	      1.05408849	      0.76346995	      1.30027402	      0.74822730	      0.79935276	      1.19172375	      1.25111164	      0.93338998	      1.40159722	      1.14354430	      1.16103840	      0.78016780	      1.03087829	      0.72359700	      0.83329232	      1.32249717	      0.57646601	      0.57646601
     57.00000000	      0.22800000	      0.97802571	      1.30644581	      0.57646601	      1.33124140	      0.88200607	      0.84495855	      0.59428856	      0.46442966	      0.51537592	      1.13315998	      1.19906537	      1.04434321	      0.59428856	      0.50251891	      0.66266748	      0.70921387	      0.68543414	      0.75570593	      0.76187318	      1.05292005	      0.76317106	      1.29921205	      0.74835330	      0.80155549	      1.19199131	      1.25134468	      0.93278070	      1.40049584	      1.14355789	      1.16087840	      0.78119342	      1.03150204	      0.72359486	      0.83335247	      1.32190736	      0.57646601	      0.57646601
     58.00000000	      0.23200000	      0.97816114	      1.30602215	      0.57646601	      1.33056915	      0.88338640	      0.84599256	      0.59428856	      0.46438166	      0.51438683	      1.13074685	      1.19893984	      1.04353872	      0.59428856	      0.50251891	      0.66266748	      0.70819933	      0.68543414	      0.75677274	      0.76247632	      1.05172809	      0.76291778	      1.29826085	      0.74848733	      0.80382174	      1.19222922	      1.25152357	      0.93215222	      1.39919728	      1.14366417	      1.16079845	      0.78245028	      1.03238010	      0.72340403	      0.83326296	      1.32126198	      0.57646601	      0.57646601
     59.00000000	      0.23600000	      0.97830859	      1.30556215	      0.57646601	      1.32989140	      0.88484056	      0.84715536	      0.59428856	      0.46434103	      0.51337714	      1.12829124	      1.19874746	      1.04279137	      0.59428856	      0.50251891	      0.66266748	      0.70716133	      0.68543414	      0.75790460	      0.76313327	      1.05051429	      0.76270627	      1.29740449	      0.74862908	      0.80614663	      1.19243668	      1.25164971	      0.93150305	      1.39771616	      1.14385575	      1.16079129	      0.78392637	      1.03349387	      0.72304374	      0.83303979	      1.32056855	      0.57646601	      0.57646601
     60.00000000	      0.24000000	      0.97846835	      1.30506904	      0.57646601	      1.32920908	      0.88636668	      0.84845312	      0.59428856	      0.46430794	      0.51234886	      1.12579633	      1.19849032	      1.04209813	      0.59428856	      0.50251891	      0.66266748	      0.70610175	      0.68543414	      0.75909960	      0.76384387	      1.04928032	      0.76253274	      1.29662725	      0.74877825	      0.80852534	      1.19261300	      1.25172464	      0.93083198	      1.39606746	      1.14412481	      1.16084931	      0.78560859	      1.03482363	      0.72253330	      0.83269893	      1.31983386	      0.57646601	      0.57646601
     61.00000000	      0.24400000	      0.97864046	      1.30454581	      0.57646601	      1.32852228	      0.88796232	      0.84989051	      0.59428856	      0.46428266	      0.51130394	      1.12326504	      1.19817063	      1.04145576	      0.59428856	      0.50251891	      0.66266748	      0.70502248	      0.68543414	      0.76035583	      0.76460786	      1.04802785	      0.76239358	      1.29591386	      0.74893458	      0.81095310	      1.19275763	      1.25175001	      0.93013817	      1.39426621	      1.14446313	      1.16096459	      0.78748283	      1.03634876	      0.72189170	      0.83225604	      1.31906371	      0.57646601	      0.57646601
     62.00000000	      0.24800000	      0.97882466	      1.30399509	      0.57646601	      1.32783013	      0.88962452	      0.85147057	      0.59428856	      0.46426533	      0.51024431	      1.12069996	      1.19779064	      1.04086091	      0.59428856	      0.50251891	      0.66266748	      0.70392524	      0.68543414	      0.76167145	      0.76542504	      1.04675854	      0.76228542	      1.29524964	      0.74909788	      0.81342532	      1.19287009	      1.25172747	      0.92942107	      1.39232723	      1.14486220	      1.16112906	      0.78953402	      1.03804795	      0.72113742	      0.83172618	      1.31826264	      0.57646601	      0.57646601
     63.00000000	      0.25200000	      0.97902034	      1.30341906	      0.57646601	      1.32713062	      0.89134985	      0.85319467	      0.59428856	      0.46425621	      0.50917179	      1.11810325	      1.19735256	      1.04031017	      0.59428856	      0.50251891	      0.66266748	      0.70281200	      0.68543414	      0.76304488	      0.76629528	      1.04547404	      0.76220515	      1.29462066	      0.74926803	      0.81593770	      1.19294991	      1.25165861	      0.92868051	      1.39026484	      1.14531324	      1.16133447	      0.79174615	      1.03989941	      0.72028810	      0.83112364	      1.31743371	      0.57646601	      0.57646601
     64.00000000	      0.25600000	      0.97922655	      1.30281937	      0.57646601	      1.32642051	      0.89313454	      0.85506255	      0.59428856	      0.46425568	      0.50808813	      1.11547658	      1.19685852	      1.03980014	      0.59428856	      0.50251891	      0.66266748	      0.70168435	      0.68543414	      0.76447489	      0.76721871	      1.04417594	      0.76214999	      1.29401375	      0.74944498	      0.81848625	      1.19299666	      1.25154493	      0.92791667	      1.38809264	      1.14580725	      1.16157246	      0.79410238	      1.04188101	      0.71936040	      0.83046174	      1.31657825	      0.57646601	      0.57646601
     65.00000000	      0.26000000	      0.97944198	      1.30219705	      0.57646601	      1.32569514	      0.89497454	      0.85707231	      0.59428856	      0.46426412	      0.50699493	      1.11282097	      1.19631050	      1.03932736	      0.59428856	      0.50251891	      0.66266748	      0.70054385	      0.68543414	      0.76596070	      0.76819573	      1.04286578	      0.76211746	      1.29341654	      0.74962879	      0.82106740	      1.19300987	      1.25138777	      0.92713005	      1.38582331	      1.14633505	      1.16183459	      0.79658500	      1.04397039	      0.71836982	      0.82975270	      1.31569569	      0.57646601	      0.57646601
     66.00000000	      0.26400000	      0.97966498	      1.30155251	      0.57646601	      1.32494844	      0.89686561	      0.85922061	      0.59428856	      0.46428205	      0.50589369	      1.11013672	      1.19571029	      1.03888841	      0.59428856	      0.50251891	      0.66266748	      0.69939196	      0.68543414	      0.76750252	      0.76922748	      1.04154507	      0.76210548	      1.29281751	      0.74981963	      0.82367810	      1.19298903	      1.25118831	      0.92632150	      1.38346842	      1.14688732	      1.16211235	      0.79917562	      1.04614513	      0.71733060	      0.82900755	      1.31478350	      0.57646601	      0.57646601
     67.00000000	      0.26800000	      0.97989351	      1.30088544	      0.57646601	      1.32417286	      0.89880343	      0.86150280	      0.59428856	      0.46431015	      0.50478576	      1.10742337	      1.19505946	      1.03847981	      0.59428856	      0.50251891	      0.66266748	      0.69823000	      0.68543414	      0.76910066	      0.77031530	      1.04021524	      0.76211227	      1.29220603	      0.75001778	      0.82631587	      1.19293363	      1.25094753	      0.92549216	      1.38103834	      1.14745462	      1.16239722	      0.80185513	      1.04838287	      0.71625557	      0.82823604	      1.31383707	      0.57646601	      0.57646601
     68.00000000	      0.27200000	      0.98012518	      1.30019487	      0.57646601	      1.32335938	      0.90078371	      0.86391313	      0.59428856	      0.46434927	      0.50367233	      1.10467953	      1.19435933	      1.03809807	      0.59428856	      0.50251891	      0.66266748	      0.69705915	      0.68543414	      0.77075688	      0.77146128	      1.03887764	      0.76213639	      1.29157232	      0.75022364	      0.82897887	      1.19284308	      1.25066620	      0.92464347	      1.37854214	      1.14802745	      1.16268068	      0.80460391	      1.05066144	      0.71515614	      0.82744656	      1.31284971	      0.57646601	      0.57646601
     69.00000000	      0.27600000	      0.98035727	      1.29947910	      0.57646601	      1.32249757	      0.90280220	      0.86644499	      0.59428856	      0.46440038	      0.50255447	      1.10190289	      1.19361095	      1.03773956	      0.59428856	      0.50251891	      0.66266748	      0.69588042	      0.68543414	      0.77247350	      0.77266828	      1.03753353	      0.76217674	      1.29090747	      0.75043774	      0.83166597	      1.19271679	      1.25034491	      0.92377712	      1.37598748	      1.14859629	      1.16295424	      0.80740187	      1.05295895	      0.71404220	      0.82664616	      1.31181267	      0.57646601	      0.57646601
     70.00000000	      0.28000000	      0.98058677	      1.29873574	      0.57646601	      1.32157555	      0.90485489	      0.86909113	      0.59428856	      0.46446473	      0.50143310	      1.09909013	      1.19281507	      1.03740056	      0.59428856	      0.50251891	      0.66266748	      0.69469474	      0.68543414	      0.77425391	      0.77393984	      1.03618411	      0.76223248	      1.29020342	      0.75066073	      0.83437680	      1.19255411	      1.24998401	      0.92289502	      1.37338062	      1.14915165	      1.16320948	      0.81022861	      1.05525394	      0.71292215	      0.82584052	      1.31071518	      0.57646601	      0.57646601
     71.00000000	      0.28400000	      0.98081035	      1.29796169	      0.57646601	      1.32058010	      0.90693794	      0.87184395	      0.59428856	      0.46454389	      0.50030901	      1.09623685	      1.19197216	      1.03707711	      0.59428856	      0.50251891	      0.66266748	      0.69350285	      0.68543414	      0.77610245	      0.77528037	      1.03483045	      0.76230309	      1.28945286	      0.75089340	      0.83711178	      1.19235437	      1.24958367	      0.92199927	      1.37072632	      1.14968405	      1.16343805	      0.81306354	      1.05752546	      0.71180289	      0.82503398	      1.30954451	      0.57646601	      0.57646601
     72.00000000	      0.28800000	      0.98102445	      1.29715319	      0.57646601	      1.31949670	      0.90904782	      0.87469565	      0.59428856	      0.46463964	      0.49918286	      1.09333753	      1.19108239	      1.03676502	      0.59428856	      0.50251891	      0.66266748	      0.69230540	      0.68543414	      0.77802461	      0.77669509	      1.03347355	      0.76238828	      1.28864923	      0.75113664	      0.83987212	      1.19211688	      1.24914383	      0.92109215	      1.36802786	      1.15018412	      1.16363170	      0.81588606	      1.05975314	      0.71068984	      0.82422958	      1.30828606	      0.57646601	      0.57646601
     73.00000000	      0.29200000	      0.98122527	      1.29630579	      0.57646601	      1.31830956	      0.91118133	      0.87763851	      0.59428856	      0.46475410	      0.49805521	      1.09038556	      1.19014564	      1.03645976	      0.59428856	      0.50251891	      0.66266748	      0.69110288	      0.68543414	      0.78002687	      0.77819019	      1.03211428	      0.76248802	      1.28778653	      0.75139154	      0.84265983	      1.19184089	      1.24866424	      0.92017602	      1.36528701	      1.15064255	      1.16378222	      0.81867569	      1.06191730	      0.70958707	      0.82342914	      1.30692341	      0.57646601	      0.57646601
     74.00000000	      0.29600000	      0.98140885	      1.29541438	      0.57646601	      1.31700166	      0.91333557	      0.88066507	      0.59428856	      0.46488975	      0.49692651	      1.08737314	      1.18916151	      1.03615639	      0.59428856	      0.50251891	      0.66266748	      0.68989572	      0.68543414	      0.78211668	      0.77977266	      1.03075344	      0.76260248	      1.28685925	      0.75165930	      0.84547769	      1.19152562	      1.24814444	      0.91925336	      1.36250404	      1.15105015	      1.16388154	      0.82141222	      1.06399897	      0.70849731	      0.82263334	      1.30543848	      0.57646601	      0.57646601
     75.00000000	      0.30000000	      0.98157109	      1.29447321	      0.57646601	      1.31555485	      0.91550797	      0.88376824	      0.59428856	      0.46504944	      0.49579716	      1.08429135	      1.18812935	      1.03584950	      0.59428856	      0.50251891	      0.66266748	      0.68868426	      0.68543414	      0.78430292	      0.78145077	      1.02939170	      0.76273207	      1.28586221	      0.75194130	      0.84832920	      1.19117024	      1.24758374	      0.91832671	      1.35967775	      1.15139784	      1.16392159	      0.82407587	      1.06597994	      0.70742213	      0.82184186	      1.30381158	      0.57646601	      0.57646601
     76.00000000	      0.30400000	      0.98170778	      1.29347592	      0.57646601	      1.31394983	      0.91769628	      0.88694145	      0.59428856	      0.46523640	      0.49466748	      1.08113017	      1.18704825	      1.03553315	      0.59428856	      0.50251891	      0.66266748	      0.68746875	      0.68543414	      0.78659478	      0.78323338	      1.02802965	      0.76287738	      1.28479043	      0.75223911	      0.85121851	      1.19077387	      1.24698123	      0.91739861	      1.35680547	      1.15167664	      1.16389440	      0.82664745	      1.06784280	      0.70636202	      0.82105346	      1.30202155	      0.57646601	      0.57646601
     77.00000000	      0.30800000	      0.98181466	      1.29241552	      0.57646601	      1.31216624	      0.91989847	      0.89017872	      0.59428856	      0.46545435	      0.49353780	      1.07787848	      1.18591714	      1.03520076	      0.59428856	      0.50251891	      0.66266748	      0.68624942	      0.68543414	      0.78900304	      0.78513040	      1.02666779	      0.76303920	      1.28363892	      0.75255446	      0.85415032	      1.19033554	      1.24633579	      0.91647164	      1.35388314	      1.15187766	      1.16379197	      0.82910843	      1.06957093	      0.70531657	      0.82026614	      1.30004590	      0.57646601	      0.57646601
     78.00000000	      0.31200000	      0.98188746	      1.29128448	      0.57646601	      1.31018269	      0.92211273	      0.89347468	      0.59428856	      0.46570740	      0.49240842	      1.07452416	      1.18473471	      1.03484508	      0.59428856	      0.50251891	      0.66266748	      0.68502649	      0.68543414	      0.79153893	      0.78715261	      1.02530652	      0.76321853	      1.28240256	      0.75288933	      0.85712978	      1.18985416	      1.24564602	      0.91554835	      1.35090535	      1.15199210	      1.16360632	      0.83144114	      1.07114848	      0.70428465	      0.81947732	      1.29786087	      0.57646601	      0.57646601
     79.00000000	      0.31600000	      0.98192195	      1.29007466	      0.57646601	      1.30797680	      0.92433735	      0.89682450	      0.59428856	      0.46600015	      0.49127959	      1.07105417	      1.18349956	      1.03445812	      0.59428856	      0.50251891	      0.66266748	      0.68380013	      0.68543414	      0.79421450	      0.78931163	      1.02394619	      0.76341652	      1.28107587	      0.75324592	      0.86016233	      1.18932857	      1.24491030	      0.91463127	      1.34786546	      1.15201121	      1.16332941	      0.83362877	      1.07256036	      0.70326455	      0.81868395	      1.29544162	      0.57646601	      0.57646601
     80.00000000	      0.32000000	      0.98191396	      1.28877744	      0.57646601	      1.30552527	      0.92657064	      0.90022388	      0.59428856	      0.46633771	      0.49015167	      1.06745466	      1.18221017	      1.03403114	      0.59428856	      0.50251891	      0.66266748	      0.68257065	      0.68543414	      0.79704240	      0.79161980	      1.02258709	      0.76363454	      1.27965290	      0.75362668	      0.86325357	      1.18875741	      1.24412672	      0.91372286	      1.34475566	      1.15192629	      1.16295311	      0.83565553	      1.07379220	      0.70225420	      0.81788273	      1.29276232	      0.57646601	      0.57646601
     81.00000000	      0.32400000	      0.98185945	      1.28738369	      0.57646601	      1.30280367	      0.92881073	      0.90366885	      0.59428856	      0.46672561	      0.48902505	      1.06371112	      1.18086497	      1.03355457	      0.59428856	      0.50251891	      0.66266748	      0.68133831	      0.68543414	      0.80003556	      0.79409018	      1.02122943	      0.76387415	      1.27812704	      0.75403434	      0.86640903	      1.18813920	      1.24329309	      0.91282557	      1.34156717	      1.15172863	      1.16246919	      0.83750665	      1.07483026	      0.70125138	      0.81707027	      1.28979635	      0.57646601	      0.57646601
     82.00000000	      0.32800000	      0.98175454	      1.28588385	      0.57646601	      1.29978746	      0.93105574	      0.90715560	      0.59428856	      0.46716994	      0.48790026	      1.05980849	      1.17946239	      1.03301802	      0.59428856	      0.50251891	      0.66266748	      0.68010351	      0.68543414	      0.80320750	      0.79673616	      1.01987342	      0.76413710	      1.27649088	      0.75447193	      0.86963404	      1.18747223	      1.24240693	      0.91194178	      1.33829034	      1.15140952	      1.16186927	      0.83916843	      1.07566139	      0.70025392	      0.81624327	      1.28651643	      0.57646601	      0.57646601
     83.00000000	      0.33200000	      0.98159557	      1.28426799	      0.57646601	      1.29645083	      0.93330320	      0.91068025	      0.59428856	      0.46767742	      0.48677787	      1.05573147	      1.17800091	      1.03241029	      0.59428856	      0.50251891	      0.66266748	      0.67886673	      0.68543414	      0.80657142	      0.79957185	      1.01851924	      0.76442533	      1.27473620	      0.75494277	      0.87293347	      1.18675463	      1.24146547	      0.91107380	      1.33491494	      1.15096023	      1.16114485	      0.84062826	      1.07627300	      0.69925991	      0.81539869	      1.28289491	      0.57646601	      0.57646601
     84.00000000	      0.33600000	      0.98137913	      1.28252595	      0.57646601	      1.29276773	      0.93555023	      0.91423862	      0.59428856	      0.46825510	      0.48565862	      1.05146463	      1.17647912	      1.03171941	      0.59428856	      0.50251891	      0.66266748	      0.67762863	      0.68543414	      0.81014029	      0.80261120	      1.01716710	      0.76474099	      1.27285390	      0.75545050	      0.87631155	      1.18598433	      1.24046570	      0.91022391	      1.33143038	      1.15037204	      1.16028730	      0.84187463	      1.07665298	      0.69826785	      0.81453397	      1.27890407	      0.57646601	      0.57646601
     85.00000000	      0.34000000	      0.98110216	      1.28064742	      0.57646601	      1.28871201	      0.93779331	      0.91782589	      0.59428856	      0.46891065	      0.48454340	      1.04699275	      1.17489583	      1.03093266	      0.59428856	      0.50251891	      0.66266748	      0.67639002	      0.68543414	      0.81392645	      0.80586797	      1.01581719	      0.76508636	      1.27083412	      0.75599906	      0.87977165	      1.18515910	      1.23940436	      0.90939433	      1.32782606	      1.14963626	      1.15928793	      0.84289713	      1.07678972	      0.69727690	      0.81364712	      1.27451643	      0.57646601	      0.57646601
     86.00000000	      0.34400000	      0.98076192	      1.27862214	      0.57646601	      1.28425764	      0.94002814	      0.92143629	      0.59428856	      0.46965220	      0.48343333	      1.04230111	      1.17325006	      1.03003671	      0.59428856	      0.50251891	      0.66266748	      0.67515194	      0.68543414	      0.81794163	      0.80935573	      1.01446977	      0.76546390	      1.26866633	      0.75659269	      0.88331610	      1.18427657	      1.23827800	      0.90858723	      1.32409170	      1.14874431	      1.15813809	      0.84368644	      1.07667210	      0.69628698	      0.81273688	      1.26970520	      0.57646601	      0.57658966
     87.00000000	      0.34800000	      0.98035613	      1.27644000	      0.57646601	      1.27937910	      0.94224954	      0.92506274	      0.59428856	      0.47048834	      0.48232970	      1.03737575	      1.17154122	      1.02901770	      0.59428856	      0.50251891	      0.66266748	      0.67391567	      0.68543414	      0.82219593	      0.81308717	      1.01312517	      0.76587620	      1.26633952	      0.75723591	      0.88694593	      1.18333429	      1.23708307	      0.90780477	      1.32021769	      1.14768776	      1.15682919	      0.84423432	      1.07628949	      0.69529893	      0.81180290	      1.26444469	      0.57646601	      0.57674714
     88.00000000	      0.35200000	      0.97988298	      1.27409126	      0.57646601	      1.27405175	      0.94445135	      0.92869649	      0.59428856	      0.47142806	      0.48123407	      1.03220388	      1.16976907	      1.02786141	      0.59428856	      0.50251891	      0.66266748	      0.67268277	      0.68543414	      0.82669791	      0.81707390	      1.01178376	      0.76632598	      1.26384240	      0.75793346	      0.89066071	      1.18232976	      1.23581592	      0.90704908	      1.31619552	      1.14645840	      1.15535288	      0.84453358	      1.07563178	      0.69431463	      0.81084576	      1.25871071	      0.57646601	      0.57691003
     89.00000000	      0.35600000	      0.97934115	      1.27156671	      0.57646601	      1.26825230	      0.94662629	      0.93232676	      0.59428856	      0.47248064	      0.48014825	      1.02677419	      1.16793391	      1.02655350	      0.59428856	      0.50251891	      0.66266748	      0.67145511	      0.68543414	      0.83145424	      0.82132597	      1.01044606	      0.76681600	      1.26116371	      0.75869031	      0.89445832	      1.18126050	      1.23447291	      0.90632226	      1.31201816	      1.14504839	      1.15370116	      0.84457805	      1.07468945	      0.69333711	      0.80986713	      1.25248118	      0.57646601	      0.57707844
     90.00000000	      0.36000000	      0.97872995	      1.26885797	      0.57646601	      1.26195931	      0.94876596	      0.93594042	      0.59428856	      0.47365559	      0.47907436	      1.02107731	      1.16603658	      1.02507969	      0.59428856	      0.50251891	      0.66266748	      0.67023488	      0.68543414	      0.83646900	      0.82585169	      1.00911267	      0.76734910	      1.25829259	      0.75951155	      0.89833481	      1.18012413	      1.23305053	      0.90562646	      1.30768055	      1.14345038	      1.15186651	      0.84436259	      1.07345363	      0.69237059	      0.80886980	      1.24573667	      0.57646601	      0.57725246
     91.00000000	      0.36400000	      0.97804927	      1.26595768	      0.57646601	      1.25515362	      0.95086066	      0.93952170	      0.59428856	      0.47496242	      0.47801477	      1.01510620	      1.16407860	      1.02342614	      0.59428856	      0.50251891	      0.66266748	      0.66902468	      0.68543414	      0.84174340	      0.83065673	      1.00778433	      0.76792805	      1.25521899	      0.76040233	      0.90228419	      1.17891848	      1.23154549	      0.90496382	      1.30318006	      1.14165764	      1.14984217	      0.84388304	      1.07191623	      0.69142054	      0.80785776	      1.23846106	      0.57646601	      0.57743227
     92.00000000	      0.36800000	      0.97729970	      1.26285984	      0.57646601	      1.24781976	      0.95289975	      0.94305193	      0.59428856	      0.47641046	      0.47697218	      1.00885662	      1.16206225	      1.02157972	      0.59428856	      0.50251891	      0.66266748	      0.66782741	      0.68543414	      0.84727531	      0.83574395	      1.00646192	      0.76855553	      1.25193418	      0.76136773	      0.90629832	      1.17764169	      1.22995484	      0.90433654	      1.29851693	      1.13966428	      1.14762229	      0.84313626	      1.07007010	      0.69049366	      0.80683613	      1.23064219	      0.57646601	      0.57761806
     93.00000000	      0.37200000	      0.97648254	      1.25956002	      0.57646601	      1.23994542	      0.95487123	      0.94650947	      0.59428856	      0.47800868	      0.47594959	      1.00232759	      1.15999064	      1.01952845	      0.59428856	      0.50251891	      0.66266748	      0.66664644	      0.68543414	      0.85305906	      0.84111276	      1.00514648	      0.76923409	      1.24843125	      0.76241269	      0.91036677	      1.17629234	      1.22827615	      0.90374686	      1.29369475	      1.13746546	      1.14520222	      0.84212014	      1.06790919	      0.68959779	      0.80581121	      1.22227255	      0.57646601	      0.57781007
     94.00000000	      0.37600000	      0.97559981	      1.25605571	      0.57646601	      1.23152296	      0.95676207	      0.94986957	      0.59428856	      0.47976524	      0.47495030	      0.99552187	      1.15786783	      1.01726190	      0.59428856	      0.50251891	      0.66266748	      0.66548554	      0.68543414	      0.85908470	      0.84675868	      1.00383916	      0.76996601	      1.24470568	      0.76354181	      0.91447676	      1.17486956	      1.22650765	      0.90319713	      1.28872074	      1.13505760	      1.14257874	      0.84083366	      1.06542884	      0.68874183	      0.80479030	      1.21334997	      0.57646601	      0.57800857
     95.00000000	      0.38000000	      0.97465432	      1.25234659	      0.57646601	      1.22254993	      0.95855836	      0.95310452	      0.59428856	      0.48168724	      0.47397794	      0.98844639	      1.15569891	      1.01477171	      0.59428856	      0.50251891	      0.66266748	      0.66434887	      0.68543414	      0.86533790	      0.85267273	      1.00254132	      0.77075325	      1.24075588	      0.76475923	      0.91861315	      1.17337320	      1.22464838	      0.90268979	      1.28360618	      1.13243862	      1.13975038	      0.83927699	      1.06262598	      0.68793556	      0.80378167	      1.20387833	      0.57646601	      0.57821384
     96.00000000	      0.38400000	      0.97364963	      1.24843481	      0.57646601	      1.21302955	      0.96024533	      0.95618379	      0.59428856	      0.48378024	      0.47303635	      0.98111272	      1.15349004	      1.01205202	      0.59428856	      0.50251891	      0.66266748	      0.66324103	      0.68543414	      0.87179963	      0.85884139	      1.00125440	      0.77159738	      1.23658379	      0.76606842	      0.92275840	      1.17180398	      1.22269840	      0.90222741	      1.27836653	      1.12960822	      1.13671767	      0.83745156	      1.05949946	      0.68718939	      0.80279432	      1.19386812	      0.57646601	      0.57842621
     97.00000000	      0.38800000	      0.97259003	      1.24432526	      0.57646601	      1.20297223	      0.96180791	      0.95907434	      0.59428856	      0.48604786	      0.47212970	      0.97353750	      1.15124858	      1.00910008	      0.59428856	      0.50251891	      0.66266748	      0.66216698	      0.68543414	      0.87844591	      0.86524561	      0.99998001	      0.77249951	      1.23219541	      0.76747198	      0.92689263	      1.17016358	      1.22065890	      0.90181275	      1.27302160	      1.12656814	      1.13348339	      0.83536022	      1.05605039	      0.68651411	      0.80183777	      1.18333708	      0.57646601	      0.57864601
     98.00000000	      0.39200000	      0.97148054	      1.24002576	      0.57646601	      1.19239488	      0.96323054	      0.96174108	      0.59428856	      0.48849122	      0.47126237	      0.96574282	      1.14898311	      1.00591672	      0.59428856	      0.50262089	      0.66266748	      0.66113199	      0.68543414	      0.88524774	      0.87186090	      0.99871983	      0.77346018	      1.22760122	      0.76897147	      0.93099374	      1.16845480	      1.21853240	      0.90144876	      1.26759550	      1.12332237	      1.13005290	      0.83300738	      1.05228239	      0.68592049	      0.80092181	      1.17231059	      0.57646601	      0.57887360
     99.00000000	      0.39600000	      0.97032682	      1.23554728	      0.57646601	      1.18132226	      0.96449772	      0.96414736	      0.59428856	      0.49110844	      0.47043889	      0.95775652	      1.14670347	      1.00250686	      0.59428856	      0.50398173	      0.66266748	      0.66014194	      0.68543414	      0.89217103	      0.87865705	      0.99747562	      0.77447941	      1.22281658	      0.77056716	      0.93503753	      1.16668164	      1.21632287	      0.90113867	      1.26211643	      1.11987738	      1.12643428	      0.83039911	      1.04820192	      0.68541900	      0.80005618	      1.16082196	      0.57646601	      0.57910932
    100.00000000	      0.40000000	      0.96913507	      1.23090399	      0.57646601	      1.16978687	      0.96559418	      0.96625565	      0.59428856	      0.49389417	      0.46966410	      0.94961244	      1.14442079	      0.99888002	      0.59428856	      0.50565716	      0.66266748	      0.65920273	      0.68543414	      0.89917675	      0.88559806	      0.99624919	      0.77555657	      1.21786198	      0.77225787	      0.93899792	      1.16484939	      1.21403582	      0.90088596	      1.25661638	      1.11624231	      1.12263850	      0.82754327	      1.04381855	      0.68501932	      0.79925025	      1.14891258	      0.57646601	      0.57935352
    101.00000000	      0.40400000	      0.96791197	      1.22611338	      0.57646601	      1.15783012	      0.96650562	      0.96802834	      0.59428856	      0.49683921	      0.46894277	      0.94135050	      1.14214745	      0.99505068	      0.59428856	      0.50764948	      0.66266748	      0.65832061	      0.68543414	      0.90622107	      0.89264220	      0.99504233	      0.77669044	      1.21276311	      0.77404077	      0.94284722	      1.16296469	      1.21167842	      0.90069449	      1.25113061	      1.11242909	      1.11867961	      0.82444969	      1.03914516	      0.68472998	      0.79851270	      1.13663188	      0.57646601	      0.57960656
    102.00000000	      0.40800000	      0.96666450	      1.22119620	      0.57646601	      1.14550101	      0.96721849	      0.96942858	      0.59428856	      0.49992981	      0.46827980	      0.93301675	      1.13989706	      0.99103864	      0.59428856	      0.50995256	      0.66266748	      0.65750199	      0.68543414	      0.91325621	      0.89974218	      0.99385675	      0.77787919	      1.20755092	      0.77591121	      0.94655648	      1.16103554	      1.20925951	      0.90056845	      1.24569703	      1.10845256	      1.11457472	      0.82113020	      1.03419819	      0.68455791	      0.79785114	      1.12403711	      0.57646601	      0.57986873
    103.00000000	      0.41200000	      0.96539985	      1.21617636	      0.57646601	      1.13285695	      0.96772075	      0.97042126	      0.59428856	      0.50314783	      0.46768009	      0.92466313	      1.13768436	      0.98686915	      0.59428856	      0.51255095	      0.66266748	      0.65675340	      0.68543414	      0.92022987	      0.90684560	      0.99269408	      0.77912038	      1.20226139	      0.77786261	      0.95009591	      1.15907129	      1.20678968	      0.90051240	      1.24035539	      1.10433049	      1.11034404	      0.81759874	      1.02899772	      0.68450803	      0.79727174	      1.11119290	      0.57646601	      0.58014035
    104.00000000	      0.41600000	      0.96412523	      1.21108084	      0.57646601	      1.11996312	      0.96800206	      0.97097393	      0.59428856	      0.50647035	      0.46714849	      0.91634725	      1.13552512	      0.98257308	      0.59428856	      0.51541945	      0.66266748	      0.65608141	      0.68543414	      0.92708720	      0.91389548	      0.99155575	      0.78041104	      1.19693519	      0.77988634	      0.95343531	      1.15708260	      1.20428119	      0.90053126	      1.23514648	      1.10008358	      1.10601080	      0.81387141	      1.02356756	      0.68458293	      0.79677901	      1.09817071	      0.57646601	      0.58042167
    105.00000000	      0.42000000	      0.96284773	      1.20593937	      0.57646601	      1.10689275	      0.96805444	      0.97105780	      0.59428856	      0.50986974	      0.46668975	      0.90813184	      1.13343594	      0.97818671	      0.59428856	      0.51852298	      0.66266748	      0.65549253	      0.68543414	      0.93377057	      0.92083087	      0.99044295	      0.78174769	      1.19161722	      0.78197170	      0.95654457	      1.15508137	      1.20174793	      0.90063027	      1.23011111	      1.09573537	      1.10160112	      0.80996641	      1.01793526	      0.68478249	      0.79637539	      1.08504801	      0.57646601	      0.58071291
    106.00000000	      0.42400000	      0.96157420	      1.20078422	      0.57646601	      1.09372542	      0.96787208	      0.97064864	      0.59428856	      0.51331386	      0.46630844	      0.90008419	      1.13143411	      0.97375156	      0.59428856	      0.52181695	      0.66266748	      0.65499313	      0.68543414	      0.94022040	      0.92758763	      0.98935659	      0.78312636	      1.18635591	      0.78410593	      0.95939419	      1.15308060	      1.19920533	      0.90081498	      1.22528918	      1.09131211	      1.09714375	      0.80590406	      1.01213196	      0.68510366	      0.79606116	      1.07190737	      0.57646601	      0.58101424
    107.00000000	      0.42800000	      0.96031105	      1.19564976	      0.57646601	      1.08054681	      0.96745185	      0.96972757	      0.59428856	      0.51676645	      0.46600893	      0.89227535	      1.12953732	      0.96931395	      0.59428856	      0.52524809	      0.66266748	      0.65458933	      0.68543414	      0.94637647	      0.93409934	      0.98829722	      0.78454271	      1.18120243	      0.78627426	      0.96195576	      1.15109424	      1.19667016	      0.90109111	      1.22071871	      1.08684250	      1.09266984	      0.80170666	      1.00619229	      0.68554037	      0.79583421	      1.05883543	      0.57646601	      0.58132578
    108.00000000	      0.43200000	      0.95906423	      1.19057212	      0.57646601	      1.06744838	      0.96679370	      0.96828171	      0.59428856	      0.52018767	      0.46579533	      0.88477916	      1.12776343	      0.96492434	      0.59428856	      0.52875581	      0.66266748	      0.65428701	      0.68543414	      0.95217845	      0.94029830	      0.98726496	      0.78599200	      1.17620973	      0.78846004	      0.96420248	      1.14913697	      1.19416037	      0.90146445	      1.21643495	      1.08235748	      1.08821251	      0.79739831	      1.00015400	      0.68608343	      0.79569001	      1.04592168	      0.57646601	      0.58164757
    109.00000000	      0.43600000	      0.95783908	      1.18558862	      0.57646601	      1.05452510	      0.96590026	      0.96630477	      0.59428856	      0.52353491	      0.46567141	      0.87767125	      1.12613015	      0.96063661	      0.59428856	      0.53227373	      0.66266748	      0.65409138	      0.68543414	      0.95756676	      0.94611614	      0.98625948	      0.78746918	      1.17143147	      0.79064499	      0.96610961	      1.14722401	      1.19169481	      0.90194071	      1.21246954	      1.07788978	      1.08380645	      0.79300475	      0.99405767	      0.68672070	      0.79562171	      1.03325724	      0.57646601	      0.58197961
    110.00000000	      0.44000000	      0.95664027	      1.18073734	      0.57646601	      1.04187473	      0.96477712	      0.96379723	      0.59428856	      0.52676354	      0.46564061	      0.87102770	      1.12465472	      0.95650703	      0.59428856	      0.53573131	      0.66266748	      0.65400733	      0.68543414	      0.96248347	      0.95148551	      0.98527996	      0.78896890	      1.16692081	      0.79280938	      0.96765486	      1.14537079	      1.18929295	      0.90252536	      1.20884986	      1.07347355	      1.07948737	      0.78855300	      0.98794611	      0.68743727	      0.79562022	      1.02093350	      0.57646601	      0.58232183
    111.00000000	      0.44400000	      0.95547184	      1.17605648	      0.57646601	      1.02959698	      0.96343291	      0.96076648	      0.59428856	      0.52982777	      0.46570588	      0.86492377	      1.12335353	      0.95259321	      0.59428856	      0.53905594	      0.66266748	      0.65403904	      0.68543414	      0.96687312	      0.95634065	      0.98432506	      0.79048551	      1.16272917	      0.79493243	      0.96881876	      1.14359266	      1.18697451	      0.90322337	      1.20559854	      1.06914380	      1.07529142	      0.78407104	      0.98186382	      0.68821589	      0.79567459	      1.00904070	      0.57646601	      0.58267410
    112.00000000	      0.44800000	      0.95433716	      1.17158373	      0.57646601	      1.01779069	      0.96187863	      0.95722661	      0.59428856	      0.53268215	      0.46586979	      0.85943245	      1.12224177	      0.94895278	      0.59428856	      0.54217515	      0.66266748	      0.65418994	      0.68543414	      0.97068352	      0.96061877	      0.98339289	      0.79201311	      1.15890494	      0.79699268	      0.96958493	      1.14190457	      1.18475905	      0.90403899	      1.20273304	      1.06493585	      1.07125448	      0.77958743	      0.97585626	      0.68903743	      0.79577231	      0.99766652	      0.57646601	      0.58303624
    113.00000000	      0.45200000	      0.95323904	      1.16735560	      0.57646601	      1.00655285	      0.96012766	      0.95319793	      0.59428856	      0.53528232	      0.46613439	      0.85462283	      1.12133300	      0.94564210	      0.59462516	      0.54501872	      0.66266748	      0.65446264	      0.68543414	      0.97386650	      0.96426084	      0.98248103	      0.79354560	      1.15549213	      0.79896847	      0.96994025	      1.14032065	      1.18266554	      0.90497552	      1.20026549	      1.06088463	      1.06741154	      0.77513095	      0.96996915	      0.68988145	      0.79589975	      0.98689455	      0.57646601	      0.58340804
    114.00000000	      0.45600000	      0.95217976	      1.16340669	      0.57646601	      0.99597632	      0.95819512	      0.94870632	      0.59428856	      0.53758632	      0.46650095	      0.85055861	      1.12063880	      0.94271476	      0.59526456	      0.54752086	      0.66266748	      0.65485879	      0.68543414	      0.97637870	      0.96721294	      0.98158657	      0.79507662	      1.15252914	      0.80083845	      0.96987496	      1.13885384	      1.18071189	      0.90603502	      1.19820263	      1.05702409	      1.06379587	      0.77073019	      0.96424760	      0.69072688	      0.79604276	      0.97680284	      0.57646601	      0.58378925
    115.00000000	      0.46000000	      0.95116129	      1.15976900	      0.57646601	      0.98614864	      0.95609774	      0.94378238	      0.59428856	      0.53955576	      0.46697032	      0.84729645	      1.12016844	      0.94022012	      0.59583829	      0.54962220	      0.66266748	      0.65537899	      0.68543414	      0.97818188	      0.96942676	      0.98070610	      0.79659964	      1.15004745	      0.80258212	      0.96938276	      1.13751554	      1.17891443	      0.90721806	      1.19654596	      1.05338637	      1.06043827	      0.76641314	      0.95873529	      0.69155284	      0.79618724	      0.96746255	      0.57646601	      0.58417962
    116.00000000	      0.46400000	      0.95018537	      1.15647125	      0.57646601	      0.97714904	      0.95385281	      0.93846053	      0.59428856	      0.54115689	      0.46754256	      0.84488444	      1.11992851	      0.93820182	      0.59631581	      0.55127164	      0.66266748	      0.65602266	      0.68543414	      0.97924402	      0.97086126	      0.97983580	      0.79810790	      1.14807055	      0.80418036	      0.96846073	      1.13631525	      1.17728749	      0.90852344	      1.19529216	      1.05000117	      1.05736635	      0.76220685	      0.95347359	      0.69233948	      0.79631989	      0.95893674	      0.57646601	      0.58457893
    117.00000000	      0.46800000	      0.94925372	      1.15353828	      0.57646601	      0.96904745	      0.95147802	      0.93277806	      0.59428856	      0.54236138	      0.46821693	      0.84336071	      1.11992268	      0.93669647	      0.59667192	      0.55242798	      0.66266748	      0.65678809	      0.68543414	      0.97953972	      0.97148297	      0.97897149	      0.79959442	      1.14661301	      0.80561597	      0.96710932	      1.13526024	      1.17584297	      0.90994796	      1.19443358	      1.04689501	      1.05460379	      0.75813698	      0.94850072	      0.69306883	      0.79642888	      0.95127937	      0.57646601	      0.58498696
    118.00000000	      0.47200000	      0.94836821	      1.15099056	      0.57646601	      0.96190278	      0.94899089	      0.92677422	      0.59428856	      0.54314752	      0.46899180	      0.84275220	      1.12015142	      0.93573253	      0.59688790	      0.55306119	      0.66266748	      0.65767216	      0.68543414	      0.97905009	      0.97126702	      0.97810868	      0.80105204	      1.14568003	      0.80687411	      0.96533228	      1.13435533	      1.17458996	      0.91148624	      1.19395886	      1.04409064	      1.05216983	      0.75422748	      0.94385094	      0.69372558	      0.79650445	      0.94453447	      0.57646601	      0.58540355
    119.00000000	      0.47600000	      0.94753094	      1.14884368	      0.57646601	      0.95576152	      0.94640831	      0.92048944	      0.59428856	      0.54350059	      0.46986457	      0.84307375	      1.12061183	      0.93532938	      0.59695239	      0.55315347	      0.66266748	      0.65867040	      0.68543414	      0.97776395	      0.97019760	      0.97724266	      0.80247343	      1.14526707	      0.80794277	      0.96313656	      1.13360263	      1.17353440	      0.91313059	      1.19385360	      1.04160653	      1.05007872	      0.75050025	      0.93955392	      0.69429765	      0.79653941	      0.93873551	      0.57646601	      0.58582862
    120.00000000	      0.48000000	      0.94674436	      1.14710800	      0.57646601	      0.95065635	      0.94374612	      0.91396441	      0.59428856	      0.54341347	      0.47083159	      0.84432742	      1.12129754	      0.93549672	      0.59686190	      0.55269997	      0.66266748	      0.65977689	      0.68543414	      0.97567760	      0.96826862	      0.97636854	      0.80385126	      1.14535995	      0.80881306	      0.96053216	      1.13300144	      1.17267884	      0.91487105	      1.19410091	      1.03945635	      1.04833940	      0.74697484	      0.93563404	      0.69477682	      0.79652959	      0.93390477	      0.57646601	      0.58626215
    121.00000000	      0.48400000	      0.94601130	      1.14578832	      0.57646601	      0.94660593	      0.94101901	      0.90723940	      0.59428856	      0.54288685	      0.47188816	      0.84650209	      1.12219871	      0.93623411	      0.59662107	      0.55170909	      0.66266748	      0.66098426	      0.68543414	      0.97279524	      0.96548361	      0.97548134	      0.80517827	      1.14593497	      0.80947955	      0.95753204	      1.13254815	      1.17202224	      0.91669542	      1.19468190	      1.03764863	      1.04695516	      0.74366822	      0.93210997	      0.69515901	      0.79647404	      0.93005294	      0.57646601	      0.58670420
    122.00000000	      0.48800000	      0.94533496	      1.14488362	      0.57646601	      0.94361303	      0.93823985	      0.90035350	      0.59428856	      0.54192938	      0.47302821	      0.84957343	      1.12330220	      0.93753091	      0.59624242	      0.55020247	      0.66266748	      0.66228371	      0.68543414	      0.96912923	      0.96185663	      0.97457607	      0.80644751	      1.14695941	      0.80994043	      0.95415196	      1.13223626	      1.17155991	      0.91858954	      1.19557607	      1.03618650	      1.04592356	      0.74059464	      0.92899426	      0.69544455	      0.79637525	      0.92717877	      0.57646601	      0.58715492
    123.00000000	      0.49200000	      0.94471889	      1.14438699	      0.57646601	      0.94166487	      0.93541978	      0.89334406	      0.59428856	      0.54055754	      0.47424474	      0.85350420	      1.12459190	      0.93936637	      0.59574592	      0.54821463	      0.66266748	      0.66366515	      0.68543414	      0.96469966	      0.95741173	      0.97364780	      0.80765247	      1.14839205	      0.81019767	      0.95041037	      1.13205658	      1.17128360	      0.92053750	      1.19676155	      1.03506753	      1.04523636	      0.73776556	      0.92629314	      0.69563826	      0.79623910	      0.92526892	      0.57646601	      0.58761455
    124.00000000	      0.49600000	      0.94416688	      1.14428557	      0.57646601	      0.94073297	      0.93256800	      0.88624620	      0.59428856	      0.53879503	      0.47552953	      0.85824491	      1.12604911	      0.94171002	      0.59515794	      0.54579211	      0.66266748	      0.66511722	      0.68543414	      0.95953497	      0.95218299	      0.97269173	      0.80878732	      1.15018391	      0.81025693	      0.94632826	      1.13199741	      1.17118167	      0.92252210	      1.19821514	      1.03428378	      1.04487968	      0.73518967	      0.92400646	      0.69574931	      0.79607479	      0.92429806	      0.57646601	      0.58808344
    125.00000000	      0.50000000	      0.94368288	      1.14456074	      0.57646601	      0.94077344	      0.92969174	      0.87909238	      0.59428856	      0.53667362	      0.47687337	      0.86373477	      1.12765321	      0.94452238	      0.59451022	      0.54299223	      0.66266748	      0.66662759	      0.68543414	      0.95367131	      0.94621399	      0.97170335	      0.80984706	      1.15227906	      0.81012753	      0.94192904	      1.13204488	      1.17123941	      0.92452525	      1.19991229	      1.03382189	      1.04483420	      0.73287297	      0.92212786	      0.69579098	      0.79589450	      0.92422898	      0.57653799	      0.58856201
    126.00000000	      0.50400000	      0.94327080	      1.14518830	      0.57646601	      0.94172763	      0.92679631	      0.87191210	      0.59428856	      0.53424056	      0.47826615	      0.86990299	      1.12938226	      0.94775580	      0.59428856	      0.53988140	      0.66266748	      0.66818307	      0.68543414	      0.94715236	      0.93955725	      0.97067842	      0.81082774	      1.15461558	      0.80982217	      0.93723842	      1.13218343	      1.17143951	      0.92652849	      1.20182690	      1.03366342	      1.04507560	      0.73081902	      0.92064509	      0.69578019	      0.79571304	      0.92501303	      0.57689460	      0.58905082
    127.00000000	      0.50800000	      0.94293435	      1.14613883	      0.57646601	      0.94352319	      0.92388514	      0.86473166	      0.59428856	      0.53154088	      0.47969695	      0.87667022	      1.13121378	      0.95135558	      0.59428856	      0.53653313	      0.66266748	      0.66976993	      0.68543414	      0.94002869	      0.93227344	      0.96961319	      0.81172662	      1.15712657	      0.80935667	      0.93228417	      1.13239619	      1.17176252	      0.92851356	      1.20393102	      1.03378524	      1.04557500	      0.72902914	      0.91954044	      0.69573687	      0.79554729	      0.92659066	      0.57728509	      0.58955049
    128.00000000	      0.51200000	      0.94267689	      1.14737815	      0.57646601	      0.94607538	      0.92095996	      0.85757401	      0.59428856	      0.52862046	      0.48115429	      0.88395035	      1.13312547	      0.95526125	      0.59428856	      0.53302534	      0.66266748	      0.67137405	      0.68543414	      0.93235736	      0.92442988	      0.96850439	      0.81254233	      1.15974128	      0.80874959	      0.92709601	      1.13266558	      1.17218743	      0.93046291	      1.20619452	      1.03416011	      1.04629964	      0.72750276	      0.91879149	      0.69568323	      0.79541553	      0.92889210	      0.57771408	      0.59006177
    129.00000000	      0.51600000	      0.94250119	      1.14886789	      0.57646601	      0.94928863	      0.91802095	      0.85045861	      0.59428856	      0.52552727	      0.48262625	      0.89165229	      1.13509601	      0.95940796	      0.59428856	      0.52943817	      0.66266748	      0.67298127	      0.68543414	      0.92420065	      0.91610002	      0.96734934	      0.81327497	      1.16238626	      0.80802174	      0.92170531	      1.13297376	      1.17269230	      0.93236020	      1.20858477	      1.03475730	      1.04721350	      0.72623775	      0.91837177	      0.69564285	      0.79533676	      0.93183829	      0.57818640	      0.59058547
    130.00000000	      0.52000000	      0.94240928	      1.15056608	      0.57646601	      0.95305859	      0.91506698	      0.84340139	      0.59428856	      0.52231005	      0.48410074	      0.89968189	      1.13710571	      0.96372794	      0.59428856	      0.52585066	      0.66266748	      0.67457759	      0.68543414	      0.91562582	      0.90736159	      0.96614608	      0.81392619	      1.16498663	      0.80719576	      0.91614479	      1.13330320	      1.17325482	      0.93419084	      1.21106645	      1.03554331	      1.04827810	      0.72523066	      0.91825158	      0.69563982	      0.79532992	      0.93534197	      0.57870685	      0.59112251
    131.00000000	      0.52400000	      0.94240229	      1.15242798	      0.57646601	      0.95727332	      0.91209556	      0.83641468	      0.59428856	      0.51901706	      0.48556579	      0.90794382	      1.13913707	      0.96815203	      0.59428856	      0.52233808	      0.66266748	      0.67614940	      0.68543414	      0.90670355	      0.89829482	      0.96489333	      0.81449924	      1.16746739	      0.80629552	      0.91044821	      1.13363711	      1.17385295	      0.93594234	      1.21360154	      1.03648261	      1.04945326	      0.72447700	      0.91839880	      0.69569783	      0.79541320	      0.93930894	      0.57927996	      0.59167388
    132.00000000	      0.52800000	      0.94248033	      1.15440677	      0.57646601	      0.96181658	      0.90910351	      0.82950728	      0.59428856	      0.51569474	      0.48700940	      0.91634347	      1.14117533	      0.97261113	      0.59428856	      0.51896922	      0.66266748	      0.67768372	      0.68543414	      0.89750688	      0.88898147	      0.96359064	      0.81499891	      1.16975468	      0.80534564	      0.90464993	      1.13395986	      1.17446541	      0.93760466	      1.21614945	      1.03753840	      1.05069792	      0.72397140	      0.91877958	      0.69583936	      0.79560336	      0.94363953	      0.57990978	      0.59224062
    133.00000000	      0.53200000	      0.94264240	      1.15645452	      0.57646601	      0.96656933	      0.90608681	      0.82268453	      0.59428856	      0.51238659	      0.48842024	      0.92478856	      1.14320874	      0.97703755	      0.59428856	      0.51580386	      0.66266748	      0.67916843	      0.68543414	      0.88811019	      0.87950287	      0.96223835	      0.81543144	      1.17177715	      0.80437094	      0.89878445	      1.13425738	      1.17507222	      0.93917039	      1.21866756	      1.03867337	      1.05197090	      0.72370767	      0.91935912	      0.69608489	      0.79591517	      0.94823026	      0.58059967	      0.59282384
    134.00000000	      0.53600000	      0.94288637	      1.15852306	      0.57646601	      0.97141219	      0.90304099	      0.81594846	      0.59428856	      0.50913225	      0.48978758	      0.93319077	      1.14522875	      0.98136632	      0.59428856	      0.51289124	      0.66266748	      0.68059237	      0.68543414	      0.87858737	      0.86993845	      0.96083759	      0.81580433	      1.17346726	      0.80339588	      0.89288600	      1.13451742	      1.17565510	      0.94063487	      1.22111183	      1.03985042	      1.05323172	      0.72367885	      0.92010225	      0.69645235	      0.79636095	      0.95297568	      0.58135209	      0.59342469
    135.00000000	      0.54000000	      0.94320899	      1.16056494	      0.57646601	      0.97622776	      0.89996129	      0.80929802	      0.59428856	      0.50596675	      0.49110153	      0.94146705	      1.14723003	      0.98553630	      0.59428856	      0.51026817	      0.66266748	      0.68194555	      0.68543414	      0.86901127	      0.86036423	      0.95939034	      0.81612615	      1.17476255	      0.80244414	      0.88698802	      1.13472975	      1.17619782	      0.94199615	      1.22343773	      1.04103339	      1.05444134	      0.72387720	      0.92097405	      0.69695661	      0.79695024	      0.95777032	      0.58216853	      0.59404433
    136.00000000	      0.54400000	      0.94360598	      1.16253432	      0.57646601	      0.98090283	      0.89684290	      0.80272932	      0.59428856	      0.50292002	      0.49235319	      0.94954072	      1.14921030	      0.98949107	      0.59428856	      0.50795879	      0.66266748	      0.68321935	      0.68543414	      0.85945196	      0.85085163	      0.95789929	      0.81640628	      1.17560679	      0.80153812	      0.88112265	      1.13488633	      1.17668645	      0.94325488	      1.22560135	      1.04218769	      1.05556285	      0.72429407	      0.92194029	      0.69760916	      0.79768959	      0.96251065	      0.58304939	      0.59468395
    137.00000000	      0.54800000	      0.94407210	      1.16438788	      0.57646601	      0.98533040	      0.89368108	      0.79623602	      0.59428856	      0.50001670	      0.49353482	      0.95734234	      1.15117009	      0.99317974	      0.59428856	      0.50597456	      0.66266748	      0.68440637	      0.68543414	      0.84997572	      0.84146597	      0.95636783	      0.81665456	      1.17595108	      0.80069859	      0.87532033	      1.13498130	      1.17710952	      0.94441407	      1.22756056	      1.04328090	      1.05656211	      0.72491984	      0.92296791	      0.69841795	      0.79858248	      0.96709704	      0.58399408	      0.59534474
    138.00000000	      0.55200000	      0.94460136	      1.16608557	      0.57646601	      0.98941158	      0.89047144	      0.78980967	      0.59428856	      0.49727613	      0.49463994	      0.96481035	      1.15311229	      0.99655747	      0.59428856	      0.50431502	      0.66266748	      0.68550078	      0.68543414	      0.84064397	      0.83226624	      0.95479995	      0.81688101	      1.17575474	      0.79994436	      0.86960937	      1.13501097	      1.17745805	      0.94547881	      1.22927622	      1.04428321	      1.05740826	      0.72574377	      0.92402528	      0.69938738	      0.79962936	      0.97143566	      0.58500102	      0.59602791
    139.00000000	      0.55600000	      0.94518714	      1.16759141	      0.57646601	      0.99305724	      0.88721001	      0.78344024	      0.59428856	      0.49471234	      0.49566342	      0.97189142	      1.15504170	      0.99958587	      0.59428856	      0.50296907	      0.66266748	      0.68649820	      0.68543414	      0.83151241	      0.82330400	      0.95320011	      0.81709553	      1.17498611	      0.79929204	      0.86401554	      1.13497368	      1.17772556	      0.94645588	      1.23071344	      1.04516791	      1.05807425	      0.72675388	      0.92508261	      0.70051837	      0.80082781	      0.97544020	      0.58606785	      0.59673466
    140.00000000	      0.56000000	      0.94582239	      1.16887404	      0.57646601	      0.99618942	      0.88389345	      0.77711664	      0.59428856	      0.49233482	      0.49660131	      0.97854068	      1.15696442	      1.00223320	      0.59428856	      0.50251891	      0.66266748	      0.68739551	      0.68543414	      0.82263022	      0.81462315	      0.95157312	      0.81730752	      1.17362307	      0.79875585	      0.85856190	      1.13486970	      1.17790798	      0.94735333	      1.23184262	      1.04591171	      1.05853717	      0.72793693	      0.92611213	      0.70180858	      0.80217271	      0.97903350	      0.58719159	      0.59746621
    141.00000000	      0.56400000	      0.94649986	      1.16990726	      0.57646601	      0.99874265	      0.88051931	      0.77082737	      0.59428856	      0.49014864	      0.49745122	      0.98472166	      1.15888731	      1.00447444	      0.59428856	      0.50251891	      0.66266748	      0.68819114	      0.68543414	      0.81403960	      0.80625972	      0.94992401	      0.81752565	      1.17165349	      0.79834748	      0.85326850	      1.13470098	      1.17800346	      0.94818010	      1.23264047	      1.04649503	      1.05877857	      0.72927831	      0.92708842	      0.70325264	      0.80365656	      0.98214882	      0.58836887	      0.59822377
    142.00000000	      0.56800000	      0.94721221	      1.17067039	      0.57646601	      1.00066403	      0.87708581	      0.76456117	      0.59428856	      0.48815520	      0.49821192	      0.99040615	      1.16081738	      1.00629126	      0.59428856	      0.50251891	      0.66266748	      0.68888476	      0.68543414	      0.80577539	      0.79824208	      0.94825782	      0.81775760	      1.16907542	      0.79807601	      0.84815238	      1.13447097	      1.17801223	      0.94894555	      1.23309063	      1.04690217	      1.05878467	      0.73076212	      0.92798860	      0.70484252	      0.80526973	      0.98473096	      0.58959616	      0.59900858
    143.00000000	      0.57200000	      0.94795224	      1.17114849	      0.57646601	      1.00191490	      0.87359252	      0.75830768	      0.59428856	      0.48635274	      0.49888340	      0.99557393	      1.16276123	      1.00767188	      0.59428856	      0.50251891	      0.66266748	      0.68947723	      0.68543414	      0.79786494	      0.79059112	      0.94657949	      0.81800985	      1.16589706	      0.79794790	      0.84322749	      1.13418432	      1.17793633	      0.94965908	      1.23318423	      1.04712147	      1.05854650	      0.73237124	      0.92879253	      0.70656781	      0.80700078	      0.98673697	      0.59087001	      0.59982187
    144.00000000	      0.57600000	      0.94871297	      1.17133245	      0.57646601	      1.00247029	      0.87004014	      0.75205814	      0.59428856	      0.48473666	      0.49946682	      1.00021232	      1.16472456	      1.00861089	      0.59428856	      0.50251891	      0.66266748	      0.68997045	      0.68543414	      0.79032823	      0.78332061	      0.94489369	      0.81828754	      1.16213663	      0.79796703	      0.83850478	      1.13384668	      1.17777938	      0.95032978	      1.23292000	      1.04714534	      1.05805989	      0.73408752	      0.92948311	      0.70841605	      0.80883675	      0.98813661	      0.59218719	      0.60066489
    145.00000000	      0.58000000	      0.94948779	      1.17121895	      0.57646601	      1.00231908	      0.86643077	      0.74580599	      0.59428856	      0.48330119	      0.49996402	      1.00431584	      1.16671170	      1.00910897	      0.59428856	      0.50251891	      0.66266748	      0.69036721	      0.68543414	      0.78317768	      0.77643807	      0.94320466	      0.81859446	      1.15782197	      0.79813467	      0.83399235	      1.13346443	      1.17754631	      0.95096613	      1.23230417	      1.04697023	      1.05732545	      0.73589199	      0.93004640	      0.71037303	      0.81076341	      0.98891247	      0.59354493	      0.60153890
    146.00000000	      0.58400000	      0.95027047	      1.17081029	      0.57646601	      1.00146362	      0.86276795	      0.73954745	      0.59428856	      0.48203808	      0.50037790	      1.00788563	      1.16872534	      1.00917264	      0.59428856	      0.50251891	      0.66266748	      0.69067109	      0.68543414	      0.77641908	      0.76994466	      0.94151607	      0.81893297	      1.15298996	      0.79844965	      0.82969564	      1.13304446	      1.17724309	      0.95157576	      1.23135003	      1.04659663	      1.05634845	      0.73776522	      0.93047196	      0.71242303	      0.81276545	      0.98905975	      0.59494094	      0.60244519
    147.00000000	      0.58800000	      0.95105526	      1.17011407	      0.57646601	      0.99991919	      0.85905684	      0.73328196	      0.59428856	      0.48093833	      0.50071203	      1.01092906	      1.17076622	      1.00881393	      0.59428856	      0.50251891	      0.66266748	      0.69088631	      0.68543414	      0.77005171	      0.76383662	      0.93983091	      0.81930408	      1.14768585	      0.79890840	      0.82561763	      1.13259393	      1.17687651	      0.95216530	      1.23007723	      1.04602891	      1.05513864	      0.73968774	      0.93075295	      0.71454902	      0.81482671	      0.98858580	      0.59637357	      0.60338502
    148.00000000	      0.59200000	      0.95183689	      1.16914285	      0.57646601	      0.99771312	      0.85530424	      0.72701252	      0.59428856	      0.47999211	      0.50097046	      1.01345915	      1.17283305	      1.00805012	      0.59428856	      0.50251891	      0.66266748	      0.69101753	      0.68543414	      0.76406897	      0.75810538	      0.93815142	      0.81970756	      1.14196236	      0.79950514	      0.82175913	      1.13212010	      1.17645392	      0.95274027	      1.22851092	      1.04527511	      1.05370995	      0.74164037	      0.93088635	      0.71673288	      0.81693027	      0.98750934	      0.59784170	      0.60435966
    149.00000000	      0.59600000	      0.95261049	      1.16791358	      0.57646601	      0.99488374	      0.85151865	      0.72074586	      0.59428856	      0.47918905	      0.50115742	      1.01549410	      1.17492246	      1.00690328	      0.59428856	      0.50251891	      0.66266748	      0.69106976	      0.68543414	      0.75845920	      0.75273839	      0.93647900	      0.82014210	      1.13587867	      0.80023198	      0.81811909	      1.13163016	      1.17598302	      0.95330511	      1.22668064	      1.04434674	      1.05208016	      0.74360476	      0.93087301	      0.71895551	      0.81905861	      0.98585944	      0.59934480	      0.60537035
    150.00000000	      0.60000000	      0.95337163	      1.16644708	      0.57646601	      0.99147894	      0.84771017	      0.71449247	      0.59428856	      0.47851852	      0.50127767	      1.01705679	      1.17702908	      1.00539994	      0.59428856	      0.50251891	      0.66266748	      0.69104826	      0.68543414	      0.75320602	      0.74771971	      0.93481424	      0.82060543	      1.12949927	      0.80107914	      0.81469482	      1.13113107	      1.17547169	      0.95386314	      1.22461910	      1.04325844	      1.05027049	      0.74556370	      0.93071764	      0.72119703	      0.82119370	      0.98367432	      0.60088278	      0.60641833
    151.00000000	      0.60400000	      0.95411622	      1.16476737	      0.57646601	      0.98755549	      0.84389078	      0.70826641	      0.59428856	      0.47796962	      0.50133612	      1.01817418	      1.17914574	      1.00357057	      0.59428856	      0.50251891	      0.66266748	      0.69095840	      0.68543414	      0.74828963	      0.74303065	      0.93315693	      0.82109460	      1.12289268	      0.80203517	      0.81148233	      1.13062949	      1.17492782	      0.95441674	      1.22236097	      1.04202761	      1.04830510	      0.74750161	      0.93042879	      0.72343690	      0.82331716	      0.98099992	      0.60245593	      0.60750475
    152.00000000	      0.60800000	      0.95484051	      1.16290099	      0.57646601	      0.98317637	      0.84007373	      0.70208503	      0.59428856	      0.47753151	      0.50133740	      1.01887681	      1.18126374	      1.00144897	      0.59428856	      0.50251891	      0.66266748	      0.69080553	      0.68543414	      0.74368742	      0.73865000	      0.93150610	      0.82160606	      1.11613001	      0.80308718	      0.80847656	      1.13013172	      1.17435918	      0.95496742	      1.21994157	      1.04067401	      1.04621055	      0.74940484	      0.93001858	      0.72565417	      0.82541038	      0.97788844	      0.60406474	      0.60863071
    153.00000000	      0.61200000	      0.95554103	      1.16087626	      0.57646601	      0.97840980	      0.83627365	      0.69596841	      0.59428856	      0.47719344	      0.50128644	      1.01919816	      1.18337325	      0.99907164	      0.59428856	      0.50251891	      0.66266748	      0.69059498	      0.68543414	      0.73937460	      0.73455510	      0.92986016	      0.82213590	      1.10928346	      0.80422112	      0.80567163	      1.12964359	      1.17377338	      0.95551599	      1.21739571	      1.03921924	      1.04401515	      0.75126201	      0.92950246	      0.72782773	      0.82745474	      0.97439668	      0.60570985	      0.60979724
    154.00000000	      0.61600000	      0.95621459	      1.15872252	      0.57646601	      0.97332724	      0.83250617	      0.68993873	      0.59428856	      0.47694479	      0.50118797	      1.01917392	      1.18546377	      0.99647681	      0.59428856	      0.50251891	      0.66266748	      0.69033188	      0.68543414	      0.73532530	      0.73072209	      0.92821704	      0.82268000	      1.10242458	      0.80542215	      0.80306102	      1.12917056	      1.17317775	      0.95606272	      1.21475651	      1.03768621	      1.04174831	      0.75306428	      0.92889876	      0.72993661	      0.82943193	      0.97058439	      0.60739188	      0.61100527
    155.00000000	      0.62000000	      0.95685835	      1.15646935	      0.57646601	      0.96800151	      0.82878753	      0.68401941	      0.59428856	      0.47677523	      0.50104639	      1.01884120	      1.18752463	      0.99370351	      0.59428856	      0.50251891	      0.66266748	      0.69002119	      0.68543414	      0.73151292	      0.72712648	      0.92657434	      0.82323409	      1.09562244	      0.80667498	      0.80063774	      1.12871762	      1.17257935	      0.95660748	      1.21205441	      1.03609855	      1.03943971	      0.75480557	      0.92822822	      0.73196045	      0.83132427	      0.96651258	      0.60911142	      0.61225561
    156.00000000	      0.62400000	      0.95746982	      1.15414583	      0.57646601	      0.96250502	      0.82513422	      0.67823439	      0.59428856	      0.47667485	      0.50086636	      1.01823771	      1.18954553	      0.99079046	      0.59428856	      0.50251891	      0.66266748	      0.68966770	      0.68543414	      0.72791125	      0.72374354	      0.92492952	      0.82379386	      1.08894204	      0.80796421	      0.79839453	      1.12828940	      1.17198493	      0.95714987	      1.20931646	      1.03448000	      1.03711866	      0.75648266	      0.92751336	      0.73387994	      0.83311511	      0.96224198	      0.61086899	      0.61354900
    157.00000000	      0.62800000	      0.95804690	      1.15177997	      0.57646601	      0.95690822	      0.82156261	      0.67260741	      0.59428856	      0.47663409	      0.50065156	      1.01740092	      1.19151690	      0.98777515	      0.59428856	      0.50251891	      0.66266748	      0.68927570	      0.68543414	      0.72449496	      0.72054919	      0.92328004	      0.82435496	      1.08244290	      0.80927471	      0.79632396	      1.12789019	      1.17140097	      0.95768926	      1.20656594	      1.03285391	      1.03481335	      0.75809504	      0.92677779	      0.73567720	      0.83478921	      0.95783171	      0.61266503	      0.61488609
    158.00000000	      0.63200000	      0.95858792	      1.14939828	      0.57646601	      0.95127833	      0.81808870	      0.66716152	      0.59428856	      0.47664395	      0.50040599	      1.01636732	      1.19343021	      0.98469309	      0.59428856	      0.50251891	      0.66266748	      0.68884913	      0.68543414	      0.72124002	      0.71751994	      0.92162350	      0.82491306	      1.07617823	      0.81059188	      0.79441868	      1.12752393	      1.17083365	      0.95822489	      1.20382232	      1.03124266	      1.03255039	      0.75964458	      0.92604540	      0.73733617	      0.83633301	      0.95333827	      0.61449992	      0.61626748
    159.00000000	      0.63600000	      0.95909153	      1.14702538	      0.57646601	      0.94567842	      0.81472798	      0.66191864	      0.59428856	      0.47669582	      0.50013253	      1.01517179	      1.19527808	      0.98157721	      0.59428856	      0.50251891	      0.66266748	      0.68839130	      0.68543414	      0.71812431	      0.71463388	      0.91995774	      0.82546382	      1.07019448	      0.81190184	      0.79267154	      1.12719429	      1.17028889	      0.95875592	      1.20110152	      1.02966728	      1.03035430	      0.76113498	      0.92533956	      0.73884291	      0.83773485	      0.94881470	      0.61637402	      0.61769370
    160.00000000	      0.64000000	      0.95955675	      1.14468388	      0.57646601	      0.94016657	      0.81149526	      0.65689933	      0.59428856	      0.47678174	      0.49983384	      1.01384709	      1.19705433	      0.97845748	      0.59428856	      0.50251891	      0.66266748	      0.68790498	      0.68543414	      0.71512775	      0.71187065	      0.91828090	      0.82600295	      1.06453128	      0.81319167	      0.79107578	      1.12690462	      1.16977229	      0.95928144	      1.19841632	      1.02814706	      1.02824722	      0.76257111	      0.92468237	      0.74018569	      0.83898510	      0.94431002	      0.61828765	      0.61916530
    161.00000000	      0.64400000	      0.95998281	      1.14239414	      0.57646601	      0.93479517	      0.80840450	      0.65212247	      0.59428856	      0.47689423	      0.49951187	      1.01242336	      1.19875391	      0.97536067	      0.59428856	      0.50251891	      0.66266748	      0.68739230	      0.68543414	      0.71223443	      0.70921203	      0.91659143	      0.82652622	      1.05922167	      0.81444947	      0.78962513	      1.12665799	      1.16928913	      0.95980054	      1.19577692	      1.02669927	      1.02624865	      0.76395834	      0.92409388	      0.74135517	      0.84007616	      0.93986868	      0.62024115	      0.62068279
    162.00000000	      0.64800000	      0.96036915	      1.14017424	      0.57646601	      0.92961122	      0.80546900	      0.64760507	      0.59428856	      0.47702637	      0.49916800	      1.01092788	      1.20037286	      0.97231022	      0.59428856	      0.50251891	      0.66266748	      0.68685452	      0.68543414	      0.70942555	      0.70664181	      0.91488815	      0.82702952	      1.05429246	      0.81566455	      0.78831389	      1.12645715	      1.16884434	      0.96031233	      1.19319148	      1.02533889	      1.02437535	      0.76530182	      0.92359155	      0.74234436	      0.84100248	      0.93553031	      0.62223485	      0.62224671
    163.00000000	      0.65200000	      0.96071532	      1.13803992	      0.57646601	      0.92465500	      0.80270089	      0.64336217	      0.59428856	      0.47717182	      0.49880275	      1.00938480	      1.20190814	      0.96932622	      0.59428856	      0.50251891	      0.66266748	      0.68629256	      0.68543414	      0.70669130	      0.70414626	      0.91317023	      0.82750891	      1.04976475	      0.81682742	      0.78713703	      1.12630454	      1.16844244	      0.96081599	      1.19066666	      1.02407848	      1.02264119	      0.76660593	      0.92318971	      0.74314858	      0.84176049	      0.93132951	      0.62426912	      0.62385760
    164.00000000	      0.65600000	      0.96102096	      1.13600461	      0.57646601	      0.91996072	      0.80011135	      0.63940674	      0.59428856	      0.47732480	      0.49841627	      1.00781502	      1.20335754	      0.96642549	      0.59428856	      0.50251891	      0.66266748	      0.68570641	      0.68543414	      0.70402172	      0.70171584	      0.91143714	      0.82796063	      1.04565458	      0.81792988	      0.78609017	      1.12620226	      1.16808752	      0.96131079	      1.18820819	      1.02292811	      1.02105727	      0.76787377	      0.92289933	      0.74376541	      0.84234843	      0.92729582	      0.62634436	      0.62551605
    165.00000000	      0.66000000	      0.96128571	      1.13407954	      0.57646601	      0.91555648	      0.79771045	      0.63574964	      0.59428856	      0.47748028	      0.49800813	      1.00623622	      1.20471955	      0.96362168	      0.59428856	      0.50251891	      0.66266748	      0.68509588	      0.68543414	      0.70140967	      0.69933732	      0.90968868	      0.82838120	      1.04197345	      0.81896501	      0.78516962	      1.12615208	      1.16778320	      0.96179607	      1.18582119	      1.02189537	      1.01963191	      0.76910685	      0.92272782	      0.74419450	      0.84276631	      0.92345380	      0.62846100	      0.62722264
    166.00000000	      0.66400000	      0.96150923	      1.13227377	      0.57646601	      0.91146440	      0.79550716	      0.63239968	      0.59428856	      0.47763376	      0.49757753	      1.00466283	      1.20599325	      0.96092543	      0.59428856	      0.50251891	      0.66266748	      0.68446005	      0.68543414	      0.69885043	      0.69700657	      0.90792490	      0.82876736	      1.03872891	      0.81992714	      0.78437236	      1.12615542	      1.16753266	      0.96227134	      1.18351057	      1.02098547	      1.01837083	      0.77030488	      0.92267906	      0.74443741	      0.84301565	      0.91982325	      0.63061951	      0.62897799
    167.00000000	      0.66800000	      0.96169120	      1.13059434	      0.57646601	      0.90770089	      0.79350922	      0.62936361	      0.59428856	      0.47778147	      0.49712327	      1.00310622	      1.20717824	      0.95834456	      0.59428856	      0.50251891	      0.66266748	      0.68379769	      0.68543414	      0.69634145	      0.69471883	      0.90614608	      0.82911621	      1.03592501	      0.82081183	      0.78369596	      1.12621339	      1.16733857	      0.96273617	      1.18128121	      1.02020129	      1.01727730	      0.77146578	      0.92275358	      0.74449745	      0.84309938	      0.91641934	      0.63282039	      0.63078270
    168.00000000	      0.67200000	      0.96183128	      1.12904636	      0.57646601	      0.90427700	      0.79172313	      0.62664624	      0.59428856	      0.47792038	      0.49664424	      1.00157478	      1.20827455	      0.95588426	      0.59428856	      0.50251891	      0.66266748	      0.68310844	      0.68543414	      0.69388202	      0.69247140	      0.90435267	      0.82942513	      1.03356281	      0.82161581	      0.78313855	      1.12632679	      1.16720313	      0.96319028	      1.17913810	      1.01954362	      1.01635236	      0.77258566	      0.92294870	      0.74437943	      0.84302165	      0.91325299	      0.63506421	      0.63263741
    169.00000000	      0.67600000	      0.96192915	      1.12763320	      0.57646601	      0.90119880	      0.79015409	      0.62425050	      0.59428856	      0.47804807	      0.49613880	      1.00007413	      1.20928261	      0.95354729	      0.59428856	      0.50251891	      0.66266748	      0.68238957	      0.68543414	      0.69147290	      0.69026308	      0.90254530	      0.82969186	      1.03164065	      0.82233695	      0.78269878	      1.12649609	      1.16712806	      0.96363349	      1.17708646	      1.01901129	      1.01559498	      0.77365894	      0.92325888	      0.74408954	      0.84278768	      0.91033111	      0.63735155	      0.63454276
    170.00000000	      0.68000000	      0.96198451	      1.12635659	      0.57646601	      0.89846779	      0.78880602	      0.62217763	      0.59428856	      0.47816301	      0.49560597	      0.99860735	      1.21020321	      0.95133416	      0.59428856	      0.50251891	      0.66266748	      0.68164067	      0.68543414	      0.68911647	      0.68809442	      0.90072466	      0.82991449	      1.03015458	      0.82297415	      0.78237573	      1.12672152	      1.16711467	      0.96406572	      1.17513179	      1.01860137	      1.01500229	      0.77467851	      0.92367595	      0.74363512	      0.84240362	      0.90765701	      0.63968305	      0.63649937
    171.00000000	      0.68400000	      0.96199710	      1.12521679	      0.57646601	      0.89608135	      0.78768152	      0.62042726	      0.59428856	      0.47826438	      0.49504446	      0.99717516	      1.21103746	      0.94924341	      0.59428856	      0.50251891	      0.66266748	      0.68086043	      0.68543414	      0.68681598	      0.68596729	      0.89889153	      0.83009143	      1.02909854	      0.82352724	      0.78216888	      1.12700304	      1.16716382	      0.96448697	      1.17327984	      1.01830938	      1.01456982	      0.77563594	      0.92418950	      0.74302452	      0.84187641	      0.90523073	      0.64205942	      0.63850788
    172.00000000	      0.68800000	      0.96196669	      1.12421278	      0.57646601	      0.89403325	      0.78678188	      0.61899764	      0.59428856	      0.47835210	      0.49445344	      0.99577618	      1.21178679	      0.94727172	      0.59428856	      0.50251891	      0.66266748	      0.68004821	      0.68543414	      0.68457547	      0.68388433	      0.89704670	      0.83022144	      1.02846463	      0.82399697	      0.78207801	      1.12734039	      1.16727604	      0.96489732	      1.17153661	      1.01812951	      1.01429167	      0.77652168	      0.92478717	      0.74226694	      0.84121368	      0.90304944	      0.64448140	      0.64056892
    173.00000000	      0.69200000	      0.96189316	      1.12334238	      0.57646601	      0.89231408	      0.78610718	      0.61788578	      0.59428856	      0.47842687	      0.49383251	      0.99440720	      1.21245291	      0.94541419	      0.59428856	      0.50251891	      0.66266748	      0.67920333	      0.68543414	      0.68239975	      0.68184896	      0.89519095	      0.83030359	      1.02824328	      0.82438481	      0.78210321	      1.12773314	      1.16745152	      0.96529687	      1.16990833	      1.01805479	      1.01416073	      0.77732532	      0.92545502	      0.74137234	      0.84042362	      0.90110784	      0.64694981	      0.64268313
    174.00000000	      0.69600000	      0.96177645	      1.12260245	      0.57646601	      0.89091174	      0.78565624	      0.61708760	      0.59428856	      0.47849006	      0.49318296	      0.99306342	      1.21303782	      0.94366450	      0.59428856	      0.50251891	      0.66266748	      0.67832569	      0.68543414	      0.68029395	      0.67986529	      0.89332499	      0.83033724	      1.02842343	      0.82469293	      0.78224475	      1.12818067	      1.16769017	      0.96568577	      1.16840141	      1.01807732	      1.01416890	      0.77803576	      0.92617781	      0.74035126	      0.83951495	      0.89939853	      0.64946550	      0.64485112
    175.00000000	      0.70000000	      0.96161658	      1.12198905	      0.57646601	      0.88981175	      0.78542665	      0.61659808	      0.59428856	      0.47854375	      0.49250222	      0.99173868	      1.21354379	      0.94201512	      0.59428856	      0.50251891	      0.66266748	      0.67741578	      0.68543414	      0.67826357	      0.67793744	      0.89144946	      0.83032201	      1.02899267	      0.82492407	      0.78250309	      1.12868226	      1.16799168	      0.96606417	      1.16702236	      1.01818844	      1.01430723	      0.77864150	      0.92693931	      0.73921476	      0.83849677	      0.89791242	      0.65202942	      0.64707355
    176.00000000	      0.70400000	      0.96141372	      1.12149758	      0.57646601	      0.88899835	      0.78541511	      0.61641141	      0.59428856	      0.47859061	      0.49179284	      0.99042574	      1.21397336	      0.94045751	      0.59428856	      0.50251891	      0.66266748	      0.67647426	      0.68543414	      0.67631336	      0.67606999	      0.88956489	      0.83025779	      1.02993736	      0.82508144	      0.78287875	      1.12923707	      1.16835555	      0.96643221	      1.16577775	      1.01837891	      1.01456615	      0.77913086	      0.92772260	      0.73797431	      0.83737855	      0.89663901	      0.65464255	      0.64935105
    177.00000000	      0.70800000	      0.96116813	      1.12112288	      0.57646601	      0.88845389	      0.78561708	      0.61652107	      0.59428856	      0.47863397	      0.49105599	      0.98911649	      1.21432929	      0.93898229	      0.59428856	      0.50251891	      0.66266748	      0.67550231	      0.68543414	      0.67444796	      0.67426733	      0.88767165	      0.83014469	      1.03124275	      0.82516863	      0.78337235	      1.12984417	      1.16878114	      0.96679001	      1.16467408	      1.01863909	      1.01493559	      0.77949217	      0.92851038	      0.73664168	      0.83617000	      0.89556680	      0.65730594	      0.65168427
    178.00000000	      0.71200000	      0.96088022	      1.12085944	      0.57646601	      0.88815991	      0.78602711	      0.61691997	      0.59428856	      0.47867752	      0.49029375	      0.98780220	      1.21461458	      0.93757941	      0.59428856	      0.50251891	      0.66266748	      0.67450192	      0.68543414	      0.67267175	      0.67253417	      0.88576996	      0.82998299	      1.03289312	      0.82518957	      0.78398449	      1.13050257	      1.16926768	      0.96713763	      1.16371771	      1.01895909	      1.01540516	      0.77971407	      0.92928516	      0.73522886	      0.83488105	      0.89468352	      0.66002067	      0.65407384
    179.00000000	      0.71600000	      0.96055054	      1.12070143	      0.57646601	      0.88809728	      0.78663888	      0.61760048	      0.59428856	      0.47872547	      0.48950829	      0.98647371	      1.21483240	      0.93623837	      0.59428856	      0.50251891	      0.66266748	      0.67347508	      0.68543414	      0.67098846	      0.67087400	      0.88385985	      0.82977318	      1.03487185	      0.82514839	      0.78471571	      1.13121121	      1.16981429	      0.96747508	      1.16291471	      1.01932894	      1.01596429	      0.77978568	      0.93002962	      0.73374794	      0.83352171	      0.89397642	      0.66278784	      0.65652043
    180.00000000	      0.72000000	      0.96017976	      1.12064283	      0.57646601	      0.88824656	      0.78744523	      0.61855449	      0.59428856	      0.47878225	      0.48870230	      0.98512167	      1.21498608	      0.93494837	      0.59428856	      0.50251891	      0.66266748	      0.67242422	      0.68543414	      0.66940133	      0.66928992	      0.88194114	      0.82951591	      1.03716156	      0.82504938	      0.78556646	      1.13196897	      1.17042001	      0.96780231	      1.16227078	      1.01973871	      1.01660239	      0.77969689	      0.93072682	      0.73221099	      0.83210205	      0.89343251	      0.66560856	      0.65902464
    181.00000000	      0.72400000	      0.95976874	      1.12067751	      0.57646601	      0.88858820	      0.78843829	      0.61977344	      0.59428856	      0.47885309	      0.48787862	      0.98373677	      1.21507906	      0.93369856	      0.59428856	      0.50251891	      0.66266748	      0.67135222	      0.68543414	      0.66791238	      0.66778482	      0.88001347	      0.82921201	      1.03974426	      0.82489693	      0.78653701	      1.13277463	      1.17108376	      0.96811921	      1.16179099	      1.02017867	      1.01730894	      0.77943857	      0.93136049	      0.73062995	      0.83063202	      0.89303871	      0.66848388	      0.66158711
    182.00000000	      0.72800000	      0.95931846	      1.12079925	      0.57646601	      0.88910284	      0.78960953	      0.62124835	      0.59428856	      0.47894164	      0.48704011	      0.98230993	      1.21511481	      0.93247821	      0.59428856	      0.50251891	      0.66266748	      0.67026197	      0.68543414	      0.66652330	      0.66636056	      0.87807624	      0.82886250	      1.04260146	      0.82469549	      0.78762739	      1.13362687	      1.17180427	      0.96842558	      1.16147968	      1.02063946	      1.01807369	      0.77900287	      0.93191535	      0.72901641	      0.82912136	      0.89278200	      0.67141477	      0.66420838
    183.00000000	      0.73200000	      0.95883005	      1.12100183	      0.57646601	      0.88977146	      0.79094981	      0.62296977	      0.59428856	      0.47905308	      0.48618972	      0.98083255	      1.21509679	      0.93127702	      0.59428856	      0.50251891	      0.66266748	      0.66915616	      0.68543414	      0.66523432	      0.66501866	      0.87612867	      0.82846862	      1.04571438	      0.82444950	      0.78883731	      1.13452422	      1.17258012	      0.96872120	      1.16134015	      1.02111215	      1.01888674	      0.77838345	      0.93237736	      0.72738144	      0.82757941	      0.89264952	      0.67440201	      0.66688894
    184.00000000	      0.73600000	      0.95830478	      1.12127898	      0.57646601	      0.89057552	      0.79244954	      0.62492781	      0.59428856	      0.47919176	      0.48533005	      0.97929672	      1.21502830	      0.93008531	      0.59428856	      0.50251891	      0.66266748	      0.66803779	      0.68543414	      0.66404525	      0.66375925	      0.87416978	      0.82803186	      1.04906414	      0.82416338	      0.79016612	      1.13546498	      1.17340959	      0.96900581	      1.16137451	      1.02158849	      1.01973870	      0.77757577	      0.93273407	      0.72573539	      0.82601496	      0.89262860	      0.67744614	      0.66962915
    185.00000000	      0.74000000	      0.95774405	      1.12162445	      0.57646601	      0.89149716	      0.79409867	      0.62711207	      0.59428856	      0.47936166	      0.48446348	      0.97769543	      1.21491249	      0.92889432	      0.59428856	      0.50251891	      0.66266748	      0.66690865	      0.68543414	      0.66295439	      0.66258199	      0.87219843	      0.82755404	      1.05263190	      0.82384149	      0.79161269	      1.13644721	      1.17429060	      0.96927914	      1.16158336	      1.02206092	      1.02062084	      0.77657730	      0.93297489	      0.72408761	      0.82443603	      0.89270683	      0.68054733	      0.67242923
    186.00000000	      0.74400000	      0.95714938	      1.12203200	      0.57646601	      0.89251920	      0.79588680	      0.62951167	      0.59428856	      0.47956625	      0.48359140	      0.97602275	      1.21475222	      0.92769640	      0.59428856	      0.50251891	      0.66266748	      0.66577054	      0.68543414	      0.66195964	      0.66148546	      0.87021333	      0.82703732	      1.05639910	      0.82348810	      0.79317537	      1.13746865	      1.17522068	      0.96954093	      1.16196568	      1.02252276	      1.02152510	      0.77538776	      0.93309135	      0.72244634	      0.82284976	      0.89287204	      0.68370532	      0.67528919
    187.00000000	      0.74800000	      0.95652242	      1.12249534	      0.57646601	      0.89362527	      0.79780327	      0.63211521	      0.59428856	      0.47980817	      0.48271499	      0.97427398	      1.21455001	      0.92648525	      0.59428856	      0.50251891	      0.66266748	      0.66462437	      0.68543414	      0.66105788	      0.66046715	      0.86821310	      0.82648424	      1.06034752	      0.82310740	      0.79485196	      1.13852669	      1.17619686	      0.96979096	      1.16251855	      1.02296828	      1.02244429	      0.77400929	      0.93307733	      0.72081843	      0.82126222	      0.89311230	      0.68691932	      0.67820879
    188.00000000	      0.75200000	      0.95586490	      1.12300820	      0.57646601	      0.89479981	      0.79983721	      0.63491073	      0.59428856	      0.48008941	      0.48183431	      0.97244581	      1.21430799	      0.92525601	      0.59428856	      0.50251891	      0.66266748	      0.66347028	      0.68543414	      0.66024486	      0.65952422	      0.86619630	      0.82589779	      1.06445948	      0.82270347	      0.79663959	      1.13961828	      1.17721564	      0.97002908	      1.16323708	      1.02339275	      1.02337206	      0.77244656	      0.93292923	      0.71920931	      0.81967836	      0.89341589	      0.69018791	      0.68118750
    189.00000000	      0.75600000	      0.95517869	      1.12356426	      0.57646601	      0.89602813	      0.80197762	      0.63788579	      0.59428856	      0.48041100	      0.48094892	      0.97053634	      1.21402789	      0.92400546	      0.59428856	      0.50251891	      0.66266748	      0.66230745	      0.68543414	      0.65951615	      0.65865278	      0.86416146	      0.82528138	      1.06871780	      0.82228029	      0.79853474	      1.14073996	      1.17827294	      0.97025518	      1.16411433	      1.02379249	      1.02430297	      0.77070679	      0.93264603	      0.71762284	      0.81810188	      0.89377135	      0.69350903	      0.68422448
    190.00000000	      0.76000000	      0.95446577	      1.12415721	      0.57646601	      0.89729636	      0.80421345	      0.64102746	      0.59428856	      0.48077314	      0.48005722	      0.96854517	      1.21371099	      0.92273197	      0.59428856	      0.50251891	      0.66266748	      0.66113459	      0.68543414	      0.65886655	      0.65784790	      0.86210717	      0.82463883	      1.07310586	      0.82184170	      0.80053322	      1.14188780	      1.17936408	      0.97046921	      1.16514130	      1.02416485	      1.02523248	      0.76879973	      0.93222935	      0.71606137	      0.81653533	      0.89416741	      0.69687990	      0.68731852
    191.00000000	      0.76400000	      0.95372824	      1.12478072	      0.57646601	      0.89859169	      0.80653378	      0.64432244	      0.59428856	      0.48117518	      0.47915732	      0.96647331	      1.21335817	      0.92143550	      0.59428856	      0.50251891	      0.66266748	      0.65994953	      0.68543414	      0.65829016	      0.65710484	      0.86003212	      0.82397433	      1.07760749	      0.82139145	      0.80263018	      1.14305743	      1.18048381	      0.97067117	      1.16630711	      1.02450819	      1.02615686	      0.76673751	      0.93168325	      0.71452584	      0.81498018	      0.89459311	      0.70029704	      0.69046805
    192.00000000	      0.76800000	      0.95296832	      1.12542849	      0.57646601	      0.89990156	      0.80892757	      0.64775715	      0.59428856	      0.48161563	      0.47824639	      0.96432308	      1.21296994	      0.92011745	      0.59428856	      0.50251891	      0.66266748	      0.65874924	      0.68543414	      0.65778100	      0.65641785	      0.85793513	      0.82329238	      1.08220683	      0.82093314	      0.80482013	      1.14424406	      1.18162638	      0.97086106	      1.16759914	      1.02482173	      1.02707314	      0.76453439	      0.93101410	      0.71301599	      0.81343699	      0.89503783	      0.70375637	      0.69367114
    193.00000000	      0.77200000	      0.95218842	      1.12609429	      0.57646601	      0.90121481	      0.81138428	      0.65131795	      0.59428856	      0.48209224	      0.47732202	      0.96209799	      1.21254651	      0.91878047	      0.59428856	      0.50251891	      0.66266748	      0.65753089	      0.68543414	      0.65733297	      0.65578147	      0.85581521	      0.82259764	      1.08688808	      0.82047027	      0.80709699	      1.14544252	      1.18278561	      0.97103883	      1.16900344	      1.02510549	      1.02797892	      0.76220638	      0.93023014	      0.71153073	      0.81190571	      0.89549139	      0.70725324	      0.69692553
    194.00000000	      0.77600000	      0.95139112	      1.12677203	      0.57646601	      0.90252083	      0.81389359	      0.65499124	      0.59428856	      0.48260230	      0.47638128	      0.95980250	      1.21208791	      0.91742815	      0.59428856	      0.50251891	      0.66266748	      0.65629098	      0.68543414	      0.65693945	      0.65518967	      0.85367156	      0.82189481	      1.09163523	      0.82000617	      0.80945421	      1.14664736	      1.18395497	      0.97120433	      1.17050506	      1.02536005	      1.02887222	      0.75977087	      0.92934111	      0.71006849	      0.81038602	      0.89594420	      0.71078266	      0.70022868
    195.00000000	      0.78000000	      0.95057917	      1.12745578	      0.57646601	      0.90380975	      0.81644557	      0.65876371	      0.59428856	      0.48314270	      0.47542170	      0.95744179	      1.21159401	      0.91606476	      0.59428856	      0.50251891	      0.66266748	      0.65502643	      0.68543414	      0.65659462	      0.65463685	      0.85150365	      0.82118853	      1.09643181	      0.81954406	      0.81188480	      1.14785287	      1.18512775	      0.97135725	      1.17208840	      1.02558640	      1.02975132	      0.75724620	      0.92835787	      0.70862756	      0.80887760	      0.89638731	      0.71433933	      0.70357778
    196.00000000	      0.78400000	      0.94975555	      1.12813978	      0.57646601	      0.90507231	      0.81903076	      0.66262237	      0.59428856	      0.48370987	      0.47444068	      0.95502161	      1.21106467	      0.91469501	      0.59428856	      0.50251891	      0.66266748	      0.65373459	      0.68543414	      0.65629247	      0.65411753	      0.84931119	      0.82048326	      1.10126071	      0.81908701	      0.81438142	      1.14905318	      1.18629710	      0.97149710	      1.17373750	      1.02578582	      1.03061462	      0.75465135	      0.92729200	      0.70720644	      0.80738038	      0.89681244	      0.71791788	      0.70696982
    197.00000000	      0.78800000	      0.94892343	      1.12881844	      0.57646601	      0.90629976	      0.82164013	      0.66655467	      0.59428856	      0.48430046	      0.47343650	      0.95254805	      1.21049978	      0.91332379	      0.59428856	      0.50251891	      0.66266748	      0.65241297	      0.68543414	      0.65602733	      0.65362666	      0.84709419	      0.81978323	      1.10610403	      0.81863799	      0.81693642	      1.15024230	      1.18745611	      0.97162319	      1.17543622	      1.02595972	      1.03146049	      0.75200561	      0.92615556	      0.70580398	      0.80589470	      0.89721195	      0.72151285	      0.71040157
    198.00000000	      0.79200000	      0.94808614	      1.12948631	      0.57646601	      0.90748373	      0.82426510	      0.67054852	      0.59428856	      0.48491053	      0.47240796	      0.95002742	      1.20989929	      0.91195602	      0.59428856	      0.50251891	      0.66266748	      0.65105959	      0.68543414	      0.65579405	      0.65315937	      0.84485289	      0.81909238	      1.11094301	      0.81819984	      0.81954194	      1.15141416	      1.18859788	      0.97173463	      1.17716840	      1.02610953	      1.03228719	      0.74932829	      0.92496083	      0.70441959	      0.80442139	      0.89757873	      0.72511885	      0.71386965
    199.00000000	      0.79600000	      0.94724716	      1.13013807	      0.57646601	      0.90861609	      0.82689751	      0.67459226	      0.59428856	      0.48553668	      0.47135421	      0.94746603	      1.20926331	      0.91059643	      0.59428856	      0.50251891	      0.66266748	      0.64967276	      0.68543414	      0.65558805	      0.65270978	      0.84258787	      0.81841438	      1.11575808	      0.81777534	      0.82218993	      1.15256270	      1.18971558	      0.97183040	      1.17891799	      1.02623660	      1.03309279	      0.74663843	      0.92372002	      0.70305329	      0.80296190	      0.89790617	      0.72873058	      0.71737047
    200.00000000	      0.80000000	      0.94641008	      1.13076851	      0.57646601	      0.90968881	      0.82952961	      0.67867462	      0.59428856	      0.48617533	      0.47027512	      0.94487007	      1.20859212	      0.90924936	      0.59428856	      0.50251891	      0.66266748	      0.64825183	      0.68543414	      0.65540252	      0.65227771	      0.84029994	      0.81775253	      1.12052886	      0.81736715	      0.82487226	      1.15368192	      1.19080253	      0.97190930	      1.18066926	      1.02634206	      1.03387508	      0.74395451	      0.92244504	      0.70170584	      0.80151832	      0.89818797	      0.73234289	      0.72090032
    201.00000000	      0.80400000	      0.94557854	      1.13137249	      0.57646601	      0.91069379	      0.83215396	      0.68278470	      0.59428856	      0.48682293	      0.46917111	      0.94224541	      1.20788625	      0.90791858	      0.59428856	      0.50251891	      0.66266748	      0.64679618	      0.68543414	      0.65523813	      0.65185846	      0.83799019	      0.81710980	      1.12523435	      0.81697791	      0.82758076	      1.15476593	      1.19185225	      0.97197008	      1.18240698	      1.02642670	      1.03463146	      0.74129403	      0.92114712	      0.70037883	      0.80009340	      0.89841810	      0.73595091	      0.72445531
    202.00000000	      0.80800000	      0.94475616	      1.13194496	      0.57646601	      0.91162277	      0.83476348	      0.68691187	      0.59428856	      0.48747649	      0.46804325	      0.93959736	      1.20714649	      0.90660703	      0.59428856	      0.50251891	      0.66266748	      0.64530649	      0.68543414	      0.65509169	      0.65144957	      0.83565995	      0.81648879	      1.12985301	      0.81661016	      0.83030732	      1.15580912	      1.19285860	      0.97201142	      1.18411668	      1.02649086	      1.03535891	      0.73867315	      0.91983640	      0.69907482	      0.79869070	      0.89859068	      0.73955004	      0.72803145
    203.00000000	      0.81200000	      0.94394649	      1.13248094	      0.57646601	      0.91246717	      0.83735133	      0.69104572	      0.59428856	      0.48813343	      0.46689323	      0.93693053	      1.20637396	      0.90531662	      0.59428856	      0.50251891	      0.66266748	      0.64378226	      0.68543414	      0.65495451	      0.65104946	      0.83331073	      0.81589167	      1.13436291	      0.81626640	      0.83304397	      1.15680614	      1.19381584	      0.97203196	      1.18578499	      1.02653420	      1.03605383	      0.73610633	      0.91852161	      0.69779746	      0.79731461	      0.89869989	      0.74313612	      0.73162464
    204.00000000	      0.81600000	      0.94315297	      1.13297554	      0.57646601	      0.91321797	      0.83991088	      0.69517593	      0.59428856	      0.48879158	      0.46572336	      0.93424859	      1.20557016	      0.90404798	      0.59428856	      0.50251891	      0.66266748	      0.64222690	      0.68543414	      0.65483063	      0.65065714	      0.83094420	      0.81532018	      1.13874184	      0.81594914	      0.83578291	      1.15775205	      1.19471871	      0.97203039	      1.18739976	      1.02655566	      1.03671200	      0.73360600	      0.91720966	      0.69655160	      0.79597042	      0.89873986	      0.74670549	      0.73523072
    205.00000000	      0.82000000	      0.94237888	      1.13342385	      0.57646601	      0.91386554	      0.84243564	      0.69929220	      0.59428856	      0.48944944	      0.46453654	      0.93155414	      1.20473698	      0.90280030	      0.59428856	      0.50251891	      0.66266748	      0.64064164	      0.68543414	      0.65471653	      0.65027224	      0.82856215	      0.81477562	      1.14296730	      0.81566083	      0.83851659	      1.15864235	      1.19556249	      0.97200543	      1.18895025	      1.02655331	      1.03732849	      0.73118249	      0.91590544	      0.69534337	      0.79466437	      0.89870461	      0.75025511	      0.73884552
    206.00000000	      0.82400000	      0.94162738	      1.13382100	      0.57646601	      0.91439950	      0.84491917	      0.70338409	      0.59428856	      0.49010632	      0.46333625	      0.92884853	      1.20387677	      0.90157117	      0.59428856	      0.50251891	      0.66266748	      0.63902949	      0.68543414	      0.65461113	      0.64989510	      0.82616643	      0.81425885	      1.14701651	      0.81540399	      0.84123772	      1.15947300	      1.19634302	      0.97195584	      1.19042710	      1.02652433	      1.03789764	      0.72884396	      0.91461171	      0.69418024	      0.79340369	      0.89858789	      0.75378265	      0.74246485
    207.00000000	      0.82800000	      0.94090143	      1.13416201	      0.57646601	      0.91480860	      0.84735503	      0.70744093	      0.59428856	      0.49076211	      0.46212633	      0.92613180	      1.20299231	      0.90035639	      0.59428856	      0.50251891	      0.66266748	      0.63739363	      0.68543414	      0.65451386	      0.64952668	      0.82375888	      0.81377030	      1.15086632	      0.81518121	      0.84393925	      1.16024042	      1.19705668	      0.97188043	      1.19182236	      1.02646491	      1.03841297	      0.72659647	      0.91332901	      0.69307102	      0.79219659	      0.89838311	      0.75728658	      0.74608462
    208.00000000	      0.83200000	      0.94020389	      1.13444178	      0.57646601	      0.91508059	      0.84973664	      0.71145163	      0.59428856	      0.49141743	      0.46091106	      0.92340255	      1.20208687	      0.89914992	      0.59428856	      0.50251891	      0.66266748	      0.63573793	      0.68543414	      0.65442441	      0.64916856	      0.82134135	      0.81330996	      1.15449314	      0.81499516	      0.84661442	      1.16094151	      1.19770040	      0.97177807	      1.19312937	      1.02637027	      1.03886721	      0.72444413	      0.91205571	      0.69202584	      0.79105226	      0.89808319	      0.76076625	      0.74970081
    209.00000000	      0.83600000	      0.93953745	      1.13465506	      0.57646601	      0.91520220	      0.85205726	      0.71540463	      0.59428856	      0.49207360	      0.45969481	      0.92065796	      1.20116418	      0.89794385	      0.59428856	      0.50251891	      0.66266748	      0.63406644	      0.68543414	      0.65434280	      0.64882269	      0.81891557	      0.81287745	      1.15787295	      0.81484864	      0.84925673	      1.16157365	      1.19827165	      0.97164769	      1.19434261	      1.02623473	      1.03925228	      0.72238928	      0.91078814	      0.69105609	      0.78998080	      0.89768054	      0.76422194	      0.75330953
    210.00000000	      0.84000000	      0.93890470	      1.13479637	      0.57646601	      0.91515909	      0.85430990	      0.71928771	      0.59428856	      0.49273273	      0.45848225	      0.91789375	      1.20022843	      0.89672840	      0.59428856	      0.50251891	      0.66266748	      0.63238353	      0.68543414	      0.65426916	      0.64849155	      0.81648321	      0.81247202	      1.16098132	      0.81474462	      0.85185991	      1.16213464	      1.19876837	      0.97148826	      1.19545757	      1.02605175	      1.03955942	      0.72043281	      0.90952085	      0.69017421	      0.78899306	      0.89716698	      0.76765492	      0.75690707
    211.00000000	      0.84400000	      0.93830814	      1.13486004	      0.57646601	      0.91493597	      0.85648727	      0.72308795	      0.59428856	      0.49339728	      0.45727769	      0.91510435	      1.19928421	      0.89549208	      0.59428856	      0.50251891	      0.66266748	      0.63069343	      0.68543414	      0.65420383	      0.64817785	      0.81404579	      0.81209261	      1.16379354	      0.81468620	      0.85441796	      1.16262274	      1.19918892	      0.97129883	      1.19647043	      1.02581409	      1.03977927	      0.71857440	      0.90824692	      0.68939343	      0.78810048	      0.89653372	      0.77106735	      0.76048988
    212.00000000	      0.84800000	      0.93775014	      1.13484017	      0.57646601	      0.91451669	      0.85858175	      0.72679162	      0.59428856	      0.49407011	      0.45608528	      0.91228296	      1.19833650	      0.89422185	      0.59428856	      0.50251891	      0.66266748	      0.62900031	      0.68543414	      0.65414699	      0.64788444	      0.81160470	      0.81173793	      1.16628493	      0.81467664	      0.85692507	      1.16303660	      1.19953207	      0.97107854	      1.19737793	      1.02551402	      1.03990209	      0.71681293	      0.90695837	      0.68872743	      0.78731475	      0.89577139	      0.77446231	      0.76405461
    213.00000000	      0.85200000	      0.93723299	      1.13473063	      0.57646601	      0.91388447	      0.86058539	      0.73038414	      0.59428856	      0.49475439	      0.45490837	      0.90942181	      1.19739054	      0.89290341	      0.59428856	      0.50251891	      0.66266748	      0.62730784	      0.68543414	      0.65409876	      0.64761427	      0.80916122	      0.81140655	      1.16843104	      0.81471931	      0.85937566	      1.16337524	      1.19979693	      0.97082664	      1.19817704	      1.02514351	      1.03991790	      0.71514677	      0.90564665	      0.68818997	      0.78664759	      0.89487009	      0.77784360	      0.76759809
    214.00000000	      0.85600000	      0.93675886	      1.13452518	      0.57646601	      0.91302212	      0.86248992	      0.73385009	      0.59428856	      0.49545329	      0.45375004	      0.90651232	      1.19645178	      0.89152147	      0.59428856	      0.50251891	      0.66266748	      0.62561906	      0.68543414	      0.65405911	      0.64737016	      0.80671649	      0.81109692	      1.17020808	      0.81481771	      0.86176436	      1.16363804	      1.19998285	      0.97054251	      1.19886483	      1.02469445	      1.03981678	      0.71357409	      0.90430303	      0.68779446	      0.78611038	      0.89381945	      0.78121574	      0.77111735
    215.00000000	      0.86000000	      0.93632986	      1.13421744	      0.57646601	      0.91191232	      0.86428681	      0.73717331	      0.59428856	      0.49616984	      0.45261247	      0.90354533	      1.19552575	      0.89006014	      0.59428856	      0.50251891	      0.66266748	      0.62393648	      0.68543414	      0.65402762	      0.64715475	      0.80427154	      0.81080748	      1.17159331	      0.81497539	      0.86408600	      1.16382467	      1.20008942	      0.97022569	      1.19943826	      1.02415893	      1.03958905	      0.71209318	      0.90291913	      0.68755355	      0.78571385	      0.89260878	      0.78458370	      0.77460959
    216.00000000	      0.86400000	      0.93594792	      1.13380106	      0.57646601	      0.91053793	      0.86596732	      0.74033697	      0.59428856	      0.49690681	      0.45149691	      0.90051141	      1.19461795	      0.88850329	      0.59428856	      0.50251891	      0.66266748	      0.62226139	      0.68543414	      0.65400369	      0.64697026	      0.80182733	      0.81053672	      1.17256551	      0.81519594	      0.86633566	      1.16393509	      1.20011640	      0.96987587	      1.19989410	      1.02352944	      1.03922557	      0.71070261	      0.90148728	      0.68747873	      0.78546775	      0.89122719	      0.78795287	      0.77807218
    217.00000000	      0.86800000	      0.93561489	      1.13326973	      0.57646601	      0.90888237	      0.86752268	      0.74332380	      0.59428856	      0.49766655	      0.45040381	      0.89740109	      1.19373370	      0.88683493	      0.59428856	      0.50251891	      0.66266748	      0.62059440	      0.68543414	      0.65398822	      0.64681877	      0.79938473	      0.81028325	      1.17310540	      0.81548291	      0.86850861	      1.16396949	      1.20006362	      0.96949290	      1.20022886	      1.02279913	      1.03871793	      0.70940149	      0.90000093	      0.68757992	      0.78538052	      0.88966383	      0.79132876	      0.78150268
    218.00000000	      0.87200000	      0.93533245	      1.13261736	      0.57646601	      0.90692994	      0.86894413	      0.74611633	      0.59428856	      0.49845083	      0.44933271	      0.89420510	      1.19287802	      0.88503970	      0.59428856	      0.50251891	      0.66266748	      0.61893504	      0.68543414	      0.65397599	      0.64670173	      0.79694458	      0.81004585	      1.17319617	      0.81583977	      0.87060043	      1.16392825	      1.19993101	      0.96907683	      1.20043881	      1.02196201	      1.03805873	      0.70818953	      0.89845494	      0.68786512	      0.78545909	      0.88790806	      0.79471692	      0.78489878
    219.00000000	      0.87600000	      0.93510210	      1.13183822	      0.57646601	      0.90466601	      0.87022310	      0.74869720	      0.59428856	      0.49926086	      0.44828233	      0.89091466	      1.19205545	      0.88310323	      0.59428856	      0.50251891	      0.66266748	      0.61728191	      0.68543414	      0.65396758	      0.64662026	      0.79450773	      0.80982350	      1.17282390	      0.81626986	      0.87260698	      1.16381191	      1.19971848	      0.96862787	      1.20052005	      1.02101310	      1.03724172	      0.70706709	      0.89684579	      0.68834017	      0.78570856	      0.88594970	      0.79812272	      0.78825836
    220.00000000	      0.88000000	      0.93492512	      1.13092699	      0.57646601	      0.90207812	      0.87135164	      0.75104952	      0.59428856	      0.50009707	      0.44725068	      0.88752174	      1.19126993	      0.88101259	      0.59428856	      0.50251891	      0.66266748	      0.61563269	      0.68543414	      0.65396080	      0.64657497	      0.79207501	      0.80961545	      1.17197795	      0.81677628	      0.87452448	      1.16362109	      1.19942592	      0.96814641	      1.20046868	      1.01994864	      1.03626206	      0.70603517	      0.89517173	      0.68900855	      0.78613213	      0.88377929	      0.80155116	      0.79157943
    221.00000000	      0.88400000	      0.93480260	      1.12987902	      0.57646601	      0.89915516	      0.87232221	      0.75315730	      0.59428856	      0.50095936	      0.44623524	      0.88401925	      1.19052464	      0.87875666	      0.59428856	      0.50251891	      0.66266748	      0.61398462	      0.68543414	      0.65395368	      0.64656615	      0.78964729	      0.80942122	      1.17065137	      0.81736187	      0.87634954	      1.16335647	      1.19905316	      0.96763296	      1.20028098	      1.01876609	      1.03511637	      0.70509529	      0.89343274	      0.68987121	      0.78673091	      0.88138830	      0.80500671	      0.79486016
    222.00000000	      0.88800000	      0.93473530	      1.12869039	      0.57646601	      0.89588841	      0.87312820	      0.75500591	      0.59428856	      0.50184693	      0.44523316	      0.88040125	      1.18982187	      0.87632651	      0.59428856	      0.50251891	      0.66266748	      0.61233437	      0.68543414	      0.65394446	      0.64659372	      0.78722551	      0.80924063	      1.16884116	      0.81802911	      0.87807921	      1.16301875	      1.19859995	      0.96708820	      1.19995373	      1.01746423	      1.03380286	      0.70424929	      0.89163048	      0.69092665	      0.78750399	      0.87876947	      0.80849319	      0.79809888
    223.00000000	      0.89200000	      0.93472371	      1.12735810	      0.57646601	      0.89227169	      0.87376408	      0.75658253	      0.59428856	      0.50275874	      0.44424145	      0.87666317	      1.18916291	      0.87371571	      0.59428856	      0.50251891	      0.66266748	      0.61067830	      0.68543414	      0.65393067	      0.64665738	      0.78481063	      0.80907380	      1.16654854	      0.81878007	      0.87971109	      1.16260861	      1.19806594	      0.96651289	      1.19948446	      1.01604319	      1.03232135	      0.70349912	      0.88976804	      0.69217091	      0.78844840	      0.87591699	      0.81201356	      0.80129408
    224.00000000	      0.89600000	      0.93476796	      1.12588023	      0.57646601	      0.88830163	      0.87422562	      0.75787670	      0.59428856	      0.50369301	      0.44401000	      0.87280204	      1.18854795	      0.87092066	      0.59428856	      0.50251891	      0.66266748	      0.60901327	      0.68543414	      0.65391095	      0.64675837	      0.78240374	      0.80892113	      1.16377917	      0.81961629	      0.88124334	      1.16212668	      1.19745074	      0.96590794	      1.19887183	      1.01450438	      1.03067339	      0.70284665	      0.88784981	      0.69359770	      0.78955920	      0.87282690	      0.81556983	      0.80444441
    225.00000000	      0.90000000	      0.93486780	      1.12425612	      0.57646601	      0.88397802	      0.87451015	      0.75888072	      0.59428856	      0.50464791	      0.44401000	      0.86881665	      1.18797607	      0.86794088	      0.59428856	      0.50251891	      0.66266748	      0.60733633	      0.68543414	      0.65388355	      0.64689055	      0.78000601	      0.80878330	      1.16054335	      0.82053872	      0.88267478	      1.16157356	      1.19675391	      0.96527433	      1.19811585	      1.01285058	      1.02886225	      0.70229341	      0.88588132	      0.69519849	      0.79082951	      0.86949734	      0.81916289	      0.80754869
    226.00000000	      0.90400000	      0.93502255	      1.12248651	      0.57646601	      0.87930414	      0.87461677	      0.75959012	      0.59428856	      0.50562129	      0.44401000	      0.86470782	      1.18744518	      0.86477925	      0.59428856	      0.50251891	      0.66266748	      0.60564489	      0.68543414	      0.65384750	      0.64705861	      0.77761871	      0.80866125	      1.15685617	      0.82154760	      0.88400492	      1.16094986	      1.19597507	      0.96461317	      1.19721811	      1.01108594	      1.02689302	      0.70184046	      0.88386906	      0.69696261	      0.79225062	      0.86592887	      0.82279242	      0.81060595
    227.00000000	      0.90800000	      0.93523109	      1.12057370	      0.57646601	      0.87428707	      0.87454647	      0.76000400	      0.59428856	      0.50661092	      0.44401000	      0.86047861	      1.18695205	      0.86144224	      0.59428856	      0.50251891	      0.66266748	      0.60393746	      0.68543414	      0.65380223	      0.64725974	      0.77524327	      0.80855616	      1.15273765	      0.82264237	      0.88523407	      1.16025621	      1.19511392	      0.96392570	      1.19618193	      1.00921594	      1.02477260	      0.70148824	      0.88182035	      0.69887736	      0.79381201	      0.86212475	      0.82645677	      0.81361538
    228.00000000	      0.91200000	      0.93549178	      1.11852166	      0.57646601	      0.86893787	      0.87430238	      0.76012535	      0.59428856	      0.50761432	      0.44401000	      0.85613451	      1.18649239	      0.85794003	      0.59428856	      0.50274879	      0.66266748	      0.60221314	      0.68543414	      0.65374737	      0.64749455	      0.77288125	      0.80846944	      1.14821277	      0.82382156	      0.88636333	      1.15949335	      1.19417041	      0.96321334	      1.19501241	      1.00724745	      1.02250978	      0.70123643	      0.87974331	      0.70092817	      0.79550145	      0.85809115	      0.83015283	      0.81657639
    229.00000000	      0.91600000	      0.93580248	      1.11633610	      0.57646601	      0.86327183	      0.87388977	      0.75996122	      0.59428856	      0.50862899	      0.44401000	      0.85168359	      1.18606094	      0.85428660	      0.59428856	      0.50311102	      0.66266748	      0.60047217	      0.68543414	      0.65368325	      0.64775819	      0.77053442	      0.80840269	      1.14331136	      0.82508274	      0.88739468	      1.15866216	      1.19314476	      0.96247773	      1.19371643	      1.00518868	      1.02011520	      0.70108393	      0.87764669	      0.70309868	      0.79730510	      0.85383727	      0.83387599	      0.81948857
    230.00000000	      0.92000000	      0.93616049	      1.11402450	      0.57646601	      0.85730850	      0.87331618	      0.75952282	      0.59428856	      0.50965230	      0.44401000	      0.84713667	      1.18565160	      0.85049968	      0.59428856	      0.50349559	      0.66266748	      0.59871585	      0.68543414	      0.65361076	      0.64805090	      0.76820468	      0.80835772	      1.13806805	      0.82642244	      0.88833096	      1.15776381	      1.19203763	      0.96172078	      1.19230248	      1.00304919	      1.01760133	      0.70102880	      0.87553994	      0.70537091	      0.79920756	      0.84937541	      0.83762011	      0.82235172
    231.00000000	      0.92400000	      0.93656253	      1.11159612	      0.57646601	      0.85107150	      0.87259132	      0.75882543	      0.59428856	      0.51068157	      0.44401000	      0.84250730	      1.18525764	      0.84660065	      0.59428856	      0.50390164	      0.66266748	      0.59694636	      0.68543414	      0.65353153	      0.64837102	      0.76589414	      0.80833649	      1.13252195	      0.82783608	      0.88917589	      1.15679977	      1.19085018	      0.96094474	      1.19078045	      1.00083982	      1.01498244	      0.70106832	      0.87343309	      0.70772538	      0.80119202	      0.84472095	      0.84137747	      0.82516585
    232.00000000	      0.92800000	      0.93700478	      1.10906184	      0.57646601	      0.84458904	      0.87172720	      0.75788820	      0.59428856	      0.51171401	      0.44401000	      0.83781178	      1.18487186	      0.84261425	      0.59428856	      0.50432817	      0.66266748	      0.59516687	      0.68543414	      0.65344672	      0.64871587	      0.76360511	      0.80834109	      1.12671617	      0.82931803	      0.88993407	      1.15577193	      1.18958416	      0.96015227	      1.18916131	      0.99857257	      1.01227440	      0.70119903	      0.87133679	      0.71014133	      0.80324039	      0.83989213	      0.84513889	      0.82793116
    233.00000000	      0.93200000	      0.93748288	      1.10643405	      0.57646601	      0.83789238	      0.87073760	      0.75673377	      0.59428856	      0.51274683	      0.44401000	      0.83306889	      1.18448687	      0.83856805	      0.59428856	      0.50477405	      0.66266748	      0.59338144	      0.68543414	      0.65335891	      0.64908316	      0.76134003	      0.80837373	      1.12069719	      0.83086164	      0.89061087	      1.15468266	      1.18824201	      0.95934644	      1.18745673	      0.99626049	      1.00949450	      0.70141679	      0.86926216	      0.71259701	      0.80533357	      0.83490973	      0.84889388	      0.83064804
    234.00000000	      0.93600000	      0.93799197	      1.10372631	      0.57646601	      0.83101594	      0.86963795	      0.75538765	      0.59428856	      0.51377716	      0.44401000	      0.82829953	      1.18409534	      0.83449180	      0.59428856	      0.50523806	      0.66266748	      0.59159498	      0.68543414	      0.65327067	      0.64946950	      0.75910147	      0.80843664	      1.11451391	      0.83245934	      0.89121240	      1.15353487	      1.18682689	      0.95853073	      1.18567869	      0.99391734	      1.00666108	      0.70171688	      0.86722060	      0.71507012	      0.80745176	      0.82979654	      0.85263081	      0.83331708
    235.00000000	      0.94000000	      0.93852681	      1.10095307	      0.57646601	      0.82399623	      0.86844493	      0.75387749	      0.59428856	      0.51480226	      0.44401000	      0.82352609	      1.18369029	      0.83041647	      0.59428856	      0.50571891	      0.66266748	      0.58981266	      0.68543414	      0.65318457	      0.64987166	      0.75689204	      0.80853202	      1.10821650	      0.83410282	      0.89174531	      1.15233199	      1.18534267	      0.95770907	      1.18383915	      0.99155728	      1.00379308	      0.70209405	      0.86522348	      0.71753828	      0.80957496	      0.82457680	      0.85633737	      0.83593897
    236.00000000	      0.94400000	      0.93908191	      1.09812923	      0.57646601	      0.81687085	      0.86717593	      0.75223216	      0.59428856	      0.51581958	      0.44401000	      0.81877173	      1.18326536	      0.82637315	      0.59428856	      0.50621528	      0.66266748	      0.58804053	      0.68543414	      0.65310348	      0.65028593	      0.75471434	      0.80866187	      1.10185510	      0.83578328	      0.89221671	      1.15107806	      1.18379398	      0.95688564	      1.18194972	      0.98919449	      1.00090954	      0.70254258	      0.86328179	      0.71997970	      0.81168353	      0.81927549	      0.86000091	      0.83851456
    237.00000000	      0.94800000	      0.93965163	      1.09526977	      0.57646601	      0.80967746	      0.86584853	      0.75048084	      0.59428856	      0.51682679	      0.44401000	      0.81405947	      1.18281507	      0.82239184	      0.59428856	      0.50672583	      0.66266748	      0.58628446	      0.68543414	      0.65303015	      0.65070843	      0.75257081	      0.80882789	      1.09547845	      0.83749163	      0.89263392	      1.14977767	      1.18218619	      0.95606487	      1.18002148	      0.98684266	      0.99802900	      0.70305633	      0.86140572	      0.72237384	      0.81375870	      0.81391769	      0.86360902	      0.84104475
    238.00000000	      0.95200000	      0.94023035	      1.09238939	      0.57646601	      0.80245270	      0.86447992	      0.74865217	      0.59428856	      0.51782188	      0.44401000	      0.80941142	      1.18233498	      0.81850045	      0.59428856	      0.50724929	      0.66266748	      0.58455034	      0.68543414	      0.65296686	      0.65113503	      0.75046367	      0.80903132	      1.08913278	      0.83921873	      0.89300437	      1.14843597	      1.18052535	      0.95525120	      1.17806482	      0.98451473	      0.99516911	      0.70362881	      0.85960428	      0.72470191	      0.81578317	      0.80852799	      0.86714997	      0.84353049
    239.00000000	      0.95600000	      0.94081262	      1.08950226	      0.57646601	      0.79523215	      0.86308682	      0.74677346	      0.59428856	      0.51880320	      0.44401000	      0.80484805	      1.18182182	      0.81472392	      0.59428856	      0.50778442	      0.66266748	      0.58284473	      0.68543414	      0.65291570	      0.65156145	      0.74839484	      0.80927285	      1.08286090	      0.84095560	      0.89333540	      1.14705858	      1.17881815	      0.95444901	      1.17608943	      0.98222252	      0.99234615	      0.70425318	      0.85788504	      0.72694732	      0.81774144	      0.80313003	      0.87061303	      0.84597274
    240.00000000	      0.96000000	      0.94139321	      1.08662175	      0.57646601	      0.78804864	      0.86168462	      0.74487017	      0.59428856	      0.51976944	      0.44401000	      0.80038770	      1.18127348	      0.81108370	      0.59428856	      0.50833002	      0.66266748	      0.58116968	      0.68543414	      0.65287814	      0.65198378	      0.74636588	      0.80955255	      1.07670164	      0.84269360	      0.89363415	      1.14565156	      1.17707178	      0.95366248	      1.17410429	      0.97997656	      0.98957485	      0.70492235	      0.85625394	      0.72909594	      0.81962007	      0.79774614	      0.87398880	      0.84837239
    241.00000000	      0.96400000	      0.94196722	      1.08376026	      0.57646601	      0.78093254	      0.86028750	      0.74296547	      0.59428856	      0.52071966	      0.44401000	      0.79604621	      1.18068895	      0.80759739	      0.59428856	      0.50888497	      0.66266748	      0.57953275	      0.68543414	      0.65285528	      0.65239761	      0.74437800	      0.80986989	      1.07068942	      0.84442454	      0.89390742	      1.14422127	      1.17529384	      0.95289550	      1.17211770	      0.97778595	      0.98686813	      0.70562894	      0.85471518	      0.73113620	      0.82140783	      0.79239701	      0.87726936	      0.85073025
    242.00000000	      0.96800000	      0.94253014	      1.08092915	      0.57646601	      0.77391124	      0.85890812	      0.74107988	      0.59428856	      0.52165325	      0.44401000	      0.79183663	      1.18006825	      0.80427856	      0.59428856	      0.50944821	      0.66266748	      0.57793666	      0.68543414	      0.65284697	      0.65279921	      0.74243202	      0.81022372	      1.06485411	      0.84614083	      0.89416159	      1.14277425	      1.17349219	      0.95215157	      1.17013732	      0.97565830	      0.98423708	      0.70636545	      0.85327118	      0.73305913	      0.82309576	      0.78710154	      0.88044834	      0.85304698
    243.00000000	      0.97200000	      0.94307788	      1.07813859	      0.57646601	      0.76700901	      0.85755753	      0.73923118	      0.59428856	      0.52256991	      0.44401000	      0.78776920	      1.17941228	      0.80113688	      0.59428856	      0.51001875	      0.66266748	      0.57638446	      0.68543414	      0.65285315	      0.65318508	      0.74052838	      0.81061232	      1.05922105	      0.84783553	      0.89440252	      1.14131716	      1.17167478	      0.95143377	      1.16817027	      0.97359971	      0.98169086	      0.70712419	      0.85192265	      0.73485829	      0.82467709	      0.78187671	      0.88352095	      0.85532308
    244.00000000	      0.97600000	      0.94360682	      1.07539760	      0.57646601	      0.76024695	      0.85624513	      0.73743430	      0.59428856	      0.52346959	      0.44401000	      0.78385130	      1.17872274	      0.79817817	      0.59428856	      0.51059559	      0.66266748	      0.57487842	      0.68543414	      0.65287290	      0.65355160	      0.73866722	      0.81103344	      1.05381116	      0.84950240	      0.89463554	      1.13985661	      1.16984960	      0.95074471	      1.16622318	      0.97161483	      0.97923683	      0.70789742	      0.85066866	      0.73652960	      0.82614719	      0.77673754	      0.88648392	      0.85755887
    245.00000000	      0.98000000	      0.94411378	      1.07271405	      0.57646601	      0.75364302	      0.85497869	      0.73570143	      0.59428856	      0.52435244	      0.44401000	      0.78008759	      1.17800193	      0.79540478	      0.59428856	      0.51117783	      0.66266748	      0.57342001	      0.68543414	      0.65290503	      0.65389590	      0.73684836	      0.81148439	      1.04864118	      0.85113596	      0.89486538	      1.13839913	      1.16802450	      0.95008649	      1.16430227	      0.96970694	      0.97688055	      0.70867742	      0.84950680	      0.73807118	      0.82750338	      0.77169713	      0.88933541	      0.85975445
    246.00000000	      0.98400000	      0.94459606	      1.07009465	      0.57646601	      0.74721199	      0.85376432	      0.73404204	      0.59428856	      0.52521880	      0.44401000	      0.77648019	      1.17725267	      0.79281582	      0.59428856	      0.51176454	      0.66266748	      0.57201000	      0.68543414	      0.65294761	      0.65421549	      0.73507138	      0.81196210	      1.04372395	      0.85273144	      0.89509620	      1.13695103	      1.16620711	      0.94946076	      1.16241338	      0.96787805	      0.97462599	      0.70945651	      0.84843335	      0.73948312	      0.82874476	      0.76676670	      0.89207489	      0.86190973
    247.00000000	      0.98800000	      0.94505142	      1.06754502	      0.57646601	      0.74096626	      0.85260684	      0.73246312	      0.59428856	      0.52606909	      0.44401000	      0.77302886	      1.17647813	      0.79040768	      0.59428856	      0.51235479	      0.66266748	      0.57064834	      0.68543414	      0.65299862	      0.65450795	      0.73333567	      0.81246321	      1.03906873	      0.85428481	      0.89533159	      1.13551836	      1.16440473	      0.94886864	      1.16056198	      0.96612904	      0.97247560	      0.71022722	      0.84744349	      0.74076718	      0.82987201	      0.76195563	      0.89470297	      0.86402439
    248.00000000	      0.99200000	      0.94547807	      1.06506973	      0.57646601	      0.73491490	      0.85150943	      0.73096935	      0.59428856	      0.52690385	      0.44401000	      0.76973134	      1.17568173	      0.78817433	      0.59428856	      0.51294770	      0.66266748	      0.56933558	      0.68543414	      0.65305577	      0.65477163	      0.73164046	      0.81298419	      1.03468152	      0.85579277	      0.89557454	      1.13410678	      1.16262422	      0.94831085	      1.15875317	      0.96445978	      0.97043048	      0.71098232	      0.84653152	      0.74192657	      0.83088714	      0.75727154	      0.89722124	      0.86609793
    249.00000000	      0.99600000	      0.94587461	      1.06267231	      0.57646601	      0.72906464	      0.85047413	      0.72956331	      0.59428856	      0.52772374	      0.44401000	      0.76658358	      1.17486703	      0.78610785	      0.59428856	      0.51354233	      0.66266748	      0.56806852	      0.68543414	      0.65311670	      0.65500525	      0.72998492	      0.81352139	      1.03056543	      0.85725270	      0.89582755	      1.13272154	      1.16087196	      0.94778767	      1.15699162	      0.96286926	      0.96849057	      0.71171495	      0.84569108	      0.74296569	      0.83179328	      0.75272038	      0.89963207	      0.86812967
    250.00000000	      1.00000000	      0.94624006	      1.06035540	      0.57646601	      0.72341990	      0.84950181	      0.72824579	      0.59428856	      0.52852921	      0.44401000	      0.76358011	      1.17403761	      0.78419881	      0.59428856	      0.51413778	      0.66266748	      0.56684652	      0.68543414	      0.65317917	      0.65520795	      0.72836814	      0.81407116	      1.02672104	      0.85866263	      0.89609262	      1.13136745	      1.15915375	      0.94729904	      1.15528161	      0.96135579	      0.96665482	      0.71241869	      0.84491540	      0.74388980	      0.83259444	      0.74830658	      0.90193848	      0.87011878
    251.00000000	      1.00400000	      0.94657375	      1.05812080	      0.57646601	      0.71798308	      0.84859243	      0.72701607	      0.59428856	      0.52932087	      0.44401000	      0.76071432	      1.17319701	      0.78243673	      0.59428856	      0.51473338	      0.66266748	      0.56566753	      0.68543414	      0.65324056	      0.65537945	      0.72678921	      0.81462989	      1.02314678	      0.86002115	      0.89637131	      1.13004881	      1.15747485	      0.94684455	      1.15362689	      0.95991711	      0.96492136	      0.71308770	      0.84419755	      0.74470479	      0.83329526	      0.74403318	      0.90414394	      0.87206433
    252.00000000	      1.00800000	      0.94687537	      1.05596956	      0.57646601	      0.71275486	      0.84774514	      0.72587218	      0.59428856	      0.53009919	      0.44401000	      0.75797877	      1.17234865	      0.78081049	      0.59428856	      0.51532760	      0.66266748	      0.56452911	      0.68543414	      0.65329887	      0.65551940	      0.72524726	      0.81519413	      1.01983929	      0.86132738	      0.89666485	      1.12876942	      1.15583988	      0.94642354	      1.15203068	      0.95855061	      0.96328773	      0.71371676	      0.84353068	      0.74541692	      0.83390079	      0.73990197	      0.90625219	      0.87396530
    253.00000000	      1.01200000	      0.94714484	      1.05390206	      0.57646601	      0.70773439	      0.84695848	      0.72481119	      0.59428856	      0.53086455	      0.44401000	      0.75536549	      1.17149577	      0.77930865	      0.59428856	      0.51591973	      0.66266748	      0.56342853	      0.68543414	      0.65335228	      0.65562829	      0.72374143	      0.81576058	      1.01679373	      0.86258092	      0.89697414	      1.12753258	      1.15425283	      0.94603514	      1.15049555	      0.95725340	      0.96175098	      0.71430141	      0.84290821	      0.74603255	      0.83441629	      0.73591361	      0.90826715	      0.87582064
    254.00000000	      1.01600000	      0.94738236	      1.05191806	      0.57646601	      0.70291947	      0.84623047	      0.72382944	      0.59428856	      0.53161718	      0.44401000	      0.75286621	      1.17064135	      0.77791978	      0.59428856	      0.51650887	      0.66266748	      0.56236296	      0.68543414	      0.65339902	      0.65570680	      0.72227094	      0.81632622	      1.01400402	      0.86378175	      0.89729984	      1.12634102	      1.15271704	      0.94567830	      1.14902335	      0.95602248	      0.96030787	      0.71483801	      0.84232407	      0.74655797	      0.83484702	      0.73206769	      0.91019274	      0.87762931
    255.00000000	      1.02000000	      0.94758832	      1.05001671	      0.57646601	      0.69830655	      0.84555872	      0.72292267	      0.59428856	      0.53235722	      0.44401000	      0.75047254	      1.16978809	      0.77663274	      0.59428856	      0.51709380	      0.66266748	      0.56132896	      0.68543414	      0.65343790	      0.65575593	      0.72083510	      0.81688835	      1.01146308	      0.86493029	      0.89764239	      1.12519694	      1.15123517	      0.94535184	      1.14761514	      0.95485480	      0.95895492	      0.71532380	      0.84177277	      0.74699922	      0.83519813	      0.72836277	      0.91203283	      0.87939030
    256.00000000	      1.02400000	      0.94776328	      1.04819658	      0.57646601	      0.69389142	      0.84494069	      0.72208625	      0.59428856	      0.53308475	      0.44401000	      0.74817611	      1.16893835	      0.77543683	      0.59428856	      0.51767357	      0.66266748	      0.56032345	      0.68543414	      0.65346803	      0.65577710	      0.71943324	      0.81744462	      1.00916296	      0.86602731	      0.89800206	      1.12410194	      1.14980915	      0.94505449	      1.14627108	      0.95374731	      0.95768849	      0.71575693	      0.84124958	      0.74736196	      0.83547450	      0.72479638	      0.91379113	      0.88110271
    257.00000000	      1.02800000	      0.94790799	      1.04645566	      0.57646601	      0.68966820	      0.84437343	      0.72131523	      0.59428856	      0.53379978	      0.44401000	      0.74596872	      1.16809413	      0.77432192	      0.59428856	      0.51824729	      0.66266748	      0.55934321	      0.68543414	      0.65348905	      0.65577183	      0.71806478	      0.81799308	      1.00709491	      0.86707393	      0.89837893	      1.12305703	      1.14844017	      0.94478495	      1.14499038	      0.95269701	      0.95650487	      0.71613656	      0.84075053	      0.74765139	      0.83568068	      0.72136497	      0.91547115	      0.88276572
    258.00000000	      1.03200000	      0.94802332	      1.04479132	      0.57646601	      0.68563000	      0.84385383	      0.72060436	      0.59428856	      0.53450241	      0.44401000	      0.74384231	      1.16725703	      0.77327855	      0.59428856	      0.51881416	      0.66266748	      0.55838508	      0.68543414	      0.65350100	      0.65574217	      0.71672919	      0.81853222	      1.00524950	      0.86807169	      0.89877297	      1.12206260	      1.14712864	      0.94454186	      1.14377127	      0.95170092	      0.95540021	      0.71646275	      0.84027244	      0.74787221	      0.83582085	      0.71806388	      0.91707622	      0.88437868
    259.00000000	      1.03600000	      0.94811029	      1.04320029	      0.57646601	      0.68176868	      0.84337859	      0.71994821	      0.59428856	      0.53519280	      0.44401000	      0.74178904	      1.16642827	      0.77229791	      0.59428856	      0.51937356	      0.66266748	      0.55744607	      0.68543414	      0.65350445	      0.65569045	      0.71542596	      0.81906099	      1.00361658	      0.86902248	      0.89918395	      1.12111839	      1.14587417	      0.94432388	      1.14261099	      0.95075610	      0.95437056	      0.71673654	      0.83981291	      0.74802861	      0.83589880	      0.71488728	      0.91860946	      0.88594108
    260.00000000	      1.04000000	      0.94817003	      1.04167869	      0.57646601	      0.67807485	      0.84294425	      0.71934115	      0.59428856	      0.53587130	      0.44401000	      0.73980125	      1.16560866	      0.77137185	      0.59428856	      0.51992510	      0.66266748	      0.55652338	      0.68543414	      0.65350042	      0.65561927	      0.71415459	      0.81957879	      1.00218535	      0.86992858	      0.89961153	      1.12022354	      1.14467559	      0.94412966	      1.14150581	      0.94985959	      0.95341189	      0.71695987	      0.83937030	      0.74812428	      0.83591794	      0.71182818	      0.92007378	      0.88745262
    261.00000000	      1.04400000	      0.94820378	      1.04022207	      0.57646601	      0.67453799	      0.84254720	      0.71877745	      0.59428856	      0.53653842	      0.44401000	      0.73787152	      1.16479863	      0.77049288	      0.59428856	      0.52046864	      0.66266748	      0.55561438	      0.68543414	      0.65349041	      0.65553156	      0.71291459	      0.82008546	      1.00094445	      0.87079261	      0.90005524	      1.11937657	      1.14353099	      0.94395785	      1.14045109	      0.94900849	      0.95252004	      0.71713551	      0.83894365	      0.74816242	      0.83588126	      0.70887854	      0.92147194	      0.88891322
    262.00000000	      1.04800000	      0.94821288	      1.03882543	      0.57646601	      0.67114655	      0.84218378	      0.71825132	      0.59428856	      0.53719488	      0.44401000	      0.73599262	      1.16399823	      0.76965417	      0.59428856	      0.52100429	      0.66266748	      0.55471689	      0.68543414	      0.65347643	      0.65543046	      0.71170542	      0.82058121	      0.99988204	      0.87161753	      0.90051451	      1.11857549	      1.14243777	      0.94380713	      1.13944136	      0.94819990	      0.95169085	      0.71726705	      0.83853270	      0.74814574	      0.83579141	      0.70602934	      0.92280657	      0.89032297
    263.00000000	      1.05200000	      0.94819873	      1.03748337	      0.57646601	      0.66788815	      0.84185026	      0.71775703	      0.59428856	      0.53784153	      0.44401000	      0.73415762	      1.16320719	      0.76884948	      0.59428856	      0.52153242	      0.66266748	      0.55382876	      0.68543414	      0.65346048	      0.65531943	      0.71052654	      0.82106666	      0.99898589	      0.87240652	      0.90098870	      1.11781780	      1.14139272	      0.94367620	      1.13847039	      0.94743100	      0.95092010	      0.71735876	      0.83813782	      0.74807651	      0.83565065	      0.70327076	      0.92408014	      0.89168225
    264.00000000	      1.05600000	      0.94816281	      1.03619010	      0.57646601	      0.66474972	      0.84154294	      0.71728893	      0.59428856	      0.53847950	      0.44401000	      0.73235983	      1.16242491	      0.76807323	      0.59428856	      0.52205360	      0.66266748	      0.55294813	      0.68543414	      0.65344522	      0.65520159	      0.70937732	      0.82154271	      0.99824355	      0.87316302	      0.90147711	      1.11710060	      1.14039211	      0.94356378	      1.13753136	      0.94669903	      0.95020359	      0.71741552	      0.83775996	      0.74795659	      0.83546092	      0.70059236	      0.92529503	      0.89299162
    265.00000000	      1.06000000	      0.94810662	      1.03493959	      0.57646601	      0.66171773	      0.84125817	      0.71684157	      0.59428856	      0.53910996	      0.44401000	      0.73059286	      1.16165051	      0.76732038	      0.59428856	      0.52256871	      0.66266748	      0.55207365	      0.68543414	      0.65343337	      0.65508065	      0.70825712	      0.82201053	      0.99764240	      0.87389060	      0.90197898	      1.11642061	      1.13943175	      0.94346860	      1.13661693	      0.94600131	      0.94953717	      0.71744273	      0.83740056	      0.74778744	      0.83522384	      0.69798317	      0.92645354	      0.89425191
    266.00000000	      1.06400000	      0.94803171	      1.03372562	      0.57646601	      0.65877831	      0.84099235	      0.71640969	      0.59428856	      0.53973423	      0.44401000	      0.72885065	      1.16088291	      0.76658646	      0.59428856	      0.52307886	      0.66266748	      0.55120330	      0.68543414	      0.65342788	      0.65496011	      0.70716519	      0.82247154	      0.99716980	      0.87459294	      0.90249355	      1.11577431	      1.13850712	      0.94338943	      1.13571939	      0.94533528	      0.94891676	      0.71744616	      0.83706149	      0.74757021	      0.83494077	      0.69543197	      0.92755791	      0.89546413
    267.00000000	      1.06800000	      0.94793963	      1.03254188	      0.57646601	      0.65591747	      0.84074201	      0.71598825	      0.59428856	      0.54035381	      0.44401000	      0.72712743	      1.16012080	      0.76586749	      0.59428856	      0.52358500	      0.66266748	      0.55033614	      0.68543414	      0.65343161	      0.65484347	      0.70610076	      0.82292728	      0.99681316	      0.87527381	      0.90302000	      1.11515792	      1.13761344	      0.94332507	      1.13483086	      0.94469843	      0.94833834	      0.71743185	      0.83674493	      0.74730581	      0.83461286	      0.69292736	      0.92861034	      0.89662952
    268.00000000	      1.07200000	      0.94783194	      1.03138201	      0.57646601	      0.65312117	      0.84050378	      0.71557248	      0.59428856	      0.54097007	      0.44401000	      0.72541777	      1.15936276	      0.76515995	      0.59428856	      0.52408858	      0.66266748	      0.54947112	      0.68543414	      0.65344760	      0.65473412	      0.70506298	      0.82337948	      0.99656002	      0.87593697	      0.90355750	      1.11456753	      1.13674574	      0.94327436	      1.13394338	      0.94408834	      0.94779797	      0.71740598	      0.83645324	      0.74699497	      0.83424114	      0.69045791	      0.92961302	      0.89774950
    269.00000000	      1.07600000	      0.94771019	      1.03023972	      0.57646601	      0.65037547	      0.84027437	      0.71515778	      0.59428856	      0.54158465	      0.44401000	      0.72371654	      1.15860725	      0.76446066	      0.59428856	      0.52459110	      0.66266748	      0.54860740	      0.68543414	      0.65347877	      0.65463534	      0.70405093	      0.82382989	      0.99639811	      0.87658621	      0.90410517	      1.11399913	      1.13589893	      0.94323616	      1.13304907	      0.94350263	      0.94729179	      0.71737471	      0.83618886	      0.74663834	      0.83382652	      0.68801230	      0.93056815	      0.89882566
    270.00000000	      1.08000000	      0.94757592	      1.02910877	      0.57646601	      0.64766655	      0.84005062	      0.71473981	      0.59428856	      0.54219934	      0.44401000	      0.72201888	      1.15785266	      0.76376677	      0.59428856	      0.52509415	      0.66266748	      0.54774435	      0.68543414	      0.65352794	      0.65455026	      0.70306362	      0.82428035	      0.99631538	      0.87722527	      0.90466208	      1.11344867	      1.13506790	      0.94320937	      1.13214029	      0.94293894	      0.94681596	      0.71734411	      0.83595416	      0.74623656	      0.83336995	      0.68557940	      0.93147801	      0.89985975
    271.00000000	      1.08400000	      0.94743064	      1.02798310	      0.57646601	      0.64498073	      0.83982938	      0.71431438	      0.59428856	      0.54281587	      0.44401000	      0.72032020	      1.15709741	      0.76307565	      0.59428856	      0.52559943	      0.66266748	      0.54688152	      0.68543414	      0.65359778	      0.65448185	      0.70209998	      0.82473268	      0.99630009	      0.87785782	      0.90522725	      1.11291211	      1.13424757	      0.94319293	      1.13120977	      0.94239493	      0.94636673	      0.71732003	      0.83575136	      0.74579036	      0.83287241	      0.68314843	      0.93234495	      0.90085366
    272.00000000	      1.08800000	      0.94727583	      1.02685689	      0.57646601	      0.64230529	      0.83960786	      0.71387761	      0.59428856	      0.54343604	      0.44401000	      0.71861621	      1.15633989	      0.76238487	      0.59428856	      0.52610878	      0.66266748	      0.54601865	      0.68543414	      0.65369067	      0.65443265	      0.70115888	      0.82518863	      0.99634085	      0.87848741	      0.90579967	      1.11238552	      1.13343301	      0.94318580	      1.13025074	      0.94186826	      0.94594042	      0.71730798	      0.83558244	      0.74530059	      0.83233498	      0.68070912	      0.93317143	      0.90180939
    273.00000000	      1.09200000	      0.94711295	      1.02572468	      0.57646601	      0.63962774	      0.83938324	      0.71342591	      0.59428856	      0.54406167	      0.44401000	      0.71690293	      1.15557861	      0.76169221	      0.59428856	      0.52662397	      0.66266748	      0.54515560	      0.68543414	      0.65380874	      0.65440507	      0.70023911	      0.82564985	      0.99642681	      0.87911742	      0.90637830	      1.11186510	      1.13261950	      0.94318696	      1.12925710	      0.94135665	      0.94553343	      0.71731308	      0.83544907	      0.74476831	      0.83175890	      0.67825191	      0.93396001	      0.90272904
    274.00000000	      1.09600000	      0.94694338	      1.02458148	      0.57646601	      0.63693672	      0.83915302	      0.71295613	      0.59428856	      0.54469448	      0.44401000	      0.71517680	      1.15481215	      0.76099563	      0.59428856	      0.52714676	      0.66266748	      0.54429240	      0.68543414	      0.65395371	      0.65440106	      0.69933939	      0.82611782	      0.99654771	      0.87975096	      0.90696212	      1.11134731	      1.13180267	      0.94319543	      1.12822353	      0.94085791	      0.94514239	      0.71733991	      0.83535257	      0.74419475	      0.83114556	      0.67576823	      0.93471336	      0.90361481
    275.00000000	      1.10000000	      0.94676844	      1.02342291	      0.57646601	      0.63422212	      0.83891499	      0.71246565	      0.59428856	      0.54533607	      0.44401000	      0.71343467	      1.15403928	      0.76029334	      0.59428856	      0.52767878	      0.66266748	      0.54342887	      0.68543414	      0.65412685	      0.65442215	      0.69845840	      0.82659380	      0.99669405	      0.88039083	      0.90755014	      1.11082892	      1.13097858	      0.94321022	      1.12714563	      0.94036996	      0.94476412	      0.71739252	      0.83529388	      0.74358139	      0.83049654	      0.67325066	      0.93543423	      0.90446896
    276.00000000	      1.10400000	      0.94658936	      1.02224527	      0.57646601	      0.63147532	      0.83866733	      0.71195246	      0.59428856	      0.54598784	      0.44401000	      0.71167393	      1.15325890	      0.75958381	      0.59428856	      0.52822152	      0.66266748	      0.54256536	      0.68543414	      0.65432908	      0.65446938	      0.69759476	      0.82707879	      0.99685722	      0.88103941	      0.90814142	      1.11030709	      1.13014382	      0.94323039	      1.12602000	      0.93989092	      0.94439574	      0.71747429	      0.83527356	      0.74292995	      0.82981362	      0.67069316	      0.93612543	      0.90529380
    277.00000000	      1.10800000	      0.94640728	      1.02104567	      0.57646601	      0.62868941	      0.83840863	      0.71141526	      0.59428856	      0.54665089	      0.44401000	      0.70989254	      1.15247014	      0.75886578	      0.59428856	      0.52877622	      0.66266748	      0.54170179	      0.68543414	      0.65456045	      0.65454340	      0.69674704	      0.82757348	      0.99702959	      0.88169867	      0.90873512	      1.10977940	      1.12929559	      0.94325500	      1.12484435	      0.93941911	      0.94403468	      0.71758792	      0.83529173	      0.74224237	      0.82909873	      0.66809123	      0.93678983	      0.90609166
    278.00000000	      1.11200000	      0.94622323	      1.01982207	      0.57646601	      0.62585932	      0.83813796	      0.71085353	      0.59428856	      0.54732609	      0.44401000	      0.70808909	      1.15167233	      0.75813836	      0.59428856	      0.52934384	      0.66266748	      0.54083820	      0.68543414	      0.65482080	      0.65464389	      0.69591379	      0.82807826	      0.99720464	      0.88237007	      0.90933050	      1.10924389	      1.12843170	      0.94328313	      1.12361755	      0.93895309	      0.94367877	      0.71773534	      0.83534805	      0.74152084	      0.82835404	      0.66544201	      0.93743028	      0.90686490
    279.00000000	      1.11600000	      0.94603813	      1.01857331	      0.57646601	      0.62298192	      0.83785485	      0.71026753	      0.59428856	      0.54801383	      0.44401000	      0.70626283	      1.15086505	      0.75740097	      0.59428856	      0.52992506	      0.66266748	      0.53997455	      0.68543414	      0.65510934	      0.65477039	      0.69509356	      0.82859320	      0.99737699	      0.88305455	      0.90992694	      1.10869913	      1.12755069	      0.94331391	      1.12233963	      0.93849169	      0.94332622	      0.71791774	      0.83544177	      0.74076776	      0.82758183	      0.66274435	      0.93804961	      0.90761586
    280.00000000	      1.12000000	      0.94585275	      1.01729914	      0.57646601	      0.62005604	      0.83755935	      0.70965830	      0.59428856	      0.54871426	      0.44401000	      0.70441369	      1.15004810	      0.75665343	      0.59428856	      0.53052010	      0.66266748	      0.53911099	      0.68543414	      0.65542471	      0.65492176	      0.69428489	      0.82911803	      0.99754244	      0.88375255	      0.91052393	      1.10814417	      1.12665177	      0.94334648	      1.12101183	      0.93803397	      0.94297563	      0.71813545	      0.83557164	      0.73998575	      0.82678461	      0.65999879	      0.93865058	      0.90834685
    281.00000000	      1.12400000	      0.94566774	      1.01600018	      0.57646601	      0.61708234	      0.83725193	      0.70902762	      0.59428856	      0.54942714	      0.44401000	      0.70254227	      1.14922150	      0.75589591	      0.59428856	      0.53112897	      0.66266748	      0.53824696	      0.68543414	      0.65576507	      0.65509633	      0.69348632	      0.82965221	      0.99769796	      0.88446400	      0.91112104	      1.10757856	      1.12573481	      0.94338008	      1.11963655	      0.93757924	      0.94262599	      0.71838804	      0.83573594	      0.73917766	      0.82596499	      0.65720749	      0.93923590	      0.90906014
    282.00000000	      1.12800000	      0.94548363	      1.01467781	      0.57646601	      0.61406321	      0.83693350	      0.70837788	      0.59428856	      0.55015190	      0.44401000	      0.70064981	      1.14838553	      0.75512891	      0.59428856	      0.53175129	      0.66266748	      0.53738254	      0.68543414	      0.65612813	      0.65529198	      0.69269642	      0.83019493	      0.99784163	      0.88518837	      0.91171796	      1.10700228	      1.12480032	      0.94341398	      1.11821727	      0.93712702	      0.94227661	      0.71867424	      0.83593245	      0.73834650	      0.82512577	      0.65437403	      0.93980814	      0.90975794
    283.00000000	      1.13200000	      0.94530080	      1.01333412	      0.57646601	      0.61100243	      0.83660529	      0.70771197	      0.59428856	      0.55088770	      0.44401000	      0.69873811	      1.14754064	      0.75435325	      0.59428856	      0.53238638	      0.66266748	      0.53651762	      0.68543414	      0.65651119	      0.65550617	      0.69191382	      0.83074515	      0.99797248	      0.88592474	      0.91231438	      1.10641573	      1.12384934	      0.94344754	      1.11675846	      0.93667693	      0.94192707	      0.71899203	      0.83615843	      0.73749554	      0.82426988	      0.65150325	      0.94036975	      0.91044237
    284.00000000	      1.13600000	      0.94511955	      1.01197174	      0.57646601	      0.60790498	      0.83626873	      0.70703308	      0.59428856	      0.55163346	      0.44401000	      0.69680944	      1.14668751	      0.75356995	      0.59428856	      0.53303334	      0.66266748	      0.53565203	      0.68543414	      0.65691121	      0.65573597	      0.69113716	      0.83130168	      0.99809041	      0.88667186	      0.91291002	      1.10581965	      1.12288337	      0.94348021	      1.11526547	      0.93622871	      0.94157717	      0.71933866	      0.83641064	      0.73662822	      0.82340038	      0.64860099	      0.94092307	      0.91111544
    285.00000000	      1.14000000	      0.94494007	      1.01059373	      0.57646601	      0.60477665	      0.83592547	      0.70634459	      0.59428856	      0.55238794	      0.44401000	      0.69486650	      1.14582696	      0.75278023	      0.59428856	      0.53369102	      0.66266748	      0.53478589	      0.68543414	      0.65732491	      0.65597840	      0.69036514	      0.83186320	      0.99819602	      0.88742825	      0.91350457	      1.10521502	      1.12190427	      0.94351152	      1.11374442	      0.93578210	      0.94122683	      0.71971070	      0.83668536	      0.73574818	      0.82252048	      0.64567380	      0.94147033	      0.91177908
    286.00000000	      1.14400000	      0.94476246	      1.00920349	      0.57646601	      0.60162393	      0.83557719	      0.70564999	      0.59428856	      0.55314979	      0.44401000	      0.69291227	      1.14495999	      0.75198543	      0.59428856	      0.53435814	      0.66266748	      0.53391919	      0.68543414	      0.65774870	      0.65623000	      0.68959651	      0.83242831	      0.99829046	      0.88819220	      0.91409769	      1.10460308	      1.12091421	      0.94354111	      1.11220202	      0.93533687	      0.94087607	      0.72010416	      0.83697843	      0.73485923	      0.82163352	      0.64272882	      0.94201363	      0.91243511
    287.00000000	      1.14800000	      0.94458677	      1.00780468	      0.57646601	      0.59845376	      0.83522568	      0.70495277	      0.59428856	      0.55391752	      0.44401000	      0.69095002	      1.14408770	      0.75118698	      0.59428856	      0.53503324	      0.66266748	      0.53305205	      0.68543414	      0.65817905	      0.65648731	      0.68883004	      0.83299554	      0.99837533	      0.88896190	      0.91468899	      1.10398520	      1.11991558	      0.94356865	      1.11064548	      0.93489275	      0.94052496	      0.72051458	      0.83728531	      0.73396534	      0.82074290	      0.63977360	      0.94255498	      0.91308526
    288.00000000	      1.15200000	      0.94441299	      1.00640112	      0.57646601	      0.59527324	      0.83487267	      0.70425641	      0.59428856	      0.55468960	      0.44401000	      0.68898313	      1.14321129	      0.75038638	      0.59428856	      0.53571485	      0.66266748	      0.53218463	      0.68543414	      0.65861208	      0.65674675	      0.68806455	      0.83356340	      0.99845252	      0.88973541	      0.91527806	      1.10336290	      1.11891092	      0.94359391	      1.10908234	      0.93444946	      0.94017362	      0.72093712	      0.83760123	      0.73307054	      0.81985210	      0.63681591	      0.94309629	      0.91373119
