# Supplementary material for: Hindlimb kinematics, kinetics and muscle dynamics during sit-to-stand and sit-to-walk transitions in emus (Dromaius novaehollandiae)
Source: J Exp Biol. 2024 Dec 2;227(24):jeb247519. doi: 10.1242/jeb.247519 (PMC11708823; doi:10.1242/jeb.247519)
Supplement: Dataset 1. [file jexbio-227-247519-Dataset1.zip › Dataset1/DataS1/Static Simulation/stw_exemplar_trial_STO_minus5TSL/emu_osimm_tuneTSL_scaledR_STO_minus5TSL_stw_activation.sto]

Static Optimization
version=1
nRows=124
nColumns=56
inDegrees=no
This file contains static optimization results.

endheader
time	IC_r	ILPR_r	ILPOa_r	ILPOp_r	AMB_r	FMTL_r	FMTI_r	FMTM_r	ILFB_r	FCLP_r	FCLA_r	FCM_r	IFE_r	ITCr_r	ITM_r	ITCaa_r	ITCap_r	ISF_r	IFI_r	OMII_r	OMIP_r	CFP_r	PIFML_r	GL_r	GI_r	GM_r	FL_r	TCf_r	TCt_r	EDL_r	FDL_r	FHL_r	FP2_r	FPP2_r	FP3_r	FPP3_r	FP4_r	MY	MX	MZ	FY	FZ	FX	Hip_flexion_reserve	Hip_abduction_reserve	Hip_rotation_reserve	Knee_flexion_reserve	Knee_abduction_reserve	Knee_rotation_reserve	Ankle_flexion_reserve	Ankle_abduction_reserve	Ankle_rotation_reserve	MTP_flexion_reserve	MTP_abduction_reserve	MTP_rotation_reserve
      0.00000000	      0.83158797	      0.99999606	      0.02000639	      0.02001233	      0.02006965	      0.06067056	      0.99997696	      0.41488364	      0.02000025	      0.02000110	      0.13093226	      0.41020734	      0.03384691	      0.02000636	      0.02010249	      0.02001865	      0.05353900	      0.09495547	      0.02015846	      0.61700414	      0.99994819	      0.80017915	      0.66917181	      0.99999590	      0.02001246	      0.99999945	      0.24655805	      0.10195689	      0.02000236	      0.02058377	      0.02058377	      0.20512196	      0.02001835	      0.02036722	      0.02000146	      0.02058377	      0.02058377	     -0.00004818	      0.00910599	     -0.00697993	     -0.00448351	     -0.00102215	     -0.00096051	     -0.03721923	     -0.10733235	     -0.06406864	      0.87701517	      0.10314741	      0.16499278	     -1.20616650	      0.78981768	      1.51323102	      0.80198732	      0.04512284	     -0.15100103
      0.00400000	      0.83455328	      0.99999623	      0.02000641	      0.02001258	      0.02006570	      0.06527065	      0.99997845	      0.41721861	      0.02000025	      0.02000109	      0.13140727	      0.40972748	      0.03511207	      0.02000621	      0.02010241	      0.02001800	      0.05161532	      0.09645463	      0.02016425	      0.62088877	      0.99994767	      0.80954612	      0.66727771	      0.99999569	      0.02001191	      0.99999945	      0.24473649	      0.10381734	      0.02000234	      0.02063555	      0.02063555	      0.20847996	      0.02001826	      0.02040617	      0.02000144	      0.02063555	      0.02063555	      0.00002677	      0.00909728	     -0.00715730	     -0.00505168	     -0.00131898	     -0.00144870	     -0.03642070	     -0.11030935	     -0.06469580	      0.88774282	      0.10654457	      0.16517030	     -1.21300703	      0.79806587	      1.51575979	      0.80779777	      0.05160770	     -0.14980184
      0.00800000	      0.83856774	      0.99999644	      0.02000647	      0.02001301	      0.02006048	      0.07121117	      0.99997989	      0.41920952	      0.02000025	      0.02000107	      0.13188732	      0.40827906	      0.03743450	      0.02000604	      0.02010113	      0.02001729	      0.05038442	      0.09845620	      0.02016624	      0.62087155	      0.99993896	      0.82024270	      0.66285400	      0.99999554	      0.02001152	      0.99999946	      0.24302794	      0.10635055	      0.02000232	      0.02066512	      0.02066512	      0.21354352	      0.02001821	      0.02043430	      0.02000143	      0.02066512	      0.02066512	      0.00010280	      0.00908720	     -0.00733426	     -0.00566593	     -0.00157540	     -0.00190147	     -0.03500692	     -0.11431699	     -0.06487026	      0.89936339	      0.11099269	      0.16488555	     -1.22365896	      0.80806777	      1.51934757	      0.81682791	      0.05896640	     -0.14820195
      0.01200000	      0.84363518	      0.99999668	      0.02000658	      0.02001368	      0.02005465	      0.07869608	      0.99998125	      0.42062527	      0.02000024	      0.02000106	      0.13236524	      0.40584336	      0.04091867	      0.02000585	      0.02009844	      0.02001654	      0.04983035	      0.10096747	      0.02016291	      0.61682381	      0.99991025	      0.83220440	      0.65584003	      0.99999549	      0.02001131	      0.99999947	      0.24183362	      0.10953575	      0.02000230	      0.02066291	      0.02066291	      0.22027607	      0.02001821	      0.02044564	      0.02000141	      0.02066291	      0.02066291	      0.00017899	      0.00907467	     -0.00750845	     -0.00630594	     -0.00178753	     -0.00231698	     -0.03296758	     -0.11934334	     -0.06457770	      0.91180335	      0.11652883	      0.16400605	     -1.23837725	      0.81970113	      1.52481593	      0.82925676	      0.06713389	     -0.14555441
      0.01600000	      0.84978566	      0.99999692	      0.02000674	      0.02001462	      0.02004874	      0.08745595	      0.99998254	      0.42175061	      0.02000024	      0.02000104	      0.13280612	      0.40254501	      0.04558338	      0.02000565	      0.02009586	      0.02001575	      0.04964275	      0.10398830	      0.02016117	      0.60906374	      0.99975836	      0.84531465	      0.64613173	      0.99999559	      0.02001132	      0.99999948	      0.24031400	      0.11359723	      0.02000228	      0.02067341	      0.02067341	      0.22913887	      0.02001825	      0.02046538	      0.02000141	      0.02067341	      0.02067341	      0.00025454	      0.00906336	     -0.00767617	     -0.00695235	     -0.00195209	     -0.00269350	     -0.03029264	     -0.12534584	     -0.06386356	      0.92501306	      0.12318885	      0.16266658	     -1.25803847	      0.83362628	      1.53076987	      0.84593074	      0.07595286	     -0.14316658
      0.02000000	      0.85709838	      0.99999720	      0.02000703	      0.02001635	      0.02004287	      0.10274704	      0.99998389	      0.41800822	      0.02000024	      0.02000102	      0.13347493	      0.39746871	      0.05194031	      0.02000543	      0.02008854	      0.02001494	      0.05085460	      0.10779373	      0.02012189	      0.59624884	      0.99919678	      0.86123863	      0.63411934	      0.99999589	      0.02001158	      0.99999949	      0.23928207	      0.11778552	      0.02000227	      0.02022483	      0.02022483	      0.23697422	      0.02001851	      0.02020128	      0.02000140	      0.02022483	      0.02022483	      0.00032880	      0.00900968	     -0.00783412	     -0.00758701	     -0.00206663	     -0.00302933	     -0.02693226	     -0.13276631	     -0.06259295	      0.94062902	      0.13151832	      0.15833592	     -1.28856647	      0.84955668	      1.55795763	      0.87288504	      0.08434020	     -0.12187107
      0.02400000	      0.86552629	      0.99999735	      0.02000721	      0.02001827	      0.02003877	      0.11217557	      0.99998490	      0.41935160	      0.02000023	      0.02000100	      0.13356635	      0.39328201	      0.05551883	      0.02000528	      0.02020359	      0.02001431	      0.04621414	      0.11088682	      0.02055907	      0.59602427	      0.99007551	      0.87308349	      0.62472763	      0.99999622	      0.02001210	      0.99999950	      0.23789636	      0.12389398	      0.02000226	      0.02214052	      0.02214052	      0.25069234	      0.02001851	      0.02178868	      0.02000139	      0.02214052	      0.02214052	      0.00040122	      0.00901688	     -0.00798374	     -0.00819324	     -0.00212972	     -0.00332238	     -0.02408695	     -0.13812692	     -0.06258010	      0.95413229	      0.13922929	      0.15673743	     -1.31689621	      0.86844273	      1.55843228	      0.89627057	      0.09450131	     -0.12746411
      0.02800000	      0.87527674	      0.99999752	      0.02000736	      0.02001920	      0.02003653	      0.12517977	      0.99998591	      0.41839420	      0.02000023	      0.02000098	      0.13369810	      0.38798655	      0.05876650	      0.02000513	      0.02017447	      0.02001349	      0.04082577	      0.11441247	      0.02049316	      0.59669719	      0.97796999	      0.88624089	      0.61465333	      0.99999658	      0.02001284	      0.99999952	      0.23819604	      0.13034337	      0.02000225	      0.02198987	      0.02198987	      0.26503899	      0.02001862	      0.02170288	      0.02000139	      0.02198987	      0.02198987	      0.00047156	      0.00900952	     -0.00811930	     -0.00875587	     -0.00214121	     -0.00356974	     -0.02091338	     -0.14394526	     -0.06263385	      0.96938887	      0.14806347	      0.15359466	     -1.35113926	      0.88898871	      1.56772095	      0.92448349	      0.10482920	     -0.12453563
      0.03200000	      0.88632901	      0.99999767	      0.02000759	      0.02002131	      0.02003406	      0.13974869	      0.99998685	      0.41687008	      0.02000023	      0.02000096	      0.13379353	      0.38171696	      0.06217070	      0.02000501	      0.02017464	      0.02001286	      0.03520002	      0.11831713	      0.02050858	      0.59799861	      0.96398318	      0.90024743	      0.60349754	      0.99999698	      0.02001423	      0.99999953	      0.23915261	      0.13717674	      0.02000224	      0.02205197	      0.02205197	      0.28208318	      0.02001876	      0.02181307	      0.02000138	      0.02205197	      0.02205197	      0.00053970	      0.00900437	     -0.00824075	     -0.00926135	     -0.00210215	     -0.00376753	     -0.01742740	     -0.15011418	     -0.06272861	      0.98581182	      0.15777108	      0.14986462	     -1.39234187	      0.91327669	      1.57742616	      0.95817358	      0.11532844	     -0.12133635
      0.03600000	      0.89842211	      0.99999781	      0.02000784	      0.02002450	      0.02003067	      0.15558389	      0.99998776	      0.41451975	      0.02000022	      0.02000094	      0.13384220	      0.37553036	      0.06549991	      0.02000486	      0.02008196	      0.02001189	      0.02746353	      0.12246572	      0.02012411	      0.59906136	      0.94842060	      0.91444080	      0.59138784	      0.99999734	      0.02001595	      0.99999955	      0.24045567	      0.14546265	      0.02000223	      0.02040123	      0.02040123	      0.30059766	      0.02001894	      0.02035199	      0.02000138	      0.02040123	      0.02040123	      0.00060573	      0.00900371	     -0.00834562	     -0.00969806	     -0.00201482	     -0.00391121	     -0.01375694	     -0.15638079	     -0.06275483	      1.00242994	      0.16818713	      0.14547841	     -1.43847363	      0.93903459	      1.58914384	      0.99596919	      0.12604915	     -0.11839669
      0.04000000	      0.91132715	      0.99999795	      0.02000814	      0.02002900	      0.02002829	      0.17297785	      0.99998857	      0.41166928	      0.02000022	      0.02000091	      0.13348284	      0.36920970	      0.06893617	      0.02000473	      0.02008050	      0.02001117	      0.02298563	      0.12693798	      0.02012790	      0.60098959	      0.93256328	      0.92854280	      0.57584148	      0.99999767	      0.02001898	      0.99999957	      0.24235290	      0.15508003	      0.02000223	      0.02047535	      0.02047535	      0.32110981	      0.02001917	      0.02043325	      0.02000139	      0.02047535	      0.02047535	      0.00066998	      0.00900715	     -0.00843354	     -0.01005666	     -0.00188271	     -0.00399609	     -0.00955818	     -0.16302443	     -0.06292946	      1.01983581	      0.18005123	      0.14044251	     -1.48940000	      0.96602773	      1.60336677	      1.03767871	      0.13676741	     -0.11538356
      0.04400000	      0.92500801	      0.99999807	      0.02000852	      0.02003649	      0.02002618	      0.19305020	      0.99998932	      0.40688846	      0.02000022	      0.02000089	      0.13295963	      0.36249503	      0.07233384	      0.02000461	      0.02007847	      0.02001050	      0.02083248	      0.13165281	      0.02012435	      0.60338059	      0.91641636	      0.94294818	      0.55850846	      0.99999804	      0.02002660	      0.99999959	      0.24249429	      0.16566371	      0.02000223	      0.02044008	      0.02044008	      0.34359545	      0.02001950	      0.02043275	      0.02000139	      0.02044008	      0.02044008	      0.00073258	      0.00900281	     -0.00850702	     -0.01033027	     -0.00171059	     -0.00401762	     -0.00513037	     -0.16982152	     -0.06316605	      1.03807232	      0.19290961	      0.13410174	     -1.55468027	      0.99889089	      1.62441436	      1.09273173	      0.14628068	     -0.10382626
      0.04800000	      0.94020982	      0.99999818	      0.02000885	      0.02004757	      0.02002425	      0.21116090	      0.99999004	      0.40558749	      0.02000021	      0.02000086	      0.13225835	      0.35544573	      0.07573220	      0.02000449	      0.02007655	      0.02000983	      0.02023809	      0.13675924	      0.02012276	      0.60730045	      0.90146841	      0.95867826	      0.53887626	      0.99999829	      0.02004581	      0.99999961	      0.24376945	      0.17687456	      0.02000224	      0.02042977	      0.02042977	      0.37143026	      0.02001962	      0.02041283	      0.02000139	      0.02042977	      0.02042977	      0.00079611	      0.00903822	     -0.00856011	     -0.01051428	     -0.00150442	     -0.00397113	     -0.00034707	     -0.17709764	     -0.06362945	      1.05818957	      0.20658495	      0.12925383	     -1.62036153	      1.03536352	      1.63012306	      1.14614302	      0.15733646	     -0.11036626
      0.05200000	      0.95647734	      0.99999828	      0.02000929	      0.02007281	      0.02002254	      0.23335589	      0.99999074	      0.40145470	      0.02000021	      0.02000084	      0.13168187	      0.34810842	      0.07929720	      0.02000438	      0.02007488	      0.02000923	      0.02012348	      0.14214308	      0.02012268	      0.61174573	      0.88666802	      0.97620809	      0.51899734	      0.99999850	      0.02032872	      0.99999963	      0.24900700	      0.18848299	      0.02000223	      0.02043927	      0.02043927	      0.39901298	      0.02001988	      0.02044416	      0.02000140	      0.02043927	      0.02043927	      0.00085946	      0.00905863	     -0.00859904	     -0.01060600	     -0.00127126	     -0.00385157	      0.00445825	     -0.18463877	     -0.06416120	      1.08047584	      0.22121344	      0.12259142	     -1.69041500	      1.07180863	      1.64800753	      1.20222450	      0.16771577	     -0.10686573
      0.05600000	      0.97489636	      0.99999840	      0.02000981	      0.02034431	      0.02002075	      0.25972576	      0.99999155	      0.39871634	      0.02000020	      0.02000080	      0.13187252	      0.34011324	      0.08416296	      0.02000422	      0.02007263	      0.02000859	      0.02008041	      0.14906371	      0.02012176	      0.61899052	      0.87242600	      0.99668002	      0.49915873	      0.99999862	      0.02551568	      0.99999964	      0.25291143	      0.20127187	      0.02000221	      0.02044632	      0.02044632	      0.42753508	      0.02001998	      0.02046971	      0.02000139	      0.02044632	      0.02044632	      0.00092455	      0.00908847	     -0.00862125	     -0.01060460	     -0.00101909	     -0.00365354	      0.00985571	     -0.19453682	     -0.06512383	      1.11201529	      0.23835307	      0.11571781	     -1.76184598	      1.11210348	      1.66766714	      1.25923144	      0.17805211	     -0.10367077
      0.06000000	      0.99494713	      0.99999852	      0.02001017	      0.03380670	      0.02001893	      0.28329309	      0.99999249	      0.40653880	      0.02000019	      0.02000076	      0.13457948	      0.33044662	      0.09158044	      0.02000402	      0.02006984	      0.02000796	      0.02006803	      0.15850041	      0.02014279	      0.62978817	      0.85936854	      0.99992345	      0.48778434	      0.99999869	      0.03487099	      0.99999966	      0.25708825	      0.21578344	      0.02000215	      0.02078902	      0.02078902	      0.45507490	      0.02001969	      0.02085921	      0.02000136	      0.02078902	      0.02078902	      0.00099240	      0.00912810	     -0.00863640	     -0.01051137	     -0.00075673	     -0.00337204	      0.01523381	     -0.20782953	     -0.06644909	      1.15784153	      0.25616489	      0.11350290	     -1.83640798	      1.16073782	      1.68907054	      1.31717918	      0.18833463	     -0.10034235
      0.06400000	      0.99997520	      0.99999864	      0.02000984	      0.02247180	      0.02001865	      0.32316085	      0.99999340	      0.40545296	      0.02000018	      0.02000071	      0.13248970	      0.32813673	      0.09169313	      0.02000407	      0.02006959	      0.02000786	      0.02006117	      0.15942143	      0.02011209	      0.62773127	      0.84670034	      0.99988698	      0.47162121	      0.99999873	      0.03568896	      0.99999968	      0.26149521	      0.23248956	      0.02000208	      0.02026748	      0.02026748	      0.49138183	      0.02001938	      0.02029080	      0.02000132	      0.02026748	      0.02026748	      0.00106394	      0.00917801	     -0.00863444	     -0.01032985	     -0.00049359	     -0.00300293	      0.01730083	     -0.20830247	     -0.06589803	      1.21453669	      0.28035355	      0.10488665	     -1.92274078	      1.21775067	      1.71292402	      1.38412835	      0.19819145	     -0.09746246
      0.06800000	      0.99999269	      0.99999874	      0.02000831	      0.02000539	      0.02002037	      0.36059585	      0.99999423	      0.41350186	      0.02000017	      0.02000065	      0.12595166	      0.32635050	      0.08301768	      0.02000445	      0.02010070	      0.02000845	      0.02008026	      0.14980971	      0.02034802	      0.61159713	      0.84091246	      0.98581752	      0.45950935	      0.99999879	      0.03313218	      0.99999970	      0.26600764	      0.25107249	      0.02000199	      0.02166370	      0.02166370	      0.53030713	      0.02001881	      0.02182398	      0.02000127	      0.02166370	      0.02166370	      0.00113953	      0.00923557	     -0.00863273	     -0.01006590	     -0.00023952	     -0.00254321	      0.01413441	     -0.19262837	     -0.06302514	      1.28305516	      0.30555993	      0.10016708	     -2.02421522	      1.28755973	      1.73906789	      1.46241865	      0.20728204	     -0.09396786
      0.07200000	      0.99999510	      0.99999883	      0.02000754	      0.02002477	      0.02002112	      0.39860819	      0.99999491	      0.42321146	      0.02000016	      0.02000060	      0.12286727	      0.32487994	      0.07967587	      0.02000466	      0.02010494	      0.02000873	      0.02008567	      0.14580507	      0.02037197	      0.60329434	      0.83361699	      0.96334846	      0.45217972	      0.99999884	      0.02908801	      0.99999971	      0.27300257	      0.27039008	      0.02000191	      0.02169946	      0.02169946	      0.56965417	      0.02001823	      0.02191435	      0.02000122	      0.02169946	      0.02169946	      0.00121925	      0.00929983	     -0.00862295	     -0.00972775	     -0.00000466	     -0.00199154	      0.01292787	     -0.18578846	     -0.06137578	      1.35539421	      0.33139979	      0.09586840	     -2.13035262	      1.35949168	      1.76974130	      1.54348179	      0.21582008	     -0.08787125
      0.07600000	      0.99999630	      0.99999890	      0.02000687	      0.02001788	      0.02002187	      0.43503424	      0.99999544	      0.43570734	      0.02000015	      0.02000056	      0.12002861	      0.32341849	      0.07665969	      0.02000487	      0.02008137	      0.02000901	      0.02006936	      0.14201629	      0.02015796	      0.59625915	      0.82810535	      0.94172569	      0.44593684	      0.99999889	      0.02258724	      0.99999973	      0.28593773	      0.28918438	      0.02000183	      0.02057937	      0.02057937	      0.61272930	      0.02001763	      0.02068434	      0.02000118	      0.02057937	      0.02057937	      0.00130514	      0.00939555	     -0.00861049	     -0.00932605	      0.00020066	     -0.00134885	      0.01171046	     -0.17957504	     -0.05992199	      1.42933354	      0.35769879	      0.09269419	     -2.23501959	      1.43203098	      1.79157609	      1.61997730	      0.22559714	     -0.09199082
      0.08000000	      0.99999712	      0.99999898	      0.02000624	      0.02001368	      0.02002266	      0.47818724	      0.99999596	      0.44938117	      0.02000014	      0.02000052	      0.11753129	      0.32169569	      0.07415460	      0.02000506	      0.02013846	      0.02000930	      0.02011764	      0.13848294	      0.02049762	      0.59005575	      0.82358396	      0.92263778	      0.44123948	      0.99999890	      0.02110797	      0.99999974	      0.29444765	      0.30934583	      0.02000173	      0.02193640	      0.02193640	      0.65553513	      0.02001690	      0.02227277	      0.02000112	      0.02193640	      0.02193640	      0.00139312	      0.00948688	     -0.00860288	     -0.00887315	      0.00036617	     -0.00061808	      0.01043098	     -0.17397633	     -0.05860745	      1.51584882	      0.38797493	      0.08866669	     -2.34820413	      1.51062488	      1.82472668	      1.70518091	      0.23313297	     -0.08640238
      0.08400000	      0.99999764	      0.99999906	      0.02000572	      0.02001110	      0.02002345	      0.52324605	      0.99999638	      0.46497394	      0.02000013	      0.02000048	      0.11539669	      0.31963027	      0.07190480	      0.02000524	      0.02008126	      0.02000958	      0.02007136	      0.13517054	      0.02013164	      0.58475428	      0.82039156	      0.90575278	      0.43834109	      0.99999891	      0.02008082	      0.99999976	      0.30340006	      0.32942330	      0.02000164	      0.02040527	      0.02040527	      0.70060044	      0.02001618	      0.02051917	      0.02000107	      0.02040527	      0.02040527	      0.00148331	      0.00959229	     -0.00860415	     -0.00838204	      0.00048194	      0.00019663	      0.00899717	     -0.16883702	     -0.05738050	      1.60809973	      0.42011943	      0.08471959	     -2.46818662	      1.59358468	      1.85832194	      1.79543523	      0.23979952	     -0.08020536
      0.08800000	      0.99999801	      0.99999912	      0.02000524	      0.02000927	      0.02002429	      0.57035261	      0.99999675	      0.48367059	      0.02000012	      0.02000044	      0.11359862	      0.31725758	      0.07005682	      0.02000541	      0.02008732	      0.02000988	      0.02008290	      0.13212558	      0.02017819	      0.58049823	      0.81865465	      0.89122081	      0.43700717	      0.99999890	      0.02003978	      0.99999977	      0.31570788	      0.34938045	      0.02000156	      0.02069349	      0.02069349	      0.74699214	      0.02001544	      0.02090307	      0.02000101	      0.02069349	      0.02069349	      0.00157409	      0.00971817	     -0.00861633	     -0.00786592	      0.00053858	      0.00109014	      0.00747452	     -0.16422450	     -0.05629178	      1.70786038	      0.45487240	      0.08133312	     -2.58464301	      1.67632984	      1.89124836	      1.88056041	      0.24603940	     -0.07715501
      0.09200000	      0.99999829	      0.99999918	      0.02000482	      0.02000791	      0.02002513	      0.61831129	      0.99999706	      0.50621588	      0.02000011	      0.02000041	      0.11211842	      0.31468883	      0.06859928	      0.02000555	      0.02011288	      0.02001018	      0.02013117	      0.12940042	      0.02034084	      0.57745794	      0.81849502	      0.87911874	      0.43696561	      0.99999887	      0.02002273	      0.99999978	      0.32815308	      0.36936996	      0.02000147	      0.02139451	      0.02139451	      0.79538191	      0.02001467	      0.02185097	      0.02000096	      0.02139451	      0.02139451	      0.00166328	      0.00987223	     -0.00864060	     -0.00733846	      0.00052720	      0.00205569	      0.00590399	     -0.16018603	     -0.05535196	      1.81393581	      0.49213130	      0.07888389	     -2.70275830	      1.76157841	      1.91982272	      1.96642296	      0.25108626	     -0.07572238
      0.09600000	      0.99999851	      0.99999924	      0.02000445	      0.02000691	      0.02002596	      0.66999170	      0.99999733	      0.53041775	      0.02000010	      0.02000037	      0.11113024	      0.31160341	      0.06762877	      0.02000566	      0.02011056	      0.02001047	      0.02015743	      0.12717703	      0.02029548	      0.57553537	      0.81933922	      0.87060839	      0.43871978	      0.99999883	      0.02001541	      0.99999979	      0.34028385	      0.38916391	      0.02000139	      0.02114119	      0.02114119	      0.84442363	      0.02001392	      0.02147841	      0.02000091	      0.02114119	      0.02114119	      0.00174437	      0.01003220	     -0.00868044	     -0.00681389	      0.00043929	      0.00308418	      0.00426583	     -0.15694133	     -0.05453063	      1.92709960	      0.53259025	      0.07599721	     -2.82514833	      1.84827336	      1.95522444	      2.05566033	      0.25395911	     -0.07200307
      0.10000000	      0.99999868	      0.99999929	      0.02000413	      0.02000612	      0.02002701	      0.72489690	      0.99999757	      0.55805819	      0.02000009	      0.02000035	      0.11077695	      0.30733408	      0.06724698	      0.02000575	      0.02014896	      0.02001084	      0.02034316	      0.12536782	      0.02044411	      0.57452829	      0.82152067	      0.86563600	      0.44345841	      0.99999872	      0.02001068	      0.99999980	      0.35870231	      0.40727851	      0.02000131	      0.02157733	      0.02157733	      0.89426134	      0.02001320	      0.02205575	      0.02000086	      0.02157733	      0.02157733	      0.00181392	      0.01020708	     -0.00874255	     -0.00630694	      0.00026665	      0.00416383	      0.00235677	     -0.15425037	     -0.05376784	      2.04904704	      0.57654547	      0.07338618	     -2.94003453	      1.93253862	      1.99217723	      2.13525856	      0.25501074	     -0.06793292
      0.10400000	      0.99999883	      0.99999934	      0.02000384	      0.02000548	      0.02002826	      0.78098118	      0.99999778	      0.59114721	      0.02000009	      0.02000032	      0.11075376	      0.30303435	      0.06733296	      0.02000579	      0.02018959	      0.02001127	      0.02068401	      0.12408016	      0.02057287	      0.57513710	      0.82540587	      0.86397484	      0.44900723	      0.99999857	      0.02000808	      0.99999981	      0.37020927	      0.42632765	      0.02000124	      0.02190175	      0.02190175	      0.94603821	      0.02001244	      0.02238252	      0.02000081	      0.02190175	      0.02190175	      0.00186941	      0.01041645	     -0.00882266	     -0.00583303	      0.00000165	      0.00527955	      0.00050876	     -0.15240268	     -0.05319875	      2.17817539	      0.62472122	      0.07193718	     -3.06147704	      2.02116804	      2.02410596	      2.22258359	      0.25335821	     -0.06764814
      0.10800000	      0.99999895	      0.99999939	      0.02000357	      0.02000494	      0.02002834	      0.83840110	      0.99999796	      0.62934521	      0.02000008	      0.02000030	      0.11159976	      0.29749178	      0.06774875	      0.02000580	      0.02008733	      0.02001142	      0.02022601	      0.12299430	      0.02013211	      0.57610661	      0.83104818	      0.86550659	      0.45961009	      0.99999825	      0.02000611	      0.99999982	      0.39354117	      0.44216158	      0.02000116	      0.02032120	      0.02032120	      0.99695040	      0.02001171	      0.02043015	      0.02000076	      0.02032120	      0.02032120	      0.00190470	      0.01065483	     -0.00894582	     -0.00540843	     -0.00036246	      0.00641253	     -0.00205340	     -0.15060692	     -0.05253662	      2.31424817	      0.67620586	      0.07153559	     -3.17050381	      2.10621633	      2.04825316	      2.29276899	      0.25066566	     -0.07504593
      0.11200000	      0.99999906	      0.99999943	      0.02000337	      0.02000459	      0.02002887	      0.91003105	      0.99999812	      0.66923173	      0.02000007	      0.02000027	      0.11150502	      0.29809263	      0.06912007	      0.02000568	      0.02012765	      0.02001155	      0.02095682	      0.12354753	      0.02034292	      0.58175322	      0.83710149	      0.87219393	      0.45994542	      0.99999760	      0.02000478	      0.99999983	      0.42424956	      0.45514317	      0.02000110	      0.02127874	      0.02127874	      0.99991470	      0.02001113	      0.02171245	      0.02000072	      0.02127874	      0.02127874	      0.00191014	      0.01089329	     -0.00908203	     -0.00504920	     -0.00083115	      0.00754092	     -0.00241501	     -0.15216839	     -0.05280776	      2.46619527	      0.74212271	      0.06767748	     -3.29266352	      2.19743811	      2.07876437	      2.37101319	      0.24151758	     -0.07397317
      0.11600000	      0.99999915	      0.99999947	      0.02000318	      0.02000426	      0.02002805	      0.98449462	      0.99999827	      0.71829447	      0.02000007	      0.02000025	      0.11203513	      0.29811721	      0.07099604	      0.02000549	      0.02008536	      0.02001125	      0.02032459	      0.12457622	      0.02013300	      0.58869225	      0.84509039	      0.88268245	      0.46317169	      0.99999490	      0.02000372	      0.99999983	      0.45963796	      0.46624871	      0.02000103	      0.02036178	      0.02036178	      0.99996845	      0.02001054	      0.02052858	      0.02000068	      0.02036178	      0.02036178	      0.00188473	      0.01117694	     -0.00924921	     -0.00476941	     -0.00140851	      0.00864137	     -0.00300498	     -0.15439992	     -0.05317955	      2.63013563	      0.81599438	      0.06544149	     -3.40050938	      2.28569047	      2.09704087	      2.43386939	      0.22967960	     -0.08098169
      0.12000000	      0.99999922	      0.99999951	      0.02000317	      0.02000428	      0.02002758	      0.99995435	      0.99999839	      0.73040544	      0.02000006	      0.02000024	      0.11318286	      0.29714202	      0.07383872	      0.02000526	      0.02008428	      0.02001107	      0.02052230	      0.12654982	      0.02014015	      0.59765092	      0.85446939	      0.89905307	      0.46795698	      0.99514827	      0.02000312	      0.99999984	      0.49960501	      0.47856086	      0.02000098	      0.02046286	      0.02046286	      0.99998052	      0.02001012	      0.02068634	      0.02000065	      0.02046286	      0.02046286	      0.00181722	      0.01147100	     -0.00944271	     -0.00457989	     -0.00209713	      0.00969016	     -0.00339772	     -0.15816892	     -0.05380445	      2.78983485	      0.89975421	      0.04118608	     -3.53097713	      2.37539324	      2.11979302	      2.51494970	      0.21086326	     -0.08606026
      0.12400000	      0.99999926	      0.99999954	      0.02000323	      0.02000443	      0.02002723	      0.99997478	      0.99999845	      0.74502989	      0.02000006	      0.02000022	      0.11554239	      0.29272051	      0.07750688	      0.02000502	      0.02008266	      0.02001098	      0.02106992	      0.12901011	      0.02013916	      0.60749686	      0.86629119	      0.92079824	      0.47931580	      0.98216274	      0.02000305	      0.99999985	      0.56111204	      0.48903477	      0.02000097	      0.02048083	      0.02048083	      0.99998604	      0.02000994	      0.02078173	      0.02000064	      0.02048083	      0.02048083	      0.00170346	      0.01180140	     -0.00966979	     -0.00448802	     -0.00289815	      0.01066298	     -0.00459985	     -0.16242684	     -0.05436870	      2.89326615	      0.96687686	      0.02340577	     -3.68901250	      2.45389170	      2.12811523	      2.61422365	      0.18599952	     -0.09682837
      0.12800000	      0.99999930	      0.99999956	      0.02000333	      0.02000466	      0.02002659	      0.99998258	      0.99999850	      0.76540440	      0.02000006	      0.02000021	      0.11870859	      0.28674259	      0.08229809	      0.02000474	      0.02007961	      0.02001081	      0.02192411	      0.13246583	      0.02012575	      0.61954401	      0.88005460	      0.94919978	      0.49334754	      0.96719863	      0.02000300	      0.99999985	      0.61913702	      0.49959177	      0.02000095	      0.02035956	      0.02035956	      0.99998916	      0.02000977	      0.02058209	      0.02000063	      0.02035956	      0.02035956	      0.00153464	      0.01215411	     -0.00991601	     -0.00449789	     -0.00381116	      0.01153462	     -0.00576037	     -0.16835446	     -0.05518256	      2.99413418	      1.03991878	      0.00614751	     -3.85138472	      2.52749189	      2.13637485	      2.71920072	      0.15380382	     -0.11105778
      0.13200000	      0.99999933	      0.99999958	      0.02000345	      0.02000499	      0.02002598	      0.99998617	      0.99999854	      0.79607527	      0.02000005	      0.02000021	      0.12286615	      0.27862958	      0.08797005	      0.02000444	      0.02007720	      0.02001067	      0.02612195	      0.13653804	      0.02012197	      0.63360963	      0.89730789	      0.98304775	      0.51231094	      0.95006302	      0.02000298	      0.99999986	      0.69468782	      0.50636267	      0.02000095	      0.02034241	      0.02034241	      0.99999119	      0.02000969	      0.02057157	      0.02000063	      0.02034241	      0.02034241	      0.00130544	      0.01254702	     -0.01021793	     -0.00461008	     -0.00483396	      0.01227893	     -0.00741991	     -0.17530070	     -0.05614105	      3.07902236	      1.11293681	     -0.00645034	     -3.99962387	      2.58658049	      2.12906697	      2.80548641	      0.11767405	     -0.13756917
      0.13600000	      0.99999931	      0.99999960	      0.02000402	      0.02000693	      0.02002010	      0.99998871	      0.99999856	      0.82804385	      0.02000005	      0.02000020	      0.13892190	      0.26922601	      0.11720870	      0.02000350	      0.02006636	      0.02000871	      0.02890870	      0.16206912	      0.02010821	      0.67638464	      0.90415632	      0.99996900	      0.55036836	      0.93026827	      0.02000298	      0.99999987	      0.75988905	      0.51467538	      0.02000095	      0.02022467	      0.02022467	      0.99999250	      0.02000963	      0.02029196	      0.02000063	      0.02022467	      0.02022467	      0.00100540	      0.01293425	     -0.01051210	     -0.00482096	     -0.00596251	      0.01286940	     -0.00093965	     -0.21721266	     -0.06077632	      3.16241758	      1.19143474	     -0.02138113	     -4.15632299	      2.64011507	      2.13680642	      2.90522251	      0.06969946	     -0.14825796
      0.14000000	      0.99999925	      0.99999961	      0.02000543	      0.02001862	      0.02001430	      0.99999015	      0.99999858	      0.87350437	      0.02000005	      0.02000020	      0.16516708	      0.25950887	      0.16763026	      0.02000256	      0.02005351	      0.02000654	      0.03088555	      0.20541074	      0.02009717	      0.74472854	      0.90483327	      0.99998920	      0.60725228	      0.90774544	      0.02000297	      0.99999987	      0.83179119	      0.52191518	      0.02000095	      0.02056037	      0.02056037	      0.99999345	      0.02000959	      0.02092639	      0.02000064	      0.02056037	      0.02056037	      0.00063356	      0.01337825	     -0.01082255	     -0.00512197	     -0.00719096	      0.01327992	      0.01240104	     -0.29029699	     -0.06863280	      3.23115274	      1.26845395	     -0.03024602	     -4.29981492	      2.68220018	      2.12375420	      2.99160568	      0.01544183	     -0.17128396
      0.14400000	      0.99999921	      0.99999963	      0.02000703	      0.04436158	      0.02001219	      0.99999079	      0.99999858	      0.94953446	      0.02000005	      0.02000020	      0.18475747	      0.24290226	      0.20292691	      0.02000212	      0.02004712	      0.02000573	      0.04715797	      0.23203084	      0.02008736	      0.79533992	      0.92421477	      0.99999253	      0.66584877	      0.88265980	      0.02000304	      0.99999987	      0.90767363	      0.52783120	      0.02000096	      0.02060951	      0.02060951	      0.99999410	      0.02000959	      0.02098844	      0.02000065	      0.02060951	      0.02060951	      0.00018066	      0.01380952	     -0.01114373	     -0.00549954	     -0.00851152	      0.01348538	      0.01732795	     -0.33951798	     -0.07386101	      3.29119053	      1.34565839	     -0.02490272	     -4.43815730	      2.71160047	      2.12220447	      3.07365657	     -0.04739976	     -0.18824382
      0.14800000	      0.99999919	      0.99999962	      0.02000646	      0.07793488	      0.02001070	      0.99998799	      0.99999858	      0.99997596	      0.02000005	      0.02000020	      0.20201240	      0.23298462	      0.23648737	      0.02000180	      0.02004215	      0.02000512	      0.06399189	      0.25376173	      0.02009176	      0.84717988	      0.95339178	      0.99999418	      0.72055483	      0.85715513	      0.02000306	      0.99999988	      0.97433638	      0.53761513	      0.02000097	      0.02126907	      0.02126907	      0.99999439	      0.02000928	      0.02165796	      0.02000064	      0.02126907	      0.02126907	     -0.00035401	      0.01428567	     -0.01147872	     -0.00593565	     -0.00991413	      0.01346205	      0.02148651	     -0.38772999	     -0.07958002	      3.36237230	      1.41729532	      0.06551266	     -4.56421257	      2.74078843	      2.10906427	      3.14836153	     -0.11973680	     -0.21030877
      0.15200000	      0.99999912	      0.99999962	      0.02000552	      0.10495555	      0.02000882	      0.99997406	      0.99999860	      0.99999170	      0.02000005	      0.02000020	      0.22528686	      0.23483414	      0.28931369	      0.02000145	      0.02003582	      0.02000429	      0.07446510	      0.28609673	      0.02007091	      0.92260027	      0.98106990	      0.99999566	      0.78059334	      0.83312947	      0.02000306	      0.99999988	      0.99998588	      0.55652098	      0.02000097	      0.02098252	      0.02098252	      0.99999517	      0.02000970	      0.02461038	      0.02000066	      0.02098252	      0.02098252	     -0.00097440	      0.01476277	     -0.01181401	     -0.00640882	     -0.01138617	      0.01318832	      0.03241855	     -0.46643253	     -0.08897735	      3.45838030	      1.49530106	      0.21275492	     -4.71212329	      2.78200851	      2.10897446	      3.11292905	     -0.19529328	     -0.22656208
      0.15600000	      0.99999900	      0.99999961	      0.02000466	      0.13999415	      0.02000806	      0.99022353	      0.99999861	      0.99999489	      0.02000005	      0.02000020	      0.25194769	      0.24290967	      0.30571490	      0.02000121	      0.02003091	      0.02000361	      0.03267758	      0.31255085	      0.02006171	      0.99997432	      0.99998742	      0.99999662	      0.90948399	      0.80906530	      0.02000306	      0.99999989	      0.99999459	      0.58298748	      0.02000096	      0.02085325	      0.02085325	      0.99999596	      0.02001061	      0.03872687	      0.02000069	      0.02085325	      0.02085325	     -0.00168032	      0.01523048	     -0.01214950	     -0.00689499	     -0.01291214	      0.01264560	      0.02928360	     -0.53565759	     -0.12271566	      3.55831357	      1.56581101	      0.35111224	     -4.87549745	      2.83003634	      2.12164201	      3.01197550	     -0.27607363	     -0.23794981
      0.16000000	      0.95061011	      0.99999921	      0.02000230	      0.11703317	      0.02002168	      0.98659632	      0.99999864	      0.99999567	      0.02000005	      0.02000019	      0.29567619	      0.29241300	      0.02001472	      0.02000093	      0.02002125	      0.02000163	      0.02000295	      0.36009827	      0.02005536	      0.99999893	      0.99999943	      0.99999787	      0.99999342	      0.77546595	      0.02000290	      0.99999989	      0.99999672	      0.63509984	      0.02000091	      0.02068210	      0.02068210	      0.99999641	      0.02001018	      0.05959840	      0.02000067	      0.02068210	      0.02068210	     -0.00247195	      0.01573794	     -0.01248395	     -0.00736849	     -0.01447364	      0.01181902	     -0.05101325	     -0.51915340	     -0.58103116	      3.68997662	      1.56562911	      0.39887901	     -5.08180248	      2.94762071	      2.12971247	      2.92244521	     -0.36634449	     -0.25478140
      0.16400000	      0.83642424	      0.99999788	      0.02000152	      0.02000736	      0.27645852	      0.99995292	      0.99999867	      0.99999607	      0.02000004	      0.02000018	      0.27948926	      0.34292832	      0.02000599	      0.02000107	      0.02002190	      0.02000148	      0.02000199	      0.29451111	      0.02006275	      0.99999927	      0.99999962	      0.99999774	      0.99999559	      0.73243935	      0.02000304	      0.99999990	      0.99999788	      0.69335685	      0.02000091	      0.02022430	      0.02022430	      0.99999717	      0.02001233	      0.09145928	      0.02000076	      0.02022430	      0.02022430	     -0.00334492	      0.01622259	     -0.01280802	     -0.00780319	     -0.01604951	      0.01069809	     -0.16304991	     -0.32366366	     -0.82637746	      3.82694277	      1.67511598	      0.39063594	     -5.37949566	      3.05242458	      2.13934702	      2.82337572	     -0.46223963	     -0.27058061
      0.16800000	      0.76072727	      0.95864544	      0.02000127	      0.02000462	      0.53551313	      0.99996382	      0.99999870	      0.99999668	      0.02000004	      0.02000017	      0.27685582	      0.35970325	      0.02000454	      0.02000114	      0.02002181	      0.02000140	      0.02000171	      0.26303624	      0.02006542	      0.99999937	      0.99999968	      0.99999773	      0.99999617	      0.68842920	      0.02000331	      0.99999990	      0.99999845	      0.75474373	      0.02000093	      0.02065473	      0.02065473	      0.99999769	      0.02001658	      0.12472369	      0.02000092	      0.02065473	      0.02065473	     -0.00429481	      0.01669942	     -0.01312222	     -0.00817343	     -0.01761616	      0.00927747	     -0.23636296	     -0.22752509	     -0.97644334	      3.96046120	      1.81455575	      0.42937938	     -5.68665408	      3.13869303	      2.14671515	      2.72353724	     -0.56339792	     -0.28700758
      0.17200000	      0.70245263	      0.88929152	      0.02000144	      0.02000817	      0.65012118	      0.99998823	      0.99999872	      0.99999662	      0.02000004	      0.02000017	      0.31345189	      0.37108221	      0.02000454	      0.02000118	      0.02002241	      0.02000153	      0.02000189	      0.25869814	      0.02006123	      0.99999936	      0.99999968	      0.99999791	      0.99999664	      0.64266908	      0.02000380	      0.99999991	      0.99999879	      0.82301847	      0.02000095	      0.02104603	      0.02104603	      0.99999807	      0.02002611	      0.15978623	      0.02000122	      0.02104603	      0.02104603	     -0.00531407	      0.01715720	     -0.01342701	     -0.00845491	     -0.01914806	      0.00755811	     -0.31533770	     -0.21123901	     -0.99985419	      4.06489873	      1.94212506	      0.33295144	     -6.01264642	      3.22178463	      2.15622226	      2.62415810	     -0.66829173	     -0.30108982
      0.17600000	      0.64807737	      0.82186628	      0.02000170	      0.02004421	      0.75189782	      0.99999282	      0.99999873	      0.99999658	      0.02000004	      0.02000017	      0.34693169	      0.38166024	      0.02000460	      0.02000123	      0.02002318	      0.02000170	      0.02000213	      0.25508233	      0.02005628	      0.99999935	      0.99999967	      0.99999803	      0.99999697	      0.59952495	      0.02000473	      0.99999991	      0.99999901	      0.88896323	      0.02000100	      0.02045928	      0.02045928	      0.99999834	      0.02006779	      0.19324465	      0.02000192	      0.02045928	      0.02045928	     -0.00639571	      0.01760525	     -0.01371054	     -0.00862573	     -0.02061847	      0.00554821	     -0.39221032	     -0.19684707	     -1.01431702	      4.13791051	      2.08080599	      0.23702160	     -6.31892124	      3.27149670	      2.15742263	      2.52550026	     -0.77638854	     -0.32114144
      0.18000000	      0.64938782	      0.70948007	      0.02000189	      0.17736400	      0.77677902	      0.99999294	      0.99999873	      0.99999707	      0.02000004	      0.02000017	      0.37991197	      0.35162609	      0.02000499	      0.02000123	      0.02002351	      0.02000192	      0.02000255	      0.25985399	      0.02005086	      0.99999932	      0.99999966	      0.99999816	      0.99999715	      0.56112244	      0.02000612	      0.99999992	      0.99999914	      0.95257315	      0.02000106	      0.02067440	      0.02067440	      0.99999848	      0.03021719	      0.22298877	      0.02000312	      0.02067440	      0.02067440	     -0.00752345	      0.01800274	     -0.01398335	     -0.00866743	     -0.02200025	      0.00326418	     -0.44977818	     -0.21887869	     -1.00045011	      4.20868469	      2.20208980	      0.27386597	     -6.58636526	      3.30079613	      2.16888715	      2.43397770	     -0.88599135	     -0.33296518
      0.18400000	      0.66730383	      0.59013164	      0.02000210	      0.38178962	      0.78061404	      0.99999197	      0.99999874	      0.99999755	      0.02000004	      0.02000018	      0.41977604	      0.30896559	      0.02000567	      0.02000121	      0.02002401	      0.02000226	      0.02000338	      0.26833639	      0.02004534	      0.99999927	      0.99999964	      0.99999829	      0.99999734	      0.52743549	      0.02000795	      0.99999992	      0.99999924	      0.99998334	      0.02000120	      0.02090343	      0.02090343	      0.99999855	      0.06907169	      0.24937114	      0.02000497	      0.02090343	      0.02090343	     -0.00869024	      0.01838201	     -0.01422898	     -0.00856585	     -0.02326693	      0.00073144	     -0.51049413	     -0.25393908	     -0.96792304	      4.27575644	      2.29748517	      0.36111544	     -6.82036284	      3.25402835	      2.16212764	      2.35397453	     -1.00087423	     -0.35779209
      0.18800000	      0.68757660	      0.48052522	      0.02000238	      0.59486724	      0.80506739	      0.99999058	      0.99999876	      0.99999792	      0.02000004	      0.02000018	      0.47822293	      0.26386865	      0.02000681	      0.02000122	      0.02002513	      0.02000300	      0.02000582	      0.28115175	      0.02003974	      0.99999922	      0.99999962	      0.99999845	      0.99999763	      0.50080480	      0.02000831	      0.99999992	      0.99999933	      0.99999672	      0.02000192	      0.02068561	      0.02068561	      0.99999853	      0.08462180	      0.28214607	      0.02000604	      0.02068561	      0.02068561	     -0.00987783	      0.01871788	     -0.01446144	     -0.00831152	     -0.02439383	     -0.00201485	     -0.59851018	     -0.29111560	     -0.92450202	      4.37826053	      2.36227343	      0.46513636	     -7.06154938	      3.03189824	      2.11893896	      2.27046849	     -1.11044946	     -0.37471911
      0.19200000	      0.71247285	      0.37872033	      0.02000281	      0.81711169	      0.82114936	      0.99998841	      0.99999877	      0.99999817	      0.02000004	      0.02000019	      0.53222678	      0.22375301	      0.02000858	      0.02000125	      0.02002676	      0.02000452	      0.02002062	      0.29024877	      0.02003538	      0.99999915	      0.99999959	      0.99999856	      0.99999784	      0.47897481	      0.02000991	      0.99999992	      0.99999939	      0.99999798	      0.02000400	      0.02042716	      0.02042716	      0.99999849	      0.09109115	      0.30927657	      0.02000735	      0.02042716	      0.02042716	     -0.01106102	      0.01897360	     -0.01465325	     -0.00789986	     -0.02535910	     -0.00492976	     -0.68250081	     -0.32398128	     -0.87078281	      4.43099410	      2.41171410	      0.56086241	     -7.25414104	      2.81572885	      2.09991922	      2.19789458	     -1.21683644	     -0.38473363
      0.19600000	      0.72517050	      0.26973308	      0.02000343	      0.99987225	      0.80146838	      0.99998587	      0.99999876	      0.99999834	      0.02000004	      0.02000020	      0.55785476	      0.15444030	      0.02001045	      0.02000125	      0.02002760	      0.02000629	      0.12300257	      0.29170056	      0.02003263	      0.99999909	      0.99999956	      0.99999860	      0.99999788	      0.45861961	      0.02002276	      0.99999993	      0.99999942	      0.99999836	      0.02104534	      0.02061233	      0.02061233	      0.99999847	      0.12964939	      0.32739731	      0.03504978	      0.02061233	      0.02061233	     -0.01224159	      0.01922305	     -0.01484706	     -0.00733132	     -0.02614456	     -0.00795914	     -0.72398943	     -0.35177252	     -0.83429301	      4.41135504	      2.51823093	      0.62337260	     -7.40597694	      2.60871376	      2.06426628	      2.17052980	     -1.31307462	     -0.40364139
      0.20000000	      0.67707928	      0.17248753	      0.02000488	      0.99998530	      0.80785181	      0.99998614	      0.99999872	      0.99999839	      0.02000004	      0.02000021	      0.57978423	      0.02855058	      0.02001282	      0.02000132	      0.02002968	      0.02001165	      0.44110668	      0.28652190	      0.02003067	      0.99999902	      0.99999953	      0.99999862	      0.99999792	      0.40912498	      0.14187596	      0.99999993	      0.99999942	      0.99999818	      0.06604327	      0.02096111	      0.02096111	      0.99999839	      0.11059328	      0.32451804	      0.10037556	      0.02096111	      0.02096111	     -0.01338956	      0.01941555	     -0.01501980	     -0.00661139	     -0.02673649	     -0.01104052	     -0.77054726	     -0.35465187	     -0.79334210	      4.32132801	      2.56838496	      0.61776654	     -7.47948076	      2.56638639	      2.08749574	      2.26110963	     -1.36125905	     -0.40198842
      0.20400000	      0.64350301	      0.13528398	      0.02000718	      0.99999075	      0.87861915	      0.99999103	      0.99999869	      0.99999833	      0.02000004	      0.02000021	      0.58576280	      0.02000491	      0.02001259	      0.02000149	      0.02003273	      0.02002741	      0.56141436	      0.27063917	      0.02002997	      0.99999899	      0.99999953	      0.99999859	      0.99999793	      0.36581144	      0.31937169	      0.99999993	      0.99999945	      0.99999812	      0.11527300	      0.02060805	      0.02060805	      0.99999831	      0.08168244	      0.33653350	      0.10247968	      0.02060805	      0.02060805	     -0.01447814	      0.01952684	     -0.01515070	     -0.00575028	     -0.02712649	     -0.01410368	     -0.81619663	     -0.30654433	     -0.79136328	      4.24974852	      2.52899415	      0.51669914	     -7.55308233	      2.52028265	      2.13607249	      2.19126315	     -1.45196908	     -0.40643648
      0.20800000	      0.61352826	      0.10461519	      0.02001245	      0.99999297	      0.94148541	      0.99999321	      0.99999867	      0.99999828	      0.02000004	      0.02000021	      0.58896005	      0.02000246	      0.02001225	      0.02000169	      0.02003631	      0.04850390	      0.65459537	      0.25520959	      0.02002936	      0.99999897	      0.99999953	      0.99999856	      0.99999793	      0.33085007	      0.48855545	      0.99999993	      0.99999947	      0.99999804	      0.15893999	      0.02062094	      0.02062094	      0.99999822	      0.05437914	      0.34731265	      0.10624611	      0.02062094	      0.02062094	     -0.01550498	      0.01960800	     -0.01527695	     -0.00476288	     -0.02731208	     -0.01707171	     -0.85524924	     -0.25714448	     -0.78915935	      4.16801761	      2.48583896	      0.41880180	     -7.60139803	      2.46610299	      2.17153780	      2.11573045	     -1.53515958	     -0.41494100
      0.21200000	      0.58161262	      0.07981866	      0.02002688	      0.99999395	      0.97793613	      0.99999421	      0.99999864	      0.99999825	      0.02000004	      0.02000022	      0.58533992	      0.02000165	      0.02001183	      0.02000187	      0.02003943	      0.15960112	      0.68629175	      0.24124569	      0.02002885	      0.99999894	      0.99999952	      0.99999852	      0.99999789	      0.30232744	      0.65842853	      0.99999993	      0.99999949	      0.99999792	      0.19649682	      0.02076059	      0.02076059	      0.99999809	      0.03180438	      0.35532211	      0.11328844	      0.02076059	      0.02076059	     -0.01644446	      0.01963699	     -0.01538556	     -0.00366903	     -0.02729695	     -0.01986269	     -0.87631550	     -0.21560447	     -0.78923646	      4.07939225	      2.45133052	      0.34365243	     -7.62678401	      2.40220790	      2.20416503	      2.05226930	     -1.61171428	     -0.42305906
      0.21600000	      0.56135683	      0.05273359	      0.04352703	      0.99999466	      0.99897111	      0.99999491	      0.99999861	      0.99999821	      0.02000004	      0.02000022	      0.58193075	      0.02000129	      0.02001145	      0.02000211	      0.02004326	      0.26989238	      0.71786958	      0.22819999	      0.02002838	      0.99999892	      0.99999952	      0.99999848	      0.99999785	      0.28326228	      0.81746531	      0.99999993	      0.99999950	      0.99999776	      0.22365999	      0.02046699	      0.02046699	      0.99999792	      0.02082942	      0.35951280	      0.11679741	      0.02046699	      0.02046699	     -0.01726277	      0.01957556	     -0.01543855	     -0.00249369	     -0.02709089	     -0.02239201	     -0.89588876	     -0.17235771	     -0.78684392	      3.98145369	      2.41927925	      0.26707242	     -7.62987427	      2.32535283	      2.24913093	      2.00687270	     -1.69211789	     -0.43296275
      0.22000000	      0.55459846	      0.02001124	      0.10301755	      0.99999463	      0.99993534	      0.99999515	      0.99999859	      0.99999822	      0.02000005	      0.02000023	      0.58210712	      0.02000112	      0.02001061	      0.02000248	      0.02004848	      0.38464706	      0.73663911	      0.21564018	      0.02002795	      0.99999892	      0.99999952	      0.99999845	      0.99999784	      0.27526535	      0.96378661	      0.99999993	      0.99999952	      0.99999757	      0.24417491	      0.02079698	      0.02079698	      0.99999772	      0.02025254	      0.36532343	      0.12014578	      0.02079698	      0.02079698	     -0.01796716	      0.01948908	     -0.01550453	     -0.00126665	     -0.02670913	     -0.02457545	     -0.92539460	     -0.11593585	     -0.79421598	      3.88901220	      2.39127615	      0.22891666	     -7.61955209	      2.24688480	      2.27676222	      1.94329734	     -1.76085170	     -0.44123602
      0.22400000	      0.52244924	      0.02000236	      0.05904091	      0.99999399	      0.99998130	      0.99999527	      0.99999856	      0.99999823	      0.02000005	      0.02000024	      0.59222616	      0.02000119	      0.02000875	      0.02000359	      0.02006104	      0.58165532	      0.74754829	      0.19857007	      0.02002784	      0.99999897	      0.99999955	      0.99999843	      0.99999793	      0.28721812	      0.99997207	      0.99999993	      0.99999951	      0.99999713	      0.24535368	      0.02060713	      0.02060713	      0.99999744	      0.02010369	      0.35766819	      0.16783352	      0.02060713	      0.02060713	     -0.01852249	      0.01933109	     -0.01549112	     -0.00002198	     -0.02617107	     -0.02633337	     -0.99709737	     -0.00264489	     -0.82772360	      3.76820122	      2.40952897	      0.18486743	     -7.58101930	      2.15989821	      2.30040979	      1.99306273	     -1.80802200	     -0.45269840
      0.22800000	      0.49833812	      0.02000125	      0.02037556	      0.99999259	      0.99998920	      0.99999519	      0.99999854	      0.99999828	      0.02000005	      0.02000027	      0.60652375	      0.02000136	      0.02000736	      0.02000642	      0.02014971	      0.78352817	      0.76038474	      0.18271094	      0.02002763	      0.99999903	      0.99999958	      0.99999842	      0.99999803	      0.31298892	      0.99998730	      0.99999992	      0.99999951	      0.99999646	      0.23857467	      0.02210049	      0.02210049	      0.99999712	      0.02020030	      0.35196076	      0.23056640	      0.02210049	      0.02210049	     -0.01893722	      0.01915499	     -0.01549703	      0.00120301	     -0.02549857	     -0.02759539	     -1.07416248	      0.11682146	     -0.86297757	      3.65516242	      2.44440733	      0.16621160	     -7.54239891	      2.07763856	      2.30389509	      2.03979783	     -1.83582830	     -0.45676530
      0.23200000	      0.48720502	      0.02000075	      0.02001259	      0.99998642	      0.99999287	      0.99999461	      0.99999853	      0.99999837	      0.02000005	      0.02000030	      0.62459444	      0.02000184	      0.02000609	      0.02003661	      0.02019882	      0.98712942	      0.74740763	      0.16547834	      0.02002752	      0.99999909	      0.99999961	      0.99999842	      0.99999816	      0.34775440	      0.99999166	      0.99999992	      0.99999951	      0.99999525	      0.22177505	      0.02087144	      0.02087144	      0.99999672	      0.02009611	      0.34383319	      0.29029853	      0.02087144	      0.02087144	     -0.01918076	      0.01891687	     -0.01541624	      0.00236917	     -0.02471420	     -0.02830456	     -1.16269910	      0.25839543	     -0.90934026	      3.54256295	      2.49368434	      0.20045743	     -7.48632158	      1.98588555	      2.31389872	      2.08774398	     -1.87014388	     -0.46987102
      0.23600000	      0.47374484	      0.02000066	      0.02001266	      0.99998508	      0.99999337	      0.99999376	      0.99999853	      0.99999847	      0.02000005	      0.02000035	      0.64818940	      0.02000256	      0.02000609	      0.12118112	      0.02068635	      0.99997382	      0.87485016	      0.16117803	      0.02002630	      0.99999909	      0.99999962	      0.99999846	      0.99999823	      0.38904225	      0.99999366	      0.99999992	      0.99999951	      0.99999270	      0.19854580	      0.02120134	      0.02120134	      0.99999627	      0.02015567	      0.33880716	      0.35617510	      0.02120134	      0.02120134	     -0.01925463	      0.01863954	     -0.01529776	      0.00343697	     -0.02383918	     -0.02842111	     -1.20335683	      0.29986510	     -0.89534752	      3.44369901	      2.55582228	      0.24551485	     -7.44435461	      1.89779473	      2.32178778	      2.12615003	     -1.89377372	     -0.47949101
      0.24000000	      0.46579563	      0.02000060	      0.02001506	      0.99998448	      0.99999345	      0.99999220	      0.99999854	      0.99999857	      0.02000006	      0.02000042	      0.68639030	      0.02000529	      0.02000648	      0.24154202	      0.02239334	      0.99998764	      0.99982415	      0.16230342	      0.02002483	      0.99999907	      0.99999961	      0.99999852	      0.99999832	      0.43866593	      0.99999482	      0.99999992	      0.99999951	      0.99998318	      0.17138849	      0.02202775	      0.02202775	      0.99999581	      0.02052841	      0.33572041	      0.43464702	      0.02202775	      0.02202775	     -0.01918130	      0.01838062	     -0.01516897	      0.00436836	     -0.02289146	     -0.02792532	     -1.24354061	      0.30845058	     -0.85513302	      3.35190101	      2.63020075	      0.31160368	     -7.40240580	      1.81374368	      2.30665858	      2.14893543	     -1.90633035	     -0.49622841
      0.24400000	      0.48625998	      0.02000063	      0.08950309	      0.99999236	      0.99999306	      0.99999067	      0.99999857	      0.99999865	      0.02000006	      0.02000054	      0.75279540	      0.05369734	      0.02000838	      0.36096417	      0.02209866	      0.99999476	      0.99999234	      0.16948143	      0.02002234	      0.99999897	      0.99999958	      0.99999865	      0.99999845	      0.50031259	      0.99999533	      0.99999992	      0.99999952	      0.98999816	      0.14141615	      0.02031520	      0.02031520	      0.99999529	      0.02014986	      0.34037733	      0.46486132	      0.02031520	      0.02031520	     -0.01892464	      0.01806463	     -0.01495839	      0.00512936	     -0.02188422	     -0.02681905	     -1.30127623	      0.28273558	     -0.77056227	      3.28707143	      2.67385869	      0.36186539	     -7.38407765	      1.73151092	      2.29959025	      2.11234455	     -1.93435557	     -0.51312599
      0.24800000	      0.51954228	      0.02000064	      0.17430603	      0.99999303	      0.99999318	      0.99999065	      0.99999863	      0.99999871	      0.02000006	      0.02000060	      0.79306960	      0.09343021	      0.02000879	      0.47516099	      0.02696856	      0.99999566	      0.99999392	      0.16927429	      0.02002135	      0.99999895	      0.99999958	      0.99999870	      0.99999854	      0.57365318	      0.99999537	      0.99999992	      0.99999955	      0.85970415	      0.17635746	      0.02100471	      0.02100471	      0.99999463	      0.02039089	      0.35555449	      0.43475006	      0.02100471	      0.02100471	     -0.01851490	      0.01774862	     -0.01469742	      0.00569292	     -0.02082472	     -0.02512590	     -1.32869242	      0.30259150	     -0.74401884	      3.25510702	      2.66322280	      0.37389300	     -7.38779518	      1.64197619	      2.27834565	      1.99249719	     -1.96984646	     -0.53843131
      0.25200000	      0.56076225	      0.02000065	      0.25453247	      0.99999355	      0.99999328	      0.99999074	      0.99999869	      0.99999876	      0.02000006	      0.02000067	      0.83979886	      0.13410988	      0.02000923	      0.59286270	      0.03096391	      0.99999632	      0.99999498	      0.16947933	      0.02002049	      0.99999893	      0.99999958	      0.99999875	      0.99999864	      0.65684831	      0.99999529	      0.99999992	      0.99999957	      0.72168239	      0.21012521	      0.02100440	      0.02100440	      0.99999377	      0.02047227	      0.37130827	      0.39437917	      0.02100440	      0.02100440	     -0.01796687	      0.01744701	     -0.01440066	      0.00604125	     -0.01971356	     -0.02289028	     -1.35332536	      0.32319135	     -0.71486345	      3.22113616	      2.63823743	      0.38415469	     -7.37060288	      1.54534200	      2.24131398	      1.85650530	     -1.98782458	     -0.56864500
      0.25600000	      0.61033659	      0.02000067	      0.33448351	      0.99999396	      0.99999334	      0.99999099	      0.99999874	      0.99999880	      0.02000006	      0.02000075	      0.89105092	      0.17231650	      0.02000967	      0.71387433	      0.03611153	      0.99999679	      0.99999568	      0.16903855	      0.02001983	      0.99999891	      0.99999957	      0.99999879	      0.99999874	      0.75034174	      0.99999509	      0.99999992	      0.99999959	      0.56734334	      0.24534051	      0.02111319	      0.02111319	      0.99999219	      0.02058860	      0.38179227	      0.32545680	      0.02111319	      0.02111319	     -0.01727638	      0.01712649	     -0.01402204	      0.00616738	     -0.01854470	     -0.02017527	     -1.37090630	      0.34504923	     -0.68220051	      3.17450478	      2.59627872	      0.38616370	     -7.31827332	      1.43291036	      2.20193833	      1.74292435	     -1.99979625	     -0.59733118
      0.26000000	      0.66752275	      0.02000069	      0.40996088	      0.99999424	      0.99999333	      0.99999122	      0.99999879	      0.99999883	      0.02000007	      0.02000085	      0.94938474	      0.20713397	      0.02001027	      0.84038990	      0.04220687	      0.99999718	      0.99999624	      0.16719328	      0.02001932	      0.99999886	      0.99999956	      0.99999883	      0.99999884	      0.85289377	      0.99999467	      0.99999992	      0.99999960	      0.41215545	      0.27752032	      0.02108456	      0.02108456	      0.99998911	      0.02070548	      0.39072935	      0.23953019	      0.02108456	      0.02108456	     -0.01646647	      0.01680148	     -0.01358711	      0.00607558	     -0.01730615	     -0.01705941	     -1.38259215	      0.36577912	     -0.64205502	      3.11713779	      2.52390257	      0.38936479	     -7.22136820	      1.30425803	      2.15967521	      1.61611026	     -1.98448678	     -0.62578350
      0.26400000	      0.73243961	      0.02000073	      0.48352916	      0.99999437	      0.99999325	      0.99999147	      0.99999884	      0.99999884	      0.02000007	      0.02000096	      0.99809921	      0.23574004	      0.02001106	      0.97347362	      0.04942315	      0.99999749	      0.99999668	      0.16244178	      0.02001903	      0.99999879	      0.99999954	      0.99999886	      0.99999893	      0.96382400	      0.99999394	      0.99999992	      0.99999960	      0.25553546	      0.30690326	      0.02085948	      0.02085948	      0.99997676	      0.02072073	      0.39056954	      0.12003311	      0.02085948	      0.02085948	     -0.01554468	      0.01644653	     -0.01306499	      0.00578048	     -0.01598122	     -0.01363377	     -1.38527942	      0.38672619	     -0.59367215	      3.04025685	      2.41753805	      0.38773499	     -7.06722636	      1.15393536	      2.12558055	      1.53199675	     -1.95345824	     -0.64335415
      0.26800000	      0.82636954	      0.02000088	      0.46427073	      0.99998737	      0.99999206	      0.99998832	      0.99999859	      0.99999847	      0.02000009	      0.02000136	      0.96247818	      0.34704176	      0.02001507	      0.99999215	      0.07788549	      0.99999789	      0.99999703	      0.10697500	      0.02002216	      0.99999809	      0.99999937	      0.99999860	      0.99999886	      0.99999965	      0.99999808	      0.99999992	      0.99999962	      0.31403020	      0.22832004	      0.02119948	      0.02119948	      0.99998888	      0.02119973	      0.40620256	      0.36663895	      0.02119948	      0.02119948	     -0.01455195	      0.01609818	     -0.01248176	      0.00530498	     -0.01455010	     -0.00999962	     -1.26777029	      0.45065409	     -0.38738205	      2.50498627	      1.67391221	      0.32887871	     -7.27342640	      1.12232100	      2.07886021	      1.67631310	     -1.84592472	     -0.65013270
      0.27200000	      0.91062533	      0.02000149	      0.52862822	      0.84597170	      0.99997746	      0.99983338	      0.99999772	      0.99999699	      0.02000013	      0.02000276	      0.80900656	      0.49425294	      0.02020718	      0.99999512	      0.10055922	      0.99999800	      0.99999710	      0.03851696	      0.02002986	      0.99997259	      0.99999849	      0.99999775	      0.99999855	      0.99999986	      0.99999905	      0.99999992	      0.99999964	      0.41086638	      0.13399793	      0.02193065	      0.02193065	      0.99999570	      0.02193065	      0.44129647	      0.79816676	      0.02193065	      0.02193065	     -0.01351438	      0.01575800	     -0.01183677	      0.00467797	     -0.01299186	     -0.00626545	     -1.02048975	      0.43969386	     -0.11388295	      1.72521223	      0.76127124	      0.23224668	     -7.67196652	      1.13174323	      2.01852866	      1.83663436	     -1.71742289	     -0.66182775
      0.27600000	      0.82984182	      0.02000145	      0.55333753	      0.43387906	      0.99998336	      0.99998216	      0.99999431	      0.99818321	      0.02000023	      0.02000353	      0.57108556	      0.52527904	      0.02001329	      0.99999672	      0.11403505	      0.99999756	      0.99999435	      0.02006293	      0.02005444	      0.72325781	      0.99999774	      0.99999166	      0.99999791	      0.99999990	      0.99999934	      0.99999993	      0.99999968	      0.30452460	      0.16513440	      0.02052681	      0.02052681	      0.99999784	      0.02052681	      0.49425855	      0.99998041	      0.02052681	      0.02052681	     -0.01244542	      0.01539902	     -0.01111878	      0.00393281	     -0.01128686	     -0.00254120	     -0.79287318	      0.59721447	     -0.01878322	      0.96602969	      0.34885420	     -0.21978643	     -8.12144922	      1.10712865	      1.95118991	      1.88155146	     -1.62034669	     -0.67254369
      0.28000000	      0.76884808	      0.02000155	      0.42738907	      0.21795152	      0.99995040	      0.99994838	      0.99998242	      0.54673865	      0.02000036	      0.02000537	      0.43748548	      0.56726801	      0.02001126	      0.99999568	      0.10016376	      0.99999657	      0.99998508	      0.02004850	      0.02008129	      0.47641313	      0.99999663	      0.91542501	      0.99999708	      0.99999992	      0.99999944	      0.99999993	      0.99999971	      0.10878252	      0.25727125	      0.02022440	      0.02022440	      0.99999835	      0.02022440	      0.55539207	      0.99996672	      0.02022440	      0.02022440	     -0.01138433	      0.01505174	     -0.01036172	      0.00310711	     -0.00941916	      0.00107081	     -0.60956818	      0.55603237	      0.00825272	      0.61566563	      0.26315030	     -0.29955330	     -8.55063233	      1.04554529	      1.87106515	      1.84025785	     -1.53062691	     -0.69183946
      0.28400000	      0.68366080	      0.02000165	      0.36419294	      0.11388669	      0.94802474	      0.94877933	      0.93804900	      0.30884524	      0.02000056	      0.02000951	      0.36418124	      0.62863013	      0.02001089	      0.99999406	      0.08948401	      0.99999543	      0.99969138	      0.02004383	      0.02012429	      0.28149301	      0.99999451	      0.57619320	      0.99999617	      0.99999992	      0.99999948	      0.99999994	      0.99999974	      0.02009567	      0.28258713	      0.02062667	      0.02062667	      0.99999854	      0.02062667	      0.60718733	      0.82294480	      0.02062667	      0.02062667	     -0.01033039	      0.01466757	     -0.00955938	      0.00224274	     -0.00737859	      0.00448607	     -0.49354597	      0.50554427	      0.02731943	      0.41246375	      0.22752100	     -0.32063441	     -8.90344928	      0.95247317	      1.80885515	      1.82805575	     -1.43785162	     -0.69398696
      0.28800000	      0.63968665	      0.02000170	      0.33063316	      0.04201422	      0.87021295	      0.87374588	      0.74926171	      0.16209653	      0.02000082	      0.02001907	      0.33078524	      0.67727006	      0.02001051	      0.99999251	      0.08519795	      0.99999468	      0.90658774	      0.02004102	      0.02070393	      0.11470258	      0.99998972	      0.36840005	      0.99999550	      0.99999993	      0.99999949	      0.99999994	      0.99999975	      0.02003830	      0.25185168	      0.02200572	      0.02200572	      0.99999860	      0.02200572	      0.64673935	      0.46924943	      0.02200572	      0.02200572	     -0.00931029	      0.01426703	     -0.00873202	      0.00138395	     -0.00516208	      0.00764572	     -0.42963390	      0.47936966	      0.04522980	      0.29407711	      0.20252708	     -0.33092857	     -9.15110016	      0.82546409	      1.75993740	      1.83863012	     -1.33439165	     -0.68778932
      0.29200000	      0.60844092	      0.02000180	      0.27381674	      0.02006317	      0.78987022	      0.77976608	      0.57969673	      0.03760180	      0.02000119	      0.02015549	      0.30372058	      0.68923710	      0.02001070	      0.99999042	      0.08186499	      0.99999403	      0.83543167	      0.02003666	      0.02025774	      0.02004136	      0.98145922	      0.19359337	      0.99999459	      0.99999993	      0.99999949	      0.99999994	      0.99999976	      0.02003836	      0.22379080	      0.02053929	      0.02053929	      0.99999859	      0.02053929	      0.66878658	      0.19682369	      0.02053929	      0.02053929	     -0.00833753	      0.01385448	     -0.00790301	      0.00057376	     -0.00277454	      0.01051945	     -0.37488721	      0.44738497	      0.06606477	      0.20500409	      0.14940338	     -0.30946520	     -9.29286319	      0.65816864	      1.72262944	      1.90734786	     -1.22404774	     -0.67402773
      0.29600000	      0.55167829	      0.02000176	      0.19085654	      0.02002638	      0.74236637	      0.72454956	      0.44393491	      0.02005945	      0.02000171	      0.02631090	      0.26920104	      0.66428272	      0.02000953	      0.99998736	      0.07772583	      0.99999267	      0.69035961	      0.02003396	      0.02033456	      0.02003503	      0.88606627	      0.02523199	      0.99999341	      0.99999992	      0.99999947	      0.99999994	      0.99999976	      0.02004111	      0.20399823	      0.02039787	      0.02039787	      0.99999849	      0.02039787	      0.66604799	      0.05710369	      0.02039787	      0.02039787	     -0.00744007	      0.01348388	     -0.00677733	     -0.00014941	     -0.00022941	      0.01310414	     -0.32802259	      0.43154920	      0.06818778	      0.13479238	      0.13313268	     -0.30808636	     -9.25375385	      0.44735319	      1.69545694	      2.01167739	     -1.11488126	     -0.65709339
      0.30000000	      0.51853476	      0.02000166	      0.06955659	      0.02001252	      0.72374664	      0.68974936	      0.15399634	      0.02001334	      0.02000359	      0.02703067	      0.19354493	      0.62869397	      0.02000778	      0.99998631	      0.07720968	      0.99999063	      0.48588440	      0.02002888	      0.02125648	      0.02002632	      0.77765382	      0.02001339	      0.99998865	      0.99999992	      0.99999944	      0.99999994	      0.99999978	      0.02019609	      0.19732148	      0.02037756	      0.02037756	      0.99999864	      0.02037756	      0.75497134	      0.02203976	      0.02037756	      0.02037756	     -0.00664000	      0.01321803	     -0.00595768	     -0.00075425	      0.00245130	      0.01541973	     -0.27699282	      0.44104798	      0.07790405	      0.02829474	      0.07643938	     -0.33500644	     -9.44352671	      0.27614051	      1.59198157	      1.54158639	     -0.98670981	     -0.73382817
      0.30400000	      0.48824557	      0.02000137	      0.02001502	      0.02000533	      0.75214704	      0.57973201	      0.02001122	      0.02000588	      0.02703342	      0.05611672	      0.06154498	      0.62900184	      0.02000579	      0.99998916	      0.08239200	      0.99998803	      0.20702642	      0.02002235	      0.02980045	      0.02001849	      0.66859670	      0.02000494	      0.93557135	      0.99999992	      0.99999942	      0.99999994	      0.99999981	      0.13162220	      0.11407475	      0.02052673	      0.02052673	      0.99999875	      0.02052673	      0.85317920	      0.02070240	      0.02052673	      0.02052673	     -0.00586717	      0.01290180	     -0.00517991	     -0.00122012	      0.00523734	      0.01750262	     -0.22513342	      0.48814102	      0.09846885	     -0.11393208	     -0.07377698	     -0.33174369	     -9.78802760	      0.11371899	      1.48574394	      1.14186087	     -0.89151366	     -0.79342649
      0.30800000	      0.45545345	      0.02000109	      0.02000577	      0.02000303	      0.84390878	      0.45845139	      0.02000524	      0.02000403	      0.04456509	      0.08290902	      0.02010815	      0.65760652	      0.02000436	      0.99999259	      0.09528628	      0.99999075	      0.05900143	      0.02001717	      0.04067056	      0.02001332	      0.61606734	      0.02000316	      0.72870661	      0.99999991	      0.99999937	      0.99999994	      0.99999982	      0.25850919	      0.02006610	      0.02045512	      0.02045512	      0.99999877	      0.02045512	      0.93896141	      0.02048057	      0.02045512	      0.02045512	     -0.00511359	      0.01253538	     -0.00444331	     -0.00154084	      0.00809109	      0.01939725	     -0.21637490	      0.56420162	      0.12512528	     -0.18831769	     -0.26136801	     -0.27336577	    -10.09246611	     -0.06673115	      1.39666175	      0.80452825	     -0.82549556	     -0.83320993
      0.31200000	      0.39779010	      0.02000094	      0.02000376	      0.02000218	      0.92089656	      0.37037700	      0.02000336	      0.02000307	      0.05763478	      0.07717691	      0.02003349	      0.66380752	      0.02000342	      0.99999414	      0.10676284	      0.99999232	      0.02004116	      0.02001371	      0.05043218	      0.02001105	      0.58569883	      0.02000233	      0.51496970	      0.99999991	      0.99999932	      0.99999994	      0.99999983	      0.25899036	      0.02001103	      0.02036581	      0.02036581	      0.99999872	      0.02036581	      0.99732838	      0.02037601	      0.02036581	      0.02036581	     -0.00437087	      0.01212396	     -0.00375647	     -0.00172609	      0.01096848	      0.02114775	     -0.20764004	      0.62752275	      0.14749090	     -0.25065958	     -0.41840341	     -0.23320896	    -10.27767132	     -0.25592755	      1.34010045	      0.51914352	     -0.78420981	     -0.85313145
      0.31600000	      0.34559978	      0.02000090	      0.02000320	      0.02000191	      0.91948104	      0.30410623	      0.02000283	      0.02000278	      0.06647780	      0.06705772	      0.02002254	      0.63514797	      0.02000297	      0.99999413	      0.10879562	      0.99999216	      0.02002013	      0.02001215	      0.05321626	      0.02001105	      0.57316365	      0.02000202	      0.34628396	      0.99999990	      0.99999925	      0.99999994	      0.99999984	      0.24882503	      0.02000792	      0.02206171	      0.02206171	      0.99999860	      0.02206171	      0.99968993	      0.02217552	      0.02206171	      0.02206171	     -0.00362216	      0.01164487	     -0.00312507	     -0.00180038	      0.01382007	      0.02279057	     -0.19036912	      0.63208478	      0.15201562	     -0.27345112	     -0.47038291	     -0.20366978	    -10.32721609	     -0.51031885	      1.30995406	      0.30494132	     -0.75792697	     -0.83871561
      0.32000000	      0.30435670	      0.02000096	      0.02000318	      0.02000192	      0.84401194	      0.25034509	      0.02000289	      0.02000289	      0.07165009	      0.05606610	      0.02001903	      0.57375974	      0.02000287	      0.99999273	      0.10140249	      0.99998987	      0.02001511	      0.02001193	      0.04848181	      0.02001295	      0.56913349	      0.02000198	      0.22920802	      0.99999989	      0.99999917	      0.99999994	      0.99999984	      0.23413708	      0.02000799	      0.02045695	      0.02045695	      0.99999842	      0.02045695	      0.99992500	      0.02067612	      0.02045695	      0.02045695	     -0.00288012	      0.01116914	     -0.00255275	     -0.00180078	      0.01659215	      0.02434817	     -0.16490641	      0.58203567	      0.13966282	     -0.26090727	     -0.43402056	     -0.17855253	    -10.26291055	     -0.80769027	      1.27965934	      0.14830007	     -0.75436040	     -0.82304615
      0.32400000	      0.27323291	      0.02000111	      0.02000355	      0.02000216	      0.71117271	      0.20080014	      0.02000341	      0.02000343	      0.07470982	      0.04157219	      0.02001810	      0.48451903	      0.02000311	      0.99998735	      0.08605592	      0.99997808	      0.02001331	      0.02001314	      0.04031222	      0.02001856	      0.57167553	      0.02000216	      0.15112962	      0.99999988	      0.99999909	      0.99999994	      0.99999984	      0.21679586	      0.02001035	      0.02061760	      0.02061760	      0.99999818	      0.02061760	      0.99992339	      0.02353469	      0.02061760	      0.02061760	     -0.00213880	      0.01070974	     -0.00204207	     -0.00177336	      0.01922795	      0.02582485	     -0.13261898	      0.49036344	      0.11383805	     -0.22267690	     -0.33765511	     -0.15334918	    -10.11967990	     -1.13040664	      1.24682177	      0.03844560	     -0.76721171	     -0.80788256
      0.32800000	      0.25414359	      0.02000136	      0.02000430	      0.02000262	      0.57201250	      0.17051525	      0.02000438	      0.02000440	      0.07401592	      0.02348660	      0.02001839	      0.39020697	      0.02000365	      0.99994428	      0.06936071	      0.95332517	      0.02001302	      0.02001566	      0.03200685	      0.02003163	      0.56047173	      0.02000251	      0.11361055	      0.99999987	      0.99999899	      0.99999994	      0.99999983	      0.19749308	      0.02001535	      0.02044753	      0.02044753	      0.99999790	      0.02044753	      0.99990394	      0.05635709	      0.02044753	      0.02044753	     -0.00138640	      0.01022961	     -0.00159529	     -0.00176830	      0.02166893	      0.02720559	     -0.10287520	      0.39344847	      0.08645630	     -0.17764956	     -0.23041055	     -0.13477251	     -9.92482607	     -1.45991639	      1.23323408	     -0.03607401	     -0.78571475	     -0.76993937
      0.33200000	      0.26627388	      0.02000159	      0.02000510	      0.02000305	      0.49802973	      0.18263826	      0.02000531	      0.02000518	      0.06331300	      0.02016739	      0.02001821	      0.32662487	      0.02000408	      0.94395372	      0.06127005	      0.83782445	      0.02001325	      0.02001751	      0.02885527	      0.02004398	      0.52974596	      0.02000274	      0.11000150	      0.99999986	      0.99999890	      0.99999993	      0.99999982	      0.18491480	      0.02001777	      0.02081972	      0.02073622	      0.99999757	      0.02073622	      0.99959096	      0.14926782	      0.02073622	      0.02073622	     -0.00064221	      0.00983904	     -0.00121471	     -0.00183455	      0.02385611	      0.02845792	     -0.08816786	      0.34168017	      0.07338064	     -0.15081342	     -0.16484386	     -0.13622891	     -9.69844585	     -1.75566817	      1.19996874	     -0.07645427	     -0.81244807	     -0.75891122
      0.33600000	      0.28437704	      0.02000189	      0.02000634	      0.02000365	      0.43809112	      0.21633004	      0.02000655	      0.02000602	      0.04661970	      0.02004307	      0.02001896	      0.25899197	      0.02000457	      0.83372032	      0.05470874	      0.74494970	      0.02001372	      0.02001949	      0.02359453	      0.02006104	      0.49856011	      0.02000301	      0.11189525	      0.99999985	      0.99999880	      0.99999993	      0.99999981	      0.16823543	      0.02001828	      0.07414663	      0.02022732	      0.99999719	      0.02022732	      0.99721209	      0.29658003	      0.02022732	      0.02022732	      0.00010682	      0.00941882	     -0.00090257	     -0.00201523	      0.02573166	      0.02953652	     -0.07671802	      0.29967864	      0.06299104	     -0.12726265	     -0.10836934	     -0.14658710	     -9.44779897	     -2.04819638	      1.19508956	     -0.09726311	     -0.83315468	     -0.71071170
      0.34000000	      0.30969271	      0.02000235	      0.02000862	      0.02000467	      0.37775929	      0.25004649	      0.02000869	      0.02000729	      0.02417741	      0.02002711	      0.02002154	      0.19274212	      0.02000527	      0.72147991	      0.04782572	      0.64819630	      0.02001484	      0.02002223	      0.02344209	      0.02009663	      0.46467977	      0.02000346	      0.12868681	      0.99999984	      0.99999870	      0.99999993	      0.99999980	      0.15085727	      0.02001960	      0.27631267	      0.02042024	      0.99999675	      0.02042024	      0.96929150	      0.47652706	      0.02042024	      0.02042024	      0.00083797	      0.00910002	     -0.00066056	     -0.00234430	      0.02724078	      0.03038962	     -0.06616364	      0.25719187	      0.05236317	     -0.10184761	     -0.04958707	     -0.15629096	     -9.17315677	     -2.31991705	      1.16109079	     -0.10432308	     -0.84761717	     -0.68622889
      0.34400000	      0.36544959	      0.02000317	      0.02001012	      0.02000555	      0.32195672	      0.26313919	      0.02001634	      0.02000994	      0.02000882	      0.02001317	      0.02002626	      0.04899107	      0.02000620	      0.61532613	      0.04173846	      0.55636246	      0.02001670	      0.02002581	      0.02374034	      0.02099853	      0.43661609	      0.02000414	      0.17174317	      0.99999983	      0.99999859	      0.99999992	      0.99999979	      0.13416977	      0.02001405	      0.50252824	      0.02104794	      0.99999614	      0.02104794	      0.93889487	      0.65886949	      0.02104794	      0.02104794	      0.00154575	      0.00878734	     -0.00048943	     -0.00284426	      0.02833375	      0.03096511	     -0.05743892	      0.21746916	      0.04207014	     -0.05176237	     -0.03491865	     -0.13249075	     -8.87491983	     -2.56415625	      1.14779704	     -0.11152006	     -0.85251162	     -0.63791146
      0.34800000	      0.41790019	      0.02000751	      0.02000958	      0.02000579	      0.27450755	      0.34048155	      0.11535011	      0.02001329	      0.02000217	      0.02000496	      0.02003120	      0.02001197	      0.02000727	      0.52461507	      0.03654231	      0.46749595	      0.02001830	      0.02002989	      0.02298040	      0.02710894	      0.41542195	      0.02000494	      0.18447611	      0.99999982	      0.99999846	      0.99999992	      0.99999978	      0.13070073	      0.02000582	      0.71175020	      0.02107954	      0.99999515	      0.02107954	      0.90680287	      0.81236555	      0.02107954	      0.02107954	      0.00221750	      0.00859698	     -0.00038894	     -0.00352446	      0.02896802	      0.03121526	     -0.04915821	      0.18406574	      0.03319269	      0.04646092	     -0.12933804	     -0.08303390	     -8.57127973	     -2.72039265	      1.12238677	     -0.12029930	     -0.84789857	     -0.61984842
      0.35200000	      0.41200108	      0.02033697	      0.02000949	      0.02000598	      0.24708215	      0.40944579	      0.32108017	      0.02001397	      0.02000146	      0.02000340	      0.02003324	      0.02000665	      0.02000811	      0.47757840	      0.03279960	      0.41457094	      0.02001907	      0.02003255	      0.02135973	      0.03059913	      0.39344271	      0.02000546	      0.15796789	      0.99999981	      0.99999833	      0.99999991	      0.99999976	      0.12232083	      0.02000381	      0.89489546	      0.02044829	      0.99999388	      0.02044829	      0.87607838	      0.95749398	      0.02044829	      0.02044829	      0.00283792	      0.00842004	     -0.00035799	     -0.00438066	      0.02911035	      0.03109983	     -0.04337916	      0.16520183	      0.02881435	      0.10715372	     -0.21096812	     -0.05955120	     -8.25243355	     -2.87428471	      1.11213054	     -0.13679779	     -0.83714430	     -0.57617895
      0.35600000	      0.44081997	      0.08142584	      0.02000674	      0.02000479	      0.24529523	      0.36769372	      0.44855392	      0.02001793	      0.02000114	      0.02000290	      0.02003300	      0.02000532	      0.02000820	      0.47531767	      0.03213739	      0.39307092	      0.02001775	      0.02003289	      0.02093643	      0.05153745	      0.43471326	      0.02000557	      0.16210581	      0.99999981	      0.99999821	      0.99999991	      0.99999975	      0.10750056	      0.02000299	      0.99990190	      0.02032264	      0.99999227	      0.02032264	      0.84599259	      0.99995192	      0.02032264	      0.02032264	      0.00340710	      0.00837879	     -0.00039475	     -0.00539580	      0.02873869	      0.03058863	     -0.04219160	      0.16309892	      0.02595840	      0.14961695	     -0.28136323	     -0.00655445	     -7.93509770	     -3.01357051	      1.05798480	     -0.16412582	     -0.81994947	     -0.56618499
      0.36000000	      0.47463109	      0.15098338	      0.02000519	      0.02000396	      0.24609083	      0.32275871	      0.56960325	      0.02002538	      0.02000093	      0.02000253	      0.02003291	      0.02000441	      0.02000825	      0.47850073	      0.03190884	      0.37542905	      0.02001662	      0.02003299	      0.02076846	      0.07447187	      0.48157108	      0.02000566	      0.17352748	      0.99999980	      0.99999810	      0.99999990	      0.99999973	      0.08927928	      0.02000245	      0.99997377	      0.02028782	      0.99998983	      0.02029308	      0.81977500	      0.99997917	      0.02028782	      0.02028782	      0.00390310	      0.00834653	     -0.00049649	     -0.00654267	      0.02784384	      0.02966405	     -0.04165014	      0.16259034	      0.02330582	      0.19144148	     -0.34980313	      0.04499005	     -7.63156282	     -3.15102716	      1.02811715	     -0.19509078	     -0.80641780	     -0.52530307
      0.36400000	      0.51350428	      0.21853178	      0.02000411	      0.02000331	      0.24767665	      0.26890005	      0.69938858	      0.02005051	      0.02000077	      0.02000220	      0.02003309	      0.02000367	      0.02000831	      0.48409116	      0.03404862	      0.35952265	      0.02001573	      0.02003303	      0.02286606	      0.09711004	      0.52954521	      0.02000576	      0.18888407	      0.99999980	      0.99999798	      0.99999989	      0.99999971	      0.07055342	      0.02000203	      0.99998293	      0.02139827	      0.99998570	      0.02223620	      0.79262786	      0.99998585	      0.02139827	      0.02139827	      0.00434378	      0.00846398	     -0.00065912	     -0.00778782	      0.02643069	      0.02832370	     -0.04139165	      0.16247640	      0.02075992	      0.23829763	     -0.42840784	      0.10306942	     -7.32554978	     -3.24508225	      0.95714916	     -0.23122073	     -0.78168589	     -0.52694922
      0.36800000	      0.55509198	      0.29002360	      0.02000341	      0.02000285	      0.24962155	      0.21763882	      0.82728802	      0.02263259	      0.02000065	      0.02000193	      0.02003367	      0.02000310	      0.02000839	      0.49129004	      0.03343226	      0.34505425	      0.02001505	      0.02003309	      0.02222078	      0.11972134	      0.57864963	      0.02000588	      0.20941548	      0.99999979	      0.99999786	      0.99999989	      0.99999969	      0.05170446	      0.02000172	      0.99998624	      0.02103062	      0.99997675	      0.02629870	      0.76828612	      0.99998887	      0.02103062	      0.02103062	      0.00470473	      0.00859439	     -0.00087649	     -0.00909614	      0.02451869	      0.02658336	     -0.04138060	      0.16249044	      0.01824821	      0.28602398	     -0.50554867	      0.15813578	     -7.02072755	     -3.32930725	      0.90685432	     -0.27738789	     -0.75992581	     -0.50588826
      0.37200000	      0.58720998	      0.36741544	      0.02000294	      0.02000251	      0.25651661	      0.18178167	      0.94055364	      0.06548749	      0.02000056	      0.02000169	      0.02003343	      0.02000263	      0.02000835	      0.51127554	      0.03348191	      0.34032375	      0.02001432	      0.02003243	      0.02173163	      0.14094590	      0.63235741	      0.02000587	      0.22799079	      0.99999979	      0.99999774	      0.99999988	      0.99999967	      0.03395084	      0.02000149	      0.99998747	      0.02075191	      0.99994376	      0.03889305	      0.74510987	      0.99999051	      0.02075191	      0.02075191	      0.00499564	      0.00878047	     -0.00113947	     -0.01043476	      0.02214159	      0.02447934	     -0.04215592	      0.16582648	      0.01657780	      0.33252378	     -0.58771862	      0.20469261	     -6.71897317	     -3.39166702	      0.85734297	     -0.33113753	     -0.73795850	     -0.48614214
      0.37600000	      0.63648837	      0.45988200	      0.02000256	      0.02000223	      0.26490729	      0.14647381	      0.99993996	      0.13580787	      0.02000048	      0.02000148	      0.02003380	      0.02000222	      0.02000828	      0.53431540	      0.03380782	      0.33663019	      0.02001365	      0.02003180	      0.02141939	      0.16655834	      0.69737227	      0.02000588	      0.26073319	      0.99999979	      0.99999761	      0.99999987	      0.99999964	      0.02017308	      0.02000125	      0.99998761	      0.02059572	      0.97946690	      0.05576424	      0.72442569	      0.99999140	      0.02059572	      0.02059572	      0.00522187	      0.00901770	     -0.00143549	     -0.01177515	      0.01934649	      0.02206874	     -0.04347878	      0.16980666	      0.01455961	      0.38663912	     -0.67311812	      0.25347553	     -6.43444983	     -3.41702523	      0.81202551	     -0.39237410	     -0.71729964	     -0.46873864
      0.38000000	      0.71005540	      0.56127393	      0.02000230	      0.02000203	      0.27017749	      0.11280085	      0.99997919	      0.22598050	      0.02000042	      0.02000130	      0.02003556	      0.02000192	      0.02000833	      0.54967132	      0.03362735	      0.32659800	      0.02001322	      0.02003174	      0.02109198	      0.19664473	      0.76741529	      0.02000606	      0.31014705	      0.99999979	      0.99999752	      0.99999987	      0.99999962	      0.02000687	      0.02000097	      0.99998699	      0.02046602	      0.92325900	      0.07239776	      0.70967752	      0.99999223	      0.02046602	      0.02046602	      0.00539419	      0.00931104	     -0.00174889	     -0.01309303	      0.01619243	      0.01942574	     -0.04471247	      0.17131027	      0.01159369	      0.44232886	     -0.73787568	      0.29694565	     -6.20102592	     -3.36235962	      0.78445606	     -0.47146634	     -0.69719560	     -0.46069595
      0.38400000	      0.78548347	      0.66294254	      0.02000209	      0.02000187	      0.27414927	      0.07613014	      0.99998733	      0.31801253	      0.02000037	      0.02000116	      0.02003799	      0.02000166	      0.02000844	      0.56364601	      0.03308185	      0.31580134	      0.02001295	      0.02003187	      0.02046550	      0.22644778	      0.83540621	      0.02000630	      0.36235907	      0.99999979	      0.99999742	      0.99999986	      0.99999960	      0.02000366	      0.02000079	      0.99998479	      0.02024358	      0.87425589	      0.08704918	      0.69508325	      0.99999274	      0.02024358	      0.02024358	      0.00552572	      0.00966602	     -0.00206237	     -0.01436661	      0.01274860	      0.01663439	     -0.04588439	      0.17186934	      0.00853811	      0.49903762	     -0.80084294	      0.34013623	     -5.97719776	     -3.28900944	      0.74593974	     -0.55359321	     -0.67625501	     -0.46724986
      0.38800000	      0.86195705	      0.76570001	      0.02000192	      0.02000174	      0.27629248	      0.03927360	      0.99999077	      0.40977216	      0.02000033	      0.02000104	      0.02004139	      0.02000146	      0.02000861	      0.57461240	      0.03360339	      0.30325824	      0.02001282	      0.02003226	      0.02117049	      0.25608993	      0.90053576	      0.02000663	      0.41752596	      0.99999979	      0.99999732	      0.99999985	      0.99999958	      0.02000251	      0.02000067	      0.99997893	      0.02055575	      0.83058287	      0.09987679	      0.68137401	      0.99999308	      0.02055575	      0.02055575	      0.00561788	      0.01004020	     -0.00235867	     -0.01557441	      0.00909187	      0.01378051	     -0.04690970	      0.17112723	      0.00531448	      0.55531782	     -0.85798953	      0.38085969	     -5.76332241	     -3.21352559	      0.71100433	     -0.63946837	     -0.65961992	     -0.47152034
      0.39200000	      0.93783223	      0.86542903	      0.02000178	      0.02000164	      0.27532197	      0.02054657	      0.99999270	      0.50727660	      0.02000030	      0.02000094	      0.02004677	      0.02000128	      0.02000888	      0.57921244	      0.03317062	      0.28728100	      0.02001285	      0.02003309	      0.02155301	      0.28481132	      0.95936034	      0.02000711	      0.47430405	      0.99999979	      0.99999720	      0.99999985	      0.99999956	      0.02000194	      0.02000059	      0.99995322	      0.02087518	      0.78898789	      0.11077362	      0.66912801	      0.99999325	      0.02087518	      0.02087518	      0.00567881	      0.01041866	     -0.00262207	     -0.01669396	      0.00530417	      0.01094475	     -0.04759975	      0.16830044	      0.00185013	      0.61246117	     -0.91357959	      0.42389507	     -5.55940811	     -3.13948030	      0.68154522	     -0.72963153	     -0.64812087	     -0.47050341
      0.39600000	      0.99976617	      0.96445578	      0.02000165	      0.02000153	      0.28246063	      0.02006082	      0.99999408	      0.62519595	      0.02000027	      0.02000085	      0.02006423	      0.02000113	      0.02000905	      0.59760657	      0.03401483	      0.26508233	      0.02001279	      0.02003484	      0.02235674	      0.33489431	      0.99969299	      0.02000760	      0.52886211	      0.99999979	      0.99999708	      0.99999984	      0.99999953	      0.02000156	      0.02000052	      0.96116825	      0.02148239	      0.74355804	      0.11906310	      0.65669684	      0.99999314	      0.02148239	      0.02148239	      0.00571857	      0.01079771	     -0.00283958	     -0.01770226	      0.00146977	      0.00819749	     -0.04879242	      0.17051924	     -0.00289058	      0.68067713	     -0.95573097	      0.46480279	     -5.37789918	     -3.05930988	      0.66176713	     -0.80449383	     -0.64120297	     -0.46219828
      0.40000000	      0.99999472	      0.99999683	      0.02000160	      0.02000149	      0.27581834	      0.21762213	      0.99999707	      0.85274454	      0.02000020	      0.02000060	      0.02005290	      0.02000081	      0.02000928	      0.59634860	      0.03173814	      0.24453964	      0.02001231	      0.02003459	      0.02087972	      0.35147706	      0.99995216	      0.02000793	      0.54217434	      0.99999978	      0.99999632	      0.99999984	      0.99999951	      0.02000135	      0.02000045	      0.82657252	      0.02047349	      0.60486222	      0.11131106	      0.64911580	      0.99998895	      0.02047349	      0.02047349	      0.00574766	      0.01118291	     -0.00300169	     -0.01857785	     -0.00232746	      0.00559621	     -0.04779701	      0.16491183	     -0.00550502	      0.93282521	     -0.95638556	      0.45228765	     -5.27114176	     -2.93979487	      0.65243645	     -0.86502673	     -0.63980690	     -0.44591726
      0.40400000	      0.99999820	      0.99999870	      0.02000143	      0.02000134	      0.24845636	      0.44589122	      0.99999842	      0.99999139	      0.02000015	      0.02000042	      0.02010293	      0.02000058	      0.02001071	      0.55306004	      0.03139604	      0.22498742	      0.02001468	      0.02003920	      0.02209444	      0.32765725	      0.99701310	      0.02000953	      0.54771413	      0.99999974	      0.99999327	      0.99999984	      0.99999949	      0.02000118	      0.02000039	      0.66440863	      0.02143376	      0.41886469	      0.09152189	      0.64743560	      0.97297294	      0.02143376	      0.02143376	      0.00577161	      0.01157054	     -0.00310238	     -0.01930351	     -0.00600666	      0.00318511	     -0.04482317	      0.14653556	     -0.00625954	      1.35526450	     -0.82785031	      0.51054965	     -5.21422518	     -2.80689901	      0.64632320	     -0.94217758	     -0.64343462	     -0.43080318
      0.40800000	      0.99999907	      0.99999913	      0.02000125	      0.02000119	      0.22871024	      0.55356900	      0.99999896	      0.99999707	      0.02000011	      0.02000032	      0.02008985	      0.02000047	      0.02001189	      0.51830506	      0.02686572	      0.19838361	      0.02001574	      0.02004290	      0.02045823	      0.32590641	      0.98193798	      0.02001130	      0.55741061	      0.99999965	      0.99993267	      0.99999984	      0.99999948	      0.02000089	      0.02000033	      0.46420356	      0.02031437	      0.38499828	      0.08724813	      0.65467406	      0.76312709	      0.02031437	      0.02031437	      0.00578668	      0.01192887	     -0.00313885	     -0.01986917	     -0.00949236	      0.00099606	     -0.04244315	      0.13283649	     -0.00848288	      1.80759305	     -0.43863911	      0.60356017	     -5.22588196	     -2.69947245	      0.65575284	     -1.05262409	     -0.68490926	     -0.40521847
      0.41200000	      0.99999928	      0.99999928	      0.02000116	      0.02000112	      0.21154829	      0.60414813	      0.99999913	      0.99999785	      0.02000010	      0.02000028	      0.02012386	      0.02000042	      0.02001314	      0.48561308	      0.02547044	      0.17155544	      0.02001705	      0.02004764	      0.02048253	      0.32957994	      0.96525528	      0.02001362	      0.56890873	      0.99999960	      0.75818505	      0.99999985	      0.99999947	      0.02000067	      0.02000029	      0.31490516	      0.02035279	      0.41762255	      0.08986009	      0.66023003	      0.66420899	      0.02035279	      0.02035279	      0.00579497	      0.01226262	     -0.00311110	     -0.02027417	     -0.01271634	     -0.00094989	     -0.04037684	      0.12077550	     -0.01096788	      2.08992281	     -0.20304629	      0.66030238	     -5.32770453	     -2.58777513	      0.65306946	     -1.07299057	     -0.71183902	     -0.37482044
      0.41600000	      0.99999940	      0.99999936	      0.02000111	      0.02000107	      0.19589080	      0.63786903	      0.99999922	      0.99999822	      0.02000009	      0.02000025	      0.02053682	      0.02000038	      0.02001450	      0.45425317	      0.02609144	      0.14715947	      0.02001844	      0.02005335	      0.02120569	      0.33353094	      0.95079630	      0.02001680	      0.58093886	      0.99999953	      0.50545228	      0.99999986	      0.99999945	      0.02000052	      0.02000025	      0.16313839	      0.02096752	      0.46818812	      0.09332656	      0.66046874	      0.58329416	      0.02096752	      0.02096752	      0.00579823	      0.01258972	     -0.00302127	     -0.02052802	     -0.01561918	     -0.00264064	     -0.03858204	      0.10973059	     -0.01328971	      2.32485305	      0.00491391	      0.70587520	     -5.43535527	     -2.46436131	      0.64785214	     -1.05468694	     -0.73594502	     -0.34737037
      0.42000000	      0.99999947	      0.99999941	      0.02000107	      0.02000104	      0.18120590	      0.66963325	      0.99999929	      0.99999843	      0.02000008	      0.02000023	      0.02180679	      0.02000035	      0.02001599	      0.42245210	      0.02530227	      0.12459305	      0.02001999	      0.02006050	      0.02124196	      0.33741133	      0.93726796	      0.02002156	      0.59355444	      0.99999945	      0.26760156	      0.99999986	      0.99999943	      0.02000043	      0.02000022	      0.02133456	      0.02106323	      0.52216876	      0.09749353	      0.65711592	      0.51514824	      0.02106323	      0.02106323	      0.00578201	      0.01286114	     -0.00287299	     -0.02064919	     -0.01815140	     -0.00407065	     -0.03697961	      0.09935382	     -0.01547972	      2.52956420	      0.19880070	      0.74036897	     -5.53011557	     -2.34813106	      0.65532291	     -1.01627853	     -0.76282332	     -0.30259485
      0.42400000	      0.99999952	      0.99999945	      0.02000103	      0.02000101	      0.16814300	      0.68955521	      0.99999933	      0.99999857	      0.02000007	      0.02000021	      0.02315006	      0.02000033	      0.02001759	      0.39230370	      0.02329574	      0.10479900	      0.02002161	      0.02006713	      0.02065925	      0.34127622	      0.92582732	      0.02002872	      0.60625518	      0.99999933	      0.02125416	      0.99999986	      0.99999941	      0.02000038	      0.02000021	      0.02001310	      0.02059313	      0.58938893	      0.10367087	      0.65922261	      0.47374782	      0.02059313	      0.02059313	      0.00574880	      0.01311615	     -0.00267077	     -0.02066233	     -0.02027408	     -0.00523883	     -0.03565493	      0.09005676	     -0.01746674	      2.71405719	      0.34568653	      0.77651285	     -5.57862102	     -2.26541605	      0.62980926	     -1.06007365	     -0.77803519	     -0.29193269
      0.42800000	      0.99999960	      0.99999952	      0.02000098	      0.02000096	      0.15673424	      0.76345426	      0.99999941	      0.99999879	      0.02000006	      0.02000019	      0.02709822	      0.02000030	      0.02001928	      0.36404395	      0.02239378	      0.08775493	      0.02002331	      0.02007537	      0.02051480	      0.34505777	      0.91646958	      0.02004082	      0.61841474	      0.99999810	      0.02000629	      0.99999986	      0.99999939	      0.02000037	      0.02000020	      0.02000520	      0.02049076	      0.62994043	      0.10421103	      0.65994143	      0.35437936	      0.02049076	      0.02049076	      0.00569114	      0.01334978	     -0.00241971	     -0.02059439	     -0.02195925	     -0.00614717	     -0.03457967	      0.08187159	     -0.01924530	      3.04133159	      0.65361445	      0.83200078	     -5.49077264	     -2.20868020	      0.61614252	     -1.21466440	     -0.81246722	     -0.29317359
      0.43200000	      0.99999963	      0.99999955	      0.02000095	      0.02000094	      0.14663875	      0.81168142	      0.99999944	      0.99999887	      0.02000006	      0.02000017	      0.03353538	      0.02000029	      0.02002111	      0.33660419	      0.02246389	      0.07316271	      0.02002517	      0.02009196	      0.02071479	      0.34846870	      0.90819477	      0.02007226	      0.63022279	      0.97932884	      0.02000387	      0.99999986	      0.99999938	      0.02000035	      0.02000019	      0.02000325	      0.02071942	      0.67562079	      0.10792514	      0.66414229	      0.28234710	      0.02071942	      0.02071942	      0.00559708	      0.01352733	     -0.00212569	     -0.02047074	     -0.02318987	     -0.00680040	     -0.03371855	      0.07456894	     -0.02082878	      3.25362707	      0.80901284	      0.86507279	     -5.48616038	     -2.18292066	      0.60491953	     -1.31624867	     -0.84358549	     -0.27763101
      0.43600000	      0.99999964	      0.99999956	      0.02000094	      0.02000093	      0.13840438	      0.81874864	      0.99999944	      0.99999887	      0.02000005	      0.02000017	      0.03968599	      0.02000027	      0.02002305	      0.31252057	      0.02199785	      0.06169300	      0.02002705	      0.02010706	      0.02062796	      0.35174584	      0.90232083	      0.02026479	      0.64155867	      0.93802623	      0.02000350	      0.99999986	      0.99999937	      0.02000033	      0.02000018	      0.02000237	      0.02066176	      0.72658776	      0.11336962	      0.67017062	      0.25226296	      0.02066176	      0.02066176	      0.00547097	      0.01370893	     -0.00179574	     -0.02031189	     -0.02395946	     -0.00720643	     -0.03314286	      0.06849117	     -0.02218272	      3.34140522	      0.79774270	      0.88196924	     -5.57575066	     -2.17051922	      0.57427556	     -1.35941491	     -0.86476239	     -0.27403684
      0.44000000	      0.99999965	      0.99999957	      0.02000094	      0.02000093	      0.13133945	      0.83082066	      0.99999944	      0.99999886	      0.02000005	      0.02000016	      0.04571802	      0.02000027	      0.02002516	      0.28973238	      0.02047344	      0.05262071	      0.02002902	      0.02010468	      0.02021795	      0.35442017	      0.89695041	      0.02147440	      0.65262217	      0.90055272	      0.02000319	      0.99999987	      0.99999936	      0.02000031	      0.02000017	      0.02000182	      0.02022779	      0.76726349	      0.11960916	      0.67559047	      0.22857163	      0.02022779	      0.02022779	      0.00529709	      0.01382381	     -0.00143861	     -0.02013155	     -0.02427155	     -0.00737731	     -0.03278484	      0.06317118	     -0.02333001	      3.41709945	      0.78760848	      0.89250626	     -5.65331552	     -2.17458399	      0.55986046	     -1.39750678	     -0.88942806	     -0.25009880
      0.44400000	      0.99999966	      0.99999958	      0.02000093	      0.02000093	      0.12728136	      0.82761626	      0.99999944	      0.99999886	      0.02000005	      0.02000016	      0.04949079	      0.02000026	      0.02002702	      0.27752503	      0.02039462	      0.04744045	      0.02003061	      0.02011308	      0.02021366	      0.35695548	      0.89563086	      0.03521731	      0.65799134	      0.86606900	      0.02000295	      0.99999987	      0.99999935	      0.02000029	      0.02000016	      0.02000145	      0.02022525	      0.80972322	      0.12361493	      0.67745000	      0.20651524	      0.02022525	      0.02022525	      0.00508509	      0.01397022	     -0.00106482	     -0.01993623	     -0.02413890	     -0.00732945	     -0.03268975	      0.05994120	     -0.02413646	      3.48025882	      0.77869539	      0.90743470	     -5.71799822	     -2.16237511	      0.52786349	     -1.42901892	     -0.90946978	     -0.25364380
      0.44800000	      0.99999966	      0.99999958	      0.02000093	      0.02000093	      0.12411421	      0.83337481	      0.99999943	      0.99999885	      0.02000005	      0.02000015	      0.05285158	      0.02000025	      0.02002888	      0.26652337	      0.02035750	      0.04429383	      0.02003231	      0.02012150	      0.02021114	      0.35871387	      0.89406498	      0.05086116	      0.66318183	      0.83470513	      0.02000275	      0.99999987	      0.99999933	      0.02000028	      0.02000015	      0.02000119	      0.02022467	      0.83713815	      0.12888956	      0.67976672	      0.19188472	      0.02022467	      0.02022467	      0.00481622	      0.01403157	     -0.00068616	     -0.01972614	     -0.02358253	     -0.00708237	     -0.03272641	      0.05731155	     -0.02477906	      3.53149033	      0.76949862	      0.91456472	     -5.77093451	     -2.17148973	      0.51998778	     -1.45646505	     -0.93284694	     -0.22599590
      0.45200000	      0.99999967	      0.99999958	      0.02000093	      0.02000094	      0.12211261	      0.82447858	      0.99999942	      0.99999885	      0.02000004	      0.02000015	      0.05587533	      0.02000025	      0.02003054	      0.25807299	      0.02176368	      0.04348363	      0.02003418	      0.02020823	      0.02069154	      0.36054230	      0.89441058	      0.06363576	      0.66954414	      0.80596999	      0.02000259	      0.99999987	      0.99999932	      0.02000026	      0.02000015	      0.02000099	      0.02081328	      0.86552639	      0.13183764	      0.67898071	      0.17900821	      0.02081328	      0.02081328	      0.00450159	      0.01412104	     -0.00031457	     -0.01949708	     -0.02263061	     -0.00665620	     -0.03305331	      0.05536040	     -0.02528428	      3.56918293	      0.76139253	      0.92591105	     -5.80926337	     -2.16210336	      0.49784187	     -1.47775949	     -0.95002971	     -0.22252778
      0.45600000	      0.99999967	      0.99999958	      0.02000093	      0.02000094	      0.12091974	      0.81005886	      0.99999940	      0.99999884	      0.02000004	      0.02000015	      0.05871575	      0.02000025	      0.02003210	      0.25134319	      0.02034277	      0.04390494	      0.02003603	      0.02013693	      0.02020822	      0.36209150	      0.89540784	      0.07477336	      0.67724289	      0.77995460	      0.02000246	      0.99999987	      0.99999930	      0.02000025	      0.02000014	      0.02000084	      0.02022554	      0.88699403	      0.13397125	      0.67639475	      0.17079066	      0.02022554	      0.02022554	      0.00413352	      0.01419509	      0.00003937	     -0.01924247	     -0.02131730	     -0.00606873	     -0.03359091	      0.05389994	     -0.02570168	      3.59283866	      0.75249926	      0.93671427	     -5.83222335	     -2.15126345	      0.47822339	     -1.49354220	     -0.96362826	     -0.22037990
      0.46000000	      0.99999967	      0.99999958	      0.02000094	      0.02000095	      0.11990346	      0.80546956	      0.99999938	      0.99999883	      0.02000004	      0.02000015	      0.06170553	      0.02000025	      0.02003350	      0.24418399	      0.02120991	      0.04572196	      0.02003832	      0.02019435	      0.02044935	      0.36304703	      0.89551516	      0.08587643	      0.68605767	      0.75708898	      0.02000235	      0.99999987	      0.99999929	      0.02000025	      0.02000014	      0.02000073	      0.02054932	      0.89285913	      0.13790234	      0.67450732	      0.16927578	      0.02054932	      0.02054932	      0.00370508	      0.01418339	      0.00036766	     -0.01895513	     -0.01968167	     -0.00533304	     -0.03420446	      0.05253832	     -0.02605225	      3.60238893	      0.74214538	      0.93852886	     -5.83879889	     -2.15884645	      0.48590227	     -1.50563891	     -0.97718143	     -0.18333848
      0.46400000	      0.99999967	      0.99999958	      0.02000094	      0.02000096	      0.11977856	      0.78247779	      0.99999937	      0.99999883	      0.02000004	      0.02000014	      0.06440989	      0.02000025	      0.02003466	      0.23993684	      0.02033102	      0.04883294	      0.02004073	      0.02015055	      0.02020413	      0.36434611	      0.89760905	      0.09531987	      0.69578849	      0.73668447	      0.02000228	      0.99999987	      0.99999927	      0.02000024	      0.02000014	      0.02000064	      0.02022458	      0.90028594	      0.13896464	      0.66945904	      0.16997066	      0.02022458	      0.02022458	      0.00322822	      0.01422024	      0.00066570	     -0.01862790	     -0.01776653	     -0.00445643	     -0.03504718	      0.05168049	     -0.02634705	      3.59647535	      0.73167998	      0.94616668	     -5.82678385	     -2.14306532	      0.47609596	     -1.51027978	     -0.98371028	     -0.17605092
      0.46800000	      0.99999967	      0.99999957	      0.02000095	      0.02000097	      0.12010140	      0.75411861	      0.99999935	      0.99999882	      0.02000004	      0.02000014	      0.06704761	      0.02000025	      0.02003561	      0.23690034	      0.02033002	      0.05291281	      0.02004345	      0.02015630	      0.02020293	      0.36565070	      0.90031883	      0.10416719	      0.70611279	      0.71888429	      0.02000222	      0.99999987	      0.99999925	      0.02000023	      0.02000014	      0.02000057	      0.02022487	      0.90106810	      0.13924693	      0.66258560	      0.17516434	      0.02022487	      0.02022487	      0.00269877	      0.01424723	      0.00093229	     -0.01825316	     -0.01561743	     -0.00344099	     -0.03598282	      0.05107406	     -0.02661105	      3.57634747	      0.72036524	      0.95294245	     -5.79735188	     -2.12488327	      0.47004617	     -1.50902117	     -0.98653555	     -0.16781222
      0.47200000	      0.99999967	      0.99999956	      0.02000096	      0.02000098	      0.12050381	      0.72940904	      0.99999933	      0.99999881	      0.02000004	      0.02000015	      0.06960451	      0.02000025	      0.02003639	      0.23404325	      0.02038273	      0.05739988	      0.02004654	      0.02016167	      0.02020406	      0.36665579	      0.90266190	      0.11280128	      0.71670060	      0.70377277	      0.02000219	      0.99999987	      0.99999924	      0.02000023	      0.02000013	      0.02000051	      0.02023085	      0.89096389	      0.14031211	      0.65563982	      0.18560972	      0.02023085	      0.02023085	      0.00211742	      0.01422616	      0.00116911	     -0.01782155	     -0.01328160	     -0.00228526	     -0.03703923	      0.05052435	     -0.02681702	      3.54358933	      0.70802778	      0.95424015	     -5.75161475	     -2.11363308	      0.48078913	     -1.50316036	     -0.98755625	     -0.13791862
      0.47600000	      0.99999966	      0.99999955	      0.02000097	      0.02000099	      0.12144072	      0.69034577	      0.99999931	      0.99999880	      0.02000004	      0.02000015	      0.07183746	      0.02000025	      0.02003685	      0.23316829	      0.02115492	      0.06219423	      0.02004959	      0.02025734	      0.02041053	      0.36805852	      0.90649210	      0.11983664	      0.72675169	      0.69075859	      0.02000218	      0.99999987	      0.99999922	      0.02000023	      0.02000013	      0.02000046	      0.02053447	      0.88214262	      0.13931978	      0.64648738	      0.19837347	      0.02053447	      0.02053447	      0.00149308	      0.01424401	      0.00137980	     -0.01732059	     -0.01080707	     -0.00098646	     -0.03804912	      0.05035285	     -0.02705356	      3.49826099	      0.69669752	      0.95985379	     -5.68951893	     -2.08561922	      0.48020535	     -1.49015205	     -0.98426421	     -0.12744797
      0.48000000	      0.99999966	      0.99999954	      0.02000097	      0.02000100	      0.12257460	      0.64633423	      0.99999929	      0.99999879	      0.02000004	      0.02000015	      0.07372096	      0.02000025	      0.02003705	      0.23315594	      0.02136626	      0.06673443	      0.02005251	      0.02031445	      0.02048730	      0.36956551	      0.91076310	      0.12543720	      0.73574274	      0.67992703	      0.02000218	      0.99999987	      0.99999920	      0.02000022	      0.02000013	      0.02000042	      0.02064117	      0.86884709	      0.13813283	      0.63605791	      0.21478287	      0.02064117	      0.02064117	      0.00082853	      0.01426044	      0.00156901	     -0.01673360	     -0.00824186	      0.00045731	     -0.03901958	      0.05037047	     -0.02726914	      3.44216529	      0.68567831	      0.96497366	     -5.61281044	     -2.05437163	      0.48266394	     -1.47174413	     -0.97817090	     -0.11506361
      0.48400000	      0.99999965	      0.99999952	      0.02000098	      0.02000101	      0.12393647	      0.59370379	      0.99999927	      0.99999878	      0.02000004	      0.02000015	      0.07507238	      0.02000026	      0.02003695	      0.23427328	      0.02133673	      0.07068341	      0.02005471	      0.02030758	      0.02046459	      0.37133558	      0.91581563	      0.12899670	      0.74313634	      0.67107479	      0.02000221	      0.99999987	      0.99999918	      0.02000022	      0.02000013	      0.02000039	      0.02061470	      0.85439862	      0.13587062	      0.62393221	      0.23414016	      0.02061470	      0.02061470	      0.00013085	      0.01429558	      0.00174149	     -0.01603939	     -0.00563333	      0.00204502	     -0.03986663	      0.05064172	     -0.02749198	      3.37630008	      0.67540075	      0.97177245	     -5.52223586	     -2.01496553	      0.48223114	     -1.44777591	     -0.96918845	     -0.10925300
      0.48800000	      0.99999964	      0.99999950	      0.02000099	      0.02000102	      0.12527102	      0.54060129	      0.99999925	      0.99999877	      0.02000004	      0.02000016	      0.07590396	      0.02000027	      0.02003661	      0.23559896	      0.02126121	      0.07368404	      0.02005603	      0.02028158	      0.02042776	      0.37311795	      0.92077659	      0.13074245	      0.74868633	      0.66438371	      0.02000226	      0.99999986	      0.99999916	      0.02000022	      0.02000013	      0.02000037	      0.02056381	      0.83567386	      0.13406518	      0.61199362	      0.25684357	      0.02056381	      0.02056381	     -0.00059314	      0.01431468	      0.00190144	     -0.01521302	     -0.00302751	      0.00377126	     -0.04052333	      0.05103469	     -0.02771960	      3.30197803	      0.66546235	      0.97590322	     -5.41864343	     -1.97631930	      0.49039183	     -1.42036794	     -0.95857813	     -0.09195281
      0.49200000	      0.99999963	      0.99999948	      0.02000100	      0.02000103	      0.12665274	      0.48321647	      0.99999923	      0.99999876	      0.02000005	      0.02000016	      0.07612084	      0.02000027	      0.02003601	      0.23747173	      0.02119184	      0.07565266	      0.02005627	      0.02025922	      0.02039777	      0.37506493	      0.92604221	      0.13032661	      0.75223417	      0.65964907	      0.02000232	      0.99999986	      0.99999913	      0.02000022	      0.02000013	      0.02000035	      0.02052065	      0.81462937	      0.13251292	      0.59921748	      0.28279916	      0.02052065	      0.02052065	     -0.00133402	      0.01433733	      0.00205227	     -0.01422741	     -0.00046832	      0.00562540	     -0.04097778	      0.05160706	     -0.02795913	      3.22006675	      0.65509592	      0.97961076	     -5.30295786	     -1.93620240	      0.50140876	     -1.38974416	     -0.94553065	     -0.07228046
