# Supplementary material for: Hindlimb kinematics, kinetics and muscle dynamics during sit-to-stand and sit-to-walk transitions in emus (Dromaius novaehollandiae)
Source: J Exp Biol. 2024 Dec 2;227(24):jeb247519. doi: 10.1242/jeb.247519 (PMC11708823; doi:10.1242/jeb.247519)
Supplement: Dataset 1. [file jexbio-227-247519-Dataset1.zip › Dataset1/DataS1/Static Simulation/stw_exemplar_trial_STO_minus5TSL/emu_osimm_tuneTSL_scaledR_STO_minus5TSL_stw_controls.xml]

<?xml version="1.0" encoding="UTF-8" ?>
<OpenSimDocument Version="40500">
	<ControlSet name="Control Set">
		<objects>
			<ControlLinear name="IC_r">
				<is_model_control>true</is_model_control>
				<extrapolate>true</extrapolate>
				<default_min>0.02</default_min>
				<default_max>1</default_max>
				<filter_on>false</filter_on>
				<use_steps>false</use_steps>
				<x_nodes>
					<ControlLinearNode>
						<t>0</t>
						<value>0.83158796957997527</value>
					</ControlLinearNode>
					<ControlLinearNode>
						<t>0.0040000000000000001</t>
						<value>0.83455328103394877</value>
					</ControlLinearNode>
					<ControlLinearNode>
						<t>0.0080000000000000002</t>
						<value>0.8385677354462916</value>
					</ControlLinearNode>
					<ControlLinearNode>
						<t>0.012</t>
						<value>0.84363518454325503</value>
					</ControlLinearNode>
					<ControlLinearNode>
						<t>0.016</t>
						<value>0.84978566487521356</value>
					</ControlLinearNode>
					<ControlLinearNode>
						<t>0.02</t>
						<value>0.8570983759604256</value>
					</ControlLinearNode>
					<ControlLinearNode>
						<t>0.024</t>
						<value>0.86552629212108223</value>
					</ControlLinearNode>
					<ControlLinearNode>
						<t>0.028000000000000001</t>
						<value>0.87527674488645557</value>
					</ControlLinearNode>
					<ControlLinearNode>
						<t>0.032000000000000001</t>
						<value>0.88632900566637296</value>
					</ControlLinearNode>
					<ControlLinearNode>
						<t>0.035999999999999997</t>
						<value>0.898422105626134</value>
					</ControlLinearNode>
					<ControlLinearNode>
						<t>0.040000000000000001</t>
						<value>0.91132715326446856</value>
					</ControlLinearNode>
					<ControlLinearNode>
						<t>0.043999999999999997</t>
						<value>0.92500801478939132</value>
					</ControlLinearNode>
					<ControlLinearNode>
						<t>0.048000000000000001</t>
						<value>0.94020982438687684</value>
					</ControlLinearNode>
					<ControlLinearNode>
						<t>0.051999999999999998</t>
						<value>0.95647733529193191</value>
					</ControlLinearNode>
					<ControlLinearNode>
						<t>0.056000000000000001</t>
						<value>0.97489635795809015</value>
					</ControlLinearNode>
					<ControlLinearNode>
						<t>0.059999999999999998</t>
						<value>0.99494712887264403</value>
					</ControlLinearNode>
					<ControlLinearNode>
						<t>0.064000000000000001</t>
						<value>0.99997520074387181</value>
					</ControlLinearNode>
					<ControlLinearNode>
						<t>0.068000000000000005</t>
						<value>0.99999269035482652</value>
					</ControlLinearNode>
					<ControlLinearNode>
						<t>0.071999999999999995</t>
						<value>0.99999510094411181</value>
					</ControlLinearNode>
					<ControlLinearNode>
						<t>0.075999999999999998</t>
						<value>0.99999630411511253</value>
					</ControlLinearNode>
					<ControlLinearNode>
						<t>0.080000000000000002</t>
						<value>0.99999711735146146</value>
					</ControlLinearNode>
					<ControlLinearNode>
						<t>0.084000000000000005</t>
						<value>0.99999763897064975</value>
					</ControlLinearNode>
					<ControlLinearNode>
						<t>0.087999999999999995</t>
						<value>0.99999801280225431</value>
					</ControlLinearNode>
					<ControlLinearNode>
						<t>0.091999999999999998</t>
						<value>0.99999829206757251</value>
					</ControlLinearNode>
					<ControlLinearNode>
						<t>0.096000000000000002</t>
						<value>0.99999850856672212</value>
					</ControlLinearNode>
					<ControlLinearNode>
						<t>0.10000000000000001</t>
						<value>0.99999868457335495</value>
					</ControlLinearNode>
					<ControlLinearNode>
						<t>0.104</t>
						<value>0.99999882877220347</value>
					</ControlLinearNode>
					<ControlLinearNode>
						<t>0.108</t>
						<value>0.999998950548739</value>
					</ControlLinearNode>
					<ControlLinearNode>
						<t>0.112</t>
						<value>0.99999905587763449</value>
					</ControlLinearNode>
					<ControlLinearNode>
						<t>0.11600000000000001</t>
						<value>0.99999914916901533</value>
					</ControlLinearNode>
					<ControlLinearNode>
						<t>0.12</t>
						<value>0.99999922172474365</value>
					</ControlLinearNode>
					<ControlLinearNode>
						<t>0.124</t>
						<value>0.9999992620078153</value>
					</ControlLinearNode>
					<ControlLinearNode>
						<t>0.128</t>
						<value>0.9999992973959354</value>
					</ControlLinearNode>
					<ControlLinearNode>
						<t>0.13200000000000001</t>
						<value>0.99999932501697808</value>
					</ControlLinearNode>
					<ControlLinearNode>
						<t>0.13600000000000001</t>
						<value>0.99999931086249261</value>
					</ControlLinearNode>
					<ControlLinearNode>
						<t>0.14000000000000001</t>
						<value>0.99999924799771722</value>
					</ControlLinearNode>
					<ControlLinearNode>
						<t>0.14399999999999999</t>
						<value>0.99999920997321579</value>
					</ControlLinearNode>
					<ControlLinearNode>
						<t>0.14799999999999999</t>
						<value>0.9999991855843603</value>
					</ControlLinearNode>
					<ControlLinearNode>
						<t>0.152</t>
						<value>0.99999912078309383</value>
					</ControlLinearNode>
					<ControlLinearNode>
						<t>0.156</t>
						<value>0.99999899670059145</value>
					</ControlLinearNode>
					<ControlLinearNode>
						<t>0.16</t>
						<value>0.95061011208853052</value>
					</ControlLinearNode>
					<ControlLinearNode>
						<t>0.16400000000000001</t>
						<value>0.83642423616370487</value>
					</ControlLinearNode>
					<ControlLinearNode>
						<t>0.16800000000000001</t>
						<value>0.76072727431507181</value>
					</ControlLinearNode>
					<ControlLinearNode>
						<t>0.17199999999999999</t>
						<value>0.70245263114418743</value>
					</ControlLinearNode>
					<ControlLinearNode>
						<t>0.17599999999999999</t>
						<value>0.64807736993273046</value>
					</ControlLinearNode>
					<ControlLinearNode>
						<t>0.17999999999999999</t>
						<value>0.64938781780992472</value>
					</ControlLinearNode>
					<ControlLinearNode>
						<t>0.184</t>
						<value>0.66730382664768628</value>
					</ControlLinearNode>
					<ControlLinearNode>
						<t>0.188</t>
						<value>0.68757659572616359</value>
					</ControlLinearNode>
					<ControlLinearNode>
						<t>0.192</t>
						<value>0.71247285310014441</value>
					</ControlLinearNode>
					<ControlLinearNode>
						<t>0.19600000000000001</t>
						<value>0.72517050392996596</value>
					</ControlLinearNode>
					<ControlLinearNode>
						<t>0.20000000000000001</t>
						<value>0.67707928286085894</value>
					</ControlLinearNode>
					<ControlLinearNode>
						<t>0.20399999999999999</t>
						<value>0.64350300643870306</value>
					</ControlLinearNode>
					<ControlLinearNode>
						<t>0.20799999999999999</t>
						<value>0.61352825695496183</value>
					</ControlLinearNode>
					<ControlLinearNode>
						<t>0.21199999999999999</t>
						<value>0.58161261969761568</value>
					</ControlLinearNode>
					<ControlLinearNode>
						<t>0.216</t>
						<value>0.56135683031436245</value>
					</ControlLinearNode>
					<ControlLinearNode>
						<t>0.22</t>
						<value>0.55459845677473818</value>
					</ControlLinearNode>
					<ControlLinearNode>
						<t>0.224</t>
						<value>0.52244924121366954</value>
					</ControlLinearNode>
					<ControlLinearNode>
						<t>0.22800000000000001</t>
						<value>0.49833811672696843</value>
					</ControlLinearNode>
					<ControlLinearNode>
						<t>0.23200000000000001</t>
						<value>0.48720501815260553</value>
					</ControlLinearNode>
					<ControlLinearNode>
						<t>0.23599999999999999</t>
						<value>0.47374484014442092</value>
					</ControlLinearNode>
					<ControlLinearNode>
						<t>0.23999999999999999</t>
						<value>0.4657956314082094</value>
					</ControlLinearNode>
					<ControlLinearNode>
						<t>0.24399999999999999</t>
						<value>0.48625998064641746</value>
					</ControlLinearNode>
					<ControlLinearNode>
						<t>0.248</t>
						<value>0.51954228325626284</value>
					</ControlLinearNode>
					<ControlLinearNode>
						<t>0.252</t>
						<value>0.56076224844915967</value>
					</ControlLinearNode>
					<ControlLinearNode>
						<t>0.25600000000000001</t>
						<value>0.61033659135060181</value>
					</ControlLinearNode>
					<ControlLinearNode>
						<t>0.26000000000000001</t>
						<value>0.66752274594183914</value>
					</ControlLinearNode>
					<ControlLinearNode>
						<t>0.26400000000000001</t>
						<value>0.73243961359737453</value>
					</ControlLinearNode>
					<ControlLinearNode>
						<t>0.26800000000000002</t>
						<value>0.8263695372017541</value>
					</ControlLinearNode>
					<ControlLinearNode>
						<t>0.27200000000000002</t>
						<value>0.91062532771448168</value>
					</ControlLinearNode>
					<ControlLinearNode>
						<t>0.27600000000000002</t>
						<value>0.82984182462016964</value>
					</ControlLinearNode>
					<ControlLinearNode>
						<t>0.28000000000000003</t>
						<value>0.76884808126313908</value>
					</ControlLinearNode>
					<ControlLinearNode>
						<t>0.28399999999999997</t>
						<value>0.6836607968752636</value>
					</ControlLinearNode>
					<ControlLinearNode>
						<t>0.28799999999999998</t>
						<value>0.63968664538637265</value>
					</ControlLinearNode>
					<ControlLinearNode>
						<t>0.29199999999999998</t>
						<value>0.60844091615631768</value>
					</ControlLinearNode>
					<ControlLinearNode>
						<t>0.29599999999999999</t>
						<value>0.5516782881395742</value>
					</ControlLinearNode>
					<ControlLinearNode>
						<t>0.29999999999999999</t>
						<value>0.51853475647689184</value>
					</ControlLinearNode>
					<ControlLinearNode>
						<t>0.30399999999999999</t>
						<value>0.4882455729477212</value>
					</ControlLinearNode>
					<ControlLinearNode>
						<t>0.308</t>
						<value>0.45545345449769953</value>
					</ControlLinearNode>
					<ControlLinearNode>
						<t>0.312</t>
						<value>0.39779010232479439</value>
					</ControlLinearNode>
					<ControlLinearNode>
						<t>0.316</t>
						<value>0.34559977937307934</value>
					</ControlLinearNode>
					<ControlLinearNode>
						<t>0.32000000000000001</t>
						<value>0.30435670344137544</value>
					</ControlLinearNode>
					<ControlLinearNode>
						<t>0.32400000000000001</t>
						<value>0.27323291488850193</value>
					</ControlLinearNode>
					<ControlLinearNode>
						<t>0.32800000000000001</t>
						<value>0.25414359253725727</value>
					</ControlLinearNode>
					<ControlLinearNode>
						<t>0.33200000000000002</t>
						<value>0.26627388133693264</value>
					</ControlLinearNode>
					<ControlLinearNode>
						<t>0.33600000000000002</t>
						<value>0.28437703892260291</value>
					</ControlLinearNode>
					<ControlLinearNode>
						<t>0.34000000000000002</t>
						<value>0.30969271487326583</value>
					</ControlLinearNode>
					<ControlLinearNode>
						<t>0.34399999999999997</t>
						<value>0.36544958638715563</value>
					</ControlLinearNode>
					<ControlLinearNode>
						<t>0.34799999999999998</t>
						<value>0.4179001886384644</value>
					</ControlLinearNode>
					<ControlLinearNode>
						<t>0.35199999999999998</t>
						<value>0.41200107923819729</value>
					</ControlLinearNode>
					<ControlLinearNode>
						<t>0.35599999999999998</t>
						<value>0.44081997159008185</value>
					</ControlLinearNode>
					<ControlLinearNode>
						<t>0.35999999999999999</t>
						<value>0.47463108654489672</value>
					</ControlLinearNode>
					<ControlLinearNode>
						<t>0.36399999999999999</t>
						<value>0.51350427987615721</value>
					</ControlLinearNode>
					<ControlLinearNode>
						<t>0.36799999999999999</t>
						<value>0.55509198083974687</value>
					</ControlLinearNode>
					<ControlLinearNode>
						<t>0.372</t>
						<value>0.58720998380031897</value>
					</ControlLinearNode>
					<ControlLinearNode>
						<t>0.376</t>
						<value>0.63648837453456286</value>
					</ControlLinearNode>
					<ControlLinearNode>
						<t>0.38</t>
						<value>0.7100553996860699</value>
					</ControlLinearNode>
					<ControlLinearNode>
						<t>0.38400000000000001</t>
						<value>0.78548347169888932</value>
					</ControlLinearNode>
					<ControlLinearNode>
						<t>0.38800000000000001</t>
						<value>0.86195705214214069</value>
					</ControlLinearNode>
					<ControlLinearNode>
						<t>0.39200000000000002</t>
						<value>0.93783222854391013</value>
					</ControlLinearNode>
					<ControlLinearNode>
						<t>0.39600000000000002</t>
						<value>0.99976617496264464</value>
					</ControlLinearNode>
					<ControlLinearNode>
						<t>0.40000000000000002</t>
						<value>0.99999471582851851</value>
					</ControlLinearNode>
					<ControlLinearNode>
						<t>0.40400000000000003</t>
						<value>0.99999820238514003</value>
					</ControlLinearNode>
					<ControlLinearNode>
						<t>0.40799999999999997</t>
						<value>0.99999906947066863</value>
					</ControlLinearNode>
					<ControlLinearNode>
						<t>0.41199999999999998</t>
						<value>0.99999928043699193</value>
					</ControlLinearNode>
					<ControlLinearNode>
						<t>0.41599999999999998</t>
						<value>0.9999993964191437</value>
					</ControlLinearNode>
					<ControlLinearNode>
						<t>0.41999999999999998</t>
						<value>0.99999947225823715</value>
					</ControlLinearNode>
					<ControlLinearNode>
						<t>0.42399999999999999</t>
						<value>0.99999952384165436</value>
					</ControlLinearNode>
					<ControlLinearNode>
						<t>0.42799999999999999</t>
						<value>0.99999959971625951</value>
					</ControlLinearNode>
					<ControlLinearNode>
						<t>0.432</t>
						<value>0.99999963464058539</value>
					</ControlLinearNode>
					<ControlLinearNode>
						<t>0.436</t>
						<value>0.99999964305334232</value>
					</ControlLinearNode>
					<ControlLinearNode>
						<t>0.44</t>
						<value>0.99999965012664738</value>
					</ControlLinearNode>
					<ControlLinearNode>
						<t>0.44400000000000001</t>
						<value>0.9999996565153656</value>
					</ControlLinearNode>
					<ControlLinearNode>
						<t>0.44800000000000001</t>
						<value>0.99999966155846221</value>
					</ControlLinearNode>
					<ControlLinearNode>
						<t>0.45200000000000001</t>
						<value>0.99999966562958997</value>
					</ControlLinearNode>
					<ControlLinearNode>
						<t>0.45600000000000002</t>
						<value>0.99999966795355422</value>
					</ControlLinearNode>
					<ControlLinearNode>
						<t>0.46000000000000002</t>
						<value>0.99999966960262643</value>
					</ControlLinearNode>
					<ControlLinearNode>
						<t>0.46400000000000002</t>
						<value>0.99999966963481324</value>
					</ControlLinearNode>
					<ControlLinearNode>
						<t>0.46800000000000003</t>
						<value>0.99999966830800491</value>
					</ControlLinearNode>
					<ControlLinearNode>
						<t>0.47199999999999998</t>
						<value>0.9999996655359159</value>
					</ControlLinearNode>
					<ControlLinearNode>
						<t>0.47599999999999998</t>
						<value>0.9999996617099326</value>
					</ControlLinearNode>
					<ControlLinearNode>
						<t>0.47999999999999998</t>
						<value>0.99999965670882718</value>
					</ControlLinearNode>
					<ControlLinearNode>
						<t>0.48399999999999999</t>
						<value>0.99999965064480301</value>
					</ControlLinearNode>
					<ControlLinearNode>
						<t>0.48799999999999999</t>
						<value>0.99999964334537805</value>
					</ControlLinearNode>
					<ControlLinearNode>
						<t>0.49199999999999999</t>
						<value>0.99999963481125265</value>
					</ControlLinearNode>
				</x_nodes>
				<min_nodes />
				<max_nodes />
				<kp>100</kp>
				<kv>20</kv>
			</ControlLinear>
			<ControlLinear name="ILPR_r">
				<is_model_control>true</is_model_control>
				<extrapolate>true</extrapolate>
				<default_min>0.02</default_min>
				<default_max>1</default_max>
				<filter_on>false</filter_on>
				<use_steps>false</use_steps>
				<x_nodes>
					<ControlLinearNode>
						<t>0</t>
						<value>0.99999606297878452</value>
					</ControlLinearNode>
					<ControlLinearNode>
						<t>0.0040000000000000001</t>
						<value>0.99999623410068883</value>
					</ControlLinearNode>
					<ControlLinearNode>
						<t>0.0080000000000000002</t>
						<value>0.99999644353878958</value>
					</ControlLinearNode>
					<ControlLinearNode>
						<t>0.012</t>
						<value>0.99999667750398424</value>
					</ControlLinearNode>
					<ControlLinearNode>
						<t>0.016</t>
						<value>0.99999691890097631</value>
					</ControlLinearNode>
					<ControlLinearNode>
						<t>0.02</t>
						<value>0.99999719852305535</value>
					</ControlLinearNode>
					<ControlLinearNode>
						<t>0.024</t>
						<value>0.99999735484869079</value>
					</ControlLinearNode>
					<ControlLinearNode>
						<t>0.028000000000000001</t>
						<value>0.99999751997869968</value>
					</ControlLinearNode>
					<ControlLinearNode>
						<t>0.032000000000000001</t>
						<value>0.99999766973032822</value>
					</ControlLinearNode>
					<ControlLinearNode>
						<t>0.035999999999999997</t>
						<value>0.99999781483971706</value>
					</ControlLinearNode>
					<ControlLinearNode>
						<t>0.040000000000000001</t>
						<value>0.99999794606862324</value>
					</ControlLinearNode>
					<ControlLinearNode>
						<t>0.043999999999999997</t>
						<value>0.99999806932196433</value>
					</ControlLinearNode>
					<ControlLinearNode>
						<t>0.048000000000000001</t>
						<value>0.99999817790276324</value>
					</ControlLinearNode>
					<ControlLinearNode>
						<t>0.051999999999999998</t>
						<value>0.99999828441606153</value>
					</ControlLinearNode>
					<ControlLinearNode>
						<t>0.056000000000000001</t>
						<value>0.99999840299909215</value>
					</ControlLinearNode>
					<ControlLinearNode>
						<t>0.059999999999999998</t>
						<value>0.99999852464677519</value>
					</ControlLinearNode>
					<ControlLinearNode>
						<t>0.064000000000000001</t>
						<value>0.99999864375897296</value>
					</ControlLinearNode>
					<ControlLinearNode>
						<t>0.068000000000000005</t>
						<value>0.99999873595742128</value>
					</ControlLinearNode>
					<ControlLinearNode>
						<t>0.071999999999999995</t>
						<value>0.99999882618982094</value>
					</ControlLinearNode>
					<ControlLinearNode>
						<t>0.075999999999999998</t>
						<value>0.99999890120035295</value>
					</ControlLinearNode>
					<ControlLinearNode>
						<t>0.080000000000000002</t>
						<value>0.99999898337101711</value>
					</ControlLinearNode>
					<ControlLinearNode>
						<t>0.084000000000000005</t>
						<value>0.99999905621602247</value>
					</ControlLinearNode>
					<ControlLinearNode>
						<t>0.087999999999999995</t>
						<value>0.99999912326392071</value>
					</ControlLinearNode>
					<ControlLinearNode>
						<t>0.091999999999999998</t>
						<value>0.99999918417094802</value>
					</ControlLinearNode>
					<ControlLinearNode>
						<t>0.096000000000000002</t>
						<value>0.99999924091464365</value>
					</ControlLinearNode>
					<ControlLinearNode>
						<t>0.10000000000000001</t>
						<value>0.99999929386347586</value>
					</ControlLinearNode>
					<ControlLinearNode>
						<t>0.104</t>
						<value>0.99999934227634502</value>
					</ControlLinearNode>
					<ControlLinearNode>
						<t>0.108</t>
						<value>0.9999993862878489</value>
					</ControlLinearNode>
					<ControlLinearNode>
						<t>0.112</t>
						<value>0.99999943169902272</value>
					</ControlLinearNode>
					<ControlLinearNode>
						<t>0.11600000000000001</t>
						<value>0.99999947364605801</value>
					</ControlLinearNode>
					<ControlLinearNode>
						<t>0.12</t>
						<value>0.99999951472893644</value>
					</ControlLinearNode>
					<ControlLinearNode>
						<t>0.124</t>
						<value>0.99999953851749857</value>
					</ControlLinearNode>
					<ControlLinearNode>
						<t>0.128</t>
						<value>0.99999956008147306</value>
					</ControlLinearNode>
					<ControlLinearNode>
						<t>0.13200000000000001</t>
						<value>0.99999957673950568</value>
					</ControlLinearNode>
					<ControlLinearNode>
						<t>0.13600000000000001</t>
						<value>0.99999959614378009</value>
					</ControlLinearNode>
					<ControlLinearNode>
						<t>0.14000000000000001</t>
						<value>0.99999961400948334</value>
					</ControlLinearNode>
					<ControlLinearNode>
						<t>0.14399999999999999</t>
						<value>0.99999962515203489</value>
					</ControlLinearNode>
					<ControlLinearNode>
						<t>0.14799999999999999</t>
						<value>0.99999962496862782</value>
					</ControlLinearNode>
					<ControlLinearNode>
						<t>0.152</t>
						<value>0.99999962207334303</value>
					</ControlLinearNode>
					<ControlLinearNode>
						<t>0.156</t>
						<value>0.99999960707536473</value>
					</ControlLinearNode>
					<ControlLinearNode>
						<t>0.16</t>
						<value>0.99999920580528201</value>
					</ControlLinearNode>
					<ControlLinearNode>
						<t>0.16400000000000001</t>
						<value>0.99999787771311255</value>
					</ControlLinearNode>
					<ControlLinearNode>
						<t>0.16800000000000001</t>
						<value>0.95864543706016492</value>
					</ControlLinearNode>
					<ControlLinearNode>
						<t>0.17199999999999999</t>
						<value>0.88929152342644957</value>
					</ControlLinearNode>
					<ControlLinearNode>
						<t>0.17599999999999999</t>
						<value>0.82186627763309561</value>
					</ControlLinearNode>
					<ControlLinearNode>
						<t>0.17999999999999999</t>
						<value>0.70948006637849725</value>
					</ControlLinearNode>
					<ControlLinearNode>
						<t>0.184</t>
						<value>0.5901316385132942</value>
					</ControlLinearNode>
					<ControlLinearNode>
						<t>0.188</t>
						<value>0.48052522279325777</value>
					</ControlLinearNode>
					<ControlLinearNode>
						<t>0.192</t>
						<value>0.37872032548346746</value>
					</ControlLinearNode>
					<ControlLinearNode>
						<t>0.19600000000000001</t>
						<value>0.26973308000252894</value>
					</ControlLinearNode>
					<ControlLinearNode>
						<t>0.20000000000000001</t>
						<value>0.17248752500403636</value>
					</ControlLinearNode>
					<ControlLinearNode>
						<t>0.20399999999999999</t>
						<value>0.13528397526719158</value>
					</ControlLinearNode>
					<ControlLinearNode>
						<t>0.20799999999999999</t>
						<value>0.10461518756718807</value>
					</ControlLinearNode>
					<ControlLinearNode>
						<t>0.21199999999999999</t>
						<value>0.079818655331597071</value>
					</ControlLinearNode>
					<ControlLinearNode>
						<t>0.216</t>
						<value>0.052733590701194287</value>
					</ControlLinearNode>
					<ControlLinearNode>
						<t>0.22</t>
						<value>0.02001124412864741</value>
					</ControlLinearNode>
					<ControlLinearNode>
						<t>0.224</t>
						<value>0.020002357778475543</value>
					</ControlLinearNode>
					<ControlLinearNode>
						<t>0.22800000000000001</t>
						<value>0.020001246690793478</value>
					</ControlLinearNode>
					<ControlLinearNode>
						<t>0.23200000000000001</t>
						<value>0.020000751749807609</value>
					</ControlLinearNode>
					<ControlLinearNode>
						<t>0.23599999999999999</t>
						<value>0.020000656820881871</value>
					</ControlLinearNode>
					<ControlLinearNode>
						<t>0.23999999999999999</t>
						<value>0.020000604957021103</value>
					</ControlLinearNode>
					<ControlLinearNode>
						<t>0.24399999999999999</t>
						<value>0.02000063339328699</value>
					</ControlLinearNode>
					<ControlLinearNode>
						<t>0.248</t>
						<value>0.020000639604094296</value>
					</ControlLinearNode>
					<ControlLinearNode>
						<t>0.252</t>
						<value>0.020000650084692602</value>
					</ControlLinearNode>
					<ControlLinearNode>
						<t>0.25600000000000001</t>
						<value>0.020000666201904847</value>
					</ControlLinearNode>
					<ControlLinearNode>
						<t>0.26000000000000001</t>
						<value>0.020000690924659711</value>
					</ControlLinearNode>
					<ControlLinearNode>
						<t>0.26400000000000001</t>
						<value>0.020000726523665278</value>
					</ControlLinearNode>
					<ControlLinearNode>
						<t>0.26800000000000002</t>
						<value>0.020000878988792398</value>
					</ControlLinearNode>
					<ControlLinearNode>
						<t>0.27200000000000002</t>
						<value>0.020001494504545664</value>
					</ControlLinearNode>
					<ControlLinearNode>
						<t>0.27600000000000002</t>
						<value>0.020001452612407124</value>
					</ControlLinearNode>
					<ControlLinearNode>
						<t>0.28000000000000003</t>
						<value>0.020001546773744161</value>
					</ControlLinearNode>
					<ControlLinearNode>
						<t>0.28399999999999997</t>
						<value>0.02000164826409247</value>
					</ControlLinearNode>
					<ControlLinearNode>
						<t>0.28799999999999998</t>
						<value>0.020001699619001723</value>
					</ControlLinearNode>
					<ControlLinearNode>
						<t>0.29199999999999998</t>
						<value>0.020001804667187852</value>
					</ControlLinearNode>
					<ControlLinearNode>
						<t>0.29599999999999999</t>
						<value>0.020001764650983526</value>
					</ControlLinearNode>
					<ControlLinearNode>
						<t>0.29999999999999999</t>
						<value>0.020001660766334448</value>
					</ControlLinearNode>
					<ControlLinearNode>
						<t>0.30399999999999999</t>
						<value>0.020001369262114821</value>
					</ControlLinearNode>
					<ControlLinearNode>
						<t>0.308</t>
						<value>0.020001089929942317</value>
					</ControlLinearNode>
					<ControlLinearNode>
						<t>0.312</t>
						<value>0.020000936068124298</value>
					</ControlLinearNode>
					<ControlLinearNode>
						<t>0.316</t>
						<value>0.020000902396886081</value>
					</ControlLinearNode>
					<ControlLinearNode>
						<t>0.32000000000000001</t>
						<value>0.020000957743185267</value>
					</ControlLinearNode>
					<ControlLinearNode>
						<t>0.32400000000000001</t>
						<value>0.020001110389725303</value>
					</ControlLinearNode>
					<ControlLinearNode>
						<t>0.32800000000000001</t>
						<value>0.020001361075716071</value>
					</ControlLinearNode>
					<ControlLinearNode>
						<t>0.33200000000000002</t>
						<value>0.020001590928076667</value>
					</ControlLinearNode>
					<ControlLinearNode>
						<t>0.33600000000000002</t>
						<value>0.020001893125993781</value>
					</ControlLinearNode>
					<ControlLinearNode>
						<t>0.34000000000000002</t>
						<value>0.020002347463973679</value>
					</ControlLinearNode>
					<ControlLinearNode>
						<t>0.34399999999999997</t>
						<value>0.020003169634974019</value>
					</ControlLinearNode>
					<ControlLinearNode>
						<t>0.34799999999999998</t>
						<value>0.020007510586796919</value>
					</ControlLinearNode>
					<ControlLinearNode>
						<t>0.35199999999999998</t>
						<value>0.020336972777616095</value>
					</ControlLinearNode>
					<ControlLinearNode>
						<t>0.35599999999999998</t>
						<value>0.081425835225463872</value>
					</ControlLinearNode>
					<ControlLinearNode>
						<t>0.35999999999999999</t>
						<value>0.15098337954451813</value>
					</ControlLinearNode>
					<ControlLinearNode>
						<t>0.36399999999999999</t>
						<value>0.21853177647396205</value>
					</ControlLinearNode>
					<ControlLinearNode>
						<t>0.36799999999999999</t>
						<value>0.29002360156183737</value>
					</ControlLinearNode>
					<ControlLinearNode>
						<t>0.372</t>
						<value>0.36741543857789977</value>
					</ControlLinearNode>
					<ControlLinearNode>
						<t>0.376</t>
						<value>0.45988200408319957</value>
					</ControlLinearNode>
					<ControlLinearNode>
						<t>0.38</t>
						<value>0.56127392856543967</value>
					</ControlLinearNode>
					<ControlLinearNode>
						<t>0.38400000000000001</t>
						<value>0.6629425423464933</value>
					</ControlLinearNode>
					<ControlLinearNode>
						<t>0.38800000000000001</t>
						<value>0.7657000111575738</value>
					</ControlLinearNode>
					<ControlLinearNode>
						<t>0.39200000000000002</t>
						<value>0.86542903009307626</value>
					</ControlLinearNode>
					<ControlLinearNode>
						<t>0.39600000000000002</t>
						<value>0.96445578437948309</value>
					</ControlLinearNode>
					<ControlLinearNode>
						<t>0.40000000000000002</t>
						<value>0.99999683298691044</value>
					</ControlLinearNode>
					<ControlLinearNode>
						<t>0.40400000000000003</t>
						<value>0.99999870415483094</value>
					</ControlLinearNode>
					<ControlLinearNode>
						<t>0.40799999999999997</t>
						<value>0.9999991344133029</value>
					</ControlLinearNode>
					<ControlLinearNode>
						<t>0.41199999999999998</t>
						<value>0.9999992757442745</value>
					</ControlLinearNode>
					<ControlLinearNode>
						<t>0.41599999999999998</t>
						<value>0.99999935789414107</value>
					</ControlLinearNode>
					<ControlLinearNode>
						<t>0.41999999999999998</t>
						<value>0.9999994140634858</value>
					</ControlLinearNode>
					<ControlLinearNode>
						<t>0.42399999999999999</t>
						<value>0.99999945478906871</value>
					</ControlLinearNode>
					<ControlLinearNode>
						<t>0.42799999999999999</t>
						<value>0.99999951901573692</value>
					</ControlLinearNode>
					<ControlLinearNode>
						<t>0.432</t>
						<value>0.99999955238619731</value>
					</ControlLinearNode>
					<ControlLinearNode>
						<t>0.436</t>
						<value>0.99999956278616631</value>
					</ControlLinearNode>
					<ControlLinearNode>
						<t>0.44</t>
						<value>0.99999957152937746</value>
					</ControlLinearNode>
					<ControlLinearNode>
						<t>0.44400000000000001</t>
						<value>0.99999957669495709</value>
					</ControlLinearNode>
					<ControlLinearNode>
						<t>0.44800000000000001</t>
						<value>0.99999958115762844</value>
					</ControlLinearNode>
					<ControlLinearNode>
						<t>0.45200000000000001</t>
						<value>0.99999958261275801</value>
					</ControlLinearNode>
					<ControlLinearNode>
						<t>0.45600000000000002</t>
						<value>0.99999958141401224</value>
					</ControlLinearNode>
					<ControlLinearNode>
						<t>0.46000000000000002</t>
						<value>0.99999958083924223</value>
					</ControlLinearNode>
					<ControlLinearNode>
						<t>0.46400000000000002</t>
						<value>0.99999957623286007</value>
					</ControlLinearNode>
					<ControlLinearNode>
						<t>0.46800000000000003</t>
						<value>0.99999956947384938</value>
					</ControlLinearNode>
					<ControlLinearNode>
						<t>0.47199999999999998</t>
						<value>0.99999956156838155</value>
					</ControlLinearNode>
					<ControlLinearNode>
						<t>0.47599999999999998</t>
						<value>0.9999995504132877</value>
					</ControlLinearNode>
					<ControlLinearNode>
						<t>0.47999999999999998</t>
						<value>0.99999953695009614</value>
					</ControlLinearNode>
					<ControlLinearNode>
						<t>0.48399999999999999</t>
						<value>0.99999952051225927</value>
					</ControlLinearNode>
					<ControlLinearNode>
						<t>0.48799999999999999</t>
						<value>0.99999950187729647</value>
					</ControlLinearNode>
					<ControlLinearNode>
						<t>0.49199999999999999</t>
						<value>0.99999948026361152</value>
					</ControlLinearNode>
				</x_nodes>
				<min_nodes />
				<max_nodes />
				<kp>100</kp>
				<kv>20</kv>
			</ControlLinear>
			<ControlLinear name="ILPOa_r">
				<is_model_control>true</is_model_control>
				<extrapolate>true</extrapolate>
				<default_min>0.02</default_min>
				<default_max>1</default_max>
				<filter_on>false</filter_on>
				<use_steps>false</use_steps>
				<x_nodes>
					<ControlLinearNode>
						<t>0</t>
						<value>0.020006390280480082</value>
					</ControlLinearNode>
					<ControlLinearNode>
						<t>0.0040000000000000001</t>
						<value>0.020006409545744196</value>
					</ControlLinearNode>
					<ControlLinearNode>
						<t>0.0080000000000000002</t>
						<value>0.020006471267338958</value>
					</ControlLinearNode>
					<ControlLinearNode>
						<t>0.012</t>
						<value>0.020006581421913021</value>
					</ControlLinearNode>
					<ControlLinearNode>
						<t>0.016</t>
						<value>0.020006739159843238</value>
					</ControlLinearNode>
					<ControlLinearNode>
						<t>0.02</t>
						<value>0.020007029471718316</value>
					</ControlLinearNode>
					<ControlLinearNode>
						<t>0.024</t>
						<value>0.020007210165138831</value>
					</ControlLinearNode>
					<ControlLinearNode>
						<t>0.028000000000000001</t>
						<value>0.02000736436774472</value>
					</ControlLinearNode>
					<ControlLinearNode>
						<t>0.032000000000000001</t>
						<value>0.020007588359576504</value>
					</ControlLinearNode>
					<ControlLinearNode>
						<t>0.035999999999999997</t>
						<value>0.020007841583793429</value>
					</ControlLinearNode>
					<ControlLinearNode>
						<t>0.040000000000000001</t>
						<value>0.020008144461418628</value>
					</ControlLinearNode>
					<ControlLinearNode>
						<t>0.043999999999999997</t>
						<value>0.020008520626125112</value>
					</ControlLinearNode>
					<ControlLinearNode>
						<t>0.048000000000000001</t>
						<value>0.020008853370967621</value>
					</ControlLinearNode>
					<ControlLinearNode>
						<t>0.051999999999999998</t>
						<value>0.020009293849448086</value>
					</ControlLinearNode>
					<ControlLinearNode>
						<t>0.056000000000000001</t>
						<value>0.020009813579170452</value>
					</ControlLinearNode>
					<ControlLinearNode>
						<t>0.059999999999999998</t>
						<value>0.02001017036586205</value>
					</ControlLinearNode>
					<ControlLinearNode>
						<t>0.064000000000000001</t>
						<value>0.020009839061582886</value>
					</ControlLinearNode>
					<ControlLinearNode>
						<t>0.068000000000000005</t>
						<value>0.020008308372103736</value>
					</ControlLinearNode>
					<ControlLinearNode>
						<t>0.071999999999999995</t>
						<value>0.020007539960701582</value>
					</ControlLinearNode>
					<ControlLinearNode>
						<t>0.075999999999999998</t>
						<value>0.020006872385468367</value>
					</ControlLinearNode>
					<ControlLinearNode>
						<t>0.080000000000000002</t>
						<value>0.020006244683269274</value>
					</ControlLinearNode>
					<ControlLinearNode>
						<t>0.084000000000000005</t>
						<value>0.020005715865567705</value>
					</ControlLinearNode>
					<ControlLinearNode>
						<t>0.087999999999999995</t>
						<value>0.020005241803021281</value>
					</ControlLinearNode>
					<ControlLinearNode>
						<t>0.091999999999999998</t>
						<value>0.020004816365916629</value>
					</ControlLinearNode>
					<ControlLinearNode>
						<t>0.096000000000000002</t>
						<value>0.020004454240274198</value>
					</ControlLinearNode>
					<ControlLinearNode>
						<t>0.10000000000000001</t>
						<value>0.020004129921894997</value>
					</ControlLinearNode>
					<ControlLinearNode>
						<t>0.104</t>
						<value>0.02000383783458631</value>
					</ControlLinearNode>
					<ControlLinearNode>
						<t>0.108</t>
						<value>0.020003571849826329</value>
					</ControlLinearNode>
					<ControlLinearNode>
						<t>0.112</t>
						<value>0.020003371655387184</value>
					</ControlLinearNode>
					<ControlLinearNode>
						<t>0.11600000000000001</t>
						<value>0.020003179942627982</value>
					</ControlLinearNode>
					<ControlLinearNode>
						<t>0.12</t>
						<value>0.020003174301838334</value>
					</ControlLinearNode>
					<ControlLinearNode>
						<t>0.124</t>
						<value>0.020003231833178495</value>
					</ControlLinearNode>
					<ControlLinearNode>
						<t>0.128</t>
						<value>0.020003325673729772</value>
					</ControlLinearNode>
					<ControlLinearNode>
						<t>0.13200000000000001</t>
						<value>0.020003450819961258</value>
					</ControlLinearNode>
					<ControlLinearNode>
						<t>0.13600000000000001</t>
						<value>0.020004018545460085</value>
					</ControlLinearNode>
					<ControlLinearNode>
						<t>0.14000000000000001</t>
						<value>0.020005430311635118</value>
					</ControlLinearNode>
					<ControlLinearNode>
						<t>0.14399999999999999</t>
						<value>0.020007029208834359</value>
					</ControlLinearNode>
					<ControlLinearNode>
						<t>0.14799999999999999</t>
						<value>0.02000646314843714</value>
					</ControlLinearNode>
					<ControlLinearNode>
						<t>0.152</t>
						<value>0.020005522874170692</value>
					</ControlLinearNode>
					<ControlLinearNode>
						<t>0.156</t>
						<value>0.020004664138412027</value>
					</ControlLinearNode>
					<ControlLinearNode>
						<t>0.16</t>
						<value>0.020002296956508639</value>
					</ControlLinearNode>
					<ControlLinearNode>
						<t>0.16400000000000001</t>
						<value>0.020001519479968807</value>
					</ControlLinearNode>
					<ControlLinearNode>
						<t>0.16800000000000001</t>
						<value>0.020001270671567688</value>
					</ControlLinearNode>
					<ControlLinearNode>
						<t>0.17199999999999999</t>
						<value>0.020001441876621198</value>
					</ControlLinearNode>
					<ControlLinearNode>
						<t>0.17599999999999999</t>
						<value>0.02000169947199637</value>
					</ControlLinearNode>
					<ControlLinearNode>
						<t>0.17999999999999999</t>
						<value>0.020001893839586629</value>
					</ControlLinearNode>
					<ControlLinearNode>
						<t>0.184</t>
						<value>0.020002096865697136</value>
					</ControlLinearNode>
					<ControlLinearNode>
						<t>0.188</t>
						<value>0.020002375929779048</value>
					</ControlLinearNode>
					<ControlLinearNode>
						<t>0.192</t>
						<value>0.02000281386706566</value>
					</ControlLinearNode>
					<ControlLinearNode>
						<t>0.19600000000000001</t>
						<value>0.020003433610430821</value>
					</ControlLinearNode>
					<ControlLinearNode>
						<t>0.20000000000000001</t>
						<value>0.020004883747132621</value>
					</ControlLinearNode>
					<ControlLinearNode>
						<t>0.20399999999999999</t>
						<value>0.020007178639902846</value>
					</ControlLinearNode>
					<ControlLinearNode>
						<t>0.20799999999999999</t>
						<value>0.020012450733300303</value>
					</ControlLinearNode>
					<ControlLinearNode>
						<t>0.21199999999999999</t>
						<value>0.020026884514705464</value>
					</ControlLinearNode>
					<ControlLinearNode>
						<t>0.216</t>
						<value>0.043527025966485396</value>
					</ControlLinearNode>
					<ControlLinearNode>
						<t>0.22</t>
						<value>0.10301755372531049</value>
					</ControlLinearNode>
					<ControlLinearNode>
						<t>0.224</t>
						<value>0.05904090898921345</value>
					</ControlLinearNode>
					<ControlLinearNode>
						<t>0.22800000000000001</t>
						<value>0.020375555516677982</value>
					</ControlLinearNode>
					<ControlLinearNode>
						<t>0.23200000000000001</t>
						<value>0.020012591205046313</value>
					</ControlLinearNode>
					<ControlLinearNode>
						<t>0.23599999999999999</t>
						<value>0.020012655025344443</value>
					</ControlLinearNode>
					<ControlLinearNode>
						<t>0.23999999999999999</t>
						<value>0.020015059970535945</value>
					</ControlLinearNode>
					<ControlLinearNode>
						<t>0.24399999999999999</t>
						<value>0.089503085357991452</value>
					</ControlLinearNode>
					<ControlLinearNode>
						<t>0.248</t>
						<value>0.17430602518064112</value>
					</ControlLinearNode>
					<ControlLinearNode>
						<t>0.252</t>
						<value>0.25453247295099657</value>
					</ControlLinearNode>
					<ControlLinearNode>
						<t>0.25600000000000001</t>
						<value>0.33448350845307606</value>
					</ControlLinearNode>
					<ControlLinearNode>
						<t>0.26000000000000001</t>
						<value>0.40996088107575601</value>
					</ControlLinearNode>
					<ControlLinearNode>
						<t>0.26400000000000001</t>
						<value>0.48352915647684358</value>
					</ControlLinearNode>
					<ControlLinearNode>
						<t>0.26800000000000002</t>
						<value>0.46427073181429396</value>
					</ControlLinearNode>
					<ControlLinearNode>
						<t>0.27200000000000002</t>
						<value>0.52862821679623351</value>
					</ControlLinearNode>
					<ControlLinearNode>
						<t>0.27600000000000002</t>
						<value>0.55333752604230879</value>
					</ControlLinearNode>
					<ControlLinearNode>
						<t>0.28000000000000003</t>
						<value>0.42738907338499599</value>
					</ControlLinearNode>
					<ControlLinearNode>
						<t>0.28399999999999997</t>
						<value>0.36419294003920433</value>
					</ControlLinearNode>
					<ControlLinearNode>
						<t>0.28799999999999998</t>
						<value>0.33063316337292364</value>
					</ControlLinearNode>
					<ControlLinearNode>
						<t>0.29199999999999998</t>
						<value>0.2738167397343434</value>
					</ControlLinearNode>
					<ControlLinearNode>
						<t>0.29599999999999999</t>
						<value>0.19085653677744138</value>
					</ControlLinearNode>
					<ControlLinearNode>
						<t>0.29999999999999999</t>
						<value>0.069556594946147673</value>
					</ControlLinearNode>
					<ControlLinearNode>
						<t>0.30399999999999999</t>
						<value>0.020015022713116035</value>
					</ControlLinearNode>
					<ControlLinearNode>
						<t>0.308</t>
						<value>0.020005770638502854</value>
					</ControlLinearNode>
					<ControlLinearNode>
						<t>0.312</t>
						<value>0.020003762640188404</value>
					</ControlLinearNode>
					<ControlLinearNode>
						<t>0.316</t>
						<value>0.020003200008897604</value>
					</ControlLinearNode>
					<ControlLinearNode>
						<t>0.32000000000000001</t>
						<value>0.020003176851492426</value>
					</ControlLinearNode>
					<ControlLinearNode>
						<t>0.32400000000000001</t>
						<value>0.020003549416828373</value>
					</ControlLinearNode>
					<ControlLinearNode>
						<t>0.32800000000000001</t>
						<value>0.020004304183891736</value>
					</ControlLinearNode>
					<ControlLinearNode>
						<t>0.33200000000000002</t>
						<value>0.020005096876042461</value>
					</ControlLinearNode>
					<ControlLinearNode>
						<t>0.33600000000000002</t>
						<value>0.020006344850285965</value>
					</ControlLinearNode>
					<ControlLinearNode>
						<t>0.34000000000000002</t>
						<value>0.020008621354251618</value>
					</ControlLinearNode>
					<ControlLinearNode>
						<t>0.34399999999999997</t>
						<value>0.020010119381293903</value>
					</ControlLinearNode>
					<ControlLinearNode>
						<t>0.34799999999999998</t>
						<value>0.020009580751223853</value>
					</ControlLinearNode>
					<ControlLinearNode>
						<t>0.35199999999999998</t>
						<value>0.020009487004370958</value>
					</ControlLinearNode>
					<ControlLinearNode>
						<t>0.35599999999999998</t>
						<value>0.020006742754909879</value>
					</ControlLinearNode>
					<ControlLinearNode>
						<t>0.35999999999999999</t>
						<value>0.020005191142175353</value>
					</ControlLinearNode>
					<ControlLinearNode>
						<t>0.36399999999999999</t>
						<value>0.0200041068121578</value>
					</ControlLinearNode>
					<ControlLinearNode>
						<t>0.36799999999999999</t>
						<value>0.020003411548687882</value>
					</ControlLinearNode>
					<ControlLinearNode>
						<t>0.372</t>
						<value>0.020002941363269466</value>
					</ControlLinearNode>
					<ControlLinearNode>
						<t>0.376</t>
						<value>0.020002561059182189</value>
					</ControlLinearNode>
					<ControlLinearNode>
						<t>0.38</t>
						<value>0.020002297887368958</value>
					</ControlLinearNode>
					<ControlLinearNode>
						<t>0.38400000000000001</t>
						<value>0.020002086524808595</value>
					</ControlLinearNode>
					<ControlLinearNode>
						<t>0.38800000000000001</t>
						<value>0.02000192192621451</value>
					</ControlLinearNode>
					<ControlLinearNode>
						<t>0.39200000000000002</t>
						<value>0.020001783339981462</value>
					</ControlLinearNode>
					<ControlLinearNode>
						<t>0.39600000000000002</t>
						<value>0.020001653114800278</value>
					</ControlLinearNode>
					<ControlLinearNode>
						<t>0.40000000000000002</t>
						<value>0.020001600117300157</value>
					</ControlLinearNode>
					<ControlLinearNode>
						<t>0.40400000000000003</t>
						<value>0.020001429636385758</value>
					</ControlLinearNode>
					<ControlLinearNode>
						<t>0.40799999999999997</t>
						<value>0.020001248638573881</value>
					</ControlLinearNode>
					<ControlLinearNode>
						<t>0.41199999999999998</t>
						<value>0.020001163508714191</value>
					</ControlLinearNode>
					<ControlLinearNode>
						<t>0.41599999999999998</t>
						<value>0.020001106370109389</value>
					</ControlLinearNode>
					<ControlLinearNode>
						<t>0.41999999999999998</t>
						<value>0.020001069005779127</value>
					</ControlLinearNode>
					<ControlLinearNode>
						<t>0.42399999999999999</t>
						<value>0.020001034520909039</value>
					</ControlLinearNode>
					<ControlLinearNode>
						<t>0.42799999999999999</t>
						<value>0.020000978391915038</value>
					</ControlLinearNode>
					<ControlLinearNode>
						<t>0.432</t>
						<value>0.020000950213254955</value>
					</ControlLinearNode>
					<ControlLinearNode>
						<t>0.436</t>
						<value>0.020000941064262669</value>
					</ControlLinearNode>
					<ControlLinearNode>
						<t>0.44</t>
						<value>0.020000937434504377</value>
					</ControlLinearNode>
					<ControlLinearNode>
						<t>0.44400000000000001</t>
						<value>0.020000931694290375</value>
					</ControlLinearNode>
					<ControlLinearNode>
						<t>0.44800000000000001</t>
						<value>0.020000931750038167</value>
					</ControlLinearNode>
					<ControlLinearNode>
						<t>0.45200000000000001</t>
						<value>0.020000930643903323</value>
					</ControlLinearNode>
					<ControlLinearNode>
						<t>0.45600000000000002</t>
						<value>0.020000932420378405</value>
					</ControlLinearNode>
					<ControlLinearNode>
						<t>0.46000000000000002</t>
						<value>0.020000937869310075</value>
					</ControlLinearNode>
					<ControlLinearNode>
						<t>0.46400000000000002</t>
						<value>0.020000942410247725</value>
					</ControlLinearNode>
					<ControlLinearNode>
						<t>0.46800000000000003</t>
						<value>0.020000948365313062</value>
					</ControlLinearNode>
					<ControlLinearNode>
						<t>0.47199999999999998</t>
						<value>0.020000958063036187</value>
					</ControlLinearNode>
					<ControlLinearNode>
						<t>0.47599999999999998</t>
						<value>0.020000965832881468</value>
					</ControlLinearNode>
					<ControlLinearNode>
						<t>0.47999999999999998</t>
						<value>0.020000974009133126</value>
					</ControlLinearNode>
					<ControlLinearNode>
						<t>0.48399999999999999</t>
						<value>0.020000981051311213</value>
					</ControlLinearNode>
					<ControlLinearNode>
						<t>0.48799999999999999</t>
						<value>0.020000989334493669</value>
					</ControlLinearNode>
					<ControlLinearNode>
						<t>0.49199999999999999</t>
						<value>0.02000099728124919</value>
					</ControlLinearNode>
				</x_nodes>
				<min_nodes />
				<max_nodes />
				<kp>100</kp>
				<kv>20</kv>
			</ControlLinear>
			<ControlLinear name="ILPOp_r">
				<is_model_control>true</is_model_control>
				<extrapolate>true</extrapolate>
				<default_min>0.02</default_min>
				<default_max>1</default_max>
				<filter_on>false</filter_on>
				<use_steps>false</use_steps>
				<x_nodes>
					<ControlLinearNode>
						<t>0</t>
						<value>0.020012325074676773</value>
					</ControlLinearNode>
					<ControlLinearNode>
						<t>0.0040000000000000001</t>
						<value>0.020012577072435572</value>
					</ControlLinearNode>
					<ControlLinearNode>
						<t>0.0080000000000000002</t>
						<value>0.02001301032523101</value>
					</ControlLinearNode>
					<ControlLinearNode>
						<t>0.012</t>
						<value>0.020013676053584943</value>
					</ControlLinearNode>
					<ControlLinearNode>
						<t>0.016</t>
						<value>0.020014624465837426</value>
					</ControlLinearNode>
					<ControlLinearNode>
						<t>0.02</t>
						<value>0.02001635438730627</value>
					</ControlLinearNode>
					<ControlLinearNode>
						<t>0.024</t>
						<value>0.020018273695499571</value>
					</ControlLinearNode>
					<ControlLinearNode>
						<t>0.028000000000000001</t>
						<value>0.020019195758765037</value>
					</ControlLinearNode>
					<ControlLinearNode>
						<t>0.032000000000000001</t>
						<value>0.020021309665346824</value>
					</ControlLinearNode>
					<ControlLinearNode>
						<t>0.035999999999999997</t>
						<value>0.020024495831801294</value>
					</ControlLinearNode>
					<ControlLinearNode>
						<t>0.040000000000000001</t>
						<value>0.020029003112551708</value>
					</ControlLinearNode>
					<ControlLinearNode>
						<t>0.043999999999999997</t>
						<value>0.020036493796863827</value>
					</ControlLinearNode>
					<ControlLinearNode>
						<t>0.048000000000000001</t>
						<value>0.020047574515203052</value>
					</ControlLinearNode>
					<ControlLinearNode>
						<t>0.051999999999999998</t>
						<value>0.020072809803098196</value>
					</ControlLinearNode>
					<ControlLinearNode>
						<t>0.056000000000000001</t>
						<value>0.02034430601854811</value>
					</ControlLinearNode>
					<ControlLinearNode>
						<t>0.059999999999999998</t>
						<value>0.033806699754824969</value>
					</ControlLinearNode>
					<ControlLinearNode>
						<t>0.064000000000000001</t>
						<value>0.022471804030030899</value>
					</ControlLinearNode>
					<ControlLinearNode>
						<t>0.068000000000000005</t>
						<value>0.020005389425821037</value>
					</ControlLinearNode>
					<ControlLinearNode>
						<t>0.071999999999999995</t>
						<value>0.020024773331844641</value>
					</ControlLinearNode>
					<ControlLinearNode>
						<t>0.075999999999999998</t>
						<value>0.020017881623564521</value>
					</ControlLinearNode>
					<ControlLinearNode>
						<t>0.080000000000000002</t>
						<value>0.020013680551457622</value>
					</ControlLinearNode>
					<ControlLinearNode>
						<t>0.084000000000000005</t>
						<value>0.020011102050797723</value>
					</ControlLinearNode>
					<ControlLinearNode>
						<t>0.087999999999999995</t>
						<value>0.020009267583907815</value>
					</ControlLinearNode>
					<ControlLinearNode>
						<t>0.091999999999999998</t>
						<value>0.020007906669672622</value>
					</ControlLinearNode>
					<ControlLinearNode>
						<t>0.096000000000000002</t>
						<value>0.02000690982785679</value>
					</ControlLinearNode>
					<ControlLinearNode>
						<t>0.10000000000000001</t>
						<value>0.020006119863301412</value>
					</ControlLinearNode>
					<ControlLinearNode>
						<t>0.104</t>
						<value>0.020005483096178663</value>
					</ControlLinearNode>
					<ControlLinearNode>
						<t>0.108</t>
						<value>0.020004940667813022</value>
					</ControlLinearNode>
					<ControlLinearNode>
						<t>0.112</t>
						<value>0.020004587970495043</value>
					</ControlLinearNode>
					<ControlLinearNode>
						<t>0.11600000000000001</t>
						<value>0.020004262941718819</value>
					</ControlLinearNode>
					<ControlLinearNode>
						<t>0.12</t>
						<value>0.02000428235209438</value>
					</ControlLinearNode>
					<ControlLinearNode>
						<t>0.124</t>
						<value>0.020004426235265212</value>
					</ControlLinearNode>
					<ControlLinearNode>
						<t>0.128</t>
						<value>0.020004661137233655</value>
					</ControlLinearNode>
					<ControlLinearNode>
						<t>0.13200000000000001</t>
						<value>0.020004987789924426</value>
					</ControlLinearNode>
					<ControlLinearNode>
						<t>0.13600000000000001</t>
						<value>0.020006932071926817</value>
					</ControlLinearNode>
					<ControlLinearNode>
						<t>0.14000000000000001</t>
						<value>0.020018620887065335</value>
					</ControlLinearNode>
					<ControlLinearNode>
						<t>0.14399999999999999</t>
						<value>0.044361575575774331</value>
					</ControlLinearNode>
					<ControlLinearNode>
						<t>0.14799999999999999</t>
						<value>0.07793488230394699</value>
					</ControlLinearNode>
					<ControlLinearNode>
						<t>0.152</t>
						<value>0.10495555377156505</value>
					</ControlLinearNode>
					<ControlLinearNode>
						<t>0.156</t>
						<value>0.13999415189694928</value>
					</ControlLinearNode>
					<ControlLinearNode>
						<t>0.16</t>
						<value>0.11703316996289091</value>
					</ControlLinearNode>
					<ControlLinearNode>
						<t>0.16400000000000001</t>
						<value>0.020007364521743586</value>
					</ControlLinearNode>
					<ControlLinearNode>
						<t>0.16800000000000001</t>
						<value>0.020004624972909068</value>
					</ControlLinearNode>
					<ControlLinearNode>
						<t>0.17199999999999999</t>
						<value>0.020008174571498068</value>
					</ControlLinearNode>
					<ControlLinearNode>
						<t>0.17599999999999999</t>
						<value>0.020044206798762374</value>
					</ControlLinearNode>
					<ControlLinearNode>
						<t>0.17999999999999999</t>
						<value>0.17736400180013848</value>
					</ControlLinearNode>
					<ControlLinearNode>
						<t>0.184</t>
						<value>0.38178962269740752</value>
					</ControlLinearNode>
					<ControlLinearNode>
						<t>0.188</t>
						<value>0.59486723736803659</value>
					</ControlLinearNode>
					<ControlLinearNode>
						<t>0.192</t>
						<value>0.81711168622103236</value>
					</ControlLinearNode>
					<ControlLinearNode>
						<t>0.19600000000000001</t>
						<value>0.99987225356186471</value>
					</ControlLinearNode>
					<ControlLinearNode>
						<t>0.20000000000000001</t>
						<value>0.99998529576163031</value>
					</ControlLinearNode>
					<ControlLinearNode>
						<t>0.20399999999999999</t>
						<value>0.99999075339275201</value>
					</ControlLinearNode>
					<ControlLinearNode>
						<t>0.20799999999999999</t>
						<value>0.99999297347441896</value>
					</ControlLinearNode>
					<ControlLinearNode>
						<t>0.21199999999999999</t>
						<value>0.99999394617239823</value>
					</ControlLinearNode>
					<ControlLinearNode>
						<t>0.216</t>
						<value>0.99999465790936748</value>
					</ControlLinearNode>
					<ControlLinearNode>
						<t>0.22</t>
						<value>0.99999463474028849</value>
					</ControlLinearNode>
					<ControlLinearNode>
						<t>0.224</t>
						<value>0.99999399041398207</value>
					</ControlLinearNode>
					<ControlLinearNode>
						<t>0.22800000000000001</t>
						<value>0.99999259438279042</value>
					</ControlLinearNode>
					<ControlLinearNode>
						<t>0.23200000000000001</t>
						<value>0.9999864212233246</value>
					</ControlLinearNode>
					<ControlLinearNode>
						<t>0.23599999999999999</t>
						<value>0.99998508063070701</value>
					</ControlLinearNode>
					<ControlLinearNode>
						<t>0.23999999999999999</t>
						<value>0.99998447620141795</value>
					</ControlLinearNode>
					<ControlLinearNode>
						<t>0.24399999999999999</t>
						<value>0.99999235636868655</value>
					</ControlLinearNode>
					<ControlLinearNode>
						<t>0.248</t>
						<value>0.99999302623088526</value>
					</ControlLinearNode>
					<ControlLinearNode>
						<t>0.252</t>
						<value>0.99999355113021959</value>
					</ControlLinearNode>
					<ControlLinearNode>
						<t>0.25600000000000001</t>
						<value>0.99999396482557046</value>
					</ControlLinearNode>
					<ControlLinearNode>
						<t>0.26000000000000001</t>
						<value>0.99999423625316164</value>
					</ControlLinearNode>
					<ControlLinearNode>
						<t>0.26400000000000001</t>
						<value>0.99999437337783958</value>
					</ControlLinearNode>
					<ControlLinearNode>
						<t>0.26800000000000002</t>
						<value>0.99998737269075944</value>
					</ControlLinearNode>
					<ControlLinearNode>
						<t>0.27200000000000002</t>
						<value>0.84597169701070341</value>
					</ControlLinearNode>
					<ControlLinearNode>
						<t>0.27600000000000002</t>
						<value>0.43387905676757854</value>
					</ControlLinearNode>
					<ControlLinearNode>
						<t>0.28000000000000003</t>
						<value>0.21795152107298402</value>
					</ControlLinearNode>
					<ControlLinearNode>
						<t>0.28399999999999997</t>
						<value>0.11388669194433752</value>
					</ControlLinearNode>
					<ControlLinearNode>
						<t>0.28799999999999998</t>
						<value>0.042014220438283983</value>
					</ControlLinearNode>
					<ControlLinearNode>
						<t>0.29199999999999998</t>
						<value>0.020063171688362014</value>
					</ControlLinearNode>
					<ControlLinearNode>
						<t>0.29599999999999999</t>
						<value>0.020026381155608175</value>
					</ControlLinearNode>
					<ControlLinearNode>
						<t>0.29999999999999999</t>
						<value>0.020012523823460981</value>
					</ControlLinearNode>
					<ControlLinearNode>
						<t>0.30399999999999999</t>
						<value>0.020005331468105091</value>
					</ControlLinearNode>
					<ControlLinearNode>
						<t>0.308</t>
						<value>0.020003029233235884</value>
					</ControlLinearNode>
					<ControlLinearNode>
						<t>0.312</t>
						<value>0.020002177760524421</value>
					</ControlLinearNode>
					<ControlLinearNode>
						<t>0.316</t>
						<value>0.020001909579961289</value>
					</ControlLinearNode>
					<ControlLinearNode>
						<t>0.32000000000000001</t>
						<value>0.020001917341545779</value>
					</ControlLinearNode>
					<ControlLinearNode>
						<t>0.32400000000000001</t>
						<value>0.020002158978996275</value>
					</ControlLinearNode>
					<ControlLinearNode>
						<t>0.32800000000000001</t>
						<value>0.020002623834527732</value>
					</ControlLinearNode>
					<ControlLinearNode>
						<t>0.33200000000000002</t>
						<value>0.020003049638030231</value>
					</ControlLinearNode>
					<ControlLinearNode>
						<t>0.33600000000000002</t>
						<value>0.020003653782605036</value>
					</ControlLinearNode>
					<ControlLinearNode>
						<t>0.34000000000000002</t>
						<value>0.020004665637564017</value>
					</ControlLinearNode>
					<ControlLinearNode>
						<t>0.34399999999999997</t>
						<value>0.020005552466434439</value>
					</ControlLinearNode>
					<ControlLinearNode>
						<t>0.34799999999999998</t>
						<value>0.020005794251207812</value>
					</ControlLinearNode>
					<ControlLinearNode>
						<t>0.35199999999999998</t>
						<value>0.020005982912531344</value>
					</ControlLinearNode>
					<ControlLinearNode>
						<t>0.35599999999999998</t>
						<value>0.020004788515990937</value>
					</ControlLinearNode>
					<ControlLinearNode>
						<t>0.35999999999999999</t>
						<value>0.020003963524963586</value>
					</ControlLinearNode>
					<ControlLinearNode>
						<t>0.36399999999999999</t>
						<value>0.020003305670836254</value>
					</ControlLinearNode>
					<ControlLinearNode>
						<t>0.36799999999999999</t>
						<value>0.020002846238621728</value>
					</ControlLinearNode>
					<ControlLinearNode>
						<t>0.372</t>
						<value>0.020002508329732112</value>
					</ControlLinearNode>
					<ControlLinearNode>
						<t>0.376</t>
						<value>0.020002225038324585</value>
					</ControlLinearNode>
					<ControlLinearNode>
						<t>0.38</t>
						<value>0.020002029328373153</value>
					</ControlLinearNode>
					<ControlLinearNode>
						<t>0.38400000000000001</t>
						<value>0.020001868754200767</value>
					</ControlLinearNode>
					<ControlLinearNode>
						<t>0.38800000000000001</t>
						<value>0.020001742523233699</value>
					</ControlLinearNode>
					<ControlLinearNode>
						<t>0.39200000000000002</t>
						<value>0.020001635609076189</value>
					</ControlLinearNode>
					<ControlLinearNode>
						<t>0.39600000000000002</t>
						<value>0.020001531913327257</value>
					</ControlLinearNode>
					<ControlLinearNode>
						<t>0.40000000000000002</t>
						<value>0.020001488917116807</value>
					</ControlLinearNode>
					<ControlLinearNode>
						<t>0.40400000000000003</t>
						<value>0.020001344938909933</value>
					</ControlLinearNode>
					<ControlLinearNode>
						<t>0.40799999999999997</t>
						<value>0.020001188510399184</value>
					</ControlLinearNode>
					<ControlLinearNode>
						<t>0.41199999999999998</t>
						<value>0.020001116088537899</value>
					</ControlLinearNode>
					<ControlLinearNode>
						<t>0.41599999999999998</t>
						<value>0.020001067963492321</value>
					</ControlLinearNode>
					<ControlLinearNode>
						<t>0.41999999999999998</t>
						<value>0.020001037533809947</value>
					</ControlLinearNode>
					<ControlLinearNode>
						<t>0.42399999999999999</t>
						<value>0.020001008986932186</value>
					</ControlLinearNode>
					<ControlLinearNode>
						<t>0.42799999999999999</t>
						<value>0.020000958975322461</value>
					</ControlLinearNode>
					<ControlLinearNode>
						<t>0.432</t>
						<value>0.020000935434625063</value>
					</ControlLinearNode>
					<ControlLinearNode>
						<t>0.436</t>
						<value>0.020000930224665311</value>
					</ControlLinearNode>
					<ControlLinearNode>
						<t>0.44</t>
						<value>0.020000930630964222</value>
					</ControlLinearNode>
					<ControlLinearNode>
						<t>0.44400000000000001</t>
						<value>0.020000928775491165</value>
					</ControlLinearNode>
					<ControlLinearNode>
						<t>0.44800000000000001</t>
						<value>0.0200009327211511</value>
					</ControlLinearNode>
					<ControlLinearNode>
						<t>0.45200000000000001</t>
						<value>0.020000935508907105</value>
					</ControlLinearNode>
					<ControlLinearNode>
						<t>0.45600000000000002</t>
						<value>0.020000941068562206</value>
					</ControlLinearNode>
					<ControlLinearNode>
						<t>0.46000000000000002</t>
						<value>0.020000950138369979</value>
					</ControlLinearNode>
					<ControlLinearNode>
						<t>0.46400000000000002</t>
						<value>0.020000958038549316</value>
					</ControlLinearNode>
					<ControlLinearNode>
						<t>0.46800000000000003</t>
						<value>0.020000967070740342</value>
					</ControlLinearNode>
					<ControlLinearNode>
						<t>0.47199999999999998</t>
						<value>0.020000979580936586</value>
					</ControlLinearNode>
					<ControlLinearNode>
						<t>0.47599999999999998</t>
						<value>0.020000989766076976</value>
					</ControlLinearNode>
					<ControlLinearNode>
						<t>0.47999999999999998</t>
						<value>0.020000999958218812</value>
					</ControlLinearNode>
					<ControlLinearNode>
						<t>0.48399999999999999</t>
						<value>0.020001008544763697</value>
					</ControlLinearNode>
					<ControlLinearNode>
						<t>0.48799999999999999</t>
						<value>0.020001017938805012</value>
					</ControlLinearNode>
					<ControlLinearNode>
						<t>0.49199999999999999</t>
						<value>0.020001026504381889</value>
					</ControlLinearNode>
				</x_nodes>
				<min_nodes />
				<max_nodes />
				<kp>100</kp>
				<kv>20</kv>
			</ControlLinear>
			<ControlLinear name="AMB_r">
				<is_model_control>true</is_model_control>
				<extrapolate>true</extrapolate>
				<default_min>0.02</default_min>
				<default_max>1</default_max>
				<filter_on>false</filter_on>
				<use_steps>false</use_steps>
				<x_nodes>
					<ControlLinearNode>
						<t>0</t>
						<value>0.020069650645393781</value>
					</ControlLinearNode>
					<ControlLinearNode>
						<t>0.0040000000000000001</t>
						<value>0.020065697668891765</value>
					</ControlLinearNode>
					<ControlLinearNode>
						<t>0.0080000000000000002</t>
						<value>0.020060477482288046</value>
					</ControlLinearNode>
					<ControlLinearNode>
						<t>0.012</t>
						<value>0.02005465251984466</value>
					</ControlLinearNode>
					<ControlLinearNode>
						<t>0.016</t>
						<value>0.020048742564727488</value>
					</ControlLinearNode>
					<ControlLinearNode>
						<t>0.02</t>
						<value>0.0200428749477022</value>
					</ControlLinearNode>
					<ControlLinearNode>
						<t>0.024</t>
						<value>0.020038767318823633</value>
					</ControlLinearNode>
					<ControlLinearNode>
						<t>0.028000000000000001</t>
						<value>0.020036526516813577</value>
					</ControlLinearNode>
					<ControlLinearNode>
						<t>0.032000000000000001</t>
						<value>0.020034059988241041</value>
					</ControlLinearNode>
					<ControlLinearNode>
						<t>0.035999999999999997</t>
						<value>0.02003067052366219</value>
					</ControlLinearNode>
					<ControlLinearNode>
						<t>0.040000000000000001</t>
						<value>0.020028290964303391</value>
					</ControlLinearNode>
					<ControlLinearNode>
						<t>0.043999999999999997</t>
						<value>0.020026179950395479</value>
					</ControlLinearNode>
					<ControlLinearNode>
						<t>0.048000000000000001</t>
						<value>0.020024246568688259</value>
					</ControlLinearNode>
					<ControlLinearNode>
						<t>0.051999999999999998</t>
						<value>0.020022543477876544</value>
					</ControlLinearNode>
					<ControlLinearNode>
						<t>0.056000000000000001</t>
						<value>0.02002075463606677</value>
					</ControlLinearNode>
					<ControlLinearNode>
						<t>0.059999999999999998</t>
						<value>0.020018927528116532</value>
					</ControlLinearNode>
					<ControlLinearNode>
						<t>0.064000000000000001</t>
						<value>0.02001864562754551</value>
					</ControlLinearNode>
					<ControlLinearNode>
						<t>0.068000000000000005</t>
						<value>0.020020374517375223</value>
					</ControlLinearNode>
					<ControlLinearNode>
						<t>0.071999999999999995</t>
						<value>0.020021124481297281</value>
					</ControlLinearNode>
					<ControlLinearNode>
						<t>0.075999999999999998</t>
						<value>0.020021866493621233</value>
					</ControlLinearNode>
					<ControlLinearNode>
						<t>0.080000000000000002</t>
						<value>0.020022656216568638</value>
					</ControlLinearNode>
					<ControlLinearNode>
						<t>0.084000000000000005</t>
						<value>0.020023451457981487</value>
					</ControlLinearNode>
					<ControlLinearNode>
						<t>0.087999999999999995</t>
						<value>0.02002428535589483</value>
					</ControlLinearNode>
					<ControlLinearNode>
						<t>0.091999999999999998</t>
						<value>0.02002513253093063</value>
					</ControlLinearNode>
					<ControlLinearNode>
						<t>0.096000000000000002</t>
						<value>0.020025964466158879</value>
					</ControlLinearNode>
					<ControlLinearNode>
						<t>0.10000000000000001</t>
						<value>0.020027014726759898</value>
					</ControlLinearNode>
					<ControlLinearNode>
						<t>0.104</t>
						<value>0.020028261331981486</value>
					</ControlLinearNode>
					<ControlLinearNode>
						<t>0.108</t>
						<value>0.020028338340091375</value>
					</ControlLinearNode>
					<ControlLinearNode>
						<t>0.112</t>
						<value>0.020028872977905555</value>
					</ControlLinearNode>
					<ControlLinearNode>
						<t>0.11600000000000001</t>
						<value>0.020028045230363251</value>
					</ControlLinearNode>
					<ControlLinearNode>
						<t>0.12</t>
						<value>0.020027582454354115</value>
					</ControlLinearNode>
					<ControlLinearNode>
						<t>0.124</t>
						<value>0.020027225567178106</value>
					</ControlLinearNode>
					<ControlLinearNode>
						<t>0.128</t>
						<value>0.020026592327018953</value>
					</ControlLinearNode>
					<ControlLinearNode>
						<t>0.13200000000000001</t>
						<value>0.020025977013557822</value>
					</ControlLinearNode>
					<ControlLinearNode>
						<t>0.13600000000000001</t>
						<value>0.020020095957215201</value>
					</ControlLinearNode>
					<ControlLinearNode>
						<t>0.14000000000000001</t>
						<value>0.020014304591172889</value>
					</ControlLinearNode>
					<ControlLinearNode>
						<t>0.14399999999999999</t>
						<value>0.020012188421064614</value>
					</ControlLinearNode>
					<ControlLinearNode>
						<t>0.14799999999999999</t>
						<value>0.020010697317806303</value>
					</ControlLinearNode>
					<ControlLinearNode>
						<t>0.152</t>
						<value>0.020008819531035837</value>
					</ControlLinearNode>
					<ControlLinearNode>
						<t>0.156</t>
						<value>0.020008057196974738</value>
					</ControlLinearNode>
					<ControlLinearNode>
						<t>0.16</t>
						<value>0.020021683302596894</value>
					</ControlLinearNode>
					<ControlLinearNode>
						<t>0.16400000000000001</t>
						<value>0.27645852416967293</value>
					</ControlLinearNode>
					<ControlLinearNode>
						<t>0.16800000000000001</t>
						<value>0.53551312848376842</value>
					</ControlLinearNode>
					<ControlLinearNode>
						<t>0.17199999999999999</t>
						<value>0.65012118160995624</value>
					</ControlLinearNode>
					<ControlLinearNode>
						<t>0.17599999999999999</t>
						<value>0.75189781955703028</value>
					</ControlLinearNode>
					<ControlLinearNode>
						<t>0.17999999999999999</t>
						<value>0.77677902276930311</value>
					</ControlLinearNode>
					<ControlLinearNode>
						<t>0.184</t>
						<value>0.78061404444445048</value>
					</ControlLinearNode>
					<ControlLinearNode>
						<t>0.188</t>
						<value>0.80506738891529983</value>
					</ControlLinearNode>
					<ControlLinearNode>
						<t>0.192</t>
						<value>0.82114936348361378</value>
					</ControlLinearNode>
					<ControlLinearNode>
						<t>0.19600000000000001</t>
						<value>0.80146838204780846</value>
					</ControlLinearNode>
					<ControlLinearNode>
						<t>0.20000000000000001</t>
						<value>0.80785180629141073</value>
					</ControlLinearNode>
					<ControlLinearNode>
						<t>0.20399999999999999</t>
						<value>0.87861914541421327</value>
					</ControlLinearNode>
					<ControlLinearNode>
						<t>0.20799999999999999</t>
						<value>0.94148540845695483</value>
					</ControlLinearNode>
					<ControlLinearNode>
						<t>0.21199999999999999</t>
						<value>0.97793613149769176</value>
					</ControlLinearNode>
					<ControlLinearNode>
						<t>0.216</t>
						<value>0.99897111147103457</value>
					</ControlLinearNode>
					<ControlLinearNode>
						<t>0.22</t>
						<value>0.99993533921466282</value>
					</ControlLinearNode>
					<ControlLinearNode>
						<t>0.224</t>
						<value>0.99998129650727252</value>
					</ControlLinearNode>
					<ControlLinearNode>
						<t>0.22800000000000001</t>
						<value>0.99998919561268551</value>
					</ControlLinearNode>
					<ControlLinearNode>
						<t>0.23200000000000001</t>
						<value>0.99999286828041778</value>
					</ControlLinearNode>
					<ControlLinearNode>
						<t>0.23599999999999999</t>
						<value>0.99999337030857516</value>
					</ControlLinearNode>
					<ControlLinearNode>
						<t>0.23999999999999999</t>
						<value>0.99999345491621761</value>
					</ControlLinearNode>
					<ControlLinearNode>
						<t>0.24399999999999999</t>
						<value>0.99999305534685223</value>
					</ControlLinearNode>
					<ControlLinearNode>
						<t>0.248</t>
						<value>0.99999317643132213</value>
					</ControlLinearNode>
					<ControlLinearNode>
						<t>0.252</t>
						<value>0.99999328092950157</value>
					</ControlLinearNode>
					<ControlLinearNode>
						<t>0.25600000000000001</t>
						<value>0.99999334258867323</value>
					</ControlLinearNode>
					<ControlLinearNode>
						<t>0.26000000000000001</t>
						<value>0.99999333438914839</value>
					</ControlLinearNode>
					<ControlLinearNode>
						<t>0.26400000000000001</t>
						<value>0.9999932478706911</value>
					</ControlLinearNode>
					<ControlLinearNode>
						<t>0.26800000000000002</t>
						<value>0.99999206182002021</value>
					</ControlLinearNode>
					<ControlLinearNode>
						<t>0.27200000000000002</t>
						<value>0.99997745617553535</value>
					</ControlLinearNode>
					<ControlLinearNode>
						<t>0.27600000000000002</t>
						<value>0.99998336293323231</value>
					</ControlLinearNode>
					<ControlLinearNode>
						<t>0.28000000000000003</t>
						<value>0.9999503975084878</value>
					</ControlLinearNode>
					<ControlLinearNode>
						<t>0.28399999999999997</t>
						<value>0.94802473582460156</value>
					</ControlLinearNode>
					<ControlLinearNode>
						<t>0.28799999999999998</t>
						<value>0.87021294823281048</value>
					</ControlLinearNode>
					<ControlLinearNode>
						<t>0.29199999999999998</t>
						<value>0.78987022200060042</value>
					</ControlLinearNode>
					<ControlLinearNode>
						<t>0.29599999999999999</t>
						<value>0.74236636859231131</value>
					</ControlLinearNode>
					<ControlLinearNode>
						<t>0.29999999999999999</t>
						<value>0.72374664103495689</value>
					</ControlLinearNode>
					<ControlLinearNode>
						<t>0.30399999999999999</t>
						<value>0.7521470417761501</value>
					</ControlLinearNode>
					<ControlLinearNode>
						<t>0.308</t>
						<value>0.84390877978973178</value>
					</ControlLinearNode>
					<ControlLinearNode>
						<t>0.312</t>
						<value>0.92089655604985055</value>
					</ControlLinearNode>
					<ControlLinearNode>
						<t>0.316</t>
						<value>0.91948104247493578</value>
					</ControlLinearNode>
					<ControlLinearNode>
						<t>0.32000000000000001</t>
						<value>0.84401194407334446</value>
					</ControlLinearNode>
					<ControlLinearNode>
						<t>0.32400000000000001</t>
						<value>0.7111727069678474</value>
					</ControlLinearNode>
					<ControlLinearNode>
						<t>0.32800000000000001</t>
						<value>0.57201249832033452</value>
					</ControlLinearNode>
					<ControlLinearNode>
						<t>0.33200000000000002</t>
						<value>0.49802972607882545</value>
					</ControlLinearNode>
					<ControlLinearNode>
						<t>0.33600000000000002</t>
						<value>0.43809111956262181</value>
					</ControlLinearNode>
					<ControlLinearNode>
						<t>0.34000000000000002</t>
						<value>0.37775928793950087</value>
					</ControlLinearNode>
					<ControlLinearNode>
						<t>0.34399999999999997</t>
						<value>0.32195672493758082</value>
					</ControlLinearNode>
					<ControlLinearNode>
						<t>0.34799999999999998</t>
						<value>0.27450755322956444</value>
					</ControlLinearNode>
					<ControlLinearNode>
						<t>0.35199999999999998</t>
						<value>0.24708215177432552</value>
					</ControlLinearNode>
					<ControlLinearNode>
						<t>0.35599999999999998</t>
						<value>0.24529523139592316</value>
					</ControlLinearNode>
					<ControlLinearNode>
						<t>0.35999999999999999</t>
						<value>0.24609082890345277</value>
					</ControlLinearNode>
					<ControlLinearNode>
						<t>0.36399999999999999</t>
						<value>0.24767665168896419</value>
					</ControlLinearNode>
					<ControlLinearNode>
						<t>0.36799999999999999</t>
						<value>0.24962155405363351</value>
					</ControlLinearNode>
					<ControlLinearNode>
						<t>0.372</t>
						<value>0.25651660717981434</value>
					</ControlLinearNode>
					<ControlLinearNode>
						<t>0.376</t>
						<value>0.26490728788178636</value>
					</ControlLinearNode>
					<ControlLinearNode>
						<t>0.38</t>
						<value>0.27017749307540273</value>
					</ControlLinearNode>
					<ControlLinearNode>
						<t>0.38400000000000001</t>
						<value>0.27414926553286945</value>
					</ControlLinearNode>
					<ControlLinearNode>
						<t>0.38800000000000001</t>
						<value>0.27629248344047713</value>
					</ControlLinearNode>
					<ControlLinearNode>
						<t>0.39200000000000002</t>
						<value>0.27532196525419067</value>
					</ControlLinearNode>
					<ControlLinearNode>
						<t>0.39600000000000002</t>
						<value>0.28246063270959076</value>
					</ControlLinearNode>
					<ControlLinearNode>
						<t>0.40000000000000002</t>
						<value>0.27581833530486971</value>
					</ControlLinearNode>
					<ControlLinearNode>
						<t>0.40400000000000003</t>
						<value>0.24845636038535723</value>
					</ControlLinearNode>
					<ControlLinearNode>
						<t>0.40799999999999997</t>
						<value>0.22871023617668046</value>
					</ControlLinearNode>
					<ControlLinearNode>
						<t>0.41199999999999998</t>
						<value>0.21154828704711912</value>
					</ControlLinearNode>
					<ControlLinearNode>
						<t>0.41599999999999998</t>
						<value>0.19589079675314569</value>
					</ControlLinearNode>
					<ControlLinearNode>
						<t>0.41999999999999998</t>
						<value>0.18120590213838991</value>
					</ControlLinearNode>
					<ControlLinearNode>
						<t>0.42399999999999999</t>
						<value>0.16814300249352454</value>
					</ControlLinearNode>
					<ControlLinearNode>
						<t>0.42799999999999999</t>
						<value>0.15673423547305254</value>
					</ControlLinearNode>
					<ControlLinearNode>
						<t>0.432</t>
						<value>0.14663874983724837</value>
					</ControlLinearNode>
					<ControlLinearNode>
						<t>0.436</t>
						<value>0.13840438477276013</value>
					</ControlLinearNode>
					<ControlLinearNode>
						<t>0.44</t>
						<value>0.13133944867919672</value>
					</ControlLinearNode>
					<ControlLinearNode>
						<t>0.44400000000000001</t>
						<value>0.12728135658968845</value>
					</ControlLinearNode>
					<ControlLinearNode>
						<t>0.44800000000000001</t>
						<value>0.1241142141379236</value>
					</ControlLinearNode>
					<ControlLinearNode>
						<t>0.45200000000000001</t>
						<value>0.12211261436596005</value>
					</ControlLinearNode>
					<ControlLinearNode>
						<t>0.45600000000000002</t>
						<value>0.1209197352763373</value>
					</ControlLinearNode>
					<ControlLinearNode>
						<t>0.46000000000000002</t>
						<value>0.11990346462283399</value>
					</ControlLinearNode>
					<ControlLinearNode>
						<t>0.46400000000000002</t>
						<value>0.11977855715875663</value>
					</ControlLinearNode>
					<ControlLinearNode>
						<t>0.46800000000000003</t>
						<value>0.12010139511169864</value>
					</ControlLinearNode>
					<ControlLinearNode>
						<t>0.47199999999999998</t>
						<value>0.12050381213212673</value>
					</ControlLinearNode>
					<ControlLinearNode>
						<t>0.47599999999999998</t>
						<value>0.12144071684653046</value>
					</ControlLinearNode>
					<ControlLinearNode>
						<t>0.47999999999999998</t>
						<value>0.12257460343001562</value>
					</ControlLinearNode>
					<ControlLinearNode>
						<t>0.48399999999999999</t>
						<value>0.12393647141657529</value>
					</ControlLinearNode>
					<ControlLinearNode>
						<t>0.48799999999999999</t>
						<value>0.12527102121040645</value>
					</ControlLinearNode>
					<ControlLinearNode>
						<t>0.49199999999999999</t>
						<value>0.12665273809344457</value>
					</ControlLinearNode>
				</x_nodes>
				<min_nodes />
				<max_nodes />
				<kp>100</kp>
				<kv>20</kv>
			</ControlLinear>
			<ControlLinear name="FMTL_r">
				<is_model_control>true</is_model_control>
				<extrapolate>true</extrapolate>
				<default_min>0.02</default_min>
				<default_max>1</default_max>
				<filter_on>false</filter_on>
				<use_steps>false</use_steps>
				<x_nodes>
					<ControlLinearNode>
						<t>0</t>
						<value>0.06067056192197201</value>
					</ControlLinearNode>
					<ControlLinearNode>
						<t>0.0040000000000000001</t>
						<value>0.065270649562333319</value>
					</ControlLinearNode>
					<ControlLinearNode>
						<t>0.0080000000000000002</t>
						<value>0.071211173768998645</value>
					</ControlLinearNode>
					<ControlLinearNode>
						<t>0.012</t>
						<value>0.078696084725123988</value>
					</ControlLinearNode>
					<ControlLinearNode>
						<t>0.016</t>
						<value>0.087455950848398509</value>
					</ControlLinearNode>
					<ControlLinearNode>
						<t>0.02</t>
						<value>0.10274704125945863</value>
					</ControlLinearNode>
					<ControlLinearNode>
						<t>0.024</t>
						<value>0.11217556662049712</value>
					</ControlLinearNode>
					<ControlLinearNode>
						<t>0.028000000000000001</t>
						<value>0.1251797675159865</value>
					</ControlLinearNode>
					<ControlLinearNode>
						<t>0.032000000000000001</t>
						<value>0.13974868939337501</value>
					</ControlLinearNode>
					<ControlLinearNode>
						<t>0.035999999999999997</t>
						<value>0.15558388534408185</value>
					</ControlLinearNode>
					<ControlLinearNode>
						<t>0.040000000000000001</t>
						<value>0.17297785201099081</value>
					</ControlLinearNode>
					<ControlLinearNode>
						<t>0.043999999999999997</t>
						<value>0.19305020336426792</value>
					</ControlLinearNode>
					<ControlLinearNode>
						<t>0.048000000000000001</t>
						<value>0.2111608975831224</value>
					</ControlLinearNode>
					<ControlLinearNode>
						<t>0.051999999999999998</t>
						<value>0.23335589092267714</value>
					</ControlLinearNode>
					<ControlLinearNode>
						<t>0.056000000000000001</t>
						<value>0.25972575881661336</value>
					</ControlLinearNode>
					<ControlLinearNode>
						<t>0.059999999999999998</t>
						<value>0.28329309016127896</value>
					</ControlLinearNode>
					<ControlLinearNode>
						<t>0.064000000000000001</t>
						<value>0.32316085353432555</value>
					</ControlLinearNode>
					<ControlLinearNode>
						<t>0.068000000000000005</t>
						<value>0.36059585298522528</value>
					</ControlLinearNode>
					<ControlLinearNode>
						<t>0.071999999999999995</t>
						<value>0.39860818604686943</value>
					</ControlLinearNode>
					<ControlLinearNode>
						<t>0.075999999999999998</t>
						<value>0.43503424132087198</value>
					</ControlLinearNode>
					<ControlLinearNode>
						<t>0.080000000000000002</t>
						<value>0.47818724494503129</value>
					</ControlLinearNode>
					<ControlLinearNode>
						<t>0.084000000000000005</t>
						<value>0.52324605274235947</value>
					</ControlLinearNode>
					<ControlLinearNode>
						<t>0.087999999999999995</t>
						<value>0.57035261293164197</value>
					</ControlLinearNode>
					<ControlLinearNode>
						<t>0.091999999999999998</t>
						<value>0.61831129386321781</value>
					</ControlLinearNode>
					<ControlLinearNode>
						<t>0.096000000000000002</t>
						<value>0.66999170205142899</value>
					</ControlLinearNode>
					<ControlLinearNode>
						<t>0.10000000000000001</t>
						<value>0.72489689540692936</value>
					</ControlLinearNode>
					<ControlLinearNode>
						<t>0.104</t>
						<value>0.78098117966168856</value>
					</ControlLinearNode>
					<ControlLinearNode>
						<t>0.108</t>
						<value>0.83840109554117692</value>
					</ControlLinearNode>
					<ControlLinearNode>
						<t>0.112</t>
						<value>0.91003105122068129</value>
					</ControlLinearNode>
					<ControlLinearNode>
						<t>0.11600000000000001</t>
						<value>0.98449462477029903</value>
					</ControlLinearNode>
					<ControlLinearNode>
						<t>0.12</t>
						<value>0.99995435063175342</value>
					</ControlLinearNode>
					<ControlLinearNode>
						<t>0.124</t>
						<value>0.99997477915676602</value>
					</ControlLinearNode>
					<ControlLinearNode>
						<t>0.128</t>
						<value>0.99998258247844263</value>
					</ControlLinearNode>
					<ControlLinearNode>
						<t>0.13200000000000001</t>
						<value>0.99998617244272403</value>
					</ControlLinearNode>
					<ControlLinearNode>
						<t>0.13600000000000001</t>
						<value>0.99998870712322108</value>
					</ControlLinearNode>
					<ControlLinearNode>
						<t>0.14000000000000001</t>
						<value>0.9999901504653661</value>
					</ControlLinearNode>
					<ControlLinearNode>
						<t>0.14399999999999999</t>
						<value>0.99999079022271764</value>
					</ControlLinearNode>
					<ControlLinearNode>
						<t>0.14799999999999999</t>
						<value>0.99998799428877883</value>
					</ControlLinearNode>
					<ControlLinearNode>
						<t>0.152</t>
						<value>0.9999740624918535</value>
					</ControlLinearNode>
					<ControlLinearNode>
						<t>0.156</t>
						<value>0.99022352552353898</value>
					</ControlLinearNode>
					<ControlLinearNode>
						<t>0.16</t>
						<value>0.98659631607047238</value>
					</ControlLinearNode>
					<ControlLinearNode>
						<t>0.16400000000000001</t>
						<value>0.99995291796668506</value>
					</ControlLinearNode>
					<ControlLinearNode>
						<t>0.16800000000000001</t>
						<value>0.99996381989902028</value>
					</ControlLinearNode>
					<ControlLinearNode>
						<t>0.17199999999999999</t>
						<value>0.99998822771100704</value>
					</ControlLinearNode>
					<ControlLinearNode>
						<t>0.17599999999999999</t>
						<value>0.99999281801707474</value>
					</ControlLinearNode>
					<ControlLinearNode>
						<t>0.17999999999999999</t>
						<value>0.99999293926920774</value>
					</ControlLinearNode>
					<ControlLinearNode>
						<t>0.184</t>
						<value>0.999991974157174</value>
					</ControlLinearNode>
					<ControlLinearNode>
						<t>0.188</t>
						<value>0.99999057541487402</value>
					</ControlLinearNode>
					<ControlLinearNode>
						<t>0.192</t>
						<value>0.99998840679680467</value>
					</ControlLinearNode>
					<ControlLinearNode>
						<t>0.19600000000000001</t>
						<value>0.9999858684879267</value>
					</ControlLinearNode>
					<ControlLinearNode>
						<t>0.20000000000000001</t>
						<value>0.99998613832265626</value>
					</ControlLinearNode>
					<ControlLinearNode>
						<t>0.20399999999999999</t>
						<value>0.9999910328827869</value>
					</ControlLinearNode>
					<ControlLinearNode>
						<t>0.20799999999999999</t>
						<value>0.99999321245949579</value>
					</ControlLinearNode>
					<ControlLinearNode>
						<t>0.21199999999999999</t>
						<value>0.99999421094692387</value>
					</ControlLinearNode>
					<ControlLinearNode>
						<t>0.216</t>
						<value>0.99999490558966575</value>
					</ControlLinearNode>
					<ControlLinearNode>
						<t>0.22</t>
						<value>0.99999514564305791</value>
					</ControlLinearNode>
					<ControlLinearNode>
						<t>0.224</t>
						<value>0.99999527485874484</value>
					</ControlLinearNode>
					<ControlLinearNode>
						<t>0.22800000000000001</t>
						<value>0.99999519273058879</value>
					</ControlLinearNode>
					<ControlLinearNode>
						<t>0.23200000000000001</t>
						<value>0.99999460814709817</value>
					</ControlLinearNode>
					<ControlLinearNode>
						<t>0.23599999999999999</t>
						<value>0.99999376330684886</value>
					</ControlLinearNode>
					<ControlLinearNode>
						<t>0.23999999999999999</t>
						<value>0.99999220166057667</value>
					</ControlLinearNode>
					<ControlLinearNode>
						<t>0.24399999999999999</t>
						<value>0.99999066921524737</value>
					</ControlLinearNode>
					<ControlLinearNode>
						<t>0.248</t>
						<value>0.9999906456638068</value>
					</ControlLinearNode>
					<ControlLinearNode>
						<t>0.252</t>
						<value>0.99999074443111946</value>
					</ControlLinearNode>
					<ControlLinearNode>
						<t>0.25600000000000001</t>
						<value>0.99999099479784292</value>
					</ControlLinearNode>
					<ControlLinearNode>
						<t>0.26000000000000001</t>
						<value>0.99999121884169917</value>
					</ControlLinearNode>
					<ControlLinearNode>
						<t>0.26400000000000001</t>
						<value>0.99999146571490749</value>
					</ControlLinearNode>
					<ControlLinearNode>
						<t>0.26800000000000002</t>
						<value>0.99998831587044579</value>
					</ControlLinearNode>
					<ControlLinearNode>
						<t>0.27200000000000002</t>
						<value>0.99983338099685648</value>
					</ControlLinearNode>
					<ControlLinearNode>
						<t>0.27600000000000002</t>
						<value>0.99998216379034421</value>
					</ControlLinearNode>
					<ControlLinearNode>
						<t>0.28000000000000003</t>
						<value>0.99994837899022326</value>
					</ControlLinearNode>
					<ControlLinearNode>
						<t>0.28399999999999997</t>
						<value>0.94877933183602448</value>
					</ControlLinearNode>
					<ControlLinearNode>
						<t>0.28799999999999998</t>
						<value>0.87374588138923592</value>
					</ControlLinearNode>
					<ControlLinearNode>
						<t>0.29199999999999998</t>
						<value>0.77976607515252738</value>
					</ControlLinearNode>
					<ControlLinearNode>
						<t>0.29599999999999999</t>
						<value>0.72454955826993861</value>
					</ControlLinearNode>
					<ControlLinearNode>
						<t>0.29999999999999999</t>
						<value>0.68974935887129174</value>
					</ControlLinearNode>
					<ControlLinearNode>
						<t>0.30399999999999999</t>
						<value>0.57973200877536313</value>
					</ControlLinearNode>
					<ControlLinearNode>
						<t>0.308</t>
						<value>0.45845138758556386</value>
					</ControlLinearNode>
					<ControlLinearNode>
						<t>0.312</t>
						<value>0.37037700010987412</value>
					</ControlLinearNode>
					<ControlLinearNode>
						<t>0.316</t>
						<value>0.30410623109401808</value>
					</ControlLinearNode>
					<ControlLinearNode>
						<t>0.32000000000000001</t>
						<value>0.25034509349333228</value>
					</ControlLinearNode>
					<ControlLinearNode>
						<t>0.32400000000000001</t>
						<value>0.20080013526730489</value>
					</ControlLinearNode>
					<ControlLinearNode>
						<t>0.32800000000000001</t>
						<value>0.1705152520412446</value>
					</ControlLinearNode>
					<ControlLinearNode>
						<t>0.33200000000000002</t>
						<value>0.18263825673145606</value>
					</ControlLinearNode>
					<ControlLinearNode>
						<t>0.33600000000000002</t>
						<value>0.21633004226072639</value>
					</ControlLinearNode>
					<ControlLinearNode>
						<t>0.34000000000000002</t>
						<value>0.25004649456541977</value>
					</ControlLinearNode>
					<ControlLinearNode>
						<t>0.34399999999999997</t>
						<value>0.26313919405462005</value>
					</ControlLinearNode>
					<ControlLinearNode>
						<t>0.34799999999999998</t>
						<value>0.34048155257013063</value>
					</ControlLinearNode>
					<ControlLinearNode>
						<t>0.35199999999999998</t>
						<value>0.40944578561407891</value>
					</ControlLinearNode>
					<ControlLinearNode>
						<t>0.35599999999999998</t>
						<value>0.36769371534351508</value>
					</ControlLinearNode>
					<ControlLinearNode>
						<t>0.35999999999999999</t>
						<value>0.32275870737738888</value>
					</ControlLinearNode>
					<ControlLinearNode>
						<t>0.36399999999999999</t>
						<value>0.26890005438200398</value>
					</ControlLinearNode>
					<ControlLinearNode>
						<t>0.36799999999999999</t>
						<value>0.21763882466908918</value>
					</ControlLinearNode>
					<ControlLinearNode>
						<t>0.372</t>
						<value>0.18178167033771678</value>
					</ControlLinearNode>
					<ControlLinearNode>
						<t>0.376</t>
						<value>0.14647381369344023</value>
					</ControlLinearNode>
					<ControlLinearNode>
						<t>0.38</t>
						<value>0.11280084985960329</value>
					</ControlLinearNode>
					<ControlLinearNode>
						<t>0.38400000000000001</t>
						<value>0.076130136655197383</value>
					</ControlLinearNode>
					<ControlLinearNode>
						<t>0.38800000000000001</t>
						<value>0.039273602764188668</value>
					</ControlLinearNode>
					<ControlLinearNode>
						<t>0.39200000000000002</t>
						<value>0.020546570794085499</value>
					</ControlLinearNode>
					<ControlLinearNode>
						<t>0.39600000000000002</t>
						<value>0.020060818627450898</value>
					</ControlLinearNode>
					<ControlLinearNode>
						<t>0.40000000000000002</t>
						<value>0.21762212657121946</value>
					</ControlLinearNode>
					<ControlLinearNode>
						<t>0.40400000000000003</t>
						<value>0.44589121667600728</value>
					</ControlLinearNode>
					<ControlLinearNode>
						<t>0.40799999999999997</t>
						<value>0.55356899760692857</value>
					</ControlLinearNode>
					<ControlLinearNode>
						<t>0.41199999999999998</t>
						<value>0.60414812799475937</value>
					</ControlLinearNode>
					<ControlLinearNode>
						<t>0.41599999999999998</t>
						<value>0.63786903093896519</value>
					</ControlLinearNode>
					<ControlLinearNode>
						<t>0.41999999999999998</t>
						<value>0.66963324614301933</value>
					</ControlLinearNode>
					<ControlLinearNode>
						<t>0.42399999999999999</t>
						<value>0.68955520683499583</value>
					</ControlLinearNode>
					<ControlLinearNode>
						<t>0.42799999999999999</t>
						<value>0.76345426445777731</value>
					</ControlLinearNode>
					<ControlLinearNode>
						<t>0.432</t>
						<value>0.81168141954506767</value>
					</ControlLinearNode>
					<ControlLinearNode>
						<t>0.436</t>
						<value>0.81874863810967846</value>
					</ControlLinearNode>
					<ControlLinearNode>
						<t>0.44</t>
						<value>0.83082065644709824</value>
					</ControlLinearNode>
					<ControlLinearNode>
						<t>0.44400000000000001</t>
						<value>0.82761625848613307</value>
					</ControlLinearNode>
					<ControlLinearNode>
						<t>0.44800000000000001</t>
						<value>0.83337481080425235</value>
					</ControlLinearNode>
					<ControlLinearNode>
						<t>0.45200000000000001</t>
						<value>0.82447858284105768</value>
					</ControlLinearNode>
					<ControlLinearNode>
						<t>0.45600000000000002</t>
						<value>0.81005885994724669</value>
					</ControlLinearNode>
					<ControlLinearNode>
						<t>0.46000000000000002</t>
						<value>0.80546956392360836</value>
					</ControlLinearNode>
					<ControlLinearNode>
						<t>0.46400000000000002</t>
						<value>0.78247779156492736</value>
					</ControlLinearNode>
					<ControlLinearNode>
						<t>0.46800000000000003</t>
						<value>0.75411860609637849</value>
					</ControlLinearNode>
					<ControlLinearNode>
						<t>0.47199999999999998</t>
						<value>0.72940903721381523</value>
					</ControlLinearNode>
					<ControlLinearNode>
						<t>0.47599999999999998</t>
						<value>0.69034576798364455</value>
					</ControlLinearNode>
					<ControlLinearNode>
						<t>0.47999999999999998</t>
						<value>0.64633423186631767</value>
					</ControlLinearNode>
					<ControlLinearNode>
						<t>0.48399999999999999</t>
						<value>0.59370378732387197</value>
					</ControlLinearNode>
					<ControlLinearNode>
						<t>0.48799999999999999</t>
						<value>0.54060128961200882</value>
					</ControlLinearNode>
					<ControlLinearNode>
						<t>0.49199999999999999</t>
						<value>0.48321646712490574</value>
					</ControlLinearNode>
				</x_nodes>
				<min_nodes />
				<max_nodes />
				<kp>100</kp>
				<kv>20</kv>
			</ControlLinear>
			<ControlLinear name="FMTI_r">
				<is_model_control>true</is_model_control>
				<extrapolate>true</extrapolate>
				<default_min>0.02</default_min>
				<default_max>1</default_max>
				<filter_on>false</filter_on>
				<use_steps>false</use_steps>
				<x_nodes>
					<ControlLinearNode>
						<t>0</t>
						<value>0.99997695945692278</value>
					</ControlLinearNode>
					<ControlLinearNode>
						<t>0.0040000000000000001</t>
						<value>0.99997844804517477</value>
					</ControlLinearNode>
					<ControlLinearNode>
						<t>0.0080000000000000002</t>
						<value>0.99997988597080512</value>
					</ControlLinearNode>
					<ControlLinearNode>
						<t>0.012</t>
						<value>0.99998125438022734</value>
					</ControlLinearNode>
					<ControlLinearNode>
						<t>0.016</t>
						<value>0.99998254283925758</value>
					</ControlLinearNode>
					<ControlLinearNode>
						<t>0.02</t>
						<value>0.99998389091807394</value>
					</ControlLinearNode>
					<ControlLinearNode>
						<t>0.024</t>
						<value>0.99998489897994702</value>
					</ControlLinearNode>
					<ControlLinearNode>
						<t>0.028000000000000001</t>
						<value>0.99998591456265729</value>
					</ControlLinearNode>
					<ControlLinearNode>
						<t>0.032000000000000001</t>
						<value>0.99998684594907483</value>
					</ControlLinearNode>
					<ControlLinearNode>
						<t>0.035999999999999997</t>
						<value>0.99998776170340253</value>
					</ControlLinearNode>
					<ControlLinearNode>
						<t>0.040000000000000001</t>
						<value>0.99998857007151465</value>
					</ControlLinearNode>
					<ControlLinearNode>
						<t>0.043999999999999997</t>
						<value>0.99998932086093806</value>
					</ControlLinearNode>
					<ControlLinearNode>
						<t>0.048000000000000001</t>
						<value>0.99999004245940326</value>
					</ControlLinearNode>
					<ControlLinearNode>
						<t>0.051999999999999998</t>
						<value>0.99999073704857999</value>
					</ControlLinearNode>
					<ControlLinearNode>
						<t>0.056000000000000001</t>
						<value>0.99999155213494184</value>
					</ControlLinearNode>
					<ControlLinearNode>
						<t>0.059999999999999998</t>
						<value>0.99999249230719967</value>
					</ControlLinearNode>
					<ControlLinearNode>
						<t>0.064000000000000001</t>
						<value>0.99999340222716215</value>
					</ControlLinearNode>
					<ControlLinearNode>
						<t>0.068000000000000005</t>
						<value>0.99999423370983564</value>
					</ControlLinearNode>
					<ControlLinearNode>
						<t>0.071999999999999995</t>
						<value>0.99999490955029424</value>
					</ControlLinearNode>
					<ControlLinearNode>
						<t>0.075999999999999998</t>
						<value>0.99999544017204056</value>
					</ControlLinearNode>
					<ControlLinearNode>
						<t>0.080000000000000002</t>
						<value>0.99999595659990892</value>
					</ControlLinearNode>
					<ControlLinearNode>
						<t>0.084000000000000005</t>
						<value>0.99999638377049227</value>
					</ControlLinearNode>
					<ControlLinearNode>
						<t>0.087999999999999995</t>
						<value>0.99999674971486119</value>
					</ControlLinearNode>
					<ControlLinearNode>
						<t>0.091999999999999998</t>
						<value>0.99999706271728228</value>
					</ControlLinearNode>
					<ControlLinearNode>
						<t>0.096000000000000002</t>
						<value>0.99999733351834474</value>
					</ControlLinearNode>
					<ControlLinearNode>
						<t>0.10000000000000001</t>
						<value>0.9999975713713708</value>
					</ControlLinearNode>
					<ControlLinearNode>
						<t>0.104</t>
						<value>0.99999777769795473</value>
					</ControlLinearNode>
					<ControlLinearNode>
						<t>0.108</t>
						<value>0.99999795672209091</value>
					</ControlLinearNode>
					<ControlLinearNode>
						<t>0.112</t>
						<value>0.99999812334981975</value>
					</ControlLinearNode>
					<ControlLinearNode>
						<t>0.11600000000000001</t>
						<value>0.99999827173040146</value>
					</ControlLinearNode>
					<ControlLinearNode>
						<t>0.12</t>
						<value>0.9999983920751836</value>
					</ControlLinearNode>
					<ControlLinearNode>
						<t>0.124</t>
						<value>0.99999845239809093</value>
					</ControlLinearNode>
					<ControlLinearNode>
						<t>0.128</t>
						<value>0.99999850271945079</value>
					</ControlLinearNode>
					<ControlLinearNode>
						<t>0.13200000000000001</t>
						<value>0.999998535616486</value>
					</ControlLinearNode>
					<ControlLinearNode>
						<t>0.13600000000000001</t>
						<value>0.99999856236303841</value>
					</ControlLinearNode>
					<ControlLinearNode>
						<t>0.14000000000000001</t>
						<value>0.99999857559422256</value>
					</ControlLinearNode>
					<ControlLinearNode>
						<t>0.14399999999999999</t>
						<value>0.99999857979038487</value>
					</ControlLinearNode>
					<ControlLinearNode>
						<t>0.14799999999999999</t>
						<value>0.99999858437380096</value>
					</ControlLinearNode>
					<ControlLinearNode>
						<t>0.152</t>
						<value>0.99999859816487247</value>
					</ControlLinearNode>
					<ControlLinearNode>
						<t>0.156</t>
						<value>0.99999861132588874</value>
					</ControlLinearNode>
					<ControlLinearNode>
						<t>0.16</t>
						<value>0.99999863672986433</value>
					</ControlLinearNode>
					<ControlLinearNode>
						<t>0.16400000000000001</t>
						<value>0.99999866872480381</value>
					</ControlLinearNode>
					<ControlLinearNode>
						<t>0.16800000000000001</t>
						<value>0.99999869797927121</value>
					</ControlLinearNode>
					<ControlLinearNode>
						<t>0.17199999999999999</t>
						<value>0.9999987174368159</value>
					</ControlLinearNode>
					<ControlLinearNode>
						<t>0.17599999999999999</t>
						<value>0.99999872652560817</value>
					</ControlLinearNode>
					<ControlLinearNode>
						<t>0.17999999999999999</t>
						<value>0.99999873403888573</value>
					</ControlLinearNode>
					<ControlLinearNode>
						<t>0.184</t>
						<value>0.99999874108019471</value>
					</ControlLinearNode>
					<ControlLinearNode>
						<t>0.188</t>
						<value>0.99999876202183413</value>
					</ControlLinearNode>
					<ControlLinearNode>
						<t>0.192</t>
						<value>0.99999876810695143</value>
					</ControlLinearNode>
					<ControlLinearNode>
						<t>0.19600000000000001</t>
						<value>0.99999875577985031</value>
					</ControlLinearNode>
					<ControlLinearNode>
						<t>0.20000000000000001</t>
						<value>0.99999872120929634</value>
					</ControlLinearNode>
					<ControlLinearNode>
						<t>0.20399999999999999</t>
						<value>0.99999869390814766</value>
					</ControlLinearNode>
					<ControlLinearNode>
						<t>0.20799999999999999</t>
						<value>0.99999866555826011</value>
					</ControlLinearNode>
					<ControlLinearNode>
						<t>0.21199999999999999</t>
						<value>0.99999863763952435</value>
					</ControlLinearNode>
					<ControlLinearNode>
						<t>0.216</t>
						<value>0.99999860947978603</value>
					</ControlLinearNode>
					<ControlLinearNode>
						<t>0.22</t>
						<value>0.99999858704102551</value>
					</ControlLinearNode>
					<ControlLinearNode>
						<t>0.224</t>
						<value>0.99999855899479828</value>
					</ControlLinearNode>
					<ControlLinearNode>
						<t>0.22800000000000001</t>
						<value>0.99999853993021237</value>
					</ControlLinearNode>
					<ControlLinearNode>
						<t>0.23200000000000001</t>
						<value>0.99999852667007993</value>
					</ControlLinearNode>
					<ControlLinearNode>
						<t>0.23599999999999999</t>
						<value>0.99999852786824495</value>
					</ControlLinearNode>
					<ControlLinearNode>
						<t>0.23999999999999999</t>
						<value>0.999998540647559</value>
					</ControlLinearNode>
					<ControlLinearNode>
						<t>0.24399999999999999</t>
						<value>0.99999857374625511</value>
					</ControlLinearNode>
					<ControlLinearNode>
						<t>0.248</t>
						<value>0.99999862748227708</value>
					</ControlLinearNode>
					<ControlLinearNode>
						<t>0.252</t>
						<value>0.999998685031108</value>
					</ControlLinearNode>
					<ControlLinearNode>
						<t>0.25600000000000001</t>
						<value>0.99999874069399464</value>
					</ControlLinearNode>
					<ControlLinearNode>
						<t>0.26000000000000001</t>
						<value>0.99999879384265156</value>
					</ControlLinearNode>
					<ControlLinearNode>
						<t>0.26400000000000001</t>
						<value>0.99999884005655493</value>
					</ControlLinearNode>
					<ControlLinearNode>
						<t>0.26800000000000002</t>
						<value>0.99999859135224167</value>
					</ControlLinearNode>
					<ControlLinearNode>
						<t>0.27200000000000002</t>
						<value>0.99999772233765527</value>
					</ControlLinearNode>
					<ControlLinearNode>
						<t>0.27600000000000002</t>
						<value>0.99999431063188038</value>
					</ControlLinearNode>
					<ControlLinearNode>
						<t>0.28000000000000003</t>
						<value>0.99998242393811643</value>
					</ControlLinearNode>
					<ControlLinearNode>
						<t>0.28399999999999997</t>
						<value>0.93804900271944691</value>
					</ControlLinearNode>
					<ControlLinearNode>
						<t>0.28799999999999998</t>
						<value>0.74926171217550552</value>
					</ControlLinearNode>
					<ControlLinearNode>
						<t>0.29199999999999998</t>
						<value>0.57969673011870038</value>
					</ControlLinearNode>
					<ControlLinearNode>
						<t>0.29599999999999999</t>
						<value>0.4439349124248938</value>
					</ControlLinearNode>
					<ControlLinearNode>
						<t>0.29999999999999999</t>
						<value>0.1539963397047259</value>
					</ControlLinearNode>
					<ControlLinearNode>
						<t>0.30399999999999999</t>
						<value>0.020011217224044059</value>
					</ControlLinearNode>
					<ControlLinearNode>
						<t>0.308</t>
						<value>0.020005244289095</value>
					</ControlLinearNode>
					<ControlLinearNode>
						<t>0.312</t>
						<value>0.02000335978791366</value>
					</ControlLinearNode>
					<ControlLinearNode>
						<t>0.316</t>
						<value>0.020002833340333849</value>
					</ControlLinearNode>
					<ControlLinearNode>
						<t>0.32000000000000001</t>
						<value>0.020002892510772058</value>
					</ControlLinearNode>
					<ControlLinearNode>
						<t>0.32400000000000001</t>
						<value>0.020003407176124855</value>
					</ControlLinearNode>
					<ControlLinearNode>
						<t>0.32800000000000001</t>
						<value>0.02000437742347708</value>
					</ControlLinearNode>
					<ControlLinearNode>
						<t>0.33200000000000002</t>
						<value>0.020005313632973139</value>
					</ControlLinearNode>
					<ControlLinearNode>
						<t>0.33600000000000002</t>
						<value>0.020006552734938454</value>
					</ControlLinearNode>
					<ControlLinearNode>
						<t>0.34000000000000002</t>
						<value>0.020008686537023698</value>
					</ControlLinearNode>
					<ControlLinearNode>
						<t>0.34399999999999997</t>
						<value>0.020016336548807093</value>
					</ControlLinearNode>
					<ControlLinearNode>
						<t>0.34799999999999998</t>
						<value>0.11535010565673406</value>
					</ControlLinearNode>
					<ControlLinearNode>
						<t>0.35199999999999998</t>
						<value>0.32108016862180044</value>
					</ControlLinearNode>
					<ControlLinearNode>
						<t>0.35599999999999998</t>
						<value>0.44855391933688205</value>
					</ControlLinearNode>
					<ControlLinearNode>
						<t>0.35999999999999999</t>
						<value>0.56960325173524851</value>
					</ControlLinearNode>
					<ControlLinearNode>
						<t>0.36399999999999999</t>
						<value>0.69938858026913464</value>
					</ControlLinearNode>
					<ControlLinearNode>
						<t>0.36799999999999999</t>
						<value>0.82728801877645497</value>
					</ControlLinearNode>
					<ControlLinearNode>
						<t>0.372</t>
						<value>0.9405536405944066</value>
					</ControlLinearNode>
					<ControlLinearNode>
						<t>0.376</t>
						<value>0.99993996430215459</value>
					</ControlLinearNode>
					<ControlLinearNode>
						<t>0.38</t>
						<value>0.99997919316196149</value>
					</ControlLinearNode>
					<ControlLinearNode>
						<t>0.38400000000000001</t>
						<value>0.99998732859436235</value>
					</ControlLinearNode>
					<ControlLinearNode>
						<t>0.38800000000000001</t>
						<value>0.99999077364027356</value>
					</ControlLinearNode>
					<ControlLinearNode>
						<t>0.39200000000000002</t>
						<value>0.99999270064555856</value>
					</ControlLinearNode>
					<ControlLinearNode>
						<t>0.39600000000000002</t>
						<value>0.99999407567743637</value>
					</ControlLinearNode>
					<ControlLinearNode>
						<t>0.40000000000000002</t>
						<value>0.99999707049639297</value>
					</ControlLinearNode>
					<ControlLinearNode>
						<t>0.40400000000000003</t>
						<value>0.99999842003422434</value>
					</ControlLinearNode>
					<ControlLinearNode>
						<t>0.40799999999999997</t>
						<value>0.99999895724588939</value>
					</ControlLinearNode>
					<ControlLinearNode>
						<t>0.41199999999999998</t>
						<value>0.99999912503170463</value>
					</ControlLinearNode>
					<ControlLinearNode>
						<t>0.41599999999999998</t>
						<value>0.99999922214043724</value>
					</ControlLinearNode>
					<ControlLinearNode>
						<t>0.41999999999999998</t>
						<value>0.99999928661854542</value>
					</ControlLinearNode>
					<ControlLinearNode>
						<t>0.42399999999999999</t>
						<value>0.99999933171311206</value>
					</ControlLinearNode>
					<ControlLinearNode>
						<t>0.42799999999999999</t>
						<value>0.99999940810767007</value>
					</ControlLinearNode>
					<ControlLinearNode>
						<t>0.432</t>
						<value>0.99999944160441978</value>
					</ControlLinearNode>
					<ControlLinearNode>
						<t>0.436</t>
						<value>0.99999944372533289</value>
					</ControlLinearNode>
					<ControlLinearNode>
						<t>0.44</t>
						<value>0.99999944253190964</value>
					</ControlLinearNode>
					<ControlLinearNode>
						<t>0.44400000000000001</t>
						<value>0.99999943772363709</value>
					</ControlLinearNode>
					<ControlLinearNode>
						<t>0.44800000000000001</t>
						<value>0.99999942912904649</value>
					</ControlLinearNode>
					<ControlLinearNode>
						<t>0.45200000000000001</t>
						<value>0.99999941681483906</value>
					</ControlLinearNode>
					<ControlLinearNode>
						<t>0.45600000000000002</t>
						<value>0.99999940058177783</value>
					</ControlLinearNode>
					<ControlLinearNode>
						<t>0.46000000000000002</t>
						<value>0.99999938393117727</value>
					</ControlLinearNode>
					<ControlLinearNode>
						<t>0.46400000000000002</t>
						<value>0.99999936508455822</value>
					</ControlLinearNode>
					<ControlLinearNode>
						<t>0.46800000000000003</t>
						<value>0.99999934545647096</value>
					</ControlLinearNode>
					<ControlLinearNode>
						<t>0.47199999999999998</t>
						<value>0.99999932546125925</value>
					</ControlLinearNode>
					<ControlLinearNode>
						<t>0.47599999999999998</t>
						<value>0.99999930523547842</value>
					</ControlLinearNode>
					<ControlLinearNode>
						<t>0.47999999999999998</t>
						<value>0.99999928510459346</value>
					</ControlLinearNode>
					<ControlLinearNode>
						<t>0.48399999999999999</t>
						<value>0.99999926523749572</value>
					</ControlLinearNode>
					<ControlLinearNode>
						<t>0.48799999999999999</t>
						<value>0.99999924576414712</value>
					</ControlLinearNode>
					<ControlLinearNode>
						<t>0.49199999999999999</t>
						<value>0.99999922670507246</value>
					</ControlLinearNode>
				</x_nodes>
				<min_nodes />
				<max_nodes />
				<kp>100</kp>
				<kv>20</kv>
			</ControlLinear>
			<ControlLinear name="FMTM_r">
				<is_model_control>true</is_model_control>
				<extrapolate>true</extrapolate>
				<default_min>0.02</default_min>
				<default_max>1</default_max>
				<filter_on>false</filter_on>
				<use_steps>false</use_steps>
				<x_nodes>
					<ControlLinearNode>
						<t>0</t>
						<value>0.4148836357049478</value>
					</ControlLinearNode>
					<ControlLinearNode>
						<t>0.0040000000000000001</t>
						<value>0.41721861020899975</value>
					</ControlLinearNode>
					<ControlLinearNode>
						<t>0.0080000000000000002</t>
						<value>0.41920952074437412</value>
					</ControlLinearNode>
					<ControlLinearNode>
						<t>0.012</t>
						<value>0.42062526675254092</value>
					</ControlLinearNode>
					<ControlLinearNode>
						<t>0.016</t>
						<value>0.42175060732718461</value>
					</ControlLinearNode>
					<ControlLinearNode>
						<t>0.02</t>
						<value>0.4180082165698058</value>
					</ControlLinearNode>
					<ControlLinearNode>
						<t>0.024</t>
						<value>0.41935160103963626</value>
					</ControlLinearNode>
					<ControlLinearNode>
						<t>0.028000000000000001</t>
						<value>0.41839420218260676</value>
					</ControlLinearNode>
					<ControlLinearNode>
						<t>0.032000000000000001</t>
						<value>0.41687007763911127</value>
					</ControlLinearNode>
					<ControlLinearNode>
						<t>0.035999999999999997</t>
						<value>0.41451974605260228</value>
					</ControlLinearNode>
					<ControlLinearNode>
						<t>0.040000000000000001</t>
						<value>0.41166928081207943</value>
					</ControlLinearNode>
					<ControlLinearNode>
						<t>0.043999999999999997</t>
						<value>0.40688845772367338</value>
					</ControlLinearNode>
					<ControlLinearNode>
						<t>0.048000000000000001</t>
						<value>0.4055874866800312</value>
					</ControlLinearNode>
					<ControlLinearNode>
						<t>0.051999999999999998</t>
						<value>0.4014547008064015</value>
					</ControlLinearNode>
					<ControlLinearNode>
						<t>0.056000000000000001</t>
						<value>0.39871633522587158</value>
					</ControlLinearNode>
					<ControlLinearNode>
						<t>0.059999999999999998</t>
						<value>0.40653880075870008</value>
					</ControlLinearNode>
					<ControlLinearNode>
						<t>0.064000000000000001</t>
						<value>0.40545295909083434</value>
					</ControlLinearNode>
					<ControlLinearNode>
						<t>0.068000000000000005</t>
						<value>0.41350186049317045</value>
					</ControlLinearNode>
					<ControlLinearNode>
						<t>0.071999999999999995</t>
						<value>0.4232114594765809</value>
					</ControlLinearNode>
					<ControlLinearNode>
						<t>0.075999999999999998</t>
						<value>0.43570733988819094</value>
					</ControlLinearNode>
					<ControlLinearNode>
						<t>0.080000000000000002</t>
						<value>0.44938116699048247</value>
					</ControlLinearNode>
					<ControlLinearNode>
						<t>0.084000000000000005</t>
						<value>0.46497393915006707</value>
					</ControlLinearNode>
					<ControlLinearNode>
						<t>0.087999999999999995</t>
						<value>0.48367058743768104</value>
					</ControlLinearNode>
					<ControlLinearNode>
						<t>0.091999999999999998</t>
						<value>0.50621587827226844</value>
					</ControlLinearNode>
					<ControlLinearNode>
						<t>0.096000000000000002</t>
						<value>0.53041775327413632</value>
					</ControlLinearNode>
					<ControlLinearNode>
						<t>0.10000000000000001</t>
						<value>0.55805818612781766</value>
					</ControlLinearNode>
					<ControlLinearNode>
						<t>0.104</t>
						<value>0.59114721243579571</value>
					</ControlLinearNode>
					<ControlLinearNode>
						<t>0.108</t>
						<value>0.62934521076096051</value>
					</ControlLinearNode>
					<ControlLinearNode>
						<t>0.112</t>
						<value>0.66923173123088642</value>
					</ControlLinearNode>
					<ControlLinearNode>
						<t>0.11600000000000001</t>
						<value>0.71829447253901146</value>
					</ControlLinearNode>
					<ControlLinearNode>
						<t>0.12</t>
						<value>0.73040543942202629</value>
					</ControlLinearNode>
					<ControlLinearNode>
						<t>0.124</t>
						<value>0.74502988692048022</value>
					</ControlLinearNode>
					<ControlLinearNode>
						<t>0.128</t>
						<value>0.76540439752958878</value>
					</ControlLinearNode>
					<ControlLinearNode>
						<t>0.13200000000000001</t>
						<value>0.79607526590108302</value>
					</ControlLinearNode>
					<ControlLinearNode>
						<t>0.13600000000000001</t>
						<value>0.82804385480307785</value>
					</ControlLinearNode>
					<ControlLinearNode>
						<t>0.14000000000000001</t>
						<value>0.87350436874647175</value>
					</ControlLinearNode>
					<ControlLinearNode>
						<t>0.14399999999999999</t>
						<value>0.94953445745238219</value>
					</ControlLinearNode>
					<ControlLinearNode>
						<t>0.14799999999999999</t>
						<value>0.99997596008223943</value>
					</ControlLinearNode>
					<ControlLinearNode>
						<t>0.152</t>
						<value>0.99999170089392331</value>
					</ControlLinearNode>
					<ControlLinearNode>
						<t>0.156</t>
						<value>0.99999489434436051</value>
					</ControlLinearNode>
					<ControlLinearNode>
						<t>0.16</t>
						<value>0.99999566573324949</value>
					</ControlLinearNode>
					<ControlLinearNode>
						<t>0.16400000000000001</t>
						<value>0.9999960688914632</value>
					</ControlLinearNode>
					<ControlLinearNode>
						<t>0.16800000000000001</t>
						<value>0.99999668431756072</value>
					</ControlLinearNode>
					<ControlLinearNode>
						<t>0.17199999999999999</t>
						<value>0.99999661632326686</value>
					</ControlLinearNode>
					<ControlLinearNode>
						<t>0.17599999999999999</t>
						<value>0.99999658125393576</value>
					</ControlLinearNode>
					<ControlLinearNode>
						<t>0.17999999999999999</t>
						<value>0.99999707226218182</value>
					</ControlLinearNode>
					<ControlLinearNode>
						<t>0.184</t>
						<value>0.99999755186721084</value>
					</ControlLinearNode>
					<ControlLinearNode>
						<t>0.188</t>
						<value>0.9999979240037421</value>
					</ControlLinearNode>
					<ControlLinearNode>
						<t>0.192</t>
						<value>0.99999817302442151</value>
					</ControlLinearNode>
					<ControlLinearNode>
						<t>0.19600000000000001</t>
						<value>0.99999833871905786</value>
					</ControlLinearNode>
					<ControlLinearNode>
						<t>0.20000000000000001</t>
						<value>0.99999839049429329</value>
					</ControlLinearNode>
					<ControlLinearNode>
						<t>0.20399999999999999</t>
						<value>0.99999833472650901</value>
					</ControlLinearNode>
					<ControlLinearNode>
						<t>0.20799999999999999</t>
						<value>0.99999827850630396</value>
					</ControlLinearNode>
					<ControlLinearNode>
						<t>0.21199999999999999</t>
						<value>0.99999824616010946</value>
					</ControlLinearNode>
					<ControlLinearNode>
						<t>0.216</t>
						<value>0.99999821242225362</value>
					</ControlLinearNode>
					<ControlLinearNode>
						<t>0.22</t>
						<value>0.99999822090886537</value>
					</ControlLinearNode>
					<ControlLinearNode>
						<t>0.224</t>
						<value>0.99999823435860435</value>
					</ControlLinearNode>
					<ControlLinearNode>
						<t>0.22800000000000001</t>
						<value>0.99999828023039727</value>
					</ControlLinearNode>
					<ControlLinearNode>
						<t>0.23200000000000001</t>
						<value>0.99999837029045935</value>
					</ControlLinearNode>
					<ControlLinearNode>
						<t>0.23599999999999999</t>
						<value>0.99999846693494154</value>
					</ControlLinearNode>
					<ControlLinearNode>
						<t>0.23999999999999999</t>
						<value>0.99999857089004307</value>
					</ControlLinearNode>
					<ControlLinearNode>
						<t>0.24399999999999999</t>
						<value>0.99999865447912184</value>
					</ControlLinearNode>
					<ControlLinearNode>
						<t>0.248</t>
						<value>0.99999870983777961</value>
					</ControlLinearNode>
					<ControlLinearNode>
						<t>0.252</t>
						<value>0.99999875925854009</value>
					</ControlLinearNode>
					<ControlLinearNode>
						<t>0.25600000000000001</t>
						<value>0.99999879819143123</value>
					</ControlLinearNode>
					<ControlLinearNode>
						<t>0.26000000000000001</t>
						<value>0.99999882817875885</value>
					</ControlLinearNode>
					<ControlLinearNode>
						<t>0.26400000000000001</t>
						<value>0.99999884453428434</value>
					</ControlLinearNode>
					<ControlLinearNode>
						<t>0.26800000000000002</t>
						<value>0.99999847113791884</value>
					</ControlLinearNode>
					<ControlLinearNode>
						<t>0.27200000000000002</t>
						<value>0.99999698840350604</value>
					</ControlLinearNode>
					<ControlLinearNode>
						<t>0.27600000000000002</t>
						<value>0.99818320645814229</value>
					</ControlLinearNode>
					<ControlLinearNode>
						<t>0.28000000000000003</t>
						<value>0.54673865406617017</value>
					</ControlLinearNode>
					<ControlLinearNode>
						<t>0.28399999999999997</t>
						<value>0.30884523622536642</value>
					</ControlLinearNode>
					<ControlLinearNode>
						<t>0.28799999999999998</t>
						<value>0.16209652830002724</value>
					</ControlLinearNode>
					<ControlLinearNode>
						<t>0.29199999999999998</t>
						<value>0.037601798950922562</value>
					</ControlLinearNode>
					<ControlLinearNode>
						<t>0.29599999999999999</t>
						<value>0.020059447109742258</value>
					</ControlLinearNode>
					<ControlLinearNode>
						<t>0.29999999999999999</t>
						<value>0.020013339894234834</value>
					</ControlLinearNode>
					<ControlLinearNode>
						<t>0.30399999999999999</t>
						<value>0.020005875307630566</value>
					</ControlLinearNode>
					<ControlLinearNode>
						<t>0.308</t>
						<value>0.020004032394906942</value>
					</ControlLinearNode>
					<ControlLinearNode>
						<t>0.312</t>
						<value>0.020003072154731835</value>
					</ControlLinearNode>
					<ControlLinearNode>
						<t>0.316</t>
						<value>0.020002784379547209</value>
					</ControlLinearNode>
					<ControlLinearNode>
						<t>0.32000000000000001</t>
						<value>0.020002893728575184</value>
					</ControlLinearNode>
					<ControlLinearNode>
						<t>0.32400000000000001</t>
						<value>0.020003426881383794</value>
					</ControlLinearNode>
					<ControlLinearNode>
						<t>0.32800000000000001</t>
						<value>0.020004395248403774</value>
					</ControlLinearNode>
					<ControlLinearNode>
						<t>0.33200000000000002</t>
						<value>0.020005184888074488</value>
					</ControlLinearNode>
					<ControlLinearNode>
						<t>0.33600000000000002</t>
						<value>0.020006021759691593</value>
					</ControlLinearNode>
					<ControlLinearNode>
						<t>0.34000000000000002</t>
						<value>0.020007287963385446</value>
					</ControlLinearNode>
					<ControlLinearNode>
						<t>0.34399999999999997</t>
						<value>0.020009943155594043</value>
					</ControlLinearNode>
					<ControlLinearNode>
						<t>0.34799999999999998</t>
						<value>0.020013287016417376</value>
					</ControlLinearNode>
					<ControlLinearNode>
						<t>0.35199999999999998</t>
						<value>0.020013966229176658</value>
					</ControlLinearNode>
					<ControlLinearNode>
						<t>0.35599999999999998</t>
						<value>0.020017931727164009</value>
					</ControlLinearNode>
					<ControlLinearNode>
						<t>0.35999999999999999</t>
						<value>0.020025376187104503</value>
					</ControlLinearNode>
					<ControlLinearNode>
						<t>0.36399999999999999</t>
						<value>0.0200505124716354</value>
					</ControlLinearNode>
					<ControlLinearNode>
						<t>0.36799999999999999</t>
						<value>0.022632594534236165</value>
					</ControlLinearNode>
					<ControlLinearNode>
						<t>0.372</t>
						<value>0.065487488183704839</value>
					</ControlLinearNode>
					<ControlLinearNode>
						<t>0.376</t>
						<value>0.13580787354832255</value>
					</ControlLinearNode>
					<ControlLinearNode>
						<t>0.38</t>
						<value>0.22598049615179155</value>
					</ControlLinearNode>
					<ControlLinearNode>
						<t>0.38400000000000001</t>
						<value>0.31801253368453081</value>
					</ControlLinearNode>
					<ControlLinearNode>
						<t>0.38800000000000001</t>
						<value>0.40977216045404263</value>
					</ControlLinearNode>
					<ControlLinearNode>
						<t>0.39200000000000002</t>
						<value>0.50727660183112722</value>
					</ControlLinearNode>
					<ControlLinearNode>
						<t>0.39600000000000002</t>
						<value>0.62519594537581047</value>
					</ControlLinearNode>
					<ControlLinearNode>
						<t>0.40000000000000002</t>
						<value>0.85274454264386468</value>
					</ControlLinearNode>
					<ControlLinearNode>
						<t>0.40400000000000003</t>
						<value>0.99999138840241064</value>
					</ControlLinearNode>
					<ControlLinearNode>
						<t>0.40799999999999997</t>
						<value>0.99999707043376229</value>
					</ControlLinearNode>
					<ControlLinearNode>
						<t>0.41199999999999998</t>
						<value>0.99999785171286193</value>
					</ControlLinearNode>
					<ControlLinearNode>
						<t>0.41599999999999998</t>
						<value>0.99999821937147193</value>
					</ControlLinearNode>
					<ControlLinearNode>
						<t>0.41999999999999998</t>
						<value>0.99999843383639875</value>
					</ControlLinearNode>
					<ControlLinearNode>
						<t>0.42399999999999999</t>
						<value>0.99999856898717643</value>
					</ControlLinearNode>
					<ControlLinearNode>
						<t>0.42799999999999999</t>
						<value>0.99999878776983153</value>
					</ControlLinearNode>
					<ControlLinearNode>
						<t>0.432</t>
						<value>0.99999887028429801</value>
					</ControlLinearNode>
					<ControlLinearNode>
						<t>0.436</t>
						<value>0.99999886740082355</value>
					</ControlLinearNode>
					<ControlLinearNode>
						<t>0.44</t>
						<value>0.99999886127058912</value>
					</ControlLinearNode>
					<ControlLinearNode>
						<t>0.44400000000000001</t>
						<value>0.99999885860393889</value>
					</ControlLinearNode>
					<ControlLinearNode>
						<t>0.44800000000000001</t>
						<value>0.99999885179153614</value>
					</ControlLinearNode>
					<ControlLinearNode>
						<t>0.45200000000000001</t>
						<value>0.99999884827651686</value>
					</ControlLinearNode>
					<ControlLinearNode>
						<t>0.45600000000000002</t>
						<value>0.99999884285565421</value>
					</ControlLinearNode>
					<ControlLinearNode>
						<t>0.46000000000000002</t>
						<value>0.99999883483724628</value>
					</ControlLinearNode>
					<ControlLinearNode>
						<t>0.46400000000000002</t>
						<value>0.99999882843586285</value>
					</ControlLinearNode>
					<ControlLinearNode>
						<t>0.46800000000000003</t>
						<value>0.99999882090877168</value>
					</ControlLinearNode>
					<ControlLinearNode>
						<t>0.47199999999999998</t>
						<value>0.9999988093279335</value>
					</ControlLinearNode>
					<ControlLinearNode>
						<t>0.47599999999999998</t>
						<value>0.99999880006554676</value>
					</ControlLinearNode>
					<ControlLinearNode>
						<t>0.47999999999999998</t>
						<value>0.9999987899890338</value>
					</ControlLinearNode>
					<ControlLinearNode>
						<t>0.48399999999999999</t>
						<value>0.99999878052611746</value>
					</ControlLinearNode>
					<ControlLinearNode>
						<t>0.48799999999999999</t>
						<value>0.99999876862121417</value>
					</ControlLinearNode>
					<ControlLinearNode>
						<t>0.49199999999999999</t>
						<value>0.99999875537553495</value>
					</ControlLinearNode>
				</x_nodes>
				<min_nodes />
				<max_nodes />
				<kp>100</kp>
				<kv>20</kv>
			</ControlLinear>
			<ControlLinear name="ILFB_r">
				<is_model_control>true</is_model_control>
				<extrapolate>true</extrapolate>
				<default_min>0.02</default_min>
				<default_max>1</default_max>
				<filter_on>false</filter_on>
				<use_steps>false</use_steps>
				<x_nodes>
					<ControlLinearNode>
						<t>0</t>
						<value>0.020000252008333722</value>
					</ControlLinearNode>
					<ControlLinearNode>
						<t>0.0040000000000000001</t>
						<value>0.020000249075926339</value>
					</ControlLinearNode>
					<ControlLinearNode>
						<t>0.0080000000000000002</t>
						<value>0.020000246077258824</value>
					</ControlLinearNode>
					<ControlLinearNode>
						<t>0.012</t>
						<value>0.020000243040470368</value>
					</ControlLinearNode>
					<ControlLinearNode>
						<t>0.016</t>
						<value>0.020000239973310109</value>
					</ControlLinearNode>
					<ControlLinearNode>
						<t>0.02</t>
						<value>0.020000236551119897</value>
					</ControlLinearNode>
					<ControlLinearNode>
						<t>0.024</t>
						<value>0.020000233391529114</value>
					</ControlLinearNode>
					<ControlLinearNode>
						<t>0.028000000000000001</t>
						<value>0.020000229885989394</value>
					</ControlLinearNode>
					<ControlLinearNode>
						<t>0.032000000000000001</t>
						<value>0.020000226253036515</value>
					</ControlLinearNode>
					<ControlLinearNode>
						<t>0.035999999999999997</t>
						<value>0.020000222521883514</value>
					</ControlLinearNode>
					<ControlLinearNode>
						<t>0.040000000000000001</t>
						<value>0.020000218807344372</value>
					</ControlLinearNode>
					<ControlLinearNode>
						<t>0.043999999999999997</t>
						<value>0.020000215008598839</value>
					</ControlLinearNode>
					<ControlLinearNode>
						<t>0.048000000000000001</t>
						<value>0.020000210847162445</value>
					</ControlLinearNode>
					<ControlLinearNode>
						<t>0.051999999999999998</t>
						<value>0.020000206365140012</value>
					</ControlLinearNode>
					<ControlLinearNode>
						<t>0.056000000000000001</t>
						<value>0.020000200309459999</value>
					</ControlLinearNode>
					<ControlLinearNode>
						<t>0.059999999999999998</t>
						<value>0.020000191856573264</value>
					</ControlLinearNode>
					<ControlLinearNode>
						<t>0.064000000000000001</t>
						<value>0.020000180973069756</value>
					</ControlLinearNode>
					<ControlLinearNode>
						<t>0.068000000000000005</t>
						<value>0.020000167708155853</value>
					</ControlLinearNode>
					<ControlLinearNode>
						<t>0.071999999999999995</t>
						<value>0.020000156213406912</value>
					</ControlLinearNode>
					<ControlLinearNode>
						<t>0.075999999999999998</t>
						<value>0.020000146112370602</value>
					</ControlLinearNode>
					<ControlLinearNode>
						<t>0.080000000000000002</t>
						<value>0.020000135286744717</value>
					</ControlLinearNode>
					<ControlLinearNode>
						<t>0.084000000000000005</t>
						<value>0.020000125459807776</value>
					</ControlLinearNode>
					<ControlLinearNode>
						<t>0.087999999999999995</t>
						<value>0.020000116206928011</value>
					</ControlLinearNode>
					<ControlLinearNode>
						<t>0.091999999999999998</t>
						<value>0.020000107616389484</value>
					</ControlLinearNode>
					<ControlLinearNode>
						<t>0.096000000000000002</t>
						<value>0.020000099634228975</value>
					</ControlLinearNode>
					<ControlLinearNode>
						<t>0.10000000000000001</t>
						<value>0.02000009213453478</value>
					</ControlLinearNode>
					<ControlLinearNode>
						<t>0.104</t>
						<value>0.020000085212433984</value>
					</ControlLinearNode>
					<ControlLinearNode>
						<t>0.108</t>
						<value>0.020000078821267461</value>
					</ControlLinearNode>
					<ControlLinearNode>
						<t>0.112</t>
						<value>0.020000072749085902</value>
					</ControlLinearNode>
					<ControlLinearNode>
						<t>0.11600000000000001</t>
						<value>0.020000067059354181</value>
					</ControlLinearNode>
					<ControlLinearNode>
						<t>0.12</t>
						<value>0.020000062314838252</value>
					</ControlLinearNode>
					<ControlLinearNode>
						<t>0.124</t>
						<value>0.020000059469082336</value>
					</ControlLinearNode>
					<ControlLinearNode>
						<t>0.128</t>
						<value>0.020000056943899967</value>
					</ControlLinearNode>
					<ControlLinearNode>
						<t>0.13200000000000001</t>
						<value>0.020000054976728205</value>
					</ControlLinearNode>
					<ControlLinearNode>
						<t>0.13600000000000001</t>
						<value>0.020000053638547798</value>
					</ControlLinearNode>
					<ControlLinearNode>
						<t>0.14000000000000001</t>
						<value>0.020000053078378544</value>
					</ControlLinearNode>
					<ControlLinearNode>
						<t>0.14399999999999999</t>
						<value>0.020000052443273419</value>
					</ControlLinearNode>
					<ControlLinearNode>
						<t>0.14799999999999999</t>
						<value>0.020000051386731846</value>
					</ControlLinearNode>
					<ControlLinearNode>
						<t>0.152</t>
						<value>0.020000050141018279</value>
					</ControlLinearNode>
					<ControlLinearNode>
						<t>0.156</t>
						<value>0.02000004888079681</value>
					</ControlLinearNode>
					<ControlLinearNode>
						<t>0.16</t>
						<value>0.020000046922174268</value>
					</ControlLinearNode>
					<ControlLinearNode>
						<t>0.16400000000000001</t>
						<value>0.020000043530238813</value>
					</ControlLinearNode>
					<ControlLinearNode>
						<t>0.16800000000000001</t>
						<value>0.020000041270644076</value>
					</ControlLinearNode>
					<ControlLinearNode>
						<t>0.17199999999999999</t>
						<value>0.020000040517838848</value>
					</ControlLinearNode>
					<ControlLinearNode>
						<t>0.17599999999999999</t>
						<value>0.020000040321721674</value>
					</ControlLinearNode>
					<ControlLinearNode>
						<t>0.17999999999999999</t>
						<value>0.020000040099231117</value>
					</ControlLinearNode>
					<ControlLinearNode>
						<t>0.184</t>
						<value>0.020000039897909525</value>
					</ControlLinearNode>
					<ControlLinearNode>
						<t>0.188</t>
						<value>0.020000039240936272</value>
					</ControlLinearNode>
					<ControlLinearNode>
						<t>0.192</t>
						<value>0.020000039213177643</value>
					</ControlLinearNode>
					<ControlLinearNode>
						<t>0.19600000000000001</t>
						<value>0.020000040162804409</value>
					</ControlLinearNode>
					<ControlLinearNode>
						<t>0.20000000000000001</t>
						<value>0.020000041940857142</value>
					</ControlLinearNode>
					<ControlLinearNode>
						<t>0.20399999999999999</t>
						<value>0.020000042488489623</value>
					</ControlLinearNode>
					<ControlLinearNode>
						<t>0.20799999999999999</t>
						<value>0.020000043153669614</value>
					</ControlLinearNode>
					<ControlLinearNode>
						<t>0.21199999999999999</t>
						<value>0.020000043896616439</value>
					</ControlLinearNode>
					<ControlLinearNode>
						<t>0.216</t>
						<value>0.020000044871955849</value>
					</ControlLinearNode>
					<ControlLinearNode>
						<t>0.22</t>
						<value>0.020000045772423369</value>
					</ControlLinearNode>
					<ControlLinearNode>
						<t>0.224</t>
						<value>0.020000047528032912</value>
					</ControlLinearNode>
					<ControlLinearNode>
						<t>0.22800000000000001</t>
						<value>0.020000049345526856</value>
					</ControlLinearNode>
					<ControlLinearNode>
						<t>0.23200000000000001</t>
						<value>0.020000051218106146</value>
					</ControlLinearNode>
					<ControlLinearNode>
						<t>0.23599999999999999</t>
						<value>0.020000053769181354</value>
					</ControlLinearNode>
					<ControlLinearNode>
						<t>0.23999999999999999</t>
						<value>0.020000056923546405</value>
					</ControlLinearNode>
					<ControlLinearNode>
						<t>0.24399999999999999</t>
						<value>0.0200000608988808</value>
					</ControlLinearNode>
					<ControlLinearNode>
						<t>0.248</t>
						<value>0.020000061997014297</value>
					</ControlLinearNode>
					<ControlLinearNode>
						<t>0.252</t>
						<value>0.020000063212630297</value>
					</ControlLinearNode>
					<ControlLinearNode>
						<t>0.25600000000000001</t>
						<value>0.020000064820296811</value>
					</ControlLinearNode>
					<ControlLinearNode>
						<t>0.26000000000000001</t>
						<value>0.020000066786380191</value>
					</ControlLinearNode>
					<ControlLinearNode>
						<t>0.26400000000000001</t>
						<value>0.020000069404374897</value>
					</ControlLinearNode>
					<ControlLinearNode>
						<t>0.26800000000000002</t>
						<value>0.020000085680716054</value>
					</ControlLinearNode>
					<ControlLinearNode>
						<t>0.27200000000000002</t>
						<value>0.020000128870440805</value>
					</ControlLinearNode>
					<ControlLinearNode>
						<t>0.27600000000000002</t>
						<value>0.020000229481105303</value>
					</ControlLinearNode>
					<ControlLinearNode>
						<t>0.28000000000000003</t>
						<value>0.020000363692745163</value>
					</ControlLinearNode>
					<ControlLinearNode>
						<t>0.28399999999999997</t>
						<value>0.020000560707439073</value>
					</ControlLinearNode>
					<ControlLinearNode>
						<t>0.28799999999999998</t>
						<value>0.020000815774251942</value>
					</ControlLinearNode>
					<ControlLinearNode>
						<t>0.29199999999999998</t>
						<value>0.020001185257169422</value>
					</ControlLinearNode>
					<ControlLinearNode>
						<t>0.29599999999999999</t>
						<value>0.020001713163018655</value>
					</ControlLinearNode>
					<ControlLinearNode>
						<t>0.29999999999999999</t>
						<value>0.020003587104618168</value>
					</ControlLinearNode>
					<ControlLinearNode>
						<t>0.30399999999999999</t>
						<value>0.027033419350313993</value>
					</ControlLinearNode>
					<ControlLinearNode>
						<t>0.308</t>
						<value>0.044565086683129661</value>
					</ControlLinearNode>
					<ControlLinearNode>
						<t>0.312</t>
						<value>0.057634784030143736</value>
					</ControlLinearNode>
					<ControlLinearNode>
						<t>0.316</t>
						<value>0.066477803827257098</value>
					</ControlLinearNode>
					<ControlLinearNode>
						<t>0.32000000000000001</t>
						<value>0.071650089290008698</value>
					</ControlLinearNode>
					<ControlLinearNode>
						<t>0.32400000000000001</t>
						<value>0.074709819245129858</value>
					</ControlLinearNode>
					<ControlLinearNode>
						<t>0.32800000000000001</t>
						<value>0.074015918429958874</value>
					</ControlLinearNode>
					<ControlLinearNode>
						<t>0.33200000000000002</t>
						<value>0.063313001552413026</value>
					</ControlLinearNode>
					<ControlLinearNode>
						<t>0.33600000000000002</t>
						<value>0.046619701103468331</value>
					</ControlLinearNode>
					<ControlLinearNode>
						<t>0.34000000000000002</t>
						<value>0.02417741178356253</value>
					</ControlLinearNode>
					<ControlLinearNode>
						<t>0.34399999999999997</t>
						<value>0.020008820606224016</value>
					</ControlLinearNode>
					<ControlLinearNode>
						<t>0.34799999999999998</t>
						<value>0.020002174094467022</value>
					</ControlLinearNode>
					<ControlLinearNode>
						<t>0.35199999999999998</t>
						<value>0.020001455111570882</value>
					</ControlLinearNode>
					<ControlLinearNode>
						<t>0.35599999999999998</t>
						<value>0.020001140153773564</value>
					</ControlLinearNode>
					<ControlLinearNode>
						<t>0.35999999999999999</t>
						<value>0.020000934264471068</value>
					</ControlLinearNode>
					<ControlLinearNode>
						<t>0.36399999999999999</t>
						<value>0.020000772317207219</value>
					</ControlLinearNode>
					<ControlLinearNode>
						<t>0.36799999999999999</t>
						<value>0.020000653563708365</value>
					</ControlLinearNode>
					<ControlLinearNode>
						<t>0.372</t>
						<value>0.020000562436057318</value>
					</ControlLinearNode>
					<ControlLinearNode>
						<t>0.376</t>
						<value>0.020000483178487505</value>
					</ControlLinearNode>
					<ControlLinearNode>
						<t>0.38</t>
						<value>0.020000422791199679</value>
					</ControlLinearNode>
					<ControlLinearNode>
						<t>0.38400000000000001</t>
						<value>0.020000373282775825</value>
					</ControlLinearNode>
					<ControlLinearNode>
						<t>0.38800000000000001</t>
						<value>0.020000332963685266</value>
					</ControlLinearNode>
					<ControlLinearNode>
						<t>0.39200000000000002</t>
						<value>0.020000298830625755</value>
					</ControlLinearNode>
					<ControlLinearNode>
						<t>0.39600000000000002</t>
						<value>0.020000267282947879</value>
					</ControlLinearNode>
					<ControlLinearNode>
						<t>0.40000000000000002</t>
						<value>0.020000202326149893</value>
					</ControlLinearNode>
					<ControlLinearNode>
						<t>0.40400000000000003</t>
						<value>0.020000145404438247</value>
					</ControlLinearNode>
					<ControlLinearNode>
						<t>0.40799999999999997</t>
						<value>0.020000112381941982</value>
					</ControlLinearNode>
					<ControlLinearNode>
						<t>0.41199999999999998</t>
						<value>0.020000096639253305</value>
					</ControlLinearNode>
					<ControlLinearNode>
						<t>0.41599999999999998</t>
						<value>0.020000085664896836</value>
					</ControlLinearNode>
					<ControlLinearNode>
						<t>0.41999999999999998</t>
						<value>0.020000077326662508</value>
					</ControlLinearNode>
					<ControlLinearNode>
						<t>0.42399999999999999</t>
						<value>0.020000070360333692</value>
					</ControlLinearNode>
					<ControlLinearNode>
						<t>0.42799999999999999</t>
						<value>0.020000061469167257</value>
					</ControlLinearNode>
					<ControlLinearNode>
						<t>0.432</t>
						<value>0.020000055820836398</value>
					</ControlLinearNode>
					<ControlLinearNode>
						<t>0.436</t>
						<value>0.020000052547922607</value>
					</ControlLinearNode>
					<ControlLinearNode>
						<t>0.44</t>
						<value>0.02000004977308787</value>
					</ControlLinearNode>
					<ControlLinearNode>
						<t>0.44400000000000001</t>
						<value>0.020000047428907462</value>
					</ControlLinearNode>
					<ControlLinearNode>
						<t>0.44800000000000001</t>
						<value>0.020000045479057937</value>
					</ControlLinearNode>
					<ControlLinearNode>
						<t>0.45200000000000001</t>
						<value>0.020000043904637846</value>
					</ControlLinearNode>
					<ControlLinearNode>
						<t>0.45600000000000002</t>
						<value>0.020000042753634151</value>
					</ControlLinearNode>
					<ControlLinearNode>
						<t>0.46000000000000002</t>
						<value>0.020000041790624375</value>
					</ControlLinearNode>
					<ControlLinearNode>
						<t>0.46400000000000002</t>
						<value>0.0200000412265505</value>
					</ControlLinearNode>
					<ControlLinearNode>
						<t>0.46800000000000003</t>
						<value>0.02000004096726727</value>
					</ControlLinearNode>
					<ControlLinearNode>
						<t>0.47199999999999998</t>
						<value>0.02000004098810413</value>
					</ControlLinearNode>
					<ControlLinearNode>
						<t>0.47599999999999998</t>
						<value>0.020000041291325512</value>
					</ControlLinearNode>
					<ControlLinearNode>
						<t>0.47999999999999998</t>
						<value>0.020000041857951009</value>
					</ControlLinearNode>
					<ControlLinearNode>
						<t>0.48399999999999999</t>
						<value>0.020000042685971577</value>
					</ControlLinearNode>
					<ControlLinearNode>
						<t>0.48799999999999999</t>
						<value>0.020000043777112571</value>
					</ControlLinearNode>
					<ControlLinearNode>
						<t>0.49199999999999999</t>
						<value>0.020000045137124903</value>
					</ControlLinearNode>
				</x_nodes>
				<min_nodes />
				<max_nodes />
				<kp>100</kp>
				<kv>20</kv>
			</ControlLinear>
			<ControlLinear name="FCLP_r">
				<is_model_control>true</is_model_control>
				<extrapolate>true</extrapolate>
				<default_min>0.02</default_min>
				<default_max>1</default_max>
				<filter_on>false</filter_on>
				<use_steps>false</use_steps>
				<x_nodes>
					<ControlLinearNode>
						<t>0</t>
						<value>0.020001100778897836</value>
					</ControlLinearNode>
					<ControlLinearNode>
						<t>0.0040000000000000001</t>
						<value>0.020001087436170163</value>
					</ControlLinearNode>
					<ControlLinearNode>
						<t>0.0080000000000000002</t>
						<value>0.020001073020666973</value>
					</ControlLinearNode>
					<ControlLinearNode>
						<t>0.012</t>
						<value>0.02000105755084888</value>
					</ControlLinearNode>
					<ControlLinearNode>
						<t>0.016</t>
						<value>0.020001041187547322</value>
					</ControlLinearNode>
					<ControlLinearNode>
						<t>0.02</t>
						<value>0.020001020353797732</value>
					</ControlLinearNode>
					<ControlLinearNode>
						<t>0.024</t>
						<value>0.020001002773932377</value>
					</ControlLinearNode>
					<ControlLinearNode>
						<t>0.028000000000000001</t>
						<value>0.020000982037370645</value>
					</ControlLinearNode>
					<ControlLinearNode>
						<t>0.032000000000000001</t>
						<value>0.020000960071954038</value>
					</ControlLinearNode>
					<ControlLinearNode>
						<t>0.035999999999999997</t>
						<value>0.020000937068119645</value>
					</ControlLinearNode>
					<ControlLinearNode>
						<t>0.040000000000000001</t>
						<value>0.020000913722726152</value>
					</ControlLinearNode>
					<ControlLinearNode>
						<t>0.043999999999999997</t>
						<value>0.02000088923684679</value>
					</ControlLinearNode>
					<ControlLinearNode>
						<t>0.048000000000000001</t>
						<value>0.020000864028323146</value>
					</ControlLinearNode>
					<ControlLinearNode>
						<t>0.051999999999999998</t>
						<value>0.020000836646649835</value>
					</ControlLinearNode>
					<ControlLinearNode>
						<t>0.056000000000000001</t>
						<value>0.020000802670445468</value>
					</ControlLinearNode>
					<ControlLinearNode>
						<t>0.059999999999999998</t>
						<value>0.020000761276136116</value>
					</ControlLinearNode>
					<ControlLinearNode>
						<t>0.064000000000000001</t>
						<value>0.020000710020835484</value>
					</ControlLinearNode>
					<ControlLinearNode>
						<t>0.068000000000000005</t>
						<value>0.020000653228567374</value>
					</ControlLinearNode>
					<ControlLinearNode>
						<t>0.071999999999999995</t>
						<value>0.02000060406602857</value>
					</ControlLinearNode>
					<ControlLinearNode>
						<t>0.075999999999999998</t>
						<value>0.020000561479602216</value>
					</ControlLinearNode>
					<ControlLinearNode>
						<t>0.080000000000000002</t>
						<value>0.020000516760497463</value>
					</ControlLinearNode>
					<ControlLinearNode>
						<t>0.084000000000000005</t>
						<value>0.020000476691747669</value>
					</ControlLinearNode>
					<ControlLinearNode>
						<t>0.087999999999999995</t>
						<value>0.02000043963681836</value>
					</ControlLinearNode>
					<ControlLinearNode>
						<t>0.091999999999999998</t>
						<value>0.020000405849293537</value>
					</ControlLinearNode>
					<ControlLinearNode>
						<t>0.096000000000000002</t>
						<value>0.020000374823918865</value>
					</ControlLinearNode>
					<ControlLinearNode>
						<t>0.10000000000000001</t>
						<value>0.020000346124680636</value>
					</ControlLinearNode>
					<ControlLinearNode>
						<t>0.104</t>
						<value>0.02000032008881528</value>
					</ControlLinearNode>
					<ControlLinearNode>
						<t>0.108</t>
						<value>0.020000296440201716</value>
					</ControlLinearNode>
					<ControlLinearNode>
						<t>0.112</t>
						<value>0.020000273997935868</value>
					</ControlLinearNode>
					<ControlLinearNode>
						<t>0.11600000000000001</t>
						<value>0.020000253338382869</value>
					</ControlLinearNode>
					<ControlLinearNode>
						<t>0.12</t>
						<value>0.020000235082195131</value>
					</ControlLinearNode>
					<ControlLinearNode>
						<t>0.124</t>
						<value>0.020000224054530936</value>
					</ControlLinearNode>
					<ControlLinearNode>
						<t>0.128</t>
						<value>0.020000214358349994</value>
					</ControlLinearNode>
					<ControlLinearNode>
						<t>0.13200000000000001</t>
						<value>0.020000206909968041</value>
					</ControlLinearNode>
					<ControlLinearNode>
						<t>0.13600000000000001</t>
						<value>0.020000201315342001</value>
					</ControlLinearNode>
					<ControlLinearNode>
						<t>0.14000000000000001</t>
						<value>0.020000198399223911</value>
					</ControlLinearNode>
					<ControlLinearNode>
						<t>0.14399999999999999</t>
						<value>0.020000196044751766</value>
					</ControlLinearNode>
					<ControlLinearNode>
						<t>0.14799999999999999</t>
						<value>0.020000195600466158</value>
					</ControlLinearNode>
					<ControlLinearNode>
						<t>0.152</t>
						<value>0.020000196478741409</value>
					</ControlLinearNode>
					<ControlLinearNode>
						<t>0.156</t>
						<value>0.02000019712668142</value>
					</ControlLinearNode>
					<ControlLinearNode>
						<t>0.16</t>
						<value>0.020000190743152419</value>
					</ControlLinearNode>
					<ControlLinearNode>
						<t>0.16400000000000001</t>
						<value>0.020000179377734812</value>
					</ControlLinearNode>
					<ControlLinearNode>
						<t>0.16800000000000001</t>
						<value>0.020000173289362898</value>
					</ControlLinearNode>
					<ControlLinearNode>
						<t>0.17199999999999999</t>
						<value>0.020000169722359615</value>
					</ControlLinearNode>
					<ControlLinearNode>
						<t>0.17599999999999999</t>
						<value>0.020000168518255524</value>
					</ControlLinearNode>
					<ControlLinearNode>
						<t>0.17999999999999999</t>
						<value>0.020000171072929351</value>
					</ControlLinearNode>
					<ControlLinearNode>
						<t>0.184</t>
						<value>0.020000175904816699</value>
					</ControlLinearNode>
					<ControlLinearNode>
						<t>0.188</t>
						<value>0.020000180886013384</value>
					</ControlLinearNode>
					<ControlLinearNode>
						<t>0.192</t>
						<value>0.020000189200582951</value>
					</ControlLinearNode>
					<ControlLinearNode>
						<t>0.19600000000000001</t>
						<value>0.020000200392746966</value>
					</ControlLinearNode>
					<ControlLinearNode>
						<t>0.20000000000000001</t>
						<value>0.020000214405947004</value>
					</ControlLinearNode>
					<ControlLinearNode>
						<t>0.20399999999999999</t>
						<value>0.020000214186163389</value>
					</ControlLinearNode>
					<ControlLinearNode>
						<t>0.20799999999999999</t>
						<value>0.020000214911729264</value>
					</ControlLinearNode>
					<ControlLinearNode>
						<t>0.21199999999999999</t>
						<value>0.020000216671200801</value>
					</ControlLinearNode>
					<ControlLinearNode>
						<t>0.216</t>
						<value>0.020000220272121293</value>
					</ControlLinearNode>
					<ControlLinearNode>
						<t>0.22</t>
						<value>0.020000227264332798</value>
					</ControlLinearNode>
					<ControlLinearNode>
						<t>0.224</t>
						<value>0.020000244524598233</value>
					</ControlLinearNode>
					<ControlLinearNode>
						<t>0.22800000000000001</t>
						<value>0.020000267788061181</value>
					</ControlLinearNode>
					<ControlLinearNode>
						<t>0.23200000000000001</t>
						<value>0.02000030309098607</value>
					</ControlLinearNode>
					<ControlLinearNode>
						<t>0.23599999999999999</t>
						<value>0.020000349126927768</value>
					</ControlLinearNode>
					<ControlLinearNode>
						<t>0.23999999999999999</t>
						<value>0.020000419869662982</value>
					</ControlLinearNode>
					<ControlLinearNode>
						<t>0.24399999999999999</t>
						<value>0.020000537942848572</value>
					</ControlLinearNode>
					<ControlLinearNode>
						<t>0.248</t>
						<value>0.020000598260754652</value>
					</ControlLinearNode>
					<ControlLinearNode>
						<t>0.252</t>
						<value>0.020000668178289476</value>
					</ControlLinearNode>
					<ControlLinearNode>
						<t>0.25600000000000001</t>
						<value>0.02000074964165692</value>
					</ControlLinearNode>
					<ControlLinearNode>
						<t>0.26000000000000001</t>
						<value>0.020000847320125179</value>
					</ControlLinearNode>
					<ControlLinearNode>
						<t>0.26400000000000001</t>
						<value>0.020000964655085749</value>
					</ControlLinearNode>
					<ControlLinearNode>
						<t>0.26800000000000002</t>
						<value>0.020001361882092946</value>
					</ControlLinearNode>
					<ControlLinearNode>
						<t>0.27200000000000002</t>
						<value>0.020002755099603201</value>
					</ControlLinearNode>
					<ControlLinearNode>
						<t>0.27600000000000002</t>
						<value>0.020003532508479319</value>
					</ControlLinearNode>
					<ControlLinearNode>
						<t>0.28000000000000003</t>
						<value>0.020005370587749368</value>
					</ControlLinearNode>
					<ControlLinearNode>
						<t>0.28399999999999997</t>
						<value>0.020009513557410576</value>
					</ControlLinearNode>
					<ControlLinearNode>
						<t>0.28799999999999998</t>
						<value>0.020019069896509673</value>
					</ControlLinearNode>
					<ControlLinearNode>
						<t>0.29199999999999998</t>
						<value>0.020155490140696685</value>
					</ControlLinearNode>
					<ControlLinearNode>
						<t>0.29599999999999999</t>
						<value>0.026310896094313519</value>
					</ControlLinearNode>
					<ControlLinearNode>
						<t>0.29999999999999999</t>
						<value>0.027030672126311724</value>
					</ControlLinearNode>
					<ControlLinearNode>
						<t>0.30399999999999999</t>
						<value>0.056116719142786757</value>
					</ControlLinearNode>
					<ControlLinearNode>
						<t>0.308</t>
						<value>0.082909018967588372</value>
					</ControlLinearNode>
					<ControlLinearNode>
						<t>0.312</t>
						<value>0.077176908286521587</value>
					</ControlLinearNode>
					<ControlLinearNode>
						<t>0.316</t>
						<value>0.067057720116424219</value>
					</ControlLinearNode>
					<ControlLinearNode>
						<t>0.32000000000000001</t>
						<value>0.056066100563065227</value>
					</ControlLinearNode>
					<ControlLinearNode>
						<t>0.32400000000000001</t>
						<value>0.041572189062090141</value>
					</ControlLinearNode>
					<ControlLinearNode>
						<t>0.32800000000000001</t>
						<value>0.023486603586235062</value>
					</ControlLinearNode>
					<ControlLinearNode>
						<t>0.33200000000000002</t>
						<value>0.020167386681835219</value>
					</ControlLinearNode>
					<ControlLinearNode>
						<t>0.33600000000000002</t>
						<value>0.020043065772651948</value>
					</ControlLinearNode>
					<ControlLinearNode>
						<t>0.34000000000000002</t>
						<value>0.020027105061201284</value>
					</ControlLinearNode>
					<ControlLinearNode>
						<t>0.34399999999999997</t>
						<value>0.020013166745103339</value>
					</ControlLinearNode>
					<ControlLinearNode>
						<t>0.34799999999999998</t>
						<value>0.020004964757484235</value>
					</ControlLinearNode>
					<ControlLinearNode>
						<t>0.35199999999999998</t>
						<value>0.020003401525808349</value>
					</ControlLinearNode>
					<ControlLinearNode>
						<t>0.35599999999999998</t>
						<value>0.020002904381312022</value>
					</ControlLinearNode>
					<ControlLinearNode>
						<t>0.35999999999999999</t>
						<value>0.020002528015794174</value>
					</ControlLinearNode>
					<ControlLinearNode>
						<t>0.36399999999999999</t>
						<value>0.020002200268297528</value>
					</ControlLinearNode>
					<ControlLinearNode>
						<t>0.36799999999999999</t>
						<value>0.020001929617624883</value>
					</ControlLinearNode>
					<ControlLinearNode>
						<t>0.372</t>
						<value>0.020001692274100005</value>
					</ControlLinearNode>
					<ControlLinearNode>
						<t>0.376</t>
						<value>0.020001475393823777</value>
					</ControlLinearNode>
					<ControlLinearNode>
						<t>0.38</t>
						<value>0.020001303363589969</value>
					</ControlLinearNode>
					<ControlLinearNode>
						<t>0.38400000000000001</t>
						<value>0.020001160373996289</value>
					</ControlLinearNode>
					<ControlLinearNode>
						<t>0.38800000000000001</t>
						<value>0.020001042157936379</value>
					</ControlLinearNode>
					<ControlLinearNode>
						<t>0.39200000000000002</t>
						<value>0.020000942995357377</value>
					</ControlLinearNode>
					<ControlLinearNode>
						<t>0.39600000000000002</t>
						<value>0.020000849106192788</value>
					</ControlLinearNode>
					<ControlLinearNode>
						<t>0.40000000000000002</t>
						<value>0.020000596387654151</value>
					</ControlLinearNode>
					<ControlLinearNode>
						<t>0.40400000000000003</t>
						<value>0.020000416383896612</value>
					</ControlLinearNode>
					<ControlLinearNode>
						<t>0.40799999999999997</t>
						<value>0.020000322695167688</value>
					</ControlLinearNode>
					<ControlLinearNode>
						<t>0.41199999999999998</t>
						<value>0.020000279892981868</value>
					</ControlLinearNode>
					<ControlLinearNode>
						<t>0.41599999999999998</t>
						<value>0.020000250976857023</value>
					</ControlLinearNode>
					<ControlLinearNode>
						<t>0.41999999999999998</t>
						<value>0.020000229464295433</value>
					</ControlLinearNode>
					<ControlLinearNode>
						<t>0.42399999999999999</t>
						<value>0.02000021212730935</value>
					</ControlLinearNode>
					<ControlLinearNode>
						<t>0.42799999999999999</t>
						<value>0.020000188767250474</value>
					</ControlLinearNode>
					<ControlLinearNode>
						<t>0.432</t>
						<value>0.020000174555314876</value>
					</ControlLinearNode>
					<ControlLinearNode>
						<t>0.436</t>
						<value>0.020000167230061559</value>
					</ControlLinearNode>
					<ControlLinearNode>
						<t>0.44</t>
						<value>0.020000161030791237</value>
					</ControlLinearNode>
					<ControlLinearNode>
						<t>0.44400000000000001</t>
						<value>0.02000015606111788</value>
					</ControlLinearNode>
					<ControlLinearNode>
						<t>0.44800000000000001</t>
						<value>0.02000015188792361</value>
					</ControlLinearNode>
					<ControlLinearNode>
						<t>0.45200000000000001</t>
						<value>0.020000148799557645</value>
					</ControlLinearNode>
					<ControlLinearNode>
						<t>0.45600000000000002</t>
						<value>0.020000146832654508</value>
					</ControlLinearNode>
					<ControlLinearNode>
						<t>0.46000000000000002</t>
						<value>0.02000014510822996</value>
					</ControlLinearNode>
					<ControlLinearNode>
						<t>0.46400000000000002</t>
						<value>0.020000144637834248</value>
					</ControlLinearNode>
					<ControlLinearNode>
						<t>0.46800000000000003</t>
						<value>0.020000144989469261</value>
					</ControlLinearNode>
					<ControlLinearNode>
						<t>0.47199999999999998</t>
						<value>0.02000014598917374</value>
					</ControlLinearNode>
					<ControlLinearNode>
						<t>0.47599999999999998</t>
						<value>0.020000147907204582</value>
					</ControlLinearNode>
					<ControlLinearNode>
						<t>0.47999999999999998</t>
						<value>0.020000150585394307</value>
					</ControlLinearNode>
					<ControlLinearNode>
						<t>0.48399999999999999</t>
						<value>0.020000154096070175</value>
					</ControlLinearNode>
					<ControlLinearNode>
						<t>0.48799999999999999</t>
						<value>0.020000158343634878</value>
					</ControlLinearNode>
					<ControlLinearNode>
						<t>0.49199999999999999</t>
						<value>0.020000163420015392</value>
					</ControlLinearNode>
				</x_nodes>
				<min_nodes />
				<max_nodes />
				<kp>100</kp>
				<kv>20</kv>
			</ControlLinear>
			<ControlLinear name="FCLA_r">
				<is_model_control>true</is_model_control>
				<extrapolate>true</extrapolate>
				<default_min>0.02</default_min>
				<default_max>1</default_max>
				<filter_on>false</filter_on>
				<use_steps>false</use_steps>
				<x_nodes>
					<ControlLinearNode>
						<t>0</t>
						<value>0.13093226408834396</value>
					</ControlLinearNode>
					<ControlLinearNode>
						<t>0.0040000000000000001</t>
						<value>0.13140726773586381</value>
					</ControlLinearNode>
					<ControlLinearNode>
						<t>0.0080000000000000002</t>
						<value>0.13188731626649258</value>
					</ControlLinearNode>
					<ControlLinearNode>
						<t>0.012</t>
						<value>0.1323652351623581</value>
					</ControlLinearNode>
					<ControlLinearNode>
						<t>0.016</t>
						<value>0.13280611977079887</value>
					</ControlLinearNode>
					<ControlLinearNode>
						<t>0.02</t>
						<value>0.13347492910047465</value>
					</ControlLinearNode>
					<ControlLinearNode>
						<t>0.024</t>
						<value>0.13356635166254352</value>
					</ControlLinearNode>
					<ControlLinearNode>
						<t>0.028000000000000001</t>
						<value>0.13369809785601347</value>
					</ControlLinearNode>
					<ControlLinearNode>
						<t>0.032000000000000001</t>
						<value>0.13379353254720358</value>
					</ControlLinearNode>
					<ControlLinearNode>
						<t>0.035999999999999997</t>
						<value>0.13384220062567792</value>
					</ControlLinearNode>
					<ControlLinearNode>
						<t>0.040000000000000001</t>
						<value>0.13348283762186169</value>
					</ControlLinearNode>
					<ControlLinearNode>
						<t>0.043999999999999997</t>
						<value>0.13295963315828721</value>
					</ControlLinearNode>
					<ControlLinearNode>
						<t>0.048000000000000001</t>
						<value>0.13225834931370814</value>
					</ControlLinearNode>
					<ControlLinearNode>
						<t>0.051999999999999998</t>
						<value>0.13168186563606102</value>
					</ControlLinearNode>
					<ControlLinearNode>
						<t>0.056000000000000001</t>
						<value>0.13187251730253452</value>
					</ControlLinearNode>
					<ControlLinearNode>
						<t>0.059999999999999998</t>
						<value>0.13457948209527251</value>
					</ControlLinearNode>
					<ControlLinearNode>
						<t>0.064000000000000001</t>
						<value>0.13248969559474083</value>
					</ControlLinearNode>
					<ControlLinearNode>
						<t>0.068000000000000005</t>
						<value>0.12595166404649094</value>
					</ControlLinearNode>
					<ControlLinearNode>
						<t>0.071999999999999995</t>
						<value>0.12286727092363725</value>
					</ControlLinearNode>
					<ControlLinearNode>
						<t>0.075999999999999998</t>
						<value>0.12002860963184048</value>
					</ControlLinearNode>
					<ControlLinearNode>
						<t>0.080000000000000002</t>
						<value>0.11753129039919771</value>
					</ControlLinearNode>
					<ControlLinearNode>
						<t>0.084000000000000005</t>
						<value>0.11539669362258267</value>
					</ControlLinearNode>
					<ControlLinearNode>
						<t>0.087999999999999995</t>
						<value>0.11359862397786399</value>
					</ControlLinearNode>
					<ControlLinearNode>
						<t>0.091999999999999998</t>
						<value>0.11211842435749149</value>
					</ControlLinearNode>
					<ControlLinearNode>
						<t>0.096000000000000002</t>
						<value>0.1111302429969228</value>
					</ControlLinearNode>
					<ControlLinearNode>
						<t>0.10000000000000001</t>
						<value>0.11077694987481491</value>
					</ControlLinearNode>
					<ControlLinearNode>
						<t>0.104</t>
						<value>0.11075375761919452</value>
					</ControlLinearNode>
					<ControlLinearNode>
						<t>0.108</t>
						<value>0.11159976167477108</value>
					</ControlLinearNode>
					<ControlLinearNode>
						<t>0.112</t>
						<value>0.11150501676910513</value>
					</ControlLinearNode>
					<ControlLinearNode>
						<t>0.11600000000000001</t>
						<value>0.11203513046497021</value>
					</ControlLinearNode>
					<ControlLinearNode>
						<t>0.12</t>
						<value>0.11318285827963265</value>
					</ControlLinearNode>
					<ControlLinearNode>
						<t>0.124</t>
						<value>0.11554238892461319</value>
					</ControlLinearNode>
					<ControlLinearNode>
						<t>0.128</t>
						<value>0.11870859290433121</value>
					</ControlLinearNode>
					<ControlLinearNode>
						<t>0.13200000000000001</t>
						<value>0.12286615113361354</value>
					</ControlLinearNode>
					<ControlLinearNode>
						<t>0.13600000000000001</t>
						<value>0.13892190288710968</value>
					</ControlLinearNode>
					<ControlLinearNode>
						<t>0.14000000000000001</t>
						<value>0.16516708021436144</value>
					</ControlLinearNode>
					<ControlLinearNode>
						<t>0.14399999999999999</t>
						<value>0.18475747279560623</value>
					</ControlLinearNode>
					<ControlLinearNode>
						<t>0.14799999999999999</t>
						<value>0.20201240067714621</value>
					</ControlLinearNode>
					<ControlLinearNode>
						<t>0.152</t>
						<value>0.22528685683287145</value>
					</ControlLinearNode>
					<ControlLinearNode>
						<t>0.156</t>
						<value>0.25194768697930797</value>
					</ControlLinearNode>
					<ControlLinearNode>
						<t>0.16</t>
						<value>0.29567619219536473</value>
					</ControlLinearNode>
					<ControlLinearNode>
						<t>0.16400000000000001</t>
						<value>0.27948925883865317</value>
					</ControlLinearNode>
					<ControlLinearNode>
						<t>0.16800000000000001</t>
						<value>0.27685582206252096</value>
					</ControlLinearNode>
					<ControlLinearNode>
						<t>0.17199999999999999</t>
						<value>0.31345188896887488</value>
					</ControlLinearNode>
					<ControlLinearNode>
						<t>0.17599999999999999</t>
						<value>0.34693169061998552</value>
					</ControlLinearNode>
					<ControlLinearNode>
						<t>0.17999999999999999</t>
						<value>0.37991197045450315</value>
					</ControlLinearNode>
					<ControlLinearNode>
						<t>0.184</t>
						<value>0.4197760352705584</value>
					</ControlLinearNode>
					<ControlLinearNode>
						<t>0.188</t>
						<value>0.47822292702501384</value>
					</ControlLinearNode>
					<ControlLinearNode>
						<t>0.192</t>
						<value>0.53222678398341483</value>
					</ControlLinearNode>
					<ControlLinearNode>
						<t>0.19600000000000001</t>
						<value>0.55785475735177514</value>
					</ControlLinearNode>
					<ControlLinearNode>
						<t>0.20000000000000001</t>
						<value>0.57978423193632911</value>
					</ControlLinearNode>
					<ControlLinearNode>
						<t>0.20399999999999999</t>
						<value>0.58576280292470584</value>
					</ControlLinearNode>
					<ControlLinearNode>
						<t>0.20799999999999999</t>
						<value>0.58896004948387093</value>
					</ControlLinearNode>
					<ControlLinearNode>
						<t>0.21199999999999999</t>
						<value>0.58533992040692917</value>
					</ControlLinearNode>
					<ControlLinearNode>
						<t>0.216</t>
						<value>0.58193074808569045</value>
					</ControlLinearNode>
					<ControlLinearNode>
						<t>0.22</t>
						<value>0.58210711853327446</value>
					</ControlLinearNode>
					<ControlLinearNode>
						<t>0.224</t>
						<value>0.59222615898441922</value>
					</ControlLinearNode>
					<ControlLinearNode>
						<t>0.22800000000000001</t>
						<value>0.60652375482051069</value>
					</ControlLinearNode>
					<ControlLinearNode>
						<t>0.23200000000000001</t>
						<value>0.624594436979928</value>
					</ControlLinearNode>
					<ControlLinearNode>
						<t>0.23599999999999999</t>
						<value>0.64818939841731582</value>
					</ControlLinearNode>
					<ControlLinearNode>
						<t>0.23999999999999999</t>
						<value>0.68639030051397876</value>
					</ControlLinearNode>
					<ControlLinearNode>
						<t>0.24399999999999999</t>
						<value>0.75279539792648065</value>
					</ControlLinearNode>
					<ControlLinearNode>
						<t>0.248</t>
						<value>0.79306959848948277</value>
					</ControlLinearNode>
					<ControlLinearNode>
						<t>0.252</t>
						<value>0.83979885673433075</value>
					</ControlLinearNode>
					<ControlLinearNode>
						<t>0.25600000000000001</t>
						<value>0.89105092457733748</value>
					</ControlLinearNode>
					<ControlLinearNode>
						<t>0.26000000000000001</t>
						<value>0.94938474078602719</value>
					</ControlLinearNode>
					<ControlLinearNode>
						<t>0.26400000000000001</t>
						<value>0.99809921212690789</value>
					</ControlLinearNode>
					<ControlLinearNode>
						<t>0.26800000000000002</t>
						<value>0.96247817562216043</value>
					</ControlLinearNode>
					<ControlLinearNode>
						<t>0.27200000000000002</t>
						<value>0.80900655850424918</value>
					</ControlLinearNode>
					<ControlLinearNode>
						<t>0.27600000000000002</t>
						<value>0.57108555967162566</value>
					</ControlLinearNode>
					<ControlLinearNode>
						<t>0.28000000000000003</t>
						<value>0.43748548242315066</value>
					</ControlLinearNode>
					<ControlLinearNode>
						<t>0.28399999999999997</t>
						<value>0.36418124464828044</value>
					</ControlLinearNode>
					<ControlLinearNode>
						<t>0.28799999999999998</t>
						<value>0.33078523853645009</value>
					</ControlLinearNode>
					<ControlLinearNode>
						<t>0.29199999999999998</t>
						<value>0.30372058492683973</value>
					</ControlLinearNode>
					<ControlLinearNode>
						<t>0.29599999999999999</t>
						<value>0.26920104219649471</value>
					</ControlLinearNode>
					<ControlLinearNode>
						<t>0.29999999999999999</t>
						<value>0.19354493431125114</value>
					</ControlLinearNode>
					<ControlLinearNode>
						<t>0.30399999999999999</t>
						<value>0.06154498467796949</value>
					</ControlLinearNode>
					<ControlLinearNode>
						<t>0.308</t>
						<value>0.02010815145412297</value>
					</ControlLinearNode>
					<ControlLinearNode>
						<t>0.312</t>
						<value>0.020033487678775552</value>
					</ControlLinearNode>
					<ControlLinearNode>
						<t>0.316</t>
						<value>0.020022537631804633</value>
					</ControlLinearNode>
					<ControlLinearNode>
						<t>0.32000000000000001</t>
						<value>0.020019029402320088</value>
					</ControlLinearNode>
					<ControlLinearNode>
						<t>0.32400000000000001</t>
						<value>0.020018102646382971</value>
					</ControlLinearNode>
					<ControlLinearNode>
						<t>0.32800000000000001</t>
						<value>0.02001839214468025</value>
					</ControlLinearNode>
					<ControlLinearNode>
						<t>0.33200000000000002</t>
						<value>0.020018213307595782</value>
					</ControlLinearNode>
					<ControlLinearNode>
						<t>0.33600000000000002</t>
						<value>0.020018956615465159</value>
					</ControlLinearNode>
					<ControlLinearNode>
						<t>0.34000000000000002</t>
						<value>0.020021538778662626</value>
					</ControlLinearNode>
					<ControlLinearNode>
						<t>0.34399999999999997</t>
						<value>0.020026258019088673</value>
					</ControlLinearNode>
					<ControlLinearNode>
						<t>0.34799999999999998</t>
						<value>0.020031204617592547</value>
					</ControlLinearNode>
					<ControlLinearNode>
						<t>0.35199999999999998</t>
						<value>0.020033243370990671</value>
					</ControlLinearNode>
					<ControlLinearNode>
						<t>0.35599999999999998</t>
						<value>0.020033002136155283</value>
					</ControlLinearNode>
					<ControlLinearNode>
						<t>0.35999999999999999</t>
						<value>0.020032913045931453</value>
					</ControlLinearNode>
					<ControlLinearNode>
						<t>0.36399999999999999</t>
						<value>0.020033085372839515</value>
					</ControlLinearNode>
					<ControlLinearNode>
						<t>0.36799999999999999</t>
						<value>0.020033666637063893</value>
					</ControlLinearNode>
					<ControlLinearNode>
						<t>0.372</t>
						<value>0.020033428080611568</value>
					</ControlLinearNode>
					<ControlLinearNode>
						<t>0.376</t>
						<value>0.020033799679552607</value>
					</ControlLinearNode>
					<ControlLinearNode>
						<t>0.38</t>
						<value>0.020035563483284415</value>
					</ControlLinearNode>
					<ControlLinearNode>
						<t>0.38400000000000001</t>
						<value>0.020037986423350442</value>
					</ControlLinearNode>
					<ControlLinearNode>
						<t>0.38800000000000001</t>
						<value>0.020041389024675071</value>
					</ControlLinearNode>
					<ControlLinearNode>
						<t>0.39200000000000002</t>
						<value>0.020046771486687095</value>
					</ControlLinearNode>
					<ControlLinearNode>
						<t>0.39600000000000002</t>
						<value>0.020064225089178805</value>
					</ControlLinearNode>
					<ControlLinearNode>
						<t>0.40000000000000002</t>
						<value>0.020052899800123133</value>
					</ControlLinearNode>
					<ControlLinearNode>
						<t>0.40400000000000003</t>
						<value>0.020102929624627428</value>
					</ControlLinearNode>
					<ControlLinearNode>
						<t>0.40799999999999997</t>
						<value>0.020089853978597132</value>
					</ControlLinearNode>
					<ControlLinearNode>
						<t>0.41199999999999998</t>
						<value>0.020123856262963421</value>
					</ControlLinearNode>
					<ControlLinearNode>
						<t>0.41599999999999998</t>
						<value>0.020536821433378927</value>
					</ControlLinearNode>
					<ControlLinearNode>
						<t>0.41999999999999998</t>
						<value>0.021806785555046983</value>
					</ControlLinearNode>
					<ControlLinearNode>
						<t>0.42399999999999999</t>
						<value>0.023150059186367512</value>
					</ControlLinearNode>
					<ControlLinearNode>
						<t>0.42799999999999999</t>
						<value>0.027098224486831062</value>
					</ControlLinearNode>
					<ControlLinearNode>
						<t>0.432</t>
						<value>0.033535380866013528</value>
					</ControlLinearNode>
					<ControlLinearNode>
						<t>0.436</t>
						<value>0.039685994013523171</value>
					</ControlLinearNode>
					<ControlLinearNode>
						<t>0.44</t>
						<value>0.045718018515190591</value>
					</ControlLinearNode>
					<ControlLinearNode>
						<t>0.44400000000000001</t>
						<value>0.049490791008544054</value>
					</ControlLinearNode>
					<ControlLinearNode>
						<t>0.44800000000000001</t>
						<value>0.052851579937465573</value>
					</ControlLinearNode>
					<ControlLinearNode>
						<t>0.45200000000000001</t>
						<value>0.055875333007075922</value>
					</ControlLinearNode>
					<ControlLinearNode>
						<t>0.45600000000000002</t>
						<value>0.058715749211839398</value>
					</ControlLinearNode>
					<ControlLinearNode>
						<t>0.46000000000000002</t>
						<value>0.061705530860434371</value>
					</ControlLinearNode>
					<ControlLinearNode>
						<t>0.46400000000000002</t>
						<value>0.064409885151778673</value>
					</ControlLinearNode>
					<ControlLinearNode>
						<t>0.46800000000000003</t>
						<value>0.067047606898034851</value>
					</ControlLinearNode>
					<ControlLinearNode>
						<t>0.47199999999999998</t>
						<value>0.069604514359285066</value>
					</ControlLinearNode>
					<ControlLinearNode>
						<t>0.47599999999999998</t>
						<value>0.071837455482881826</value>
					</ControlLinearNode>
					<ControlLinearNode>
						<t>0.47999999999999998</t>
						<value>0.073720959186277399</value>
					</ControlLinearNode>
					<ControlLinearNode>
						<t>0.48399999999999999</t>
						<value>0.075072382323398482</value>
					</ControlLinearNode>
					<ControlLinearNode>
						<t>0.48799999999999999</t>
						<value>0.075903959567147336</value>
					</ControlLinearNode>
					<ControlLinearNode>
						<t>0.49199999999999999</t>
						<value>0.076120841392760583</value>
					</ControlLinearNode>
				</x_nodes>
				<min_nodes />
				<max_nodes />
				<kp>100</kp>
				<kv>20</kv>
			</ControlLinear>
			<ControlLinear name="FCM_r">
				<is_model_control>true</is_model_control>
				<extrapolate>true</extrapolate>
				<default_min>0.02</default_min>
				<default_max>1</default_max>
				<filter_on>false</filter_on>
				<use_steps>false</use_steps>
				<x_nodes>
					<ControlLinearNode>
						<t>0</t>
						<value>0.41020733826845734</value>
					</ControlLinearNode>
					<ControlLinearNode>
						<t>0.0040000000000000001</t>
						<value>0.40972747507722063</value>
					</ControlLinearNode>
					<ControlLinearNode>
						<t>0.0080000000000000002</t>
						<value>0.40827906322267005</value>
					</ControlLinearNode>
					<ControlLinearNode>
						<t>0.012</t>
						<value>0.40584335623447393</value>
					</ControlLinearNode>
					<ControlLinearNode>
						<t>0.016</t>
						<value>0.40254501241369095</value>
					</ControlLinearNode>
					<ControlLinearNode>
						<t>0.02</t>
						<value>0.39746871184004345</value>
					</ControlLinearNode>
					<ControlLinearNode>
						<t>0.024</t>
						<value>0.39328201070924729</value>
					</ControlLinearNode>
					<ControlLinearNode>
						<t>0.028000000000000001</t>
						<value>0.38798655021633488</value>
					</ControlLinearNode>
					<ControlLinearNode>
						<t>0.032000000000000001</t>
						<value>0.38171696482543593</value>
					</ControlLinearNode>
					<ControlLinearNode>
						<t>0.035999999999999997</t>
						<value>0.3755303559288265</value>
					</ControlLinearNode>
					<ControlLinearNode>
						<t>0.040000000000000001</t>
						<value>0.36920969938598097</value>
					</ControlLinearNode>
					<ControlLinearNode>
						<t>0.043999999999999997</t>
						<value>0.36249503105690051</value>
					</ControlLinearNode>
					<ControlLinearNode>
						<t>0.048000000000000001</t>
						<value>0.3554457307633066</value>
					</ControlLinearNode>
					<ControlLinearNode>
						<t>0.051999999999999998</t>
						<value>0.34810842018640759</value>
					</ControlLinearNode>
					<ControlLinearNode>
						<t>0.056000000000000001</t>
						<value>0.34011323720284886</value>
					</ControlLinearNode>
					<ControlLinearNode>
						<t>0.059999999999999998</t>
						<value>0.33044661776060819</value>
					</ControlLinearNode>
					<ControlLinearNode>
						<t>0.064000000000000001</t>
						<value>0.32813672557924428</value>
					</ControlLinearNode>
					<ControlLinearNode>
						<t>0.068000000000000005</t>
						<value>0.32635049860329229</value>
					</ControlLinearNode>
					<ControlLinearNode>
						<t>0.071999999999999995</t>
						<value>0.32487993596436515</value>
					</ControlLinearNode>
					<ControlLinearNode>
						<t>0.075999999999999998</t>
						<value>0.32341848928056383</value>
					</ControlLinearNode>
					<ControlLinearNode>
						<t>0.080000000000000002</t>
						<value>0.3216956897807759</value>
					</ControlLinearNode>
					<ControlLinearNode>
						<t>0.084000000000000005</t>
						<value>0.3196302663680517</value>
					</ControlLinearNode>
					<ControlLinearNode>
						<t>0.087999999999999995</t>
						<value>0.31725758453472164</value>
					</ControlLinearNode>
					<ControlLinearNode>
						<t>0.091999999999999998</t>
						<value>0.31468882933078141</value>
					</ControlLinearNode>
					<ControlLinearNode>
						<t>0.096000000000000002</t>
						<value>0.31160340685369198</value>
					</ControlLinearNode>
					<ControlLinearNode>
						<t>0.10000000000000001</t>
						<value>0.30733407969605797</value>
					</ControlLinearNode>
					<ControlLinearNode>
						<t>0.104</t>
						<value>0.30303435231253706</value>
					</ControlLinearNode>
					<ControlLinearNode>
						<t>0.108</t>
						<value>0.29749178096423323</value>
					</ControlLinearNode>
					<ControlLinearNode>
						<t>0.112</t>
						<value>0.29809263403391906</value>
					</ControlLinearNode>
					<ControlLinearNode>
						<t>0.11600000000000001</t>
						<value>0.29811721362881127</value>
					</ControlLinearNode>
					<ControlLinearNode>
						<t>0.12</t>
						<value>0.29714201583037075</value>
					</ControlLinearNode>
					<ControlLinearNode>
						<t>0.124</t>
						<value>0.29272050850960069</value>
					</ControlLinearNode>
					<ControlLinearNode>
						<t>0.128</t>
						<value>0.2867425944220679</value>
					</ControlLinearNode>
					<ControlLinearNode>
						<t>0.13200000000000001</t>
						<value>0.27862957534246224</value>
					</ControlLinearNode>
					<ControlLinearNode>
						<t>0.13600000000000001</t>
						<value>0.26922601493105747</value>
					</ControlLinearNode>
					<ControlLinearNode>
						<t>0.14000000000000001</t>
						<value>0.25950886562837727</value>
					</ControlLinearNode>
					<ControlLinearNode>
						<t>0.14399999999999999</t>
						<value>0.24290226439641979</value>
					</ControlLinearNode>
					<ControlLinearNode>
						<t>0.14799999999999999</t>
						<value>0.23298462089474525</value>
					</ControlLinearNode>
					<ControlLinearNode>
						<t>0.152</t>
						<value>0.23483414250659029</value>
					</ControlLinearNode>
					<ControlLinearNode>
						<t>0.156</t>
						<value>0.24290967382640663</value>
					</ControlLinearNode>
					<ControlLinearNode>
						<t>0.16</t>
						<value>0.29241300020913291</value>
					</ControlLinearNode>
					<ControlLinearNode>
						<t>0.16400000000000001</t>
						<value>0.34292831647864563</value>
					</ControlLinearNode>
					<ControlLinearNode>
						<t>0.16800000000000001</t>
						<value>0.35970324983251178</value>
					</ControlLinearNode>
					<ControlLinearNode>
						<t>0.17199999999999999</t>
						<value>0.37108221289408816</value>
					</ControlLinearNode>
					<ControlLinearNode>
						<t>0.17599999999999999</t>
						<value>0.38166024109223506</value>
					</ControlLinearNode>
					<ControlLinearNode>
						<t>0.17999999999999999</t>
						<value>0.35162609497663411</value>
					</ControlLinearNode>
					<ControlLinearNode>
						<t>0.184</t>
						<value>0.30896558966566207</value>
					</ControlLinearNode>
					<ControlLinearNode>
						<t>0.188</t>
						<value>0.26386864519498426</value>
					</ControlLinearNode>
					<ControlLinearNode>
						<t>0.192</t>
						<value>0.22375300513674642</value>
					</ControlLinearNode>
					<ControlLinearNode>
						<t>0.19600000000000001</t>
						<value>0.15444030399144359</value>
					</ControlLinearNode>
					<ControlLinearNode>
						<t>0.20000000000000001</t>
						<value>0.028550580035014733</value>
					</ControlLinearNode>
					<ControlLinearNode>
						<t>0.20399999999999999</t>
						<value>0.020004912127894115</value>
					</ControlLinearNode>
					<ControlLinearNode>
						<t>0.20799999999999999</t>
						<value>0.020002461901433115</value>
					</ControlLinearNode>
					<ControlLinearNode>
						<t>0.21199999999999999</t>
						<value>0.020001651661118152</value>
					</ControlLinearNode>
					<ControlLinearNode>
						<t>0.216</t>
						<value>0.020001285017560041</value>
					</ControlLinearNode>
					<ControlLinearNode>
						<t>0.22</t>
						<value>0.020001120132952445</value>
					</ControlLinearNode>
					<ControlLinearNode>
						<t>0.224</t>
						<value>0.020001189470109006</value>
					</ControlLinearNode>
					<ControlLinearNode>
						<t>0.22800000000000001</t>
						<value>0.02000136357146251</value>
					</ControlLinearNode>
					<ControlLinearNode>
						<t>0.23200000000000001</t>
						<value>0.02000183795273219</value>
					</ControlLinearNode>
					<ControlLinearNode>
						<t>0.23599999999999999</t>
						<value>0.020002561060635075</value>
					</ControlLinearNode>
					<ControlLinearNode>
						<t>0.23999999999999999</t>
						<value>0.020005287288088987</value>
					</ControlLinearNode>
					<ControlLinearNode>
						<t>0.24399999999999999</t>
						<value>0.053697341217262745</value>
					</ControlLinearNode>
					<ControlLinearNode>
						<t>0.248</t>
						<value>0.093430206928526438</value>
					</ControlLinearNode>
					<ControlLinearNode>
						<t>0.252</t>
						<value>0.13410987788946915</value>
					</ControlLinearNode>
					<ControlLinearNode>
						<t>0.25600000000000001</t>
						<value>0.17231649587800812</value>
					</ControlLinearNode>
					<ControlLinearNode>
						<t>0.26000000000000001</t>
						<value>0.20713397263062755</value>
					</ControlLinearNode>
					<ControlLinearNode>
						<t>0.26400000000000001</t>
						<value>0.23574003899222179</value>
					</ControlLinearNode>
					<ControlLinearNode>
						<t>0.26800000000000002</t>
						<value>0.34704176426354638</value>
					</ControlLinearNode>
					<ControlLinearNode>
						<t>0.27200000000000002</t>
						<value>0.49425293737718135</value>
					</ControlLinearNode>
					<ControlLinearNode>
						<t>0.27600000000000002</t>
						<value>0.52527903523643904</value>
					</ControlLinearNode>
					<ControlLinearNode>
						<t>0.28000000000000003</t>
						<value>0.56726800997499627</value>
					</ControlLinearNode>
					<ControlLinearNode>
						<t>0.28399999999999997</t>
						<value>0.62863012981573851</value>
					</ControlLinearNode>
					<ControlLinearNode>
						<t>0.28799999999999998</t>
						<value>0.67727006334537032</value>
					</ControlLinearNode>
					<ControlLinearNode>
						<t>0.29199999999999998</t>
						<value>0.68923709983806458</value>
					</ControlLinearNode>
					<ControlLinearNode>
						<t>0.29599999999999999</t>
						<value>0.66428272227392782</value>
					</ControlLinearNode>
					<ControlLinearNode>
						<t>0.29999999999999999</t>
						<value>0.62869396861693716</value>
					</ControlLinearNode>
					<ControlLinearNode>
						<t>0.30399999999999999</t>
						<value>0.62900183766127638</value>
					</ControlLinearNode>
					<ControlLinearNode>
						<t>0.308</t>
						<value>0.65760651801710612</value>
					</ControlLinearNode>
					<ControlLinearNode>
						<t>0.312</t>
						<value>0.6638075181304125</value>
					</ControlLinearNode>
					<ControlLinearNode>
						<t>0.316</t>
						<value>0.63514797395478595</value>
					</ControlLinearNode>
					<ControlLinearNode>
						<t>0.32000000000000001</t>
						<value>0.57375974114960071</value>
					</ControlLinearNode>
					<ControlLinearNode>
						<t>0.32400000000000001</t>
						<value>0.48451902844873002</value>
					</ControlLinearNode>
					<ControlLinearNode>
						<t>0.32800000000000001</t>
						<value>0.3902069715039363</value>
					</ControlLinearNode>
					<ControlLinearNode>
						<t>0.33200000000000002</t>
						<value>0.32662486915206829</value>
					</ControlLinearNode>
					<ControlLinearNode>
						<t>0.33600000000000002</t>
						<value>0.25899197325472084</value>
					</ControlLinearNode>
					<ControlLinearNode>
						<t>0.34000000000000002</t>
						<value>0.19274212443868541</value>
					</ControlLinearNode>
					<ControlLinearNode>
						<t>0.34399999999999997</t>
						<value>0.048991072723934194</value>
					</ControlLinearNode>
					<ControlLinearNode>
						<t>0.34799999999999998</t>
						<value>0.020011972963391102</value>
					</ControlLinearNode>
					<ControlLinearNode>
						<t>0.35199999999999998</t>
						<value>0.020006649148925044</value>
					</ControlLinearNode>
					<ControlLinearNode>
						<t>0.35599999999999998</t>
						<value>0.020005317452819724</value>
					</ControlLinearNode>
					<ControlLinearNode>
						<t>0.35999999999999999</t>
						<value>0.02000440812850629</value>
					</ControlLinearNode>
					<ControlLinearNode>
						<t>0.36399999999999999</t>
						<value>0.020003668883455079</value>
					</ControlLinearNode>
					<ControlLinearNode>
						<t>0.36799999999999999</t>
						<value>0.020003097311740464</value>
					</ControlLinearNode>
					<ControlLinearNode>
						<t>0.372</t>
						<value>0.020002627501478711</value>
					</ControlLinearNode>
					<ControlLinearNode>
						<t>0.376</t>
						<value>0.020002222684967427</value>
					</ControlLinearNode>
					<ControlLinearNode>
						<t>0.38</t>
						<value>0.020001915330826101</value>
					</ControlLinearNode>
					<ControlLinearNode>
						<t>0.38400000000000001</t>
						<value>0.020001663344047318</value>
					</ControlLinearNode>
					<ControlLinearNode>
						<t>0.38800000000000001</t>
						<value>0.020001457379596729</value>
					</ControlLinearNode>
					<ControlLinearNode>
						<t>0.39200000000000002</t>
						<value>0.02000128489962303</value>
					</ControlLinearNode>
					<ControlLinearNode>
						<t>0.39600000000000002</t>
						<value>0.020001130848801518</value>
					</ControlLinearNode>
					<ControlLinearNode>
						<t>0.40000000000000002</t>
						<value>0.020000809491046115</value>
					</ControlLinearNode>
					<ControlLinearNode>
						<t>0.40400000000000003</t>
						<value>0.020000581514669633</value>
					</ControlLinearNode>
					<ControlLinearNode>
						<t>0.40799999999999997</t>
						<value>0.020000471305611139</value>
					</ControlLinearNode>
					<ControlLinearNode>
						<t>0.41199999999999998</t>
						<value>0.020000415678862932</value>
					</ControlLinearNode>
					<ControlLinearNode>
						<t>0.41599999999999998</t>
						<value>0.020000378302944731</value>
					</ControlLinearNode>
					<ControlLinearNode>
						<t>0.41999999999999998</t>
						<value>0.020000351490609376</value>
					</ControlLinearNode>
					<ControlLinearNode>
						<t>0.42399999999999999</t>
						<value>0.020000329523534921</value>
					</ControlLinearNode>
					<ControlLinearNode>
						<t>0.42799999999999999</t>
						<value>0.020000302724707458</value>
					</ControlLinearNode>
					<ControlLinearNode>
						<t>0.432</t>
						<value>0.020000285238235445</value>
					</ControlLinearNode>
					<ControlLinearNode>
						<t>0.436</t>
						<value>0.020000274730952179</value>
					</ControlLinearNode>
					<ControlLinearNode>
						<t>0.44</t>
						<value>0.020000266278051539</value>
					</ControlLinearNode>
					<ControlLinearNode>
						<t>0.44400000000000001</t>
						<value>0.020000259906701935</value>
					</ControlLinearNode>
					<ControlLinearNode>
						<t>0.44800000000000001</t>
						<value>0.020000254608516784</value>
					</ControlLinearNode>
					<ControlLinearNode>
						<t>0.45200000000000001</t>
						<value>0.020000250881783754</value>
					</ControlLinearNode>
					<ControlLinearNode>
						<t>0.45600000000000002</t>
						<value>0.020000248669062217</value>
					</ControlLinearNode>
					<ControlLinearNode>
						<t>0.46000000000000002</t>
						<value>0.020000246438950129</value>
					</ControlLinearNode>
					<ControlLinearNode>
						<t>0.46400000000000002</t>
						<value>0.020000246003050365</value>
					</ControlLinearNode>
					<ControlLinearNode>
						<t>0.46800000000000003</t>
						<value>0.02000024660489768</value>
					</ControlLinearNode>
					<ControlLinearNode>
						<t>0.47199999999999998</t>
						<value>0.020000247941046899</value>
					</ControlLinearNode>
					<ControlLinearNode>
						<t>0.47599999999999998</t>
						<value>0.020000250611480346</value>
					</ControlLinearNode>
					<ControlLinearNode>
						<t>0.47999999999999998</t>
						<value>0.020000254330447161</value>
					</ControlLinearNode>
					<ControlLinearNode>
						<t>0.48399999999999999</t>
						<value>0.020000259280482453</value>
					</ControlLinearNode>
					<ControlLinearNode>
						<t>0.48799999999999999</t>
						<value>0.020000265304462611</value>
					</ControlLinearNode>
					<ControlLinearNode>
						<t>0.49199999999999999</t>
						<value>0.020000272588569557</value>
					</ControlLinearNode>
				</x_nodes>
				<min_nodes />
				<max_nodes />
				<kp>100</kp>
				<kv>20</kv>
			</ControlLinear>
			<ControlLinear name="IFE_r">
				<is_model_control>true</is_model_control>
				<extrapolate>true</extrapolate>
				<default_min>0.02</default_min>
				<default_max>1</default_max>
				<filter_on>false</filter_on>
				<use_steps>false</use_steps>
				<x_nodes>
					<ControlLinearNode>
						<t>0</t>
						<value>0.0338469055238559</value>
					</ControlLinearNode>
					<ControlLinearNode>
						<t>0.0040000000000000001</t>
						<value>0.035112066874987719</value>
					</ControlLinearNode>
					<ControlLinearNode>
						<t>0.0080000000000000002</t>
						<value>0.0374344993516708</value>
					</ControlLinearNode>
					<ControlLinearNode>
						<t>0.012</t>
						<value>0.040918673533976997</value>
					</ControlLinearNode>
					<ControlLinearNode>
						<t>0.016</t>
						<value>0.045583375204609741</value>
					</ControlLinearNode>
					<ControlLinearNode>
						<t>0.02</t>
						<value>0.05194030990967239</value>
					</ControlLinearNode>
					<ControlLinearNode>
						<t>0.024</t>
						<value>0.055518825536075365</value>
					</ControlLinearNode>
					<ControlLinearNode>
						<t>0.028000000000000001</t>
						<value>0.058766499700965917</value>
					</ControlLinearNode>
					<ControlLinearNode>
						<t>0.032000000000000001</t>
						<value>0.062170700037975375</value>
					</ControlLinearNode>
					<ControlLinearNode>
						<t>0.035999999999999997</t>
						<value>0.065499911640970521</value>
					</ControlLinearNode>
					<ControlLinearNode>
						<t>0.040000000000000001</t>
						<value>0.068936167869514453</value>
					</ControlLinearNode>
					<ControlLinearNode>
						<t>0.043999999999999997</t>
						<value>0.072333844099146352</value>
					</ControlLinearNode>
					<ControlLinearNode>
						<t>0.048000000000000001</t>
						<value>0.075732195040909542</value>
					</ControlLinearNode>
					<ControlLinearNode>
						<t>0.051999999999999998</t>
						<value>0.079297196229120584</value>
					</ControlLinearNode>
					<ControlLinearNode>
						<t>0.056000000000000001</t>
						<value>0.084162961204996792</value>
					</ControlLinearNode>
					<ControlLinearNode>
						<t>0.059999999999999998</t>
						<value>0.091580442903269735</value>
					</ControlLinearNode>
					<ControlLinearNode>
						<t>0.064000000000000001</t>
						<value>0.091693134631694997</value>
					</ControlLinearNode>
					<ControlLinearNode>
						<t>0.068000000000000005</t>
						<value>0.0830176824254764</value>
					</ControlLinearNode>
					<ControlLinearNode>
						<t>0.071999999999999995</t>
						<value>0.079675867294017391</value>
					</ControlLinearNode>
					<ControlLinearNode>
						<t>0.075999999999999998</t>
						<value>0.076659694296397921</value>
					</ControlLinearNode>
					<ControlLinearNode>
						<t>0.080000000000000002</t>
						<value>0.074154596000739453</value>
					</ControlLinearNode>
					<ControlLinearNode>
						<t>0.084000000000000005</t>
						<value>0.071904800895513279</value>
					</ControlLinearNode>
					<ControlLinearNode>
						<t>0.087999999999999995</t>
						<value>0.070056815768458902</value>
					</ControlLinearNode>
					<ControlLinearNode>
						<t>0.091999999999999998</t>
						<value>0.068599283498237684</value>
					</ControlLinearNode>
					<ControlLinearNode>
						<t>0.096000000000000002</t>
						<value>0.067628773101514605</value>
					</ControlLinearNode>
					<ControlLinearNode>
						<t>0.10000000000000001</t>
						<value>0.067246980341245904</value>
					</ControlLinearNode>
					<ControlLinearNode>
						<t>0.104</t>
						<value>0.067332961233663322</value>
					</ControlLinearNode>
					<ControlLinearNode>
						<t>0.108</t>
						<value>0.067748751045956165</value>
					</ControlLinearNode>
					<ControlLinearNode>
						<t>0.112</t>
						<value>0.06912006721174431</value>
					</ControlLinearNode>
					<ControlLinearNode>
						<t>0.11600000000000001</t>
						<value>0.070996040078792635</value>
					</ControlLinearNode>
					<ControlLinearNode>
						<t>0.12</t>
						<value>0.073838723881853141</value>
					</ControlLinearNode>
					<ControlLinearNode>
						<t>0.124</t>
						<value>0.077506879636506557</value>
					</ControlLinearNode>
					<ControlLinearNode>
						<t>0.128</t>
						<value>0.082298094074663916</value>
					</ControlLinearNode>
					<ControlLinearNode>
						<t>0.13200000000000001</t>
						<value>0.087970047063363199</value>
					</ControlLinearNode>
					<ControlLinearNode>
						<t>0.13600000000000001</t>
						<value>0.1172086963214313</value>
					</ControlLinearNode>
					<ControlLinearNode>
						<t>0.14000000000000001</t>
						<value>0.16763026440648313</value>
					</ControlLinearNode>
					<ControlLinearNode>
						<t>0.14399999999999999</t>
						<value>0.20292690624060855</value>
					</ControlLinearNode>
					<ControlLinearNode>
						<t>0.14799999999999999</t>
						<value>0.23648737298585989</value>
					</ControlLinearNode>
					<ControlLinearNode>
						<t>0.152</t>
						<value>0.28931368851058875</value>
					</ControlLinearNode>
					<ControlLinearNode>
						<t>0.156</t>
						<value>0.30571490481499891</value>
					</ControlLinearNode>
					<ControlLinearNode>
						<t>0.16</t>
						<value>0.020014715661131163</value>
					</ControlLinearNode>
					<ControlLinearNode>
						<t>0.16400000000000001</t>
						<value>0.020005988782935878</value>
					</ControlLinearNode>
					<ControlLinearNode>
						<t>0.16800000000000001</t>
						<value>0.020004535304740594</value>
					</ControlLinearNode>
					<ControlLinearNode>
						<t>0.17199999999999999</t>
						<value>0.020004536015556296</value>
					</ControlLinearNode>
					<ControlLinearNode>
						<t>0.17599999999999999</t>
						<value>0.020004604175283394</value>
					</ControlLinearNode>
					<ControlLinearNode>
						<t>0.17999999999999999</t>
						<value>0.020004985303550566</value>
					</ControlLinearNode>
					<ControlLinearNode>
						<t>0.184</t>
						<value>0.020005670166574327</value>
					</ControlLinearNode>
					<ControlLinearNode>
						<t>0.188</t>
						<value>0.020006805200512633</value>
					</ControlLinearNode>
					<ControlLinearNode>
						<t>0.192</t>
						<value>0.020008581695460097</value>
					</ControlLinearNode>
					<ControlLinearNode>
						<t>0.19600000000000001</t>
						<value>0.020010453451556123</value>
					</ControlLinearNode>
					<ControlLinearNode>
						<t>0.20000000000000001</t>
						<value>0.020012823215844185</value>
					</ControlLinearNode>
					<ControlLinearNode>
						<t>0.20399999999999999</t>
						<value>0.020012586191767205</value>
					</ControlLinearNode>
					<ControlLinearNode>
						<t>0.20799999999999999</t>
						<value>0.020012253818951973</value>
					</ControlLinearNode>
					<ControlLinearNode>
						<t>0.21199999999999999</t>
						<value>0.020011832092582067</value>
					</ControlLinearNode>
					<ControlLinearNode>
						<t>0.216</t>
						<value>0.020011447972219407</value>
					</ControlLinearNode>
					<ControlLinearNode>
						<t>0.22</t>
						<value>0.020010613834709937</value>
					</ControlLinearNode>
					<ControlLinearNode>
						<t>0.224</t>
						<value>0.020008752817630929</value>
					</ControlLinearNode>
					<ControlLinearNode>
						<t>0.22800000000000001</t>
						<value>0.020007360012230552</value>
					</ControlLinearNode>
					<ControlLinearNode>
						<t>0.23200000000000001</t>
						<value>0.02000608759833147</value>
					</ControlLinearNode>
					<ControlLinearNode>
						<t>0.23599999999999999</t>
						<value>0.02000608836113358</value>
					</ControlLinearNode>
					<ControlLinearNode>
						<t>0.23999999999999999</t>
						<value>0.020006481239485268</value>
					</ControlLinearNode>
					<ControlLinearNode>
						<t>0.24399999999999999</t>
						<value>0.020008384245301273</value>
					</ControlLinearNode>
					<ControlLinearNode>
						<t>0.248</t>
						<value>0.020008791130758343</value>
					</ControlLinearNode>
					<ControlLinearNode>
						<t>0.252</t>
						<value>0.020009230341647092</value>
					</ControlLinearNode>
					<ControlLinearNode>
						<t>0.25600000000000001</t>
						<value>0.020009667362745693</value>
					</ControlLinearNode>
					<ControlLinearNode>
						<t>0.26000000000000001</t>
						<value>0.020010274761065708</value>
					</ControlLinearNode>
					<ControlLinearNode>
						<t>0.26400000000000001</t>
						<value>0.020011059932443113</value>
					</ControlLinearNode>
					<ControlLinearNode>
						<t>0.26800000000000002</t>
						<value>0.020015074308262187</value>
					</ControlLinearNode>
					<ControlLinearNode>
						<t>0.27200000000000002</t>
						<value>0.020207184939861587</value>
					</ControlLinearNode>
					<ControlLinearNode>
						<t>0.27600000000000002</t>
						<value>0.020013290690124204</value>
					</ControlLinearNode>
					<ControlLinearNode>
						<t>0.28000000000000003</t>
						<value>0.020011260569271487</value>
					</ControlLinearNode>
					<ControlLinearNode>
						<t>0.28399999999999997</t>
						<value>0.020010893145731679</value>
					</ControlLinearNode>
					<ControlLinearNode>
						<t>0.28799999999999998</t>
						<value>0.020010513617757967</value>
					</ControlLinearNode>
					<ControlLinearNode>
						<t>0.29199999999999998</t>
						<value>0.020010696369033517</value>
					</ControlLinearNode>
					<ControlLinearNode>
						<t>0.29599999999999999</t>
						<value>0.020009532237066599</value>
					</ControlLinearNode>
					<ControlLinearNode>
						<t>0.29999999999999999</t>
						<value>0.020007780675275255</value>
					</ControlLinearNode>
					<ControlLinearNode>
						<t>0.30399999999999999</t>
						<value>0.020005787880237571</value>
					</ControlLinearNode>
					<ControlLinearNode>
						<t>0.308</t>
						<value>0.02000435929387304</value>
					</ControlLinearNode>
					<ControlLinearNode>
						<t>0.312</t>
						<value>0.020003416438481955</value>
					</ControlLinearNode>
					<ControlLinearNode>
						<t>0.316</t>
						<value>0.020002974464728557</value>
					</ControlLinearNode>
					<ControlLinearNode>
						<t>0.32000000000000001</t>
						<value>0.020002869538068787</value>
					</ControlLinearNode>
					<ControlLinearNode>
						<t>0.32400000000000001</t>
						<value>0.020003108055362814</value>
					</ControlLinearNode>
					<ControlLinearNode>
						<t>0.32800000000000001</t>
						<value>0.020003646774510678</value>
					</ControlLinearNode>
					<ControlLinearNode>
						<t>0.33200000000000002</t>
						<value>0.020004079071325963</value>
					</ControlLinearNode>
					<ControlLinearNode>
						<t>0.33600000000000002</t>
						<value>0.020004572466241551</value>
					</ControlLinearNode>
					<ControlLinearNode>
						<t>0.34000000000000002</t>
						<value>0.020005272136621781</value>
					</ControlLinearNode>
					<ControlLinearNode>
						<t>0.34399999999999997</t>
						<value>0.020006196411456487</value>
					</ControlLinearNode>
					<ControlLinearNode>
						<t>0.34799999999999998</t>
						<value>0.020007267662787938</value>
					</ControlLinearNode>
					<ControlLinearNode>
						<t>0.35199999999999998</t>
						<value>0.020008106351308026</value>
					</ControlLinearNode>
					<ControlLinearNode>
						<t>0.35599999999999998</t>
						<value>0.020008203567737453</value>
					</ControlLinearNode>
					<ControlLinearNode>
						<t>0.35999999999999999</t>
						<value>0.020008253068636843</value>
					</ControlLinearNode>
					<ControlLinearNode>
						<t>0.36399999999999999</t>
						<value>0.020008312925025591</value>
					</ControlLinearNode>
					<ControlLinearNode>
						<t>0.36799999999999999</t>
						<value>0.020008392777268694</value>
					</ControlLinearNode>
					<ControlLinearNode>
						<t>0.372</t>
						<value>0.020008347659264538</value>
					</ControlLinearNode>
					<ControlLinearNode>
						<t>0.376</t>
						<value>0.020008283053300217</value>
					</ControlLinearNode>
					<ControlLinearNode>
						<t>0.38</t>
						<value>0.020008331099482655</value>
					</ControlLinearNode>
					<ControlLinearNode>
						<t>0.38400000000000001</t>
						<value>0.020008435743221271</value>
					</ControlLinearNode>
					<ControlLinearNode>
						<t>0.38800000000000001</t>
						<value>0.020008608612310103</value>
					</ControlLinearNode>
					<ControlLinearNode>
						<t>0.39200000000000002</t>
						<value>0.020008879603460837</value>
					</ControlLinearNode>
					<ControlLinearNode>
						<t>0.39600000000000002</t>
						<value>0.020009054663459529</value>
					</ControlLinearNode>
					<ControlLinearNode>
						<t>0.40000000000000002</t>
						<value>0.020009276744111931</value>
					</ControlLinearNode>
					<ControlLinearNode>
						<t>0.40400000000000003</t>
						<value>0.02001070553961096</value>
					</ControlLinearNode>
					<ControlLinearNode>
						<t>0.40799999999999997</t>
						<value>0.020011890292479323</value>
					</ControlLinearNode>
					<ControlLinearNode>
						<t>0.41199999999999998</t>
						<value>0.020013142812537181</value>
					</ControlLinearNode>
					<ControlLinearNode>
						<t>0.41599999999999998</t>
						<value>0.020014495750481462</value>
					</ControlLinearNode>
					<ControlLinearNode>
						<t>0.41999999999999998</t>
						<value>0.020015990618550888</value>
					</ControlLinearNode>
					<ControlLinearNode>
						<t>0.42399999999999999</t>
						<value>0.020017585582742206</value>
					</ControlLinearNode>
					<ControlLinearNode>
						<t>0.42799999999999999</t>
						<value>0.020019275168000374</value>
					</ControlLinearNode>
					<ControlLinearNode>
						<t>0.432</t>
						<value>0.020021113102908199</value>
					</ControlLinearNode>
					<ControlLinearNode>
						<t>0.436</t>
						<value>0.02002304615034569</value>
					</ControlLinearNode>
					<ControlLinearNode>
						<t>0.44</t>
						<value>0.020025159719043666</value>
					</ControlLinearNode>
					<ControlLinearNode>
						<t>0.44400000000000001</t>
						<value>0.020027024492780432</value>
					</ControlLinearNode>
					<ControlLinearNode>
						<t>0.44800000000000001</t>
						<value>0.020028875117268599</value>
					</ControlLinearNode>
					<ControlLinearNode>
						<t>0.45200000000000001</t>
						<value>0.020030543287205962</value>
					</ControlLinearNode>
					<ControlLinearNode>
						<t>0.45600000000000002</t>
						<value>0.020032096869994447</value>
					</ControlLinearNode>
					<ControlLinearNode>
						<t>0.46000000000000002</t>
						<value>0.02003350354021664</value>
					</ControlLinearNode>
					<ControlLinearNode>
						<t>0.46400000000000002</t>
						<value>0.020034661968149854</value>
					</ControlLinearNode>
					<ControlLinearNode>
						<t>0.46800000000000003</t>
						<value>0.020035612512713769</value>
					</ControlLinearNode>
					<ControlLinearNode>
						<t>0.47199999999999998</t>
						<value>0.020036391295857027</value>
					</ControlLinearNode>
					<ControlLinearNode>
						<t>0.47599999999999998</t>
						<value>0.020036854038864248</value>
					</ControlLinearNode>
					<ControlLinearNode>
						<t>0.47999999999999998</t>
						<value>0.020037054162962819</value>
					</ControlLinearNode>
					<ControlLinearNode>
						<t>0.48399999999999999</t>
						<value>0.020036950312901095</value>
					</ControlLinearNode>
					<ControlLinearNode>
						<t>0.48799999999999999</t>
						<value>0.020036609214907689</value>
					</ControlLinearNode>
					<ControlLinearNode>
						<t>0.49199999999999999</t>
						<value>0.020036010737604068</value>
					</ControlLinearNode>
				</x_nodes>
				<min_nodes />
				<max_nodes />
				<kp>100</kp>
				<kv>20</kv>
			</ControlLinear>
			<ControlLinear name="ITCr_r">
				<is_model_control>true</is_model_control>
				<extrapolate>true</extrapolate>
				<default_min>0.02</default_min>
				<default_max>1</default_max>
				<filter_on>false</filter_on>
				<use_steps>false</use_steps>
				<x_nodes>
					<ControlLinearNode>
						<t>0</t>
						<value>0.020006357216502426</value>
					</ControlLinearNode>
					<ControlLinearNode>
						<t>0.0040000000000000001</t>
						<value>0.020006211705197244</value>
					</ControlLinearNode>
					<ControlLinearNode>
						<t>0.0080000000000000002</t>
						<value>0.020006041415308744</value>
					</ControlLinearNode>
					<ControlLinearNode>
						<t>0.012</t>
						<value>0.020005852532507702</value>
					</ControlLinearNode>
					<ControlLinearNode>
						<t>0.016</t>
						<value>0.020005651074387756</value>
					</ControlLinearNode>
					<ControlLinearNode>
						<t>0.02</t>
						<value>0.020005429362687333</value>
					</ControlLinearNode>
					<ControlLinearNode>
						<t>0.024</t>
						<value>0.020005279556841594</value>
					</ControlLinearNode>
					<ControlLinearNode>
						<t>0.028000000000000001</t>
						<value>0.020005132755690592</value>
					</ControlLinearNode>
					<ControlLinearNode>
						<t>0.032000000000000001</t>
						<value>0.020005006403056611</value>
					</ControlLinearNode>
					<ControlLinearNode>
						<t>0.035999999999999997</t>
						<value>0.020004858069600333</value>
					</ControlLinearNode>
					<ControlLinearNode>
						<t>0.040000000000000001</t>
						<value>0.020004729682177542</value>
					</ControlLinearNode>
					<ControlLinearNode>
						<t>0.043999999999999997</t>
						<value>0.020004610250525294</value>
					</ControlLinearNode>
					<ControlLinearNode>
						<t>0.048000000000000001</t>
						<value>0.020004489482372292</value>
					</ControlLinearNode>
					<ControlLinearNode>
						<t>0.051999999999999998</t>
						<value>0.020004375017022336</value>
					</ControlLinearNode>
					<ControlLinearNode>
						<t>0.056000000000000001</t>
						<value>0.020004222043995702</value>
					</ControlLinearNode>
					<ControlLinearNode>
						<t>0.059999999999999998</t>
						<value>0.020004024374413391</value>
					</ControlLinearNode>
					<ControlLinearNode>
						<t>0.064000000000000001</t>
						<value>0.020004071792264919</value>
					</ControlLinearNode>
					<ControlLinearNode>
						<t>0.068000000000000005</t>
						<value>0.020004445245766899</value>
					</ControlLinearNode>
					<ControlLinearNode>
						<t>0.071999999999999995</t>
						<value>0.020004659519624077</value>
					</ControlLinearNode>
					<ControlLinearNode>
						<t>0.075999999999999998</t>
						<value>0.020004866067814289</value>
					</ControlLinearNode>
					<ControlLinearNode>
						<t>0.080000000000000002</t>
						<value>0.020005061032439118</value>
					</ControlLinearNode>
					<ControlLinearNode>
						<t>0.084000000000000005</t>
						<value>0.020005244590398114</value>
					</ControlLinearNode>
					<ControlLinearNode>
						<t>0.087999999999999995</t>
						<value>0.020005411178056789</value>
					</ControlLinearNode>
					<ControlLinearNode>
						<t>0.091999999999999998</t>
						<value>0.020005554013071365</value>
					</ControlLinearNode>
					<ControlLinearNode>
						<t>0.096000000000000002</t>
						<value>0.020005663355589714</value>
					</ControlLinearNode>
					<ControlLinearNode>
						<t>0.10000000000000001</t>
						<value>0.020005747626011702</value>
					</ControlLinearNode>
					<ControlLinearNode>
						<t>0.104</t>
						<value>0.020005792448095104</value>
					</ControlLinearNode>
					<ControlLinearNode>
						<t>0.108</t>
						<value>0.020005796796599237</value>
					</ControlLinearNode>
					<ControlLinearNode>
						<t>0.112</t>
						<value>0.020005679948828285</value>
					</ControlLinearNode>
					<ControlLinearNode>
						<t>0.11600000000000001</t>
						<value>0.02000549402725544</value>
					</ControlLinearNode>
					<ControlLinearNode>
						<t>0.12</t>
						<value>0.020005264548661337</value>
					</ControlLinearNode>
					<ControlLinearNode>
						<t>0.124</t>
						<value>0.020005023023116613</value>
					</ControlLinearNode>
					<ControlLinearNode>
						<t>0.128</t>
						<value>0.020004735988938708</value>
					</ControlLinearNode>
					<ControlLinearNode>
						<t>0.13200000000000001</t>
						<value>0.020004436116641565</value>
					</ControlLinearNode>
					<ControlLinearNode>
						<t>0.13600000000000001</t>
						<value>0.020003503615075861</value>
					</ControlLinearNode>
					<ControlLinearNode>
						<t>0.14000000000000001</t>
						<value>0.020002558255628865</value>
					</ControlLinearNode>
					<ControlLinearNode>
						<t>0.14399999999999999</t>
						<value>0.020002124958085565</value>
					</ControlLinearNode>
					<ControlLinearNode>
						<t>0.14799999999999999</t>
						<value>0.020001803812577434</value>
					</ControlLinearNode>
					<ControlLinearNode>
						<t>0.152</t>
						<value>0.020001453630930786</value>
					</ControlLinearNode>
					<ControlLinearNode>
						<t>0.156</t>
						<value>0.020001213620670776</value>
					</ControlLinearNode>
					<ControlLinearNode>
						<t>0.16</t>
						<value>0.020000926512926464</value>
					</ControlLinearNode>
					<ControlLinearNode>
						<t>0.16400000000000001</t>
						<value>0.020001072748319308</value>
					</ControlLinearNode>
					<ControlLinearNode>
						<t>0.16800000000000001</t>
						<value>0.020001144421508549</value>
					</ControlLinearNode>
					<ControlLinearNode>
						<t>0.17199999999999999</t>
						<value>0.020001184461876018</value>
					</ControlLinearNode>
					<ControlLinearNode>
						<t>0.17599999999999999</t>
						<value>0.020001234498220399</value>
					</ControlLinearNode>
					<ControlLinearNode>
						<t>0.17999999999999999</t>
						<value>0.020001226039156068</value>
					</ControlLinearNode>
					<ControlLinearNode>
						<t>0.184</t>
						<value>0.020001211920355363</value>
					</ControlLinearNode>
					<ControlLinearNode>
						<t>0.188</t>
						<value>0.020001220532575727</value>
					</ControlLinearNode>
					<ControlLinearNode>
						<t>0.192</t>
						<value>0.020001249383981144</value>
					</ControlLinearNode>
					<ControlLinearNode>
						<t>0.19600000000000001</t>
						<value>0.0200012520149697</value>
					</ControlLinearNode>
					<ControlLinearNode>
						<t>0.20000000000000001</t>
						<value>0.020001321215887328</value>
					</ControlLinearNode>
					<ControlLinearNode>
						<t>0.20399999999999999</t>
						<value>0.020001485071061573</value>
					</ControlLinearNode>
					<ControlLinearNode>
						<t>0.20799999999999999</t>
						<value>0.020001685775909453</value>
					</ControlLinearNode>
					<ControlLinearNode>
						<t>0.21199999999999999</t>
						<value>0.020001874945423877</value>
					</ControlLinearNode>
					<ControlLinearNode>
						<t>0.216</t>
						<value>0.020002113892738833</value>
					</ControlLinearNode>
					<ControlLinearNode>
						<t>0.22</t>
						<value>0.020002476697427864</value>
					</ControlLinearNode>
					<ControlLinearNode>
						<t>0.224</t>
						<value>0.020003587735172787</value>
					</ControlLinearNode>
					<ControlLinearNode>
						<t>0.22800000000000001</t>
						<value>0.020006422938133147</value>
					</ControlLinearNode>
					<ControlLinearNode>
						<t>0.23200000000000001</t>
						<value>0.02003661178416145</value>
					</ControlLinearNode>
					<ControlLinearNode>
						<t>0.23599999999999999</t>
						<value>0.12118111883394249</value>
					</ControlLinearNode>
					<ControlLinearNode>
						<t>0.23999999999999999</t>
						<value>0.24154202126580926</value>
					</ControlLinearNode>
					<ControlLinearNode>
						<t>0.24399999999999999</t>
						<value>0.36096417206957493</value>
					</ControlLinearNode>
					<ControlLinearNode>
						<t>0.248</t>
						<value>0.47516099410375484</value>
					</ControlLinearNode>
					<ControlLinearNode>
						<t>0.252</t>
						<value>0.59286269788703028</value>
					</ControlLinearNode>
					<ControlLinearNode>
						<t>0.25600000000000001</t>
						<value>0.71387432510178894</value>
					</ControlLinearNode>
					<ControlLinearNode>
						<t>0.26000000000000001</t>
						<value>0.84038989745255432</value>
					</ControlLinearNode>
					<ControlLinearNode>
						<t>0.26400000000000001</t>
						<value>0.97347362499339196</value>
					</ControlLinearNode>
					<ControlLinearNode>
						<t>0.26800000000000002</t>
						<value>0.9999921503009146</value>
					</ControlLinearNode>
					<ControlLinearNode>
						<t>0.27200000000000002</t>
						<value>0.9999951163041092</value>
					</ControlLinearNode>
					<ControlLinearNode>
						<t>0.27600000000000002</t>
						<value>0.99999671516738931</value>
					</ControlLinearNode>
					<ControlLinearNode>
						<t>0.28000000000000003</t>
						<value>0.9999956797333901</value>
					</ControlLinearNode>
					<ControlLinearNode>
						<t>0.28399999999999997</t>
						<value>0.99999405868116287</value>
					</ControlLinearNode>
					<ControlLinearNode>
						<t>0.28799999999999998</t>
						<value>0.99999250739232259</value>
					</ControlLinearNode>
					<ControlLinearNode>
						<t>0.29199999999999998</t>
						<value>0.99999042130463478</value>
					</ControlLinearNode>
					<ControlLinearNode>
						<t>0.29599999999999999</t>
						<value>0.99998736282065714</value>
					</ControlLinearNode>
					<ControlLinearNode>
						<t>0.29999999999999999</t>
						<value>0.99998630904101604</value>
					</ControlLinearNode>
					<ControlLinearNode>
						<t>0.30399999999999999</t>
						<value>0.99998915784702291</value>
					</ControlLinearNode>
					<ControlLinearNode>
						<t>0.308</t>
						<value>0.99999259141513197</value>
					</ControlLinearNode>
					<ControlLinearNode>
						<t>0.312</t>
						<value>0.99999413744636279</value>
					</ControlLinearNode>
					<ControlLinearNode>
						<t>0.316</t>
						<value>0.99999413481401001</value>
					</ControlLinearNode>
					<ControlLinearNode>
						<t>0.32000000000000001</t>
						<value>0.99999272681685392</value>
					</ControlLinearNode>
					<ControlLinearNode>
						<t>0.32400000000000001</t>
						<value>0.99998734924249022</value>
					</ControlLinearNode>
					<ControlLinearNode>
						<t>0.32800000000000001</t>
						<value>0.9999442841699504</value>
					</ControlLinearNode>
					<ControlLinearNode>
						<t>0.33200000000000002</t>
						<value>0.94395371803642114</value>
					</ControlLinearNode>
					<ControlLinearNode>
						<t>0.33600000000000002</t>
						<value>0.83372032482264735</value>
					</ControlLinearNode>
					<ControlLinearNode>
						<t>0.34000000000000002</t>
						<value>0.72147990718425992</value>
					</ControlLinearNode>
					<ControlLinearNode>
						<t>0.34399999999999997</t>
						<value>0.61532613260205105</value>
					</ControlLinearNode>
					<ControlLinearNode>
						<t>0.34799999999999998</t>
						<value>0.52461506813773551</value>
					</ControlLinearNode>
					<ControlLinearNode>
						<t>0.35199999999999998</t>
						<value>0.47757840239379967</value>
					</ControlLinearNode>
					<ControlLinearNode>
						<t>0.35599999999999998</t>
						<value>0.4753176735393066</value>
					</ControlLinearNode>
					<ControlLinearNode>
						<t>0.35999999999999999</t>
						<value>0.47850072937075605</value>
					</ControlLinearNode>
					<ControlLinearNode>
						<t>0.36399999999999999</t>
						<value>0.48409115504109729</value>
					</ControlLinearNode>
					<ControlLinearNode>
						<t>0.36799999999999999</t>
						<value>0.49129003992673292</value>
					</ControlLinearNode>
					<ControlLinearNode>
						<t>0.372</t>
						<value>0.51127554362393246</value>
					</ControlLinearNode>
					<ControlLinearNode>
						<t>0.376</t>
						<value>0.53431539708485054</value>
					</ControlLinearNode>
					<ControlLinearNode>
						<t>0.38</t>
						<value>0.54967132194369583</value>
					</ControlLinearNode>
					<ControlLinearNode>
						<t>0.38400000000000001</t>
						<value>0.56364601220225818</value>
					</ControlLinearNode>
					<ControlLinearNode>
						<t>0.38800000000000001</t>
						<value>0.57461240033575289</value>
					</ControlLinearNode>
					<ControlLinearNode>
						<t>0.39200000000000002</t>
						<value>0.57921244425762008</value>
					</ControlLinearNode>
					<ControlLinearNode>
						<t>0.39600000000000002</t>
						<value>0.59760656886817487</value>
					</ControlLinearNode>
					<ControlLinearNode>
						<t>0.40000000000000002</t>
						<value>0.59634860228471998</value>
					</ControlLinearNode>
					<ControlLinearNode>
						<t>0.40400000000000003</t>
						<value>0.55306003771475887</value>
					</ControlLinearNode>
					<ControlLinearNode>
						<t>0.40799999999999997</t>
						<value>0.51830506061044757</value>
					</ControlLinearNode>
					<ControlLinearNode>
						<t>0.41199999999999998</t>
						<value>0.4856130761525474</value>
					</ControlLinearNode>
					<ControlLinearNode>
						<t>0.41599999999999998</t>
						<value>0.45425316598958582</value>
					</ControlLinearNode>
					<ControlLinearNode>
						<t>0.41999999999999998</t>
						<value>0.42245209588948562</value>
					</ControlLinearNode>
					<ControlLinearNode>
						<t>0.42399999999999999</t>
						<value>0.39230369614348931</value>
					</ControlLinearNode>
					<ControlLinearNode>
						<t>0.42799999999999999</t>
						<value>0.36404395463769718</value>
					</ControlLinearNode>
					<ControlLinearNode>
						<t>0.432</t>
						<value>0.33660418804603426</value>
					</ControlLinearNode>
					<ControlLinearNode>
						<t>0.436</t>
						<value>0.31252056903319742</value>
					</ControlLinearNode>
					<ControlLinearNode>
						<t>0.44</t>
						<value>0.28973238466600953</value>
					</ControlLinearNode>
					<ControlLinearNode>
						<t>0.44400000000000001</t>
						<value>0.27752502676912955</value>
					</ControlLinearNode>
					<ControlLinearNode>
						<t>0.44800000000000001</t>
						<value>0.26652337099112305</value>
					</ControlLinearNode>
					<ControlLinearNode>
						<t>0.45200000000000001</t>
						<value>0.25807299198574024</value>
					</ControlLinearNode>
					<ControlLinearNode>
						<t>0.45600000000000002</t>
						<value>0.2513431870264734</value>
					</ControlLinearNode>
					<ControlLinearNode>
						<t>0.46000000000000002</t>
						<value>0.2441839859176182</value>
					</ControlLinearNode>
					<ControlLinearNode>
						<t>0.46400000000000002</t>
						<value>0.23993684304373658</value>
					</ControlLinearNode>
					<ControlLinearNode>
						<t>0.46800000000000003</t>
						<value>0.2369003379813254</value>
					</ControlLinearNode>
					<ControlLinearNode>
						<t>0.47199999999999998</t>
						<value>0.23404325123127287</value>
					</ControlLinearNode>
					<ControlLinearNode>
						<t>0.47599999999999998</t>
						<value>0.23316828554736066</value>
					</ControlLinearNode>
					<ControlLinearNode>
						<t>0.47999999999999998</t>
						<value>0.23315593628080178</value>
					</ControlLinearNode>
					<ControlLinearNode>
						<t>0.48399999999999999</t>
						<value>0.2342732807094709</value>
					</ControlLinearNode>
					<ControlLinearNode>
						<t>0.48799999999999999</t>
						<value>0.23559895844157513</value>
					</ControlLinearNode>
					<ControlLinearNode>
						<t>0.49199999999999999</t>
						<value>0.23747172543314884</value>
					</ControlLinearNode>
				</x_nodes>
				<min_nodes />
				<max_nodes />
				<kp>100</kp>
				<kv>20</kv>
			</ControlLinear>
			<ControlLinear name="ITM_r">
				<is_model_control>true</is_model_control>
				<extrapolate>true</extrapolate>
				<default_min>0.02</default_min>
				<default_max>1</default_max>
				<filter_on>false</filter_on>
				<use_steps>false</use_steps>
				<x_nodes>
					<ControlLinearNode>
						<t>0</t>
						<value>0.020102487950741099</value>
					</ControlLinearNode>
					<ControlLinearNode>
						<t>0.0040000000000000001</t>
						<value>0.020102411611291764</value>
					</ControlLinearNode>
					<ControlLinearNode>
						<t>0.0080000000000000002</t>
						<value>0.020101129299096753</value>
					</ControlLinearNode>
					<ControlLinearNode>
						<t>0.012</t>
						<value>0.020098442567957828</value>
					</ControlLinearNode>
					<ControlLinearNode>
						<t>0.016</t>
						<value>0.020095855364169732</value>
					</ControlLinearNode>
					<ControlLinearNode>
						<t>0.02</t>
						<value>0.020088544252389148</value>
					</ControlLinearNode>
					<ControlLinearNode>
						<t>0.024</t>
						<value>0.020203587292722452</value>
					</ControlLinearNode>
					<ControlLinearNode>
						<t>0.028000000000000001</t>
						<value>0.020174466983971233</value>
					</ControlLinearNode>
					<ControlLinearNode>
						<t>0.032000000000000001</t>
						<value>0.020174641258839793</value>
					</ControlLinearNode>
					<ControlLinearNode>
						<t>0.035999999999999997</t>
						<value>0.020081958588991696</value>
					</ControlLinearNode>
					<ControlLinearNode>
						<t>0.040000000000000001</t>
						<value>0.020080504119893951</value>
					</ControlLinearNode>
					<ControlLinearNode>
						<t>0.043999999999999997</t>
						<value>0.020078471948905413</value>
					</ControlLinearNode>
					<ControlLinearNode>
						<t>0.048000000000000001</t>
						<value>0.020076546355666879</value>
					</ControlLinearNode>
					<ControlLinearNode>
						<t>0.051999999999999998</t>
						<value>0.02007487687602931</value>
					</ControlLinearNode>
					<ControlLinearNode>
						<t>0.056000000000000001</t>
						<value>0.020072632398904944</value>
					</ControlLinearNode>
					<ControlLinearNode>
						<t>0.059999999999999998</t>
						<value>0.020069836701179733</value>
					</ControlLinearNode>
					<ControlLinearNode>
						<t>0.064000000000000001</t>
						<value>0.020069587667036169</value>
					</ControlLinearNode>
					<ControlLinearNode>
						<t>0.068000000000000005</t>
						<value>0.020100702865705998</value>
					</ControlLinearNode>
					<ControlLinearNode>
						<t>0.071999999999999995</t>
						<value>0.020104939241681673</value>
					</ControlLinearNode>
					<ControlLinearNode>
						<t>0.075999999999999998</t>
						<value>0.020081365554038052</value>
					</ControlLinearNode>
					<ControlLinearNode>
						<t>0.080000000000000002</t>
						<value>0.020138463331167852</value>
					</ControlLinearNode>
					<ControlLinearNode>
						<t>0.084000000000000005</t>
						<value>0.020081260757448548</value>
					</ControlLinearNode>
					<ControlLinearNode>
						<t>0.087999999999999995</t>
						<value>0.020087323067943016</value>
					</ControlLinearNode>
					<ControlLinearNode>
						<t>0.091999999999999998</t>
						<value>0.020112884717892587</value>
					</ControlLinearNode>
					<ControlLinearNode>
						<t>0.096000000000000002</t>
						<value>0.02011056146755727</value>
					</ControlLinearNode>
					<ControlLinearNode>
						<t>0.10000000000000001</t>
						<value>0.020148964464442084</value>
					</ControlLinearNode>
					<ControlLinearNode>
						<t>0.104</t>
						<value>0.020189592105093478</value>
					</ControlLinearNode>
					<ControlLinearNode>
						<t>0.108</t>
						<value>0.020087332408717788</value>
					</ControlLinearNode>
					<ControlLinearNode>
						<t>0.112</t>
						<value>0.020127650863872592</value>
					</ControlLinearNode>
					<ControlLinearNode>
						<t>0.11600000000000001</t>
						<value>0.020085363382409321</value>
					</ControlLinearNode>
					<ControlLinearNode>
						<t>0.12</t>
						<value>0.020084279647239651</value>
					</ControlLinearNode>
					<ControlLinearNode>
						<t>0.124</t>
						<value>0.020082664261154175</value>
					</ControlLinearNode>
					<ControlLinearNode>
						<t>0.128</t>
						<value>0.020079612796142475</value>
					</ControlLinearNode>
					<ControlLinearNode>
						<t>0.13200000000000001</t>
						<value>0.020077198424741111</value>
					</ControlLinearNode>
					<ControlLinearNode>
						<t>0.13600000000000001</t>
						<value>0.020066355818013967</value>
					</ControlLinearNode>
					<ControlLinearNode>
						<t>0.14000000000000001</t>
						<value>0.020053512987787684</value>
					</ControlLinearNode>
					<ControlLinearNode>
						<t>0.14399999999999999</t>
						<value>0.020047118385121687</value>
					</ControlLinearNode>
					<ControlLinearNode>
						<t>0.14799999999999999</t>
						<value>0.020042152035471612</value>
					</ControlLinearNode>
					<ControlLinearNode>
						<t>0.152</t>
						<value>0.020035817297358718</value>
					</ControlLinearNode>
					<ControlLinearNode>
						<t>0.156</t>
						<value>0.020030914654756468</value>
					</ControlLinearNode>
					<ControlLinearNode>
						<t>0.16</t>
						<value>0.020021251624474715</value>
					</ControlLinearNode>
					<ControlLinearNode>
						<t>0.16400000000000001</t>
						<value>0.020021898491621094</value>
					</ControlLinearNode>
					<ControlLinearNode>
						<t>0.16800000000000001</t>
						<value>0.020021809702923138</value>
					</ControlLinearNode>
					<ControlLinearNode>
						<t>0.17199999999999999</t>
						<value>0.020022407294219811</value>
					</ControlLinearNode>
					<ControlLinearNode>
						<t>0.17599999999999999</t>
						<value>0.020023183120519546</value>
					</ControlLinearNode>
					<ControlLinearNode>
						<t>0.17999999999999999</t>
						<value>0.020023513249238865</value>
					</ControlLinearNode>
					<ControlLinearNode>
						<t>0.184</t>
						<value>0.020024007785547613</value>
					</ControlLinearNode>
					<ControlLinearNode>
						<t>0.188</t>
						<value>0.020025130294149394</value>
					</ControlLinearNode>
					<ControlLinearNode>
						<t>0.192</t>
						<value>0.020026763647465019</value>
					</ControlLinearNode>
					<ControlLinearNode>
						<t>0.19600000000000001</t>
						<value>0.020027603479704368</value>
					</ControlLinearNode>
					<ControlLinearNode>
						<t>0.20000000000000001</t>
						<value>0.020029679520071113</value>
					</ControlLinearNode>
					<ControlLinearNode>
						<t>0.20399999999999999</t>
						<value>0.020032729473868194</value>
					</ControlLinearNode>
					<ControlLinearNode>
						<t>0.20799999999999999</t>
						<value>0.02003630981757315</value>
					</ControlLinearNode>
					<ControlLinearNode>
						<t>0.21199999999999999</t>
						<value>0.0200394277984495</value>
					</ControlLinearNode>
					<ControlLinearNode>
						<t>0.216</t>
						<value>0.020043264707563461</value>
					</ControlLinearNode>
					<ControlLinearNode>
						<t>0.22</t>
						<value>0.020048477202677786</value>
					</ControlLinearNode>
					<ControlLinearNode>
						<t>0.224</t>
						<value>0.020061035722556179</value>
					</ControlLinearNode>
					<ControlLinearNode>
						<t>0.22800000000000001</t>
						<value>0.020149710924445473</value>
					</ControlLinearNode>
					<ControlLinearNode>
						<t>0.23200000000000001</t>
						<value>0.020198818181740998</value>
					</ControlLinearNode>
					<ControlLinearNode>
						<t>0.23599999999999999</t>
						<value>0.020686350422456964</value>
					</ControlLinearNode>
					<ControlLinearNode>
						<t>0.23999999999999999</t>
						<value>0.022393339934389172</value>
					</ControlLinearNode>
					<ControlLinearNode>
						<t>0.24399999999999999</t>
						<value>0.022098662041241734</value>
					</ControlLinearNode>
					<ControlLinearNode>
						<t>0.248</t>
						<value>0.026968562739555245</value>
					</ControlLinearNode>
					<ControlLinearNode>
						<t>0.252</t>
						<value>0.030963906192424364</value>
					</ControlLinearNode>
					<ControlLinearNode>
						<t>0.25600000000000001</t>
						<value>0.03611152979394764</value>
					</ControlLinearNode>
					<ControlLinearNode>
						<t>0.26000000000000001</t>
						<value>0.042206866247766137</value>
					</ControlLinearNode>
					<ControlLinearNode>
						<t>0.26400000000000001</t>
						<value>0.049423153401740735</value>
					</ControlLinearNode>
					<ControlLinearNode>
						<t>0.26800000000000002</t>
						<value>0.077885487063741238</value>
					</ControlLinearNode>
					<ControlLinearNode>
						<t>0.27200000000000002</t>
						<value>0.10055922491025197</value>
					</ControlLinearNode>
					<ControlLinearNode>
						<t>0.27600000000000002</t>
						<value>0.11403504952170861</value>
					</ControlLinearNode>
					<ControlLinearNode>
						<t>0.28000000000000003</t>
						<value>0.10016375555963408</value>
					</ControlLinearNode>
					<ControlLinearNode>
						<t>0.28399999999999997</t>
						<value>0.089484007941347837</value>
					</ControlLinearNode>
					<ControlLinearNode>
						<t>0.28799999999999998</t>
						<value>0.08519795155174964</value>
					</ControlLinearNode>
					<ControlLinearNode>
						<t>0.29199999999999998</t>
						<value>0.081864993674972283</value>
					</ControlLinearNode>
					<ControlLinearNode>
						<t>0.29599999999999999</t>
						<value>0.077725833462751526</value>
					</ControlLinearNode>
					<ControlLinearNode>
						<t>0.29999999999999999</t>
						<value>0.077209677382798075</value>
					</ControlLinearNode>
					<ControlLinearNode>
						<t>0.30399999999999999</t>
						<value>0.082392001727340888</value>
					</ControlLinearNode>
					<ControlLinearNode>
						<t>0.308</t>
						<value>0.095286280496863718</value>
					</ControlLinearNode>
					<ControlLinearNode>
						<t>0.312</t>
						<value>0.10676284490099691</value>
					</ControlLinearNode>
					<ControlLinearNode>
						<t>0.316</t>
						<value>0.10879561580047725</value>
					</ControlLinearNode>
					<ControlLinearNode>
						<t>0.32000000000000001</t>
						<value>0.10140248855046488</value>
					</ControlLinearNode>
					<ControlLinearNode>
						<t>0.32400000000000001</t>
						<value>0.086055924191570099</value>
					</ControlLinearNode>
					<ControlLinearNode>
						<t>0.32800000000000001</t>
						<value>0.069360710409538187</value>
					</ControlLinearNode>
					<ControlLinearNode>
						<t>0.33200000000000002</t>
						<value>0.06127004893061995</value>
					</ControlLinearNode>
					<ControlLinearNode>
						<t>0.33600000000000002</t>
						<value>0.054708744825575334</value>
					</ControlLinearNode>
					<ControlLinearNode>
						<t>0.34000000000000002</t>
						<value>0.047825719240994644</value>
					</ControlLinearNode>
					<ControlLinearNode>
						<t>0.34399999999999997</t>
						<value>0.041738456697129375</value>
					</ControlLinearNode>
					<ControlLinearNode>
						<t>0.34799999999999998</t>
						<value>0.036542305004098996</value>
					</ControlLinearNode>
					<ControlLinearNode>
						<t>0.35199999999999998</t>
						<value>0.03279960494104539</value>
					</ControlLinearNode>
					<ControlLinearNode>
						<t>0.35599999999999998</t>
						<value>0.032137394184294302</value>
					</ControlLinearNode>
					<ControlLinearNode>
						<t>0.35999999999999999</t>
						<value>0.031908838484761615</value>
					</ControlLinearNode>
					<ControlLinearNode>
						<t>0.36399999999999999</t>
						<value>0.034048618925943269</value>
					</ControlLinearNode>
					<ControlLinearNode>
						<t>0.36799999999999999</t>
						<value>0.033432263483183441</value>
					</ControlLinearNode>
					<ControlLinearNode>
						<t>0.372</t>
						<value>0.033481914564682566</value>
					</ControlLinearNode>
					<ControlLinearNode>
						<t>0.376</t>
						<value>0.033807824050010232</value>
					</ControlLinearNode>
					<ControlLinearNode>
						<t>0.38</t>
						<value>0.033627346332724871</value>
					</ControlLinearNode>
					<ControlLinearNode>
						<t>0.38400000000000001</t>
						<value>0.033081853178421813</value>
					</ControlLinearNode>
					<ControlLinearNode>
						<t>0.38800000000000001</t>
						<value>0.033603390323456092</value>
					</ControlLinearNode>
					<ControlLinearNode>
						<t>0.39200000000000002</t>
						<value>0.033170622041073343</value>
					</ControlLinearNode>
					<ControlLinearNode>
						<t>0.39600000000000002</t>
						<value>0.034014834780583911</value>
					</ControlLinearNode>
					<ControlLinearNode>
						<t>0.40000000000000002</t>
						<value>0.0317381447388599</value>
					</ControlLinearNode>
					<ControlLinearNode>
						<t>0.40400000000000003</t>
						<value>0.031396040407479134</value>
					</ControlLinearNode>
					<ControlLinearNode>
						<t>0.40799999999999997</t>
						<value>0.026865720724827832</value>
					</ControlLinearNode>
					<ControlLinearNode>
						<t>0.41199999999999998</t>
						<value>0.025470437369800397</value>
					</ControlLinearNode>
					<ControlLinearNode>
						<t>0.41599999999999998</t>
						<value>0.026091444999096387</value>
					</ControlLinearNode>
					<ControlLinearNode>
						<t>0.41999999999999998</t>
						<value>0.025302266716352703</value>
					</ControlLinearNode>
					<ControlLinearNode>
						<t>0.42399999999999999</t>
						<value>0.023295737068144525</value>
					</ControlLinearNode>
					<ControlLinearNode>
						<t>0.42799999999999999</t>
						<value>0.022393779333944486</value>
					</ControlLinearNode>
					<ControlLinearNode>
						<t>0.432</t>
						<value>0.022463888286725575</value>
					</ControlLinearNode>
					<ControlLinearNode>
						<t>0.436</t>
						<value>0.021997854454853444</value>
					</ControlLinearNode>
					<ControlLinearNode>
						<t>0.44</t>
						<value>0.020473441241443902</value>
					</ControlLinearNode>
					<ControlLinearNode>
						<t>0.44400000000000001</t>
						<value>0.02039462000667306</value>
					</ControlLinearNode>
					<ControlLinearNode>
						<t>0.44800000000000001</t>
						<value>0.020357496370470039</value>
					</ControlLinearNode>
					<ControlLinearNode>
						<t>0.45200000000000001</t>
						<value>0.021763684257620871</value>
					</ControlLinearNode>
					<ControlLinearNode>
						<t>0.45600000000000002</t>
						<value>0.020342767053662249</value>
					</ControlLinearNode>
					<ControlLinearNode>
						<t>0.46000000000000002</t>
						<value>0.021209906749042964</value>
					</ControlLinearNode>
					<ControlLinearNode>
						<t>0.46400000000000002</t>
						<value>0.02033101819265724</value>
					</ControlLinearNode>
					<ControlLinearNode>
						<t>0.46800000000000003</t>
						<value>0.020330021698327254</value>
					</ControlLinearNode>
					<ControlLinearNode>
						<t>0.47199999999999998</t>
						<value>0.020382725037473265</value>
					</ControlLinearNode>
					<ControlLinearNode>
						<t>0.47599999999999998</t>
						<value>0.021154917452457893</value>
					</ControlLinearNode>
					<ControlLinearNode>
						<t>0.47999999999999998</t>
						<value>0.021366261736597721</value>
					</ControlLinearNode>
					<ControlLinearNode>
						<t>0.48399999999999999</t>
						<value>0.021336726119644368</value>
					</ControlLinearNode>
					<ControlLinearNode>
						<t>0.48799999999999999</t>
						<value>0.02126120675490175</value>
					</ControlLinearNode>
					<ControlLinearNode>
						<t>0.49199999999999999</t>
						<value>0.021191837349255165</value>
					</ControlLinearNode>
				</x_nodes>
				<min_nodes />
				<max_nodes />
				<kp>100</kp>
				<kv>20</kv>
			</ControlLinear>
			<ControlLinear name="ITCaa_r">
				<is_model_control>true</is_model_control>
				<extrapolate>true</extrapolate>
				<default_min>0.02</default_min>
				<default_max>1</default_max>
				<filter_on>false</filter_on>
				<use_steps>false</use_steps>
				<x_nodes>
					<ControlLinearNode>
						<t>0</t>
						<value>0.020018645934911889</value>
					</ControlLinearNode>
					<ControlLinearNode>
						<t>0.0040000000000000001</t>
						<value>0.020018000516093946</value>
					</ControlLinearNode>
					<ControlLinearNode>
						<t>0.0080000000000000002</t>
						<value>0.020017291214285166</value>
					</ControlLinearNode>
					<ControlLinearNode>
						<t>0.012</t>
						<value>0.020016538548412479</value>
					</ControlLinearNode>
					<ControlLinearNode>
						<t>0.016</t>
						<value>0.020015750016013165</value>
					</ControlLinearNode>
					<ControlLinearNode>
						<t>0.02</t>
						<value>0.020014939351898787</value>
					</ControlLinearNode>
					<ControlLinearNode>
						<t>0.024</t>
						<value>0.020014311910988097</value>
					</ControlLinearNode>
					<ControlLinearNode>
						<t>0.028000000000000001</t>
						<value>0.020013489183239402</value>
					</ControlLinearNode>
					<ControlLinearNode>
						<t>0.032000000000000001</t>
						<value>0.020012856458436267</value>
					</ControlLinearNode>
					<ControlLinearNode>
						<t>0.035999999999999997</t>
						<value>0.020011891332213594</value>
					</ControlLinearNode>
					<ControlLinearNode>
						<t>0.040000000000000001</t>
						<value>0.020011170896873057</value>
					</ControlLinearNode>
					<ControlLinearNode>
						<t>0.043999999999999997</t>
						<value>0.02001049501399391</value>
					</ControlLinearNode>
					<ControlLinearNode>
						<t>0.048000000000000001</t>
						<value>0.02000983190252428</value>
					</ControlLinearNode>
					<ControlLinearNode>
						<t>0.051999999999999998</t>
						<value>0.020009233445399822</value>
					</ControlLinearNode>
					<ControlLinearNode>
						<t>0.056000000000000001</t>
						<value>0.020008591381675048</value>
					</ControlLinearNode>
					<ControlLinearNode>
						<t>0.059999999999999998</t>
						<value>0.020007960970422827</value>
					</ControlLinearNode>
					<ControlLinearNode>
						<t>0.064000000000000001</t>
						<value>0.020007855700871251</value>
					</ControlLinearNode>
					<ControlLinearNode>
						<t>0.068000000000000005</t>
						<value>0.020008447473755218</value>
					</ControlLinearNode>
					<ControlLinearNode>
						<t>0.071999999999999995</t>
						<value>0.020008734512095994</value>
					</ControlLinearNode>
					<ControlLinearNode>
						<t>0.075999999999999998</t>
						<value>0.020009013060885282</value>
					</ControlLinearNode>
					<ControlLinearNode>
						<t>0.080000000000000002</t>
						<value>0.020009298636670451</value>
					</ControlLinearNode>
					<ControlLinearNode>
						<t>0.084000000000000005</t>
						<value>0.02000958326955328</value>
					</ControlLinearNode>
					<ControlLinearNode>
						<t>0.087999999999999995</t>
						<value>0.020009879758185006</value>
					</ControlLinearNode>
					<ControlLinearNode>
						<t>0.091999999999999998</t>
						<value>0.020010175286371185</value>
					</ControlLinearNode>
					<ControlLinearNode>
						<t>0.096000000000000002</t>
						<value>0.020010469895026115</value>
					</ControlLinearNode>
					<ControlLinearNode>
						<t>0.10000000000000001</t>
						<value>0.020010841887985593</value>
					</ControlLinearNode>
					<ControlLinearNode>
						<t>0.104</t>
						<value>0.020011266049653836</value>
					</ControlLinearNode>
					<ControlLinearNode>
						<t>0.108</t>
						<value>0.020011419356234451</value>
					</ControlLinearNode>
					<ControlLinearNode>
						<t>0.112</t>
						<value>0.020011553054037262</value>
					</ControlLinearNode>
					<ControlLinearNode>
						<t>0.11600000000000001</t>
						<value>0.020011249282207693</value>
					</ControlLinearNode>
					<ControlLinearNode>
						<t>0.12</t>
						<value>0.020011070160251488</value>
					</ControlLinearNode>
					<ControlLinearNode>
						<t>0.124</t>
						<value>0.020010982950629082</value>
					</ControlLinearNode>
					<ControlLinearNode>
						<t>0.128</t>
						<value>0.020010812992320666</value>
					</ControlLinearNode>
					<ControlLinearNode>
						<t>0.13200000000000001</t>
						<value>0.020010672791771461</value>
					</ControlLinearNode>
					<ControlLinearNode>
						<t>0.13600000000000001</t>
						<value>0.020008712395445091</value>
					</ControlLinearNode>
					<ControlLinearNode>
						<t>0.14000000000000001</t>
						<value>0.02000654055818429</value>
					</ControlLinearNode>
					<ControlLinearNode>
						<t>0.14399999999999999</t>
						<value>0.02000572781815247</value>
					</ControlLinearNode>
					<ControlLinearNode>
						<t>0.14799999999999999</t>
						<value>0.02000511631426256</value>
					</ControlLinearNode>
					<ControlLinearNode>
						<t>0.152</t>
						<value>0.020004288428991084</value>
					</ControlLinearNode>
					<ControlLinearNode>
						<t>0.156</t>
						<value>0.020003607899883587</value>
					</ControlLinearNode>
					<ControlLinearNode>
						<t>0.16</t>
						<value>0.020001634155386343</value>
					</ControlLinearNode>
					<ControlLinearNode>
						<t>0.16400000000000001</t>
						<value>0.020001477104900529</value>
					</ControlLinearNode>
					<ControlLinearNode>
						<t>0.16800000000000001</t>
						<value>0.020001399970597654</value>
					</ControlLinearNode>
					<ControlLinearNode>
						<t>0.17199999999999999</t>
						<value>0.020001531583447849</value>
					</ControlLinearNode>
					<ControlLinearNode>
						<t>0.17599999999999999</t>
						<value>0.020001704767033633</value>
					</ControlLinearNode>
					<ControlLinearNode>
						<t>0.17999999999999999</t>
						<value>0.020001916136607286</value>
					</ControlLinearNode>
					<ControlLinearNode>
						<t>0.184</t>
						<value>0.020002259242695154</value>
					</ControlLinearNode>
					<ControlLinearNode>
						<t>0.188</t>
						<value>0.020002997192783582</value>
					</ControlLinearNode>
					<ControlLinearNode>
						<t>0.192</t>
						<value>0.020004517049463211</value>
					</ControlLinearNode>
					<ControlLinearNode>
						<t>0.19600000000000001</t>
						<value>0.020006291057131621</value>
					</ControlLinearNode>
					<ControlLinearNode>
						<t>0.20000000000000001</t>
						<value>0.020011652589467292</value>
					</ControlLinearNode>
					<ControlLinearNode>
						<t>0.20399999999999999</t>
						<value>0.020027412792681568</value>
					</ControlLinearNode>
					<ControlLinearNode>
						<t>0.20799999999999999</t>
						<value>0.048503895690845816</value>
					</ControlLinearNode>
					<ControlLinearNode>
						<t>0.21199999999999999</t>
						<value>0.15960112297678333</value>
					</ControlLinearNode>
					<ControlLinearNode>
						<t>0.216</t>
						<value>0.26989237590624648</value>
					</ControlLinearNode>
					<ControlLinearNode>
						<t>0.22</t>
						<value>0.38464705983120839</value>
					</ControlLinearNode>
					<ControlLinearNode>
						<t>0.224</t>
						<value>0.58165531902658496</value>
					</ControlLinearNode>
					<ControlLinearNode>
						<t>0.22800000000000001</t>
						<value>0.7835281660002319</value>
					</ControlLinearNode>
					<ControlLinearNode>
						<t>0.23200000000000001</t>
						<value>0.9871294242282993</value>
					</ControlLinearNode>
					<ControlLinearNode>
						<t>0.23599999999999999</t>
						<value>0.99997382269022117</value>
					</ControlLinearNode>
					<ControlLinearNode>
						<t>0.23999999999999999</t>
						<value>0.99998764000673646</value>
					</ControlLinearNode>
					<ControlLinearNode>
						<t>0.24399999999999999</t>
						<value>0.99999475958930861</value>
					</ControlLinearNode>
					<ControlLinearNode>
						<t>0.248</t>
						<value>0.99999566253356975</value>
					</ControlLinearNode>
					<ControlLinearNode>
						<t>0.252</t>
						<value>0.99999631552290391</value>
					</ControlLinearNode>
					<ControlLinearNode>
						<t>0.25600000000000001</t>
						<value>0.99999678740188647</value>
					</ControlLinearNode>
					<ControlLinearNode>
						<t>0.26000000000000001</t>
						<value>0.99999717530328469</value>
					</ControlLinearNode>
					<ControlLinearNode>
						<t>0.26400000000000001</t>
						<value>0.9999974897266195</value>
					</ControlLinearNode>
					<ControlLinearNode>
						<t>0.26800000000000002</t>
						<value>0.99999789083842072</value>
					</ControlLinearNode>
					<ControlLinearNode>
						<t>0.27200000000000002</t>
						<value>0.99999800328412181</value>
					</ControlLinearNode>
					<ControlLinearNode>
						<t>0.27600000000000002</t>
						<value>0.99999755931719525</value>
					</ControlLinearNode>
					<ControlLinearNode>
						<t>0.28000000000000003</t>
						<value>0.99999656881280208</value>
					</ControlLinearNode>
					<ControlLinearNode>
						<t>0.28399999999999997</t>
						<value>0.99999543206735864</value>
					</ControlLinearNode>
					<ControlLinearNode>
						<t>0.28799999999999998</t>
						<value>0.99999467855057211</value>
					</ControlLinearNode>
					<ControlLinearNode>
						<t>0.29199999999999998</t>
						<value>0.99999402832956508</value>
					</ControlLinearNode>
					<ControlLinearNode>
						<t>0.29599999999999999</t>
						<value>0.99999267329326336</value>
					</ControlLinearNode>
					<ControlLinearNode>
						<t>0.29999999999999999</t>
						<value>0.99999063123458853</value>
					</ControlLinearNode>
					<ControlLinearNode>
						<t>0.30399999999999999</t>
						<value>0.99998803490073174</value>
					</ControlLinearNode>
					<ControlLinearNode>
						<t>0.308</t>
						<value>0.99999074602335924</value>
					</ControlLinearNode>
					<ControlLinearNode>
						<t>0.312</t>
						<value>0.99999231892275797</value>
					</ControlLinearNode>
					<ControlLinearNode>
						<t>0.316</t>
						<value>0.99999216244580647</value>
					</ControlLinearNode>
					<ControlLinearNode>
						<t>0.32000000000000001</t>
						<value>0.99998987376092341</value>
					</ControlLinearNode>
					<ControlLinearNode>
						<t>0.32400000000000001</t>
						<value>0.99997808478416217</value>
					</ControlLinearNode>
					<ControlLinearNode>
						<t>0.32800000000000001</t>
						<value>0.95332516513887189</value>
					</ControlLinearNode>
					<ControlLinearNode>
						<t>0.33200000000000002</t>
						<value>0.83782445156599217</value>
					</ControlLinearNode>
					<ControlLinearNode>
						<t>0.33600000000000002</t>
						<value>0.74494970313718434</value>
					</ControlLinearNode>
					<ControlLinearNode>
						<t>0.34000000000000002</t>
						<value>0.64819629561412317</value>
					</ControlLinearNode>
					<ControlLinearNode>
						<t>0.34399999999999997</t>
						<value>0.55636245783219451</value>
					</ControlLinearNode>
					<ControlLinearNode>
						<t>0.34799999999999998</t>
						<value>0.46749595121711146</value>
					</ControlLinearNode>
					<ControlLinearNode>
						<t>0.35199999999999998</t>
						<value>0.41457093569637449</value>
					</ControlLinearNode>
					<ControlLinearNode>
						<t>0.35599999999999998</t>
						<value>0.3930709230087483</value>
					</ControlLinearNode>
					<ControlLinearNode>
						<t>0.35999999999999999</t>
						<value>0.37542905074000865</value>
					</ControlLinearNode>
					<ControlLinearNode>
						<t>0.36399999999999999</t>
						<value>0.35952264622250685</value>
					</ControlLinearNode>
					<ControlLinearNode>
						<t>0.36799999999999999</t>
						<value>0.34505424506566668</value>
					</ControlLinearNode>
					<ControlLinearNode>
						<t>0.372</t>
						<value>0.34032375237028889</value>
					</ControlLinearNode>
					<ControlLinearNode>
						<t>0.376</t>
						<value>0.33663018911476073</value>
					</ControlLinearNode>
					<ControlLinearNode>
						<t>0.38</t>
						<value>0.32659800366320069</value>
					</ControlLinearNode>
					<ControlLinearNode>
						<t>0.38400000000000001</t>
						<value>0.31580133568656504</value>
					</ControlLinearNode>
					<ControlLinearNode>
						<t>0.38800000000000001</t>
						<value>0.30325824019715492</value>
					</ControlLinearNode>
					<ControlLinearNode>
						<t>0.39200000000000002</t>
						<value>0.28728100157009501</value>
					</ControlLinearNode>
					<ControlLinearNode>
						<t>0.39600000000000002</t>
						<value>0.26508233113901158</value>
					</ControlLinearNode>
					<ControlLinearNode>
						<t>0.40000000000000002</t>
						<value>0.24453963554516517</value>
					</ControlLinearNode>
					<ControlLinearNode>
						<t>0.40400000000000003</t>
						<value>0.22498742242027012</value>
					</ControlLinearNode>
					<ControlLinearNode>
						<t>0.40799999999999997</t>
						<value>0.19838361041161656</value>
					</ControlLinearNode>
					<ControlLinearNode>
						<t>0.41199999999999998</t>
						<value>0.17155544078714741</value>
					</ControlLinearNode>
					<ControlLinearNode>
						<t>0.41599999999999998</t>
						<value>0.14715947316400468</value>
					</ControlLinearNode>
					<ControlLinearNode>
						<t>0.41999999999999998</t>
						<value>0.12459305095527108</value>
					</ControlLinearNode>
					<ControlLinearNode>
						<t>0.42399999999999999</t>
						<value>0.10479900178110958</value>
					</ControlLinearNode>
					<ControlLinearNode>
						<t>0.42799999999999999</t>
						<value>0.087754928449985864</value>
					</ControlLinearNode>
					<ControlLinearNode>
						<t>0.432</t>
						<value>0.07316270609047279</value>
					</ControlLinearNode>
					<ControlLinearNode>
						<t>0.436</t>
						<value>0.061692995096068008</value>
					</ControlLinearNode>
					<ControlLinearNode>
						<t>0.44</t>
						<value>0.052620713243400001</value>
					</ControlLinearNode>
					<ControlLinearNode>
						<t>0.44400000000000001</t>
						<value>0.04744044856177411</value>
					</ControlLinearNode>
					<ControlLinearNode>
						<t>0.44800000000000001</t>
						<value>0.044293826937503222</value>
					</ControlLinearNode>
					<ControlLinearNode>
						<t>0.45200000000000001</t>
						<value>0.043483632958959725</value>
					</ControlLinearNode>
					<ControlLinearNode>
						<t>0.45600000000000002</t>
						<value>0.043904944004260774</value>
					</ControlLinearNode>
					<ControlLinearNode>
						<t>0.46000000000000002</t>
						<value>0.045721955859545575</value>
					</ControlLinearNode>
					<ControlLinearNode>
						<t>0.46400000000000002</t>
						<value>0.048832943288437271</value>
					</ControlLinearNode>
					<ControlLinearNode>
						<t>0.46800000000000003</t>
						<value>0.052912807549919012</value>
					</ControlLinearNode>
					<ControlLinearNode>
						<t>0.47199999999999998</t>
						<value>0.057399878828002654</value>
					</ControlLinearNode>
					<ControlLinearNode>
						<t>0.47599999999999998</t>
						<value>0.062194229628968332</value>
					</ControlLinearNode>
					<ControlLinearNode>
						<t>0.47999999999999998</t>
						<value>0.06673442940054139</value>
					</ControlLinearNode>
					<ControlLinearNode>
						<t>0.48399999999999999</t>
						<value>0.070683406808643101</value>
					</ControlLinearNode>
					<ControlLinearNode>
						<t>0.48799999999999999</t>
						<value>0.073684044195030149</value>
					</ControlLinearNode>
					<ControlLinearNode>
						<t>0.49199999999999999</t>
						<value>0.075652659042257778</value>
					</ControlLinearNode>
				</x_nodes>
				<min_nodes />
				<max_nodes />
				<kp>100</kp>
				<kv>20</kv>
			</ControlLinear>
			<ControlLinear name="ITCap_r">
				<is_model_control>true</is_model_control>
				<extrapolate>true</extrapolate>
				<default_min>0.02</default_min>
				<default_max>1</default_max>
				<filter_on>false</filter_on>
				<use_steps>false</use_steps>
				<x_nodes>
					<ControlLinearNode>
						<t>0</t>
						<value>0.053538998311529806</value>
					</ControlLinearNode>
					<ControlLinearNode>
						<t>0.0040000000000000001</t>
						<value>0.051615321595345071</value>
					</ControlLinearNode>
					<ControlLinearNode>
						<t>0.0080000000000000002</t>
						<value>0.050384419671445559</value>
					</ControlLinearNode>
					<ControlLinearNode>
						<t>0.012</t>
						<value>0.04983034870035425</value>
					</ControlLinearNode>
					<ControlLinearNode>
						<t>0.016</t>
						<value>0.049642746095434287</value>
					</ControlLinearNode>
					<ControlLinearNode>
						<t>0.02</t>
						<value>0.050854599174510268</value>
					</ControlLinearNode>
					<ControlLinearNode>
						<t>0.024</t>
						<value>0.046214144536796876</value>
					</ControlLinearNode>
					<ControlLinearNode>
						<t>0.028000000000000001</t>
						<value>0.040825771578637919</value>
					</ControlLinearNode>
					<ControlLinearNode>
						<t>0.032000000000000001</t>
						<value>0.035200021493299281</value>
					</ControlLinearNode>
					<ControlLinearNode>
						<t>0.035999999999999997</t>
						<value>0.027463528224959337</value>
					</ControlLinearNode>
					<ControlLinearNode>
						<t>0.040000000000000001</t>
						<value>0.022985633993208323</value>
					</ControlLinearNode>
					<ControlLinearNode>
						<t>0.043999999999999997</t>
						<value>0.020832483019352529</value>
					</ControlLinearNode>
					<ControlLinearNode>
						<t>0.048000000000000001</t>
						<value>0.020238088138682164</value>
					</ControlLinearNode>
					<ControlLinearNode>
						<t>0.051999999999999998</t>
						<value>0.020123484055259801</value>
					</ControlLinearNode>
					<ControlLinearNode>
						<t>0.056000000000000001</t>
						<value>0.02008041011555714</value>
					</ControlLinearNode>
					<ControlLinearNode>
						<t>0.059999999999999998</t>
						<value>0.020068032966064284</value>
					</ControlLinearNode>
					<ControlLinearNode>
						<t>0.064000000000000001</t>
						<value>0.020061170360567392</value>
					</ControlLinearNode>
					<ControlLinearNode>
						<t>0.068000000000000005</t>
						<value>0.020080263999160037</value>
					</ControlLinearNode>
					<ControlLinearNode>
						<t>0.071999999999999995</t>
						<value>0.020085665902709174</value>
					</ControlLinearNode>
					<ControlLinearNode>
						<t>0.075999999999999998</t>
						<value>0.02006935992194021</value>
					</ControlLinearNode>
					<ControlLinearNode>
						<t>0.080000000000000002</t>
						<value>0.020117641466108789</value>
					</ControlLinearNode>
					<ControlLinearNode>
						<t>0.084000000000000005</t>
						<value>0.020071362968877585</value>
					</ControlLinearNode>
					<ControlLinearNode>
						<t>0.087999999999999995</t>
						<value>0.020082904245135348</value>
					</ControlLinearNode>
					<ControlLinearNode>
						<t>0.091999999999999998</t>
						<value>0.020131168293043986</value>
					</ControlLinearNode>
					<ControlLinearNode>
						<t>0.096000000000000002</t>
						<value>0.020157430892456533</value>
					</ControlLinearNode>
					<ControlLinearNode>
						<t>0.10000000000000001</t>
						<value>0.020343158873452664</value>
					</ControlLinearNode>
					<ControlLinearNode>
						<t>0.104</t>
						<value>0.020684011027038197</value>
					</ControlLinearNode>
					<ControlLinearNode>
						<t>0.108</t>
						<value>0.020226006378289207</value>
					</ControlLinearNode>
					<ControlLinearNode>
						<t>0.112</t>
						<value>0.020956818279537076</value>
					</ControlLinearNode>
					<ControlLinearNode>
						<t>0.11600000000000001</t>
						<value>0.020324588378949762</value>
					</ControlLinearNode>
					<ControlLinearNode>
						<t>0.12</t>
						<value>0.020522301602444375</value>
					</ControlLinearNode>
					<ControlLinearNode>
						<t>0.124</t>
						<value>0.021069921957600213</value>
					</ControlLinearNode>
					<ControlLinearNode>
						<t>0.128</t>
						<value>0.021924109922411193</value>
					</ControlLinearNode>
					<ControlLinearNode>
						<t>0.13200000000000001</t>
						<value>0.026121949591878416</value>
					</ControlLinearNode>
					<ControlLinearNode>
						<t>0.13600000000000001</t>
						<value>0.028908703514108069</value>
					</ControlLinearNode>
					<ControlLinearNode>
						<t>0.14000000000000001</t>
						<value>0.030885550170928457</value>
					</ControlLinearNode>
					<ControlLinearNode>
						<t>0.14399999999999999</t>
						<value>0.047157966005981378</value>
					</ControlLinearNode>
					<ControlLinearNode>
						<t>0.14799999999999999</t>
						<value>0.063991892214058377</value>
					</ControlLinearNode>
					<ControlLinearNode>
						<t>0.152</t>
						<value>0.074465097213346029</value>
					</ControlLinearNode>
					<ControlLinearNode>
						<t>0.156</t>
						<value>0.032677580968724397</value>
					</ControlLinearNode>
					<ControlLinearNode>
						<t>0.16</t>
						<value>0.020002947863806405</value>
					</ControlLinearNode>
					<ControlLinearNode>
						<t>0.16400000000000001</t>
						<value>0.02000198913616905</value>
					</ControlLinearNode>
					<ControlLinearNode>
						<t>0.16800000000000001</t>
						<value>0.020001706750597384</value>
					</ControlLinearNode>
					<ControlLinearNode>
						<t>0.17199999999999999</t>
						<value>0.020001886908333787</value>
					</ControlLinearNode>
					<ControlLinearNode>
						<t>0.17599999999999999</t>
						<value>0.02000213469593894</value>
					</ControlLinearNode>
					<ControlLinearNode>
						<t>0.17999999999999999</t>
						<value>0.020002552064142663</value>
					</ControlLinearNode>
					<ControlLinearNode>
						<t>0.184</t>
						<value>0.020003376746997655</value>
					</ControlLinearNode>
					<ControlLinearNode>
						<t>0.188</t>
						<value>0.02000581719615142</value>
					</ControlLinearNode>
					<ControlLinearNode>
						<t>0.192</t>
						<value>0.020020621333328839</value>
					</ControlLinearNode>
					<ControlLinearNode>
						<t>0.19600000000000001</t>
						<value>0.12300257187704539</value>
					</ControlLinearNode>
					<ControlLinearNode>
						<t>0.20000000000000001</t>
						<value>0.44110667765349393</value>
					</ControlLinearNode>
					<ControlLinearNode>
						<t>0.20399999999999999</t>
						<value>0.56141435915161131</value>
					</ControlLinearNode>
					<ControlLinearNode>
						<t>0.20799999999999999</t>
						<value>0.65459536941289564</value>
					</ControlLinearNode>
					<ControlLinearNode>
						<t>0.21199999999999999</t>
						<value>0.68629174900257717</value>
					</ControlLinearNode>
					<ControlLinearNode>
						<t>0.216</t>
						<value>0.71786957563749565</value>
					</ControlLinearNode>
					<ControlLinearNode>
						<t>0.22</t>
						<value>0.73663911281287464</value>
					</ControlLinearNode>
					<ControlLinearNode>
						<t>0.224</t>
						<value>0.74754828728540801</value>
					</ControlLinearNode>
					<ControlLinearNode>
						<t>0.22800000000000001</t>
						<value>0.76038473558857411</value>
					</ControlLinearNode>
					<ControlLinearNode>
						<t>0.23200000000000001</t>
						<value>0.74740763024347912</value>
					</ControlLinearNode>
					<ControlLinearNode>
						<t>0.23599999999999999</t>
						<value>0.87485015886025352</value>
					</ControlLinearNode>
					<ControlLinearNode>
						<t>0.23999999999999999</t>
						<value>0.99982414828224064</value>
					</ControlLinearNode>
					<ControlLinearNode>
						<t>0.24399999999999999</t>
						<value>0.99999233923670161</value>
					</ControlLinearNode>
					<ControlLinearNode>
						<t>0.248</t>
						<value>0.99999392309326773</value>
					</ControlLinearNode>
					<ControlLinearNode>
						<t>0.252</t>
						<value>0.99999497601871634</value>
					</ControlLinearNode>
					<ControlLinearNode>
						<t>0.25600000000000001</t>
						<value>0.99999568041572728</value>
					</ControlLinearNode>
					<ControlLinearNode>
						<t>0.26000000000000001</t>
						<value>0.99999624440539703</value>
					</ControlLinearNode>
					<ControlLinearNode>
						<t>0.26400000000000001</t>
						<value>0.99999668118344431</value>
					</ControlLinearNode>
					<ControlLinearNode>
						<t>0.26800000000000002</t>
						<value>0.99999703340537049</value>
					</ControlLinearNode>
					<ControlLinearNode>
						<t>0.27200000000000002</t>
						<value>0.99999709980973917</value>
					</ControlLinearNode>
					<ControlLinearNode>
						<t>0.27600000000000002</t>
						<value>0.99999435284799243</value>
					</ControlLinearNode>
					<ControlLinearNode>
						<t>0.28000000000000003</t>
						<value>0.9999850792605095</value>
					</ControlLinearNode>
					<ControlLinearNode>
						<t>0.28399999999999997</t>
						<value>0.9996913764374431</value>
					</ControlLinearNode>
					<ControlLinearNode>
						<t>0.28799999999999998</t>
						<value>0.90658774492669603</value>
					</ControlLinearNode>
					<ControlLinearNode>
						<t>0.29199999999999998</t>
						<value>0.83543166750186793</value>
					</ControlLinearNode>
					<ControlLinearNode>
						<t>0.29599999999999999</t>
						<value>0.69035961416302272</value>
					</ControlLinearNode>
					<ControlLinearNode>
						<t>0.29999999999999999</t>
						<value>0.48588440309722403</value>
					</ControlLinearNode>
					<ControlLinearNode>
						<t>0.30399999999999999</t>
						<value>0.20702641677252012</value>
					</ControlLinearNode>
					<ControlLinearNode>
						<t>0.308</t>
						<value>0.059001433656814491</value>
					</ControlLinearNode>
					<ControlLinearNode>
						<t>0.312</t>
						<value>0.020041164312881807</value>
					</ControlLinearNode>
					<ControlLinearNode>
						<t>0.316</t>
						<value>0.020020133194827653</value>
					</ControlLinearNode>
					<ControlLinearNode>
						<t>0.32000000000000001</t>
						<value>0.020015111223975843</value>
					</ControlLinearNode>
					<ControlLinearNode>
						<t>0.32400000000000001</t>
						<value>0.020013314455879852</value>
					</ControlLinearNode>
					<ControlLinearNode>
						<t>0.32800000000000001</t>
						<value>0.02001302377125419</value>
					</ControlLinearNode>
					<ControlLinearNode>
						<t>0.33200000000000002</t>
						<value>0.020013249110265512</value>
					</ControlLinearNode>
					<ControlLinearNode>
						<t>0.33600000000000002</t>
						<value>0.020013716799109633</value>
					</ControlLinearNode>
					<ControlLinearNode>
						<t>0.34000000000000002</t>
						<value>0.0200148370820122</value>
					</ControlLinearNode>
					<ControlLinearNode>
						<t>0.34399999999999997</t>
						<value>0.020016701006247611</value>
					</ControlLinearNode>
					<ControlLinearNode>
						<t>0.34799999999999998</t>
						<value>0.020018304703070953</value>
					</ControlLinearNode>
					<ControlLinearNode>
						<t>0.35199999999999998</t>
						<value>0.020019069357886578</value>
					</ControlLinearNode>
					<ControlLinearNode>
						<t>0.35599999999999998</t>
						<value>0.020017754162931459</value>
					</ControlLinearNode>
					<ControlLinearNode>
						<t>0.35999999999999999</t>
						<value>0.020016621142393717</value>
					</ControlLinearNode>
					<ControlLinearNode>
						<t>0.36399999999999999</t>
						<value>0.02001573247283327</value>
					</ControlLinearNode>
					<ControlLinearNode>
						<t>0.36799999999999999</t>
						<value>0.020015052943067529</value>
					</ControlLinearNode>
					<ControlLinearNode>
						<t>0.372</t>
						<value>0.020014319974707016</value>
					</ControlLinearNode>
					<ControlLinearNode>
						<t>0.376</t>
						<value>0.02001365295784558</value>
					</ControlLinearNode>
					<ControlLinearNode>
						<t>0.38</t>
						<value>0.020013222554345809</value>
					</ControlLinearNode>
					<ControlLinearNode>
						<t>0.38400000000000001</t>
						<value>0.020012946228713527</value>
					</ControlLinearNode>
					<ControlLinearNode>
						<t>0.38800000000000001</t>
						<value>0.020012815471980926</value>
					</ControlLinearNode>
					<ControlLinearNode>
						<t>0.39200000000000002</t>
						<value>0.020012852902677035</value>
					</ControlLinearNode>
					<ControlLinearNode>
						<t>0.39600000000000002</t>
						<value>0.020012791955134793</value>
					</ControlLinearNode>
					<ControlLinearNode>
						<t>0.40000000000000002</t>
						<value>0.020012312313720436</value>
					</ControlLinearNode>
					<ControlLinearNode>
						<t>0.40400000000000003</t>
						<value>0.020014676660596774</value>
					</ControlLinearNode>
					<ControlLinearNode>
						<t>0.40799999999999997</t>
						<value>0.020015743773371002</value>
					</ControlLinearNode>
					<ControlLinearNode>
						<t>0.41199999999999998</t>
						<value>0.020017045799967468</value>
					</ControlLinearNode>
					<ControlLinearNode>
						<t>0.41599999999999998</t>
						<value>0.020018441478870146</value>
					</ControlLinearNode>
					<ControlLinearNode>
						<t>0.41999999999999998</t>
						<value>0.020019986981228487</value>
					</ControlLinearNode>
					<ControlLinearNode>
						<t>0.42399999999999999</t>
						<value>0.020021608060031868</value>
					</ControlLinearNode>
					<ControlLinearNode>
						<t>0.42799999999999999</t>
						<value>0.020023314342617254</value>
					</ControlLinearNode>
					<ControlLinearNode>
						<t>0.432</t>
						<value>0.020025168681503436</value>
					</ControlLinearNode>
					<ControlLinearNode>
						<t>0.436</t>
						<value>0.020027054819807856</value>
					</ControlLinearNode>
					<ControlLinearNode>
						<t>0.44</t>
						<value>0.020029017735151287</value>
					</ControlLinearNode>
					<ControlLinearNode>
						<t>0.44400000000000001</t>
						<value>0.020030606944906486</value>
					</ControlLinearNode>
					<ControlLinearNode>
						<t>0.44800000000000001</t>
						<value>0.020032310836056839</value>
					</ControlLinearNode>
					<ControlLinearNode>
						<t>0.45200000000000001</t>
						<value>0.020034181454631473</value>
					</ControlLinearNode>
					<ControlLinearNode>
						<t>0.45600000000000002</t>
						<value>0.020036027556199137</value>
					</ControlLinearNode>
					<ControlLinearNode>
						<t>0.46000000000000002</t>
						<value>0.020038315826953354</value>
					</ControlLinearNode>
					<ControlLinearNode>
						<t>0.46400000000000002</t>
						<value>0.02004072811633055</value>
					</ControlLinearNode>
					<ControlLinearNode>
						<t>0.46800000000000003</t>
						<value>0.020043452222907873</value>
					</ControlLinearNode>
					<ControlLinearNode>
						<t>0.47199999999999998</t>
						<value>0.02004653723680689</value>
					</ControlLinearNode>
					<ControlLinearNode>
						<t>0.47599999999999998</t>
						<value>0.020049589895005993</value>
					</ControlLinearNode>
					<ControlLinearNode>
						<t>0.47999999999999998</t>
						<value>0.020052506445454921</value>
					</ControlLinearNode>
					<ControlLinearNode>
						<t>0.48399999999999999</t>
						<value>0.020054705091869188</value>
					</ControlLinearNode>
					<ControlLinearNode>
						<t>0.48799999999999999</t>
						<value>0.020056030969977167</value>
					</ControlLinearNode>
					<ControlLinearNode>
						<t>0.49199999999999999</t>
						<value>0.020056274626727641</value>
					</ControlLinearNode>
				</x_nodes>
				<min_nodes />
				<max_nodes />
				<kp>100</kp>
				<kv>20</kv>
			</ControlLinear>
			<ControlLinear name="ISF_r">
				<is_model_control>true</is_model_control>
				<extrapolate>true</extrapolate>
				<default_min>0.02</default_min>
				<default_max>1</default_max>
				<filter_on>false</filter_on>
				<use_steps>false</use_steps>
				<x_nodes>
					<ControlLinearNode>
						<t>0</t>
						<value>0.09495547477648722</value>
					</ControlLinearNode>
					<ControlLinearNode>
						<t>0.0040000000000000001</t>
						<value>0.096454630693702234</value>
					</ControlLinearNode>
					<ControlLinearNode>
						<t>0.0080000000000000002</t>
						<value>0.098456204818276674</value>
					</ControlLinearNode>
					<ControlLinearNode>
						<t>0.012</t>
						<value>0.1009674690854202</value>
					</ControlLinearNode>
					<ControlLinearNode>
						<t>0.016</t>
						<value>0.10398829860713223</value>
					</ControlLinearNode>
					<ControlLinearNode>
						<t>0.02</t>
						<value>0.10779373468977954</value>
					</ControlLinearNode>
					<ControlLinearNode>
						<t>0.024</t>
						<value>0.110886819906484</value>
					</ControlLinearNode>
					<ControlLinearNode>
						<t>0.028000000000000001</t>
						<value>0.11441246845328698</value>
					</ControlLinearNode>
					<ControlLinearNode>
						<t>0.032000000000000001</t>
						<value>0.11831712853217957</value>
					</ControlLinearNode>
					<ControlLinearNode>
						<t>0.035999999999999997</t>
						<value>0.12246571678765587</value>
					</ControlLinearNode>
					<ControlLinearNode>
						<t>0.040000000000000001</t>
						<value>0.126937977903924</value>
					</ControlLinearNode>
					<ControlLinearNode>
						<t>0.043999999999999997</t>
						<value>0.13165280930365444</value>
					</ControlLinearNode>
					<ControlLinearNode>
						<t>0.048000000000000001</t>
						<value>0.13675923967837533</value>
					</ControlLinearNode>
					<ControlLinearNode>
						<t>0.051999999999999998</t>
						<value>0.14214307671905885</value>
					</ControlLinearNode>
					<ControlLinearNode>
						<t>0.056000000000000001</t>
						<value>0.14906370952187684</value>
					</ControlLinearNode>
					<ControlLinearNode>
						<t>0.059999999999999998</t>
						<value>0.15850040978332255</value>
					</ControlLinearNode>
					<ControlLinearNode>
						<t>0.064000000000000001</t>
						<value>0.15942143120810459</value>
					</ControlLinearNode>
					<ControlLinearNode>
						<t>0.068000000000000005</t>
						<value>0.14980971016753958</value>
					</ControlLinearNode>
					<ControlLinearNode>
						<t>0.071999999999999995</t>
						<value>0.14580506544671437</value>
					</ControlLinearNode>
					<ControlLinearNode>
						<t>0.075999999999999998</t>
						<value>0.14201628743435388</value>
					</ControlLinearNode>
					<ControlLinearNode>
						<t>0.080000000000000002</t>
						<value>0.13848293580591317</value>
					</ControlLinearNode>
					<ControlLinearNode>
						<t>0.084000000000000005</t>
						<value>0.13517053904985588</value>
					</ControlLinearNode>
					<ControlLinearNode>
						<t>0.087999999999999995</t>
						<value>0.13212557830535931</value>
					</ControlLinearNode>
					<ControlLinearNode>
						<t>0.091999999999999998</t>
						<value>0.12940042288086412</value>
					</ControlLinearNode>
					<ControlLinearNode>
						<t>0.096000000000000002</t>
						<value>0.12717702534859879</value>
					</ControlLinearNode>
					<ControlLinearNode>
						<t>0.10000000000000001</t>
						<value>0.12536781536603156</value>
					</ControlLinearNode>
					<ControlLinearNode>
						<t>0.104</t>
						<value>0.12408015911212558</value>
					</ControlLinearNode>
					<ControlLinearNode>
						<t>0.108</t>
						<value>0.12299429598821746</value>
					</ControlLinearNode>
					<ControlLinearNode>
						<t>0.112</t>
						<value>0.12354753482818137</value>
					</ControlLinearNode>
					<ControlLinearNode>
						<t>0.11600000000000001</t>
						<value>0.12457622008179467</value>
					</ControlLinearNode>
					<ControlLinearNode>
						<t>0.12</t>
						<value>0.12654981672469606</value>
					</ControlLinearNode>
					<ControlLinearNode>
						<t>0.124</t>
						<value>0.12901010990189318</value>
					</ControlLinearNode>
					<ControlLinearNode>
						<t>0.128</t>
						<value>0.13246582902646528</value>
					</ControlLinearNode>
					<ControlLinearNode>
						<t>0.13200000000000001</t>
						<value>0.13653804137433034</value>
					</ControlLinearNode>
					<ControlLinearNode>
						<t>0.13600000000000001</t>
						<value>0.16206912457256806</value>
					</ControlLinearNode>
					<ControlLinearNode>
						<t>0.14000000000000001</t>
						<value>0.20541073514954469</value>
					</ControlLinearNode>
					<ControlLinearNode>
						<t>0.14399999999999999</t>
						<value>0.2320308370023545</value>
					</ControlLinearNode>
					<ControlLinearNode>
						<t>0.14799999999999999</t>
						<value>0.25376173229576454</value>
					</ControlLinearNode>
					<ControlLinearNode>
						<t>0.152</t>
						<value>0.28609672518389717</value>
					</ControlLinearNode>
					<ControlLinearNode>
						<t>0.156</t>
						<value>0.31255085138516275</value>
					</ControlLinearNode>
					<ControlLinearNode>
						<t>0.16</t>
						<value>0.36009827413539502</value>
					</ControlLinearNode>
					<ControlLinearNode>
						<t>0.16400000000000001</t>
						<value>0.29451111118028012</value>
					</ControlLinearNode>
					<ControlLinearNode>
						<t>0.16800000000000001</t>
						<value>0.26303624441727697</value>
					</ControlLinearNode>
					<ControlLinearNode>
						<t>0.17199999999999999</t>
						<value>0.25869814343715913</value>
					</ControlLinearNode>
					<ControlLinearNode>
						<t>0.17599999999999999</t>
						<value>0.255082333254183</value>
					</ControlLinearNode>
					<ControlLinearNode>
						<t>0.17999999999999999</t>
						<value>0.25985399355069821</value>
					</ControlLinearNode>
					<ControlLinearNode>
						<t>0.184</t>
						<value>0.26833638717657793</value>
					</ControlLinearNode>
					<ControlLinearNode>
						<t>0.188</t>
						<value>0.28115174720933117</value>
					</ControlLinearNode>
					<ControlLinearNode>
						<t>0.192</t>
						<value>0.29024876771769109</value>
					</ControlLinearNode>
					<ControlLinearNode>
						<t>0.19600000000000001</t>
						<value>0.29170056381438253</value>
					</ControlLinearNode>
					<ControlLinearNode>
						<t>0.20000000000000001</t>
						<value>0.28652190090002705</value>
					</ControlLinearNode>
					<ControlLinearNode>
						<t>0.20399999999999999</t>
						<value>0.27063916839025681</value>
					</ControlLinearNode>
					<ControlLinearNode>
						<t>0.20799999999999999</t>
						<value>0.2552095928805922</value>
					</ControlLinearNode>
					<ControlLinearNode>
						<t>0.21199999999999999</t>
						<value>0.2412456942331111</value>
					</ControlLinearNode>
					<ControlLinearNode>
						<t>0.216</t>
						<value>0.22819998772155847</value>
					</ControlLinearNode>
					<ControlLinearNode>
						<t>0.22</t>
						<value>0.21564017688615961</value>
					</ControlLinearNode>
					<ControlLinearNode>
						<t>0.224</t>
						<value>0.1985700738354837</value>
					</ControlLinearNode>
					<ControlLinearNode>
						<t>0.22800000000000001</t>
						<value>0.18271093831551233</value>
					</ControlLinearNode>
					<ControlLinearNode>
						<t>0.23200000000000001</t>
						<value>0.16547834262514044</value>
					</ControlLinearNode>
					<ControlLinearNode>
						<t>0.23599999999999999</t>
						<value>0.16117803201765671</value>
					</ControlLinearNode>
					<ControlLinearNode>
						<t>0.23999999999999999</t>
						<value>0.1623034185760564</value>
					</ControlLinearNode>
					<ControlLinearNode>
						<t>0.24399999999999999</t>
						<value>0.16948142863205254</value>
					</ControlLinearNode>
					<ControlLinearNode>
						<t>0.248</t>
						<value>0.1692742924846671</value>
					</ControlLinearNode>
					<ControlLinearNode>
						<t>0.252</t>
						<value>0.16947933309924421</value>
					</ControlLinearNode>
					<ControlLinearNode>
						<t>0.25600000000000001</t>
						<value>0.16903855438202284</value>
					</ControlLinearNode>
					<ControlLinearNode>
						<t>0.26000000000000001</t>
						<value>0.16719327932780156</value>
					</ControlLinearNode>
					<ControlLinearNode>
						<t>0.26400000000000001</t>
						<value>0.16244177502346438</value>
					</ControlLinearNode>
					<ControlLinearNode>
						<t>0.26800000000000002</t>
						<value>0.10697499663145983</value>
					</ControlLinearNode>
					<ControlLinearNode>
						<t>0.27200000000000002</t>
						<value>0.038516955036230691</value>
					</ControlLinearNode>
					<ControlLinearNode>
						<t>0.27600000000000002</t>
						<value>0.020062925921905093</value>
					</ControlLinearNode>
					<ControlLinearNode>
						<t>0.28000000000000003</t>
						<value>0.020048501931125166</value>
					</ControlLinearNode>
					<ControlLinearNode>
						<t>0.28399999999999997</t>
						<value>0.020043830896861931</value>
					</ControlLinearNode>
					<ControlLinearNode>
						<t>0.28799999999999998</t>
						<value>0.020041022361835217</value>
					</ControlLinearNode>
					<ControlLinearNode>
						<t>0.29199999999999998</t>
						<value>0.020036659380438134</value>
					</ControlLinearNode>
					<ControlLinearNode>
						<t>0.29599999999999999</t>
						<value>0.020033957890642249</value>
					</ControlLinearNode>
					<ControlLinearNode>
						<t>0.29999999999999999</t>
						<value>0.020028883519169764</value>
					</ControlLinearNode>
					<ControlLinearNode>
						<t>0.30399999999999999</t>
						<value>0.020022352669422233</value>
					</ControlLinearNode>
					<ControlLinearNode>
						<t>0.308</t>
						<value>0.020017172891830616</value>
					</ControlLinearNode>
					<ControlLinearNode>
						<t>0.312</t>
						<value>0.020013712079618249</value>
					</ControlLinearNode>
					<ControlLinearNode>
						<t>0.316</t>
						<value>0.020012153623698264</value>
					</ControlLinearNode>
					<ControlLinearNode>
						<t>0.32000000000000001</t>
						<value>0.0200119294348436</value>
					</ControlLinearNode>
					<ControlLinearNode>
						<t>0.32400000000000001</t>
						<value>0.020013138335515553</value>
					</ControlLinearNode>
					<ControlLinearNode>
						<t>0.32800000000000001</t>
						<value>0.020015664902544143</value>
					</ControlLinearNode>
					<ControlLinearNode>
						<t>0.33200000000000002</t>
						<value>0.020017506055034818</value>
					</ControlLinearNode>
					<ControlLinearNode>
						<t>0.33600000000000002</t>
						<value>0.020019489230086507</value>
					</ControlLinearNode>
					<ControlLinearNode>
						<t>0.34000000000000002</t>
						<value>0.020022228287718723</value>
					</ControlLinearNode>
					<ControlLinearNode>
						<t>0.34399999999999997</t>
						<value>0.020025805818609781</value>
					</ControlLinearNode>
					<ControlLinearNode>
						<t>0.34799999999999998</t>
						<value>0.020029892164062028</value>
					</ControlLinearNode>
					<ControlLinearNode>
						<t>0.35199999999999998</t>
						<value>0.020032546698167442</value>
					</ControlLinearNode>
					<ControlLinearNode>
						<t>0.35599999999999998</t>
						<value>0.020032889085014476</value>
					</ControlLinearNode>
					<ControlLinearNode>
						<t>0.35999999999999999</t>
						<value>0.02003299120668264</value>
					</ControlLinearNode>
					<ControlLinearNode>
						<t>0.36399999999999999</t>
						<value>0.020033033750797031</value>
					</ControlLinearNode>
					<ControlLinearNode>
						<t>0.36799999999999999</t>
						<value>0.020033088488019088</value>
					</ControlLinearNode>
					<ControlLinearNode>
						<t>0.372</t>
						<value>0.020032425062656001</value>
					</ControlLinearNode>
					<ControlLinearNode>
						<t>0.376</t>
						<value>0.020031799604531077</value>
					</ControlLinearNode>
					<ControlLinearNode>
						<t>0.38</t>
						<value>0.020031742917200637</value>
					</ControlLinearNode>
					<ControlLinearNode>
						<t>0.38400000000000001</t>
						<value>0.020031868669711423</value>
					</ControlLinearNode>
					<ControlLinearNode>
						<t>0.38800000000000001</t>
						<value>0.020032262100432168</value>
					</ControlLinearNode>
					<ControlLinearNode>
						<t>0.39200000000000002</t>
						<value>0.020033094166912686</value>
					</ControlLinearNode>
					<ControlLinearNode>
						<t>0.39600000000000002</t>
						<value>0.02003483631331341</value>
					</ControlLinearNode>
					<ControlLinearNode>
						<t>0.40000000000000002</t>
						<value>0.020034590193978484</value>
					</ControlLinearNode>
					<ControlLinearNode>
						<t>0.40400000000000003</t>
						<value>0.02003920464012636</value>
					</ControlLinearNode>
					<ControlLinearNode>
						<t>0.40799999999999997</t>
						<value>0.020042901788273615</value>
					</ControlLinearNode>
					<ControlLinearNode>
						<t>0.41199999999999998</t>
						<value>0.02004763719680951</value>
					</ControlLinearNode>
					<ControlLinearNode>
						<t>0.41599999999999998</t>
						<value>0.020053351045972612</value>
					</ControlLinearNode>
					<ControlLinearNode>
						<t>0.41999999999999998</t>
						<value>0.020060499387145238</value>
					</ControlLinearNode>
					<ControlLinearNode>
						<t>0.42399999999999999</t>
						<value>0.020067133192061912</value>
					</ControlLinearNode>
					<ControlLinearNode>
						<t>0.42799999999999999</t>
						<value>0.020075374824525771</value>
					</ControlLinearNode>
					<ControlLinearNode>
						<t>0.432</t>
						<value>0.020091956380171944</value>
					</ControlLinearNode>
					<ControlLinearNode>
						<t>0.436</t>
						<value>0.020107062083269508</value>
					</ControlLinearNode>
					<ControlLinearNode>
						<t>0.44</t>
						<value>0.020104680463415736</value>
					</ControlLinearNode>
					<ControlLinearNode>
						<t>0.44400000000000001</t>
						<value>0.020113076891114197</value>
					</ControlLinearNode>
					<ControlLinearNode>
						<t>0.44800000000000001</t>
						<value>0.020121496398444492</value>
					</ControlLinearNode>
					<ControlLinearNode>
						<t>0.45200000000000001</t>
						<value>0.0202082270380416</value>
					</ControlLinearNode>
					<ControlLinearNode>
						<t>0.45600000000000002</t>
						<value>0.020136926501878219</value>
					</ControlLinearNode>
					<ControlLinearNode>
						<t>0.46000000000000002</t>
						<value>0.020194345308476979</value>
					</ControlLinearNode>
					<ControlLinearNode>
						<t>0.46400000000000002</t>
						<value>0.020150552512735037</value>
					</ControlLinearNode>
					<ControlLinearNode>
						<t>0.46800000000000003</t>
						<value>0.020156298370283415</value>
					</ControlLinearNode>
					<ControlLinearNode>
						<t>0.47199999999999998</t>
						<value>0.020161672705043598</value>
					</ControlLinearNode>
					<ControlLinearNode>
						<t>0.47599999999999998</t>
						<value>0.020257336308652289</value>
					</ControlLinearNode>
					<ControlLinearNode>
						<t>0.47999999999999998</t>
						<value>0.020314446177910055</value>
					</ControlLinearNode>
					<ControlLinearNode>
						<t>0.48399999999999999</t>
						<value>0.020307582002980582</value>
					</ControlLinearNode>
					<ControlLinearNode>
						<t>0.48799999999999999</t>
						<value>0.020281575938483155</value>
					</ControlLinearNode>
					<ControlLinearNode>
						<t>0.49199999999999999</t>
						<value>0.020259221911015934</value>
					</ControlLinearNode>
				</x_nodes>
				<min_nodes />
				<max_nodes />
				<kp>100</kp>
				<kv>20</kv>
			</ControlLinear>
			<ControlLinear name="IFI_r">
				<is_model_control>true</is_model_control>
				<extrapolate>true</extrapolate>
				<default_min>0.02</default_min>
				<default_max>1</default_max>
				<filter_on>false</filter_on>
				<use_steps>false</use_steps>
				<x_nodes>
					<ControlLinearNode>
						<t>0</t>
						<value>0.020158458575169597</value>
					</ControlLinearNode>
					<ControlLinearNode>
						<t>0.0040000000000000001</t>
						<value>0.020164251025982967</value>
					</ControlLinearNode>
					<ControlLinearNode>
						<t>0.0080000000000000002</t>
						<value>0.020166240422464461</value>
					</ControlLinearNode>
					<ControlLinearNode>
						<t>0.012</t>
						<value>0.020162913803565621</value>
					</ControlLinearNode>
					<ControlLinearNode>
						<t>0.016</t>
						<value>0.020161167497360039</value>
					</ControlLinearNode>
					<ControlLinearNode>
						<t>0.02</t>
						<value>0.020121891347255914</value>
					</ControlLinearNode>
					<ControlLinearNode>
						<t>0.024</t>
						<value>0.020559067918654382</value>
					</ControlLinearNode>
					<ControlLinearNode>
						<t>0.028000000000000001</t>
						<value>0.020493157100024615</value>
					</ControlLinearNode>
					<ControlLinearNode>
						<t>0.032000000000000001</t>
						<value>0.020508584795149071</value>
					</ControlLinearNode>
					<ControlLinearNode>
						<t>0.035999999999999997</t>
						<value>0.020124108606924741</value>
					</ControlLinearNode>
					<ControlLinearNode>
						<t>0.040000000000000001</t>
						<value>0.020127896975489768</value>
					</ControlLinearNode>
					<ControlLinearNode>
						<t>0.043999999999999997</t>
						<value>0.020124347744932686</value>
					</ControlLinearNode>
					<ControlLinearNode>
						<t>0.048000000000000001</t>
						<value>0.020122757593494956</value>
					</ControlLinearNode>
					<ControlLinearNode>
						<t>0.051999999999999998</t>
						<value>0.020122681723891728</value>
					</ControlLinearNode>
					<ControlLinearNode>
						<t>0.056000000000000001</t>
						<value>0.02012175584687961</value>
					</ControlLinearNode>
					<ControlLinearNode>
						<t>0.059999999999999998</t>
						<value>0.02014279024072051</value>
					</ControlLinearNode>
					<ControlLinearNode>
						<t>0.064000000000000001</t>
						<value>0.020112092990088187</value>
					</ControlLinearNode>
					<ControlLinearNode>
						<t>0.068000000000000005</t>
						<value>0.020348023439740168</value>
					</ControlLinearNode>
					<ControlLinearNode>
						<t>0.071999999999999995</t>
						<value>0.020371965762364892</value>
					</ControlLinearNode>
					<ControlLinearNode>
						<t>0.075999999999999998</t>
						<value>0.020157959023246356</value>
					</ControlLinearNode>
					<ControlLinearNode>
						<t>0.080000000000000002</t>
						<value>0.020497623582070783</value>
					</ControlLinearNode>
					<ControlLinearNode>
						<t>0.084000000000000005</t>
						<value>0.020131642519246411</value>
					</ControlLinearNode>
					<ControlLinearNode>
						<t>0.087999999999999995</t>
						<value>0.020178194392694065</value>
					</ControlLinearNode>
					<ControlLinearNode>
						<t>0.091999999999999998</t>
						<value>0.020340840037153179</value>
					</ControlLinearNode>
					<ControlLinearNode>
						<t>0.096000000000000002</t>
						<value>0.020295477330548227</value>
					</ControlLinearNode>
					<ControlLinearNode>
						<t>0.10000000000000001</t>
						<value>0.020444113124947993</value>
					</ControlLinearNode>
					<ControlLinearNode>
						<t>0.104</t>
						<value>0.020572865565559591</value>
					</ControlLinearNode>
					<ControlLinearNode>
						<t>0.108</t>
						<value>0.020132114346982113</value>
					</ControlLinearNode>
					<ControlLinearNode>
						<t>0.112</t>
						<value>0.020342918476094846</value>
					</ControlLinearNode>
					<ControlLinearNode>
						<t>0.11600000000000001</t>
						<value>0.020132998530907623</value>
					</ControlLinearNode>
					<ControlLinearNode>
						<t>0.12</t>
						<value>0.020140153603323243</value>
					</ControlLinearNode>
					<ControlLinearNode>
						<t>0.124</t>
						<value>0.020139155448850352</value>
					</ControlLinearNode>
					<ControlLinearNode>
						<t>0.128</t>
						<value>0.020125749899217268</value>
					</ControlLinearNode>
					<ControlLinearNode>
						<t>0.13200000000000001</t>
						<value>0.020121966329056974</value>
					</ControlLinearNode>
					<ControlLinearNode>
						<t>0.13600000000000001</t>
						<value>0.020108214872615431</value>
					</ControlLinearNode>
					<ControlLinearNode>
						<t>0.14000000000000001</t>
						<value>0.020097167028789224</value>
					</ControlLinearNode>
					<ControlLinearNode>
						<t>0.14399999999999999</t>
						<value>0.020087362153901181</value>
					</ControlLinearNode>
					<ControlLinearNode>
						<t>0.14799999999999999</t>
						<value>0.020091757124390822</value>
					</ControlLinearNode>
					<ControlLinearNode>
						<t>0.152</t>
						<value>0.020070912336456744</value>
					</ControlLinearNode>
					<ControlLinearNode>
						<t>0.156</t>
						<value>0.020061706784560596</value>
					</ControlLinearNode>
					<ControlLinearNode>
						<t>0.16</t>
						<value>0.020055363090486715</value>
					</ControlLinearNode>
					<ControlLinearNode>
						<t>0.16400000000000001</t>
						<value>0.020062752811275165</value>
					</ControlLinearNode>
					<ControlLinearNode>
						<t>0.16800000000000001</t>
						<value>0.020065420178755729</value>
					</ControlLinearNode>
					<ControlLinearNode>
						<t>0.17199999999999999</t>
						<value>0.020061228198996417</value>
					</ControlLinearNode>
					<ControlLinearNode>
						<t>0.17599999999999999</t>
						<value>0.020056277809663983</value>
					</ControlLinearNode>
					<ControlLinearNode>
						<t>0.17999999999999999</t>
						<value>0.020050860928004153</value>
					</ControlLinearNode>
					<ControlLinearNode>
						<t>0.184</t>
						<value>0.020045337959446786</value>
					</ControlLinearNode>
					<ControlLinearNode>
						<t>0.188</t>
						<value>0.020039742262710214</value>
					</ControlLinearNode>
					<ControlLinearNode>
						<t>0.192</t>
						<value>0.020035381053904341</value>
					</ControlLinearNode>
					<ControlLinearNode>
						<t>0.19600000000000001</t>
						<value>0.020032628612576039</value>
					</ControlLinearNode>
					<ControlLinearNode>
						<t>0.20000000000000001</t>
						<value>0.020030673791737699</value>
					</ControlLinearNode>
					<ControlLinearNode>
						<t>0.20399999999999999</t>
						<value>0.020029966097098818</value>
					</ControlLinearNode>
					<ControlLinearNode>
						<t>0.20799999999999999</t>
						<value>0.020029357507232379</value>
					</ControlLinearNode>
					<ControlLinearNode>
						<t>0.21199999999999999</t>
						<value>0.020028847656003847</value>
					</ControlLinearNode>
					<ControlLinearNode>
						<t>0.216</t>
						<value>0.020028380120943549</value>
					</ControlLinearNode>
					<ControlLinearNode>
						<t>0.22</t>
						<value>0.020027951832751946</value>
					</ControlLinearNode>
					<ControlLinearNode>
						<t>0.224</t>
						<value>0.020027835442618387</value>
					</ControlLinearNode>
					<ControlLinearNode>
						<t>0.22800000000000001</t>
						<value>0.020027625095253441</value>
					</ControlLinearNode>
					<ControlLinearNode>
						<t>0.23200000000000001</t>
						<value>0.020027518250755629</value>
					</ControlLinearNode>
					<ControlLinearNode>
						<t>0.23599999999999999</t>
						<value>0.020026303667169638</value>
					</ControlLinearNode>
					<ControlLinearNode>
						<t>0.23999999999999999</t>
						<value>0.020024825242036561</value>
					</ControlLinearNode>
					<ControlLinearNode>
						<t>0.24399999999999999</t>
						<value>0.020022342679964712</value>
					</ControlLinearNode>
					<ControlLinearNode>
						<t>0.248</t>
						<value>0.020021345950957753</value>
					</ControlLinearNode>
					<ControlLinearNode>
						<t>0.252</t>
						<value>0.020020486876876745</value>
					</ControlLinearNode>
					<ControlLinearNode>
						<t>0.25600000000000001</t>
						<value>0.020019827434483276</value>
					</ControlLinearNode>
					<ControlLinearNode>
						<t>0.26000000000000001</t>
						<value>0.0200193214170136</value>
					</ControlLinearNode>
					<ControlLinearNode>
						<t>0.26400000000000001</t>
						<value>0.020019029011216292</value>
					</ControlLinearNode>
					<ControlLinearNode>
						<t>0.26800000000000002</t>
						<value>0.020022156149242697</value>
					</ControlLinearNode>
					<ControlLinearNode>
						<t>0.27200000000000002</t>
						<value>0.020029860588492317</value>
					</ControlLinearNode>
					<ControlLinearNode>
						<t>0.27600000000000002</t>
						<value>0.020054435797237487</value>
					</ControlLinearNode>
					<ControlLinearNode>
						<t>0.28000000000000003</t>
						<value>0.020081286335169504</value>
					</ControlLinearNode>
					<ControlLinearNode>
						<t>0.28399999999999997</t>
						<value>0.020124292808869754</value>
					</ControlLinearNode>
					<ControlLinearNode>
						<t>0.28799999999999998</t>
						<value>0.020703925015152284</value>
					</ControlLinearNode>
					<ControlLinearNode>
						<t>0.29199999999999998</t>
						<value>0.020257738693158819</value>
					</ControlLinearNode>
					<ControlLinearNode>
						<t>0.29599999999999999</t>
						<value>0.020334555582138175</value>
					</ControlLinearNode>
					<ControlLinearNode>
						<t>0.29999999999999999</t>
						<value>0.021256475860788958</value>
					</ControlLinearNode>
					<ControlLinearNode>
						<t>0.30399999999999999</t>
						<value>0.029800448421149508</value>
					</ControlLinearNode>
					<ControlLinearNode>
						<t>0.308</t>
						<value>0.040670560819453069</value>
					</ControlLinearNode>
					<ControlLinearNode>
						<t>0.312</t>
						<value>0.050432177980087818</value>
					</ControlLinearNode>
					<ControlLinearNode>
						<t>0.316</t>
						<value>0.053216257274313901</value>
					</ControlLinearNode>
					<ControlLinearNode>
						<t>0.32000000000000001</t>
						<value>0.048481814182387444</value>
					</ControlLinearNode>
					<ControlLinearNode>
						<t>0.32400000000000001</t>
						<value>0.040312215371417354</value>
					</ControlLinearNode>
					<ControlLinearNode>
						<t>0.32800000000000001</t>
						<value>0.032006851562170244</value>
					</ControlLinearNode>
					<ControlLinearNode>
						<t>0.33200000000000002</t>
						<value>0.028855266593406426</value>
					</ControlLinearNode>
					<ControlLinearNode>
						<t>0.33600000000000002</t>
						<value>0.023594530292964461</value>
					</ControlLinearNode>
					<ControlLinearNode>
						<t>0.34000000000000002</t>
						<value>0.023442090520808964</value>
					</ControlLinearNode>
					<ControlLinearNode>
						<t>0.34399999999999997</t>
						<value>0.023740342950543822</value>
					</ControlLinearNode>
					<ControlLinearNode>
						<t>0.34799999999999998</t>
						<value>0.022980400512953848</value>
					</ControlLinearNode>
					<ControlLinearNode>
						<t>0.35199999999999998</t>
						<value>0.021359732548456745</value>
					</ControlLinearNode>
					<ControlLinearNode>
						<t>0.35599999999999998</t>
						<value>0.020936426634341105</value>
					</ControlLinearNode>
					<ControlLinearNode>
						<t>0.35999999999999999</t>
						<value>0.020768458104454011</value>
					</ControlLinearNode>
					<ControlLinearNode>
						<t>0.36399999999999999</t>
						<value>0.022866060940912199</value>
					</ControlLinearNode>
					<ControlLinearNode>
						<t>0.36799999999999999</t>
						<value>0.022220779917806164</value>
					</ControlLinearNode>
					<ControlLinearNode>
						<t>0.372</t>
						<value>0.02173163433128672</value>
					</ControlLinearNode>
					<ControlLinearNode>
						<t>0.376</t>
						<value>0.021419387613709057</value>
					</ControlLinearNode>
					<ControlLinearNode>
						<t>0.38</t>
						<value>0.0210919804623429</value>
					</ControlLinearNode>
					<ControlLinearNode>
						<t>0.38400000000000001</t>
						<value>0.02046550151583339</value>
					</ControlLinearNode>
					<ControlLinearNode>
						<t>0.38800000000000001</t>
						<value>0.021170493040608484</value>
					</ControlLinearNode>
					<ControlLinearNode>
						<t>0.39200000000000002</t>
						<value>0.021553006869376626</value>
					</ControlLinearNode>
					<ControlLinearNode>
						<t>0.39600000000000002</t>
						<value>0.022356743105875279</value>
					</ControlLinearNode>
					<ControlLinearNode>
						<t>0.40000000000000002</t>
						<value>0.020879723246293658</value>
					</ControlLinearNode>
					<ControlLinearNode>
						<t>0.40400000000000003</t>
						<value>0.022094438283522984</value>
					</ControlLinearNode>
					<ControlLinearNode>
						<t>0.40799999999999997</t>
						<value>0.020458230406994772</value>
					</ControlLinearNode>
					<ControlLinearNode>
						<t>0.41199999999999998</t>
						<value>0.020482525117403137</value>
					</ControlLinearNode>
					<ControlLinearNode>
						<t>0.41599999999999998</t>
						<value>0.02120568762176038</value>
					</ControlLinearNode>
					<ControlLinearNode>
						<t>0.41999999999999998</t>
						<value>0.02124196046860137</value>
					</ControlLinearNode>
					<ControlLinearNode>
						<t>0.42399999999999999</t>
						<value>0.020659250776343393</value>
					</ControlLinearNode>
					<ControlLinearNode>
						<t>0.42799999999999999</t>
						<value>0.020514801643990326</value>
					</ControlLinearNode>
					<ControlLinearNode>
						<t>0.432</t>
						<value>0.020714786098029327</value>
					</ControlLinearNode>
					<ControlLinearNode>
						<t>0.436</t>
						<value>0.020627960599116639</value>
					</ControlLinearNode>
					<ControlLinearNode>
						<t>0.44</t>
						<value>0.020217949246691052</value>
					</ControlLinearNode>
					<ControlLinearNode>
						<t>0.44400000000000001</t>
						<value>0.020213660840696823</value>
					</ControlLinearNode>
					<ControlLinearNode>
						<t>0.44800000000000001</t>
						<value>0.020211142060943998</value>
					</ControlLinearNode>
					<ControlLinearNode>
						<t>0.45200000000000001</t>
						<value>0.020691543698104511</value>
					</ControlLinearNode>
					<ControlLinearNode>
						<t>0.45600000000000002</t>
						<value>0.020208217066840787</value>
					</ControlLinearNode>
					<ControlLinearNode>
						<t>0.46000000000000002</t>
						<value>0.020449351193912869</value>
					</ControlLinearNode>
					<ControlLinearNode>
						<t>0.46400000000000002</t>
						<value>0.020204134905776338</value>
					</ControlLinearNode>
					<ControlLinearNode>
						<t>0.46800000000000003</t>
						<value>0.020202925649899034</value>
					</ControlLinearNode>
					<ControlLinearNode>
						<t>0.47199999999999998</t>
						<value>0.02020405889246742</value>
					</ControlLinearNode>
					<ControlLinearNode>
						<t>0.47599999999999998</t>
						<value>0.020410526364764751</value>
					</ControlLinearNode>
					<ControlLinearNode>
						<t>0.47999999999999998</t>
						<value>0.02048729598185911</value>
					</ControlLinearNode>
					<ControlLinearNode>
						<t>0.48399999999999999</t>
						<value>0.020464592348424293</value>
					</ControlLinearNode>
					<ControlLinearNode>
						<t>0.48799999999999999</t>
						<value>0.020427759920740012</value>
					</ControlLinearNode>
					<ControlLinearNode>
						<t>0.49199999999999999</t>
						<value>0.020397769661778354</value>
					</ControlLinearNode>
				</x_nodes>
				<min_nodes />
				<max_nodes />
				<kp>100</kp>
				<kv>20</kv>
			</ControlLinear>
			<ControlLinear name="OMII_r">
				<is_model_control>true</is_model_control>
				<extrapolate>true</extrapolate>
				<default_min>0.02</default_min>
				<default_max>1</default_max>
				<filter_on>false</filter_on>
				<use_steps>false</use_steps>
				<x_nodes>
					<ControlLinearNode>
						<t>0</t>
						<value>0.61700413701697188</value>
					</ControlLinearNode>
					<ControlLinearNode>
						<t>0.0040000000000000001</t>
						<value>0.62088876973639706</value>
					</ControlLinearNode>
					<ControlLinearNode>
						<t>0.0080000000000000002</t>
						<value>0.62087155384520365</value>
					</ControlLinearNode>
					<ControlLinearNode>
						<t>0.012</t>
						<value>0.61682380824782901</value>
					</ControlLinearNode>
					<ControlLinearNode>
						<t>0.016</t>
						<value>0.6090637362623238</value>
					</ControlLinearNode>
					<ControlLinearNode>
						<t>0.02</t>
						<value>0.59624884388074584</value>
					</ControlLinearNode>
					<ControlLinearNode>
						<t>0.024</t>
						<value>0.5960242722283372</value>
					</ControlLinearNode>
					<ControlLinearNode>
						<t>0.028000000000000001</t>
						<value>0.59669719105145613</value>
					</ControlLinearNode>
					<ControlLinearNode>
						<t>0.032000000000000001</t>
						<value>0.59799861458806935</value>
					</ControlLinearNode>
					<ControlLinearNode>
						<t>0.035999999999999997</t>
						<value>0.59906136142615352</value>
					</ControlLinearNode>
					<ControlLinearNode>
						<t>0.040000000000000001</t>
						<value>0.6009895889929362</value>
					</ControlLinearNode>
					<ControlLinearNode>
						<t>0.043999999999999997</t>
						<value>0.60338058931300698</value>
					</ControlLinearNode>
					<ControlLinearNode>
						<t>0.048000000000000001</t>
						<value>0.60730045196608495</value>
					</ControlLinearNode>
					<ControlLinearNode>
						<t>0.051999999999999998</t>
						<value>0.6117457275437268</value>
					</ControlLinearNode>
					<ControlLinearNode>
						<t>0.056000000000000001</t>
						<value>0.61899052193144444</value>
					</ControlLinearNode>
					<ControlLinearNode>
						<t>0.059999999999999998</t>
						<value>0.62978817270322796</value>
					</ControlLinearNode>
					<ControlLinearNode>
						<t>0.064000000000000001</t>
						<value>0.62773127413537788</value>
					</ControlLinearNode>
					<ControlLinearNode>
						<t>0.068000000000000005</t>
						<value>0.61159712578451508</value>
					</ControlLinearNode>
					<ControlLinearNode>
						<t>0.071999999999999995</t>
						<value>0.60329433674323862</value>
					</ControlLinearNode>
					<ControlLinearNode>
						<t>0.075999999999999998</t>
						<value>0.59625914656655266</value>
					</ControlLinearNode>
					<ControlLinearNode>
						<t>0.080000000000000002</t>
						<value>0.59005575263641297</value>
					</ControlLinearNode>
					<ControlLinearNode>
						<t>0.084000000000000005</t>
						<value>0.58475428356008829</value>
					</ControlLinearNode>
					<ControlLinearNode>
						<t>0.087999999999999995</t>
						<value>0.5804982311185235</value>
					</ControlLinearNode>
					<ControlLinearNode>
						<t>0.091999999999999998</t>
						<value>0.57745793665504763</value>
					</ControlLinearNode>
					<ControlLinearNode>
						<t>0.096000000000000002</t>
						<value>0.5755353672775636</value>
					</ControlLinearNode>
					<ControlLinearNode>
						<t>0.10000000000000001</t>
						<value>0.57452828882856877</value>
					</ControlLinearNode>
					<ControlLinearNode>
						<t>0.104</t>
						<value>0.57513710140039642</value>
					</ControlLinearNode>
					<ControlLinearNode>
						<t>0.108</t>
						<value>0.57610660696322147</value>
					</ControlLinearNode>
					<ControlLinearNode>
						<t>0.112</t>
						<value>0.58175321664916135</value>
					</ControlLinearNode>
					<ControlLinearNode>
						<t>0.11600000000000001</t>
						<value>0.5886922536324235</value>
					</ControlLinearNode>
					<ControlLinearNode>
						<t>0.12</t>
						<value>0.59765092272064857</value>
					</ControlLinearNode>
					<ControlLinearNode>
						<t>0.124</t>
						<value>0.60749686098604561</value>
					</ControlLinearNode>
					<ControlLinearNode>
						<t>0.128</t>
						<value>0.61954401468708475</value>
					</ControlLinearNode>
					<ControlLinearNode>
						<t>0.13200000000000001</t>
						<value>0.63360962522622555</value>
					</ControlLinearNode>
					<ControlLinearNode>
						<t>0.13600000000000001</t>
						<value>0.67638464185720615</value>
					</ControlLinearNode>
					<ControlLinearNode>
						<t>0.14000000000000001</t>
						<value>0.74472854312493286</value>
					</ControlLinearNode>
					<ControlLinearNode>
						<t>0.14399999999999999</t>
						<value>0.79533992473428583</value>
					</ControlLinearNode>
					<ControlLinearNode>
						<t>0.14799999999999999</t>
						<value>0.84717988490524698</value>
					</ControlLinearNode>
					<ControlLinearNode>
						<t>0.152</t>
						<value>0.92260026564791919</value>
					</ControlLinearNode>
					<ControlLinearNode>
						<t>0.156</t>
						<value>0.99997432150922172</value>
					</ControlLinearNode>
					<ControlLinearNode>
						<t>0.16</t>
						<value>0.99999892570899862</value>
					</ControlLinearNode>
					<ControlLinearNode>
						<t>0.16400000000000001</t>
						<value>0.99999926588240651</value>
					</ControlLinearNode>
					<ControlLinearNode>
						<t>0.16800000000000001</t>
						<value>0.99999936673918011</value>
					</ControlLinearNode>
					<ControlLinearNode>
						<t>0.17199999999999999</t>
						<value>0.99999936248130539</value>
					</ControlLinearNode>
					<ControlLinearNode>
						<t>0.17599999999999999</t>
						<value>0.99999935053971356</value>
					</ControlLinearNode>
					<ControlLinearNode>
						<t>0.17999999999999999</t>
						<value>0.99999931677773124</value>
					</ControlLinearNode>
					<ControlLinearNode>
						<t>0.184</t>
						<value>0.99999926938910788</value>
					</ControlLinearNode>
					<ControlLinearNode>
						<t>0.188</t>
						<value>0.99999921649066104</value>
					</ControlLinearNode>
					<ControlLinearNode>
						<t>0.192</t>
						<value>0.99999915011495732</value>
					</ControlLinearNode>
					<ControlLinearNode>
						<t>0.19600000000000001</t>
						<value>0.99999908702340368</value>
					</ControlLinearNode>
					<ControlLinearNode>
						<t>0.20000000000000001</t>
						<value>0.99999901542750835</value>
					</ControlLinearNode>
					<ControlLinearNode>
						<t>0.20399999999999999</t>
						<value>0.99999898970962198</value>
					</ControlLinearNode>
					<ControlLinearNode>
						<t>0.20799999999999999</t>
						<value>0.99999896528427956</value>
					</ControlLinearNode>
					<ControlLinearNode>
						<t>0.21199999999999999</t>
						<value>0.99999894325353789</value>
					</ControlLinearNode>
					<ControlLinearNode>
						<t>0.216</t>
						<value>0.99999892182595806</value>
					</ControlLinearNode>
					<ControlLinearNode>
						<t>0.22</t>
						<value>0.99999892164843851</value>
					</ControlLinearNode>
					<ControlLinearNode>
						<t>0.224</t>
						<value>0.9999989717359028</value>
					</ControlLinearNode>
					<ControlLinearNode>
						<t>0.22800000000000001</t>
						<value>0.99999902559153364</value>
					</ControlLinearNode>
					<ControlLinearNode>
						<t>0.23200000000000001</t>
						<value>0.9999990932693853</value>
					</ControlLinearNode>
					<ControlLinearNode>
						<t>0.23599999999999999</t>
						<value>0.99999909016662381</value>
					</ControlLinearNode>
					<ControlLinearNode>
						<t>0.23999999999999999</t>
						<value>0.99999906716186748</value>
					</ControlLinearNode>
					<ControlLinearNode>
						<t>0.24399999999999999</t>
						<value>0.99999897156847561</value>
					</ControlLinearNode>
					<ControlLinearNode>
						<t>0.248</t>
						<value>0.99999895394898219</value>
					</ControlLinearNode>
					<ControlLinearNode>
						<t>0.252</t>
						<value>0.99999893332047662</value>
					</ControlLinearNode>
					<ControlLinearNode>
						<t>0.25600000000000001</t>
						<value>0.99999890641927691</value>
					</ControlLinearNode>
					<ControlLinearNode>
						<t>0.26000000000000001</t>
						<value>0.99999886311069697</value>
					</ControlLinearNode>
					<ControlLinearNode>
						<t>0.26400000000000001</t>
						<value>0.99999879477692477</value>
					</ControlLinearNode>
					<ControlLinearNode>
						<t>0.26800000000000002</t>
						<value>0.99999808877249508</value>
					</ControlLinearNode>
					<ControlLinearNode>
						<t>0.27200000000000002</t>
						<value>0.99997259255768689</value>
					</ControlLinearNode>
					<ControlLinearNode>
						<t>0.27600000000000002</t>
						<value>0.72325780655657734</value>
					</ControlLinearNode>
					<ControlLinearNode>
						<t>0.28000000000000003</t>
						<value>0.47641313101030652</value>
					</ControlLinearNode>
					<ControlLinearNode>
						<t>0.28399999999999997</t>
						<value>0.28149301184124975</value>
					</ControlLinearNode>
					<ControlLinearNode>
						<t>0.28799999999999998</t>
						<value>0.11470258395140494</value>
					</ControlLinearNode>
					<ControlLinearNode>
						<t>0.29199999999999998</t>
						<value>0.020041363423783952</value>
					</ControlLinearNode>
					<ControlLinearNode>
						<t>0.29599999999999999</t>
						<value>0.02003502521192636</value>
					</ControlLinearNode>
					<ControlLinearNode>
						<t>0.29999999999999999</t>
						<value>0.020026319701127386</value>
					</ControlLinearNode>
					<ControlLinearNode>
						<t>0.30399999999999999</t>
						<value>0.02001848701075502</value>
					</ControlLinearNode>
					<ControlLinearNode>
						<t>0.308</t>
						<value>0.02001332110056114</value>
					</ControlLinearNode>
					<ControlLinearNode>
						<t>0.312</t>
						<value>0.020011047541904237</value>
					</ControlLinearNode>
					<ControlLinearNode>
						<t>0.316</t>
						<value>0.020011045533309998</value>
					</ControlLinearNode>
					<ControlLinearNode>
						<t>0.32000000000000001</t>
						<value>0.020012950095144009</value>
					</ControlLinearNode>
					<ControlLinearNode>
						<t>0.32400000000000001</t>
						<value>0.020018560585539715</value>
					</ControlLinearNode>
					<ControlLinearNode>
						<t>0.32800000000000001</t>
						<value>0.020031625269274562</value>
					</ControlLinearNode>
					<ControlLinearNode>
						<t>0.33200000000000002</t>
						<value>0.020043984991920543</value>
					</ControlLinearNode>
					<ControlLinearNode>
						<t>0.33600000000000002</t>
						<value>0.020061043028387879</value>
					</ControlLinearNode>
					<ControlLinearNode>
						<t>0.34000000000000002</t>
						<value>0.020096632791792478</value>
					</ControlLinearNode>
					<ControlLinearNode>
						<t>0.34399999999999997</t>
						<value>0.02099852941115812</value>
					</ControlLinearNode>
					<ControlLinearNode>
						<t>0.34799999999999998</t>
						<value>0.027108941053148369</value>
					</ControlLinearNode>
					<ControlLinearNode>
						<t>0.35199999999999998</t>
						<value>0.030599134954888248</value>
					</ControlLinearNode>
					<ControlLinearNode>
						<t>0.35599999999999998</t>
						<value>0.051537448959252274</value>
					</ControlLinearNode>
					<ControlLinearNode>
						<t>0.35999999999999999</t>
						<value>0.074471867898416172</value>
					</ControlLinearNode>
					<ControlLinearNode>
						<t>0.36399999999999999</t>
						<value>0.097110042371431796</value>
					</ControlLinearNode>
					<ControlLinearNode>
						<t>0.36799999999999999</t>
						<value>0.11972133702946046</value>
					</ControlLinearNode>
					<ControlLinearNode>
						<t>0.372</t>
						<value>0.1409458979931027</value>
					</ControlLinearNode>
					<ControlLinearNode>
						<t>0.376</t>
						<value>0.16655833811422388</value>
					</ControlLinearNode>
					<ControlLinearNode>
						<t>0.38</t>
						<value>0.19664472596865476</value>
					</ControlLinearNode>
					<ControlLinearNode>
						<t>0.38400000000000001</t>
						<value>0.22644778406529806</value>
					</ControlLinearNode>
					<ControlLinearNode>
						<t>0.38800000000000001</t>
						<value>0.25608993328455898</value>
					</ControlLinearNode>
					<ControlLinearNode>
						<t>0.39200000000000002</t>
						<value>0.28481131947033617</value>
					</ControlLinearNode>
					<ControlLinearNode>
						<t>0.39600000000000002</t>
						<value>0.33489430994437808</value>
					</ControlLinearNode>
					<ControlLinearNode>
						<t>0.40000000000000002</t>
						<value>0.35147706336355727</value>
					</ControlLinearNode>
					<ControlLinearNode>
						<t>0.40400000000000003</t>
						<value>0.32765725479166241</value>
					</ControlLinearNode>
					<ControlLinearNode>
						<t>0.40799999999999997</t>
						<value>0.32590641317493119</value>
					</ControlLinearNode>
					<ControlLinearNode>
						<t>0.41199999999999998</t>
						<value>0.32957994295144633</value>
					</ControlLinearNode>
					<ControlLinearNode>
						<t>0.41599999999999998</t>
						<value>0.3335309395456294</value>
					</ControlLinearNode>
					<ControlLinearNode>
						<t>0.41999999999999998</t>
						<value>0.33741133208935381</value>
					</ControlLinearNode>
					<ControlLinearNode>
						<t>0.42399999999999999</t>
						<value>0.34127622058347401</value>
					</ControlLinearNode>
					<ControlLinearNode>
						<t>0.42799999999999999</t>
						<value>0.34505776970479884</value>
					</ControlLinearNode>
					<ControlLinearNode>
						<t>0.432</t>
						<value>0.34846869652808032</value>
					</ControlLinearNode>
					<ControlLinearNode>
						<t>0.436</t>
						<value>0.35174583996652736</value>
					</ControlLinearNode>
					<ControlLinearNode>
						<t>0.44</t>
						<value>0.35442017207189358</value>
					</ControlLinearNode>
					<ControlLinearNode>
						<t>0.44400000000000001</t>
						<value>0.35695547749789897</value>
					</ControlLinearNode>
					<ControlLinearNode>
						<t>0.44800000000000001</t>
						<value>0.35871387159062396</value>
					</ControlLinearNode>
					<ControlLinearNode>
						<t>0.45200000000000001</t>
						<value>0.36054230154000005</value>
					</ControlLinearNode>
					<ControlLinearNode>
						<t>0.45600000000000002</t>
						<value>0.36209149975591748</value>
					</ControlLinearNode>
					<ControlLinearNode>
						<t>0.46000000000000002</t>
						<value>0.36304703386449855</value>
					</ControlLinearNode>
					<ControlLinearNode>
						<t>0.46400000000000002</t>
						<value>0.3643461138346975</value>
					</ControlLinearNode>
					<ControlLinearNode>
						<t>0.46800000000000003</t>
						<value>0.36565070048149412</value>
					</ControlLinearNode>
					<ControlLinearNode>
						<t>0.47199999999999998</t>
						<value>0.36665579438590512</value>
					</ControlLinearNode>
					<ControlLinearNode>
						<t>0.47599999999999998</t>
						<value>0.36805852350481105</value>
					</ControlLinearNode>
					<ControlLinearNode>
						<t>0.47999999999999998</t>
						<value>0.36956550766555096</value>
					</ControlLinearNode>
					<ControlLinearNode>
						<t>0.48399999999999999</t>
						<value>0.37133557780174847</value>
					</ControlLinearNode>
					<ControlLinearNode>
						<t>0.48799999999999999</t>
						<value>0.37311795396102237</value>
					</ControlLinearNode>
					<ControlLinearNode>
						<t>0.49199999999999999</t>
						<value>0.37506493184004663</value>
					</ControlLinearNode>
				</x_nodes>
				<min_nodes />
				<max_nodes />
				<kp>100</kp>
				<kv>20</kv>
			</ControlLinear>
			<ControlLinear name="OMIP_r">
				<is_model_control>true</is_model_control>
				<extrapolate>true</extrapolate>
				<default_min>0.02</default_min>
				<default_max>1</default_max>
				<filter_on>false</filter_on>
				<use_steps>false</use_steps>
				<x_nodes>
					<ControlLinearNode>
						<t>0</t>
						<value>0.99994819152424375</value>
					</ControlLinearNode>
					<ControlLinearNode>
						<t>0.0040000000000000001</t>
						<value>0.99994767356208936</value>
					</ControlLinearNode>
					<ControlLinearNode>
						<t>0.0080000000000000002</t>
						<value>0.99993895593744397</value>
					</ControlLinearNode>
					<ControlLinearNode>
						<t>0.012</t>
						<value>0.99991025172415715</value>
					</ControlLinearNode>
					<ControlLinearNode>
						<t>0.016</t>
						<value>0.99975836009752483</value>
					</ControlLinearNode>
					<ControlLinearNode>
						<t>0.02</t>
						<value>0.99919677546346797</value>
					</ControlLinearNode>
					<ControlLinearNode>
						<t>0.024</t>
						<value>0.99007550520201959</value>
					</ControlLinearNode>
					<ControlLinearNode>
						<t>0.028000000000000001</t>
						<value>0.97796998865625162</value>
					</ControlLinearNode>
					<ControlLinearNode>
						<t>0.032000000000000001</t>
						<value>0.96398318169587449</value>
					</ControlLinearNode>
					<ControlLinearNode>
						<t>0.035999999999999997</t>
						<value>0.94842060406555828</value>
					</ControlLinearNode>
					<ControlLinearNode>
						<t>0.040000000000000001</t>
						<value>0.93256328377043751</value>
					</ControlLinearNode>
					<ControlLinearNode>
						<t>0.043999999999999997</t>
						<value>0.91641636209072952</value>
					</ControlLinearNode>
					<ControlLinearNode>
						<t>0.048000000000000001</t>
						<value>0.90146841184968407</value>
					</ControlLinearNode>
					<ControlLinearNode>
						<t>0.051999999999999998</t>
						<value>0.88666801640664861</value>
					</ControlLinearNode>
					<ControlLinearNode>
						<t>0.056000000000000001</t>
						<value>0.87242600317464591</value>
					</ControlLinearNode>
					<ControlLinearNode>
						<t>0.059999999999999998</t>
						<value>0.85936854444820021</value>
					</ControlLinearNode>
					<ControlLinearNode>
						<t>0.064000000000000001</t>
						<value>0.84670033846013693</value>
					</ControlLinearNode>
					<ControlLinearNode>
						<t>0.068000000000000005</t>
						<value>0.84091246059803337</value>
					</ControlLinearNode>
					<ControlLinearNode>
						<t>0.071999999999999995</t>
						<value>0.83361698802289341</value>
					</ControlLinearNode>
					<ControlLinearNode>
						<t>0.075999999999999998</t>
						<value>0.82810534689273507</value>
					</ControlLinearNode>
					<ControlLinearNode>
						<t>0.080000000000000002</t>
						<value>0.82358396281511737</value>
					</ControlLinearNode>
					<ControlLinearNode>
						<t>0.084000000000000005</t>
						<value>0.8203915607526111</value>
					</ControlLinearNode>
					<ControlLinearNode>
						<t>0.087999999999999995</t>
						<value>0.81865465353978684</value>
					</ControlLinearNode>
					<ControlLinearNode>
						<t>0.091999999999999998</t>
						<value>0.81849501759646848</value>
					</ControlLinearNode>
					<ControlLinearNode>
						<t>0.096000000000000002</t>
						<value>0.81933922153812655</value>
					</ControlLinearNode>
					<ControlLinearNode>
						<t>0.10000000000000001</t>
						<value>0.82152066689833325</value>
					</ControlLinearNode>
					<ControlLinearNode>
						<t>0.104</t>
						<value>0.82540587382311559</value>
					</ControlLinearNode>
					<ControlLinearNode>
						<t>0.108</t>
						<value>0.83104817972271028</value>
					</ControlLinearNode>
					<ControlLinearNode>
						<t>0.112</t>
						<value>0.837101493871514</value>
					</ControlLinearNode>
					<ControlLinearNode>
						<t>0.11600000000000001</t>
						<value>0.84509039058415902</value>
					</ControlLinearNode>
					<ControlLinearNode>
						<t>0.12</t>
						<value>0.85446938846754705</value>
					</ControlLinearNode>
					<ControlLinearNode>
						<t>0.124</t>
						<value>0.86629118692130958</value>
					</ControlLinearNode>
					<ControlLinearNode>
						<t>0.128</t>
						<value>0.88005459862773294</value>
					</ControlLinearNode>
					<ControlLinearNode>
						<t>0.13200000000000001</t>
						<value>0.89730788824648311</value>
					</ControlLinearNode>
					<ControlLinearNode>
						<t>0.13600000000000001</t>
						<value>0.90415631800393947</value>
					</ControlLinearNode>
					<ControlLinearNode>
						<t>0.14000000000000001</t>
						<value>0.90483327428089444</value>
					</ControlLinearNode>
					<ControlLinearNode>
						<t>0.14399999999999999</t>
						<value>0.92421476667941183</value>
					</ControlLinearNode>
					<ControlLinearNode>
						<t>0.14799999999999999</t>
						<value>0.95339177772310268</value>
					</ControlLinearNode>
					<ControlLinearNode>
						<t>0.152</t>
						<value>0.98106990029859675</value>
					</ControlLinearNode>
					<ControlLinearNode>
						<t>0.156</t>
						<value>0.99998741700470273</value>
					</ControlLinearNode>
					<ControlLinearNode>
						<t>0.16</t>
						<value>0.99999942756466431</value>
					</ControlLinearNode>
					<ControlLinearNode>
						<t>0.16400000000000001</t>
						<value>0.99999962104493167</value>
					</ControlLinearNode>
					<ControlLinearNode>
						<t>0.16800000000000001</t>
						<value>0.99999967681721291</value>
					</ControlLinearNode>
					<ControlLinearNode>
						<t>0.17199999999999999</t>
						<value>0.99999967755083308</value>
					</ControlLinearNode>
					<ControlLinearNode>
						<t>0.17599999999999999</t>
						<value>0.99999967438201443</value>
					</ControlLinearNode>
					<ControlLinearNode>
						<t>0.17999999999999999</t>
						<value>0.99999965956417358</value>
					</ControlLinearNode>
					<ControlLinearNode>
						<t>0.184</t>
						<value>0.99999963845194062</value>
					</ControlLinearNode>
					<ControlLinearNode>
						<t>0.188</t>
						<value>0.99999961606653598</value>
					</ControlLinearNode>
					<ControlLinearNode>
						<t>0.192</t>
						<value>0.99999958852921855</value>
					</ControlLinearNode>
					<ControlLinearNode>
						<t>0.19600000000000001</t>
						<value>0.99999956220502528</value>
					</ControlLinearNode>
					<ControlLinearNode>
						<t>0.20000000000000001</t>
						<value>0.99999953449081425</value>
					</ControlLinearNode>
					<ControlLinearNode>
						<t>0.20399999999999999</t>
						<value>0.99999952933219227</value>
					</ControlLinearNode>
					<ControlLinearNode>
						<t>0.20799999999999999</t>
						<value>0.9999995250370719</value>
					</ControlLinearNode>
					<ControlLinearNode>
						<t>0.21199999999999999</t>
						<value>0.9999995210810132</value>
					</ControlLinearNode>
					<ControlLinearNode>
						<t>0.216</t>
						<value>0.99999951775990881</value>
					</ControlLinearNode>
					<ControlLinearNode>
						<t>0.22</t>
						<value>0.99999952375715417</value>
					</ControlLinearNode>
					<ControlLinearNode>
						<t>0.224</t>
						<value>0.99999955220442971</value>
					</ControlLinearNode>
					<ControlLinearNode>
						<t>0.22800000000000001</t>
						<value>0.99999958103943398</value>
					</ControlLinearNode>
					<ControlLinearNode>
						<t>0.23200000000000001</t>
						<value>0.99999961443402441</value>
					</ControlLinearNode>
					<ControlLinearNode>
						<t>0.23599999999999999</t>
						<value>0.99999961730960585</value>
					</ControlLinearNode>
					<ControlLinearNode>
						<t>0.23999999999999999</t>
						<value>0.99999961220892619</value>
					</ControlLinearNode>
					<ControlLinearNode>
						<t>0.24399999999999999</t>
						<value>0.99999958240952913</value>
					</ControlLinearNode>
					<ControlLinearNode>
						<t>0.248</t>
						<value>0.99999957946030449</value>
					</ControlLinearNode>
					<ControlLinearNode>
						<t>0.252</t>
						<value>0.99999957547129925</value>
					</ControlLinearNode>
					<ControlLinearNode>
						<t>0.25600000000000001</t>
						<value>0.9999995694517706</value>
					</ControlLinearNode>
					<ControlLinearNode>
						<t>0.26000000000000001</t>
						<value>0.99999955859991951</value>
					</ControlLinearNode>
					<ControlLinearNode>
						<t>0.26400000000000001</t>
						<value>0.99999954102148203</value>
					</ControlLinearNode>
					<ControlLinearNode>
						<t>0.26800000000000002</t>
						<value>0.99999937102526582</value>
					</ControlLinearNode>
					<ControlLinearNode>
						<t>0.27200000000000002</t>
						<value>0.99999849348344039</value>
					</ControlLinearNode>
					<ControlLinearNode>
						<t>0.27600000000000002</t>
						<value>0.9999977447652364</value>
					</ControlLinearNode>
					<ControlLinearNode>
						<t>0.28000000000000003</t>
						<value>0.99999663129176375</value>
					</ControlLinearNode>
					<ControlLinearNode>
						<t>0.28399999999999997</t>
						<value>0.99999451105001025</value>
					</ControlLinearNode>
					<ControlLinearNode>
						<t>0.28799999999999998</t>
						<value>0.9999897238979859</value>
					</ControlLinearNode>
					<ControlLinearNode>
						<t>0.29199999999999998</t>
						<value>0.98145921969875194</value>
					</ControlLinearNode>
					<ControlLinearNode>
						<t>0.29599999999999999</t>
						<value>0.88606627005655125</value>
					</ControlLinearNode>
					<ControlLinearNode>
						<t>0.29999999999999999</t>
						<value>0.77765382398839011</value>
					</ControlLinearNode>
					<ControlLinearNode>
						<t>0.30399999999999999</t>
						<value>0.66859670453734898</value>
					</ControlLinearNode>
					<ControlLinearNode>
						<t>0.308</t>
						<value>0.61606734105067318</value>
					</ControlLinearNode>
					<ControlLinearNode>
						<t>0.312</t>
						<value>0.58569883120013555</value>
					</ControlLinearNode>
					<ControlLinearNode>
						<t>0.316</t>
						<value>0.57316364540648523</value>
					</ControlLinearNode>
					<ControlLinearNode>
						<t>0.32000000000000001</t>
						<value>0.56913348960098842</value>
					</ControlLinearNode>
					<ControlLinearNode>
						<t>0.32400000000000001</t>
						<value>0.57167553091889245</value>
					</ControlLinearNode>
					<ControlLinearNode>
						<t>0.32800000000000001</t>
						<value>0.56047173376350257</value>
					</ControlLinearNode>
					<ControlLinearNode>
						<t>0.33200000000000002</t>
						<value>0.52974595683636216</value>
					</ControlLinearNode>
					<ControlLinearNode>
						<t>0.33600000000000002</t>
						<value>0.49856011371827036</value>
					</ControlLinearNode>
					<ControlLinearNode>
						<t>0.34000000000000002</t>
						<value>0.46467977066919935</value>
					</ControlLinearNode>
					<ControlLinearNode>
						<t>0.34399999999999997</t>
						<value>0.43661608948354713</value>
					</ControlLinearNode>
					<ControlLinearNode>
						<t>0.34799999999999998</t>
						<value>0.41542194601926263</value>
					</ControlLinearNode>
					<ControlLinearNode>
						<t>0.35199999999999998</t>
						<value>0.39344271061845942</value>
					</ControlLinearNode>
					<ControlLinearNode>
						<t>0.35599999999999998</t>
						<value>0.43471325770988661</value>
					</ControlLinearNode>
					<ControlLinearNode>
						<t>0.35999999999999999</t>
						<value>0.48157107606975086</value>
					</ControlLinearNode>
					<ControlLinearNode>
						<t>0.36399999999999999</t>
						<value>0.52954521339724703</value>
					</ControlLinearNode>
					<ControlLinearNode>
						<t>0.36799999999999999</t>
						<value>0.5786496252258454</value>
					</ControlLinearNode>
					<ControlLinearNode>
						<t>0.372</t>
						<value>0.63235740928682149</value>
					</ControlLinearNode>
					<ControlLinearNode>
						<t>0.376</t>
						<value>0.6973722727472027</value>
					</ControlLinearNode>
					<ControlLinearNode>
						<t>0.38</t>
						<value>0.76741528602527209</value>
					</ControlLinearNode>
					<ControlLinearNode>
						<t>0.38400000000000001</t>
						<value>0.83540620531620302</value>
					</ControlLinearNode>
					<ControlLinearNode>
						<t>0.38800000000000001</t>
						<value>0.90053575570775246</value>
					</ControlLinearNode>
					<ControlLinearNode>
						<t>0.39200000000000002</t>
						<value>0.95936033677406829</value>
					</ControlLinearNode>
					<ControlLinearNode>
						<t>0.39600000000000002</t>
						<value>0.99969299263606037</value>
					</ControlLinearNode>
					<ControlLinearNode>
						<t>0.40000000000000002</t>
						<value>0.99995215838234019</value>
					</ControlLinearNode>
					<ControlLinearNode>
						<t>0.40400000000000003</t>
						<value>0.99701310078099636</value>
					</ControlLinearNode>
					<ControlLinearNode>
						<t>0.40799999999999997</t>
						<value>0.98193797611698186</value>
					</ControlLinearNode>
					<ControlLinearNode>
						<t>0.41199999999999998</t>
						<value>0.9652552822999918</value>
					</ControlLinearNode>
					<ControlLinearNode>
						<t>0.41599999999999998</t>
						<value>0.95079630140687776</value>
					</ControlLinearNode>
					<ControlLinearNode>
						<t>0.41999999999999998</t>
						<value>0.93726795561710052</value>
					</ControlLinearNode>
					<ControlLinearNode>
						<t>0.42399999999999999</t>
						<value>0.92582732363470321</value>
					</ControlLinearNode>
					<ControlLinearNode>
						<t>0.42799999999999999</t>
						<value>0.91646958059816908</value>
					</ControlLinearNode>
					<ControlLinearNode>
						<t>0.432</t>
						<value>0.90819476796438325</value>
					</ControlLinearNode>
					<ControlLinearNode>
						<t>0.436</t>
						<value>0.90232083305405686</value>
					</ControlLinearNode>
					<ControlLinearNode>
						<t>0.44</t>
						<value>0.89695040885828881</value>
					</ControlLinearNode>
					<ControlLinearNode>
						<t>0.44400000000000001</t>
						<value>0.89563086118211532</value>
					</ControlLinearNode>
					<ControlLinearNode>
						<t>0.44800000000000001</t>
						<value>0.89406498210636776</value>
					</ControlLinearNode>
					<ControlLinearNode>
						<t>0.45200000000000001</t>
						<value>0.89441057525806977</value>
					</ControlLinearNode>
					<ControlLinearNode>
						<t>0.45600000000000002</t>
						<value>0.89540784100603699</value>
					</ControlLinearNode>
					<ControlLinearNode>
						<t>0.46000000000000002</t>
						<value>0.89551516258001029</value>
					</ControlLinearNode>
					<ControlLinearNode>
						<t>0.46400000000000002</t>
						<value>0.8976090512144389</value>
					</ControlLinearNode>
					<ControlLinearNode>
						<t>0.46800000000000003</t>
						<value>0.90031883014603231</value>
					</ControlLinearNode>
					<ControlLinearNode>
						<t>0.47199999999999998</t>
						<value>0.90266190478362884</value>
					</ControlLinearNode>
					<ControlLinearNode>
						<t>0.47599999999999998</t>
						<value>0.90649209630396321</value>
					</ControlLinearNode>
					<ControlLinearNode>
						<t>0.47999999999999998</t>
						<value>0.91076310077337252</value>
					</ControlLinearNode>
					<ControlLinearNode>
						<t>0.48399999999999999</t>
						<value>0.91581563042596026</value>
					</ControlLinearNode>
					<ControlLinearNode>
						<t>0.48799999999999999</t>
						<value>0.92077659037827875</value>
					</ControlLinearNode>
					<ControlLinearNode>
						<t>0.49199999999999999</t>
						<value>0.92604220805443649</value>
					</ControlLinearNode>
				</x_nodes>
				<min_nodes />
				<max_nodes />
				<kp>100</kp>
				<kv>20</kv>
			</ControlLinear>
			<ControlLinear name="CFP_r">
				<is_model_control>true</is_model_control>
				<extrapolate>true</extrapolate>
				<default_min>0.02</default_min>
				<default_max>1</default_max>
				<filter_on>false</filter_on>
				<use_steps>false</use_steps>
				<x_nodes>
					<ControlLinearNode>
						<t>0</t>
						<value>0.80017915077830393</value>
					</ControlLinearNode>
					<ControlLinearNode>
						<t>0.0040000000000000001</t>
						<value>0.80954612095211065</value>
					</ControlLinearNode>
					<ControlLinearNode>
						<t>0.0080000000000000002</t>
						<value>0.82024270133380262</value>
					</ControlLinearNode>
					<ControlLinearNode>
						<t>0.012</t>
						<value>0.83220439728495188</value>
					</ControlLinearNode>
					<ControlLinearNode>
						<t>0.016</t>
						<value>0.84531465360518987</value>
					</ControlLinearNode>
					<ControlLinearNode>
						<t>0.02</t>
						<value>0.86123863368818498</value>
					</ControlLinearNode>
					<ControlLinearNode>
						<t>0.024</t>
						<value>0.87308348732688479</value>
					</ControlLinearNode>
					<ControlLinearNode>
						<t>0.028000000000000001</t>
						<value>0.88624088872706852</value>
					</ControlLinearNode>
					<ControlLinearNode>
						<t>0.032000000000000001</t>
						<value>0.90024743269907381</value>
					</ControlLinearNode>
					<ControlLinearNode>
						<t>0.035999999999999997</t>
						<value>0.91444080185288645</value>
					</ControlLinearNode>
					<ControlLinearNode>
						<t>0.040000000000000001</t>
						<value>0.92854279548724095</value>
					</ControlLinearNode>
					<ControlLinearNode>
						<t>0.043999999999999997</t>
						<value>0.9429481842269597</value>
					</ControlLinearNode>
					<ControlLinearNode>
						<t>0.048000000000000001</t>
						<value>0.95867826004012513</value>
					</ControlLinearNode>
					<ControlLinearNode>
						<t>0.051999999999999998</t>
						<value>0.97620808538549175</value>
					</ControlLinearNode>
					<ControlLinearNode>
						<t>0.056000000000000001</t>
						<value>0.99668001577588983</value>
					</ControlLinearNode>
					<ControlLinearNode>
						<t>0.059999999999999998</t>
						<value>0.9999234543534391</value>
					</ControlLinearNode>
					<ControlLinearNode>
						<t>0.064000000000000001</t>
						<value>0.99988698278960764</value>
					</ControlLinearNode>
					<ControlLinearNode>
						<t>0.068000000000000005</t>
						<value>0.98581752437669212</value>
					</ControlLinearNode>
					<ControlLinearNode>
						<t>0.071999999999999995</t>
						<value>0.96334846348875347</value>
					</ControlLinearNode>
					<ControlLinearNode>
						<t>0.075999999999999998</t>
						<value>0.94172568977943116</value>
					</ControlLinearNode>
					<ControlLinearNode>
						<t>0.080000000000000002</t>
						<value>0.92263777653011392</value>
					</ControlLinearNode>
					<ControlLinearNode>
						<t>0.084000000000000005</t>
						<value>0.90575278182715513</value>
					</ControlLinearNode>
					<ControlLinearNode>
						<t>0.087999999999999995</t>
						<value>0.89122081441740242</value>
					</ControlLinearNode>
					<ControlLinearNode>
						<t>0.091999999999999998</t>
						<value>0.87911874346178009</value>
					</ControlLinearNode>
					<ControlLinearNode>
						<t>0.096000000000000002</t>
						<value>0.87060839190900885</value>
					</ControlLinearNode>
					<ControlLinearNode>
						<t>0.10000000000000001</t>
						<value>0.86563599809964897</value>
					</ControlLinearNode>
					<ControlLinearNode>
						<t>0.104</t>
						<value>0.86397484202703867</value>
					</ControlLinearNode>
					<ControlLinearNode>
						<t>0.108</t>
						<value>0.86550658865804786</value>
					</ControlLinearNode>
					<ControlLinearNode>
						<t>0.112</t>
						<value>0.8721939304785794</value>
					</ControlLinearNode>
					<ControlLinearNode>
						<t>0.11600000000000001</t>
						<value>0.88268245332831008</value>
					</ControlLinearNode>
					<ControlLinearNode>
						<t>0.12</t>
						<value>0.89905307184463901</value>
					</ControlLinearNode>
					<ControlLinearNode>
						<t>0.124</t>
						<value>0.920798243606471</value>
					</ControlLinearNode>
					<ControlLinearNode>
						<t>0.128</t>
						<value>0.94919978431848129</value>
					</ControlLinearNode>
					<ControlLinearNode>
						<t>0.13200000000000001</t>
						<value>0.98304775380470477</value>
					</ControlLinearNode>
					<ControlLinearNode>
						<t>0.13600000000000001</t>
						<value>0.99996900146849554</value>
					</ControlLinearNode>
					<ControlLinearNode>
						<t>0.14000000000000001</t>
						<value>0.99998920173587047</value>
					</ControlLinearNode>
					<ControlLinearNode>
						<t>0.14399999999999999</t>
						<value>0.99999252844489894</value>
					</ControlLinearNode>
					<ControlLinearNode>
						<t>0.14799999999999999</t>
						<value>0.99999418413429475</value>
					</ControlLinearNode>
					<ControlLinearNode>
						<t>0.152</t>
						<value>0.99999566148186914</value>
					</ControlLinearNode>
					<ControlLinearNode>
						<t>0.156</t>
						<value>0.99999662394095834</value>
					</ControlLinearNode>
					<ControlLinearNode>
						<t>0.16</t>
						<value>0.99999787465907242</value>
					</ControlLinearNode>
					<ControlLinearNode>
						<t>0.16400000000000001</t>
						<value>0.99999774300037059</value>
					</ControlLinearNode>
					<ControlLinearNode>
						<t>0.16800000000000001</t>
						<value>0.99999773311481976</value>
					</ControlLinearNode>
					<ControlLinearNode>
						<t>0.17199999999999999</t>
						<value>0.99999790658381138</value>
					</ControlLinearNode>
					<ControlLinearNode>
						<t>0.17599999999999999</t>
						<value>0.99999803333783932</value>
					</ControlLinearNode>
					<ControlLinearNode>
						<t>0.17999999999999999</t>
						<value>0.99999815814458259</value>
					</ControlLinearNode>
					<ControlLinearNode>
						<t>0.184</t>
						<value>0.99999828763802334</value>
					</ControlLinearNode>
					<ControlLinearNode>
						<t>0.188</t>
						<value>0.9999984476403696</value>
					</ControlLinearNode>
					<ControlLinearNode>
						<t>0.192</t>
						<value>0.99999856110624707</value>
					</ControlLinearNode>
					<ControlLinearNode>
						<t>0.19600000000000001</t>
						<value>0.99999860152122322</value>
					</ControlLinearNode>
					<ControlLinearNode>
						<t>0.20000000000000001</t>
						<value>0.99999861755098052</value>
					</ControlLinearNode>
					<ControlLinearNode>
						<t>0.20399999999999999</t>
						<value>0.99999858963235566</value>
					</ControlLinearNode>
					<ControlLinearNode>
						<t>0.20799999999999999</t>
						<value>0.99999855758241629</value>
					</ControlLinearNode>
					<ControlLinearNode>
						<t>0.21199999999999999</t>
						<value>0.99999851740977164</value>
					</ControlLinearNode>
					<ControlLinearNode>
						<t>0.216</t>
						<value>0.99999847785343421</value>
					</ControlLinearNode>
					<ControlLinearNode>
						<t>0.22</t>
						<value>0.9999984474511151</value>
					</ControlLinearNode>
					<ControlLinearNode>
						<t>0.224</t>
						<value>0.99999842667885019</value>
					</ControlLinearNode>
					<ControlLinearNode>
						<t>0.22800000000000001</t>
						<value>0.99999841848330528</value>
					</ControlLinearNode>
					<ControlLinearNode>
						<t>0.23200000000000001</t>
						<value>0.99999841638524412</value>
					</ControlLinearNode>
					<ControlLinearNode>
						<t>0.23599999999999999</t>
						<value>0.99999845633390627</value>
					</ControlLinearNode>
					<ControlLinearNode>
						<t>0.23999999999999999</t>
						<value>0.99999852458394622</value>
					</ControlLinearNode>
					<ControlLinearNode>
						<t>0.24399999999999999</t>
						<value>0.999998649573966</value>
					</ControlLinearNode>
					<ControlLinearNode>
						<t>0.248</t>
						<value>0.99999870125337464</value>
					</ControlLinearNode>
					<ControlLinearNode>
						<t>0.252</t>
						<value>0.99999875142189898</value>
					</ControlLinearNode>
					<ControlLinearNode>
						<t>0.25600000000000001</t>
						<value>0.99999879432021499</value>
					</ControlLinearNode>
					<ControlLinearNode>
						<t>0.26000000000000001</t>
						<value>0.99999883204344175</value>
					</ControlLinearNode>
					<ControlLinearNode>
						<t>0.26400000000000001</t>
						<value>0.99999885956960044</value>
					</ControlLinearNode>
					<ControlLinearNode>
						<t>0.26800000000000002</t>
						<value>0.99999859737585395</value>
					</ControlLinearNode>
					<ControlLinearNode>
						<t>0.27200000000000002</t>
						<value>0.99999774633789829</value>
					</ControlLinearNode>
					<ControlLinearNode>
						<t>0.27600000000000002</t>
						<value>0.9999916614686758</value>
					</ControlLinearNode>
					<ControlLinearNode>
						<t>0.28000000000000003</t>
						<value>0.9154250127002318</value>
					</ControlLinearNode>
					<ControlLinearNode>
						<t>0.28399999999999997</t>
						<value>0.57619320430089238</value>
					</ControlLinearNode>
					<ControlLinearNode>
						<t>0.28799999999999998</t>
						<value>0.36840005241583323</value>
					</ControlLinearNode>
					<ControlLinearNode>
						<t>0.29199999999999998</t>
						<value>0.19359337367817364</value>
					</ControlLinearNode>
					<ControlLinearNode>
						<t>0.29599999999999999</t>
						<value>0.025231988824543923</value>
					</ControlLinearNode>
					<ControlLinearNode>
						<t>0.29999999999999999</t>
						<value>0.020013394037597523</value>
					</ControlLinearNode>
					<ControlLinearNode>
						<t>0.30399999999999999</t>
						<value>0.02000494261902357</value>
					</ControlLinearNode>
					<ControlLinearNode>
						<t>0.308</t>
						<value>0.020003163065003837</value>
					</ControlLinearNode>
					<ControlLinearNode>
						<t>0.312</t>
						<value>0.020002327386955156</value>
					</ControlLinearNode>
					<ControlLinearNode>
						<t>0.316</t>
						<value>0.02000201880940803</value>
					</ControlLinearNode>
					<ControlLinearNode>
						<t>0.32000000000000001</t>
						<value>0.020001976304535794</value>
					</ControlLinearNode>
					<ControlLinearNode>
						<t>0.32400000000000001</t>
						<value>0.020002155352746992</value>
					</ControlLinearNode>
					<ControlLinearNode>
						<t>0.32800000000000001</t>
						<value>0.020002511133703046</value>
					</ControlLinearNode>
					<ControlLinearNode>
						<t>0.33200000000000002</t>
						<value>0.020002738112462119</value>
					</ControlLinearNode>
					<ControlLinearNode>
						<t>0.33600000000000002</t>
						<value>0.020003007746769764</value>
					</ControlLinearNode>
					<ControlLinearNode>
						<t>0.34000000000000002</t>
						<value>0.020003456344342991</value>
					</ControlLinearNode>
					<ControlLinearNode>
						<t>0.34399999999999997</t>
						<value>0.02000413511836284</value>
					</ControlLinearNode>
					<ControlLinearNode>
						<t>0.34799999999999998</t>
						<value>0.020004943925778666</value>
					</ControlLinearNode>
					<ControlLinearNode>
						<t>0.35199999999999998</t>
						<value>0.020005462015369402</value>
					</ControlLinearNode>
					<ControlLinearNode>
						<t>0.35599999999999998</t>
						<value>0.020005573412223723</value>
					</ControlLinearNode>
					<ControlLinearNode>
						<t>0.35999999999999999</t>
						<value>0.020005664360377508</value>
					</ControlLinearNode>
					<ControlLinearNode>
						<t>0.36399999999999999</t>
						<value>0.02000576307444869</value>
					</ControlLinearNode>
					<ControlLinearNode>
						<t>0.36799999999999999</t>
						<value>0.020005883042788161</value>
					</ControlLinearNode>
					<ControlLinearNode>
						<t>0.372</t>
						<value>0.020005866112377854</value>
					</ControlLinearNode>
					<ControlLinearNode>
						<t>0.376</t>
						<value>0.020005879035719598</value>
					</ControlLinearNode>
					<ControlLinearNode>
						<t>0.38</t>
						<value>0.020006056587177745</value>
					</ControlLinearNode>
					<ControlLinearNode>
						<t>0.38400000000000001</t>
						<value>0.020006295913113703</value>
					</ControlLinearNode>
					<ControlLinearNode>
						<t>0.38800000000000001</t>
						<value>0.020006627554235639</value>
					</ControlLinearNode>
					<ControlLinearNode>
						<t>0.39200000000000002</t>
						<value>0.020007107189721856</value>
					</ControlLinearNode>
					<ControlLinearNode>
						<t>0.39600000000000002</t>
						<value>0.020007600533567</value>
					</ControlLinearNode>
					<ControlLinearNode>
						<t>0.40000000000000002</t>
						<value>0.020007927643674647</value>
					</ControlLinearNode>
					<ControlLinearNode>
						<t>0.40400000000000003</t>
						<value>0.020009530478061491</value>
					</ControlLinearNode>
					<ControlLinearNode>
						<t>0.40799999999999997</t>
						<value>0.020011296942799482</value>
					</ControlLinearNode>
					<ControlLinearNode>
						<t>0.41199999999999998</t>
						<value>0.020013622800322952</value>
					</ControlLinearNode>
					<ControlLinearNode>
						<t>0.41599999999999998</t>
						<value>0.02001680099718069</value>
					</ControlLinearNode>
					<ControlLinearNode>
						<t>0.41999999999999998</t>
						<value>0.020021561394951488</value>
					</ControlLinearNode>
					<ControlLinearNode>
						<t>0.42399999999999999</t>
						<value>0.020028716335821005</value>
					</ControlLinearNode>
					<ControlLinearNode>
						<t>0.42799999999999999</t>
						<value>0.02004081555963522</value>
					</ControlLinearNode>
					<ControlLinearNode>
						<t>0.432</t>
						<value>0.020072263016217218</value>
					</ControlLinearNode>
					<ControlLinearNode>
						<t>0.436</t>
						<value>0.02026479347623511</value>
					</ControlLinearNode>
					<ControlLinearNode>
						<t>0.44</t>
						<value>0.021474401570761158</value>
					</ControlLinearNode>
					<ControlLinearNode>
						<t>0.44400000000000001</t>
						<value>0.035217312768972941</value>
					</ControlLinearNode>
					<ControlLinearNode>
						<t>0.44800000000000001</t>
						<value>0.050861156190117218</value>
					</ControlLinearNode>
					<ControlLinearNode>
						<t>0.45200000000000001</t>
						<value>0.063635763769395975</value>
					</ControlLinearNode>
					<ControlLinearNode>
						<t>0.45600000000000002</t>
						<value>0.074773357750954811</value>
					</ControlLinearNode>
					<ControlLinearNode>
						<t>0.46000000000000002</t>
						<value>0.085876425812575069</value>
					</ControlLinearNode>
					<ControlLinearNode>
						<t>0.46400000000000002</t>
						<value>0.095319868500905514</value>
					</ControlLinearNode>
					<ControlLinearNode>
						<t>0.46800000000000003</t>
						<value>0.10416718861314925</value>
					</ControlLinearNode>
					<ControlLinearNode>
						<t>0.47199999999999998</t>
						<value>0.11280127788874474</value>
					</ControlLinearNode>
					<ControlLinearNode>
						<t>0.47599999999999998</t>
						<value>0.11983664116126047</value>
					</ControlLinearNode>
					<ControlLinearNode>
						<t>0.47999999999999998</t>
						<value>0.12543719605895243</value>
					</ControlLinearNode>
					<ControlLinearNode>
						<t>0.48399999999999999</t>
						<value>0.12899669800116301</value>
					</ControlLinearNode>
					<ControlLinearNode>
						<t>0.48799999999999999</t>
						<value>0.13074244706511559</value>
					</ControlLinearNode>
					<ControlLinearNode>
						<t>0.49199999999999999</t>
						<value>0.13032660595003553</value>
					</ControlLinearNode>
				</x_nodes>
				<min_nodes />
				<max_nodes />
				<kp>100</kp>
				<kv>20</kv>
			</ControlLinear>
			<ControlLinear name="PIFML_r">
				<is_model_control>true</is_model_control>
				<extrapolate>true</extrapolate>
				<default_min>0.02</default_min>
				<default_max>1</default_max>
				<filter_on>false</filter_on>
				<use_steps>false</use_steps>
				<x_nodes>
					<ControlLinearNode>
						<t>0</t>
						<value>0.66917181376179036</value>
					</ControlLinearNode>
					<ControlLinearNode>
						<t>0.0040000000000000001</t>
						<value>0.66727770698001732</value>
					</ControlLinearNode>
					<ControlLinearNode>
						<t>0.0080000000000000002</t>
						<value>0.66285399672220036</value>
					</ControlLinearNode>
					<ControlLinearNode>
						<t>0.012</t>
						<value>0.65584003055492657</value>
					</ControlLinearNode>
					<ControlLinearNode>
						<t>0.016</t>
						<value>0.64613173226825626</value>
					</ControlLinearNode>
					<ControlLinearNode>
						<t>0.02</t>
						<value>0.63411934083673538</value>
					</ControlLinearNode>
					<ControlLinearNode>
						<t>0.024</t>
						<value>0.62472762500544887</value>
					</ControlLinearNode>
					<ControlLinearNode>
						<t>0.028000000000000001</t>
						<value>0.61465332938920436</value>
					</ControlLinearNode>
					<ControlLinearNode>
						<t>0.032000000000000001</t>
						<value>0.6034975394376022</value>
					</ControlLinearNode>
					<ControlLinearNode>
						<t>0.035999999999999997</t>
						<value>0.59138783771733083</value>
					</ControlLinearNode>
					<ControlLinearNode>
						<t>0.040000000000000001</t>
						<value>0.57584147552352472</value>
					</ControlLinearNode>
					<ControlLinearNode>
						<t>0.043999999999999997</t>
						<value>0.55850846081048766</value>
					</ControlLinearNode>
					<ControlLinearNode>
						<t>0.048000000000000001</t>
						<value>0.53887626222721008</value>
					</ControlLinearNode>
					<ControlLinearNode>
						<t>0.051999999999999998</t>
						<value>0.51899733946472848</value>
					</ControlLinearNode>
					<ControlLinearNode>
						<t>0.056000000000000001</t>
						<value>0.49915873088740459</value>
					</ControlLinearNode>
					<ControlLinearNode>
						<t>0.059999999999999998</t>
						<value>0.48778434398019255</value>
					</ControlLinearNode>
					<ControlLinearNode>
						<t>0.064000000000000001</t>
						<value>0.47162121380328753</value>
					</ControlLinearNode>
					<ControlLinearNode>
						<t>0.068000000000000005</t>
						<value>0.45950934638293517</value>
					</ControlLinearNode>
					<ControlLinearNode>
						<t>0.071999999999999995</t>
						<value>0.45217971916314137</value>
					</ControlLinearNode>
					<ControlLinearNode>
						<t>0.075999999999999998</t>
						<value>0.44593684277401086</value>
					</ControlLinearNode>
					<ControlLinearNode>
						<t>0.080000000000000002</t>
						<value>0.44123947886065851</value>
					</ControlLinearNode>
					<ControlLinearNode>
						<t>0.084000000000000005</t>
						<value>0.43834108726962068</value>
					</ControlLinearNode>
					<ControlLinearNode>
						<t>0.087999999999999995</t>
						<value>0.43700717231571745</value>
					</ControlLinearNode>
					<ControlLinearNode>
						<t>0.091999999999999998</t>
						<value>0.43696560916963517</value>
					</ControlLinearNode>
					<ControlLinearNode>
						<t>0.096000000000000002</t>
						<value>0.43871977719492555</value>
					</ControlLinearNode>
					<ControlLinearNode>
						<t>0.10000000000000001</t>
						<value>0.44345841273335135</value>
					</ControlLinearNode>
					<ControlLinearNode>
						<t>0.104</t>
						<value>0.44900723244853818</value>
					</ControlLinearNode>
					<ControlLinearNode>
						<t>0.108</t>
						<value>0.45961009346894433</value>
					</ControlLinearNode>
					<ControlLinearNode>
						<t>0.112</t>
						<value>0.45994541526626376</value>
					</ControlLinearNode>
					<ControlLinearNode>
						<t>0.11600000000000001</t>
						<value>0.46317169211387554</value>
					</ControlLinearNode>
					<ControlLinearNode>
						<t>0.12</t>
						<value>0.46795698060542368</value>
					</ControlLinearNode>
					<ControlLinearNode>
						<t>0.124</t>
						<value>0.47931580291720571</value>
					</ControlLinearNode>
					<ControlLinearNode>
						<t>0.128</t>
						<value>0.49334754289545329</value>
					</ControlLinearNode>
					<ControlLinearNode>
						<t>0.13200000000000001</t>
						<value>0.51231094266877863</value>
					</ControlLinearNode>
					<ControlLinearNode>
						<t>0.13600000000000001</t>
						<value>0.55036836102185338</value>
					</ControlLinearNode>
					<ControlLinearNode>
						<t>0.14000000000000001</t>
						<value>0.60725227799497039</value>
					</ControlLinearNode>
					<ControlLinearNode>
						<t>0.14399999999999999</t>
						<value>0.6658487659724236</value>
					</ControlLinearNode>
					<ControlLinearNode>
						<t>0.14799999999999999</t>
						<value>0.72055482992906206</value>
					</ControlLinearNode>
					<ControlLinearNode>
						<t>0.152</t>
						<value>0.78059333653031937</value>
					</ControlLinearNode>
					<ControlLinearNode>
						<t>0.156</t>
						<value>0.90948399112496658</value>
					</ControlLinearNode>
					<ControlLinearNode>
						<t>0.16</t>
						<value>0.99999342480244791</value>
					</ControlLinearNode>
					<ControlLinearNode>
						<t>0.16400000000000001</t>
						<value>0.99999558928427523</value>
					</ControlLinearNode>
					<ControlLinearNode>
						<t>0.16800000000000001</t>
						<value>0.99999616529710411</value>
					</ControlLinearNode>
					<ControlLinearNode>
						<t>0.17199999999999999</t>
						<value>0.99999663940993133</value>
					</ControlLinearNode>
					<ControlLinearNode>
						<t>0.17599999999999999</t>
						<value>0.99999696738987542</value>
					</ControlLinearNode>
					<ControlLinearNode>
						<t>0.17999999999999999</t>
						<value>0.9999971501521806</value>
					</ControlLinearNode>
					<ControlLinearNode>
						<t>0.184</t>
						<value>0.99999734286555941</value>
					</ControlLinearNode>
					<ControlLinearNode>
						<t>0.188</t>
						<value>0.99999763227052074</value>
					</ControlLinearNode>
					<ControlLinearNode>
						<t>0.192</t>
						<value>0.99999783623415339</value>
					</ControlLinearNode>
					<ControlLinearNode>
						<t>0.19600000000000001</t>
						<value>0.999997881353617</value>
					</ControlLinearNode>
					<ControlLinearNode>
						<t>0.20000000000000001</t>
						<value>0.99999791903278046</value>
					</ControlLinearNode>
					<ControlLinearNode>
						<t>0.20399999999999999</t>
						<value>0.99999793199090825</value>
					</ControlLinearNode>
					<ControlLinearNode>
						<t>0.20799999999999999</t>
						<value>0.99999792941494592</value>
					</ControlLinearNode>
					<ControlLinearNode>
						<t>0.21199999999999999</t>
						<value>0.99999788908859744</value>
					</ControlLinearNode>
					<ControlLinearNode>
						<t>0.216</t>
						<value>0.99999784848490036</value>
					</ControlLinearNode>
					<ControlLinearNode>
						<t>0.22</t>
						<value>0.99999784028891403</value>
					</ControlLinearNode>
					<ControlLinearNode>
						<t>0.224</t>
						<value>0.99999792914778685</value>
					</ControlLinearNode>
					<ControlLinearNode>
						<t>0.22800000000000001</t>
						<value>0.99999803354638728</value>
					</ControlLinearNode>
					<ControlLinearNode>
						<t>0.23200000000000001</t>
						<value>0.99999815942708858</value>
					</ControlLinearNode>
					<ControlLinearNode>
						<t>0.23599999999999999</t>
						<value>0.99999822980672959</value>
					</ControlLinearNode>
					<ControlLinearNode>
						<t>0.23999999999999999</t>
						<value>0.99999831585673071</value>
					</ControlLinearNode>
					<ControlLinearNode>
						<t>0.24399999999999999</t>
						<value>0.99999845250623809</value>
					</ControlLinearNode>
					<ControlLinearNode>
						<t>0.248</t>
						<value>0.99999854433182578</value>
					</ControlLinearNode>
					<ControlLinearNode>
						<t>0.252</t>
						<value>0.99999864320900289</value>
					</ControlLinearNode>
					<ControlLinearNode>
						<t>0.25600000000000001</t>
						<value>0.99999874178543435</value>
					</ControlLinearNode>
					<ControlLinearNode>
						<t>0.26000000000000001</t>
						<value>0.9999988399294879</value>
					</ControlLinearNode>
					<ControlLinearNode>
						<t>0.26400000000000001</t>
						<value>0.99999893240393023</value>
					</ControlLinearNode>
					<ControlLinearNode>
						<t>0.26800000000000002</t>
						<value>0.99999886402814087</value>
					</ControlLinearNode>
					<ControlLinearNode>
						<t>0.27200000000000002</t>
						<value>0.99999854667713206</value>
					</ControlLinearNode>
					<ControlLinearNode>
						<t>0.27600000000000002</t>
						<value>0.99999790971936586</value>
					</ControlLinearNode>
					<ControlLinearNode>
						<t>0.28000000000000003</t>
						<value>0.9999970798435962</value>
					</ControlLinearNode>
					<ControlLinearNode>
						<t>0.28399999999999997</t>
						<value>0.99999617198187662</value>
					</ControlLinearNode>
					<ControlLinearNode>
						<t>0.28799999999999998</t>
						<value>0.99999549544349053</value>
					</ControlLinearNode>
					<ControlLinearNode>
						<t>0.29199999999999998</t>
						<value>0.99999458773565175</value>
					</ControlLinearNode>
					<ControlLinearNode>
						<t>0.29599999999999999</t>
						<value>0.9999934134646431</value>
					</ControlLinearNode>
					<ControlLinearNode>
						<t>0.29999999999999999</t>
						<value>0.99998865339200671</value>
					</ControlLinearNode>
					<ControlLinearNode>
						<t>0.30399999999999999</t>
						<value>0.9355713534644553</value>
					</ControlLinearNode>
					<ControlLinearNode>
						<t>0.308</t>
						<value>0.72870661146004667</value>
					</ControlLinearNode>
					<ControlLinearNode>
						<t>0.312</t>
						<value>0.51496970191708236</value>
					</ControlLinearNode>
					<ControlLinearNode>
						<t>0.316</t>
						<value>0.34628395948281543</value>
					</ControlLinearNode>
					<ControlLinearNode>
						<t>0.32000000000000001</t>
						<value>0.22920801903437843</value>
					</ControlLinearNode>
					<ControlLinearNode>
						<t>0.32400000000000001</t>
						<value>0.15112961990241597</value>
					</ControlLinearNode>
					<ControlLinearNode>
						<t>0.32800000000000001</t>
						<value>0.11361054859679827</value>
					</ControlLinearNode>
					<ControlLinearNode>
						<t>0.33200000000000002</t>
						<value>0.11000150036493118</value>
					</ControlLinearNode>
					<ControlLinearNode>
						<t>0.33600000000000002</t>
						<value>0.11189525206927046</value>
					</ControlLinearNode>
					<ControlLinearNode>
						<t>0.34000000000000002</t>
						<value>0.12868681422953132</value>
					</ControlLinearNode>
					<ControlLinearNode>
						<t>0.34399999999999997</t>
						<value>0.17174316578672852</value>
					</ControlLinearNode>
					<ControlLinearNode>
						<t>0.34799999999999998</t>
						<value>0.18447610711652118</value>
					</ControlLinearNode>
					<ControlLinearNode>
						<t>0.35199999999999998</t>
						<value>0.15796788803831249</value>
					</ControlLinearNode>
					<ControlLinearNode>
						<t>0.35599999999999998</t>
						<value>0.16210581473382468</value>
					</ControlLinearNode>
					<ControlLinearNode>
						<t>0.35999999999999999</t>
						<value>0.17352747515656572</value>
					</ControlLinearNode>
					<ControlLinearNode>
						<t>0.36399999999999999</t>
						<value>0.18888406592070045</value>
					</ControlLinearNode>
					<ControlLinearNode>
						<t>0.36799999999999999</t>
						<value>0.20941547874131519</value>
					</ControlLinearNode>
					<ControlLinearNode>
						<t>0.372</t>
						<value>0.22799078816854715</value>
					</ControlLinearNode>
					<ControlLinearNode>
						<t>0.376</t>
						<value>0.26073319480695534</value>
					</ControlLinearNode>
					<ControlLinearNode>
						<t>0.38</t>
						<value>0.31014704893165218</value>
					</ControlLinearNode>
					<ControlLinearNode>
						<t>0.38400000000000001</t>
						<value>0.36235906807596363</value>
					</ControlLinearNode>
					<ControlLinearNode>
						<t>0.38800000000000001</t>
						<value>0.41752596026633537</value>
					</ControlLinearNode>
					<ControlLinearNode>
						<t>0.39200000000000002</t>
						<value>0.47430405287584038</value>
					</ControlLinearNode>
					<ControlLinearNode>
						<t>0.39600000000000002</t>
						<value>0.52886210577793968</value>
					</ControlLinearNode>
					<ControlLinearNode>
						<t>0.40000000000000002</t>
						<value>0.54217433809847082</value>
					</ControlLinearNode>
					<ControlLinearNode>
						<t>0.40400000000000003</t>
						<value>0.54771413369404343</value>
					</ControlLinearNode>
					<ControlLinearNode>
						<t>0.40799999999999997</t>
						<value>0.55741060901821171</value>
					</ControlLinearNode>
					<ControlLinearNode>
						<t>0.41199999999999998</t>
						<value>0.56890873361478289</value>
					</ControlLinearNode>
					<ControlLinearNode>
						<t>0.41599999999999998</t>
						<value>0.5809388640574743</value>
					</ControlLinearNode>
					<ControlLinearNode>
						<t>0.41999999999999998</t>
						<value>0.59355444243100952</value>
					</ControlLinearNode>
					<ControlLinearNode>
						<t>0.42399999999999999</t>
						<value>0.60625518476318863</value>
					</ControlLinearNode>
					<ControlLinearNode>
						<t>0.42799999999999999</t>
						<value>0.61841474400426943</value>
					</ControlLinearNode>
					<ControlLinearNode>
						<t>0.432</t>
						<value>0.63022278715701807</value>
					</ControlLinearNode>
					<ControlLinearNode>
						<t>0.436</t>
						<value>0.64155867484109819</value>
					</ControlLinearNode>
					<ControlLinearNode>
						<t>0.44</t>
						<value>0.65262217067633788</value>
					</ControlLinearNode>
					<ControlLinearNode>
						<t>0.44400000000000001</t>
						<value>0.65799134106530965</value>
					</ControlLinearNode>
					<ControlLinearNode>
						<t>0.44800000000000001</t>
						<value>0.66318183496486216</value>
					</ControlLinearNode>
					<ControlLinearNode>
						<t>0.45200000000000001</t>
						<value>0.66954414001476681</value>
					</ControlLinearNode>
					<ControlLinearNode>
						<t>0.45600000000000002</t>
						<value>0.67724289225760648</value>
					</ControlLinearNode>
					<ControlLinearNode>
						<t>0.46000000000000002</t>
						<value>0.68605767149598906</value>
					</ControlLinearNode>
					<ControlLinearNode>
						<t>0.46400000000000002</t>
						<value>0.69578848836654994</value>
					</ControlLinearNode>
					<ControlLinearNode>
						<t>0.46800000000000003</t>
						<value>0.70611279067492982</value>
					</ControlLinearNode>
					<ControlLinearNode>
						<t>0.47199999999999998</t>
						<value>0.71670060372094224</value>
					</ControlLinearNode>
					<ControlLinearNode>
						<t>0.47599999999999998</t>
						<value>0.72675169373360626</value>
					</ControlLinearNode>
					<ControlLinearNode>
						<t>0.47999999999999998</t>
						<value>0.73574273642131427</value>
					</ControlLinearNode>
					<ControlLinearNode>
						<t>0.48399999999999999</t>
						<value>0.74313634426543629</value>
					</ControlLinearNode>
					<ControlLinearNode>
						<t>0.48799999999999999</t>
						<value>0.74868633303679222</value>
					</ControlLinearNode>
					<ControlLinearNode>
						<t>0.49199999999999999</t>
						<value>0.75223417145069038</value>
					</ControlLinearNode>
				</x_nodes>
				<min_nodes />
				<max_nodes />
				<kp>100</kp>
				<kv>20</kv>
			</ControlLinear>
			<ControlLinear name="GL_r">
				<is_model_control>true</is_model_control>
				<extrapolate>true</extrapolate>
				<default_min>0.02</default_min>
				<default_max>1</default_max>
				<filter_on>false</filter_on>
				<use_steps>false</use_steps>
				<x_nodes>
					<ControlLinearNode>
						<t>0</t>
						<value>0.99999590141369166</value>
					</ControlLinearNode>
					<ControlLinearNode>
						<t>0.0040000000000000001</t>
						<value>0.9999956865832057</value>
					</ControlLinearNode>
					<ControlLinearNode>
						<t>0.0080000000000000002</t>
						<value>0.99999554162577697</value>
					</ControlLinearNode>
					<ControlLinearNode>
						<t>0.012</t>
						<value>0.99999549245329755</value>
					</ControlLinearNode>
					<ControlLinearNode>
						<t>0.016</t>
						<value>0.99999558865387494</value>
					</ControlLinearNode>
					<ControlLinearNode>
						<t>0.02</t>
						<value>0.99999588523682181</value>
					</ControlLinearNode>
					<ControlLinearNode>
						<t>0.024</t>
						<value>0.99999622245924813</value>
					</ControlLinearNode>
					<ControlLinearNode>
						<t>0.028000000000000001</t>
						<value>0.99999657510293316</value>
					</ControlLinearNode>
					<ControlLinearNode>
						<t>0.032000000000000001</t>
						<value>0.99999698220443911</value>
					</ControlLinearNode>
					<ControlLinearNode>
						<t>0.035999999999999997</t>
						<value>0.99999734159603559</value>
					</ControlLinearNode>
					<ControlLinearNode>
						<t>0.040000000000000001</t>
						<value>0.99999767475379064</value>
					</ControlLinearNode>
					<ControlLinearNode>
						<t>0.043999999999999997</t>
						<value>0.99999803580967661</value>
					</ControlLinearNode>
					<ControlLinearNode>
						<t>0.048000000000000001</t>
						<value>0.99999829455081135</value>
					</ControlLinearNode>
					<ControlLinearNode>
						<t>0.051999999999999998</t>
						<value>0.99999849719422063</value>
					</ControlLinearNode>
					<ControlLinearNode>
						<t>0.056000000000000001</t>
						<value>0.99999861873943974</value>
					</ControlLinearNode>
					<ControlLinearNode>
						<t>0.059999999999999998</t>
						<value>0.99999868640633838</value>
					</ControlLinearNode>
					<ControlLinearNode>
						<t>0.064000000000000001</t>
						<value>0.99999873356927382</value>
					</ControlLinearNode>
					<ControlLinearNode>
						<t>0.068000000000000005</t>
						<value>0.99999878652853447</value>
					</ControlLinearNode>
					<ControlLinearNode>
						<t>0.071999999999999995</t>
						<value>0.99999883607579942</value>
					</ControlLinearNode>
					<ControlLinearNode>
						<t>0.075999999999999998</t>
						<value>0.99999888797321401</value>
					</ControlLinearNode>
					<ControlLinearNode>
						<t>0.080000000000000002</t>
						<value>0.9999988959663878</value>
					</ControlLinearNode>
					<ControlLinearNode>
						<t>0.084000000000000005</t>
						<value>0.99999891322916334</value>
					</ControlLinearNode>
					<ControlLinearNode>
						<t>0.087999999999999995</t>
						<value>0.99999889999412583</value>
					</ControlLinearNode>
					<ControlLinearNode>
						<t>0.091999999999999998</t>
						<value>0.99999887198661963</value>
					</ControlLinearNode>
					<ControlLinearNode>
						<t>0.096000000000000002</t>
						<value>0.99999882660559114</value>
					</ControlLinearNode>
					<ControlLinearNode>
						<t>0.10000000000000001</t>
						<value>0.99999871520258732</value>
					</ControlLinearNode>
					<ControlLinearNode>
						<t>0.104</t>
						<value>0.999998567343508</value>
					</ControlLinearNode>
					<ControlLinearNode>
						<t>0.108</t>
						<value>0.99999824768996559</value>
					</ControlLinearNode>
					<ControlLinearNode>
						<t>0.112</t>
						<value>0.99999760074736999</value>
					</ControlLinearNode>
					<ControlLinearNode>
						<t>0.11600000000000001</t>
						<value>0.99999489890434323</value>
					</ControlLinearNode>
					<ControlLinearNode>
						<t>0.12</t>
						<value>0.99514826651295607</value>
					</ControlLinearNode>
					<ControlLinearNode>
						<t>0.124</t>
						<value>0.9821627396426027</value>
					</ControlLinearNode>
					<ControlLinearNode>
						<t>0.128</t>
						<value>0.96719863074368206</value>
					</ControlLinearNode>
					<ControlLinearNode>
						<t>0.13200000000000001</t>
						<value>0.95006302129666154</value>
					</ControlLinearNode>
					<ControlLinearNode>
						<t>0.13600000000000001</t>
						<value>0.93026827489949793</value>
					</ControlLinearNode>
					<ControlLinearNode>
						<t>0.14000000000000001</t>
						<value>0.90774544450364714</value>
					</ControlLinearNode>
					<ControlLinearNode>
						<t>0.14399999999999999</t>
						<value>0.88265980063274452</value>
					</ControlLinearNode>
					<ControlLinearNode>
						<t>0.14799999999999999</t>
						<value>0.85715513051858971</value>
					</ControlLinearNode>
					<ControlLinearNode>
						<t>0.152</t>
						<value>0.83312947385015479</value>
					</ControlLinearNode>
					<ControlLinearNode>
						<t>0.156</t>
						<value>0.80906530248885722</value>
					</ControlLinearNode>
					<ControlLinearNode>
						<t>0.16</t>
						<value>0.77546594703412652</value>
					</ControlLinearNode>
					<ControlLinearNode>
						<t>0.16400000000000001</t>
						<value>0.73243935445759145</value>
					</ControlLinearNode>
					<ControlLinearNode>
						<t>0.16800000000000001</t>
						<value>0.68842920257632201</value>
					</ControlLinearNode>
					<ControlLinearNode>
						<t>0.17199999999999999</t>
						<value>0.64266907552102548</value>
					</ControlLinearNode>
					<ControlLinearNode>
						<t>0.17599999999999999</t>
						<value>0.59952495427074592</value>
					</ControlLinearNode>
					<ControlLinearNode>
						<t>0.17999999999999999</t>
						<value>0.56112244489264129</value>
					</ControlLinearNode>
					<ControlLinearNode>
						<t>0.184</t>
						<value>0.52743548983104038</value>
					</ControlLinearNode>
					<ControlLinearNode>
						<t>0.188</t>
						<value>0.50080479880984474</value>
					</ControlLinearNode>
					<ControlLinearNode>
						<t>0.192</t>
						<value>0.47897481428697875</value>
					</ControlLinearNode>
					<ControlLinearNode>
						<t>0.19600000000000001</t>
						<value>0.45861960661888329</value>
					</ControlLinearNode>
					<ControlLinearNode>
						<t>0.20000000000000001</t>
						<value>0.40912497528851915</value>
					</ControlLinearNode>
					<ControlLinearNode>
						<t>0.20399999999999999</t>
						<value>0.36581143947882239</value>
					</ControlLinearNode>
					<ControlLinearNode>
						<t>0.20799999999999999</t>
						<value>0.33085006970907194</value>
					</ControlLinearNode>
					<ControlLinearNode>
						<t>0.21199999999999999</t>
						<value>0.3023274416353523</value>
					</ControlLinearNode>
					<ControlLinearNode>
						<t>0.216</t>
						<value>0.28326228427665878</value>
					</ControlLinearNode>
					<ControlLinearNode>
						<t>0.22</t>
						<value>0.27526535336728597</value>
					</ControlLinearNode>
					<ControlLinearNode>
						<t>0.224</t>
						<value>0.28721812455737444</value>
					</ControlLinearNode>
					<ControlLinearNode>
						<t>0.22800000000000001</t>
						<value>0.31298892030974707</value>
					</ControlLinearNode>
					<ControlLinearNode>
						<t>0.23200000000000001</t>
						<value>0.34775439925535911</value>
					</ControlLinearNode>
					<ControlLinearNode>
						<t>0.23599999999999999</t>
						<value>0.38904224841632457</value>
					</ControlLinearNode>
					<ControlLinearNode>
						<t>0.23999999999999999</t>
						<value>0.4386659322752493</value>
					</ControlLinearNode>
					<ControlLinearNode>
						<t>0.24399999999999999</t>
						<value>0.50031258771036302</value>
					</ControlLinearNode>
					<ControlLinearNode>
						<t>0.248</t>
						<value>0.57365318411263455</value>
					</ControlLinearNode>
					<ControlLinearNode>
						<t>0.252</t>
						<value>0.65684831260163246</value>
					</ControlLinearNode>
					<ControlLinearNode>
						<t>0.25600000000000001</t>
						<value>0.75034174484104665</value>
					</ControlLinearNode>
					<ControlLinearNode>
						<t>0.26000000000000001</t>
						<value>0.85289377121536492</value>
					</ControlLinearNode>
					<ControlLinearNode>
						<t>0.26400000000000001</t>
						<value>0.96382400067868457</value>
					</ControlLinearNode>
					<ControlLinearNode>
						<t>0.26800000000000002</t>
						<value>0.99999964686345044</value>
					</ControlLinearNode>
					<ControlLinearNode>
						<t>0.27200000000000002</t>
						<value>0.9999998580957612</value>
					</ControlLinearNode>
					<ControlLinearNode>
						<t>0.27600000000000002</t>
						<value>0.99999990464678046</value>
					</ControlLinearNode>
					<ControlLinearNode>
						<t>0.28000000000000003</t>
						<value>0.99999991816801714</value>
					</ControlLinearNode>
					<ControlLinearNode>
						<t>0.28399999999999997</t>
						<value>0.99999992421525308</value>
					</ControlLinearNode>
					<ControlLinearNode>
						<t>0.28799999999999998</t>
						<value>0.99999992650833014</value>
					</ControlLinearNode>
					<ControlLinearNode>
						<t>0.29199999999999998</t>
						<value>0.99999992697798923</value>
					</ControlLinearNode>
					<ControlLinearNode>
						<t>0.29599999999999999</t>
						<value>0.99999992412712513</value>
					</ControlLinearNode>
					<ControlLinearNode>
						<t>0.29999999999999999</t>
						<value>0.99999992218069522</value>
					</ControlLinearNode>
					<ControlLinearNode>
						<t>0.30399999999999999</t>
						<value>0.99999991949846367</value>
					</ControlLinearNode>
					<ControlLinearNode>
						<t>0.308</t>
						<value>0.99999991422065049</value>
					</ControlLinearNode>
					<ControlLinearNode>
						<t>0.312</t>
						<value>0.99999990744329348</value>
					</ControlLinearNode>
					<ControlLinearNode>
						<t>0.316</t>
						<value>0.99999989900492858</value>
					</ControlLinearNode>
					<ControlLinearNode>
						<t>0.32000000000000001</t>
						<value>0.99999988933455541</value>
					</ControlLinearNode>
					<ControlLinearNode>
						<t>0.32400000000000001</t>
						<value>0.99999987868625895</value>
					</ControlLinearNode>
					<ControlLinearNode>
						<t>0.32800000000000001</t>
						<value>0.99999986768463733</value>
					</ControlLinearNode>
					<ControlLinearNode>
						<t>0.33200000000000002</t>
						<value>0.99999985767677657</value>
					</ControlLinearNode>
					<ControlLinearNode>
						<t>0.33600000000000002</t>
						<value>0.99999984798531383</value>
					</ControlLinearNode>
					<ControlLinearNode>
						<t>0.34000000000000002</t>
						<value>0.99999983843979856</value>
					</ControlLinearNode>
					<ControlLinearNode>
						<t>0.34399999999999997</t>
						<value>0.99999982888575578</value>
					</ControlLinearNode>
					<ControlLinearNode>
						<t>0.34799999999999998</t>
						<value>0.99999981980156694</value>
					</ControlLinearNode>
					<ControlLinearNode>
						<t>0.35199999999999998</t>
						<value>0.99999981211931255</value>
					</ControlLinearNode>
					<ControlLinearNode>
						<t>0.35599999999999998</t>
						<value>0.99999980622297435</value>
					</ControlLinearNode>
					<ControlLinearNode>
						<t>0.35999999999999999</t>
						<value>0.99999980146423817</value>
					</ControlLinearNode>
					<ControlLinearNode>
						<t>0.36399999999999999</t>
						<value>0.999999797630297</value>
					</ControlLinearNode>
					<ControlLinearNode>
						<t>0.36799999999999999</t>
						<value>0.99999979441943854</value>
					</ControlLinearNode>
					<ControlLinearNode>
						<t>0.372</t>
						<value>0.99999979204163458</value>
					</ControlLinearNode>
					<ControlLinearNode>
						<t>0.376</t>
						<value>0.99999979039212894</value>
					</ControlLinearNode>
					<ControlLinearNode>
						<t>0.38</t>
						<value>0.99999979009052253</value>
					</ControlLinearNode>
					<ControlLinearNode>
						<t>0.38400000000000001</t>
						<value>0.99999979029916908</value>
					</ControlLinearNode>
					<ControlLinearNode>
						<t>0.38800000000000001</t>
						<value>0.99999979075561229</value>
					</ControlLinearNode>
					<ControlLinearNode>
						<t>0.39200000000000002</t>
						<value>0.99999979140907536</value>
					</ControlLinearNode>
					<ControlLinearNode>
						<t>0.39600000000000002</t>
						<value>0.99999979174644882</value>
					</ControlLinearNode>
					<ControlLinearNode>
						<t>0.40000000000000002</t>
						<value>0.99999977683537478</value>
					</ControlLinearNode>
					<ControlLinearNode>
						<t>0.40400000000000003</t>
						<value>0.9999997359107281</value>
					</ControlLinearNode>
					<ControlLinearNode>
						<t>0.40799999999999997</t>
						<value>0.99999965406576174</value>
					</ControlLinearNode>
					<ControlLinearNode>
						<t>0.41199999999999998</t>
						<value>0.99999959501836899</value>
					</ControlLinearNode>
					<ControlLinearNode>
						<t>0.41599999999999998</t>
						<value>0.99999953034392286</value>
					</ControlLinearNode>
					<ControlLinearNode>
						<t>0.41999999999999998</t>
						<value>0.9999994477383598</value>
					</ControlLinearNode>
					<ControlLinearNode>
						<t>0.42399999999999999</t>
						<value>0.9999993303749356</value>
					</ControlLinearNode>
					<ControlLinearNode>
						<t>0.42799999999999999</t>
						<value>0.9999981015655629</value>
					</ControlLinearNode>
					<ControlLinearNode>
						<t>0.432</t>
						<value>0.97932884004937226</value>
					</ControlLinearNode>
					<ControlLinearNode>
						<t>0.436</t>
						<value>0.93802623310029631</value>
					</ControlLinearNode>
					<ControlLinearNode>
						<t>0.44</t>
						<value>0.90055271683571336</value>
					</ControlLinearNode>
					<ControlLinearNode>
						<t>0.44400000000000001</t>
						<value>0.86606900203046033</value>
					</ControlLinearNode>
					<ControlLinearNode>
						<t>0.44800000000000001</t>
						<value>0.83470513436681282</value>
					</ControlLinearNode>
					<ControlLinearNode>
						<t>0.45200000000000001</t>
						<value>0.80596998506510742</value>
					</ControlLinearNode>
					<ControlLinearNode>
						<t>0.45600000000000002</t>
						<value>0.77995459549930246</value>
					</ControlLinearNode>
					<ControlLinearNode>
						<t>0.46000000000000002</t>
						<value>0.75708898251190782</value>
					</ControlLinearNode>
					<ControlLinearNode>
						<t>0.46400000000000002</t>
						<value>0.73668446688472988</value>
					</ControlLinearNode>
					<ControlLinearNode>
						<t>0.46800000000000003</t>
						<value>0.71888429382278063</value>
					</ControlLinearNode>
					<ControlLinearNode>
						<t>0.47199999999999998</t>
						<value>0.70377276599675331</value>
					</ControlLinearNode>
					<ControlLinearNode>
						<t>0.47599999999999998</t>
						<value>0.6907585932764575</value>
					</ControlLinearNode>
					<ControlLinearNode>
						<t>0.47999999999999998</t>
						<value>0.67992702739358724</value>
					</ControlLinearNode>
					<ControlLinearNode>
						<t>0.48399999999999999</t>
						<value>0.67107478525596342</value>
					</ControlLinearNode>
					<ControlLinearNode>
						<t>0.48799999999999999</t>
						<value>0.66438371057088341</value>
					</ControlLinearNode>
					<ControlLinearNode>
						<t>0.49199999999999999</t>
						<value>0.65964906892382236</value>
					</ControlLinearNode>
				</x_nodes>
				<min_nodes />
				<max_nodes />
				<kp>100</kp>
				<kv>20</kv>
			</ControlLinear>
			<ControlLinear name="GI_r">
				<is_model_control>true</is_model_control>
				<extrapolate>true</extrapolate>
				<default_min>0.02</default_min>
				<default_max>1</default_max>
				<filter_on>false</filter_on>
				<use_steps>false</use_steps>
				<x_nodes>
					<ControlLinearNode>
						<t>0</t>
						<value>0.020012459937068915</value>
					</ControlLinearNode>
					<ControlLinearNode>
						<t>0.0040000000000000001</t>
						<value>0.020011906390866429</value>
					</ControlLinearNode>
					<ControlLinearNode>
						<t>0.0080000000000000002</t>
						<value>0.020011521987395108</value>
					</ControlLinearNode>
					<ControlLinearNode>
						<t>0.012</t>
						<value>0.020011313799419291</value>
					</ControlLinearNode>
					<ControlLinearNode>
						<t>0.016</t>
						<value>0.020011320519424419</value>
					</ControlLinearNode>
					<ControlLinearNode>
						<t>0.02</t>
						<value>0.020011584552484207</value>
					</ControlLinearNode>
					<ControlLinearNode>
						<t>0.024</t>
						<value>0.020012095619093347</value>
					</ControlLinearNode>
					<ControlLinearNode>
						<t>0.028000000000000001</t>
						<value>0.020012840428599462</value>
					</ControlLinearNode>
					<ControlLinearNode>
						<t>0.032000000000000001</t>
						<value>0.020014228411289706</value>
					</ControlLinearNode>
					<ControlLinearNode>
						<t>0.035999999999999997</t>
						<value>0.020015947606715975</value>
					</ControlLinearNode>
					<ControlLinearNode>
						<t>0.040000000000000001</t>
						<value>0.020018980250152023</value>
					</ControlLinearNode>
					<ControlLinearNode>
						<t>0.043999999999999997</t>
						<value>0.020026598964446113</value>
					</ControlLinearNode>
					<ControlLinearNode>
						<t>0.048000000000000001</t>
						<value>0.020045809622549895</value>
					</ControlLinearNode>
					<ControlLinearNode>
						<t>0.051999999999999998</t>
						<value>0.020328723616923304</value>
					</ControlLinearNode>
					<ControlLinearNode>
						<t>0.056000000000000001</t>
						<value>0.025515679741565614</value>
					</ControlLinearNode>
					<ControlLinearNode>
						<t>0.059999999999999998</t>
						<value>0.034870987618055946</value>
					</ControlLinearNode>
					<ControlLinearNode>
						<t>0.064000000000000001</t>
						<value>0.035688961401227112</value>
					</ControlLinearNode>
					<ControlLinearNode>
						<t>0.068000000000000005</t>
						<value>0.033132179427874872</value>
					</ControlLinearNode>
					<ControlLinearNode>
						<t>0.071999999999999995</t>
						<value>0.029088009304933386</value>
					</ControlLinearNode>
					<ControlLinearNode>
						<t>0.075999999999999998</t>
						<value>0.022587239648958018</value>
					</ControlLinearNode>
					<ControlLinearNode>
						<t>0.080000000000000002</t>
						<value>0.021107974617938289</value>
					</ControlLinearNode>
					<ControlLinearNode>
						<t>0.084000000000000005</t>
						<value>0.020080820665158483</value>
					</ControlLinearNode>
					<ControlLinearNode>
						<t>0.087999999999999995</t>
						<value>0.020039778465012689</value>
					</ControlLinearNode>
					<ControlLinearNode>
						<t>0.091999999999999998</t>
						<value>0.020022734707935395</value>
					</ControlLinearNode>
					<ControlLinearNode>
						<t>0.096000000000000002</t>
						<value>0.02001540899479121</value>
					</ControlLinearNode>
					<ControlLinearNode>
						<t>0.10000000000000001</t>
						<value>0.020010683331370651</value>
					</ControlLinearNode>
					<ControlLinearNode>
						<t>0.104</t>
						<value>0.02000807580086051</value>
					</ControlLinearNode>
					<ControlLinearNode>
						<t>0.108</t>
						<value>0.020006111671702232</value>
					</ControlLinearNode>
					<ControlLinearNode>
						<t>0.112</t>
						<value>0.020004781536684127</value>
					</ControlLinearNode>
					<ControlLinearNode>
						<t>0.11600000000000001</t>
						<value>0.020003719600648902</value>
					</ControlLinearNode>
					<ControlLinearNode>
						<t>0.12</t>
						<value>0.020003115096953281</value>
					</ControlLinearNode>
					<ControlLinearNode>
						<t>0.124</t>
						<value>0.020003047660709906</value>
					</ControlLinearNode>
					<ControlLinearNode>
						<t>0.128</t>
						<value>0.020002996874706424</value>
					</ControlLinearNode>
					<ControlLinearNode>
						<t>0.13200000000000001</t>
						<value>0.020002981196937723</value>
					</ControlLinearNode>
					<ControlLinearNode>
						<t>0.13600000000000001</t>
						<value>0.020002983933368249</value>
					</ControlLinearNode>
					<ControlLinearNode>
						<t>0.14000000000000001</t>
						<value>0.020002973003598136</value>
					</ControlLinearNode>
					<ControlLinearNode>
						<t>0.14399999999999999</t>
						<value>0.020003040440146818</value>
					</ControlLinearNode>
					<ControlLinearNode>
						<t>0.14799999999999999</t>
						<value>0.020003063810823184</value>
					</ControlLinearNode>
					<ControlLinearNode>
						<t>0.152</t>
						<value>0.02000305552313137</value>
					</ControlLinearNode>
					<ControlLinearNode>
						<t>0.156</t>
						<value>0.02000305524807303</value>
					</ControlLinearNode>
					<ControlLinearNode>
						<t>0.16</t>
						<value>0.020002899967140695</value>
					</ControlLinearNode>
					<ControlLinearNode>
						<t>0.16400000000000001</t>
						<value>0.020003037319130345</value>
					</ControlLinearNode>
					<ControlLinearNode>
						<t>0.16800000000000001</t>
						<value>0.020003311358206627</value>
					</ControlLinearNode>
					<ControlLinearNode>
						<t>0.17199999999999999</t>
						<value>0.020003801147149565</value>
					</ControlLinearNode>
					<ControlLinearNode>
						<t>0.17599999999999999</t>
						<value>0.020004729448044687</value>
					</ControlLinearNode>
					<ControlLinearNode>
						<t>0.17999999999999999</t>
						<value>0.020006119422837042</value>
					</ControlLinearNode>
					<ControlLinearNode>
						<t>0.184</t>
						<value>0.020007953089868656</value>
					</ControlLinearNode>
					<ControlLinearNode>
						<t>0.188</t>
						<value>0.020008310239582099</value>
					</ControlLinearNode>
					<ControlLinearNode>
						<t>0.192</t>
						<value>0.020009905073109426</value>
					</ControlLinearNode>
					<ControlLinearNode>
						<t>0.19600000000000001</t>
						<value>0.020022756740680752</value>
					</ControlLinearNode>
					<ControlLinearNode>
						<t>0.20000000000000001</t>
						<value>0.14187596295695681</value>
					</ControlLinearNode>
					<ControlLinearNode>
						<t>0.20399999999999999</t>
						<value>0.31937168863063692</value>
					</ControlLinearNode>
					<ControlLinearNode>
						<t>0.20799999999999999</t>
						<value>0.48855544902110182</value>
					</ControlLinearNode>
					<ControlLinearNode>
						<t>0.21199999999999999</t>
						<value>0.65842852764220394</value>
					</ControlLinearNode>
					<ControlLinearNode>
						<t>0.216</t>
						<value>0.81746531016543489</value>
					</ControlLinearNode>
					<ControlLinearNode>
						<t>0.22</t>
						<value>0.96378661301919533</value>
					</ControlLinearNode>
					<ControlLinearNode>
						<t>0.224</t>
						<value>0.9999720723609179</value>
					</ControlLinearNode>
					<ControlLinearNode>
						<t>0.22800000000000001</t>
						<value>0.99998729761008076</value>
					</ControlLinearNode>
					<ControlLinearNode>
						<t>0.23200000000000001</t>
						<value>0.99999166335774314</value>
					</ControlLinearNode>
					<ControlLinearNode>
						<t>0.23599999999999999</t>
						<value>0.99999365967156506</value>
					</ControlLinearNode>
					<ControlLinearNode>
						<t>0.23999999999999999</t>
						<value>0.99999482002808382</value>
					</ControlLinearNode>
					<ControlLinearNode>
						<t>0.24399999999999999</t>
						<value>0.9999953310350681</value>
					</ControlLinearNode>
					<ControlLinearNode>
						<t>0.248</t>
						<value>0.99999536685432155</value>
					</ControlLinearNode>
					<ControlLinearNode>
						<t>0.252</t>
						<value>0.99999528833894069</value>
					</ControlLinearNode>
					<ControlLinearNode>
						<t>0.25600000000000001</t>
						<value>0.99999509251161045</value>
					</ControlLinearNode>
					<ControlLinearNode>
						<t>0.26000000000000001</t>
						<value>0.99999467468415493</value>
					</ControlLinearNode>
					<ControlLinearNode>
						<t>0.26400000000000001</t>
						<value>0.99999393617573984</value>
					</ControlLinearNode>
					<ControlLinearNode>
						<t>0.26800000000000002</t>
						<value>0.99999808213491204</value>
					</ControlLinearNode>
					<ControlLinearNode>
						<t>0.27200000000000002</t>
						<value>0.99999905218001905</value>
					</ControlLinearNode>
					<ControlLinearNode>
						<t>0.27600000000000002</t>
						<value>0.99999934459900275</value>
					</ControlLinearNode>
					<ControlLinearNode>
						<t>0.28000000000000003</t>
						<value>0.99999943618019838</value>
					</ControlLinearNode>
					<ControlLinearNode>
						<t>0.28399999999999997</t>
						<value>0.99999947659965405</value>
					</ControlLinearNode>
					<ControlLinearNode>
						<t>0.28799999999999998</t>
						<value>0.99999949057369364</value>
					</ControlLinearNode>
					<ControlLinearNode>
						<t>0.29199999999999998</t>
						<value>0.99999948971558728</value>
					</ControlLinearNode>
					<ControlLinearNode>
						<t>0.29599999999999999</t>
						<value>0.99999946518099847</value>
					</ControlLinearNode>
					<ControlLinearNode>
						<t>0.29999999999999999</t>
						<value>0.99999944289214904</value>
					</ControlLinearNode>
					<ControlLinearNode>
						<t>0.30399999999999999</t>
						<value>0.99999941636706258</value>
					</ControlLinearNode>
					<ControlLinearNode>
						<t>0.308</t>
						<value>0.99999937195769817</value>
					</ControlLinearNode>
					<ControlLinearNode>
						<t>0.312</t>
						<value>0.99999931753751825</value>
					</ControlLinearNode>
					<ControlLinearNode>
						<t>0.316</t>
						<value>0.99999925103959952</value>
					</ControlLinearNode>
					<ControlLinearNode>
						<t>0.32000000000000001</t>
						<value>0.99999917396828586</value>
					</ControlLinearNode>
					<ControlLinearNode>
						<t>0.32400000000000001</t>
						<value>0.99999908708119278</value>
					</ControlLinearNode>
					<ControlLinearNode>
						<t>0.32800000000000001</t>
						<value>0.99999899299083683</value>
					</ControlLinearNode>
					<ControlLinearNode>
						<t>0.33200000000000002</t>
						<value>0.99999890041578843</value>
					</ControlLinearNode>
					<ControlLinearNode>
						<t>0.33600000000000002</t>
						<value>0.99999880437585553</value>
					</ControlLinearNode>
					<ControlLinearNode>
						<t>0.34000000000000002</t>
						<value>0.99999870437011928</value>
					</ControlLinearNode>
					<ControlLinearNode>
						<t>0.34399999999999997</t>
						<value>0.99999859137056768</value>
					</ControlLinearNode>
					<ControlLinearNode>
						<t>0.34799999999999998</t>
						<value>0.99999845760687434</value>
					</ControlLinearNode>
					<ControlLinearNode>
						<t>0.35199999999999998</t>
						<value>0.99999832845327219</value>
					</ControlLinearNode>
					<ControlLinearNode>
						<t>0.35599999999999998</t>
						<value>0.99999821190171423</value>
					</ControlLinearNode>
					<ControlLinearNode>
						<t>0.35999999999999999</t>
						<value>0.99999809712527366</value>
					</ControlLinearNode>
					<ControlLinearNode>
						<t>0.36399999999999999</t>
						<value>0.99999798176885724</value>
					</ControlLinearNode>
					<ControlLinearNode>
						<t>0.36799999999999999</t>
						<value>0.99999786091276022</value>
					</ControlLinearNode>
					<ControlLinearNode>
						<t>0.372</t>
						<value>0.99999773798446701</value>
					</ControlLinearNode>
					<ControlLinearNode>
						<t>0.376</t>
						<value>0.99999761097937856</value>
					</ControlLinearNode>
					<ControlLinearNode>
						<t>0.38</t>
						<value>0.99999751619433419</value>
					</ControlLinearNode>
					<ControlLinearNode>
						<t>0.38400000000000001</t>
						<value>0.99999742203335307</value>
					</ControlLinearNode>
					<ControlLinearNode>
						<t>0.38800000000000001</t>
						<value>0.99999732284445009</value>
					</ControlLinearNode>
					<ControlLinearNode>
						<t>0.39200000000000002</t>
						<value>0.99999720270529813</value>
					</ControlLinearNode>
					<ControlLinearNode>
						<t>0.39600000000000002</t>
						<value>0.99999707865350151</value>
					</ControlLinearNode>
					<ControlLinearNode>
						<t>0.40000000000000002</t>
						<value>0.99999632419122675</value>
					</ControlLinearNode>
					<ControlLinearNode>
						<t>0.40400000000000003</t>
						<value>0.99999326709356406</value>
					</ControlLinearNode>
					<ControlLinearNode>
						<t>0.40799999999999997</t>
						<value>0.99993267420156706</value>
					</ControlLinearNode>
					<ControlLinearNode>
						<t>0.41199999999999998</t>
						<value>0.75818505200547037</value>
					</ControlLinearNode>
					<ControlLinearNode>
						<t>0.41599999999999998</t>
						<value>0.50545228225762795</value>
					</ControlLinearNode>
					<ControlLinearNode>
						<t>0.41999999999999998</t>
						<value>0.26760155772873279</value>
					</ControlLinearNode>
					<ControlLinearNode>
						<t>0.42399999999999999</t>
						<value>0.021254162354125763</value>
					</ControlLinearNode>
					<ControlLinearNode>
						<t>0.42799999999999999</t>
						<value>0.020006289039088621</value>
					</ControlLinearNode>
					<ControlLinearNode>
						<t>0.432</t>
						<value>0.020003870684217578</value>
					</ControlLinearNode>
					<ControlLinearNode>
						<t>0.436</t>
						<value>0.020003500566716726</value>
					</ControlLinearNode>
					<ControlLinearNode>
						<t>0.44</t>
						<value>0.020003192942104835</value>
					</ControlLinearNode>
					<ControlLinearNode>
						<t>0.44400000000000001</t>
						<value>0.0200029542581555</value>
					</ControlLinearNode>
					<ControlLinearNode>
						<t>0.44800000000000001</t>
						<value>0.020002748087049552</value>
					</ControlLinearNode>
					<ControlLinearNode>
						<t>0.45200000000000001</t>
						<value>0.020002587851766573</value>
					</ControlLinearNode>
					<ControlLinearNode>
						<t>0.45600000000000002</t>
						<value>0.020002463737431381</value>
					</ControlLinearNode>
					<ControlLinearNode>
						<t>0.46000000000000002</t>
						<value>0.020002351105328484</value>
					</ControlLinearNode>
					<ControlLinearNode>
						<t>0.46400000000000002</t>
						<value>0.020002275441868927</value>
					</ControlLinearNode>
					<ControlLinearNode>
						<t>0.46800000000000003</t>
						<value>0.020002223838075626</value>
					</ControlLinearNode>
					<ControlLinearNode>
						<t>0.47199999999999998</t>
						<value>0.020002186790344927</value>
					</ControlLinearNode>
					<ControlLinearNode>
						<t>0.47599999999999998</t>
						<value>0.02000217586899241</value>
					</ControlLinearNode>
					<ControlLinearNode>
						<t>0.47999999999999998</t>
						<value>0.020002183671795116</value>
					</ControlLinearNode>
					<ControlLinearNode>
						<t>0.48399999999999999</t>
						<value>0.020002212644886625</value>
					</ControlLinearNode>
					<ControlLinearNode>
						<t>0.48799999999999999</t>
						<value>0.020002257370036788</value>
					</ControlLinearNode>
					<ControlLinearNode>
						<t>0.49199999999999999</t>
						<value>0.020002320945865727</value>
					</ControlLinearNode>
				</x_nodes>
				<min_nodes />
				<max_nodes />
				<kp>100</kp>
				<kv>20</kv>
			</ControlLinear>
			<ControlLinear name="GM_r">
				<is_model_control>true</is_model_control>
				<extrapolate>true</extrapolate>
				<default_min>0.02</default_min>
				<default_max>1</default_max>
				<filter_on>false</filter_on>
				<use_steps>false</use_steps>
				<x_nodes>
					<ControlLinearNode>
						<t>0</t>
						<value>0.99999944806618979</value>
					</ControlLinearNode>
					<ControlLinearNode>
						<t>0.0040000000000000001</t>
						<value>0.99999945219949327</value>
					</ControlLinearNode>
					<ControlLinearNode>
						<t>0.0080000000000000002</t>
						<value>0.99999945818688962</value>
					</ControlLinearNode>
					<ControlLinearNode>
						<t>0.012</t>
						<value>0.99999946597995903</value>
					</ControlLinearNode>
					<ControlLinearNode>
						<t>0.016</t>
						<value>0.9999994759379579</value>
					</ControlLinearNode>
					<ControlLinearNode>
						<t>0.02</t>
						<value>0.99999948952836237</value>
					</ControlLinearNode>
					<ControlLinearNode>
						<t>0.024</t>
						<value>0.9999995027288906</value>
					</ControlLinearNode>
					<ControlLinearNode>
						<t>0.028000000000000001</t>
						<value>0.99999951733923054</value>
					</ControlLinearNode>
					<ControlLinearNode>
						<t>0.032000000000000001</t>
						<value>0.99999953394445618</value>
					</ControlLinearNode>
					<ControlLinearNode>
						<t>0.035999999999999997</t>
						<value>0.99999955095297532</value>
					</ControlLinearNode>
					<ControlLinearNode>
						<t>0.040000000000000001</t>
						<value>0.99999956828480707</value>
					</ControlLinearNode>
					<ControlLinearNode>
						<t>0.043999999999999997</t>
						<value>0.99999958853301407</value>
					</ControlLinearNode>
					<ControlLinearNode>
						<t>0.048000000000000001</t>
						<value>0.99999960763902296</value>
					</ControlLinearNode>
					<ControlLinearNode>
						<t>0.051999999999999998</t>
						<value>0.99999962580636614</value>
					</ControlLinearNode>
					<ControlLinearNode>
						<t>0.056000000000000001</t>
						<value>0.99999964285571019</value>
					</ControlLinearNode>
					<ControlLinearNode>
						<t>0.059999999999999998</t>
						<value>0.99999965944590408</value>
					</ControlLinearNode>
					<ControlLinearNode>
						<t>0.064000000000000001</t>
						<value>0.99999967694564518</value>
					</ControlLinearNode>
					<ControlLinearNode>
						<t>0.068000000000000005</t>
						<value>0.99999969557796287</value>
					</ControlLinearNode>
					<ControlLinearNode>
						<t>0.071999999999999995</t>
						<value>0.99999971287438127</value>
					</ControlLinearNode>
					<ControlLinearNode>
						<t>0.075999999999999998</t>
						<value>0.99999972845603624</value>
					</ControlLinearNode>
					<ControlLinearNode>
						<t>0.080000000000000002</t>
						<value>0.99999974318884477</value>
					</ControlLinearNode>
					<ControlLinearNode>
						<t>0.084000000000000005</t>
						<value>0.99999975735874613</value>
					</ControlLinearNode>
					<ControlLinearNode>
						<t>0.087999999999999995</t>
						<value>0.99999976979442406</value>
					</ControlLinearNode>
					<ControlLinearNode>
						<t>0.091999999999999998</t>
						<value>0.99999978128449585</value>
					</ControlLinearNode>
					<ControlLinearNode>
						<t>0.096000000000000002</t>
						<value>0.99999979202502076</value>
					</ControlLinearNode>
					<ControlLinearNode>
						<t>0.10000000000000001</t>
						<value>0.99999980126613697</value>
					</ControlLinearNode>
					<ControlLinearNode>
						<t>0.104</t>
						<value>0.99999981026163942</value>
					</ControlLinearNode>
					<ControlLinearNode>
						<t>0.108</t>
						<value>0.99999981782102709</value>
					</ControlLinearNode>
					<ControlLinearNode>
						<t>0.112</t>
						<value>0.99999982557786904</value>
					</ControlLinearNode>
					<ControlLinearNode>
						<t>0.11600000000000001</t>
						<value>0.99999983208164811</value>
					</ControlLinearNode>
					<ControlLinearNode>
						<t>0.12</t>
						<value>0.99999983914592327</value>
					</ControlLinearNode>
					<ControlLinearNode>
						<t>0.124</t>
						<value>0.9999998466932537</value>
					</ControlLinearNode>
					<ControlLinearNode>
						<t>0.128</t>
						<value>0.99999985371610156</value>
					</ControlLinearNode>
					<ControlLinearNode>
						<t>0.13200000000000001</t>
						<value>0.99999985959206561</value>
					</ControlLinearNode>
					<ControlLinearNode>
						<t>0.13600000000000001</t>
						<value>0.99999986522136819</value>
					</ControlLinearNode>
					<ControlLinearNode>
						<t>0.14000000000000001</t>
						<value>0.99999987002118151</value>
					</ControlLinearNode>
					<ControlLinearNode>
						<t>0.14399999999999999</t>
						<value>0.99999987424493808</value>
					</ControlLinearNode>
					<ControlLinearNode>
						<t>0.14799999999999999</t>
						<value>0.99999987793842893</value>
					</ControlLinearNode>
					<ControlLinearNode>
						<t>0.152</t>
						<value>0.99999988204481416</value>
					</ControlLinearNode>
					<ControlLinearNode>
						<t>0.156</t>
						<value>0.99999988628927117</value>
					</ControlLinearNode>
					<ControlLinearNode>
						<t>0.16</t>
						<value>0.99999989165586056</value>
					</ControlLinearNode>
					<ControlLinearNode>
						<t>0.16400000000000001</t>
						<value>0.99999989822469404</value>
					</ControlLinearNode>
					<ControlLinearNode>
						<t>0.16800000000000001</t>
						<value>0.99999990417345896</value>
					</ControlLinearNode>
					<ControlLinearNode>
						<t>0.17199999999999999</t>
						<value>0.99999990979122433</value>
					</ControlLinearNode>
					<ControlLinearNode>
						<t>0.17599999999999999</t>
						<value>0.99999991444382286</value>
					</ControlLinearNode>
					<ControlLinearNode>
						<t>0.17999999999999999</t>
						<value>0.99999991810886779</value>
					</ControlLinearNode>
					<ControlLinearNode>
						<t>0.184</t>
						<value>0.99999992082942246</value>
					</ControlLinearNode>
					<ControlLinearNode>
						<t>0.188</t>
						<value>0.99999992281988415</value>
					</ControlLinearNode>
					<ControlLinearNode>
						<t>0.192</t>
						<value>0.99999992417286254</value>
					</ControlLinearNode>
					<ControlLinearNode>
						<t>0.19600000000000001</t>
						<value>0.99999992507841229</value>
					</ControlLinearNode>
					<ControlLinearNode>
						<t>0.20000000000000001</t>
						<value>0.99999992570231833</value>
					</ControlLinearNode>
					<ControlLinearNode>
						<t>0.20399999999999999</t>
						<value>0.99999992627550571</value>
					</ControlLinearNode>
					<ControlLinearNode>
						<t>0.20799999999999999</t>
						<value>0.99999992656159553</value>
					</ControlLinearNode>
					<ControlLinearNode>
						<t>0.21199999999999999</t>
						<value>0.99999992657471393</value>
					</ControlLinearNode>
					<ControlLinearNode>
						<t>0.216</t>
						<value>0.99999992629293077</value>
					</ControlLinearNode>
					<ControlLinearNode>
						<t>0.22</t>
						<value>0.99999992587955111</value>
					</ControlLinearNode>
					<ControlLinearNode>
						<t>0.224</t>
						<value>0.99999992513477032</value>
					</ControlLinearNode>
					<ControlLinearNode>
						<t>0.22800000000000001</t>
						<value>0.99999992442016616</value>
					</ControlLinearNode>
					<ControlLinearNode>
						<t>0.23200000000000001</t>
						<value>0.99999992345763755</value>
					</ControlLinearNode>
					<ControlLinearNode>
						<t>0.23599999999999999</t>
						<value>0.99999992265649373</value>
					</ControlLinearNode>
					<ControlLinearNode>
						<t>0.23999999999999999</t>
						<value>0.9999999218933826</value>
					</ControlLinearNode>
					<ControlLinearNode>
						<t>0.24399999999999999</t>
						<value>0.99999992140995986</value>
					</ControlLinearNode>
					<ControlLinearNode>
						<t>0.248</t>
						<value>0.99999992115980618</value>
					</ControlLinearNode>
					<ControlLinearNode>
						<t>0.252</t>
						<value>0.99999992066523746</value>
					</ControlLinearNode>
					<ControlLinearNode>
						<t>0.25600000000000001</t>
						<value>0.99999991968161084</value>
					</ControlLinearNode>
					<ControlLinearNode>
						<t>0.26000000000000001</t>
						<value>0.99999991805287514</value>
					</ControlLinearNode>
					<ControlLinearNode>
						<t>0.26400000000000001</t>
						<value>0.99999991548238143</value>
					</ControlLinearNode>
					<ControlLinearNode>
						<t>0.26800000000000002</t>
						<value>0.99999991829495072</value>
					</ControlLinearNode>
					<ControlLinearNode>
						<t>0.27200000000000002</t>
						<value>0.99999992343524413</value>
					</ControlLinearNode>
					<ControlLinearNode>
						<t>0.27600000000000002</t>
						<value>0.99999992841586083</value>
					</ControlLinearNode>
					<ControlLinearNode>
						<t>0.28000000000000003</t>
						<value>0.99999993256807851</value>
					</ControlLinearNode>
					<ControlLinearNode>
						<t>0.28399999999999997</t>
						<value>0.99999993559492395</value>
					</ControlLinearNode>
					<ControlLinearNode>
						<t>0.28799999999999998</t>
						<value>0.99999993746397431</value>
					</ControlLinearNode>
					<ControlLinearNode>
						<t>0.29199999999999998</t>
						<value>0.99999993827650102</value>
					</ControlLinearNode>
					<ControlLinearNode>
						<t>0.29599999999999999</t>
						<value>0.99999993747455895</value>
					</ControlLinearNode>
					<ControlLinearNode>
						<t>0.29999999999999999</t>
						<value>0.99999993870591752</value>
					</ControlLinearNode>
					<ControlLinearNode>
						<t>0.30399999999999999</t>
						<value>0.99999994108610157</value>
					</ControlLinearNode>
					<ControlLinearNode>
						<t>0.308</t>
						<value>0.99999994297144468</value>
					</ControlLinearNode>
					<ControlLinearNode>
						<t>0.312</t>
						<value>0.99999994391818514</value>
					</ControlLinearNode>
					<ControlLinearNode>
						<t>0.316</t>
						<value>0.99999994363485745</value>
					</ControlLinearNode>
					<ControlLinearNode>
						<t>0.32000000000000001</t>
						<value>0.99999994234205325</value>
					</ControlLinearNode>
					<ControlLinearNode>
						<t>0.32400000000000001</t>
						<value>0.9999999402574099</value>
					</ControlLinearNode>
					<ControlLinearNode>
						<t>0.32800000000000001</t>
						<value>0.99999993753265626</value>
					</ControlLinearNode>
					<ControlLinearNode>
						<t>0.33200000000000002</t>
						<value>0.99999993447327784</value>
					</ControlLinearNode>
					<ControlLinearNode>
						<t>0.33600000000000002</t>
						<value>0.99999993086608119</value>
					</ControlLinearNode>
					<ControlLinearNode>
						<t>0.34000000000000002</t>
						<value>0.999999926782693</value>
					</ControlLinearNode>
					<ControlLinearNode>
						<t>0.34399999999999997</t>
						<value>0.99999992212491551</value>
					</ControlLinearNode>
					<ControlLinearNode>
						<t>0.34799999999999998</t>
						<value>0.99999991753690731</value>
					</ControlLinearNode>
					<ControlLinearNode>
						<t>0.35199999999999998</t>
						<value>0.99999991220172579</value>
					</ControlLinearNode>
					<ControlLinearNode>
						<t>0.35599999999999998</t>
						<value>0.99999990645962533</value>
					</ControlLinearNode>
					<ControlLinearNode>
						<t>0.35999999999999999</t>
						<value>0.99999990026192853</value>
					</ControlLinearNode>
					<ControlLinearNode>
						<t>0.36399999999999999</t>
						<value>0.99999989382580523</value>
					</ControlLinearNode>
					<ControlLinearNode>
						<t>0.36799999999999999</t>
						<value>0.99999988672081808</value>
					</ControlLinearNode>
					<ControlLinearNode>
						<t>0.372</t>
						<value>0.99999987910370103</value>
					</ControlLinearNode>
					<ControlLinearNode>
						<t>0.376</t>
						<value>0.9999998715585916</value>
					</ControlLinearNode>
					<ControlLinearNode>
						<t>0.38</t>
						<value>0.99999986592370804</value>
					</ControlLinearNode>
					<ControlLinearNode>
						<t>0.38400000000000001</t>
						<value>0.99999986039408084</value>
					</ControlLinearNode>
					<ControlLinearNode>
						<t>0.38800000000000001</t>
						<value>0.99999985472487574</value>
					</ControlLinearNode>
					<ControlLinearNode>
						<t>0.39200000000000002</t>
						<value>0.9999998488609515</value>
					</ControlLinearNode>
					<ControlLinearNode>
						<t>0.39600000000000002</t>
						<value>0.99999984342619519</value>
					</ControlLinearNode>
					<ControlLinearNode>
						<t>0.40000000000000002</t>
						<value>0.99999984156507837</value>
					</ControlLinearNode>
					<ControlLinearNode>
						<t>0.40400000000000003</t>
						<value>0.99999984181168655</value>
					</ControlLinearNode>
[truncated: 453,469 more chars]
