# Supplementary material for: Hindlimb kinematics, kinetics and muscle dynamics during sit-to-stand and sit-to-walk transitions in emus (Dromaius novaehollandiae)
Source: J Exp Biol. 2024 Dec 2;227(24):jeb247519. doi: 10.1242/jeb.247519 (PMC11708823; doi:10.1242/jeb.247519)
Supplement: Dataset 1. [file jexbio-227-247519-Dataset1.zip › Dataset1/DataS1/Static Simulation/stw_exemplar_trial_STO_minus5TSL/emu_osimm_tuneTSL_scaledR_STO_minus5TSL_stw_force.sto]

ModelForces
version=1
nRows=124
nColumns=74
inDegrees=no

This file contains the forces exerted on a model during a simulation.

A force is a generalized force, meaning that it can be either a force (N) or a torque (Nm).

Units are S.I. units (second, meters, Newtons, ...)
If the header above contains a line with 'inDegrees', this indicates whether rotational values are in degrees (yes) or radians (no).

endheader
time	IC_r	ILPR_r	ILPOa_r	ILPOp_r	AMB_r	FMTL_r	FMTI_r	FMTM_r	ILFB_r	FCLP_r	FCLA_r	FCM_r	IFE_r	ITCr_r	ITM_r	ITCaa_r	ITCap_r	ISF_r	IFI_r	OMII_r	OMIP_r	CFP_r	PIFML_r	GL_r	GI_r	GM_r	FL_r	TCf_r	TCt_r	EDL_r	FDL_r	FHL_r	FP2_r	FPP2_r	FP3_r	FPP3_r	FP4_r	MY	MX	MZ	FY	FZ	FX	Hip_flexion_reserve	Hip_abduction_reserve	Hip_rotation_reserve	Knee_flexion_reserve	Knee_abduction_reserve	Knee_rotation_reserve	Ankle_flexion_reserve	Ankle_abduction_reserve	Ankle_rotation_reserve	MTP_flexion_reserve	MTP_abduction_reserve	MTP_rotation_reserve	Pes_R_ExternalForce_pes_Fx	Pes_R_ExternalForce_pes_Fy	Pes_R_ExternalForce_pes_Fz	Pes_R_ExternalForce_pes_px	Pes_R_ExternalForce_pes_py	Pes_R_ExternalForce_pes_pz	Pes_R_ExternalForce_pes_Tx	Pes_R_ExternalForce_pes_Ty	Pes_R_ExternalForce_pes_Tz	Digits_R_ExternalForce_digits_Fx	Digits_R_ExternalForce_digits_Fy	Digits_R_ExternalForce_digits_Fz	Digits_R_ExternalForce_digits_px	Digits_R_ExternalForce_digits_py	Digits_R_ExternalForce_digits_pz	Digits_R_ExternalForce_digits_Tx	Digits_R_ExternalForce_digits_Ty	Digits_R_ExternalForce_digits_Tz
      0.00000000	    337.82599762	    588.53825591	      4.60940799	      4.36107843	      2.47135348	     11.43197267	    160.08783358	    118.87411708	     13.23130823	      6.63025675	      4.97540996	    117.30040604	      2.19302069	      4.81181880	      0.27472518	      5.27013440	     14.67938148	      3.50205004	      0.89571629	    308.04740091	    970.17246603	    261.94491853	    188.37497956	   1142.53996174	      3.95284879	    718.74166642	     86.15603223	     31.41880866	      6.17285227	      0.00000000	      0.00000000	     23.03063036	      0.96512596	      0.34090439	      8.37663514	      0.00000000	      0.00000000	     -0.04817966	      9.10599322	     -6.97992764	     -4.48350771	     -1.02215296	     -0.96050662	     -0.07443846	     -0.21466470	     -0.12813727	      1.75403034	      0.20629482	      0.32998557	     -2.41233300	      1.57963536	      3.02646205	      1.60397465	      0.09024567	     -0.30200206	      0.28771678	     17.33174252	      0.00000000	     -0.00490060	     -0.02787562	     -0.01329510	      0.00000000	     -0.01758176	      0.00000000	      2.13860151	    128.82700490	      0.00000000	     -0.00070313	     -0.04901931	     -0.00216950	      0.00000000	     -0.13068539	      0.00000000
      0.00400000	    339.11856582	    588.56682302	      4.60738742	      4.35896636	      2.47012245	     12.29726676	    159.88832992	    119.51526594	     13.24067601	      6.62867416	      4.97690982	    116.85948238	      2.26721988	      4.80267669	      0.27426852	      5.26459416	     14.13674050	      3.54901359	      0.89637782	    309.86492346	    969.90344577	    264.67231293	    187.15769138	   1143.18483271	      3.95645815	    718.51589026	     85.58302820	     31.97290386	      6.17289923	      0.00000000	      0.00000000	     23.40826168	      0.96570165	      0.34161234	      8.38389210	      0.00000000	      0.00000000	      0.02677106	      9.09728016	     -7.15729948	     -5.05168235	     -1.31897806	     -1.44870062	     -0.07284140	     -0.22061870	     -0.12939159	      1.77548565	      0.21308913	      0.33034060	     -2.42601405	      1.59613175	      3.03151959	      1.61559555	      0.10321541	     -0.29960367	      0.24672504	     17.28721834	      0.00000000	     -0.00489217	     -0.02789317	     -0.01330142	      0.00000000	     -0.01928421	      0.00000000	      1.83999926	    128.92274440	      0.00000000	     -0.00069746	     -0.04904839	     -0.00220277	      0.00000000	     -0.14381566	      0.00000000
      0.00800000	    340.66090226	    588.26834419	      4.60540373	      4.35786828	      2.46932501	     13.41358362	    159.69783079	    120.06284516	     13.25234546	      6.62879922	      4.98483927	    116.21955255	      2.40750969	      4.78799939	      0.27360684	      5.25866409	     13.78485878	      3.61966469	      0.89667737	    310.24930160	    971.14540883	    268.02366741	    185.55795047	   1143.79861130	      3.95924278	    718.21057016	     85.06428296	     32.73892952	      6.17294576	      0.00000000	      0.00000000	     23.97253289	      0.96590435	      0.34218570	      8.38655130	      0.00000000	      0.00000000	      0.10279933	      9.08719737	     -7.33426292	     -5.66592948	     -1.57539851	     -1.90147326	     -0.07001384	     -0.22863397	     -0.12974051	      1.79872679	      0.22198539	      0.32977109	     -2.44731792	      1.61613554	      3.03869515	      1.63365583	      0.11793281	     -0.29640389	      0.19633210	     17.22427334	      0.00000000	     -0.00488262	     -0.02790860	     -0.01331099	      0.00000000	     -0.02121910	      0.00000000	      1.47116906	    129.06610150	      0.00000000	     -0.00069189	     -0.04907413	     -0.00223868	      0.00000000	     -0.15900038	      0.00000000
      0.01200000	    342.44192277	    587.63956811	      4.60357119	      4.35792730	      2.46907133	     14.81897321	    159.52298259	    120.45098105	     13.26633520	      6.63085845	      4.99939626	    115.39074339	      2.61984975	      4.76775012	      0.27274241	      5.25249465	     13.61924894	      3.71500875	      0.89652384	    309.14214314	    973.91069728	    271.99813764	    183.57339007	   1144.35068650	      3.96106245	    717.83020517	     84.73850250	     33.71105794	      6.17295308	      0.00000000	      0.00000000	     24.71897988	      0.96572451	      0.34252207	      8.38445133	      0.00000000	      0.00000000	      0.17899455	      9.07466630	     -7.50845167	     -6.30594445	     -1.78752766	     -2.31697900	     -0.06593517	     -0.23868668	     -0.12915540	      1.82360669	      0.23305765	      0.32801210	     -2.47675450	      1.63940226	      3.04963186	      1.65851351	      0.13426779	     -0.29110882	      0.13699143	     17.14788041	      0.00000000	     -0.00487118	     -0.02792290	     -0.01333263	      0.00000000	     -0.02336452	      0.00000000	      1.03261564	    129.25750180	      0.00000000	     -0.00069811	     -0.04909400	     -0.00228713	      0.00000000	     -0.17611738	      0.00000000
      0.01600000	    344.46123128	    586.68112101	      4.60200204	      4.35927491	      2.46944411	     16.46224964	    159.36960458	    120.76133653	     13.28267720	      6.63506241	      5.01961244	    114.42079733	      2.90452828	      4.74188321	      0.27170133	      5.24622550	     13.55503262	      3.83592975	      0.89620256	    306.68312421	    978.10359847	    276.57745230	    181.17502515	   1144.81188561	      3.96180428	    717.37902629	     84.30954301	     34.95899759	      6.17287454	      0.00000000	      0.00000000	     25.69886270	      0.96515953	      0.34304140	      8.37752224	      0.00000000	      0.00000000	      0.25453864	      9.06335738	     -7.67616849	     -6.95234859	     -1.95209184	     -2.69349727	     -0.06058528	     -0.25069168	     -0.12772712	      1.85002612	      0.24637769	      0.32533316	     -2.51607694	      1.66725255	      3.06153974	      1.69186149	      0.15190572	     -0.28633316	      0.06913571	     17.04767483	      0.00000000	     -0.00486187	     -0.02793408	     -0.01333288	      0.00000000	     -0.02567188	      0.00000000	      0.52523048	    129.51279220	      0.00000000	     -0.00069381	     -0.04910999	     -0.00231048	      0.00000000	     -0.19503171	      0.00000000
      0.02000000	    346.73855387	    585.39761166	      4.60082608	      4.36212602	      2.47046779	     19.33192489	    159.24265535	    119.68325508	     13.30141544	      6.64160217	      5.05573394	    113.05812850	      3.29305895	      4.71035922	      0.27042547	      5.23999098	     13.87415489	      3.99365554	      0.89395750	    302.14700528	    983.42490074	    282.32634232	    178.45720712	   1145.15501808	      3.96137988	    716.86108003	     84.06072482	     36.25288706	      6.17265493	      0.00000000	      0.00000000	     26.55762266	      0.96422594	      0.33884017	      8.36578650	      0.00000000	      0.00000000	      0.32879991	      9.00968466	     -7.83412428	     -7.58701089	     -2.06662616	     -3.02932581	     -0.05386452	     -0.26553262	     -0.12518590	      1.88125805	      0.26303664	      0.31667184	     -2.57713295	      1.69911335	      3.11591525	      1.74577007	      0.16868040	     -0.24374213	     -0.00649121	     16.85170510	      0.00000000	     -0.00514823	     -0.02792133	     -0.01321479	      0.00000000	     -0.02797875	      0.00000000	     -0.05004059	    129.90947160	      0.00000000	     -0.00097911	     -0.04911146	     -0.00219995	      0.00000000	     -0.21568762	      0.00000000
      0.02400000	    349.24298368	    583.79753480	      4.60009372	      4.36644059	      2.47235321	     21.09531586	    159.14606372	    120.06637554	     13.32260579	      6.65065205	      5.07729905	    112.06647863	      3.50210471	      4.67320549	      0.27062663	      5.23396892	     12.59915114	      4.13374326	      0.91259295	    304.45955533	    981.74483670	    287.00081038	    176.78291427	   1145.35520900	      3.95971357	    716.28033062	     83.69479373	     38.14564227	      6.17223905	      0.00000000	      0.00000000	     28.06917869	      0.96291560	      0.36574941	      8.34936814	      0.00000000	      0.00000000	      0.40121628	      9.01687884	     -7.98374084	     -8.19324142	     -2.12972247	     -3.32238284	     -0.04817390	     -0.27625383	     -0.12516019	      1.90826459	      0.27845858	      0.31347485	     -2.63379242	      1.73688545	      3.11686456	      1.79254114	      0.18900262	     -0.25492823	     -0.08896153	     16.74521571	      0.00000000	     -0.00515012	     -0.02793072	     -0.01321568	      0.00000000	     -0.03054024	      0.00000000	     -0.69206825	    130.26790730	      0.00000000	     -0.00084378	     -0.04911835	     -0.00223692	      0.00000000	     -0.23758504	      0.00000000
      0.02800000	    352.04697874	    581.89356546	      4.59992384	      4.37202743	      2.47510354	     23.52800068	    159.08287857	    119.79535928	     13.34631316	      6.66235852	      5.10747978	    110.87912210	      3.68838873	      4.63050323	      0.26873855	      5.22817777	     11.12399129	      4.29944907	      0.90859520	    307.72699931	    978.33708569	    292.37721248	    175.19272418	   1145.39085318	      3.95674722	    715.64079500	     83.92775205	     40.15224766	      6.17156102	      0.00000000	      0.00000000	     29.64386525	      0.96127193	      0.36462896	      8.32849000	      0.00000000	      0.00000000	      0.47156270	      9.00952005	     -8.11929879	     -8.75586858	     -2.14120516	     -3.56974311	     -0.04182676	     -0.28789052	     -0.12526769	      1.93877773	      0.29612693	      0.30718931	     -2.70227852	      1.77797742	      3.13544189	      1.84896698	      0.20965840	     -0.24907126	     -0.17805214	     16.63654605	      0.00000000	     -0.00511544	     -0.02794489	     -0.01325123	      0.00000000	     -0.03318007	      0.00000000	     -1.39865702	    130.68543580	      0.00000000	     -0.00084006	     -0.04910868	     -0.00228337	      0.00000000	     -0.26064016	      0.00000000
      0.03200000	    355.13158927	    579.70227133	      4.60042957	      4.37940760	      2.47844068	     26.25113675	    159.05502729	    119.36617798	     13.37261128	      6.67684452	      5.14291852	    109.53107138	      3.88318889	      4.58250362	      0.26710455	      5.22282835	      9.58757247	      4.48971469	      0.90791178	    311.78927192	    974.06173757	    298.31088441	    173.52266453	   1145.24568832	      3.95254371	    714.94666959	     84.39748429	     42.28682216	      6.17055666	      0.00000000	      0.00000000	     31.51262970	      0.95932410	      0.36683672	      8.30348695	      0.00000000	      0.00000000	      0.53970012	      9.00436760	     -8.24075049	     -9.26135224	     -2.10214539	     -3.76752608	     -0.03485480	     -0.30022837	     -0.12545721	      1.97162364	      0.31554216	      0.29972924	     -2.78468373	      1.82655339	      3.15485233	      1.91634716	      0.23065688	     -0.24267269	     -0.27305843	     16.52280346	      0.00000000	     -0.00509181	     -0.02795957	     -0.01328019	      0.00000000	     -0.03585403	      0.00000000	     -2.16774690	    131.17066720	      0.00000000	     -0.00083895	     -0.04908930	     -0.00232212	      0.00000000	     -0.28463678	      0.00000000
      0.03600000	    358.38363284	    577.24415562	      4.60168142	      4.38857093	      2.48224869	     29.20828680	    159.06334907	    118.70391413	     13.40158148	      6.69420315	      5.18241960	    108.31887046	      4.07256897	      4.52964958	      0.26412864	      5.21788652	      7.47909977	      4.70003076	      0.88925866	    316.14481307	    968.93483845	    304.58286307	    171.73729185	   1144.90287154	      3.94705253	    714.20247382	     84.99343126	     44.87973997	      6.16916219	      0.00000000	      0.00000000	     33.53770395	      0.95711794	      0.34262737	      8.27481022	      0.00000000	      0.00000000	      0.60573246	      9.00370588	     -8.34561944	     -9.69806328	     -2.01481699	     -3.91120714	     -0.02751387	     -0.31276158	     -0.12550966	      2.00485988	      0.33637425	      0.29095682	     -2.87694725	      1.87806917	      3.17828768	      1.99193839	      0.25209830	     -0.23679339	     -0.37330015	     16.40788488	      0.00000000	     -0.00507405	     -0.02797584	     -0.01329945	      0.00000000	     -0.03853409	      0.00000000	     -2.99691991	    131.72541360	      0.00000000	     -0.00083170	     -0.04906046	     -0.00234418	      0.00000000	     -0.30935851	      0.00000000
      0.04000000	    361.70677558	    574.54348204	      4.60375053	      4.39955635	      2.48672857	     32.45412002	    159.10746219	    117.90125610	     13.43331449	      6.71449596	      5.21065727	    107.17146725	      4.26851727	      4.47263879	      0.26226234	      5.21359678	      6.25994981	      4.93348527	      0.88750667	    321.29634333	    963.92124982	    311.09034145	    169.01394692	   1144.35309675	      3.94051385	    713.41319139	     85.80180991	     47.89499061	      6.16731290	      0.00000000	      0.00000000	     35.77777210	      0.95470605	      0.34438576	      8.24302274	      0.00000000	      0.00000000	      0.66997983	      9.00714702	     -8.43353612	    -10.05665788	     -1.88271436	     -3.99609472	     -0.01911636	     -0.32604885	     -0.12585892	      2.03967162	      0.36010247	      0.28088503	     -2.97879999	      1.93205546	      3.20673354	      2.07535742	      0.27353483	     -0.23076712	     -0.47837015	     16.30362373	      0.00000000	     -0.00506012	     -0.02799612	     -0.01332778	      0.00000000	     -0.04121914	      0.00000000	     -3.88313443	    132.34346350	      0.00000000	     -0.00082733	     -0.04901986	     -0.00237066	      0.00000000	     -0.33459332	      0.00000000
      0.04400000	    365.08574847	    571.62806087	      4.60669330	      4.41267948	      2.49174216	     36.19838094	    159.18571416	    116.54783355	     13.46791379	      6.73775049	      5.23515897	    105.99957885	      4.46267343	      4.41226062	      0.26031454	      5.20999252	      5.67512248	      5.18617501	      0.88515464	    326.93197595	    958.65078511	    317.94488167	    165.70512072	   1143.59666630	      3.93365615	    712.58438623	     85.98807608	     51.22078907	      6.16494864	      0.00000000	      0.00000000	     38.23018834	      0.95215469	      0.34479037	      8.20880949	      0.00000000	      0.00000000	      0.73258184	      9.00281092	     -8.50701786	    -10.33026580	     -1.71059150	     -4.01761607	     -0.01026075	     -0.33964303	     -0.12633211	      2.07614463	      0.38581922	      0.26820349	     -3.10936054	      1.99778178	      3.24882872	      2.18546345	      0.29256136	     -0.20765251	     -0.58319280	     16.08562181	      0.00000000	     -0.00483828	     -0.02801968	     -0.01316943	      0.00000000	     -0.04355317	      0.00000000	     -4.82759288	    133.15464950	      0.00000000	     -0.00094546	     -0.04897378	     -0.00217352	      0.00000000	     -0.36052737	      0.00000000
      0.04800000	    368.81590961	    568.52893987	      4.61051609	      4.42798857	      2.49722414	     39.57110079	    159.29506296	    116.19267344	     13.50549884	      6.76395889	      5.25300125	    104.80096869	      4.65820827	      4.34937547	      0.25832086	      5.20714256	      5.51600024	      5.46217132	      0.88262946	    333.51209271	    954.28799035	    325.46227631	    161.52913946	   1142.63722681	      3.92797465	    711.72227341	     86.57311559	     54.75246017	      6.16201227	      0.00000000	      0.00000000	     41.27055579	      0.94952216	      0.34488575	      8.17297981	      0.00000000	      0.00000000	      0.79611484	      9.03821564	     -8.56011299	    -10.51427965	     -1.50442007	     -3.97113208	     -0.00069413	     -0.35419529	     -0.12725890	      2.11637914	      0.41316991	      0.25850765	     -3.24072306	      2.07072705	      3.26024613	      2.29228603	      0.31467293	     -0.22073253	     -0.69448539	     15.98433535	      0.00000000	     -0.00484479	     -0.02804407	     -0.01311395	      0.00000000	     -0.04612156	      0.00000000	     -5.81913279	    133.93365920	      0.00000000	     -0.00079222	     -0.04892202	     -0.00212094	      0.00000000	     -0.38645521	      0.00000000
      0.05200000	    372.72151929	    565.28011951	      4.61526712	      4.44769930	      2.50312005	     43.70583030	    159.43101347	    115.02716475	     13.54620597	      6.79307308	      5.27357684	    103.56520731	      4.86604734	      4.28501634	      0.25631315	      5.20512807	      5.48882463	      5.75417546	      0.87993436	    340.36765303	    949.35718657	    333.76849581	    156.98920206	   1141.47968355	      3.97289713	    710.83375277	     88.56215008	     58.41810478	      6.15845491	      0.00000000	      0.00000000	     44.27694086	      0.94690805	      0.34586136	      8.13646214	      0.00000000	      0.00000000	      0.85946110	      9.05863308	     -8.59904025	    -10.60600131	     -1.27125643	     -3.85156549	      0.00891650	     -0.36927755	     -0.12832241	      2.16095168	      0.44242689	      0.24518285	     -3.38083001	      2.14361726	      3.29601505	      2.40444900	      0.33543153	     -0.21373146	     -0.81067026	     15.93734793	      0.00000000	     -0.00483582	     -0.02808467	     -0.01318519	      0.00000000	     -0.04878238	      0.00000000	     -6.85408527	    134.74768670	      0.00000000	     -0.00080315	     -0.04884331	     -0.00216860	      0.00000000	     -0.41244709	      0.00000000
      0.05600000	    377.23232215	    561.91820798	      4.62093139	      4.52327337	      2.50932292	     48.61891287	    159.58761240	    114.26144354	     13.59018554	      6.82499968	      5.32025390	    102.15302881	      5.15635655	      4.22037341	      0.25431399	      5.20397752	      5.48237319	      6.11029586	      0.87699586	    348.65742543	    943.96999353	    343.21108722	    152.10519863	   1140.14283425	      4.97252989	    709.92637807	     90.07204131	     62.45876934	      6.15423172	      0.00000000	      0.00000000	     47.38418526	      0.94438792	      0.34674878	      8.10029328	      0.00000000	      0.00000000	      0.92454504	      9.08847108	     -8.62125258	    -10.60460139	     -1.01909441	     -3.65353898	      0.01971143	     -0.38907365	     -0.13024765	      2.22403058	      0.47670613	      0.23143563	     -3.52369195	      2.22420695	      3.33533429	      2.51846289	      0.35610423	     -0.20734154	     -0.92950061	     15.90249882	      0.00000000	     -0.00483204	     -0.02813092	     -0.01322454	      0.00000000	     -0.05141877	      0.00000000	     -7.92834508	    135.64326550	      0.00000000	     -0.00080858	     -0.04875515	     -0.00217545	      0.00000000	     -0.43858578	      0.00000000
      0.06000000	    382.15409704	    558.48196825	      4.62742094	      7.54350147	      2.51576533	     53.00443126	    159.75738361	    116.52241042	     13.63760146	      6.85959825	      5.46214896	    100.22293958	      5.60624866	      4.15679256	      0.25235983	      5.20374910	      5.48547483	      6.56933474	      0.87484204	    358.75995006	    938.58690658	    346.74568300	    149.43091454	   1138.65040408	      6.77572731	    709.00828632	     91.66983138	     67.04083501	      6.14930811	      0.00000000	      0.00000000	     50.38252392	      0.94204818	      0.35381288	      8.06561459	      0.00000000	      0.00000000	      0.99240107	      9.12809818	     -8.63640325	    -10.51136575	     -0.75673082	     -3.37204033	      0.03046762	     -0.41565906	     -0.13289818	      2.31568305	      0.51232978	      0.22700580	     -3.67281596	      2.32147565	      3.37814109	      2.63435835	      0.37666927	     -0.20068470	     -1.04970795	     15.87342644	      0.00000000	     -0.00467469	     -0.02819546	     -0.01327383	      0.00000000	     -0.05400833	      0.00000000	     -9.03537322	    136.63070040	      0.00000000	     -0.00082205	     -0.04865528	     -0.00217193	      0.00000000	     -0.46487730	      0.00000000
      0.06400000	    381.15369770	    555.01179455	      4.63455725	      5.03291424	      2.52256854	     60.43649106	    159.93132235	    116.22979635	     13.68862987	      6.89667695	      5.40042917	    100.49663863	      5.61321496	      4.09578575	      0.25052774	      5.20460523	      5.49117336	      6.66921915	      0.87031702	    361.22383287	    932.23409863	    349.04131730	    144.92515592	   1137.03339611	      6.91401272	    708.08810001	     93.33685473	     72.30814405	      6.14367477	      0.00000000	      0.00000000	     54.35465857	      0.94001027	      0.34462026	      8.03365259	      0.00000000	      0.00000000	      1.06393736	      9.17801015	     -8.63444340	    -10.32984999	     -0.49358901	     -3.00293161	      0.03460165	     -0.41660494	     -0.13179607	      2.42907337	      0.56070710	      0.20977329	     -3.84548157	      2.43550135	      3.42584803	      2.76825671	      0.39638291	     -0.19492492	     -1.17278959	     15.88605921	      0.00000000	     -0.00468020	     -0.02825907	     -0.01329460	      0.00000000	     -0.05667451	      0.00000000	    -10.16405535	    137.67753920	      0.00000000	     -0.00082542	     -0.04854602	     -0.00214357	      0.00000000	     -0.49117327	      0.00000000
      0.06800000	    378.18676455	    551.54912663	      4.64213871	      4.49739887	      2.52971047	     67.41010236	    160.09897002	    118.55488825	     13.74345533	      6.93599407	      5.14595281	    100.90046152	      5.08643337	      4.03886365	      0.24921407	      5.20660189	      5.50495290	      6.31383145	      0.87721994	    355.09615675	    932.08135372	    346.22491117	    141.31664814	   1135.33316555	      6.39990401	    707.17481681	     95.02451018	     78.15745123	      6.13732370	      0.00000000	      0.00000000	     58.62349572	      0.93836785	      0.37112912	      8.00570137	      0.00000000	      0.00000000	      1.13953405	      9.23557479	     -8.63273030	    -10.06589618	     -0.23951835	     -2.54320873	      0.02826882	     -0.38525673	     -0.12605029	      2.56611032	      0.61111986	      0.20033417	     -4.04843045	      2.57511946	      3.47813579	      2.92483730	      0.41456409	     -0.18793572	     -1.29003705	     15.83981798	      0.00000000	     -0.00473317	     -0.02832010	     -0.01315115	      0.00000000	     -0.05905162	      0.00000000	    -11.31135311	    138.88730860	      0.00000000	     -0.00084271	     -0.04843237	     -0.00198779	      0.00000000	     -0.51777874	      0.00000000
      0.07200000	    375.21350295	    548.13584876	      4.65051215	      4.51859993	      2.53672829	     74.48932223	    160.24845826	    121.35491032	     13.80226883	      6.97726000	      5.02129625	    101.35138675	      4.88986198	      3.98739557	      0.24773419	      5.20946861	      5.51580031	      6.17941298	      0.87491958	    353.01086220	    928.94281586	    340.13997193	    138.86177812	   1133.58910019	      5.60312660	    706.27768039	     97.57786374	     84.22600932	      6.13026898	      0.00000000	      0.00000000	     62.95174731	      0.93724095	      0.37311457	      7.98311090	      0.00000000	      0.00000000	      1.21925314	      9.29983128	     -8.62294889	     -9.72774986	     -0.00466045	     -1.99154037	      0.02585574	     -0.37157693	     -0.12275156	      2.71078843	      0.66279958	      0.19173680	     -4.26070525	      2.71898337	      3.53948261	      3.08696358	      0.43164017	     -0.17574250	     -1.41007824	     15.86547256	      0.00000000	     -0.00476188	     -0.02839816	     -0.01307481	      0.00000000	     -0.06160330	      0.00000000	    -12.45449722	    140.13157470	      0.00000000	     -0.00090792	     -0.04830362	     -0.00186941	      0.00000000	     -0.54411028	      0.00000000
      0.07600000	    372.28236279	    544.81349443	      4.65939236	      4.53347652	      2.54365539	     81.27071334	    160.36660452	    124.95190697	     13.86525847	      7.02013490	      4.89631008	    101.73774565	      4.71640025	      3.94278427	      0.24612260	      5.21324823	      5.52129486	      6.04189166	      0.86246821	    351.23961400	    926.53579830	    333.98423604	    136.44941008	   1131.85664809	      4.33998107	    705.40601879	    102.22901387	     90.11172349	      6.12253600	      0.00000000	      0.00000000	     67.71133962	      0.93674002	      0.35256543	      7.96729563	      0.00000000	      0.00000000	      1.30514322	      9.39554920	     -8.61048537	     -9.32605088	      0.20066198	     -1.34884998	      0.02342093	     -0.35915008	     -0.11984399	      2.85866708	      0.71539758	      0.18538839	     -4.47003919	      2.86406195	      3.58315218	      3.23995461	      0.45119427	     -0.18398163	     -1.54626965	     16.10519593	      0.00000000	     -0.00480900	     -0.02850382	     -0.01327279	      0.00000000	     -0.06491198	      0.00000000	    -13.56339828	    141.26978870	      0.00000000	     -0.00084614	     -0.04815807	     -0.00203475	      0.00000000	     -0.56938780	      0.00000000
      0.08000000	    369.43776125	    541.62264891	      4.66861064	      4.54818048	      2.55040763	     89.30779626	    160.43899668	    128.88366909	     13.93260835	      7.06424076	      4.77571085	    101.96137061	      4.57700017	      3.90625441	      0.24574578	      5.21788344	      5.54495612	      5.90451806	      0.87378661	    349.57317147	    924.07264159	    328.34534871	    134.24235908	   1130.19510957	      4.04710903	    704.56905346	    105.26612357	     96.39115933	      6.11415451	      0.00000000	      0.00000000	     72.46782644	      0.93695858	      0.38002059	      7.95955405	      0.00000000	      0.00000000	      1.39311756	      9.48687942	     -8.60288067	     -8.87314744	      0.36617239	     -0.61808094	      0.02086197	     -0.34795267	     -0.11721490	      3.03169764	      0.77594986	      0.17733338	     -4.69640826	      3.02124977	      3.64945335	      3.41036182	      0.46626594	     -0.17280476	     -1.66768167	     16.23626481	      0.00000000	     -0.00484961	     -0.02860527	     -0.01321133	      0.00000000	     -0.06768920	      0.00000000	    -14.64954535	    142.62547910	      0.00000000	     -0.00092153	     -0.04801202	     -0.00191482	      0.00000000	     -0.59460745	      0.00000000
      0.08400000	    366.72411424	    538.60270343	      4.67800694	      4.56210836	      2.55688579	     97.69986539	    160.45003174	    133.36130118	     14.00449697	      7.10918141	      4.66119920	    101.98686927	      4.45549883	      3.87886576	      0.24425741	      5.22328125	      5.54266997	      5.76730883	      0.85519174	    348.09328170	    922.02753974	    323.11057650	    132.33425697	   1128.67330902	      3.84392120	    703.77571127	    108.42245104	    102.59742358	      6.10518351	      0.00000000	      0.00000000	     77.50870420	      0.93800921	      0.35040119	      7.96132415	      0.00000000	      0.00000000	      1.48330959	      9.59228686	     -8.60414536	     -8.38203616	      0.48194400	      0.19662680	      0.01799434	     -0.33767405	     -0.11476100	      3.21619947	      0.84023885	      0.16943918	     -4.93637324	      3.18716935	      3.71664388	      3.59087046	      0.47959903	     -0.16041073	     -1.78405967	     16.39071464	      0.00000000	     -0.00489047	     -0.02871474	     -0.01309105	      0.00000000	     -0.07041195	      0.00000000	    -15.68102673	    144.06650150	      0.00000000	     -0.00100978	     -0.04786161	     -0.00173464	      0.00000000	     -0.61888719	      0.00000000
      0.08800000	    364.18563434	    535.79206051	      4.68738191	      4.57470793	      2.56299644	    106.47343541	    160.38307005	    138.72277846	     14.08108467	      7.15454741	      4.55248056	    101.81959704	      4.36058579	      3.86152122	      0.24385673	      5.22932263	      5.55614901	      5.63356354	      0.85439796	    346.91939120	    920.62989447	    318.34611741	    130.66499049	   1127.35710819	      3.83232833	    703.03443829	    112.73112125	    108.70222438	      6.09568484	      0.00000000	      0.00000000	     82.73949770	      0.93998960	      0.35720271	      7.97400515	      0.00000000	      0.00000000	      1.57409118	      9.71817393	     -8.61632670	     -7.86592112	      0.53858343	      1.09014430	      0.01494905	     -0.32844900	     -0.11258357	      3.41572077	      0.90974481	      0.16266623	     -5.16928602	      3.35265968	      3.78249673	      3.76112082	      0.49207880	     -0.15431003	     -1.90861557	     16.70413750	      0.00000000	     -0.00495182	     -0.02884435	     -0.01314292	      0.00000000	     -0.07362841	      0.00000000	    -16.61982947	    145.45617300	      0.00000000	     -0.00107360	     -0.04769908	     -0.00171543	      0.00000000	     -0.64114093	      0.00000000
      0.09200000	    361.86579739	    533.22827562	      4.69653470	      4.58558528	      2.56863391	    115.40508294	    160.22053100	    145.17909461	     14.16250620	      7.19993507	      4.44948868	    101.49237228	      4.29130299	      3.85499827	      0.24403812	      5.23584887	      5.57930663	      5.50663598	      0.85878832	    346.17981580	    920.09002566	    314.09636425	    129.16124334	   1126.32692376	      3.82833456	    702.35298698	    117.03339664	    114.73390174	      6.08573290	      0.00000000	      0.00000000	     88.24390439	      0.94299595	      0.37358379	      7.99900593	      0.00000000	      0.00000000	      1.66327547	      9.87223398	     -8.64060413	     -7.33846008	      0.52720484	      2.05569412	      0.01180798	     -0.32037207	     -0.11070393	      3.62787162	      0.98426261	      0.15776778	     -5.40551659	      3.52315682	      3.83964543	      3.93284592	      0.50217251	     -0.15144477	     -2.03138814	     17.09873269	      0.00000000	     -0.00460753	     -0.02901306	     -0.01322268	      0.00000000	     -0.07696040	      0.00000000	    -17.44868267	    146.87018960	      0.00000000	     -0.00112539	     -0.04753524	     -0.00167046	      0.00000000	     -0.66105414	      0.00000000
      0.09600000	    359.80679185	    530.94796730	      4.70526372	      4.59441248	      2.57368691	    125.02985592	    159.94404149	    152.09800552	     14.24885876	      7.24496148	      4.35964382	    100.90046113	      4.25353347	      3.85998937	      0.24425292	      5.24267063	      5.59553708	      5.39515984	      0.85474354	    345.83354809	    919.82143147	    310.79352093	    127.97638744	   1125.66551664	      3.82974784	    701.73815546	    121.16017957	    120.60029999	      6.07540800	      0.00000000	      0.00000000	     93.88237411	      0.94712140	      0.36731062	      8.03773794	      0.00000000	      0.00000000	      1.74437280	     10.03220233	     -8.68044396	     -6.81388966	      0.43929070	      3.08418484	      0.00853166	     -0.31388267	     -0.10906126	      3.85419921	      1.06518049	      0.15199442	     -5.65029667	      3.69654672	      3.91044889	      4.11132066	      0.50791823	     -0.14400613	     -2.14332059	     17.52209092	      0.00000000	     -0.00478330	     -0.02914737	     -0.01315183	      0.00000000	     -0.08008609	      0.00000000	    -18.14728831	    148.35785080	      0.00000000	     -0.00121753	     -0.04737158	     -0.00152655	      0.00000000	     -0.67808118	      0.00000000
      0.10000000	    358.04888221	    528.98650915	      4.71335659	      4.60088532	      2.57807293	    135.25393036	    159.53463919	    159.98581052	     14.34018569	      7.28927836	      4.28869642	     99.82604818	      4.25367330	      3.87714894	      0.24535697	      5.24958399	      5.65487587	      5.29606389	      0.85928517	    345.76711353	    920.24261749	    308.43116853	    127.44991921	   1125.46071350	      3.83577428	    701.19549712	    127.45036678	    125.81999703	      6.06479396	      0.00000000	      0.00000000	     99.68052020	      0.95245238	      0.37718748	      8.09159512	      0.00000000	      0.00000000	      1.81391926	     10.20707676	     -8.74254989	     -6.30693696	      0.26665243	      4.16382592	      0.00471355	     -0.30850074	     -0.10753569	      4.09809407	      1.15309094	      0.14677236	     -5.88006906	      3.86507725	      3.98435446	      4.27051713	      0.51002148	     -0.13586583	     -2.26703798	     18.18585598	      0.00000000	     -0.00500824	     -0.02930160	     -0.01336962	      0.00000000	     -0.08385861	      0.00000000	    -18.66194258	    149.70344700	      0.00000000	     -0.00134309	     -0.04719210	     -0.00165188	      0.00000000	     -0.69031248	      0.00000000
      0.10400000	    356.62969374	    527.37750390	      4.72060770	      4.60476008	      2.58167244	    145.69416761	    158.97303838	    169.41220545	     14.43645765	      7.33258275	      4.22484587	     98.64315913	      4.28413691	      3.90712308	      0.24690214	      5.25632182	      5.75585997	      5.21432483	      0.86345720	    346.40139512	    921.79138737	    306.93452594	    126.94575808	   1125.80589863	      3.84686539	    700.72902266	    131.20228574	    131.17815613	      6.05397900	      0.00000000	      0.00000000	    105.77595023	      0.95906364	      0.38267303	      8.16191677	      0.00000000	      0.00000000	      1.86940847	     10.41644530	     -8.82265848	     -5.83303404	      0.00164559	      5.27954703	      0.00101753	     -0.30480536	     -0.10639750	      4.35635078	      1.24944244	      0.14387436	     -6.12295407	      4.04233608	      4.04821192	      4.44516719	      0.50671642	     -0.13529628	     -2.36049653	     18.78333973	      0.00000000	     -0.00514185	     -0.02944672	     -0.01322104	      0.00000000	     -0.08671385	      0.00000000	    -19.00235344	    151.20872070	      0.00000000	     -0.00141223	     -0.04703480	     -0.00142233	      0.00000000	     -0.69805958	      0.00000000
      0.10800000	    355.58341260	    526.15201792	      4.72681628	      4.60582790	      2.58418937	    156.37786763	    158.23994595	    180.27082335	     14.53755661	      7.37462120	      4.18856647	     96.95882812	      4.33606427	      3.95058303	      0.24711659	      5.26250161	      5.63245569	      5.13678028	      0.84427815	    346.97123788	    924.53528574	    306.25959897	    127.64993554	   1126.80103702	      3.86330587	    700.34091406	    139.04939268	    135.37448467	      6.04304800	      0.00000000	      0.00000000	    111.86529243	      0.96702503	      0.34909512	      8.24993554	      0.00000000	      0.00000000	      1.90470061	     10.65483210	     -8.94581666	     -5.40843030	     -0.36245926	      6.41253360	     -0.00410679	     -0.30121383	     -0.10507323	      4.62849634	      1.35241172	      0.14307118	     -6.34100762	      4.21243266	      4.09650631	      4.58553797	      0.50133132	     -0.15009186	     -2.46921748	     19.72045252	      0.00000000	     -0.00529959	     -0.02961123	     -0.01340785	      0.00000000	     -0.09031164	      0.00000000	    -19.08992085	    152.46201740	      0.00000000	     -0.00142366	     -0.04686259	     -0.00168391	      0.00000000	     -0.69821393	      0.00000000
      0.11200000	    354.94004867	    525.33786709	      4.73179979	      4.60394775	      2.58571142	    169.70321922	    157.31643123	    191.57079766	     14.64326613	      7.41519588	      4.11221961	     97.18333686	      4.44950032	      4.00821900	      0.24950446	      5.26785439	      5.83759671	      5.12329059	      0.85301761	    350.05638251	    926.97189190	    307.08561429	    125.32907980	   1128.54643456	      3.88564245	    700.03130678	    149.37806285	    138.50972668	      6.03208529	      0.00000000	      0.00000000	    112.65199864	      0.97639361	      0.37067789	      8.35670963	      0.00000000	      0.00000000	      1.91013852	     10.89329014	     -9.08203251	     -5.04919827	     -0.83115494	      7.54091525	     -0.00483002	     -0.30433677	     -0.10561551	      4.93239053	      1.48424542	      0.13535497	     -6.58532704	      4.39487623	      4.15752873	      4.74202638	      0.48303516	     -0.14794635	     -2.53402368	     20.57616237	      0.00000000	     -0.00548008	     -0.02975756	     -0.01329527	      0.00000000	     -0.09244499	      0.00000000	    -18.95058225	    153.87790570	      0.00000000	     -0.00161329	     -0.04670151	     -0.00148513	      0.00000000	     -0.69134572	      0.00000000
      0.11600000	    354.72500175	    524.95935672	      4.73536152	      4.59894453	      2.58587935	    183.54392965	    156.18439194	    205.44109187	     14.75326775	      7.45416085	      4.05513790	     97.12776285	      4.59561788	      4.08077606	      0.25128584	      5.27189857	      5.66013343	      5.12463633	      0.84473739	    353.58500102	    930.76926624	    308.90157400	    123.68483839	   1131.15436209	      3.91433134	    699.79816700	    161.20421260	    140.87263547	      6.02116939	      0.00000000	      0.00000000	    113.16855847	      0.98718979	      0.35004140	      8.48303934	      0.00000000	      0.00000000	      1.88472833	     11.17693625	     -9.24921303	     -4.76941007	     -1.40851103	      8.64137285	     -0.00600996	     -0.30879984	     -0.10635910	      5.26027125	      1.63198877	      0.13088298	     -6.80101876	      4.57138094	      4.19408174	      4.86773878	      0.45935921	     -0.16196337	     -2.59198558	     21.71185754	      0.00000000	     -0.00530312	     -0.02994186	     -0.01343197	      0.00000000	     -0.09440716	      0.00000000	    -18.51456502	    155.08789950	      0.00000000	     -0.00172400	     -0.04654304	     -0.00149159	      0.00000000	     -0.67435081	      0.00000000
      0.12000000	    354.95888263	    525.03744317	      4.73736924	      4.59076894	      2.58478852	    186.36947992	    154.82721236	    208.68050500	     14.86714453	      7.49141482	      4.01651653	     96.65457049	      4.80419592	      4.16898482	      0.25398032	      5.27437551	      5.71040327	      5.15933649	      0.84621761	    357.94696842	    935.26449475	    312.38279221	    122.34685531	   1129.25026467	      3.94989195	    699.63727176	    174.46256184	    143.37935052	      6.01037633	      0.00000000	      0.00000000	    113.73729558	      0.99938276	      0.35218480	      8.62897822	      0.00000000	      0.00000000	      1.81722067	     11.47100179	     -9.44271239	     -4.57988843	     -2.09712943	      9.69015762	     -0.00679544	     -0.31633783	     -0.10760891	      5.57966971	      1.79950843	      0.08237216	     -7.06195427	      4.75078649	      4.23958604	      5.02989940	      0.42172653	     -0.17212052	     -2.60499224	     22.89175761	      0.00000000	     -0.00554824	     -0.03007295	     -0.01331950	      0.00000000	     -0.09471125	      0.00000000	    -17.78862024	    156.32015180	      0.00000000	     -0.00188307	     -0.04639486	     -0.00129639	      0.00000000	     -0.64675146	      0.00000000
      0.12400000	    355.65729200	    525.58974864	      4.73762700	      4.57925389	      2.58227380	    186.30226582	    153.23070386	    212.57364836	     14.98439449	      7.52689318	      4.01628564	     94.97303083	      5.06594452	      4.27347262	      0.25704402	      5.27483667	      5.85385109	      5.20725946	      0.84804274	    362.40012943	    941.50621577	    317.26495303	    122.59455069	   1119.13881094	      3.99266731	    699.54222150	    195.01821532	    145.09728367	      5.99977370	      0.00000000	      0.00000000	    114.36269576	      1.01282894	      0.35314013	      8.79234205	      0.00000000	      0.00000000	      1.70345657	     11.80140457	     -9.66978674	     -4.48801895	     -2.89815352	     10.66298307	     -0.00919969	     -0.32485368	     -0.10873740	      5.78653230	      1.93375373	      0.04681154	     -7.37802500	      4.90778340	      4.25623047	      5.22844729	      0.37199903	     -0.19365675	     -2.59503948	     24.40764286	      0.00000000	     -0.00541208	     -0.03023943	     -0.01350858	      0.00000000	     -0.09401513	      0.00000000	    -16.72158123	    157.27482630	      0.00000000	     -0.00202896	     -0.04624416	     -0.00137537	      0.00000000	     -0.60580257	      0.00000000
      0.12800000	    356.83032784	    526.63010806	      4.73596609	      4.56427233	      2.57815069	    186.21394570	    151.38445898	    218.02745195	     15.10445350	      7.56055264	      4.03832716	     92.70783950	      5.39985976	      4.39456943	      0.26042598	      5.27276405	      6.07716671	      5.28685162	      0.85005460	    367.64309485	    948.77509541	    323.86359260	    123.35821658	   1107.84576805	      4.04258096	    699.50446026	    214.10012878	    146.59008214	      5.98940489	      0.00000000	      0.00000000	    115.04600672	      1.02721004	      0.34896908	      8.96755555	      0.00000000	      0.00000000	      1.53464189	     12.15411185	     -9.91601409	     -4.49789056	     -3.81116020	     11.53462027	     -0.01152074	     -0.33670892	     -0.11036512	      5.98826836	      2.07983756	      0.01229501	     -7.70276944	      5.05498378	      4.27274970	      5.43840144	      0.30760764	     -0.22211557	     -2.51551514	     25.95966917	      0.00000000	     -0.00576202	     -0.03033327	     -0.01337342	      0.00000000	     -0.09042818	      0.00000000	    -15.33392052	    158.24333460	      0.00000000	     -0.00213462	     -0.04611462	     -0.00116363	      0.00000000	     -0.55122644	      0.00000000
      0.13200000	    358.48182149	    528.16760049	      4.73222362	      4.54569586	      2.57232055	    186.10078055	    149.28364391	    226.31087603	     15.22673219	      7.59236789	      4.08679549	     89.68441347	      5.78921761	      4.53206684	      0.26409969	      5.26768492	      7.21780229	      5.37927850	      0.85319988	    373.44075165	    958.47169640	    331.58512621	    125.15138442	   1095.18476818	      4.09912275	    699.51331261	    238.94737780	    146.72234026	      5.97930804	      0.00000000	      0.00000000	    115.78847754	      1.04201284	      0.34790079	      9.14493194	      0.00000000	      0.00000000	      1.30543621	     12.54701931	    -10.21792739	     -4.61007722	     -4.83395969	     12.27892723	     -0.01483982	     -0.35060141	     -0.11228209	      6.15804473	      2.22587363	     -0.01290068	     -7.99924774	      5.17316099	      4.25813395	      5.61097283	      0.23534810	     -0.27513834	     -2.39194795	     27.97360174	      0.00000000	     -0.00591987	     -0.03044019	     -0.01360274	      0.00000000	     -0.08459126	      0.00000000	    -13.57780313	    158.79110470	      0.00000000	     -0.00213835	     -0.04598172	     -0.00155634	      0.00000000	     -0.48017916	      0.00000000
      0.13600000	    360.60868848	    530.20549106	      4.72633113	      4.52372765	      2.56397214	    185.95697416	    146.93130028	    234.83350046	     15.35065092	      7.62231839	      4.51250042	     86.18989221	      7.72835484	      4.68473957	      0.26787716	      5.25858418	      7.95467631	      6.28726484	      0.85666283	    395.20791880	    955.47841132	    332.74691686	    131.25135647	   1080.58620336	      4.16098866	    699.55608790	    259.92647224	    147.05251787	      5.96950345	      0.00000000	      0.00000000	    116.59143785	      1.05650544	      0.34219012	      9.31207078	      0.00000000	      0.00000000	      1.00540106	     12.93425280	    -10.51209790	     -4.82095506	     -5.96251354	     12.86939859	     -0.00187930	     -0.43442532	     -0.12155264	      6.32483516	      2.38286948	     -0.04276226	     -8.31264598	      5.28023015	      4.27361283	      5.81044502	      0.13939893	     -0.29651593	     -2.15925513	     29.93254666	      0.00000000	     -0.00625293	     -0.03048844	     -0.01347969	      0.00000000	     -0.07381742	      0.00000000	    -11.50056038	    159.42583910	      0.00000000	     -0.00232563	     -0.04585899	     -0.00135604	      0.00000000	     -0.39316417	      0.00000000
      0.14000000	    363.20076244	    532.74034560	      4.71820815	      4.50003171	      2.55366901	    185.77487648	    144.34091626	    247.01710470	     15.47567315	      7.65037912	      5.22869084	     82.54914984	     11.06118545	      4.85053419	      0.27176015	      5.24534113	      8.45415675	      7.81457823	      0.86099024	    430.34910589	    944.12407810	    327.40214934	    141.18912590	   1063.89494044	      4.22594440	    699.61829496	    282.90377630	    146.82390334	      5.95999712	      0.00000000	      0.00000000	    117.45605393	      1.06984291	      0.35177752	      9.45771533	      0.00000000	      0.00000000	      0.63356341	     13.37824627	    -10.82255296	     -5.12197322	     -7.19096207	     13.27992497	      0.02480207	     -0.58059399	     -0.13726561	      6.46230547	      2.53690789	     -0.06049203	     -8.59962984	      5.36440036	      4.24750841	      5.98321136	      0.03088366	     -0.34256792	     -1.83448058	     32.28849782	      0.00000000	     -0.00611878	     -0.03056258	     -0.01366774	      0.00000000	     -0.05822804	      0.00000000	     -9.07260648	    159.68598320	      0.00000000	     -0.00238188	     -0.04574740	     -0.00138549	      0.00000000	     -0.28797255	      0.00000000
      0.14400000	    366.24115519	    535.76137245	      4.70751012	      9.90472067	      2.54175517	    185.54547139	    141.53877995	    267.60908079	     15.60133006	      7.67650941	      5.67916997	     76.69378034	     13.38205098	      5.02624641	      0.27577371	      5.22782068	     12.82535012	      8.59555859	      0.86612984	    453.08631430	    949.58825353	    321.07953283	    150.53077786	   1045.14023673	      4.29057726	    699.68396670	    306.93638978	    145.98540515	      5.95077631	      0.00000000	      0.00000000	    118.38260936	      1.08123783	      0.35161837	      9.57505519	      0.00000000	      0.00000000	      0.18066104	     13.80951724	    -11.14373433	     -5.49953579	     -8.51151521	     13.48537669	      0.03465591	     -0.67903597	     -0.14772203	      6.58238106	      2.69131678	     -0.04980543	     -8.87631461	      5.42320094	      4.24440895	      6.14731314	     -0.09479952	     -0.37648764	     -1.38086698	     34.87656463	      0.00000000	     -0.00650281	     -0.03055149	     -0.01382830	      0.00000000	     -0.03594160	      0.00000000	     -6.32405168	    159.72660710	      0.00000000	     -0.00252699	     -0.04563200	     -0.00145437	      0.00000000	     -0.16460422	      0.00000000
      0.14800000	    369.70681930	    539.24970801	      4.69347804	     17.26569668	      2.52775056	    185.25765069	    138.56520372	    280.70589639	     15.72723758	      7.70064912	      5.98787885	     72.93423383	     15.56225910	      5.20751379	      0.27975650	      5.20519030	     17.26911216	      9.04441990	      0.87265457	    473.72754328	    960.91843876	    313.66575239	    157.45249205	   1026.59535000	      4.35142293	    699.73603904	    327.58761469	    145.97693085	      5.94180881	      0.00000000	      0.00000000	    119.36944162	      1.09008897	      0.36151591	      9.66191060	      0.00000000	      0.00000000	     -0.35400530	     14.28566566	    -11.47871880	     -5.93564646	     -9.91413350	     13.46204630	      0.04297302	     -0.77545998	     -0.15916004	      6.72474459	      2.83459063	      0.13102532	     -9.12842514	      5.48157685	      4.21812855	      6.29672306	     -0.23947360	     -0.42061753	     -0.77087429	     37.51066240	      0.00000000	     -0.00639196	     -0.03053401	     -0.01374525	      0.00000000	     -0.00541660	      0.00000000	     -3.28245590	    159.72396090	      0.00000000	     -0.00259233	     -0.04553432	     -0.00124823	      0.00000000	     -0.02306441	      0.00000000
      0.15200000	    373.56926774	    543.17751568	      4.67630918	     23.04686285	      2.51147403	    184.89777180	    135.47354917	    279.41019499	     15.85310200	      7.72271671	      6.36879878	     72.79340414	     18.96731321	      5.38680195	      0.28357058	      5.17685670	     19.91220720	      9.65582258	      0.87886337	    503.52149216	    965.04388401	    305.18378654	    162.78649022	   1010.20492636	      4.40548721	    699.75674934	    334.31388673	    148.15307424	      5.93304797	      0.00000000	      0.00000000	    120.41157294	      1.09611436	      0.40922578	      9.71891437	      0.00000000	      0.00000000	     -0.97439602	     14.76276504	    -11.81401436	     -6.40882431	    -11.38617192	     13.18832209	      0.06483709	     -0.93286506	     -0.17795470	      6.91676060	      2.99060213	      0.42550984	     -9.42424658	      5.56401703	      4.21794891	      6.22585810	     -0.39058656	     -0.45312415	      0.00815150	     40.46490167	      0.00000000	     -0.00655525	     -0.03045051	     -0.01379158	      0.00000000	      0.03462947	      0.00000000	      0.03210941	    159.39439780	      0.00000000	     -0.00265576	     -0.04543461	     -0.00119956	      0.00000000	      0.13640818	      0.00000000
      0.15600000	    377.79538057	    547.50699263	      4.65586580	     30.43571548	      2.49310941	    182.65810533	    132.32635641	    277.91080900	     15.97871493	      7.74261952	      6.71579542	     74.45319566	     19.93281272	      5.54938931	      0.28714281	      5.14250229	      8.64560341	      9.86605380	      0.88637044	    529.13277238	    954.16010206	    295.84645302	    177.49335219	    993.67511536	      4.45085491	    699.72803981	    332.48979530	    151.97657362	      5.92443150	      0.00000000	      0.00000000	    121.49906317	      1.09915232	      0.64139319	      9.74766162	      0.00000000	      0.00000000	     -1.68032399	     15.23048021	    -12.14950474	     -6.89499147	    -12.91214067	     12.64559647	      0.05856721	     -1.07131519	     -0.24543132	      7.11662715	      3.13162202	      0.70222448	     -9.75099490	      5.66007268	      4.24328403	      6.02395100	     -0.55214726	     -0.47589961	      0.98319344	     43.64918325	      0.00000000	     -0.00696422	     -0.03029331	     -0.01386529	      0.00000000	      0.08589683	      0.00000000	      3.57738303	    158.81904990	      0.00000000	     -0.00273797	     -0.04533145	     -0.00121412	      0.00000000	      0.31253855	      0.00000000
      0.16000000	    363.46457210	    552.18933719	      4.63152048	     25.16189983	      2.47434968	    181.45627339	    129.18896656	    276.19073815	     16.10393896	      7.76027055	      7.38033522	     88.48182575	      1.29546749	      5.68080815	      0.29027377	      5.10143873	      5.22809412	     10.54836653	      0.89480169	    509.92290617	    920.21903390	    285.92540225	    180.06242697	    964.57333717	      4.48663717	    699.63197646	    330.75837638	    161.95315645	      5.91586840	      0.00000000	      0.00000000	    122.61435460	      1.09905510	      0.98302089	      9.74970494	      0.00000000	      0.00000000	     -2.47195031	     15.73793567	    -12.48394956	     -7.36849083	    -14.47364248	     11.81901868	     -0.10202650	     -1.03830680	     -1.16206231	      7.37995325	      3.13125823	      0.79775801	    -10.16360496	      5.89524142	      4.25942495	      5.84489043	     -0.73268899	     -0.50956280	      2.16983906	     46.91201383	      0.00000000	     -0.00671980	     -0.03013996	     -0.01380822	      0.00000000	      0.14949288	      0.00000000	      7.31456480	    158.14120610	      0.00000000	     -0.00274931	     -0.04523581	     -0.00103892	      0.00000000	      0.50394307	      0.00000000
      0.16400000	    323.85412017	    557.16432048	      4.60372930	      4.24880863	     33.85491033	    183.25779517	    126.12228223	    274.23054098	     16.22869248	      7.77561208	      6.50701214	    102.27100870	      1.28310031	      5.77525402	      0.29308858	      5.05421608	      5.15615702	      7.97465118	      0.90463725	    489.40540886	    883.94997663	    275.58583088	    165.02213835	    921.97602821	      4.51284761	    699.45117783	    329.14540851	    172.80609392	      5.90729404	      0.00000000	      0.00000000	    123.73366380	      1.09602745	      1.50224756	      9.72637205	      0.00000000	      0.00000000	     -3.34492159	     16.22259001	    -12.80802333	     -7.80319064	    -16.04951351	     10.69808632	     -0.32609981	     -0.64732733	     -1.65275493	      7.65388553	      3.35023195	      0.78127188	    -10.75899133	      6.10484915	      4.27869405	      5.64675144	     -0.92447927	     -0.54116122	      3.58809759	     50.39716716	      0.00000000	     -0.00679410	     -0.02990067	     -0.01381151	      0.00000000	      0.22698015	      0.00000000	     11.19277293	    157.20978430	      0.00000000	     -0.00277198	     -0.04513203	     -0.00096295	      0.00000000	      0.70804575	      0.00000000
      0.16800000	    298.41391900	    539.10683638	      4.57199140	      4.19112278	     64.92679989	    182.47294778	    123.17690371	    272.01087484	     16.35293328	      7.78861957	      6.01493296	    105.56185057	      1.26902500	      5.83485569	      0.29535986	      5.00024673	      5.07702379	      6.59381577	      0.91502269	    468.51507427	    847.04992977	    265.04077763	    151.33391482	    875.77404611	      4.52967893	    699.16924194	    327.67240709	    183.72735906	      5.89859290	      0.00000000	      0.00000000	    124.82652483	      1.09002724	      2.03998948	      9.67834138	      0.00000000	      0.00000000	     -4.29480833	     16.69941829	    -13.12221696	     -8.17343055	    -17.61615952	      9.27747185	     -0.47272591	     -0.45505017	     -1.95288667	      7.92092240	      3.62911150	      0.85875875	    -11.37330815	      6.27738605	      4.29343030	      5.44707449	     -1.12679584	     -0.57401515	      5.24650018	     54.00816350	      0.00000000	     -0.00681637	     -0.02960649	     -0.01379792	      0.00000000	      0.31909136	      0.00000000	     15.16543043	    156.11493730	      0.00000000	     -0.00277364	     -0.04502285	     -0.00087758	      0.00000000	      0.92235922	      0.00000000
      0.17200000	    279.26880331	    504.85139910	      4.53606096	      4.13050076	     77.97767323	    181.54219087	    120.39015963	    269.51352756	     16.47663305	      7.79927664	      6.39000209	    107.04505004	      1.25311320	      5.86495081	      0.29706761	      4.93955493	      4.99103478	      6.03641336	      0.92579085	    447.84124223	    810.52902606	    254.56943852	    139.93913480	    824.77391304	      4.53749774	    698.77116371	    326.35973157	    195.60042053	      5.88964545	      0.00000000	      0.00000000	    125.85903204	      1.08118733	      2.60246008	      9.60604213	      0.00000000	      0.00000000	     -5.31407137	     17.15720406	    -13.42700903	     -8.45491096	    -19.14806392	      7.55810701	     -0.63067539	     -0.42247803	     -1.99970838	      8.12979745	      3.88425012	      0.66590288	    -12.02529285	      6.44356927	      4.31244451	      5.24831620	     -1.33658346	     -0.60217964	      7.14672861	     57.69835904	      0.00000000	     -0.00676184	     -0.02925930	     -0.01376762	      0.00000000	      0.42615860	      0.00000000	     19.18622749	    154.89798250	      0.00000000	     -0.00278961	     -0.04490241	     -0.00078356	      0.00000000	      1.14407252	      0.00000000
      0.17600000	    261.17072916	    471.00092000	      4.49569529	      4.07228344	     89.15653331	    180.44399007	    117.78617494	    266.72370436	     16.59975701	      7.80754964	      6.69261721	    108.19314081	      1.23567692	      5.87066318	      0.29818827	      4.87225313	      4.89876680	      5.57654031	      0.93711745	    428.01561914	    775.49881907	    244.47832017	    130.86849857	    774.63630533	      4.53670259	    698.24374558	    325.22630731	    206.22392265	      5.88033215	      0.00000000	      0.00000000	    126.79745114	      1.07086975	      3.13427030	      9.50964629	      0.00000000	      0.00000000	     -6.39570981	     17.60524909	    -13.71053565	     -8.62572652	    -20.61847113	      5.54821035	     -0.78442064	     -0.39369413	     -2.02863405	      8.27582101	      4.16161198	      0.47404320	    -12.63784248	      6.54299339	      4.31484526	      5.05100053	     -1.55277708	     -0.64228288	      9.29036458	     61.47815883	      0.00000000	     -0.00669130	     -0.02885459	     -0.01374019	      0.00000000	      0.54844273	      0.00000000	     23.20304428	    153.54407570	      0.00000000	     -0.00270665	     -0.04478027	     -0.00069131	      0.00000000	      1.36975690	      0.00000000
      0.18000000	    265.26651583	    410.38043692	      4.45071712	     35.41777750	     91.00260658	    179.16789724	    115.37805270	    263.63145040	     16.72224560	      7.81335430	      6.99696995	     98.04070658	      1.21728203	      5.85601391	      0.29871404	      4.79868968	      4.80123891	      5.35438825	      0.94887749	    409.59562009	    742.99799960	    235.03869415	    123.66787068	    728.41260643	      4.52757292	    697.57602542	    324.28983216	    215.69842002	      5.87051692	      0.00000000	      0.00000000	    127.61158630	      1.58860553	      3.60191523	      9.38904232	      0.00000000	      0.00000000	     -7.52344934	     18.00274497	    -13.98334795	     -8.66742983	    -22.00025113	      3.26418012	     -0.89955635	     -0.43775739	     -2.00090021	      8.41736938	      4.40417959	      0.54773195	    -13.17273051	      6.60159225	      4.33777430	      4.86795540	     -1.77198271	     -0.66593036	     11.65137021	     65.21962781	      0.00000000	     -0.00659993	     -0.02839329	     -0.01367755	      0.00000000	      0.68446887	      0.00000000	     27.18619825	    152.17727190	      0.00000000	     -0.00273102	     -0.04463389	     -0.00057219	      0.00000000	      1.59707450	      0.00000000
      0.18400000	    276.23539345	    344.40681427	      4.40104611	     74.84238020	     90.31429668	    177.70482120	    113.17096935	    260.23385124	     16.84399654	      7.81652833	      7.44010961	     84.89541805	      1.19859616	      5.82408669	      0.29866456	      4.71946342	      4.69982871	      5.23749054	      0.96091555	    392.95143768	    713.77403997	    226.43436307	    117.85278948	    686.42320409	      4.51030897	    696.76017353	    323.56695212	    221.06087437	      5.86009770	      0.00000000	      0.00000000	    128.27674978	      3.56511156	      4.01212606	      9.24392626	      0.00000000	      0.00000000	     -8.69024498	     18.38201378	    -14.22897603	     -8.56585095	    -23.26693177	      0.73144486	     -1.02098827	     -0.50787815	     -1.93584608	      8.55151287	      4.59497034	      0.72223088	    -13.64072568	      6.50805670	      4.32425528	      4.70794906	     -2.00174846	     -0.71558417	     14.22325518	     68.97831742	      0.00000000	     -0.00649412	     -0.02788169	     -0.01363568	      0.00000000	      0.83378645	      0.00000000	     31.08202777	    150.73806590	      0.00000000	     -0.00262694	     -0.04448624	     -0.00046997	      0.00000000	      1.82207048	      0.00000000
      0.18800000	    288.31246947	    282.80955759	      4.34669629	    114.34053828	     91.95735486	    176.05023698	    111.16528370	    256.53819623	     16.96484738	      7.81681490	      8.21170288	     71.64781274	      1.18034909	      5.77726410	      0.29805842	      4.63546487	      4.59642987	      5.21950143	      0.97304227	    378.23593817	    688.19314618	    218.74785024	    113.04502414	    652.03479664	      4.48465882	    695.79134056	    323.07345072	    215.88881082	      5.84908918	      0.00000000	      0.00000000	    128.77410267	      4.27188756	      4.52236772	      9.07330656	      0.00000000	      0.00000000	     -9.87783437	     18.71788350	    -14.46144298	     -8.31152271	    -24.39383184	     -2.01485362	     -1.19702037	     -0.58223120	     -1.84900405	      8.75652107	      4.72454687	      0.93027273	    -14.12309875	      6.06379649	      4.23787792	      4.54093698	     -2.22089891	     -0.74943822	     16.95774650	     72.62211928	      0.00000000	     -0.00627903	     -0.02733417	     -0.01358582	      0.00000000	      0.99334148	      0.00000000	     34.87504045	    149.35353280	      0.00000000	     -0.00254819	     -0.04432129	     -0.00036586	      0.00000000	      2.04289080	      0.00000000
      0.19200000	    302.43419723	    224.62764426	      4.28781370	    153.83724389	     92.58874113	    174.20611060	    109.35919576	    252.56472081	     17.08456208	      7.81385234	      8.90250972	     60.22658847	      1.16324430	      5.71746626	      0.29689994	      4.54787203	      4.49526525	      5.14288820	      0.98513504	    365.43515002	    666.30158470	    211.98133507	    108.97075060	    622.55055462	      4.45134886	    694.66773698	    322.82391046	    210.92722287	      5.83760709	      0.00000000	      0.00000000	    129.08990505	      4.47889652	      4.93959199	      8.87724143	      0.00000000	      0.00000000	    -11.06101915	     18.97359906	    -14.65324532	     -7.89986072	    -25.35910325	     -4.92975972	     -1.36500162	     -0.64796255	     -1.74156562	      8.86198819	      4.82342821	      1.12172483	    -14.50828208	      5.63145769	      4.19983843	      4.39578917	     -2.43367289	     -0.76946727	     19.79995006	     76.06214934	      0.00000000	     -0.00641018	     -0.02670662	     -0.01341397	      0.00000000	      1.15955877	      0.00000000	     38.55364555	    148.10507780	      0.00000000	     -0.00251003	     -0.04413804	     -0.00012270	      0.00000000	      2.25784498	      0.00000000
      0.19600000	    311.38624380	    161.10065753	      4.22469659	    184.22659800	     89.21463885	    172.18275404	    107.75087989	    248.34903537	     17.20281546	      7.80715912	      9.12969485	     41.33727483	      1.14784389	      5.64631807	      0.29516567	      4.45789889	     26.98414887	      4.94835724	      0.99705534	    354.44709594	    647.95553989	    206.09007517	    105.43497221	    593.81985795	      4.41272915	    693.39207998	    322.83747218	    206.18209287	      6.12775198	      0.00000000	      0.00000000	    129.21433280	      6.18051323	      5.21181722	     15.16184069	      0.00000000	      0.00000000	    -12.24159455	     19.22305250	    -14.84705784	     -7.33132364	    -26.14456133	     -7.95914337	     -1.44797886	     -0.70354503	     -1.66858602	      8.82271007	      5.03646185	      1.24674520	    -14.81195388	      5.21742752	      4.12853255	      4.34105961	     -2.62614924	     -0.80728278	     22.72267202	     79.34772908	      0.00000000	     -0.00604998	     -0.02610743	     -0.01336431	      0.00000000	      1.33037801	      0.00000000	     42.07661620	    146.93183700	      0.00000000	     -0.00236837	     -0.04395217	     -0.00004064	      0.00000000	      2.46352211	      0.00000000
      0.20000000	    293.85736592	    103.64316656	      4.15797494	    180.20788958	     88.80051355	    170.00044333	    106.34012821	    243.94345441	     17.31918084	      7.79612048	      9.31635739	      7.61998423	      1.13462933	      5.56531490	      0.29286866	      4.36780759	     94.56781967	      4.66705971	      1.00864852	    345.14629847	    632.93671391	    201.01080433	    102.30124498	    526.58850558	     30.91937612	    691.97167278	    323.12216622	    201.64495687	     19.18318354	      0.00000000	      0.00000000	    129.14037526	      5.08533622	      5.15079617	     42.17439127	      0.00000000	      0.00000000	    -13.38955793	     19.41555044	    -15.01979725	     -6.61139007	    -26.73648965	    -11.04051945	     -1.54109451	     -0.70930375	     -1.58668420	      8.64265603	      5.13676991	      1.23553309	    -14.95896152	      5.13277278	      4.17499147	      4.52221926	     -2.72251811	     -0.80397684	     25.65337244	     82.37053924	      0.00000000	     -0.00565518	     -0.02549815	     -0.01334847	      0.00000000	      1.50100189	      0.00000000	     45.44664876	    145.92486710	      0.00000000	     -0.00224223	     -0.04375416	      0.00001345	      0.00000000	      2.65912429	      0.00000000
      0.20400000	    282.04073519	     81.69800725	      4.08837023	    176.21337811	     95.41757055	    167.68942626	    105.12962015	    239.41655257	     17.43311636	      7.77995963	      9.26776072	      5.33508154	      1.12374685	      5.47583796	      0.28997601	      4.28065244	    117.69493810	      4.24559012	      1.01986889	    337.42126217	    621.02350279	    196.67969386	     99.47910809	    467.03587617	     68.69906815	    690.41884340	    323.69563614	    197.29600619	     33.39507041	      0.00000000	      0.00000000	    128.86271393	      3.60219117	      5.32766306	     41.65355150	      0.00000000	      0.00000000	    -14.47813588	     19.52683744	    -15.15069632	     -5.75027777	    -27.12648952	    -14.10368148	     -1.63239326	     -0.61308867	     -1.58272656	      8.49949704	      5.05798829	      1.03339829	    -15.10616467	      5.04056531	      4.27214499	      4.38252629	     -2.90393816	     -0.81287296	     28.48674623	     84.95673754	      0.00000000	     -0.00552877	     -0.02485352	     -0.01318448	      0.00000000	      1.66464694	      0.00000000	     48.69816322	    145.23375320	      0.00000000	     -0.00213202	     -0.04354647	      0.00025954	      0.00000000	      2.84571807	      0.00000000
      0.20800000	    271.32431427	     63.42754756	      4.01726878	    172.32942576	    101.08400310	    165.28856007	    104.12589363	    234.85038470	     17.54395568	      7.75772237	      9.19671050	      5.33673994	      1.11554830	      5.37919607	      0.28644722	     10.15363091	    134.32484619	      3.86820536	      1.03063041	    331.18946661	    612.02344043	    193.04160718	     96.91675395	    418.07550977	    103.53574766	    688.75132075	    324.56302250	    193.10781715	     45.91607660	      0.00000000	      0.00000000	    128.37894675	      2.28515361	      5.48641511	     41.59218913	      0.00000000	      0.00000000	    -15.50497783	     19.60799628	    -15.27694650	     -4.76287581	    -27.31207996	    -17.07170584	     -1.71049848	     -0.51428897	     -1.57831870	      8.33603522	      4.97167791	      0.83760359	    -15.20279606	      4.93220598	      4.34307560	      4.23146091	     -3.07031917	     -0.82988201	     31.21180343	     87.23580440	      0.00000000	     -0.00511565	     -0.02426333	     -0.01318767	      0.00000000	      1.81998733	      0.00000000	     51.77076377	    144.69731720	      0.00000000	     -0.00195992	     -0.04334222	      0.00027414	      0.00000000	      3.01879814	      0.00000000
      0.21200000	    259.31241248	     48.53223454	      3.94704782	    168.62126553	    103.89621416	    162.84725675	    103.34012210	    230.33550744	     17.65088618	      7.72820905	      9.03963840	      5.33978283	      1.11016549	      5.27667903	      0.28224421	     32.73896693	    138.03186513	      3.54574493	      1.04093417	    326.39881183	    605.78199105	    190.05383784	     94.59629102	    377.28699352	    137.21251489	    686.99251510	    325.75326868	    189.05561233	     56.59522907	      0.00000000	      0.00000000	    127.68705836	      1.26427006	      5.60363549	     42.50989752	      0.00000000	      0.00000000	    -16.44445722	     19.63699383	    -15.38555799	     -3.66903084	    -27.29694858	    -19.86268816	     -1.75263099	     -0.43120894	     -1.57847292	      8.15878450	      4.90266103	      0.68730486	    -15.25356801	      4.80441580	      4.40833006	      4.10453861	     -3.22342855	     -0.84611812	     33.71625713	     89.03021601	      0.00000000	     -0.00460091	     -0.02372052	     -0.01322899	      0.00000000	      1.95976136	      0.00000000	     54.70573184	    144.45444240	      0.00000000	     -0.00179458	     -0.04313916	      0.00025778	      0.00000000	      3.17977702	      0.00000000
      0.21600000	    252.13113735	     32.12079659	      8.42075503	    165.14735023	    105.12731609	    160.42172696	    102.78872069	    225.96487915	     17.75292490	      7.68991492	      8.90617036	      5.33806721	      1.10769857	      5.16959388	      0.27739236	     54.29877636	    141.74292061	      3.26572539	      1.05079654	    323.02256474	    602.17927443	    187.68694741	     92.52978783	    348.32607882	    167.20664045	    685.17166014	    327.27615388	    185.13269470	     64.21350492	      0.00000000	      0.00000000	    126.78735283	      0.77673940	      5.66317940	     41.79075300	      0.00000000	      0.00000000	    -17.26277097	     19.57555608	    -15.43854811	     -2.49368624	    -27.09088588	    -22.39201417	     -1.79177753	     -0.34471542	     -1.57368785	      7.96290738	      4.83855851	      0.53414485	    -15.25974854	      4.65070566	      4.49826186	      4.01374539	     -3.38423577	     -0.86592550	     35.86396951	     90.12678260	      0.00000000	     -0.00450532	     -0.02318040	     -0.01303298	      0.00000000	      2.07541774	      0.00000000	     57.56978644	    144.67388010	      0.00000000	     -0.00163269	     -0.04294142	      0.00053569	      0.00000000	      3.33151510	      0.00000000
      0.22000000	    250.75489369	     12.19832420	     19.56615284	    161.95670121	    104.35761696	    158.07205815	    102.49380877	    221.82805743	     17.84887668	      7.64095397	      8.84816148	      5.32572945	      1.10820857	      5.05923471	      0.27196353	     75.99137468	    143.05172839	      3.01861501	      1.06024487	    321.05258445	    601.12174667	    185.92418070	     90.75499919	    332.79878573	    193.13641964	    683.32377513	    329.14613687	    181.36302339	     69.86879316	      0.00000000	      0.00000000	    125.68193493	      0.70169283	      5.75143851	     40.75909857	      0.00000000	      0.00000000	    -17.96716012	     19.48907758	    -15.50452578	     -1.26664525	    -26.70913357	    -24.57545242	     -1.85078920	     -0.23187169	     -1.58843195	      7.77802439	      4.78255230	      0.45783332	    -15.23910419	      4.49376960	      4.55352445	      3.88659467	     -3.52170340	     -0.88247203	     37.68639399	     90.73540014	      0.00000000	     -0.00393646	     -0.02277926	     -0.01310973	      0.00000000	      2.16828124	      0.00000000	     60.26509351	    145.09685840	      0.00000000	     -0.00152129	     -0.04275520	      0.00044825	      0.00000000	      3.46734347	      0.00000000
      0.22400000	    237.63253540	     12.19075371	     11.01528522	    159.08875329	    103.63359935	    155.85935267	    102.48354569	    218.00697586	     17.93726347	      7.57899900	      8.96365120	      5.29734343	      1.11177370	      4.94699950	      0.26615927	    113.01315564	    143.06711596	      2.73244154	      1.06932199	    320.49328035	    602.53254045	    184.76034927	     89.33056672	    340.65001367	    195.96991751	    681.48941379	    331.38059681	    177.80102983	     69.96208794	      0.00000000	      0.00000000	    124.37564329	      0.63995484	      5.63152440	     53.64848100	      0.00000000	      0.00000000	    -18.52249284	     19.33109194	    -15.49111895	     -0.02197875	    -26.17107026	    -26.33337369	     -1.99419474	     -0.00528979	     -1.65544720	      7.53640245	      4.81905794	      0.36973486	    -15.16203861	      4.31979642	      4.60081958	      3.98612546	     -3.61604401	     -0.90539680	     39.04396168	     90.61570436	      0.00000000	     -0.00389044	     -0.02242253	     -0.01301181	      0.00000000	      2.22998874	      0.00000000	     62.86961345	    145.91178920	      0.00000000	     -0.00129630	     -0.04259808	      0.00063595	      0.00000000	      3.59078649	      0.00000000
      0.22800000	    227.87956216	     12.17830484	      3.73789157	    156.57441603	    103.05389822	    153.84281888	    102.79236036	    214.57410939	     18.01618798	      7.50129424	      9.16970216	      5.24815080	      1.11863120	      4.83429749	      0.26099357	    149.98443940	    143.72964646	      2.48314496	      1.07803039	    321.35716053	    606.34235700	    184.20059584	     88.33096599	    363.36336441	    191.32032585	    679.71417935	    333.99716352	    174.51974883	     67.78668219	      0.00000000	      0.00000000	    122.87599478	      0.58302790	      5.54592325	     68.97133538	      0.00000000	      0.00000000	    -18.93722226	     19.15498752	    -15.49703312	      1.20301434	    -25.49857108	    -27.59538941	     -2.14832497	      0.23364292	     -1.72595514	      7.31032485	      4.88881466	      0.33242320	    -15.08479782	      4.15527713	      4.60779019	      4.07959567	     -3.67165660	     -0.91353060	     39.92959162	     89.83639657	      0.00000000	     -0.00330582	     -0.02225294	     -0.01314003	      0.00000000	      2.26007164	      0.00000000	     65.33556867	    146.99654620	      0.00000000	     -0.00117880	     -0.04246183	      0.00047388	      0.00000000	      3.69808605	      0.00000000
      0.23200000	    223.85104884	     12.15887307	      3.61488154	    154.43762755	    102.62496932	    152.07787836	    103.46104690	    211.59274614	     18.08308587	      7.40489808	      9.46871807	      5.17450825	      1.12897770	      4.72822950	      0.25505613	    186.53148373	    139.86058758	      2.22814171	      1.08639705	    323.66200010	    612.48228548	    184.25912729	     87.84213085	    394.34579782	    186.47294959	    678.04799093	    337.02009994	    171.59719273	     62.78658168	      0.00000000	      0.00000000	    121.19363325	      0.51759009	      5.42606557	     80.65652714	      0.00000000	      0.00000000	    -19.18076013	     18.91686973	    -15.41624081	      2.36917363	    -24.71419684	    -28.30456461	     -2.32539819	      0.51679085	     -1.81868052	      7.08512591	      4.98736867	      0.40091486	    -14.97264315	      3.97177110	      4.62779743	      4.17548795	     -3.74028775	     -0.93974204	     40.24162471	     88.22731063	      0.00000000	     -0.00326637	     -0.02217508	     -0.01307558	      0.00000000	      2.25294559	      0.00000000	     67.71846172	    148.46860190	      0.00000000	     -0.00096164	     -0.04236700	      0.00060064	      0.00000000	      3.79124876	      0.00000000
      0.23600000	    218.58492654	     12.13508674	      3.56555782	    152.70037356	    102.34691480	    150.61537389	    104.53673709	    209.11873698	     18.13431310	      7.28732511	      9.89953288	      5.07401449	      1.14316855	     27.91745186	      0.25441515	    186.93436670	    162.46720298	      2.15254180	      1.09436288	    327.42905330	    620.88006089	    184.95795726	     87.95842666	    430.04169439	    181.47169451	    676.54410853	    340.45765357	    169.10839542	     56.00925354	      0.00000000	      0.00000000	    119.34177514	      0.45424543	      5.35910828	     91.15143701	      0.00000000	      0.00000000	    -19.25463052	     18.63953872	    -15.29775665	      3.43696915	    -23.83917598	    -28.42111213	     -2.40671366	      0.59973020	     -1.79069503	      6.88739803	      5.11164456	      0.49102970	    -14.88870923	      3.79558945	      4.64357556	      4.25230006	     -3.78754744	     -0.95898203	     40.00525093	     85.88307342	      0.00000000	     -0.00323006	     -0.02227800	     -0.01310351	      0.00000000	      2.21048077	      0.00000000	     69.95732734	    150.18404190	      0.00000000	     -0.00081517	     -0.04230888	      0.00061676	      0.00000000	      3.86547573	      0.00000000
      0.24000000	    215.71225648	     12.10991736	      3.52462466	    151.38050397	    102.21714146	    149.50144432	    106.07274836	    207.20295402	     18.16482839	      7.14769999	     10.61987594	      4.94644348	      1.16152685	     54.31431990	      0.26817344	    185.36220842	    184.74481302	      2.15561243	      1.10196952	    332.68185758	    631.46174640	    186.32566397	     88.78158518	    471.77074717	    176.36283653	    675.25793634	    344.31456357	    167.12240780	     48.17999574	      0.00000000	      0.00000000	    117.33780549	      0.39485027	      5.32702689	    101.51169492	      0.00000000	      0.00000000	    -19.18130480	     18.38061613	    -15.16897338	      4.36835974	    -22.89146111	    -27.92532058	     -2.48708122	      0.61690116	     -1.71026604	      6.70380202	      5.26040150	      0.62320736	    -14.80481161	      3.62748736	      4.61331716	      4.29787086	     -3.81266069	     -0.99245681	     39.22762084	     82.82984405	      0.00000000	     -0.00280051	     -0.02261858	     -0.01329427	      0.00000000	      2.13372953	      0.00000000	     72.02090932	    152.07347680	      0.00000000	     -0.00059304	     -0.04230628	      0.00035340	      0.00000000	      3.91747289	      0.00000000
      0.24400000	    225.91132877	     12.08689901	     15.61540614	    150.49727700	    102.22995185	    148.77858659	    108.12831755	    205.89376849	     18.16930011	      6.98794825	     11.87556988	     12.86310233	      1.18457727	     79.21444989	      0.25782497	    184.25259408	    184.34612205	      2.25282854	      1.10916128	    339.44304869	    644.15867061	    188.39620194	     90.42163392	    522.60253200	    171.19495982	    674.24564522	    348.65017181	    164.05273923	     39.62274892	      0.00000000	      0.00000000	    115.20094883	      0.32001125	      5.42294397	     98.05548347	      0.00000000	      0.00000000	    -18.92464271	     18.06462783	    -14.95838633	      5.12936107	    -21.88422198	    -26.81905457	     -2.60255245	      0.56547116	     -1.54112454	      6.57414287	      5.34771737	      0.72373077	    -14.76815530	      3.46302184	      4.59918050	      4.22468911	     -3.86871113	     -1.02625198	     37.80067620	     78.83247371	      0.00000000	     -0.00279564	     -0.02313000	     -0.01324460	      0.00000000	      2.01789877	      0.00000000	     74.00567713	    154.33720200	      0.00000000	     -0.00044932	     -0.04234895	      0.00042898	      0.00000000	      3.95061623	      0.00000000
      0.24800000	    242.03387990	     12.06967247	     30.20793227	    150.06710855	    102.37698784	    148.48678225	    110.76820607	    205.23922175	     18.14545817	      6.81294842	     12.84879967	     21.56035030	      1.21268682	    101.74165763	      0.30694141	    183.61998942	    184.43421262	      2.27146420	      1.11605042	    347.72865097	    658.91546028	    191.20763484	     92.99936962	    581.10191618	    166.01735225	    673.56266767	    353.47080894	    141.78748350	     49.26177606	      0.00000000	      0.00000000	    112.95410590	      0.25525499	      5.69281622	     81.85684260	      0.00000000	      0.00000000	    -18.51490437	     17.74862461	    -14.69742244	      5.69291542	    -20.82471940	    -25.12589848	     -2.65738484	      0.60518299	     -1.48803768	      6.51021403	      5.32644560	      0.74778600	    -14.77559036	      3.28395238	      4.55669131	      3.98499437	     -3.93969292	     -1.07686262	     35.86542840	     74.16187063	      0.00000000	     -0.00274753	     -0.02388791	     -0.01327443	      0.00000000	      1.87220150	      0.00000000	     75.77194509	    156.67982900	      0.00000000	     -0.00027040	     -0.04245243	      0.00038841	      0.00000000	      3.95535074	      0.00000000
      0.25200000	    261.83252098	     12.06199725	     43.94116273	    150.11123209	    102.64703422	    148.66436764	    114.06222008	    205.28875798	     18.09501846	      6.62909663	     14.08456160	     29.67492610	      1.24656863	    123.78843021	      0.34450808	    183.48070897	    185.05813791	      2.31718077	      1.12252633	    357.54196198	    675.68976054	    194.80101567	     96.64964214	    644.45187743	    160.87973975	    673.26213186	    358.77929706	    118.95431043	     58.53453731	      0.00000000	      0.00000000	    110.62158073	      0.18819998	      5.98009264	     65.39666560	      0.00000000	      0.00000000	    -17.96687134	     17.44701270	    -14.40066187	      6.04124655	    -19.71356444	    -22.89027691	     -2.70665072	      0.64638271	     -1.42972690	      6.44227232	      5.27647487	      0.76830938	    -14.74120577	      3.09068401	      4.48262796	      3.71301061	     -3.97564916	     -1.13729001	     33.50492945	     68.94460625	      0.00000000	     -0.00249154	     -0.02492601	     -0.01350985	      0.00000000	      1.70295241	      0.00000000	     77.25083835	    158.96253830	      0.00000000	     -0.00003957	     -0.04262037	      0.00005722	      0.00000000	      3.92642228	      0.00000000
      0.25600000	    285.50562963	     12.06749706	     57.69359455	    150.65163735	    103.02636540	    149.35013252	    118.08473108	    206.09460655	     18.01998004	      6.44096142	     15.60117311	     36.45223182	      1.28691907	    145.15216951	      0.39384059	    183.85131189	    186.23864044	      2.37404698	      1.12854506	    368.85654360	    694.43536975	    199.21927244	    101.52432963	    712.33699100	    155.83103584	    673.39328869	    364.60733631	     93.87687779	     68.18758500	      0.00000000	      0.00000000	    108.22911177	      0.12306594	      6.19105366	     46.79250308	      0.00000000	      0.00000000	    -17.27637745	     17.12649451	    -14.02203863	      6.16737522	    -18.54470046	    -20.17526594	     -2.74181261	      0.69009845	     -1.36440102	      6.34900956	      5.19255745	      0.77232740	    -14.63654664	      2.86582071	      4.40387666	      3.48584871	     -3.99959250	     -1.19466236	     30.60554750	     62.89055317	      0.00000000	     -0.00243776	     -0.02620057	     -0.01340992	      0.00000000	      1.50712209	      0.00000000	     78.58261401	    161.47739440	      0.00000000	      0.00015952	     -0.04284629	      0.00012914	      0.00000000	      3.86967734	      0.00000000
      0.26000000	    312.70089633	     12.08951030	     70.87451221	    151.71241893	    103.49892336	    150.58451713	    122.91432978	    207.71301379	     17.91984255	      6.25234904	     17.50610162	     41.84771391	      1.33451232	    165.91889172	      0.45267025	    184.74991475	    187.99879293	      2.42116371	      1.13404555	    381.58678075	    715.06717556	    204.50630184	    107.79356048	    782.96372071	    150.91654906	    673.99997083	    370.92547859	     68.77631511	     76.99332646	      0.00000000	      0.00000000	    105.80334210	      0.06246487	      6.38548674	     29.31270575	      0.00000000	      0.00000000	    -16.46646554	     16.80147808	    -13.58710738	      6.07557977	    -17.30614635	    -17.05941050	     -2.76518430	      0.73155824	     -1.28411005	      6.23427558	      5.04780515	      0.77872958	    -14.44273639	      2.60851605	      4.31935042	      3.23222052	     -3.96897356	     -1.25156701	     27.48810192	     56.59399271	      0.00000000	     -0.00241866	     -0.02777073	     -0.01364635	      0.00000000	      1.30401455	      0.00000000	     79.48517144	    163.64837510	      0.00000000	      0.00036647	     -0.04313384	     -0.00019593	      0.00000000	      3.77071580	      0.00000000
      0.26400000	    343.45981813	     12.13091575	     84.05983016	    153.32006972	    104.04667986	    152.41103244	    128.63393731	    210.20554456	     17.79090293	      6.06727296	     19.55453836	     45.51883537	      1.39016606	    185.59602010	      0.52310089	    186.19619633	    190.36396268	      2.42951762	      1.13896150	    395.54762809	    737.41419867	    210.70629072	    115.64305307	    855.34047976	    146.17721247	    675.11911874	    377.75707774	     43.19346289	     85.04244835	      0.00000000	      0.00000000	    103.36983301	      0.01565485	      6.43859881	     12.22606928	      0.00000000	      0.00000000	    -15.54468097	     16.44652597	    -13.06499242	      5.78048072	    -15.98121729	    -13.63377057	     -2.77055884	      0.77345238	     -1.18734430	      6.08051370	      4.83507610	      0.77546999	    -14.13445273	      2.30787072	      4.25116109	      3.06399350	     -3.90691649	     -1.28670831	     24.00520243	     49.67964019	      0.00000000	     -0.00263893	     -0.02959934	     -0.01352357	      0.00000000	      1.09016483	      0.00000000	     80.15675323	    165.88731840	      0.00000000	      0.00045601	     -0.04347384	     -0.00010226	      0.00000000	      3.64021397	      0.00000000
      0.26800000	    387.74671488	     12.19400212	     81.43666584	    155.50283854	    104.65006402	    154.87681425	    135.33201269	    213.64075875	     17.62570151	      5.88964759	     20.20856653	     64.16854448	      1.45496381	    182.59451352	      0.81654006	    188.21143887	    193.36204854	      1.66131078	      1.14339447	    410.41464704	    761.17052837	    217.86353426	    125.26405815	    857.96273890	    141.64739360	    676.77940692	    385.07241655	     53.97956632	     63.23208020	      0.00000000	      0.00000000	    100.95705008	      0.00030220	      6.76063656	     30.22713478	      0.00000000	      0.00000000	    -14.55194566	     16.09818304	    -12.48176385	      5.30498397	    -14.55010086	     -9.99962103	     -2.53554058	      0.90130819	     -0.77476411	      5.00997254	      3.34782441	      0.65775741	    -14.54685279	      2.24464199	      4.15772043	      3.35262620	     -3.69184944	     -1.30026540	     20.43376087	     42.64360096	      0.00000000	     -0.00274124	     -0.03173741	     -0.01356859	      0.00000000	      0.88231875	      0.00000000	     80.38357512	    167.75399900	      0.00000000	      0.00056472	     -0.04387057	     -0.00017681	      0.00000000	      3.47091932	      0.00000000
      0.27200000	    427.38235989	     12.28032059	     93.88067398	    133.91554659	    105.28760402	    158.01068763	    143.10616641	    218.09685761	     17.41162324	      5.72293506	     18.35250016	     87.74116923	      1.54397072	    173.56409008	      1.04820951	    190.81855424	    197.02402017	      0.62474019	      1.14731770	    425.69941486	    785.85761263	    226.02331751	    136.82744406	    829.81203384	    137.34950433	    678.99997021	    392.82936909	     72.03592445	     37.11575018	      0.00000000	      0.00000000	     98.58406091	      0.00000000	      7.42126548	     51.37637017	      0.00000000	      0.00000000	    -13.51437683	     15.75799545	    -11.83677356	      4.67797164	    -12.99186232	     -6.26545232	     -2.04097949	      0.87938772	     -0.22776590	      3.45042446	      1.52254248	      0.46449336	    -15.34393304	      2.26348646	      4.03705731	      3.67326872	     -3.43484577	     -1.32365549	     16.90367896	     35.68584917	      0.00000000	     -0.00290507	     -0.03417595	     -0.01383142	      0.00000000	      0.68906672	      0.00000000	     80.11021500	    169.12300900	      0.00000000	      0.00076172	     -0.04432022	     -0.00048777	      0.00000000	      3.26563719	      0.00000000
      0.27600000	    389.41446533	     12.38934789	     99.84026519	     70.17480744	    105.94286402	    161.94048393	    152.07088075	    223.26069440	     17.12857542	      5.56906978	     14.10040206	     89.78129509	      1.61425056	    164.62478041	      1.18631901	    194.04259949	    201.38459983	      0.34164936	      1.15132756	    318.83957375	    810.81825886	    235.23305289	    150.41456035	    803.15867039	    133.29191276	    681.78927351	    400.95966069	     54.55141375	     45.78148568	      0.00000000	      0.00000000	     96.26951923	      0.00000000	      8.40453243	     47.86390827	      0.00000000	      0.00000000	    -12.44542484	     15.39901884	    -11.11878433	      3.93280841	    -11.28685536	     -2.54119713	     -1.58574636	      1.19442893	     -0.03756644	      1.93205937	      0.69770840	     -0.43957286	    -16.24289844	      2.21425730	      3.90237981	      3.76310292	     -3.24069337	     -1.34508738	     13.33537512	     28.57024872	      0.00000000	     -0.00314135	     -0.03689595	     -0.01371692	      0.00000000	      0.50956800	      0.00000000	     79.49858306	    170.32099000	      0.00000000	      0.00087136	     -0.04481134	     -0.00039266	      0.00000000	      3.03777988	      0.00000000
      0.28000000	    360.60848778	     12.52022310	     78.62259621	     36.15166078	    106.59065760	    166.64406261	    162.37284495	    126.00160860	     16.74733735	      5.42997193	     11.83089077	     93.61078409	      1.71101957	    156.39240018	      1.04377342	    197.91140046	    206.48403810	      0.36004584	      1.15445705	    216.84657539	    835.25496487	    224.78529823	    165.82767214	    778.03939612	    129.45856321	    685.14410741	    409.36889084	     19.91623080	     71.44501051	      0.00000000	      0.00000000	     94.02553592	      0.00000000	      9.55491392	     33.20065881	      0.00000000	      0.00000000	    -11.38433258	     15.05174147	    -10.36172463	      3.10711365	     -9.41916221	      1.07081175	     -1.21913636	      1.11206475	      0.01650544	      1.23133125	      0.52630061	     -0.59910660	    -17.10126466	      2.09109057	      3.74213029	      3.68051571	     -3.06125382	     -1.38367892	     10.03033645	     21.87970504	      0.00000000	     -0.00322885	     -0.03992351	     -0.01398672	      0.00000000	      0.35689231	      0.00000000	     78.33052270	    170.86652480	      0.00000000	      0.00107785	     -0.04533894	     -0.00062727	      0.00000000	      2.78710107	      0.00000000
      0.28400000	    320.37099877	     12.66968787	     68.54468477	     19.44582239	    101.65390928	    163.38809808	    163.43531560	     73.69430768	     16.23756032	      5.30652440	     10.84150100	    100.40899088	      1.82105275	    149.09997740	      0.93736683	    202.45627743	    212.31209965	      0.38111694	      1.15734393	    131.77388614	    858.32069182	    148.10831223	    182.39662352	    754.26792516	    125.79074150	    689.04873926	    417.90619437	      3.75659323	     78.66841182	      0.00000000	      0.00000000	     91.85499218	      0.00000000	     10.57352886	     17.05649924	      0.00000000	      0.00000000	    -10.33039191	     14.66756570	     -9.55937562	      2.24273757	     -7.37859244	      4.48606841	     -0.98709194	      1.01108855	      0.05463886	      0.82492750	      0.45504199	     -0.64126882	    -17.80689855	      1.90494633	      3.61771029	      3.65611149	     -2.87570323	     -1.38797392	      6.87369151	     15.31981470	      0.00000000	     -0.00342469	     -0.04322887	     -0.01389532	      0.00000000	      0.22648191	      0.00000000	     76.79616512	    171.16028810	      0.00000000	      0.00112786	     -0.04589123	     -0.00049198	      0.00000000	      2.53036404	      0.00000000
      0.28800000	    299.38650574	     12.83254002	     63.88333260	      7.41266297	     93.82982226	    156.07361653	    140.83179622	     40.24608846	     15.60026108	      5.19937701	     10.88005830	    104.94228831	      1.94590695	    142.91160954	      0.90015678	    207.71273146	    198.64819174	      0.40495061	      1.18969607	     54.97537702	    879.23298949	     99.39662754	    199.84799588	    731.23369003	    122.14471039	    693.47428407	    426.43311723	      3.81762631	     70.33867036	      0.00000000	      0.00000000	     89.74656166	      0.00000000	     11.40248585	      5.13409667	      0.00000000	      0.00000000	     -9.31029156	     14.26702629	     -8.73202082	      1.38395351	     -5.16207642	      7.64571510	     -0.85926779	      0.95873931	      0.09045959	      0.58815422	      0.40505415	     -0.66185714	    -18.30220031	      1.65092817	      3.51987481	      3.67726024	     -2.66878330	     -1.37557863	      4.08542201	      9.34011372	      0.00000000	     -0.00376375	     -0.04681336	     -0.01407648	      0.00000000	      0.12423603	      0.00000000	     74.73451643	    170.85845240	      0.00000000	      0.00115731	     -0.04645937	     -0.00052908	      0.00000000	      2.27264642	      0.00000000
      0.29200000	    284.29183688	     13.00196209	     54.49035399	      3.67153990	     85.60315742	    144.92972737	    118.32796757	      9.76357984	     14.89481089	      5.13881788	     11.06242954	    103.81301006	      2.08808832	    137.87972597	      0.87512638	    213.72081400	    189.45448717	      0.43190532	      1.16147336	      9.78778774	    880.75463806	     54.97285204	    218.82817013	    707.36920151	    118.17834830	    698.37838729	    434.71799652	      3.88205709	     62.75000522	      0.00000000	      0.00000000	     87.66568774	      0.00000000	     11.93836191	      0.87582761	      0.00000000	      0.00000000	     -8.33753158	     13.85447689	     -7.90301487	      0.57376192	     -2.77454180	     10.51944767	     -0.74977443	      0.89476994	      0.13212955	      0.41000818	      0.29880676	     -0.61893040	    -18.58572638	      1.31633727	      3.44525888	      3.81469573	     -2.44809548	     -1.34805546	      1.64072481	      3.86586130	      0.00000000	     -0.00404197	     -0.05067065	     -0.01432457	      0.00000000	      0.04606708	      0.00000000	     72.20853127	    170.13710360	      0.00000000	      0.00119087	     -0.04703693	     -0.00054681	      0.00000000	      2.02741881	      0.00000000
      0.29600000	    257.23535686	     13.17008961	     39.23688978	      3.81553801	     80.82690647	    140.41790034	     99.28562805	      5.47407346	     14.18822692	      6.60053787	     10.86753014	     97.45779640	      2.25119645	    133.95134701	      0.84307619	    220.52496224	    162.53495799	      0.46281140	      1.16133710	      9.92309470	    808.43634659	      7.56182829	    239.87547916	    678.58315119	    113.03494278	    703.70531342	    442.43222259	      3.93949297	     57.46732768	      0.00000000	      0.00000000	     85.53593627	      0.00000000	     12.03479432	      0.07378882	      0.00000000	      0.00000000	     -7.44007298	     13.48387787	     -6.77733125	     -0.14941061	     -0.22940841	     13.10413633	     -0.65604518	      0.86309840	      0.13637556	      0.26958475	      0.26626535	     -0.61617272	    -18.50750770	      0.89470638	      3.39091388	      4.02335478	     -2.22976253	     -1.31418677	      0.00000000	      0.00000000	      0.00000000	     -0.00470553	     -0.05477685	     -0.01476603	      0.00000000	      0.00000000	      0.00000000	     68.77434274	    167.98665010	      0.00000000	      0.00130292	     -0.04761579	     -0.00057235	      0.00000000	      1.79409586	      0.00000000
      0.30000000	    241.17022180	     13.32968282	     14.81088761	      3.98408523	     79.12374884	    139.48935004	     38.20005993	      5.76484681	     13.50764894	      6.68717849	      8.65739989	     90.04601911	      2.44138564	    131.01237931	      0.85196315	    228.17196832	    119.13392267	      0.49887381	      1.20676530	     10.01361238	    718.60892833	      6.34954867	    263.26429481	    634.97838785	    105.05420030	    709.38649865	    449.17207047	      4.02098568	     55.88133766	      0.00000000	      0.00000000	     83.19805312	      0.00000000	     13.80033699	      0.00601625	      0.00000000	      0.00000000	     -6.63999744	     13.21802918	     -5.95768165	     -0.75424719	      2.45129932	     15.41972897	     -0.55398564	      0.88209596	      0.15580809	      0.05658947	      0.15287876	     -0.67001288	    -18.88705341	      0.55228102	      3.18396313	      3.08317277	     -1.97341963	     -1.46765633	     -0.00000000	     -0.00000000	      0.00000000	     -0.00430578	     -0.05916207	     -0.01491675	      0.00000000	     -0.00000000	      0.00000000	     63.59223520	    162.23190140	      0.00000000	      0.00255461	     -0.04804370	     -0.00830806	      0.00000000	      1.56373205	      0.00000000
      0.30400000	    226.39516559	     13.47497697	      4.42289511	      4.17481824	     82.52676453	    122.25967195	      5.58328394	      6.10086706	     17.39190007	     13.71915104	      3.04720026	     88.17870715	      2.66814077	    128.93001570	      0.92696399	    236.70417156	     53.02384444	      0.54217719	      1.67738717	     10.06327978	    623.47165133	      6.74260067	    270.56424715	    573.27151959	     94.92018637	    715.34158122	    454.51994318	     26.51201742	     32.49555037	      0.00000000	      0.00000000	     80.32408622	      0.00000000	     15.76287779	      0.00095157	      0.00000000	      0.00000000	     -5.86717350	     12.90180100	     -5.17990769	     -1.22011773	      5.23734234	     17.50262109	     -0.45026684	      0.97628204	      0.19693770	     -0.22786415	     -0.14755397	     -0.66348737	    -19.57605519	      0.22743799	      2.97148788	      2.28372174	     -1.78302731	     -1.58685298	      0.00000000	      0.00000000	      0.00000000	     -0.00462351	     -0.06376983	     -0.01526225	      0.00000000	      0.00000000	      0.00000000	     58.28545480	    156.80940180	      0.00000000	      0.00368570	     -0.04842492	     -0.01557755	      0.00000000	      1.38457363	      0.00000000
      0.30800000	    210.43261873	     13.60254539	      4.59297373	      4.38615373	     92.89087692	    100.61576093	      6.31960504	      6.46303534	     27.37684603	     20.06847597	      1.10116042	     90.49754481	      2.94364295	    127.57742683	      1.09514382	    246.14703734	     15.82834929	      0.59559866	      2.26217720	     10.07691593	    577.82817880	      7.19135937	    231.68591136	    512.79657608	     85.42841727	    721.47995740	    458.15289941	     52.65816816	      5.75241134	      0.00000000	      0.00000000	     76.36286708	      0.00000000	     17.51311076	      0.00017097	      0.00000000	      0.00000000	     -5.11359493	     12.53538446	     -4.44331161	     -1.54083985	      8.09108511	     19.39724695	     -0.43274980	      1.12840324	      0.25025056	     -0.37663538	     -0.52273603	     -0.54673153	    -20.18493221	     -0.13346230	      2.79332351	      1.60905650	     -1.65099111	     -1.66641985	     -0.00000000	     -0.00000000	      0.00000000	     -0.00471228	     -0.06860890	     -0.01566532	      0.00000000	     -0.00000000	      0.00000000	     52.82940274	    151.77949030	      0.00000000	      0.00465012	     -0.04876178	     -0.02227439	      0.00000000	      1.25583489	      0.00000000
      0.31200000	    183.01720708	     13.71082890	      4.77171546	      4.61331953	    101.65395386	     84.22600640	      7.08138817	      6.83397589	     33.91807194	     18.52744817	      1.21484932	     89.96431957	      3.27380784	    126.84441078	      1.25546086	    256.48193728	      5.64330200	      0.66107898	      2.76030031	     10.05972234	    550.97587150	      7.70401067	    180.26743064	    462.21571598	     77.56691288	    727.70285609	    459.90261490	     53.37132076	      5.77544282	      0.00000000	      0.00000000	     71.21726702	      0.00000000	     18.75256388	      0.00008668	      0.00000000	      0.00000000	     -4.37086815	     12.12395681	     -3.75646932	     -1.72608940	     10.96847537	     21.14774945	     -0.41528008	      1.25504550	      0.29498180	     -0.50131915	     -0.83680683	     -0.46641792	    -20.55534265	     -0.51185511	      2.68020090	      1.03828704	     -1.56841961	     -1.70626289	      0.00000000	      0.00000000	      0.00000000	     -0.00468240	     -0.07366363	     -0.01615564	      0.00000000	      0.00000000	      0.00000000	     47.20085277	    147.19288850	      0.00000000	      0.00542818	     -0.04905708	     -0.02838179	      0.00000000	      1.17397138	      0.00000000
      0.31600000	    158.22610912	     13.79953855	      4.95291589	      4.84920755	    101.76262789	     71.16547593	      7.63164546	      7.19594642	     37.62158253	     15.98947253	      1.35146365	     85.06620574	      3.64088525	    126.63919554	      1.31054915	    267.62089664	      5.92322901	      0.73580146	      2.85160648	     10.01731877	    539.54008399	      8.28544639	    133.91789820	    424.05458639	     71.58213051	    733.90591217	    460.31143114	     51.92909813	      5.81552454	      0.00000000	      0.00000000	     65.98945729	      0.00000000	     18.91997120	      0.00024307	      0.00000000	      0.00000000	     -3.62216473	     11.64486901	     -3.12507193	     -1.80038295	     13.82006770	     22.79057163	     -0.38073823	      1.26416956	      0.30403124	     -0.54690225	     -0.94076582	     -0.40733957	    -20.65443218	     -1.02063770	      2.61990813	      0.60988264	     -1.51585393	     -1.67743122	     -0.00000000	     -0.00000000	      0.00000000	     -0.00500098	     -0.07891383	     -0.01680939	      0.00000000	     -0.00000000	      0.00000000	     41.38620603	    143.09056920	      0.00000000	      0.00579151	     -0.04931382	     -0.03392786	      0.00000000	      1.13313860	      0.00000000
      0.32000000	    138.55475386	     13.86913355	      5.13119184	      5.08523705	     93.64277380	     59.83435013	      7.89770974	      7.52095900	     39.14862166	     13.29539617	      1.52117113	     76.21225363	      4.00285590	    126.88641224	      1.25226433	    279.38069599	      6.21938036	      0.81214033	      2.53001086	      9.95601535	    535.17403463	      8.92626164	     98.71124711	    396.26133485	     67.14240159	    739.98227296	    458.83392583	     49.56498936	      5.85830726	      0.00000000	      0.00000000	     61.30223093	      0.00000000	     19.01780386	      0.00110168	      0.00000000	      0.00000000	     -2.88012401	     11.16913979	     -2.55274947	     -1.80078135	     16.59214687	     24.34817148	     -0.32981282	      1.16407134	      0.27932565	     -0.52181454	     -0.86804112	     -0.35710505	    -20.52582110	     -1.61538055	      2.55931867	      0.29660015	     -1.50872080	     -1.64609229	      0.00000000	      0.00000000	      0.00000000	     -0.00470154	     -0.08436045	     -0.01750477	      0.00000000	      0.00000000	      0.00000000	     35.38813823	    139.50323610	      0.00000000	      0.00614204	     -0.04953890	     -0.03886594	      0.00000000	      1.12576924	      0.00000000
      0.32400000	    123.57917872	     13.92044881	      5.30156710	      5.31304272	     79.10123598	     48.69965495	      8.02190387	      7.77309192	     39.56434988	      9.81593875	      1.74468168	     64.05705629	      4.26548296	    127.52450710	      1.08994442	    291.47957272	      6.51856028	      0.87458994	      2.04007265	      9.88346112	    536.38233499	      9.59779146	     73.59727031	    375.96816468	     63.83451368	    745.82625538	    455.51834488	     46.64240767	      5.90320268	      0.00000000	      0.00000000	     57.37475983	      0.00000000	     19.08131145	      0.00576750	      0.00000000	      0.00000000	     -2.13880242	     10.70973946	     -2.04206784	     -1.77335920	     19.22795052	     25.82485187	     -0.26523797	      0.98072687	      0.22767610	     -0.44535379	     -0.67531023	     -0.30669835	    -20.23935981	     -2.26081329	      2.49364354	      0.07689121	     -1.53442342	     -1.61576513	     -0.00000000	     -0.00000000	      0.00000000	     -0.00515557	     -0.08997123	     -0.01843325	      0.00000000	     -0.00000000	      0.00000000	     29.22964194	    136.45028590	      0.00000000	      0.00649530	     -0.04973544	     -0.04321919	      0.00000000	      1.14315321	      0.00000000
      0.32800000	    114.09998331	     13.95443025	      5.45682607	      5.52020723	     63.78992908	     41.75521688	      8.07342483	      7.94568473	     38.13037040	      5.52819582	      2.03177715	     51.51950468	      4.39831988	    128.50018131	      0.90096100	    289.41753722	      6.81034420	      0.91275539	      1.56744156	      9.80818241	    524.43072901	     10.26181245	     63.78957490	    361.08691707	     61.35703381	    751.33737209	    450.53532056	     43.26752304	      5.95004039	      0.00000000	      0.00000000	     54.27175068	      0.00000000	     19.11591423	      0.05024526	      0.00000000	      0.00000000	     -1.38640095	     10.22960777	     -1.59528832	     -1.76830409	     21.66893224	     27.20559357	     -0.20575040	      0.78689694	      0.17291260	     -0.35529912	     -0.46082110	     -0.26954501	    -19.84965214	     -2.91983277	      2.46646815	     -0.07214802	     -1.57142950	     -1.53987874	      0.00000000	      0.00000000	      0.00000000	     -0.00527954	     -0.09574633	     -0.01946249	      0.00000000	      0.00000000	      0.00000000	     22.95533162	    133.93838570	      0.00000000	      0.00649157	     -0.04990858	     -0.04706644	      0.00000000	      1.17609557	      0.00000000
      0.33200000	    118.56127323	     13.97196008	      5.58871758	      5.68975797	     55.69879437	     44.98881350	      8.07950061	      8.05467634	     31.83658243	      4.73768512	      2.33934528	     43.18577103	      4.45547115	    122.51860059	      0.81588404	    264.19758309	      7.08481744	      0.93689886	      1.36713256	      9.73249860	    494.33516231	     10.86848942	     71.50378853	    350.29281881	     59.51435555	    756.42434673	    444.06570452	     41.32444288	      5.99702732	      0.00022624	      0.00000000	     51.92181907	      0.00000000	     19.11799817	      0.36041136	      0.00000000	      0.00000000	     -0.64220634	      9.83904436	     -1.21471473	     -1.83455261	     23.85611257	     28.45792038	     -0.17633571	      0.68336034	      0.14676128	     -0.30162683	     -0.32968771	     -0.27245783	    -19.39689171	     -3.51133633	      2.39993749	     -0.15290854	     -1.62489614	     -1.51782244	     -0.00000000	     -0.00000000	      0.00000000	     -0.00474143	     -0.10167316	     -0.02057075	      0.00000000	     -0.00000000	      0.00000000	     16.62987512	    131.96041880	      0.00000000	      0.00685775	     -0.05005974	     -0.05036075	      0.00000000	      1.21580304	      0.00000000
      0.33600000	    125.47044784	     13.97406867	      5.69331039	      5.81531939	     49.15271234	     53.45222117	      8.05327727	      8.11804552	     22.95144650	      4.70507622	      2.54941366	     34.34044088	      4.46957329	    109.51358141	      0.74624653	    243.17411906	      7.32520069	      0.95463358	      1.08227627	      9.66475026	    464.21723488	     11.32994184	     81.84756955	    342.77389397	     58.18104637	    761.00876255	    436.28194851	     38.39880224	      6.04414230	      0.06188564	      0.00000000	     50.20142574	      0.00000000	     19.05594871	      1.45854247	      0.00000000	      0.00000000	      0.10681858	      9.41882298	     -0.90257261	     -2.01522599	     25.73166413	     29.53652254	     -0.15343604	      0.59935727	      0.12598207	     -0.25452529	     -0.21673868	     -0.29317420	    -18.89559795	     -4.09639276	      2.39017912	     -0.19452621	     -1.66630935	     -1.42142341	      0.00000000	      0.00000000	      0.00000000	     -0.00481306	     -0.10772256	     -0.02191299	      0.00000000	      0.00000000	      0.00000000	     10.33341592	    130.49554870	      0.00000000	      0.00662077	     -0.05019923	     -0.05326201	      0.00000000	      1.25486711	      0.00000000
      0.34000000	    135.29054207	     13.96178618	      5.77161412	      5.90201737	     42.53767367	     61.83719007	      8.00241725	      8.14882633	     11.68471049	      4.70378844	      2.64515156	     25.64997898	      4.45535478	     96.08369261	      0.66749895	    218.15366767	      7.51692656	      0.96927224	      1.04250819	      9.61637676	    432.14143156	     11.62832413	     99.82032513	    338.00936824	     57.27866772	    765.02811972	    427.37178636	     35.19143357	      6.09208024	      0.90100542	      0.00000000	     49.00041729	      0.00000000	     18.49326769	      3.87229920	      0.00000000	      0.00000000	      0.83796916	      9.10001908	     -0.66055707	     -2.34430323	     27.24078362	     30.38961643	     -0.13232727	      0.51438373	      0.10472634	     -0.20369522	     -0.09917413	     -0.31258191	    -18.34631353	     -4.63983410	      2.32218157	     -0.20864617	     -1.69523434	     -1.37245778	     -0.00000000	     -0.00000000	      0.00000000	     -0.00462442	     -0.11388648	     -0.02339940	      0.00000000	     -0.00000000	      0.00000000	      4.15523147	    129.51051480	      0.00000000	      0.00669975	     -0.05032490	     -0.05571489	      0.00000000	      1.28793243	      0.00000000
      0.34400000	    157.96625861	     13.93625257	      5.82673411	      5.95839326	     36.40315869	     65.01780030	      7.93369764	      8.15595500	      9.51582491	      4.70888940	      2.69561650	      6.55757145	      4.42035564	     83.21990387	      0.59524764	    192.09271483	      7.65842951	      0.98230614	      1.02568319	      9.99463097	    406.07687583	     11.80818635	    137.16453396	    335.66867677	     56.75525871	    768.43813585	    417.48556699	     31.99691743	      6.13846764	      3.13525048	      0.00000000	     48.22954915	      0.00000000	     17.88976421	      7.74099274	      0.00000000	      0.00000000	      1.54574974	      8.78733859	     -0.48942715	     -2.84425553	     28.33374742	     30.96511299	     -0.11487785	      0.43493832	      0.08414028	     -0.10352475	     -0.06983730	     -0.26498150	    -17.74983967	     -5.12831249	      2.29559409	     -0.22304012	     -1.70502323	     -1.27582292	      0.00000000	      0.00000000	      0.00000000	     -0.00456846	     -0.12014313	     -0.02507792	      0.00000000	      0.00000000	      0.00000000	     -1.81223342	    128.96168410	      0.00000000	      0.00631118	     -0.05044901	     -0.05784880	      0.00000000	      1.31180220	      0.00000000
      0.34800000	    178.64633162	     13.90065042	      5.86249046	      5.99184078	     31.18170132	     83.93398418	     45.21267768	      8.14491038	      9.38342923	      4.72131101	      2.72499441	      2.70233206	      4.36912317	     72.16717754	      0.53169757	    164.68810825	      7.75702830	      0.99445424	      0.96699323	     12.85750544	    386.99868280	     11.91027002	    150.06359647	    335.55034767	     56.57771641	    771.21416211	    406.78007648	     31.86462319	      6.18458990	      6.65226748	      0.00000000	     47.82711385	      0.00000000	     17.23686197	     12.71596495	      0.00000000	      0.00000000	      2.21750185	      8.59697901	     -0.38893878	     -3.52446485	     28.96802383	     31.21525911	     -0.09831642	      0.36813148	      0.06638537	      0.09292185	     -0.25867608	     -0.16606779	    -17.14255946	     -5.44078529	      2.24477353	     -0.24059860	     -1.69579713	     -1.23969684	     -0.00000000	     -0.00000000	      0.00000000	     -0.00426278	     -0.12647601	     -0.02691860	      0.00000000	     -0.00000000	      0.00000000	     -7.47788652	    128.79739160	      0.00000000	      0.00631198	     -0.05056606	     -0.05962383	      0.00000000	      1.32510240	      0.00000000
      0.35200000	    174.13111836	     14.07855918	      5.88330454	      6.00806016	     28.21072115	    100.58327276	    124.22522197	      8.11839318	      9.27911941	      4.74135344	      2.74048547	      2.73443968	      4.30477278	     66.92448029	      0.48612155	    148.24727229	      7.82202264	      1.00600044	      0.87788504	     14.49055890	    367.74926568	     11.95931610	    130.16522361	    337.52940617	     56.72523701	    773.35164638	    395.41808239	     30.48276639	      6.23331086	     11.18786334	      0.00000000	     47.74626418	      0.00000000	     16.59681124	     18.91490407	      0.00000000	      0.00000000	      2.83791968	      8.42004328	     -0.35799290	     -4.38065895	     29.11035312	     31.09982529	     -0.08675831	      0.33040366	      0.05762870	      0.21430744	     -0.42193624	     -0.11910239	    -16.50486710	     -5.74856942	      2.22426109	     -0.27359557	     -1.67428860	     -1.15235790	      0.00000000	      0.00000000	      0.00000000	     -0.00418205	     -0.13286081	     -0.02896779	      0.00000000	      0.00000000	      0.00000000	    -12.75545929	    128.96051020	      0.00000000	      0.00584325	     -0.05069152	     -0.06115889	      0.00000000	      1.32779107	      0.00000000
      0.35600000	    184.18855052	     56.12077306	      5.89122315	      6.01055750	     28.16464288	     89.92337124	    171.03593362	      8.08181636	      9.20061665	      4.76780648	      2.74460078	      2.77669941	      4.22970296	     67.95644462	      0.48439162	    142.06008142	      7.86081518	      1.01709242	      0.84300970	     24.41950799	    408.39737020	     11.97005231	    134.80441761	    341.52557092	     57.18511437	    774.86565621	    383.53584646	     27.37954100	      6.28324255	     15.69919228	      0.00000000	     47.95190635	      0.00000000	     15.95913145	     24.02932674	      0.00000000	      0.00000000	      3.40710075	      8.37878919	     -0.39475391	     -5.39580343	     28.73868616	     30.58863195	     -0.08438319	      0.32619784	      0.05191680	      0.29923390	     -0.56272647	     -0.01310890	    -15.87019539	     -6.02714103	      2.11596960	     -0.32825164	     -1.63989893	     -1.13236998	     -0.00000000	     -0.00000000	      0.00000000	     -0.00384891	     -0.13927866	     -0.03118794	      0.00000000	     -0.00000000	      0.00000000	    -17.56679648	    129.39151640	      0.00000000	      0.00585021	     -0.05081541	     -0.06240586	      0.00000000	      1.32073462	      0.00000000
      0.36000000	    196.08377351	    103.52870312	      5.88966583	      6.00265970	     28.42822714	     78.51645428	    213.77193709	      8.03752489	      9.14776494	      4.80055845	      2.73854563	      2.82899693	      4.14618055	     69.90594546	      0.48836440	    136.65447820	      7.88010491	      1.02792103	      0.82178701	     35.37901656	    455.50189077	     11.95197215	    145.24297654	    347.50238726	     57.95136941	    775.78951814	    371.26425098	     23.23657907	      6.33426026	     18.95902271	      0.00000000	     48.42078282	      0.00011242	     15.38769882	     28.49602570	      0.00000000	      0.00000000	      3.90310044	      8.34653186	     -0.49648869	     -6.54267208	     27.84383825	     29.66404962	     -0.08330028	      0.32518067	      0.04661164	      0.38288296	     -0.69960627	      0.08998009	    -15.26312564	     -6.30205433	      2.05623430	     -0.39018155	     -1.61283560	     -1.05060615	      0.00000000	      0.00000000	      0.00000000	     -0.00368999	     -0.14570397	     -0.03361243	      0.00000000	      0.00000000	      0.00000000	    -21.84552309	    130.03220970	      0.00000000	      0.00537397	     -0.05095641	     -0.06346869	      0.00000000	      1.30543560	      0.00000000
      0.36400000	    209.82402494	    148.97497659	      5.88018439	      5.98637310	     28.79711454	     65.02252175	    258.06533345	      7.99294065	      9.12026517	      4.83970290	      2.72327301	      2.89169362	      4.05608725	     72.38420517	      0.52841956	    131.43735670	      7.88410225	      1.03851704	      0.89185892	     46.34614482	    505.08816984	     11.91133086	    158.83282459	    355.41531181	     59.01752432	    776.17268949	    358.72383197	     18.76261963	      6.38646758	     22.30164770	      0.00000000	     49.12927316	      0.00338683	     14.79371816	     33.18289637	      0.00000000	      0.00000000	      4.34378051	      8.46397608	     -0.65911971	     -7.78781973	     26.43068622	     28.32370310	     -0.08278330	      0.32495279	      0.04151984	      0.47659526	     -0.85681567	      0.20613885	    -14.65109956	     -6.49016449	      1.91429831	     -0.46244147	     -1.56337178	     -1.05389844	     -0.00000000	     -0.00000000	      0.00000000	     -0.00330160	     -0.15211503	     -0.03620997	      0.00000000	     -0.00000000	      0.00000000	    -25.54119384	    130.82983830	      0.00000000	      0.00552691	     -0.05109803	     -0.06428410	      0.00000000	      1.28389661	      0.00000000
      0.36800000	    224.44922884	    196.42944540	      5.86412449	      5.96327911	     29.22085095	     52.28023938	    299.86097417	      8.95388109	      9.11774301	      4.88533840	      2.70024229	      2.96527887	      3.96111851	     75.31238009	      0.52549949	    126.42353761	      7.87583894	      1.04886128	      0.85684466	     57.50350123	    557.33137213	     11.85264339	    176.68864411	    365.25244628	     60.38338647	    776.07800461	    346.04010046	     14.04746539	      6.43997360	     25.75397183	      0.00000000	     50.05926356	      0.01604169	     14.24956757	     38.12595343	      0.00000000	      0.00000000	      4.70472575	      8.59438533	     -0.87648629	     -9.09614045	     24.51868834	     26.58335649	     -0.08276120	      0.32498087	      0.03649643	      0.57204795	     -1.01109734	      0.31627156	    -14.04145510	     -6.65861450	      1.81370865	     -0.55477577	     -1.51985161	     -1.01177651	      0.00000000	      0.00000000	      0.00000000	     -0.00305135	     -0.15848618	     -0.03900064	      0.00000000	      0.00000000	      0.00000000	    -28.62359984	    131.74098560	      0.00000000	      0.00530397	     -0.05126047	     -0.06493921	      0.00000000	      1.25855052	      0.00000000
      0.37200000	    235.11206844	    247.06825190	      5.84250750	      5.93458013	     30.23938614	     43.35638615	    334.66037399	     25.69453256	      9.13979620	      4.93751929	      2.67092509	      3.05037137	      3.86279601	     80.49135827	      0.53249796	    124.74418842	      7.85747944	      1.05885988	      0.83082420	     68.23699116	    615.72300383	     11.77927208	    192.82336256	    376.99771125	     62.04445213	    775.57846878	    333.31268308	      9.42186264	      6.49481778	     29.34203847	      0.00000000	     51.19600412	      0.04916655	     13.72625400	     43.36315313	      0.00000000	      0.00000000	      4.99563907	      8.78047437	     -1.13947307	    -10.43476301	     22.14159226	     24.47933512	     -0.08431184	      0.33165296	      0.03315560	      0.66504757	     -1.17543723	      0.40938522	    -13.43794633	     -6.78333404	      1.71468595	     -0.66227506	     -1.47591699	     -0.97228429	     -0.00000000	     -0.00000000	      0.00000000	     -0.00278886	     -0.16479426	     -0.04196655	      0.00000000	     -0.00000000	      0.00000000	    -31.08624785	    132.73419860	      0.00000000	      0.00508263	     -0.05143825	     -0.06541894	      0.00000000	      1.23214317	      0.00000000
      0.37600000	    252.55086755	    306.83306785	      5.81613247	      5.90122643	     31.45271633	     34.67096959	    349.09083788	     52.81560958	      9.18604179	      4.99624030	      2.63700472	      3.14776532	      3.76255990	     86.54428895	      0.54362316	    123.26760694	      7.83079820	      1.06847038	      0.81408874	     81.38142475	    687.03833979	     11.69408899	    220.88224030	    390.60038075	     64.00040969	    774.75380312	    320.63604366	      5.71699564	      6.55096416	     33.09036612	      0.00000000	     51.63363143	      0.11171479	     13.24851897	     48.92471323	      0.00000000	      0.00000000	      5.22186525	      9.01770425	     -1.43548769	    -11.77515130	     19.34648799	     22.06873933	     -0.08695756	      0.33961332	      0.02911923	      0.77327824	     -1.34623623	      0.50695107	    -12.86889965	     -6.83405046	      1.62405102	     -0.78474820	     -1.43459929	     -0.93747727	      0.00000000	      0.00000000	      0.00000000	     -0.00250181	     -0.17101601	     -0.04509716	      0.00000000	      0.00000000	      0.00000000	    -32.94736600	    133.79029280	      0.00000000	      0.00488176	     -0.05163108	     -0.06573516	      0.00000000	      1.20744053	      0.00000000
      0.38000000	    279.46566709	    371.30373245	      5.78566170	      5.86399893	     32.31023928	     26.48764085	    342.42132327	     87.06458372	      9.25614512	      5.06141424	      2.59981500	      3.25844874	      3.66172344	     91.76895174	      0.54640480	    119.33389450	      7.79719929	      1.07761310	      0.79898004	     97.06083887	    765.38423129	     11.59946748	    262.99945656	    406.03573353	     66.24612435	    773.68697524	    308.09159602	      5.78816533	      6.60830053	     37.02096803	      0.00000000	     50.26327254	      0.20182976	     12.87945453	     54.83232565	      0.00000000	      0.00000000	      5.39418595	      9.31104368	     -1.74888730	    -13.09302625	     16.19243434	     19.42573630	     -0.08942494	      0.34262054	      0.02318738	      0.88465771	     -1.47575137	      0.59389130	    -12.40205185	     -6.72471923	      1.56891211	     -0.94293268	     -1.39439119	     -0.92139190	     -0.00000000	     -0.00000000	      0.00000000	     -0.00224172	     -0.17712925	     -0.04838293	      0.00000000	     -0.00000000	      0.00000000	    -34.24702887	    134.89999330	      0.00000000	      0.00479328	     -0.05183561	     -0.06589839	      0.00000000	      1.18676102	      0.00000000
      0.38400000	    306.96795960	    434.53040076	      5.75157930	      5.82348981	     33.02069569	     17.72754205	    335.81509571	    121.32360698	      9.34980874	      5.13282400	      2.56025699	      3.38354037	      3.56143061	     97.18065714	      0.54301295	    115.02337363	      7.75769296	      1.08612299	      0.77451269	    112.98101328	    843.70451035	     11.49728071	    307.32895622	    423.21879780	     68.77536558	    772.46093151	    295.75341006	      5.90544855	      6.66671280	     41.15251276	      0.00000000	     49.25921326	      0.31374873	     12.51341707	     61.10606740	      0.00000000	      0.00000000	      5.52571813	      9.66601621	     -2.06237105	    -14.36661200	     12.74860253	     16.63438554	     -0.09176878	      0.34373869	      0.01707621	      0.99807524	     -1.60168588	      0.68027245	    -11.95439552	     -6.57801888	      1.49187948	     -1.10718643	     -1.35251002	     -0.93449973	      0.00000000	      0.00000000	      0.00000000	     -0.00178340	     -0.18311286	     -0.05179895	      0.00000000	      0.00000000	      0.00000000	    -35.04069837	    136.05972550	      0.00000000	      0.00491359	     -0.05204656	     -0.06592286	      0.00000000	      1.17157237	      0.00000000
      0.38800000	    334.83602923	    496.90296759	      5.71425940	      5.78016490	     33.51366721	      9.06563053	    329.32927221	    154.73280418	      9.46677671	      5.21010649	      2.51919198	      3.52414967	      3.46269848	    102.51341089	      0.55710466	    110.01105204	      7.71308444	      1.09378886	      0.80220068	    129.19444851	    920.93097469	     11.38918455	    353.80944043	    442.09009486	     71.58225902	    771.15572656	    283.68981019	      6.02255279	      6.72596726	     45.49968989	      0.00000000	     48.51619210	      0.44420890	     12.16450743	     67.74896149	      0.00000000	      0.00000000	      5.61788250	     10.04020422	     -2.35867320	    -15.57441458	      9.09187457	     13.78051428	     -0.09381940	      0.34225446	      0.01062895	      1.11063564	     -1.71597906	      0.76171939	    -11.52664482	     -6.42705119	      1.42200865	     -1.27893674	     -1.31923983	     -0.94304069	     -0.00000000	     -0.00000000	      0.00000000	     -0.00139514	     -0.18894842	     -0.05534253	      0.00000000	     -0.00000000	      0.00000000	    -35.39144676	    137.26706710	      0.00000000	      0.00499021	     -0.05226674	     -0.06584139	      0.00000000	      1.16237828	      0.00000000
      0.39200000	    362.53480269	    555.62703341	      5.67396227	      5.73435760	     33.62492119	      4.69990689	    323.00330456	    189.51228115	      9.60680987	      5.29272982	      2.47742070	      3.68100057	      3.36639833	    107.14002249	      0.55544093	    103.71940753	      7.66399448	      1.10022887	      0.81938152	    145.29019027	    993.14863574	     11.27658839	    400.97596816	    462.54281905	     74.67059038	    769.84616255	    271.94932346	      6.13824522	      6.78580058	     50.07219881	      0.00000000	     47.83598498	      0.58873836	     11.84268449	     74.75699271	      0.00000000	      0.00000000	      5.67881186	     10.41866277	     -2.62206672	    -16.69395567	      5.30417259	     10.94475026	     -0.09519951	      0.33660087	      0.00370026	      1.22492234	     -1.82715918	      0.84779014	    -11.11881621	     -6.27896059	      1.36309043	     -1.45926307	     -1.29624174	     -0.94100682	      0.00000000	      0.00000000	      0.00000000	     -0.00093644	     -0.19461894	     -0.05899007	      0.00000000	      0.00000000	      0.00000000	    -35.36325117	    138.51725750	      0.00000000	      0.00498015	     -0.05249370	     -0.06567499	      0.00000000	      1.15882939	      0.00000000
      0.39600000	    385.02880325	    612.13221394	      5.63085593	      5.68628101	     34.72421343	      4.54565969	    316.86640930	    230.98169618	      9.76964273	      5.37997958	      2.43672807	      3.85376385	      3.27320463	    114.85261045	      0.57534023	     95.18716374	      7.61076133	      1.10467746	      0.85430501	    172.70770042	   1047.04028517	     11.16055152	    445.11996285	    484.47606072	     77.98671090	    768.59997879	    260.58689462	      6.25151033	      6.84593861	     52.74995488	      0.00000000	     46.83230455	      0.73861645	     11.51937495	     82.12848344	      0.00000000	      0.00000000	      5.71857005	     10.79770519	     -2.83958002	    -17.70225971	      1.46976709	      8.19748711	     -0.09758483	      0.34103847	     -0.00578116	      1.36135426	     -1.91146194	      0.92960558	    -10.75579837	     -6.11861977	      1.32353426	     -1.60898767	     -1.28240595	     -0.92439657	     -0.00000000	     -0.00000000	      0.00000000	     -0.00061023	     -0.20011190	     -0.06273193	      0.00000000	     -0.00000000	      0.00000000	    -35.01633059	    139.80157490	      0.00000000	      0.00492358	     -0.05272213	     -0.06543969	      0.00000000	      1.15991934	      0.00000000
      0.40000000	    384.10373953	    626.99466499	      5.58505689	      5.63605475	     34.12048940	     48.83044135	    310.93867834	    311.43640456	      9.95489336	      5.47092807	      2.39263943	      4.04014906	      3.18367542	    119.33648047	      0.54234632	     87.28412017	      7.55355122	      1.10603410	      0.80328947	    183.15360579	   1058.77360581	     11.04187461	    453.13679411	    507.75999960	     81.53885904	    767.47656640	    249.63663693	      6.36134080	      6.90611544	     49.53021194	      0.00000000	     39.58782810	      0.79157340	     11.28209257	     89.84219794	      0.00000000	      0.00000000	      5.74765668	     11.18291313	     -3.00168564	    -18.57784876	     -2.32745606	      5.59620679	     -0.09559402	      0.32982366	     -0.01101004	      1.86565042	     -1.91277112	      0.90457530	    -10.54228352	     -5.87958973	      1.30487290	     -1.73005345	     -1.27961380	     -0.89183452	      0.00000000	      0.00000000	      0.00000000	     -0.00023350	     -0.20541489	     -0.06654206	      0.00000000	      0.00000000	      0.00000000	    -34.40450479	    141.10769590	      0.00000000	      0.00492322	     -0.05294399	     -0.06514693	      0.00000000	      1.16426739	      0.00000000
      0.40400000	    383.50870317	    619.01504282	      5.53655357	      5.58362756	     30.91748044	     99.03544527	    305.22888831	    360.88255005	     10.16200382	      5.56461097	      2.35629233	      4.23542384	      3.09833058	    115.49531363	      0.54210305	     79.78091255	      7.49373637	      1.10499710	      0.85704617	    172.40770368	   1066.21958378	     10.92200966	    453.40220485	    532.31811702	     85.31180407	    766.52620652	    239.13088096	      6.46660397	      6.96610771	     43.31732771	      0.00000000	     28.48354110	      0.73548552	     11.14735400	     95.24127789	      0.00000000	      0.00000000	      5.77161271	     11.57053509	     -3.10237584	    -19.30350813	     -6.00665733	      3.18510557	     -0.08964634	      0.29307113	     -0.01251908	      2.71052901	     -1.65570063	      1.02109931	    -10.42845036	     -5.61379803	      1.29264641	     -1.88435517	     -1.28686924	     -0.86160636	     -0.00000000	     -0.00000000	      0.00000000	      0.00037575	     -0.21051667	     -0.07039574	      0.00000000	     -0.00000000	      0.00000000	    -33.57422016	    142.42157100	      0.00000000	      0.00500762	     -0.05315305	     -0.06480798	      0.00000000	      1.17048081	      0.00000000
      0.40800000	    383.30468446	    610.85879808	      5.48539235	      5.52891720	     28.61752591	    121.65708109	    299.73717505	    356.48352610	     10.39003600	      5.65990630	      2.31328684	      4.43267755	      3.01705559	    113.21363707	      0.46879124	     69.85313460	      7.42977636	      1.10226136	      0.80113511	    173.01808835	   1059.51512969	     10.80074831	    456.11036658	    557.80446344	     89.27926178	    765.78987712	    229.09217845	      6.56611385	      7.02572741	     32.81887654	      0.00000000	     27.18257734	      0.78308802	     11.16392240	     81.07875247	      0.00000000	      0.00000000	      5.78667548	     11.92887015	     -3.13885463	    -19.86917099	     -9.49235569	      0.99606077	     -0.08488630	      0.26567298	     -0.01696575	      3.61518609	     -0.87727821	      1.20712034	    -10.45176392	     -5.39894490	      1.31150567	     -2.10524819	     -1.36981852	     -0.81043694	      0.00000000	      0.00000000	      0.00000000	      0.00082314	     -0.21541616	     -0.07428986	      0.00000000	      0.00000000	      0.00000000	    -32.56466024	    143.73001190	      0.00000000	      0.00500191	     -0.05335106	     -0.06443624	      0.00000000	      1.17751541	      0.00000000
      0.41200000	    383.46225126	    602.66153473	      5.43162885	      5.47175447	     26.60550070	    131.32336121	    294.45293556	    352.04725918	     10.63748892	      5.75563853	      2.27671023	      4.62439079	      2.93975105	    111.20658235	      0.44918790	     59.95484332	      7.36217153	      1.09846995	      0.81056797	    176.37184373	   1049.74877529	     10.67845357	    459.55840549	    584.22244342	     70.84633667	    765.29956649	    219.54890465	      6.65887724	      7.08483224	     24.06575531	      0.00000000	     30.57563345	      0.89208904	     11.14822681	     76.32966465	      0.00000000	      0.00000000	      5.79496641	     12.26261586	     -3.11109961	    -20.27417473	    -12.71633515	     -0.94989476	     -0.08075367	      0.24155101	     -0.02193576	      4.17984563	     -0.40609258	      1.32060476	    -10.65540905	     -5.17555025	      1.30613892	     -2.14598115	     -1.42367805	     -0.74964089	     -0.00000000	     -0.00000000	      0.00000000	      0.00127059	     -0.22010853	     -0.07820123	      0.00000000	     -0.00000000	      0.00000000	    -31.40842850	    145.02306670	      0.00000000	      0.00497771	     -0.05353151	     -0.06403179	      0.00000000	      1.18495115	      0.00000000
      0.41600000	    383.94693585	    594.56739877	      5.37532830	      5.41186530	     24.75209514	    137.08799789	    289.35377527	    347.62334387	     10.90212687	      5.85065108	      2.28334311	      4.80424798	      2.86593001	    109.29619659	      0.46505008	     51.02269452	      7.29073051	      1.09377152	      0.84876241	    179.75052512	   1041.12442762	     10.55514699	    462.93303123	    611.40331904	     49.41367650	    765.07898676	    210.50471702	      6.74411581	      7.14333103	     13.43541739	      0.00000000	     35.48175828	      1.01640903	     11.04092119	     72.28172262	      0.00000000	      0.00000000	      5.79822602	     12.58971759	     -3.02126929	    -20.52801829	    -15.61918431	     -2.64064232	     -0.07716408	      0.21946117	     -0.02657941	      4.64970611	      0.00982781	      1.41175040	    -10.87071053	     -4.92872262	      1.29570427	     -2.10937388	     -1.47189004	     -0.69474073	      0.00000000	      0.00000000	      0.00000000	      0.00194644	     -0.22458849	     -0.08210650	      0.00000000	      0.00000000	      0.00000000	    -30.13265850	    146.29533940	      0.00000000	      0.00508291	     -0.05368437	     -0.06358956	      0.00000000	      1.19308997	      0.00000000
      0.42000000	    384.72059127	    586.71183483	      5.31668404	      5.34897722	     22.99476960	    142.24270158	    284.40367728	    343.27033119	     11.18086600	      5.94387218	      2.38337562	      4.96811451	      2.79463942	    106.97864819	      0.45574509	     42.84077706	      7.21533178	      1.08815605	      0.86044556	    182.96195994	   1032.35107607	     10.43077401	    466.42915373	    639.21066946	     27.35507388	    765.14460423	    201.97829106	      6.82152334	      7.20117229	      1.88789176	      0.00000000	     40.87053620	      1.15666127	     10.87384973	     68.64343425	      0.00000000	      0.00000000	      5.78201008	     12.86114022	     -2.87299206	    -20.64919128	    -18.15140063	     -4.07064974	     -0.07395922	      0.19870764	     -0.03095943	      5.05912840	      0.39760140	      1.48073794	    -11.06023114	     -4.69626212	      1.31064582	     -2.03255706	     -1.52564663	     -0.60518971	     -0.00000000	     -0.00000000	      0.00000000	      0.00242716	     -0.22886617	     -0.08600546	      0.00000000	     -0.00000000	      0.00000000	    -28.76053078	    147.54575390	      0.00000000	      0.00499573	     -0.05382076	     -0.06311416	      0.00000000	      1.20280659	      0.00000000
      0.42400000	    385.74256637	    579.20813378	      5.25605014	      5.28288138	     21.42017171	    144.73602194	    279.55040230	    339.05104833	     11.46976897	      6.03435024	      2.48798009	      5.11387781	      2.72424536	    104.64585856	      0.42392173	     35.72425780	      7.13588971	      1.08136452	      0.84725590	    186.03515749	   1024.83244667	     10.30499208	    469.74571413	    667.50738946	      2.27017405	    765.50686569	    193.97237756	      6.89139247	      7.25833989	      1.89750694	      0.00000000	     47.52438101	      1.33143264	     10.79721098	     67.71410402	      0.00000000	      0.00000000	      5.74880479	     13.11614520	     -2.67076893	    -20.66232950	    -20.27407767	     -5.23882616	     -0.07130987	      0.18011353	     -0.03493348	      5.42811439	      0.69137306	      1.55302570	    -11.15724204	     -4.53083210	      1.25961852	     -2.12014730	     -1.55607038	     -0.58386539	      0.00000000	      0.00000000	      0.00000000	      0.00307144	     -0.23293770	     -0.08987382	      0.00000000	      0.00000000	      0.00000000	    -27.31277391	    148.77583340	      0.00000000	      0.00498834	     -0.05392639	     -0.06259378	      0.00000000	      1.21520769	      0.00000000
      0.42800000	    386.97068059	    572.14106923	      5.19397582	      5.21354776	     20.03699614	    158.32287549	    274.72187350	    335.02490651	     11.76420647	      6.12127787	      2.86453050	      5.23941666	      2.65215802	    102.24462056	      0.41152392	     29.64841507	      7.05254822	      1.07324260	      0.85197537	    188.93716554	   1018.70820365	     10.17800903	    472.46328836	    696.15898057	      2.23074842	    766.17149553	    186.49032943	      6.95452574	      7.31484324	      2.02685381	      0.00000000	     52.17791411	      1.44039322	     10.69825174	     54.21163751	      0.00000000	      0.00000000	      5.69113760	     13.34978399	     -2.41971272	    -20.59439494	    -21.95924841	     -6.14716953	     -0.06915934	      0.16374319	     -0.03849060	      6.08266318	      1.30722889	      1.66400155	    -10.98154527	     -4.41736040	      1.23228504	     -2.42932880	     -1.62493444	     -0.58634717	     -0.00000000	     -0.00000000	      0.00000000	      0.00397384	     -0.23680507	     -0.09369851	      0.00000000	     -0.00000000	      0.00000000	    -25.80842451	    149.98711370	      0.00000000	      0.00502251	     -0.05400103	     -0.06202599	      0.00000000	      1.23125106	      0.00000000
      0.43200000	    388.36203755	    565.56688344	      5.13122690	      5.14128307	     18.80570408	    166.30274593	    269.82200503	    331.24090825	     12.05917674	      6.20400976	      3.48763823	      5.34376071	      2.57460524	     99.34602605	      0.41662779	     24.49398405	      6.96579919	      1.06372009	      0.87117514	    191.51714293	   1013.00009950	     10.05563554	    474.77211249	    710.04304874	      2.32598235	    767.14073821	    179.53289124	      7.01200764	      7.37070458	      2.16017759	      0.00000000	     57.32165612	      1.59629262	     10.65618809	     46.12022076	      0.00000000	      0.00000000	      5.59708064	     13.52732738	     -2.12568587	    -20.47074474	    -23.18986787	     -6.80039525	     -0.06743709	      0.14913787	     -0.04165756	      6.50725414	      1.61802567	      1.73014558	    -10.97232076	     -4.36584133	      1.20983907	     -2.63249733	     -1.68717098	     -0.55526203	      0.00000000	      0.00000000	      0.00000000	      0.00421537	     -0.24050240	     -0.09749812	      0.00000000	      0.00000000	      0.00000000	    -24.26451601	    151.17855540	      0.00000000	      0.00486022	     -0.05405595	     -0.06141343	      0.00000000	      1.25143834	      0.00000000
      0.43600000	    389.87389109	    559.51127633	      5.06870922	      5.06681491	     17.80007056	    165.76286865	    264.72847103	    327.73395756	     12.34968645	      6.28204877	      4.06096250	      5.42844640	      2.48732270	     96.60947722	      0.41144051	     20.46460275	      6.87651039	      1.05162279	      0.87836650	    193.91352639	   1009.29812160	     10.00600856	    476.59782024	    707.24825718	      2.42263280	    768.41443989	    173.10012145	      7.06499143	      7.42595993	      2.29692617	      0.00000000	     62.96693381	      1.78374934	     10.64440212	     43.87760676	      0.00000000	      0.00000000	      5.47096847	     13.70892615	     -1.79574415	    -20.31189205	    -23.95946175	     -7.20643032	     -0.06628573	      0.13698235	     -0.04436544	      6.68281044	      1.59548541	      1.76393849	    -11.15150131	     -4.34103844	      1.14855112	     -2.71882982	     -1.72952479	     -0.54807368	     -0.00000000	     -0.00000000	      0.00000000	      0.00476791	     -0.24401093	     -0.10123717	      0.00000000	     -0.00000000	      0.00000000	    -22.69503751	    152.34472020	      0.00000000	      0.00489058	     -0.05407069	     -0.06075201	      0.00000000	      1.27562816	      0.00000000
      0.44000000	    391.46436729	    553.97625508	      5.00740667	      4.99133768	     16.93436240	    166.26766698	    259.29965030	    324.52423207	     12.63111713	      6.35503381	      4.60270706	      5.49649692	      2.38923141	     93.39757666	      0.38582513	     17.29535639	      6.78607727	      1.03516303	      0.87138695	    195.87782857	   1005.59098830	     10.44037126	    478.08304423	    704.98693827	      2.51995126	    769.99100723	    167.19157777	      7.11453347	      7.48065035	      2.43698370	      0.00000000	     67.73609197	      1.98944517	     10.62451848	     42.18072504	      0.00000000	      0.00000000	      5.29709319	     13.82380988	     -1.43861098	    -20.13155264	    -24.27155262	     -7.37731149	     -0.06556969	      0.12634235	     -0.04666002	      6.83419889	      1.57521697	      1.78501253	    -11.30663103	     -4.34916799	      1.11972091	     -2.79501355	     -1.77885612	     -0.50019760	      0.00000000	      0.00000000	      0.00000000	      0.00535500	     -0.24734834	     -0.10491978	      0.00000000	      0.00000000	      0.00000000	    -21.10988446	    153.47518200	      0.00000000	      0.00463841	     -0.05407103	     -0.06005402	      0.00000000	      1.30300255	      0.00000000
      0.44400000	    393.09317229	    548.95862581	      4.94829441	      4.91641114	     16.44836246	    163.79544698	    253.40823441	    321.61912952	     12.89948377	      6.42266769	      4.90055720	      5.55127477	      2.28700062	     92.68681578	      0.38686082	     15.45215775	      6.69611256	      1.01446456	      0.88139838	    197.67666916	   1005.95183817	     16.84062132	    475.28099263	    702.76593460	      2.61730043	    771.86824379	    161.80738457	      7.16151660	      7.53481350	      2.58035447	      0.00000000	     72.64254754	      2.15935645	     10.55200084	     40.24266258	      0.00000000	      0.00000000	      5.08509291	     13.97021840	     -1.06481530	    -19.93622822	    -24.13890021	     -7.32944740	     -0.06537950	      0.11988240	     -0.04827292	      6.96051764	      1.55739078	      1.81486940	    -11.43599644	     -4.32475022	      1.05572698	     -2.85803784	     -1.81893956	     -0.50728760	     -0.00000000	     -0.00000000	      0.00000000	      0.00609172	     -0.25052102	     -0.10854118	      0.00000000	     -0.00000000	      0.00000000	    -19.51454322	    154.55533740	      0.00000000	      0.00473359	     -0.05402327	     -0.05932230	      0.00000000	      1.33220935	      0.00000000
      0.44800000	    394.72226594	    544.45264468	      4.89226428	      4.84374341	     16.07152228	    163.21254303	    247.02338170	    319.01651321	     13.15155058	      6.48463366	      5.14386700	      5.59581109	      2.19108106	     91.44061782	      0.38827876	     14.30113588	      6.60873237	      0.98752540	      0.89108097	    198.96790047	   1005.64338590	     23.89750936	    472.23795259	    700.81436011	      2.71393004	    774.04402096	    156.94683845	      7.20664642	      7.58848178	      2.72711760	      0.00000000	     76.14753636	      2.34889948	     10.49151434	     39.25870583	      0.00000000	      0.00000000	      4.81622466	     14.03156655	     -0.68615997	    -19.72614448	    -23.58252862	     -7.08236896	     -0.06545281	      0.11462310	     -0.04955812	      7.06298066	      1.53899724	      1.82912944	    -11.54186902	     -4.34297947	      1.03997556	     -2.91293011	     -1.86569388	     -0.45199179	      0.00000000	      0.00000000	      0.00000000	      0.00627530	     -0.25356690	     -0.11211925	      0.00000000	      0.00000000	      0.00000000	    -17.91095688	    155.56846710	      0.00000000	      0.00440959	     -0.05397204	     -0.05857490	      0.00000000	      1.36165094	      0.00000000
      0.45200000	    396.31643811	    540.45105545	      4.84006901	      4.77493854	     15.84079451	    159.90092733	    240.31736404	    316.70812255	     13.38482309	      6.54074165	      5.33952217	      5.63258055	      2.10637385	     90.19541089	      0.41693005	     13.92246193	      6.52584727	      0.95794385	      0.92176167	    200.23172301	   1007.15754330	     29.35747309	    469.84134169	    698.82195916	      2.80890204	    776.51677271	    152.61075855	      7.25047044	      7.64167939	      2.87741598	      0.00000000	     79.66469454	      2.49024762	     10.38947314	     38.21082072	      0.00000000	      0.00000000	      4.50158904	     14.12104017	     -0.31456762	    -19.49707647	    -22.63060623	     -6.65619844	     -0.06610662	      0.11072080	     -0.05056856	      7.13836587	      1.52278505	      1.85182209	    -11.61852673	     -4.32420671	      0.99568375	     -2.95551897	     -1.90005943	     -0.44505556	     -0.00000000	     -0.00000000	      0.00000000	      0.00692303	     -0.25645955	     -0.11563120	      0.00000000	     -0.00000000	      0.00000000	    -16.29950267	    156.49856010	      0.00000000	      0.00438356	     -0.05387910	     -0.05781987	      0.00000000	      1.38982713	      0.00000000
      0.45600000	    397.84376748	    536.94599796	      4.79231167	      4.71132913	     15.71109418	    155.70595014	    233.67038730	    314.68251166	     13.59745885	      6.59093388	      5.50110540	      5.66350203	      2.03386143	     88.87074484	      0.39101064	     13.94746634	      6.44903736	      0.91751590	      0.90889863	    201.28495972	   1009.13501599	     33.86411311	    468.10619125	    696.94179054	      2.90110480	    779.28579446	    148.79354130	      7.29340882	      7.69442100	      3.03144024	      0.00000000	     82.46119756	      2.60647946	     10.26745388	     37.79131874	      0.00000000	      0.00000000	      4.13352411	     14.19509231	      0.03936896	    -19.24246670	    -21.31730285	     -6.06873278	     -0.06718181	      0.10779988	     -0.05140337	      7.18567731	      1.50499852	      1.87342854	    -11.66444671	     -4.30252690	      0.95644678	     -2.98708439	     -1.92725651	     -0.44075979	      0.00000000	      0.00000000	      0.00000000	      0.00724751	     -0.25924162	     -0.11910054	      0.00000000	      0.00000000	      0.00000000	    -14.68148339	    157.33317250	      0.00000000	      0.00435922	     -0.05376452	     -0.05707116	      0.00000000	      1.41561818	      0.00000000
      0.46000000	    399.27593993	    533.92972454	      4.74944520	      4.65390760	     15.60101072	    153.58382759	    227.50167353	    312.92730261	     13.78809858	      6.63525291	      5.65841546	      5.69001526	      1.97394205	     86.89443102	      0.40861750	     14.42029847	      6.37974134	      0.88420846	      0.92781032	    201.96198069	   1009.88405926	     38.20080070	    466.80543536	    695.63162370	      2.98925362	    782.35133346	    145.48575432	      7.33578192	      7.74671038	      3.18939133	      0.00000000	     83.70553409	      2.74742131	     10.16444675	     38.58399332	      0.00000000	      0.00000000	      3.70507603	     14.18339093	      0.36766402	    -18.95512699	    -19.68166968	     -5.33304482	     -0.06840892	      0.10507665	     -0.05210449	      7.20477786	      1.48429075	      1.87705771	    -11.67759778	     -4.31769289	      0.97180454	     -3.01127783	     -1.95436286	     -0.36667696	     -0.00000000	     -0.00000000	      0.00000000	      0.00721465	     -0.26192756	     -0.12253341	      0.00000000	     -0.00000000	      0.00000000	    -13.06122483	    158.06555970	      0.00000000	      0.00387498	     -0.05365916	     -0.05633735	      0.00000000	      1.43842575	      0.00000000
      0.46400000	    400.58842768	    531.39513290	      4.71175913	      4.60333512	     15.60401402	    148.14670947	    222.09747248	    311.43073269	     13.95532569	      6.67380633	      5.77265723	      5.71316743	      1.92648288	     85.59419423	      0.39220388	     15.30191530	      6.31877953	      0.85026897	      0.92388178	    202.79232586	   1012.68603353	     41.69872401	    465.80193107	    694.32698714	      3.07193483	    785.71450157	    142.67172415	      7.37783640	      7.79854112	      3.35141654	      0.00000000	     84.98964393	      2.81993067	     10.02319674	     39.66597272	      0.00000000	      0.00000000	      3.22822430	     14.22023740	      0.66570410	    -18.62790059	    -17.76653372	     -4.45643372	     -0.07009436	      0.10336099	     -0.05269411	      7.19295071	      1.46335995	      1.89233336	    -11.65356769	     -4.28613063	      0.95219192	     -3.02055956	     -1.96742056	     -0.35210184	      0.00000000	      0.00000000	      0.00000000	      0.00763191	     -0.26449516	     -0.12592245	      0.00000000	      0.00000000	      0.00000000	    -11.44697302	    158.69554900	      0.00000000	      0.00376129	     -0.05351980	     -0.05562662	      0.00000000	      1.45815401	      0.00000000
      0.46800000	    401.76057776	    529.33619947	      4.67945596	      4.55995507	     15.66282373	    141.91157587	    217.56742044	    310.18245702	     14.09805721	      6.70673066	      5.87060907	      5.73368346	      1.89093623	     84.46269072	      0.39234418	     16.48638435	      6.26681592	      0.82295365	      0.93018533	    203.59519538	   1016.02652702	     44.89473297	    465.00333801	    693.19104503	      3.14768854	    789.37710109	    140.32918494	      7.41976504	      7.84989655	      3.51750248	      0.00000000	     85.54379692	      2.86365072	      9.86430830	     41.60218969	      0.00000000	      0.00000000	      2.69876865	     14.24723407	      0.93229450	    -18.25315643	    -15.61742910	     -3.44098814	     -0.07196564	      0.10214812	     -0.05322209	      7.15269493	      1.44073047	      1.90588489	    -11.59470377	     -4.24976655	      0.94009234	     -3.01804234	     -1.97307109	     -0.33562444	     -0.00000000	     -0.00000000	      0.00000000	      0.00769761	     -0.26698959	     -0.12929398	      0.00000000	     -0.00000000	      0.00000000	     -9.85033971	    159.22904800	      0.00000000	      0.00362572	     -0.05337489	     -0.05494340	      0.00000000	      1.47507004	      0.00000000
      0.47200000	    402.77563162	    527.74828840	      4.65269833	      4.52396985	     15.72963025	    136.57037468	    213.92066440	    309.17404623	     14.21591064	      6.73416142	      5.96138004	      5.75202343	      1.86651400	     83.19514387	      0.39318696	     17.79837412	      6.22420872	      0.80034530	      0.93570237	    204.20642519	   1018.81923830	     48.00228960	    464.47581211	    692.34598990	      3.21507445	    793.34138991	    138.43005189	      7.46172337	      7.90075131	      3.68732164	      0.00000000	     84.96028756	      2.91090695	      9.71439633	     44.61700117	      0.00000000	      0.00000000	      2.11741654	     14.22615913	      1.16911067	    -17.82154637	    -13.28159705	     -2.28526327	     -0.07407846	      0.10104870	     -0.05363405	      7.08717866	      1.41605557	      1.90848030	    -11.50322950	     -4.22726615	      0.96157826	     -3.00632071	     -1.97511250	     -0.27583725	      0.00000000	      0.00000000	      0.00000000	      0.00754474	     -0.26941616	     -0.13265706	      0.00000000	      0.00000000	      0.00000000	     -8.28469597	    159.67650350	      0.00000000	      0.00320715	     -0.05324537	     -0.05428813	      0.00000000	      1.48960417	      0.00000000
      0.47600000	    403.62067337	    526.62831249	      4.63160771	      4.49551563	     15.86389024	    128.74223245	    211.14960291	    308.39956954	     14.30899779	      6.75620913	      6.03552009	      5.76842749	      1.85235464	     82.47443008	      0.40758208	     19.20943440	      6.19097785	      0.78600579	      0.94983345	    205.01858187	   1023.17204573	     50.47608057	    464.12348093	    691.24029659	      3.27278901	    797.60978231	    136.94080352	      7.50384267	      7.95107315	      3.86003042	      0.00000000	     84.39958017	      2.90367116	      9.54225266	     48.03059286	      0.00000000	      0.00000000	      1.49307864	     14.24400579	      1.37980241	    -17.32059231	    -10.80706690	     -0.98646178	     -0.07609824	      0.10070570	     -0.05410712	      6.99652198	      1.39339504	      1.91970758	    -11.37903787	     -4.17123844	      0.96041071	     -2.98030410	     -1.96852843	     -0.25489594	     -0.00000000	     -0.00000000	      0.00000000	      0.00778805	     -0.27175789	     -0.13601738	      0.00000000	     -0.00000000	      0.00000000	     -6.76318980	    160.05083320	      0.00000000	      0.00302910	     -0.05310874	     -0.05366722	      0.00000000	      1.50214719	      0.00000000
      0.48000000	    404.28650587	    525.97475372	      4.61626771	      4.47466997	     16.02156638	    120.18576028	    209.23880012	    307.85529029	     14.37766566	      6.77294146	      6.10044736	      5.78295175	      1.84768523	     81.92844342	      0.41085216	     20.54992979	      6.16713557	      0.77473702	      0.95699683	    205.87135015	   1027.91304866	     52.43098378	    464.08763813	    689.98095644	      3.31974029	    802.18452791	    135.82433261	      7.54624082	      8.00082529	      4.03405374	      0.00000000	     83.31925268	      2.88173369	      9.36117632	     52.16766116	      0.00000000	      0.00000000	      0.82852669	     14.26044108	      1.56901231	    -16.73360327	     -8.24186028	      0.45730620	     -0.07803915	      0.10074094	     -0.05453829	      6.88433057	      1.37135662	      1.92994732	    -11.22562087	     -4.10874325	      0.96532789	     -2.94348826	     -1.95634180	     -0.23012722	      0.00000000	      0.00000000	      0.00000000	      0.00700313	     -0.27408626	     -0.13940865	      0.00000000	      0.00000000	      0.00000000	     -5.29694872	    160.36535040	      0.00000000	      0.00282037	     -0.05298780	     -0.05308131	      0.00000000	      1.51289491	      0.00000000
      0.48400000	    404.76747058	    525.78751885	      4.60672029	      4.46145246	     16.20661715	    110.20150402	    208.16884023	    307.53913942	     14.42226140	      6.78437178	      6.14730181	      5.79549889	      1.85186242	     81.66801332	      0.40921254	     21.72092500	      6.15247049	      0.76552585	      0.95849658	    206.85507047	   1033.42971549	     53.64663997	    464.44116378	    688.39860679	      3.35511391	    807.06739038	    135.03691663	      7.58903031	      8.04996921	      4.20693410	      0.00000000	     82.04326185	      2.82818795	      9.16480063	     56.85349615	      0.00000000	      0.00000000	      0.13085274	     14.29558400	      1.74148609	    -16.03939328	     -5.63333048	      2.04502069	     -0.07973325	      0.10128344	     -0.05498396	      6.75260015	      1.35080150	      1.94354489	    -11.04447172	     -4.02993106	      0.96446228	     -2.89555183	     -1.93837689	     -0.21850600	     -0.00000000	     -0.00000000	      0.00000000	      0.00725434	     -0.27631869	     -0.14282510	      0.00000000	     -0.00000000	      0.00000000	     -3.89383952	    160.63209890	      0.00000000	      0.00269173	     -0.05288466	     -0.05253599	      0.00000000	      1.52178206	      0.00000000
      0.48800000	    405.06123312	    526.06759350	      4.60296534	      4.45582821	     16.38548813	    100.27700726	    207.91959831	    307.45005838	     14.44295851	      6.79045203	      6.18064596	      5.80584259	      1.86441813	     81.38338107	      0.40644844	     22.61709015	      6.14682827	      0.75996735	      0.95827946	    207.83093238	   1038.73483603	     54.23982708	    465.30666883	    686.73790319	      3.37841144	    812.25931300	    134.53592630	      7.63232464	      8.09846765	      4.37535359	      0.00000000	     80.27817990	      2.77647701	      8.98081757	     62.16563349	      0.00000000	      0.00000000	     -0.59313661	     14.31467620	      1.90143910	    -15.21301704	     -3.02751023	      3.77125714	     -0.08104666	      0.10206938	     -0.05543919	      6.60395605	      1.33092471	      1.95180644	    -10.83728685	     -3.95263860	      0.98078365	     -2.84073587	     -1.91715626	     -0.18390562	      0.00000000	      0.00000000	      0.00000000	      0.00714988	     -0.27852321	     -0.14630154	      0.00000000	      0.00000000	      0.00000000	     -2.55800966	    160.86084420	      0.00000000	      0.00241733	     -0.05281930	     -0.05203391	      0.00000000	      1.52852404	      0.00000000
      0.49200000	    405.16856218	    526.81651049	      4.60495510	      4.45770496	     16.56768602	     89.67213030	    208.47222174	    307.58724928	     14.43965634	      6.79106962	      6.19397045	      5.81364686	      1.88504529	     81.20300565	      0.40358307	     23.21577453	      6.14996190	      0.75879280	      0.95731837	    208.88394466	   1044.27003970	     54.07401936	    466.70379679	    684.85381546	      3.38947343	    817.76011805	    134.27311908	      7.67624247	      8.14628762	      4.53540952	      0.00000000	     78.21937146	      2.72363400	      8.79310595	     68.04991847	      0.00000000	      0.00000000	     -1.33401900	     14.33733101	      2.05226834	    -14.22741205	     -0.46832086	      5.62540485	     -0.08195556	      0.10321413	     -0.05591826	      6.44013351	      1.31019185	      1.95922152	    -10.60591571	     -3.87240481	      1.00281752	     -2.77948831	     -1.89106130	     -0.14456092	     -0.00000000	     -0.00000000	      0.00000000	      0.00693809	     -0.28069463	     -0.14985560	      0.00000000	     -0.00000000	      0.00000000	     -1.29022536	    161.05873980	      0.00000000	      0.00211450	     -0.05279397	     -0.05158454	      0.00000000	      1.53274464	      0.00000000
