# Supplementary material for: Hindlimb kinematics, kinetics and muscle dynamics during sit-to-stand and sit-to-walk transitions in emus (Dromaius novaehollandiae)
Source: J Exp Biol. 2024 Dec 2;227(24):jeb247519. doi: 10.1242/jeb.247519 (PMC11708823; doi:10.1242/jeb.247519)
Supplement: Dataset 1. [file jexbio-227-247519-Dataset1.zip › Dataset1/DataS1/Static Simulation/stw_exemplar_trial_STO_minus5TSL/emu_osimm_tuneTSL_scaledR_STO_minus5TSL_stw_normalized_fiber_length.sto]

emu_osimm_tuneTSL_scaledR_STO_minus5TSL_stw_NormalizedFiberLength
version=1
nRows=124
nColumns=39
inDegrees=no
endheader
time	states	AMB_r	CFP_r	EDL_r	FCLA_r	FCLP_r	FCM_r	FDL_r	FHL_r	FL_r	FMTI_r	FMTL_r	FMTM_r	FP2_r	FP3_r	FP4_r	FPP2_r	FPP3_r	GI_r	GL_r	GM_r	IC_r	IFE_r	IFI_r	ILFB_r	ILPOa_r	ILPOp_r	ILPR_r	ISF_r	ITCaa_r	ITCap_r	ITCr_r	ITM_r	OMII_r	OMIP_r	PIFML_r	TCf_r	TCt_r
      0.00000000	      0.00000000	      1.03964094	      1.38668392	      2.07676562	      1.54723155	      0.91341299	      1.03410128	      1.99478430	      1.23992075	      1.67746458	      1.47699050	      1.20202967	      1.30867475	      1.48331293	      1.34571158	      2.33210033	      1.44090040	      2.57640246	      1.21352262	      1.28009317	      1.47462936	      0.90262125	      1.65329748	      0.77670522	      0.80970168	      1.24535555	      1.27303904	      1.08426294	      1.18570179	      1.28399149	      1.26152139	      1.50841884	      1.48516010	      1.00764756	      1.09128710	      1.49240368	      0.74510401	      0.74231620
      1.00000000	      0.00400000	      1.03968792	      1.38667604	      2.07710964	      1.54735464	      0.91354725	      1.03436070	      1.99464882	      1.23990784	      1.67738210	      1.47693224	      1.20199472	      1.30871120	      1.48335124	      1.34579010	      2.33183259	      1.44084433	      2.57586289	      1.21363963	      1.28016722	      1.47466365	      0.90268222	      1.65352340	      0.77670971	      0.80980769	      1.24537687	      1.27302098	      1.08424830	      1.18556033	      1.28413987	      1.26163610	      1.50902438	      1.48554250	      1.00742025	      1.09110892	      1.49254325	      0.74509382	      0.74236237
      2.00000000	      0.00800000	      1.03973292	      1.38665752	      2.07744339	      1.54745231	      0.91367892	      1.03459398	      1.99451377	      1.23989381	      1.67730066	      1.47685796	      1.20195720	      1.30874610	      1.48339569	      1.34587749	      2.33156537	      1.44078907	      2.57530166	      1.21376842	      1.28024926	      1.47469499	      0.90274260	      1.65372483	      0.77671800	      0.80991951	      1.24539365	      1.27299814	      1.08423093	      1.18539844	      1.28427947	      1.26174099	      1.50962616	      1.48591600	      1.00719769	      1.09093407	      1.49265582	      0.74507801	      0.74240803
      3.00000000	      0.01200000	      1.03977869	      1.38663671	      2.07775567	      1.54753857	      0.91381112	      1.03480941	      1.99438234	      1.23987633	      1.67722224	      1.47676797	      1.20191603	      1.30877994	      1.48344199	      1.34596756	      2.33131390	      1.44073611	      2.57474089	      1.21390677	      1.28033899	      1.47472201	      0.90279640	      1.65389346	      0.77672749	      0.81003824	      1.24540602	      1.27297311	      1.08420450	      1.18523338	      1.28440941	      1.26183612	      1.51020915	      1.48627202	      1.00699840	      1.09078013	      1.49276082	      0.74505861	      0.74245315
      4.00000000	      0.01600000	      1.03982808	      1.38662267	      2.07803520	      1.54762888	      0.91394734	      1.03501660	      1.99425771	      1.23985312	      1.67714927	      1.47666305	      1.20187021	      1.30881320	      1.48348561	      1.34605385	      2.33109345	      1.44068698	      2.57420351	      1.21405177	      1.28043583	      1.47474342	      0.90283740	      1.65402185	      0.77673533	      0.81016503	      1.24541437	      1.27294886	      1.08416259	      1.18508396	      1.28452915	      1.26192194	      1.51075759	      1.48660190	      1.00684126	      1.09066503	      1.49287936	      0.74503776	      0.74249762
      5.00000000	      0.02000000	      1.03988404	      1.38662508	      2.07827064	      1.54773998	      0.91409135	      1.03522641	      1.99414307	      1.23982195	      1.67708368	      1.47654435	      1.20181886	      1.30884638	      1.48352191	      1.34612966	      2.33091917	      1.44064314	      2.57371298	      1.21420003	      1.28053891	      1.47475791	      0.90285920	      1.65410351	      0.77673848	      0.81030110	      1.24541935	      1.27292874	      1.08409877	      1.18497033	      1.28463837	      1.26199930	      1.51125513	      1.48689695	      1.00674530	      1.09060688	      1.49303389	      0.74501762	      0.74254125
      6.00000000	      0.02400000	      1.03994954	      1.38665411	      2.07845053	      1.54788965	      0.91424722	      1.03545070	      1.99404164	      1.23978067	      1.67702753	      1.47641343	      1.20176119	      1.30887997	      1.48354619	      1.34618823	      2.33080591	      1.44060605	      2.57329299	      1.21434791	      1.28064705	      1.47476420	      0.90285532	      1.65413297	      0.77673370	      0.81044776	      1.24542194	      1.27291641	      1.08400664	      1.18491369	      1.28473708	      1.26206940	      1.51168502	      1.48714853	      1.00672946	      1.09062372	      1.49324793	      0.74500034	      0.74258374
      7.00000000	      0.02800000	      1.04002753	      1.38672028	      2.07856338	      1.54809645	      0.91441925	      1.03570226	      1.99395662	      1.23972733	      1.67698286	      1.47627213	      1.20169652	      1.30891443	      1.48355380	      1.34622286	      2.33076799	      1.44057713	      2.57296715	      1.21449181	      1.28075883	      1.47476103	      0.90281926	      1.65410585	      0.77671762	      0.81060641	      1.24542336	      1.27291582	      1.08387995	      1.18493611	      1.28482551	      1.26213377	      1.51203026	      1.48734817	      1.00681235	      1.09073327	      1.49354574	      0.74498804	      0.74262470
      8.00000000	      0.03200000	      1.04012087	      1.38683430	      2.07859768	      1.54837945	      0.91461195	      1.03599453	      1.99389121	      1.23966015	      1.67695163	      1.47612252	      1.20162430	      1.30895021	      1.48354030	      1.34622708	      2.33081904	      1.44055778	      2.57275861	      1.21462759	      1.28087251	      1.47474715	      0.90274455	      1.65401889	      0.77668682	      0.81077859	      1.24542509	      1.27293115	      1.08371266	      1.18506011	      1.28490417	      1.26219426	      1.51227388	      1.48748764	      1.00701197	      1.09095270	      1.49395194	      0.74498269	      0.74266360
      9.00000000	      0.03600000	      1.04023237	      1.38700691	      2.07854196	      1.54875794	      0.91482996	      1.03634148	      1.99384858	      1.23957763	      1.67693578	      1.47596685	      1.20154411	      1.30898770	      1.48350152	      1.34619475	      2.33097170	      1.44054934	      2.57268971	      1.21475115	      1.28098641	      1.47472136	      0.90262492	      1.65387001	      0.77663785	      0.81096594	      1.24542887	      1.27296673	      1.08349899	      1.18530837	      1.28497381	      1.26225297	      1.51239922	      1.48755911	      1.00734546	      1.09129837	      1.49449117	      0.74498612	      0.74269983
     10.00000000	      0.04000000	      1.04036465	      1.38724868	      2.07838490	      1.54925109	      0.91507807	      1.03675739	      1.99383125	      1.23947855	      1.67693715	      1.47580748	      1.20145567	      1.30902725	      1.48343374	      1.34612030	      2.33123742	      1.44055311	      2.57278151	      1.21485838	      1.28109849	      1.47468247	      0.90245432	      1.65365828	      0.77656731	      0.81117028	      1.24543663	      1.27302703	      1.08323356	      1.18570335	      1.28503541	      1.26231226	      1.51239024	      1.48755528	      1.00782883	      1.09178558	      1.49518767	      0.74499990	      0.74273265
     11.00000000	      0.04400000	      1.04052019	      1.38756987	      2.07811542	      1.54987767	      0.91536111	      1.03725662	      1.99384420	      1.23936207	      1.67695752	      1.47564676	      1.20135879	      1.30906917	      1.48333378	      1.34599887	      2.33162613	      1.44057031	      2.57305331	      1.21494532	      1.28120652	      1.47462933	      0.90222707	      1.65338396	      0.77647193	      0.81139357	      1.24545052	      1.27311651	      1.08291141	      1.18626683	      1.28509015	      1.26237468	      1.51223190	      1.48746956	      1.00847666	      1.09242832	      1.49606486	      0.74502535	      0.74276124
     12.00000000	      0.04800000	      1.04070123	      1.38798016	      2.07772285	      1.55065561	      0.91568394	      1.03785344	      1.99388812	      1.23922776	      1.67699852	      1.47548696	      1.20125342	      1.30911372	      1.48319917	      1.34582650	      2.33214602	      1.44060207	      2.57352214	      1.21500818	      1.28130831	      1.47456087	      0.90193795	      1.65304841	      0.77634865	      0.81163796	      1.24547281	      1.27323957	      1.08252807	      1.18701950	      1.28513944	      1.26244290	      1.51191051	      1.48729621	      1.00930185	      1.09323899	      1.49714491	      0.74506339	      0.74278466
     13.00000000	      0.05200000	      1.04090977	      1.38848848	      2.07719701	      1.55160172	      0.91605142	      1.03856176	      1.99396650	      1.23907564	      1.67706165	      1.47533017	      1.20113963	      1.30916111	      1.48302828	      1.34560032	      2.33280315	      1.44064942	      2.57420221	      1.21504359	      1.28140186	      1.47447606	      0.90158230	      1.65265409	      0.77619466	      0.81190583	      1.24550590	      1.27340046	      1.08207967	      1.18798046	      1.28518488	      1.26251971	      1.51141418	      1.48703053	      1.01031535	      1.09422817	      1.49844833	      0.74511457	      0.74280190
     14.00000000	      0.05600000	      1.04114755	      1.38910278	      2.07652847	      1.55273122	      0.91646831	      1.03939497	      1.99408181	      1.23890624	      1.67714821	      1.47517817	      1.20101757	      1.30921148	      1.48282047	      1.34531874	      2.33360125	      1.44071326	      2.57510430	      1.21504859	      1.28148503	      1.47437397	      0.90115615	      1.65220446	      0.77600754	      0.81219975	      1.24555221	      1.27360315	      1.08156295	      1.18916678	      1.28522823	      1.26260793	      1.51073323	      1.48666905	      1.01152590	      1.09540437	      1.49999348	      0.74517894	      0.74281189
     15.00000000	      0.06000000	      1.04141599	      1.38982982	      2.07570868	      1.55405745	      0.91693928	      1.04036562	      1.99423616	      1.23872061	      1.67725930	      1.47503233	      1.20088748	      1.30926494	      1.48257618	      1.34498160	      2.33454122	      1.44079433	      2.57623520	      1.21502116	      1.28155589	      1.47425375	      0.90065632	      1.65170391	      0.77578527	      0.81252260	      1.24561422	      1.27385127	      1.08097535	      1.19059295	      1.28527140	      1.26271036	      1.50986062	      1.48620970	      1.01293974	      1.09677383	      1.50179613	      0.74525600	      0.74281350
     16.00000000	      0.06400000	      1.04171621	      1.39067493	      2.07473018	      1.55559140	      0.91746884	      1.04148524	      1.99443131	      1.23852038	      1.67739572	      1.47489348	      1.20074966	      1.30932153	      1.48229706	      1.34459049	      2.33562133	      1.44089316	      2.57759711	      1.21495977	      1.28161276	      1.47411466	      0.90008054	      1.65115761	      0.77552639	      0.81287751	      1.24569430	      1.27414797	      1.08031503	      1.19227040	      1.28531643	      1.26282970	      1.50879234	      1.48565197	      1.01456047	      1.09834025	      1.50386903	      0.74534468	      0.74280558
     17.00000000	      0.06800000	      1.04204897	      1.39164186	      2.07358679	      1.55734137	      0.91806125	      1.04276401	      1.99466851	      1.23830770	      1.67755798	      1.47476180	      1.20060446	      1.30938123	      1.48198609	      1.34414862	      2.33683632	      1.44101009	      2.57918703	      1.21486386	      1.28165419	      1.47395608	      0.89942750	      1.65057140	      0.77523000	      0.81326791	      1.24579475	      1.27449582	      1.07958092	      1.19420705	      1.28536546	      1.26296852	      1.50752778	      1.48499704	      1.01638879	      1.10010466	      1.50622144	      0.74544324	      0.74278696
     18.00000000	      0.07200000	      1.04241467	      1.39273249	      2.07227381	      1.55931259	      0.91872053	      1.04421055	      1.99494846	      1.23808532	      1.67774622	      1.47463670	      1.20045225	      1.30944398	      1.48164762	      1.34366119	      2.33817758	      1.44114518	      2.58099630	      1.21473408	      1.28167934	      1.47377750	      0.89869698	      1.64995159	      0.77489585	      0.81369754	      1.24591767	      1.27489672	      1.07877279	      1.19640679	      1.28542066	      1.26312914	      1.50607006	      1.48424796	      1.01842236	      1.10206528	      1.50885871	      0.74554927	      0.74275651
     19.00000000	      0.07600000	      1.04281331	      1.39394673	      2.07078821	      1.56150687	      0.91945034	      1.04583159	      1.99527121	      1.23785649	      1.67796016	      1.47451666	      1.20029341	      1.30950962	      1.48128729	      1.34313500	      2.33963291	      1.44129823	      2.58301002	      1.21457203	      1.28168761	      1.47357855	      0.89788992	      1.64930482	      0.77452442	      0.81417050	      1.24606493	      1.27535182	      1.07789119	      1.19886916	      1.28548422	      1.26331356	      1.50442626	      1.48340964	      1.02065571	      1.10421735	      1.51178194	      0.74565960	      0.74271313
     20.00000000	      0.08000000	      1.04324451	      1.39528234	      2.06912880	      1.56392228	      0.92025399	      1.04763173	      1.99563609	      1.23762497	      1.67819908	      1.47439915	      1.20012829	      1.30957793	      1.48091261	      1.34257999	      2.34118637	      1.44146871	      2.58520673	      1.21438095	      1.28167904	      1.47335900	      0.89700843	      1.64863782	      0.77411692	      0.81469123	      1.24623810	      1.27586140	      1.07693756	      1.20158890	      1.28555828	      1.26352343	      1.50260759	      1.48248895	      1.02308014	      1.10655310	      1.51498756	      0.74577034	      0.74265577
     21.00000000	      0.08400000	      1.04370746	      1.39673476	      2.06729636	      1.56655287	      0.92113431	      1.04961313	      1.99604163	      1.23739501	      1.67846177	      1.47428049	      1.19995722	      1.30964858	      1.48053217	      1.34200716	      2.34281824	      1.44165576	      2.58755796	      1.21416538	      1.28165420	      1.47311874	      0.89605588	      1.64795720	      0.77367535	      0.81526454	      1.24643839	      1.27642484	      1.07591414	      1.20455570	      1.28564485	      1.26375989	      1.50062945	      1.48149469	      1.02568370	      1.10906172	      1.51846705	      0.74587678	      0.74258351
     22.00000000	      0.08800000	      1.04420087	      1.39829707	      2.06529383	      1.56938841	      0.92209369	      1.05177526	      1.99648549	      1.23717124	      1.67874651	      1.47415575	      1.19978047	      1.30972112	      1.48015616	      1.34143006	      2.34450495	      1.44185815	      2.59002795	      1.21393083	      1.28161461	      1.47285781	      0.89503689	      1.64726930	      0.77320249	      0.81589564	      1.24666659	      1.27704054	      1.07482405	      1.20775394	      1.28574576	      1.26402356	      1.49851147	      1.48043755	      1.02845122	      1.11172930	      1.52220665	      0.74597344	      0.74249552
     23.00000000	      0.09200000	      1.04472302	      1.39995980	      2.06312635	      1.57241409	      0.92313395	      1.05411463	      1.99696368	      1.23695867	      1.67905099	      1.47401859	      1.19959823	      1.30979497	      1.47979624	      1.34086440	      2.34621908	      1.44207430	      2.59257340	      1.21368528	      1.28156233	      1.47257638	      0.89395733	      1.64657994	      0.77270194	      0.81659018	      1.24692307	      1.27770590	      1.07367127	      1.21116244	      1.28586260	      1.26431439	      1.49627736	      1.47933004	      1.03136422	      1.11453882	      1.52618704	      0.74605401	      0.74239112
     24.00000000	      0.09600000	      1.04527162	      1.40171092	      2.06080139	      1.57561038	      0.92425637	      1.05662450	      1.99747334	      1.23676265	      1.67937237	      1.47386122	      1.19941061	      1.30986939	      1.47946556	      1.34032812	      2.34792940	      1.44230220	      2.59514324	      1.21343794	      1.28150035	      1.47227474	      0.89282435	      1.64589430	      0.77217807	      0.81735424	      1.24720769	      1.27841728	      1.07246061	      1.21475438	      1.28599662	      1.26463166	      1.49395477	      1.47818633	      1.03440102	      1.11747017	      1.53038310	      0.74611138	      0.74226976
     25.00000000	      0.10000000	      1.04584386	      1.40353578	      2.05832875	      1.57895278	      0.92546160	      1.05929471	      1.99800853	      1.23658880	      1.67970722	      1.47367424	      1.19921764	      1.30994342	      1.47917872	      1.33984138	      2.34960093	      1.44253946	      2.59767854	      1.21319962	      1.28143258	      1.47195329	      0.89164634	      1.64521674	      0.77163605	      0.81819440	      1.24751981	      1.27917001	      1.07119778	      1.21849716	      1.28614862	      1.26497384	      1.49157503	      1.47702212	      1.03753675	      1.12050013	      1.53476373	      0.74613757	      0.74213106
     26.00000000	      0.10400000	      1.04643631	      1.40541709	      2.05572053	      1.58241202	      0.92674977	      1.06211154	      1.99856296	      1.23644297	      1.68005152	      1.47344658	      1.19901925	      1.31001587	      1.47895175	      1.33942655	      2.35119518	      1.44278331	      2.60011260	      1.21298343	      1.28136390	      1.47161254	      0.89043286	      1.64455067	      0.77108172	      0.81911772	      1.24785826	      1.27995841	      1.06988934	      1.22235248	      1.28631894	      1.26533853	      1.48917269	      1.47585441	      1.04074345	      1.12360254	      1.53929174	      0.74612379	      0.74197479
     27.00000000	      0.10800000	      1.04704493	      1.40733498	      2.05299109	      1.58595312	      0.92812012	      1.06505756	      1.99912937	      1.23633125	      1.68040087	      1.47316546	      1.19881524	      1.31008527	      1.47880207	      1.33910813	      2.35267037	      1.44303059	      2.60237124	      1.21280397	      1.28130024	      1.47125306	      0.88919455	      1.64389834	      0.77052163	      0.82013180	      1.24822133	      1.28077578	      1.06854263	      1.22627650	      1.28650728	      1.26572244	      1.48678509	      1.47470118	      1.04399035	      1.12674837	      1.54392384	      0.74606044	      0.74180089
     28.00000000	      0.11200000	      1.04766503	      1.40926712	      2.05015678	      1.58953679	      0.92957152	      1.06811171	      1.99969958	      1.23625987	      1.68074991	      1.47281629	      1.19860529	      1.31014984	      1.47874845	      1.33891269	      2.35398196	      1.44327779	      2.60437325	      1.21267780	      1.28124882	      1.47087545	      0.88794300	      1.64326067	      0.76996289	      0.82124477	      1.24860679	      1.28161452	      1.06716577	      1.23022006	      1.28671266	      1.26612124	      1.48445173	      1.47358106	      1.04724410	      1.12990604	      1.54861074	      0.74593716	      0.74160943
     29.00000000	      0.11600000	      1.04829129	      1.41118887	      2.04723583	      1.59311874	      0.93110219	      1.07124942	      2.00026454	      1.23623527	      1.68109329	      1.47238267	      1.19838892	      1.31020744	      1.47881096	      1.33886873	      2.35508308	      1.44352112	      2.60603113	      1.21262332	      1.28121792	      1.47048036	      0.88669060	      1.64263701	      0.76941312	      0.82246528	      1.24901183	      1.28246616	      1.06576755	      1.23412913	      1.28693329	      1.26652955	      1.48221352	      1.47251291	      1.05046914	      1.13304173	      1.55329739	      0.74574288	      0.74140067
     30.00000000	      0.12000000	      1.04891770	      1.41307343	      2.04424801	      1.59665009	      0.93270981	      1.07444286	      2.00081450	      1.23626403	      1.68142518	      1.47184638	      1.19816548	      1.31025550	      1.47901093	      1.33900661	      2.35592518	      1.44375645	      2.60725192	      1.21266083	      1.28121724	      1.47006838	      0.88545034	      1.64202503	      0.76888034	      0.82380249	      1.24943312	      1.28332144	      1.06435730	      1.23794519	      1.28716647	      1.26694089	      1.48011209	      1.47151542	      1.05362816	      1.13611973	      1.55792324	      0.74546593	      0.74117495
     31.00000000	      0.12400000	      1.04953763	      1.41489209	      2.04121436	      1.60007764	      0.93439158	      1.07766126	      2.00133911	      1.23635302	      1.68173946	      1.47118737	      1.19793410	      1.31029100	      1.47937094	      1.33935842	      2.35645869	      1.44397979	      2.60793818	      1.21281243	      1.28125791	      1.46964007	      0.88423561	      1.64142046	      0.76837287	      0.82526606	      1.24986678	      1.28417043	      1.06294485	      1.24160584	      1.28740851	      1.26734758	      1.47818892	      1.47060663	      1.05668246	      1.13910281	      1.56242260	      0.74509407	      0.74093278
     32.00000000	      0.12800000	      1.05014379	      1.41661441	      2.03815681	      1.60334417	      0.93614428	      1.08087148	      2.00182755	      1.23650937	      1.68202983	      1.47038384	      1.19769366	      1.31031042	      1.47991486	      1.33995788	      2.35663371	      1.44418661	      2.60798918	      1.21310192	      1.28135270	      1.46919590	      0.88306003	      1.64081697	      0.76789930	      0.82686607	      1.25030840	      1.28500255	      1.06154037	      1.24504532	      1.28765458	      1.26774074	      1.47648460	      1.46980348	      1.05959246	      1.14195269	      1.56672502	      0.74461464	      0.74067472
     33.00000000	      0.13200000	      1.05072826	      1.41820856	      2.03509786	      1.60638886	      0.93796439	      1.08403862	      2.00226873	      1.23674068	      1.68228996	      1.46941227	      1.19744273	      1.31030967	      1.48066785	      1.34084023	      2.35640083	      1.44437258	      2.60730227	      1.21355520	      1.28151611	      1.46873621	      0.88193718	      1.64020599	      0.76746835	      0.82861296	      1.25075301	      1.28580671	      1.06015426	      1.24819522	      1.28789866	      1.26811022	      1.47503793	      1.46912128	      1.06231820	      1.14463045	      1.57075578	      0.74401463	      0.74040144
     34.00000000	      0.13600000	      1.05128254	      1.41964151	      2.03206010	      1.60914770	      0.93984810	      1.08712684	      2.00265145	      1.23705511	      1.68251354	      1.46824752	      1.19717951	      1.31028403	      1.48165642	      1.34204211	      2.35571199	      1.44453337	      2.60577441	      1.21419950	      1.28176456	      1.46826118	      0.88088039	      1.63957655	      0.76708884	      0.83051742	      1.25119512	      1.28657137	      1.05879700	      1.25098515	      1.28813344	      1.26844458	      1.47388516	      1.46857332	      1.06481992	      1.14709711	      1.57443649	      0.74328090	      0.74011365
     35.00000000	      0.14000000	      1.05179760	      1.42087943	      2.02906583	      1.61155403	      0.94179148	      1.09010031	      2.00296461	      1.23746161	      1.68269445	      1.46686299	      1.19690175	      1.31022809	      1.48290846	      1.34360144	      2.35452147	      1.44466475	      2.60330394	      1.21506207	      1.28211648	      1.46777080	      0.87990252	      1.63891509	      0.76676961	      0.83259024	      1.25162864	      1.28728459	      1.05747897	      1.25334360	      1.28835026	      1.26873111	      1.47305916	      1.46817034	      1.06705865	      1.14931417	      1.57768571	      0.74240026	      0.73981206
     36.00000000	      0.14400000	      1.05226399	      1.42188799	      2.02613660	      1.61353908	      0.94379049	      1.09292438	      2.00319736	      1.23797009	      1.68282682	      1.46523077	      1.19660666	      1.31013569	      1.48445340	      1.34555731	      2.35278670	      1.44476271	      2.59979233	      1.21617665	      1.28259299	      1.46726484	      0.87901574	      1.63820540	      0.76651954	      0.83484217	      1.25204691	      1.28793408	      1.05621026	      1.25519865	      1.28853906	      1.26895578	      1.47258888	      1.46792020	      1.06899681	      1.15124417	      1.58041969	      0.74135969	      0.73949737
     37.00000000	      0.14800000	      1.05267191	      1.42263262	      2.02329289	      1.61503258	      0.94584108	      1.09556676	      2.00333926	      1.23859172	      1.68290515	      1.46332184	      1.19629084	      1.30999986	      1.48632219	      1.34794986	      2.35046924	      1.44482346	      2.59514631	      1.21757323	      1.28321718	      1.46674280	      0.87823139	      1.63742852	      0.76634748	      0.83728373	      1.25244264	      1.28850725	      1.05500055	      1.25647878	      1.28868840	      1.26910338	      1.47249881	      1.46782763	      1.07059874	      1.15285124	      1.58255311	      0.74014652	      0.73917025
     38.00000000	      0.15200000	      1.05301135	      1.42307892	      2.02055372	      1.61596339	      0.94793922	      1.09799884	      2.00338039	      1.23933915	      1.68292433	      1.46110630	      1.19595012	      1.30981278	      1.48854749	      1.35082015	      2.34753550	      1.44484351	      2.58927863	      1.21928450	      1.28401501	      1.46620395	      0.87755983	      1.63656276	      0.76626233	      0.83992499	      1.25280787	      1.28899119	      1.05385888	      1.25711361	      1.28878548	      1.26915755	      1.47280875	      1.46789408	      1.07183126	      1.15410161	      1.58399989	      0.73874862	      0.73883127
     39.00000000	      0.15600000	      1.05327225	      1.42319289	      2.01793645	      1.61626014	      0.95008090	      1.10019701	      2.00331143	      1.24022680	      1.68287972	      1.45855369	      1.19557951	      1.30956565	      1.49116367	      1.35421000	      2.34395758	      1.44481970	      2.58211160	      1.22134421	      1.28501517	      1.46564724	      0.87701038	      1.63558378	      0.76627306	      0.84277533	      1.25313396	      1.28937265	      1.05279349	      1.25703468	      1.28881626	      1.26910092	      1.47353360	      1.46811762	      1.07266415	      1.15496411	      1.58467409	      0.73715465	      0.73848092
     40.00000000	      0.16000000	      1.05344464	      1.42294133	      2.01545642	      1.61585204	      0.95226212	      1.10214393	      2.00312314	      1.24127108	      1.68276705	      1.45563327	      1.19517304	      1.30924874	      1.49420686	      1.35816183	      2.33971404	      1.44474922	      2.57357796	      1.22378661	      1.28624898	      1.46507138	      0.87659125	      1.63446474	      0.76638873	      0.84584319	      1.25341151	      1.28963805	      1.05181165	      1.25617623	      1.28876556	      1.26891526	      1.47468333	      1.46849297	      1.07307069	      1.15541072	      1.58449076	      0.73535420	      0.73811954
     41.00000000	      0.16400000	      1.05351888	      1.42229217	      2.01312674	      1.61466956	      0.95447879	      1.10382959	      2.00280890	      1.24249070	      1.68258282	      1.45231439	      1.19472374	      1.30885126	      1.49771491	      1.36271803	      2.33479049	      1.44462948	      2.56362317	      1.22664563	      1.28775096	      1.46447476	      0.87630949	      1.63317639	      0.76661862	      0.84913582	      1.25363033	      1.28977342	      1.05091948	      1.25447605	      1.28861722	      1.26858169	      1.47626291	      1.46901157	      1.07302815	      1.15541708	      1.58336702	      0.73333816	      0.73774732
     42.00000000	      0.16800000	      1.05348581	      1.42121479	      2.01095804	      1.61264529	      0.95672661	      1.10525214	      2.00236112	      1.24390676	      1.68232381	      1.44856692	      1.19422347	      1.30836133	      1.50172727	      1.36792186	      2.32918034	      1.44445868	      2.55220702	      1.22995526	      1.28955744	      1.46385554	      0.87617100	      1.63168739	      0.76697222	      0.85265897	      1.25377946	      1.28976444	      1.05012175	      1.25187631	      1.28835422	      1.26808087	      1.47827243	      1.46966168	      1.07251834	      1.15496301	      1.58122302	      0.73109884	      0.73736424
     43.00000000	      0.17200000	      1.05333700	      1.41968045	      2.00895823	      1.60971481	      0.95900087	      1.10641833	      2.00177374	      1.24554287	      1.68198740	      1.44436161	      1.19366298	      1.30776600	      1.50628470	      1.37381514	      2.32288544	      1.44423501	      2.53930713	      1.23374831	      1.29170773	      1.46321160	      0.87618057	      1.62996458	      0.76745935	      0.85641662	      1.25384711	      1.28959640	      1.04942176	      1.24832452	      1.28795896	      1.26739325	      1.48070707	      1.47042852	      1.07152812	      1.15403310	      1.57798308	      0.72863034	      0.73697011
     44.00000000	      0.17600000	      1.05306496	      1.41766269	      2.00713226	      1.60581750	      0.96129628	      1.10734346	      2.00104117	      1.24742514	      1.68157155	      1.43967063	      1.19303184	      1.30705124	      1.51142874	      1.38043882	      2.31591676	      1.44395726	      2.52491879	      1.23805575	      1.29424240	      1.46254061	      0.87634181	      1.62797327	      0.76809015	      0.86041068	      1.25382073	      1.28925423	      1.04882117	      1.24377442	      1.28741342	      1.26649934	      1.48355720	      1.47129445	      1.07004992	      1.15261719	      1.57357683	      0.72592875	      0.73656450
     45.00000000	      0.18000000	      1.05266334	      1.41513766	      2.00548191	      1.60089752	      0.96360671	      1.10805074	      2.00016053	      1.24958197	      1.68107477	      1.43446807	      1.19231849	      1.30620192	      1.51720153	      1.38783162	      2.30829422	      1.44362461	      2.50905824	      1.24290612	      1.29720306	      1.46184007	      0.87665724	      1.62567779	      0.76887514	      0.86464074	      1.25368702	      1.28872259	      1.04831987	      1.23818699	      1.28669941	      1.26538000	      1.48680844	      1.47223915	      1.06808224	      1.15071091	      1.56794033	      0.72299245	      0.73614677
     46.00000000	      0.18400000	      1.05212718	      1.41208463	      2.00400557	      1.59490468	      0.96592491	      1.10857007	      1.99912810	      1.25204372	      1.68049620	      1.42873043	      1.19151039	      1.30520200	      1.52364434	      1.39603010	      2.30004779	      1.44323671	      2.49176404	      1.24832447	      1.30063152	      1.46110707	      0.87712826	      1.62304186	      0.76982513	      0.86910373	      1.25343206	      1.28798598	      1.04791596	      1.23153141	      1.28579885	      1.26401672	      1.49044165	      1.47323988	      1.06563011	      1.14831610	      1.56101730	      0.71982239	      0.73571603
     47.00000000	      0.18800000	      1.05145304	      1.40848635	      2.00269805	      1.58779539	      0.96824230	      1.10893618	      1.99794327	      1.25484214	      1.67983557	      1.42243728	      1.19059413	      1.30403456	      1.53079686	      1.40506571	      2.29121784	      1.44279362	      2.47309855	      1.25433118	      1.30456809	      1.46033872	      0.87775520	      1.62002928	      0.77095119	      0.87379366	      1.25304142	      1.28702884	      1.04760566	      1.22378607	      1.28469402	      1.26239201	      1.49443296	      1.47427167	      1.06270539	      1.14544121	      1.55276024	      0.71642234	      0.73527117
     48.00000000	      0.19200000	      1.05063921	      1.40432953	      2.00155039	      1.57953332	      0.97054860	      1.10918628	      1.99660568	      1.25800963	      1.67909327	      1.41557183	      1.18955573	      1.30268209	      1.53869584	      1.41496535	      2.28185428	      1.44229618	      2.45314907	      1.26094138	      1.30905087	      1.45953230	      0.87853726	      1.61660457	      0.77226449	      0.87870140	      1.25250037	      1.28583582	      1.04738340	      1.21493951	      1.28336788	      1.26048968	      1.49875383	      1.47530763	      1.05932710	      1.14210160	      1.54313162	      0.71279912	      0.73481090
     49.00000000	      0.19600000	      1.04968584	      1.39960519	      2.00054975	      1.57009120	      0.97283205	      1.10935722	      1.99511642	      1.26157819	      1.67827048	      1.40812158	      1.18838096	      1.30112673	      1.54737351	      1.42574832	      2.27201706	      1.44174548	      2.43202853	      1.26816310	      1.31411345	      1.45868490	      0.87947252	      1.61273368	      0.77377614	      0.88381440	      1.25179410	      1.28439202	      1.04724184	      1.20499134	      1.28180437	      1.25829521	      1.50337103	      1.47631920	      1.05552157	      1.13831966	      1.53210497	      0.70896285	      0.73433370
     50.00000000	      0.20000000	      1.04859502	      1.39430915	      1.99967927	      1.55945038	      0.97507868	      1.10948260	      1.99347935	      1.26557829	      1.67736896	      1.40007899	      1.18705569	      1.29935062	      1.55685579	      1.43742543	      2.26177593	      1.44114317	      2.40987563	      1.27599711	      1.31978361	      1.45779364	      0.88055792	      1.60838487	      0.77549684	      0.88911651	      1.25090805	      1.28268333	      1.04717214	      1.19395310	      1.27998872	      1.25579614	      1.50824671	      1.47727654	      1.05132240	      1.13412488	      1.51966596	      0.70492714	      0.73383795
     51.00000000	      0.20400000	      1.04737085	      1.38844238	      1.99891805	      1.54760256	      0.97727266	      1.10958985	      1.99169871	      1.27003730	      1.67639136	      1.39144219	      1.18556644	      1.29733643	      1.56716078	      1.44999792	      2.25120945	      1.44049175	      2.38685436	      1.28443514	      1.32608135	      1.45685575	      0.88178921	      1.60352967	      0.77743665	      0.89458785	      1.24982826	      1.28069684	      1.04716407	      1.18184905	      1.27790783	      1.25298244	      1.51333847	      1.47814885	      1.04677032	      1.12955368	      1.50581344	      0.70070921	      0.73332191
     52.00000000	      0.20800000	      1.04601944	      1.38201147	      1.99824110	      1.53455025	      0.97939614	      1.10969770	      1.98978184	      1.27497845	      1.67534105	      1.38221568	      1.18390089	      1.29506783	      1.57829629	      1.46345448	      2.24040405	      1.43979408	      2.36315294	      1.29345922	      1.33301711	      1.45586860	      0.88316093	      1.59814387	      0.77960450	      0.90020474	      1.24854177	      1.27842130	      1.04720640	      1.16871689	      1.27555066	      1.24984690	      1.51859956	      1.47890485	      1.04191280	      1.12464912	      1.49056043	      0.69633000	      0.73278381
     53.00000000	      0.21200000	      1.04454888	      1.37502894	      1.99761941	      1.52030848	      0.98142973	      1.10981416	      1.98773689	      1.28041855	      1.67422252	      1.37241106	      1.18204847	      1.29253020	      1.59025828	      1.47777127	      2.22945406	      1.43905369	      2.33898145	      1.30304108	      1.34059025	      1.45482978	      0.88466637	      1.59220862	      0.78200774	      0.90593968	      1.24703715	      1.27584767	      1.04728726	      1.15460831	      1.27290857	      1.24638555	      1.52397913	      1.47951325	      1.03680353	      1.11946033	      1.47393498	      0.69181418	      0.73222191
     54.00000000	      0.21600000	      1.04296915	      1.36751363	      1.99702006	      1.50490431	      0.98335222	      1.10993519	      1.98557517	      1.28636683	      1.67304093	      1.36204770	      1.18000100	      1.28971134	      1.60302891	      1.49290931	      2.21845840	      1.43827497	      2.31456909	      1.31314176	      1.34878787	      1.45373716	      0.88629755	      1.58571160	      0.78465168	      0.91176150	      1.24530496	      1.27296966	      1.04739450	      1.13958936	      1.26997577	      1.24259803	      1.52942260	      1.47994330	      1.03150151	      1.11404182	      1.45598096	      0.68719008	      0.73163461
     55.00000000	      0.22000000	      1.04129189	      1.35949090	      1.99640643	      1.48837795	      0.98514112	      1.11004421	      1.98330915	      1.29282343	      1.67180282	      1.35115342	      1.17775336	      1.28660224	      1.61657564	      1.50881468	      2.20752003	      1.43746282	      2.29015979	      1.32371091	      1.35758313	      1.45258894	      0.88804528	      1.57864814	      0.78753902	      0.91763551	      1.24333832	      1.26978433	      1.04751625	      1.12374056	      1.26674968	      1.23848796	      1.53487217	      1.48016541	      1.02607011	      1.10845247	      1.43675857	      0.68248957	      0.73102049
     56.00000000	      0.22400000	      1.03953028	      1.35099284	      1.99573843	      1.47078412	      0.98677336	      1.11011231	      1.98095442	      1.29977792	      1.67051556	      1.33976506	      1.17530411	      1.28319789	      1.63084924	      1.52541708	      2.19674386	      1.43662286	      2.26600887	      1.33468748	      1.36693522	      1.45138371	      0.88989922	      1.57102225	      0.79066935	      0.92352382	      1.24113342	      1.26629265	      1.04764142	      1.10715671	      1.26323130	      1.23406328	      1.54026758	      1.48015180	      1.02057571	      1.10275442	      1.41634466	      0.67774776	      0.73037847
     57.00000000	      0.22800000	      1.03769867	      1.34205826	      1.99497290	      1.45219093	      0.98822519	      1.11009928	      1.97852802	      1.30720842	      1.66918777	      1.32792895	      1.17265610	      1.27949813	      1.64578338	      1.54263008	      2.18623410	      1.43576163	      2.24237508	      1.34599965	      1.37678873	      1.45012050	      0.89184796	      1.56284759	      0.79403871	      0.92938578	      1.23869005	      1.26250007	      1.04776020	      1.08994636	      1.25942555	      1.22933648	      1.54554686	      1.47987714	      1.01508633	      1.09701169	      1.39483277	      0.67300265	      0.72970785
     58.00000000	      0.23200000	      1.03581228	      1.33273266	      1.99406401	      1.43268067	      0.98947301	      1.10995523	      1.97605005	      1.31508092	      1.66782932	      1.31570125	      1.16981701	      1.27550843	      1.66129474	      1.56035184	      2.17609305	      1.43488624	      2.21951583	      1.35756572	      1.38707463	      1.44879884	      0.89387919	      1.55414827	      0.79763911	      0.93517842	      1.23601205	      1.25841698	      1.04786463	      1.07223091	      1.25534154	      1.22432481	      1.55064735	      1.47931928	      1.00966996	      1.09128873	      1.37233280	      0.66829464	      0.72900847
     59.00000000	      0.23600000	      1.03388685	      1.32306800	      1.99296376	      1.41235042	      0.99049421	      1.10962279	      1.97354225	      1.32334904	      1.66645141	      1.30314812	      1.16679973	      1.27124052	      1.67728375	      1.57846527	      2.16641622	      1.43400451	      2.19767956	      1.36929527	      1.39771029	      1.44741878	      0.89597990	      1.54495945	      0.80145826	      0.94085715	      1.23310772	      1.25405912	      1.04794908	      1.05414328	      1.25099278	      1.21905040	      1.55550679	      1.47845992	      1.00439287	      1.08564884	      1.34897043	      0.66366591	      0.72828078
     60.00000000	      0.24000000	      1.03193823	      1.31312236	      1.99162260	      1.39131005	      0.99126713	      1.10903953	      1.97102915	      1.33195439	      1.66506637	      1.29034567	      1.16362273	      1.26671307	      1.69363474	      1.59684037	      2.15729356	      1.43312533	      2.17709994	      1.38109063	      1.40860119	      1.44598098	      0.89813662	      1.53532770	      0.80547935	      0.94637636	      1.22999014	      1.24944790	      1.04801069	      1.03582624	      1.24639734	      1.21354022	      1.56006449	      1.47728519	      0.99931783	      1.08015254	      1.32488614	      0.65915972	      0.72752590
     61.00000000	      0.24400000	      1.02998192	      1.30295939	      1.98999002	      1.36968341	      0.99177242	      1.10814069	      1.96853685	      1.34082706	      1.66368835	      1.27737965	      1.16031012	      1.26195200	      1.71021843	      1.61533531	      2.14880405	      1.43225804	      2.15798709	      1.39284800	      1.41964283	      1.44448666	      0.90033561	      1.52531112	      0.80968095	      0.95169025	      1.22667731	      1.24461051	      1.04804971	      1.01743025	      1.24157787	      1.20782606	      1.56426259	      1.47578631	      0.99450242	      1.07485601	      1.30023386	      0.65481947	      0.72674573
     62.00000000	      0.24800000	      1.02803277	      1.29264769	      1.98801522	      1.34760557	      0.99199292	      1.10686189	      1.96609429	      1.34988734	      1.66233237	      1.26434494	      1.15689162	      1.25699073	      1.72689359	      1.63379982	      2.14101522	      1.43141254	      2.14052231	      1.40445954	      1.43072200	      1.44293771	      0.90256317	      1.51497910	      0.81403709	      0.95675356	      1.22319228	      1.23957993	      1.04806976	      0.99911099	      1.23656159	      1.20194427	      1.56804729	      1.47396000	      0.98999731	      1.06980956	      1.27517929	      0.65068775	      0.72594299
     63.00000000	      0.25200000	      1.02610448	      1.28225998	      1.98564783	      1.32522341	      0.99191490	      1.10514168	      1.96373114	      1.35904662	      1.66101486	      1.25134465	      1.15340226	      1.25187012	      1.74351014	      1.65207645	      2.13398110	      1.43059978	      2.12485361	      1.41581534	      1.44171974	      1.44133662	      0.90480592	      1.50441179	      0.81851748	      0.96152239	      1.21956298	      1.23439472	      1.04807796	      0.98102644	      1.23138006	      1.19593545	      1.57137004	      1.47180888	      0.98584485	      1.06505627	      1.24989780	      0.64680510	      0.72512126
     64.00000000	      0.25600000	      1.02420931	      1.27187219	      1.98283860	      1.30269245	      0.99152790	      1.10292397	      1.96147956	      1.36820988	      1.65975349	      1.23848895	      1.14988196	      1.24663815	      1.75991176	      1.67000516	      2.12774108	      1.42983094	      2.11108969	      1.42680519	      1.45251353	      1.43968653	      0.90705096	      1.49369927	      0.82308791	      0.96595497	      1.21582196	      1.22909863	      1.04808486	      0.96333382	      1.22606897	      1.18984403	      1.57418866	      1.46934171	      0.98207776	      1.06063083	      1.22457206	      0.64320860	      0.72428495
     65.00000000	      0.26000000	      1.02235779	      1.26156231	      1.97954010	      1.28017570	      0.99082543	      1.10016004	      1.95937239	      1.37727763	      1.65856666	      1.22589364	      1.14637474	      1.24134930	      1.77593978	      1.68742498	      2.12231914	      1.42911770	      2.09929873	      1.43732070	      1.46297920	      1.43799118	      0.90928617	      1.48294028	      0.82771072	      0.97001235	      1.21200600	      1.22374006	      1.04810430	      0.94618621	      1.22066770	      1.18371764	      1.57646825	      1.46657340	      0.97871827	      1.05655868	      1.19938928	      0.63993029	      0.72343932
     66.00000000	      0.26400000	      1.02055846	      1.25140932	      1.97570746	      1.25784212	      0.98980539	      1.09681023	      1.95744341	      1.38614834	      1.65747395	      1.21367832	      1.14292791	      1.23606363	      1.79143571	      1.70417776	      2.11772382	      1.42847208	      2.08950747	      1.44725670	      1.47299424	      1.43625490	      0.91150034	      1.47224071	      0.83234553	      0.97365906	      1.20815541	      1.21837118	      1.04815307	      0.92972919	      1.21521878	      1.17760648	      1.57818192	      1.46352487	      0.97577751	      1.05285542	      1.17453831	      0.63699531	      0.72259040
     67.00000000	      0.26800000	      1.01881777	      1.24149186	      1.97129902	      1.23586269	      0.98846959	      1.09284510	      1.95572666	      1.39472085	      1.65649518	      1.20196433	      1.13959094	      1.23084559	      1.80624466	      1.72011088	      2.11394809	      1.42790625	      2.08170213	      1.45651362	      1.48243924	      1.43448255	      0.91368326	      1.46171171	      0.83694994	      0.97686365	      1.20431334	      1.21304708	      1.04825043	      0.91409762	      1.20976726	      1.17156251	      1.57931129	      1.46022271	      0.97325538	      1.04952666	      1.15020647	      0.63442004	      0.72174488
     68.00000000	      0.27200000	      1.01713996	      1.23188701	      1.96627699	      1.21440948	      0.98682437	      1.08824614	      1.95425593	      1.40289656	      1.65565043	      1.19087251	      1.13641427	      1.22576255	      1.82021904	      1.73508017	      2.11097221	      1.42743229	      2.07583265	      1.46499855	      1.49120073	      1.43267944	      0.91582584	      1.45146754	      0.84148043	      0.97959909	      1.20052478	      1.20782458	      1.04841746	      0.89941259	      1.20435991	      1.16563852	      1.57984657	      1.45669859	      0.97114085	      1.04656817	      1.12657639	      0.63221036	      0.72091005
     69.00000000	      0.27600000	      1.01552717	      1.22266901	      1.96060809	      1.19365119	      0.98487972	      1.08300610	      1.95306417	      1.41058210	      1.65495953	      1.18052070	      1.13344800	      1.22088315	      1.83322069	      1.74895212	      2.10876235	      1.42706190	      2.07181594	      1.47262692	      1.49917257	      1.43085126	      0.91792006	      1.44162326	      0.84589325	      0.98184309	      1.19683561	      1.20276104	      1.04867640	      0.88577901	      1.19904438	      1.15988721	      1.57978648	      1.45298848	      0.96941271	      1.04396650	      1.10382287	      0.63036066	      0.72009359
     70.00000000	      0.28000000	      1.01397954	      1.21390807	      1.95426411	      1.17375208	      0.98264961	      1.07712877	      1.95218259	      1.41769068	      1.65444159	      1.17102122	      1.13074055	      1.21627542	      1.84512425	      1.76160608	      2.10727550	      1.42680652	      2.06954298	      1.47932320	      1.50625802	      1.42900397	      0.91995892	      1.43229222	      0.85014533	      0.98357830	      1.19329148	      1.19791312	      1.04904973	      0.87328374	      1.19386831	      1.15436021	      1.57913775	      1.44913170	      0.96804071	      1.04169990	      1.08210998	      0.62885381	      0.71930342
     71.00000000	      0.28400000	      1.01249543	      1.20566929	      1.94722246	      1.15486771	      0.98015097	      1.07062855	      1.95164089	      1.42414427	      1.65411451	      1.16247838	      1.12833728	      1.21200497	      1.85581809	      1.77293595	      2.10646004	      1.42667658	      2.06888558	      1.48502213	      1.51237100	      1.42714366	      0.92193629	      1.42358365	      0.85419517	      0.98479233	      1.18993671	      1.19333543	      1.04955939	      0.86199452	      1.18887833	      1.14910708	      1.57791446	      1.44516987	      0.96698702	      1.03973958	      1.06158844	      0.62766266	      0.71854753
     72.00000000	      0.28800000	      1.01107173	      1.19801168	      1.93946660	      1.13714294	      0.97740339	      1.06352963	      1.95146475	      1.42987490	      1.65399467	      1.15498599	      1.12627924	      1.20813301	      1.86520670	      1.78285128	      2.10625886	      1.42668129	      2.06970415	      1.48966900	      1.51743701	      1.42527647	      0.92384677	      1.41560014	      0.85800369	      0.98547779	      1.18681317	      1.18907930	      1.05022582	      0.85195967	      1.18411916	      1.14417432	      1.57613702	      1.44114570	      0.96620802	      1.03805123	      1.04239336	      0.62675288	      0.71783377
     73.00000000	      0.29200000	      1.00970420	      1.19098730	      1.93098650	      1.12071013	      0.97442879	      1.05586491	      1.95167679	      1.43482584	      1.65409593	      1.14862515	      1.12460198	      1.20471461	      1.87321164	      1.79127886	      2.10661183	      1.42682865	      2.07185516	      1.49322012	      1.52139416	      1.42340836	      0.92568551	      1.40843537	      0.86153504	      0.98563215	      1.18395926	      1.18519158	      1.05106717	      0.84320866	      1.17963265	      1.13960453	      1.57383110	      1.43710178	      0.96565622	      1.03659667	      1.02464242	      0.62608683	      0.71716968
     74.00000000	      0.29600000	      1.00838786	      1.18464063	      1.92177898	      1.10568566	      0.97125032	      1.04767488	      1.95229501	      1.43895234	      1.65442946	      1.14346225	      1.12333451	      1.20179698	      1.87977238	      1.79816244	      2.10745817	      1.42712492	      2.07519817	      1.49564328	      1.52419371	      1.42154504	      0.92744798	      1.40217204	      0.86475724	      0.98525754	      1.18140896	      1.18171357	      1.05209847	      0.83575343	      1.17545692	      1.13543553	      1.57102635	      1.43307936	      0.96528230	      1.03533567	      1.00843456	      0.62562754	      0.71656232
     75.00000000	      0.30000000	      1.00711740	      1.17900813	      1.91184803	      1.09216900	      0.96789210	      1.03900648	      1.95333238	      1.44222222	      1.65500336	      1.13954736	      1.12249858	      1.19941811	      1.88484656	      1.80346293	      2.10873836	      1.42757433	      2.07960218	      1.49691720	      1.52580035	      1.41969175	      0.92912982	      1.39688004	      0.86764273	      0.98436063	      1.17919101	      1.17868017	      1.05333097	      0.82959031	      1.17162562	      1.13169970	      1.56775519	      1.42911720	      0.96503712	      1.03422768	      0.99384928	      0.62534239	      0.71601809
     76.00000000	      0.30400000	      1.00588755	      1.17411792	      1.90120507	      1.08024091	      0.96437857	      1.02991195	      1.95479616	      1.44461600	      1.65582183	      1.13691305	      1.12210801	      1.19760569	      1.88841015	      1.80715964	      2.11039666	      1.42817919	      2.08495080	      1.49703182	      1.52619234	      1.41785314	      0.93072662	      1.39261516	      0.87016884	      0.98295232	      1.17732836	      1.17611916	      1.05477160	      0.82470235	      1.16816729	      1.12842344	      1.56405166	      1.42525066	      0.96487357	      1.03323353	      0.98094638	      0.62520576	      0.71554265
     77.00000000	      0.30800000	      1.00469348	      1.16998969	      1.88983881	      1.06996332	      0.96073437	      1.02044783	      1.95668727	      1.44612700	      1.65688523	      1.13557363	      1.12216847	      1.19637628	      1.89045717	      1.80924817	      2.11238157	      1.42893916	      2.09114510	      1.49598765	      1.52536153	      1.41603314	      0.93223382	      1.38941804	      0.87231805	      0.98104761	      1.17583768	      1.17405074	      1.05642260	      0.82106185	      1.16510489	      1.12562681	      1.55995038	      1.42151083	      0.96474819	      1.03231687	      0.96976622	      0.62520064	      0.71514081
     78.00000000	      0.31200000	      1.00353113	      1.16663471	      1.87772470	      1.06137746	      0.95698351	      1.01067411	      1.95900076	      1.44676087	      1.65818942	      1.13552489	      1.12267731	      1.19573500	      1.89099934	      1.80974158	      2.11464616	      1.42985147	      2.09810558	      1.49379603	      1.52331286	      1.41423478	      0.93364660	      1.38731362	      0.87407818	      0.97866538	      1.17472914	      1.17248728	      1.05828131	      0.81863287	      1.16245548	      1.12332327	      1.55548575	      1.41792400	      0.96462256	      1.03144544	      0.96033025	      0.62531920	      0.71481655
     79.00000000	      0.31600000	      1.00239739	      1.16405598	      1.86488086	      1.05450452	      0.95314943	      1.00065339	      1.96172465	      1.44653554	      1.65973762	      1.13674431	      1.12362387	      1.19567548	      1.89006540	      1.80866919	      2.11715011	      1.43091077	      2.10577300	      1.49047845	      1.52006446	      1.41246016	      0.93495993	      1.38631087	      0.87544245	      0.97582816	      1.17400637	      1.17143326	      1.06034015	      0.81737346	      1.16023001	      1.12151960	      1.55069126	      1.41451125	      0.96446438	      1.03059208	      0.95264184	      0.62556240	      0.71457295
     80.00000000	      0.32000000	      1.00129040	      1.16224848	      1.85133284	      1.04934558	      0.94925475	      0.99045022	      1.96484002	      1.44548030	      1.66153945	      1.13919176	      1.12498983	      1.19618021	      1.88770063	      1.80607624	      2.11985850	      1.43210921	      2.11410752	      1.48606620	      1.51564710	      1.41071026	      0.93616852	      1.38640293	      0.87640943	      0.97256201	      1.17366664	      1.17088545	      1.06258685	      0.81723754	      1.15843332	      1.12021597	      1.54559910	      1.41128825	      0.96424823	      1.02973542	      0.94668730	      0.62593895	      0.71441228
     81.00000000	      0.32400000	      1.00020955	      1.16119941	      1.83711339	      1.04588203	      0.94532115	      0.98013044	      1.96832236	      1.44363531	      1.66358456	      1.14281055	      1.12674993	      1.19722124	      1.88396598	      1.80202323	      2.12274124	      1.43343665	      2.12308588	      1.48060027	      1.51010323	      1.40898495	      0.93726700	      1.38756752	      0.87698292	      0.96889630	      1.17370108	      1.17083321	      1.06500472	      0.81817629	      1.15706414	      1.11940606	      1.54023984	      1.40826522	      0.96395601	      1.02886033	      0.94243687	      0.62646368	      0.71433607
     82.00000000	      0.32800000	      0.99915558	      1.16088864	      1.82226221	      1.04407637	      0.94136929	      0.96976057	      1.97214125	      1.44105092	      1.66585893	      1.14752897	      1.12887285	      1.19876124	      1.87893715	      1.79658528	      2.12577345	      1.43488055	      2.13269889	      1.47413014	      1.50348703	      1.40728296	      0.93825004	      1.38976767	      0.87717172	      0.96486347	      1.17409523	      1.17125904	      1.06757320	      0.82013899	      1.15611538	      1.11907738	      1.53464241	      1.40544719	      0.96357703	      1.02795800	      0.93984587	      0.62715553	      0.71434521
     83.00000000	      0.33200000	      0.99813046	      1.16128910	      1.80682573	      1.04387322	      0.93741885	      0.95940725	      1.97626123	      1.43778633	      1.66834528	      1.15326215	      1.13132216	      1.20075475	      1.87270352	      1.78985121	      2.12893317	      1.43642678	      2.14294555	      1.46671434	      1.49586331	      1.40560185	      0.93911260	      1.39295278	      0.87698928	      0.96049886	      1.17482955	      1.17213920	      1.07026847	      0.82307341	      1.15557441	      1.11921163	      1.52883423	      1.40283429	      0.96310784	      1.02702579	      0.93885583	      0.62803521	      0.71444013
     84.00000000	      0.33600000	      0.99713732	      1.16236731	      1.79085661	      1.04520073	      0.93348854	      0.94913675	      1.98064266	      1.43390867	      1.67102371	      1.15991420	      1.13405747	      1.20314974	      1.86536689	      1.78192251	      2.13220120	      1.43805963	      2.15383113	      1.45841927	      1.48730628	      1.40393806	      0.93985013	      1.39705994	      0.87645339	      0.95584037	      1.17588017	      1.17344445	      1.07306419	      0.82692571	      1.15542356	      1.11978529	      1.52284157	      1.40042238	      0.96255164	      1.02606673	      0.93939563	      0.62912297	      0.71462092
     85.00000000	      0.34000000	      0.99618024	      1.16408391	      1.77441319	      1.04797210	      0.92959616	      0.93901437	      1.98524260	      1.42949134	      1.67387164	      1.16738047	      1.13703557	      1.20588931	      1.85704209	      1.77291206	      2.13555993	      1.43976357	      2.16535940	      1.44931799	      1.47789874	      1.40228705	      0.94045887	      1.40201539	      0.87558567	      0.95092815	      1.17721957	      1.17514094	      1.07593225	      0.83163998	      1.15564067	      1.12077013	      1.51669002	      1.39820372	      0.96191753	      1.02508883	      0.94138264	      0.63043650	      0.71488756
     86.00000000	      0.34400000	      0.99526403	      1.16639427	      1.75755884	      1.05208742	      0.92575868	      0.92910390	      1.99001581	      1.42461317	      1.67686556	      1.17555002	      1.14021163	      1.20891340	      1.84790057	      1.76294260	      2.13899176	      1.44155029	      2.17753011	      1.43949058	      1.46773115	      1.40064335	      0.94093610	      1.40773624	      0.87441109	      0.94580422	      1.17881745	      1.17719103	      1.07884363	      0.83715754	      1.15619975	      1.12213395	      1.51040512	      1.39616780	      0.96121951	      1.02410424	      0.94472392	      0.63198916	      0.71524010
     87.00000000	      0.34800000	      0.99439400	      1.16924917	      1.74036116	      1.05743554	      0.92199229	      0.91946700	      1.99491587	      1.41935615	      1.67998059	      1.18430798	      1.14354033	      1.21216058	      1.83809492	      1.75216105	      2.14247743	      1.44341592	      2.19033366	      1.42902202	      1.45689961	      1.39900078	      0.94128034	      1.41413219	      0.87295744	      0.94051205	      1.18064145	      1.17955426	      1.08176909	      0.84341624	      1.15707166	      1.12384126	      1.50401299	      1.39430215	      0.96047541	      1.02312820	      0.94931744	      0.63378891	      0.71567886
     88.00000000	      0.35200000	      0.99357567	      1.17259550	      1.72289114	      1.06389623	      0.91831242	      0.91016257	      1.99989529	      1.41380425	      1.68319114	      1.19353793	      1.14697691	      1.21556969	      1.82776238	      1.74074853	      2.14599665	      1.44534474	      2.20374655	      1.41800211	      1.44550462	      1.39735254	      0.94149161	      1.42110733	      0.87125475	      0.93509602	      1.18265801	      1.18218820	      1.08468000	      0.85034978	      1.15822485	      1.12585403	      1.49754089	      1.39259325	      0.95970570	      1.02217805	      0.95505339	      0.63583774	      0.71620456
     89.00000000	      0.35600000	      0.99281454	      1.17637700	      1.70522223	      1.07134223	      0.91473379	      0.90124598	      2.00490807	      1.40804145	      1.68647219	      1.20312409	      1.15047816	      1.21908142	      1.81704122	      1.72885230	      2.14952656	      1.44732086	      2.21773090	      1.40652335	      1.43364986	      1.39569149	      0.94157150	      1.42856198	      0.86933470	      0.92960095	      1.18483302	      1.18504936	      1.08754891	      0.85788720	      1.15962611	      1.12813245	      1.49101776	      1.39102730	      0.95893235	      1.02127221	      0.96181555	      0.63813174	      0.71681846
     90.00000000	      0.36000000	      0.99211581	      1.18053510	      1.68742934	      1.07964175	      0.91127047	      0.89276842	      2.00990917	      1.40214979	      1.68979904	      1.21295334	      1.15400320	      1.22263967	      1.80606903	      1.71661834	      2.15304188	      1.44932820	      2.23223119	      1.39468042	      1.42143969	      1.39401026	      0.94152329	      1.43639442	      0.86723001	      0.92407144	      1.18713258	      1.18809400	      1.09035019	      0.86595269	      1.16124126	      1.13063564	      1.48447462	      1.38959099	      0.95817772	      1.02042916	      0.96948274	      0.64066164	      0.71752249
     91.00000000	      0.36400000	      0.99148421	      1.18500972	      1.66958781	      1.08865965	      0.90793548	      0.88477607	      2.01485508	      1.39620810	      1.69314823	      1.22291698	      1.15751420	      1.22619267	      1.79498003	      1.70419036	      2.15651381	      1.45135149	      2.24717468	      1.38256843	      1.40897815	      1.39230151	      0.94135197	      1.44450266	      0.86497386	      0.91855135	      1.18952352	      1.19127889	      1.09306040	      0.87446571	      1.16303585	      1.13332241	      1.47794472	      1.38827210	      0.95746354	      1.01966661	      0.97793042	      0.64341363	      0.71831933
     92.00000000	      0.36800000	      0.99092380	      1.18974012	      1.65177240	      1.09826097	      0.90474125	      0.87730937	      2.01970584	      1.39029027	      1.69649715	      1.23291226	      1.16097686	      1.22969389	      1.78390226	      1.69170828	      2.15991155	      1.45337593	      2.26247156	      1.37028145	      1.39636704	      1.39055809	      0.94106414	      1.45278597	      0.86259933	      0.91308316	      1.19197402	      1.19456198	      1.09565871	      0.88334144	      1.16497579	      1.13615187	      1.47146363	      1.38706001	      0.95681004	      1.01900070	      0.98703228	      0.64637039	      0.71921238
     93.00000000	      0.37200000	      0.99043780	      1.19466575	      1.63405624	      1.10831202	      0.90169920	      0.87040235	      2.02444490	      1.38446347	      1.69982515	      1.24284353	      1.16436080	      1.23310267	      1.77295584	      1.67930521	      2.16320248	      1.45538727	      2.27801743	      1.35791151	      1.38370396	      1.38877321	      0.94066794	      1.46114642	      0.86013885	      0.90770741	      1.19445393	      1.19790299	      1.09812708	      0.89249162	      1.16702794	      1.13908411	      1.46506906	      1.38594608	      0.95623528	      1.01844547	      0.99666191	      0.64951216	      0.72020585
     94.00000000	      0.37600000	      0.99002855	      1.19972709	      1.61650992	      1.11868248	      0.89881967	      0.86408193	      2.02913033	      1.37881328	      1.70311327	      1.25262322	      1.16763967	      1.23638457	      1.76225081	      1.66710532	      2.16635211	      1.45737271	      2.29369434	      1.34554687	      1.37108150	      1.38694061	      0.94017285	      1.46949015	      0.85762371	      0.90246214	      1.19693519	      1.20126389	      1.10045036	      0.90182559	      1.16916060	      1.14208072	      1.45880053	      1.38492382	      0.95575459	      1.01801236	      1.00669446	      0.65281776	      0.72130467
     95.00000000	      0.38000000	      0.98969745	      1.20486637	      1.59920062	      1.12924709	      0.89611185	      0.85836740	      2.03374265	      1.37342582	      1.70634416	      1.26217244	      1.17079132	      1.23951150	      1.75188548	      1.65522192	      2.16932557	      1.45931998	      2.30941712	      1.33327126	      1.35858518	      1.38505464	      0.93958948	      1.47772849	      0.85508366	      0.89738244	      1.19939203	      1.20460930	      1.10261632	      0.91125159	      1.17134390	      1.14510525	      1.45269887	      1.38398902	      0.95538029	      1.01771004	      1.01700820	      0.65626553	      0.72251446
     96.00000000	      0.38400000	      0.98944494	      1.21002834	      1.58219135	      1.13988729	      0.89358371	      0.85326999	      2.03825486	      1.36834353	      1.70950225	      1.27142137	      1.17379760	      1.24246166	      1.74194543	      1.64375644	      2.17206189	      1.46121825	      2.32520255	      1.32116222	      1.34629303	      1.38311044	      0.93892934	      1.48577891	      0.85254649	      0.89249996	      1.20180112	      1.20790676	      1.10461560	      0.92067812	      1.17355013	      1.14812364	      1.44680564	      1.38313965	      0.95512145	      1.01754424	      1.02748604	      0.65983413	      0.72384142
     97.00000000	      0.38800000	      0.98927057	      1.21516082	      1.56554026	      1.15049156	      0.89124152	      0.84879264	      2.04264198	      1.36359850	      1.71257358	      1.28030938	      1.17664427	      1.24521918	      1.73250204	      1.63279641	      2.17457728	      1.46305775	      2.34092737	      1.30929089	      1.33427465	      1.38110389	      0.93820453	      1.49356577	      0.85003784	      0.88784267	      1.20414170	      1.21112689	      1.10644152	      0.93001546	      1.17575400	      1.15110450	      1.44116242	      1.38237574	      0.95498392	      1.01751775	      1.03801683	      0.66350323	      0.72529223
     98.00000000	      0.39200000	      0.98917300	      1.22021529	      1.54930018	      1.16095780	      0.88909030	      0.84492997	      2.04688136	      1.35921346	      1.71554619	      1.28878500	      1.17932069	      1.24777375	      1.72361309	      1.62241541	      2.17681604	      1.46482962	      2.35645463	      1.29772198	      1.32259002	      1.37903175	      0.93742752	      1.50102093	      0.84758087	      0.88343452	      1.20639552	      1.21424355	      1.10808994	      0.93917709	      1.17793278	      1.15401935	      1.43581001	      1.38169910	      0.95497042	      1.01763065	      1.04849653	      0.66725402	      0.72687391
     99.00000000	      0.39600000	      0.98915016	      1.22514731	      1.53351825	      1.17119310	      0.88713335	      0.84166845	      2.05095348	      1.35520160	      1.71840902	      1.29680565	      1.18181948	      1.25012002	      1.71532236	      1.61267251	      2.17874937	      1.46652637	      2.37164962	      1.28650787	      1.31129019	      1.37689159	      0.93661085	      1.50808413	      0.84519624	      0.87929535	      1.20854687	      1.21723383	      1.10955902	      0.94808107	      1.18006638	      1.15684279	      1.43078766	      1.38111300	      0.95508079	      1.01788043	      1.05882919	      0.67106960	      0.72859369
    100.00000000	      0.40000000	      0.98919930	      1.22991686	      1.51823576	      1.18111452	      0.88537228	      0.83898689	      2.05484101	      1.35156806	      1.72115298	      1.30433733	      1.18413620	      1.25225698	      1.70765996	      1.60361326	      2.18035081	      1.46814118	      2.38638524	      1.27569779	      1.30041667	      1.37468183	      0.93576691	      1.51470323	      0.84290193	      0.87544084	      1.21058249	      1.22007805	      1.11084894	      0.95665128	      1.18213738	      1.15955257	      1.42613219	      1.38062175	      0.95531227	      1.01826238	      1.06892768	      0.67493523	      0.73045882
    101.00000000	      0.40400000	      0.98931712	      1.23448859	      1.50348817	      1.19064965	      0.88380713	      0.83685716	      2.05852749	      1.34830996	      1.72376957	      1.31135410	      1.18626896	      1.25418730	      1.70064365	      1.59526841	      2.18159787	      1.46966848	      2.40054357	      1.26533092	      1.29000281	      1.37240167	      0.93490763	      1.52083435	      0.84071332	      0.87188252	      1.21249141	      1.22275965	      1.11196170	      0.96481854	      1.18413098	      1.16212963	      1.42187725	      1.38023029	      0.95565995	      1.01876992	      1.07871433	      0.67883848	      0.73247641
    102.00000000	      0.40800000	      0.98949993	      1.23883201	      1.48930521	      1.19973585	      0.88243598	      0.83524513	      2.06200049	      1.34541831	      1.72625199	      1.31783762	      1.18821804	      1.25591664	      1.69427917	      1.58765601	      2.18247254	      1.47110349	      2.41401842	      1.25543769	      1.28006869	      1.37005103	      0.93404435	      1.52644176	      0.83864312	      0.86862792	      1.21426491	      1.22526514	      1.11290078	      0.97252151	      1.18603490	      1.16455806	      1.41805261	      1.37994381	      0.95611712	      1.01939500	      1.08812127	      0.68276924	      0.73465326
    103.00000000	      0.41200000	      0.98974370	      1.24292155	      1.47571108	      1.20832159	      0.88125557	      0.83411193	      2.06524913	      1.34287878	      1.72859387	      1.32377653	      1.18998555	      1.25745298	      1.68856245	      1.58078274	      2.18296042	      1.47244206	      2.42671714	      1.24604109	      1.27063224	      1.36763049	      0.93318755	      1.53149778	      0.83670154	      0.86568073	      1.21589631	      1.22758392	      1.11367098	      0.97970739	      1.18783931	      1.16682504	      1.41468357	      1.37976731	      0.95667577	      1.02012853	      1.09709074	      0.68671967	      0.73699568
    104.00000000	      0.41600000	      0.99004427	      1.24673659	      1.46272481	      1.21636544	      0.88026107	      0.83341522	      2.06826408	      1.34067257	      1.73079049	      1.32916597	      1.19157511	      1.25880606	      1.68348048	      1.57464495	      2.18305201	      1.47368116	      2.43856197	      1.23715597	      1.26170064	      1.36514121	      0.93234675	      1.53598251	      0.83489632	      0.86304109	      1.21738088	      1.22970816	      1.11427808	      0.98633241	      1.18953666	      1.16892072	      1.41179053	      1.37970534	      0.95732698	      1.02096071	      1.10557515	      0.69068411	      0.73950930
    105.00000000	      0.42000000	      0.99039737	      1.25026140	      1.45036055	      1.22383604	      0.87944630	      0.83311067	      2.07104073	      1.33877826	      1.73283757	      1.33400691	      1.19299152	      1.25998678	      1.67901309	      1.56922817	      2.18274164	      1.47481867	      2.44949107	      1.22878999	      1.25327493	      1.36258484	      0.93153035	      1.53988352	      0.83323291	      0.86070587	      1.21871568	      1.23163264	      1.11472870	      0.99236214	      1.19112157	      1.17083815	      1.40938863	      1.37976166	      0.95806128	      1.02188143	      1.11353700	      0.69465886	      0.74219898
    106.00000000	      0.42400000	      0.99079881	      1.25348500	      1.43862806	      1.23071169	      0.87880390	      0.83315336	      2.07357112	      1.33717174	      1.73473228	      1.33830566	      1.19424059	      1.26100674	      1.67513388	      1.56451173	      2.18202926	      1.47585281	      2.45945908	      1.22094424	      1.24535019	      1.35996345	      0.93074561	      1.54319551	      0.83171459	      0.85866896	      1.21989943	      1.23335456	      1.11503010	      0.99777153	      1.19259066	      1.17257307	      1.40748757	      1.37993901	      0.95886904	      1.02288054	      1.12094867	      0.69864197	      0.74506861
    107.00000000	      0.42800000	      0.99124447	      1.25640100	      1.42753312	      1.23698019	      0.87832560	      0.83349917	      2.07585550	      1.33582983	      1.73647278	      1.34207332	      1.19532884	      1.26187789	      1.67181235	      1.56046812	      2.18091706	      1.47678318	      2.46843557	      1.21361439	      1.23791630	      1.35727946	      0.92999850	      1.54591985	      0.83034264	      0.85692162	      1.22093239	      1.23487338	      1.11518997	      1.00254491	      1.19394238	      1.17412377	      1.40609151	      1.38023898	      0.95974073	      1.02394815	      1.12779206	      0.70263305	      0.74812105
    108.00000000	      0.43200000	      0.99173042	      1.25900734	      1.41707800	      1.24263729	      0.87800203	      0.83410591	      2.07789343	      1.33472742	      1.73805843	      1.34532524	      1.19626338	      1.26261213	      1.66901486	      1.55706475	      2.17941221	      1.47760943	      2.47640770	      1.20678996	      1.23095850	      1.35453558	      0.92929379	      1.54806414	      0.82911654	      0.85545285	      1.22181622	      1.23619069	      1.11521635	      1.00667566	      1.19517686	      1.17549091	      1.40519910	      1.38066183	      0.96066720	      1.02507483	      1.13405820	      0.70663297	      0.75135797
    109.00000000	      0.43600000	      0.99225293	      1.26130606	      1.40726189	      1.24768758	      0.87782351	      0.83493434	      2.07968658	      1.33384052	      1.73948973	      1.34808059	      1.19705179	      1.26322116	      1.66670526	      1.55426537	      2.17752567	      1.47833308	      2.48337676	      1.20045556	      1.22445852	      1.35173474	      0.92863497	      1.54964172	      0.82803407	      0.85424966	      1.22255390	      1.23731002	      1.11511751	      1.01016591	      1.19629574	      1.17667733	      1.40480357	      1.38120645	      0.96163984	      1.02625176	      1.13974667	      0.71064363	      0.75477982
    110.00000000	      0.44000000	      0.99280852	      1.26330304	      1.39808126	      1.25214294	      0.87777977	      0.83594886	      2.08124008	      1.33314613	      1.74076857	      1.35036188	      1.19770201	      1.26371624	      1.66484657	      1.55203087	      2.17527156	      1.47895565	      2.48935897	      1.19459127	      1.21839465	      1.34888007	      0.92802435	      1.55067123	      0.82709152	      0.85329741	      1.22314961	      1.23823669	      1.11490184	      1.01302607	      1.19730201	      1.17768787	      1.40489299	      1.38187036	      0.96265078	      1.02747089	      1.14486506	      0.71466775	      0.75838574
    111.00000000	      0.44400000	      0.99339396	      1.26500763	      1.38953008	      1.25602212	      0.87786029	      0.83711797	      2.08256029	      1.33262271	      1.74189816	      1.35219462	      1.19822228	      1.26410812	      1.66340104	      1.55031965	      2.17266646	      1.47947970	      2.49438279	      1.18917410	      1.21274268	      1.34597487	      0.92746308	      1.55117606	      0.82628382	      0.85258009	      1.22360866	      1.23897770	      1.11457783	      1.01527423	      1.19819989	      1.17852916	      1.40545053	      1.38264969	      0.96369293	      1.02872502	      1.14942839	      0.71870861	      0.76217352
    112.00000000	      0.44800000	      0.99400626	      1.26643242	      1.38160004	      1.25935017	      0.87805435	      0.83841444	      2.08365634	      1.33225002	      1.74288315	      1.35360692	      1.19862117	      1.26440697	      1.66233106	      1.54908943	      2.16973038	      1.47990875	      2.49848980	      1.18417718	      1.20747634	      1.34302256	      0.92695120	      1.55118390	      0.82560468	      0.85208055	      1.22393740	      1.23954160	      1.11415400	      1.01693559	      1.19899468	      1.17920948	      1.40645484	      1.38353932	      0.96476008	      1.03000780	      1.15345843	      0.72276991	      0.76613961
    113.00000000	      0.45200000	      0.99464270	      1.26759288	      1.37428060	      1.26215778	      0.87835117	      0.83981530	      2.08453955	      1.33200978	      1.74372955	      1.35462918	      1.19890749	      1.26462241	      1.66159922	      1.54829691	      2.16648539	      1.48024687	      2.50173213	      1.17957126	      1.20256700	      1.34002671	      0.92648779	      1.55072631	      0.82504672	      0.85178076	      1.22414318	      1.23993836	      1.11363889	      1.01804178	      1.19969263	      1.17973858	      1.40788041	      1.38453293	      0.96584686	      1.03131375	      1.15698309	      0.72685557	      0.77027909
    114.00000000	      0.45600000	      0.99530073	      1.26850707	      1.36755896	      1.26448065	      0.87874001	      0.84130147	      2.08522312	      1.33188508	      1.74444491	      1.35529379	      1.19909036	      1.26476353	      1.66116925	      1.54789843	      2.16295552	      1.48049977	      2.50417227	      1.17532432	      1.19798491	      1.33699098	      0.92607100	      1.54983828	      0.82460158	      0.85166200	      1.22423424	      1.24017926	      1.11304106	      1.01863018	      1.20030084	      1.18012748	      1.40969805	      1.38562319	      0.96694875	      1.03263820	      1.16003573	      0.73096960	      0.77458571
    115.00000000	      0.46000000	      0.99597802	      1.26919531	      1.36142004	      1.26635892	      0.87921017	      0.84285740	      2.08572260	      1.33186063	      1.74503807	      1.35563487	      1.19917921	      1.26483898	      1.66100493	      1.54785102	      2.15916653	      1.48067292	      2.50588014	      1.17140239	      1.19369874	      1.33391920	      0.92569819	      1.54855779	      0.82426006	      0.85170501	      1.22421968	      1.24027676	      1.11236908	      1.01874322	      1.20082716	      1.18038836	      1.41187529	      1.38680185	      0.96806198	      1.03397724	      1.16265450	      0.73511603	      0.77905195
    116.00000000	      0.46400000	      0.99667235	      1.26967986	      1.35584629	      1.26783651	      0.87975103	      0.84447043	      2.08605540	      1.33192251	      1.74551928	      1.35568805	      1.19918379	      1.26485699	      1.66107097	      1.54811054	      2.15514583	      1.48077218	      2.50693253	      1.16776979	      1.18967598	      1.33081526	      0.92536602	      1.54692545	      0.82401219	      0.85189013	      1.22410938	      1.24024445	      1.11163156	      1.01842765	      1.20128006	      1.18053438	      1.41437688	      1.38805993	      0.96918347	      1.03532760	      1.16488172	      0.73929880	      0.78366908
    117.00000000	      0.46800000	      0.99738165	      1.26998466	      1.35081752	      1.26896059	      0.88035207	      0.84613022	      2.08624093	      1.33205774	      1.74590002	      1.35549019	      1.19911417	      1.26482556	      1.66133294	      1.54863410	      2.15092028	      1.48080593	      2.50741269	      1.16438935	      1.18588294	      1.32768323	      0.92507059	      1.54498410	      0.82384734	      0.85219743	      1.22391396	      1.24009686	      1.11083714	      1.01773390	      1.20166858	      1.18057954	      1.41716520	      1.38938786	      0.97031072	      1.03668660	      1.16676317	      0.74352177	      0.78842729
    118.00000000	      0.47200000	      0.99810386	      1.27013499	      1.34631066	      1.26978101	      0.88100282	      0.84782800	      2.08629965	      1.33225455	      1.74619292	      1.35507927	      1.19898081	      1.26475247	      1.66175659	      1.54937860	      2.14652036	      1.48078160	      2.50740795	      1.16122260	      1.18228506	      1.32452724	      0.92480752	      1.54277848	      0.82375431	      0.85260677	      1.22364467	      1.23984942	      1.10999457	      1.01671536	      1.20200220	      1.18053855	      1.42020072	      1.39077564	      0.97144175	      1.03805200	      1.16834754	      0.74778870	      0.79331575
    119.00000000	      0.47600000	      0.99883699	      1.27015724	      1.34229964	      1.27034973	      0.88169291	      0.84955599	      2.08625417	      1.33250159	      1.74641179	      1.35449414	      1.19879453	      1.26464543	      1.66230823	      1.55030172	      2.14197517	      1.48070682	      2.50700927	      1.15823014	      1.17884671	      1.32135158	      0.92457209	      1.54035485	      0.82372146	      0.85309786	      1.22331337	      1.23951828	      1.10911267	      1.01542777	      1.20229077	      1.18042668	      1.42344239	      1.39221301	      0.97257491	      1.03942192	      1.16968579	      0.75210332	      0.79832283
    120.00000000	      0.48000000	      0.99957900	      1.27007859	      1.33875518	      1.27072033	      0.88241193	      0.85130677	      2.08612829	      1.33278802	      1.74657120	      1.35377436	      1.19856650	      1.26451216	      1.66295420	      1.55136088	      2.13731384	      1.48059149	      2.50631042	      1.15537175	      1.17553177	      1.31816060	      0.92435928	      1.53776072	      0.82373673	      0.85365034	      1.22293240	      1.23912027	      1.10820039	      1.01392861	      1.20254443	      1.18025964	      1.42684804	      1.39368949	      0.97370889	      1.04079470	      1.17083057	      0.75646935	      0.80343621
    121.00000000	      0.48400000	      1.00032783	      1.26992677	      1.33564486	      1.27094742	      0.88314949	      0.85307274	      2.08594704	      1.33310338	      1.74668712	      1.35296000	      1.19830821	      1.26436041	      1.66366151	      1.55251397	      2.13256673	      1.48044486	      2.50540683	      1.15260682	      1.17230352	      1.31495875	      0.92416397	      1.53504450	      0.82378778	      0.85424379	      1.22251453	      1.23867266	      1.10726682	      1.01227649	      1.20277350	      1.18005343	      1.43037466	      1.39519457	      0.97484251	      1.04216886	      1.17183560	      0.76089067	      0.80864313
    122.00000000	      0.48800000	      1.00108129	      1.26972978	      1.33293312	      1.27108618	      0.88389515	      0.85484568	      2.08573665	      1.33343733	      1.74677571	      1.35209150	      1.19803145	      1.26419806	      1.66439692	      1.55371934	      2.12776379	      1.48027582	      2.50439496	      1.14989431	      1.16912443	      1.31175055	      0.92398094	      1.53225518	      0.82386209	      0.85485778	      1.22207281	      1.23819314	      1.10632120	      1.01053068	      1.20298837	      1.17982423	      1.43397874	      1.39671769	      0.97597474	      1.04354296	      1.17275515	      0.76537138	      0.81393056
    123.00000000	      0.49200000	      1.00183711	      1.26951567	      1.33058160	      1.27119179	      0.88463838	      0.85661644	      2.08552364	      1.33377965	      1.74685403	      1.35120942	      1.19774826	      1.26403312	      1.66512697	      1.55493503	      2.12293499	      1.48009530	      2.50337230	      1.14719300	      1.16595706	      1.30854054	      0.92380501	      1.52944200	      0.82394704	      0.85547188	      1.22162051	      1.23769955	      1.10537291	      1.00875048	      1.20319943	      1.17958824	      1.43761652	      1.39824837	      0.97710458	      1.04491553	      1.17364342	      0.76991596	      0.81928547
