# Supplementary material for: Hindlimb kinematics, kinetics and muscle dynamics during sit-to-stand and sit-to-walk transitions in emus (Dromaius novaehollandiae)
Source: J Exp Biol. 2024 Dec 2;227(24):jeb247519. doi: 10.1242/jeb.247519 (PMC11708823; doi:10.1242/jeb.247519)
Supplement: Dataset 1. [file jexbio-227-247519-Dataset1.zip › Dataset1/DataS1/Static Simulation/stw_exemplar_trial_STO_nominal/emu_osimm_tuneTSL_scaledR_STO_nominal_stw_activation.sto]

Static Optimization
version=1
nRows=124
nColumns=56
inDegrees=no
This file contains static optimization results.

endheader
time	IC_r	ILPR_r	ILPOa_r	ILPOp_r	AMB_r	FMTL_r	FMTI_r	FMTM_r	ILFB_r	FCLP_r	FCLA_r	FCM_r	IFE_r	ITCr_r	ITM_r	ITCaa_r	ITCap_r	ISF_r	IFI_r	OMII_r	OMIP_r	CFP_r	PIFML_r	GL_r	GI_r	GM_r	FL_r	TCf_r	TCt_r	EDL_r	FDL_r	FHL_r	FP2_r	FPP2_r	FP3_r	FPP3_r	FP4_r	MY	MX	MZ	FY	FZ	FX	Hip_flexion_reserve	Hip_abduction_reserve	Hip_rotation_reserve	Knee_flexion_reserve	Knee_abduction_reserve	Knee_rotation_reserve	Ankle_flexion_reserve	Ankle_abduction_reserve	Ankle_rotation_reserve	MTP_flexion_reserve	MTP_abduction_reserve	MTP_rotation_reserve
      0.00000000	      0.20846429	      0.20401088	      0.03776112	      0.03841606	      0.07609960	      0.17358935	      0.19081480	      0.02002729	      0.02000243	      0.02000709	      0.03183648	      0.14786692	      0.02006220	      0.21521555	      0.02081078	      0.06984302	      0.02050499	      0.02023039	      0.02044186	      0.14783836	      0.43487629	      0.04584995	      0.31756697	      0.18349612	      0.02003191	      0.98461254	      0.13238468	      0.36555840	      0.20979550	      0.68281132	      0.02020773	      0.04061433	      0.02003451	      0.02010096	      0.02000839	      0.02000612	      0.02000631	     -0.00004818	      0.00910599	     -0.00697993	     -0.00448351	     -0.00102215	     -0.00096051	     -0.02781321	      0.03067593	     -0.01842090	      0.09228703	      0.01911204	     -0.07097364	     -0.13278197	     -0.06074042	      0.32667022	      0.09486037	      0.50451463	     -0.64149285
      0.00400000	      0.20935724	      0.20439737	      0.03738460	      0.03814697	      0.07623869	      0.17378963	      0.19142345	      0.02002732	      0.02000242	      0.02000707	      0.03188165	      0.14754522	      0.02006226	      0.21505303	      0.02082895	      0.06980660	      0.02051448	      0.02023466	      0.02045222	      0.14819901	      0.43610023	      0.04618583	      0.31753052	      0.18265638	      0.02003169	      0.98672828	      0.13218177	      0.36709709	      0.21086170	      0.68404826	      0.02017200	      0.04033085	      0.02003491	      0.02010269	      0.02000824	      0.02000602	      0.02000614	      0.00002677	      0.00909728	     -0.00715730	     -0.00505168	     -0.00131898	     -0.00144870	     -0.02787694	      0.03071002	     -0.01850597	      0.09270001	      0.01918263	     -0.07096663	     -0.13317727	     -0.06101424	      0.32779022	      0.09558615	      0.51152903	     -0.64098752
      0.00800000	      0.21097045	      0.20548316	      0.03699165	      0.03777942	      0.07633289	      0.17397557	      0.19209754	      0.02002735	      0.02000241	      0.02000705	      0.03185346	      0.14713016	      0.02006236	      0.21470157	      0.02081901	      0.06975192	      0.02050557	      0.02023253	      0.02044736	      0.14854723	      0.43725030	      0.04626141	      0.31741830	      0.18208287	      0.02003152	      0.98908791	      0.13189703	      0.36871990	      0.21207026	      0.68610633	      0.02014106	      0.03997829	      0.02003545	      0.02010469	      0.02000809	      0.02000587	      0.02000593	      0.00010280	      0.00908720	     -0.00733426	     -0.00566593	     -0.00157540	     -0.00190147	     -0.02792972	      0.03074134	     -0.01853841	      0.09313277	      0.01932659	     -0.07095620	     -0.13369534	     -0.06142367	      0.32948368	      0.09647647	      0.51980995	     -0.64022408
      0.01200000	      0.21330691	      0.20735062	      0.03663775	      0.03735564	      0.07638473	      0.17418818	      0.19281868	      0.02002739	      0.02000239	      0.02000702	      0.03180559	      0.14656223	      0.02006253	      0.21420704	      0.02082964	      0.06969105	      0.02050770	      0.02023396	      0.02045408	      0.14888668	      0.43833622	      0.04604135	      0.31725674	      0.18178543	      0.02003136	      0.99147462	      0.13166078	      0.37035182	      0.21333803	      0.68938175	      0.02011908	      0.03956784	      0.02003621	      0.02010756	      0.02000793	      0.02000570	      0.02000569	      0.00017899	      0.00907467	     -0.00750845	     -0.00630594	     -0.00178753	     -0.00231698	     -0.02793473	      0.03077333	     -0.01853901	      0.09357321	      0.01954288	     -0.07095494	     -0.13434542	     -0.06195800	      0.33198067	      0.09751973	      0.52947866	     -0.63884802
      0.01600000	      0.21650856	      0.21001002	      0.03617076	      0.03677863	      0.07636099	      0.17434887	      0.19372397	      0.02002746	      0.02000238	      0.02000698	      0.03179544	      0.14603731	      0.02006283	      0.21334706	      0.02090633	      0.06949531	      0.02055408	      0.02024996	      0.02049929	      0.14927249	      0.43942668	      0.04555476	      0.31693064	      0.18181355	      0.02003123	      0.99431564	      0.13117932	      0.37215822	      0.21484548	      0.69329863	      0.02010234	      0.03922399	      0.02003709	      0.02011216	      0.02000777	      0.02000551	      0.02000545	      0.00025454	      0.00906336	     -0.00767617	     -0.00695235	     -0.00195209	     -0.00269350	     -0.02789465	      0.03078436	     -0.01850138	      0.09408245	      0.01989472	     -0.07090386	     -0.13516489	     -0.06254615	      0.33474933	      0.09882275	      0.54014104	     -0.63767777
      0.02000000	      0.21944766	      0.21451528	      0.03724592	      0.03722624	      0.07660748	      0.17558656	      0.19387970	      0.02002723	      0.02000237	      0.02000692	      0.03181645	      0.14326232	      0.02006317	      0.21418688	      0.02098086	      0.07028908	      0.02062524	      0.02026318	      0.02054184	      0.14944183	      0.44026494	      0.04449595	      0.31754239	      0.18150912	      0.02003111	      0.99476784	      0.13204566	      0.37200062	      0.21404805	      0.70655190	      0.02008187	      0.03707107	      0.02003959	      0.02012543	      0.02000749	      0.02000524	      0.02000508	      0.00032880	      0.00900968	     -0.00783412	     -0.00758701	     -0.00206663	     -0.00302933	     -0.02793452	      0.03097686	     -0.01837685	      0.09421396	      0.01975134	     -0.07155275	     -0.13586191	     -0.06298064	      0.33958002	      0.10085451	      0.55483074	     -0.62398553
      0.02400000	      0.22535274	      0.21939634	      0.03564682	      0.03576873	      0.07631165	      0.17536208	      0.19635301	      0.02002750	      0.02000234	      0.02000686	      0.03167974	      0.14411942	      0.02006354	      0.21144172	      0.02101832	      0.06927699	      0.02062078	      0.02027236	      0.02056954	      0.15032316	      0.44212479	      0.04392523	      0.31693849	      0.18303429	      0.02003108	      0.99844768	      0.13076708	      0.37463082	      0.21613432	      0.70949540	      0.02007929	      0.03808713	      0.02004016	      0.02012967	      0.02000739	      0.02000505	      0.02000488	      0.00040122	      0.00901688	     -0.00798374	     -0.00819324	     -0.00212972	     -0.00332238	     -0.02775260	      0.03084467	     -0.01834722	      0.09544709	      0.02072538	     -0.07109565	     -0.13764209	     -0.06307362	      0.34183306	      0.10263279	      0.56643839	     -0.62876477
      0.02800000	      0.23269453	      0.22708663	      0.03394029	      0.03426613	      0.07606194	      0.17558799	      0.20021966	      0.02002776	      0.02000230	      0.02000676	      0.03175707	      0.14473425	      0.02006410	      0.20829847	      0.02115327	      0.06824077	      0.02067492	      0.02031204	      0.02066089	      0.15169307	      0.44508380	      0.04365036	      0.31728232	      0.18557586	      0.02003105	      0.99966097	      0.13036757	      0.37589934	      0.21579704	      0.71732494	      0.02007483	      0.03941057	      0.02004149	      0.02014551	      0.02000721	      0.02000486	      0.02000463	      0.00047156	      0.00900952	     -0.00811930	     -0.00875587	     -0.00214121	     -0.00356974	     -0.02757191	      0.03071718	     -0.01838724	      0.09737014	      0.02177183	     -0.07074781	     -0.14029221	     -0.06156239	      0.34269389	      0.10533994	      0.58032673	     -0.62818931
      0.03200000	      0.24183168	      0.23708895	      0.03168368	      0.03235986	      0.07572632	      0.17583970	      0.20576052	      0.02002813	      0.02000223	      0.02000661	      0.03181973	      0.14600465	      0.02006459	      0.20406965	      0.02122893	      0.06680362	      0.02068532	      0.02034091	      0.02071905	      0.15361260	      0.44911755	      0.04373712	      0.31809776	      0.18931867	      0.02003102	      0.99992913	      0.13000557	      0.37679863	      0.21420685	      0.72684140	      0.02007325	      0.04158812	      0.02004289	      0.02016296	      0.02000700	      0.02000467	      0.02000439	      0.00053970	      0.00900437	     -0.00824075	     -0.00926135	     -0.00210215	     -0.00376753	     -0.02735757	      0.03051041	     -0.01848534	      0.10010903	      0.02313026	     -0.07022410	     -0.14387134	     -0.05877765	      0.34211468	      0.10869278	      0.59516205	     -0.62792704
      0.03600000	      0.25231416	      0.24845986	      0.02929891	      0.03028407	      0.07528610	      0.17597437	      0.21230594	      0.02002862	      0.02000216	      0.02000646	      0.03191270	      0.14761503	      0.02006530	      0.19908338	      0.02133776	      0.06505802	      0.02070375	      0.02038419	      0.02080417	      0.15583089	      0.45361153	      0.04390182	      0.31887933	      0.19366668	      0.02003102	      0.99996747	      0.12960256	      0.37794806	      0.21239261	      0.73782617	      0.02007349	      0.04424437	      0.02004444	      0.02019041	      0.02000680	      0.02000450	      0.02000417	      0.00060573	      0.00900371	     -0.00834562	     -0.00969806	     -0.00201482	     -0.00391121	     -0.02710433	      0.03023027	     -0.01857344	      0.10332458	      0.02471832	     -0.06950657	     -0.14806690	     -0.05549052	      0.34114201	      0.11249541	      0.61073462	     -0.62839455
      0.04000000	      0.26391921	      0.26087342	      0.02704528	      0.02819281	      0.07476392	      0.17597464	      0.21967437	      0.02002923	      0.02000209	      0.02000628	      0.03196814	      0.14936214	      0.02006610	      0.19357135	      0.02142409	      0.06312016	      0.02070309	      0.02042379	      0.02087839	      0.15825930	      0.45836165	      0.04409761	      0.31955773	      0.19838038	      0.02003103	      0.99997820	      0.12929103	      0.37940785	      0.21042888	      0.75039685	      0.02007486	      0.04712856	      0.02004618	      0.02022466	      0.02000660	      0.02000433	      0.02000395	      0.00066998	      0.00900715	     -0.00843354	     -0.01005666	     -0.00188271	     -0.00399609	     -0.02681977	      0.02989777	     -0.01865273	      0.10693098	      0.02645780	     -0.06861814	     -0.15276149	     -0.05189638	      0.34016512	      0.11668832	      0.62697593	     -0.62925862
      0.04400000	      0.27621475	      0.27437966	      0.02551874	      0.02664607	      0.07429246	      0.17625692	      0.22743950	      0.02002985	      0.02000202	      0.02000610	      0.03211539	      0.15077508	      0.02006746	      0.18830734	      0.02157428	      0.06133571	      0.02074822	      0.02048929	      0.02100008	      0.16079999	      0.46327851	      0.04417521	      0.32025741	      0.20323229	      0.02003106	      0.99998351	      0.12879574	      0.38092319	      0.20814943	      0.76777570	      0.02007018	      0.04930213	      0.02004951	      0.02030109	      0.02000637	      0.02000415	      0.02000372	      0.00073258	      0.00900281	     -0.00850702	     -0.01033027	     -0.00171059	     -0.00401762	     -0.02654465	      0.02959790	     -0.01871955	      0.11071115	      0.02820242	     -0.06784832	     -0.15768895	     -0.04813772	      0.33929112	      0.12153655	      0.64433837	     -0.62406199
      0.04800000	      0.29287443	      0.28979117	      0.02326296	      0.02431410	      0.07337904	      0.17468754	      0.24004836	      0.02003136	      0.02000191	      0.02000587	      0.03254355	      0.15430877	      0.02007045	      0.17935177	      0.02182615	      0.05784938	      0.02081654	      0.02062862	      0.02121463	      0.16467599	      0.47060184	      0.04600076	      0.32103035	      0.21031510	      0.02003090	      0.99998800	      0.12751938	      0.38399380	      0.20467970	      0.78040886	      0.02009495	      0.05477298	      0.02005000	      0.02038645	      0.02000615	      0.02000406	      0.02000357	      0.00079611	      0.00903822	     -0.00856011	     -0.01051428	     -0.00150442	     -0.00397113	     -0.02614367	      0.02892702	     -0.01899899	      0.11694644	      0.03072208	     -0.06550540	     -0.16482183	     -0.04172354	      0.33423750	      0.12705460	      0.66079484	     -0.63301506
      0.05200000	      0.30839643	      0.30515613	      0.02201311	      0.02282615	      0.07268364	      0.17384383	      0.25145673	      0.02003279	      0.02000181	      0.02000564	      0.03262248	      0.15633921	      0.02007129	      0.17213584	      0.02183725	      0.05534343	      0.02075260	      0.02065983	      0.02124688	      0.16808525	      0.47693660	      0.04722860	      0.32186119	      0.21619310	      0.02003046	      0.99999032	      0.12763596	      0.38659137	      0.20091823	      0.79813275	      0.02011245	      0.05844654	      0.02005141	      0.02044498	      0.02000589	      0.02000395	      0.02000341	      0.00085946	      0.00905863	     -0.00859904	     -0.01060600	     -0.00127126	     -0.00385157	     -0.02583220	      0.02840259	     -0.01916515	      0.12255538	      0.03281981	     -0.06371432	     -0.17149701	     -0.03624258	      0.33205481	      0.13267976	      0.67852980	     -0.63516627
      0.05600000	      0.32465391	      0.32223152	      0.02034571	      0.02057101	      0.07195583	      0.17313534	      0.26446534	      0.02003404	      0.02000171	      0.02000539	      0.03102412	      0.15913004	      0.02006520	      0.16436318	      0.02055276	      0.05274889	      0.02020122	      0.02020583	      0.02035384	      0.17191019	      0.48403546	      0.04917466	      0.32331304	      0.22254809	      0.02002944	      0.99999205	      0.12771373	      0.38971370	      0.19662783	      0.81757775	      0.02009686	      0.06264333	      0.02005034	      0.02017106	      0.02000561	      0.02000385	      0.02000325	      0.00092455	      0.00908847	     -0.00862125	     -0.01060460	     -0.00101909	     -0.00365354	     -0.02556015	      0.02780455	     -0.01939520	      0.12895161	      0.03510591	     -0.06182780	     -0.17900812	     -0.02997208	      0.32902217	      0.13892635	      0.69657616	     -0.63826188
      0.06000000	      0.34358332	      0.33913389	      0.02018255	      0.02028644	      0.07115357	      0.17115517	      0.27998138	      0.02003637	      0.02000161	      0.02000514	      0.03142285	      0.16149378	      0.02006544	      0.15574233	      0.02062672	      0.04959536	      0.02020334	      0.02023339	      0.02040652	      0.17636059	      0.49225620	      0.05197230	      0.32448286	      0.22945104	      0.02002878	      0.99999343	      0.12792837	      0.39375299	      0.19123220	      0.83891006	      0.02012248	      0.06715560	      0.02005087	      0.02019552	      0.02000534	      0.02000381	      0.02000312	      0.00099240	      0.00912810	     -0.00863640	     -0.01051137	     -0.00075673	     -0.00337204	     -0.02525623	      0.02709389	     -0.01970970	      0.13663558	      0.03749489	     -0.05896645	     -0.18754180	     -0.02242964	      0.32447706	      0.14585622	      0.71490573	     -0.64182359
      0.06400000	      0.36372192	      0.35704318	      0.02010698	      0.02015369	      0.07028816	      0.16877659	      0.29748130	      0.02003942	      0.02000151	      0.02000487	      0.03191091	      0.16397552	      0.02006565	      0.14645892	      0.02068613	      0.04612904	      0.02020313	      0.02026607	      0.02045441	      0.18134936	      0.50140988	      0.05567155	      0.32590395	      0.23650992	      0.02002798	      0.99999449	      0.12823003	      0.39852172	      0.18507502	      0.86213376	      0.02021282	      0.07207085	      0.02005084	      0.02022457	      0.02000507	      0.02000379	      0.02000300	      0.00106394	      0.00917801	     -0.00863444	     -0.01032985	     -0.00049359	     -0.00300293	     -0.02497264	      0.02627211	     -0.02008573	      0.14532476	      0.04002807	     -0.05566943	     -0.19699848	     -0.01404607	      0.31929103	      0.15339023	      0.73354236	     -0.64702747
      0.06800000	      0.38504757	      0.37653203	      0.02007261	      0.02009589	      0.06942847	      0.16643715	      0.31696958	      0.02004333	      0.02000141	      0.02000461	      0.03248707	      0.16711331	      0.02006580	      0.13681312	      0.02071632	      0.04247439	      0.02019624	      0.02029945	      0.02048604	      0.18698581	      0.51181465	      0.06029378	      0.32787933	      0.24435969	      0.02002713	      0.99999533	      0.12826281	      0.40363861	      0.17800875	      0.88809437	      0.02059324	      0.07755790	      0.02005065	      0.02025653	      0.02000480	      0.02000380	      0.02000289	      0.00113953	      0.00923557	     -0.00863273	     -0.01006590	     -0.00023952	     -0.00254321	     -0.02472882	      0.02537089	     -0.02053781	      0.15500418	      0.04282256	     -0.05216783	     -0.20748817	     -0.00458143	      0.31288990	      0.16174739	      0.75266222	     -0.65230669
      0.07200000	      0.40634592	      0.39659759	      0.02005632	      0.02007130	      0.06859888	      0.16421982	      0.33722606	      0.02004817	      0.02000131	      0.02000435	      0.03318005	      0.17007694	      0.02006604	      0.12736048	      0.02081960	      0.03894855	      0.02019391	      0.02037724	      0.02057699	      0.19287825	      0.52257007	      0.06543643	      0.33008141	      0.25176106	      0.02002625	      0.99999596	      0.12869052	      0.40912896	      0.17066210	      0.91682480	      0.02188087	      0.08272480	      0.02005062	      0.02033102	      0.02000455	      0.02000381	      0.02000279	      0.00121925	      0.00929983	     -0.00862295	     -0.00972775	     -0.00000466	     -0.00199154	     -0.02453251	      0.02443981	     -0.02099597	      0.16507114	      0.04562962	     -0.04867282	     -0.21838391	      0.00500726	      0.30683437	      0.17055088	      0.77216709	     -0.65606537
      0.07600000	      0.42941979	      0.41658828	      0.02004484	      0.02005499	      0.06749308	      0.16058519	      0.36001734	      0.02005600	      0.02000122	      0.02000410	      0.03351191	      0.17362845	      0.02006585	      0.11646844	      0.02055486	      0.03462453	      0.02014242	      0.02028760	      0.02039908	      0.19936691	      0.53423293	      0.07189301	      0.33233011	      0.25945244	      0.02002526	      0.99999649	      0.12867099	      0.41591736	      0.16291725	      0.94310014	      0.02747581	      0.08903181	      0.02004937	      0.02026667	      0.02000430	      0.02000388	      0.02000271	      0.00130514	      0.00939555	     -0.00861049	     -0.00932605	      0.00020066	     -0.00134885	     -0.02430591	      0.02329435	     -0.02163132	      0.17647648	      0.04872159	     -0.04410789	     -0.23029318	      0.01557591	      0.29916709	      0.17983025	      0.79254249	     -0.66658314
      0.08000000	      0.45155288	      0.43770087	      0.02003839	      0.02004695	      0.06654252	      0.15796939	      0.38264468	      0.02006571	      0.02000114	      0.02000387	      0.03428242	      0.17713092	      0.02006588	      0.10649033	      0.02054651	      0.03097765	      0.02013664	      0.02031475	      0.02040413	      0.20602638	      0.54624791	      0.07852020	      0.33494901	      0.26662700	      0.02002432	      0.99999689	      0.12794610	      0.42287248	      0.15549499	      0.97581601	      0.03545672	      0.09418195	      0.02004947	      0.02031924	      0.02000406	      0.02000392	      0.02000261	      0.00139312	      0.00948688	     -0.00860288	     -0.00887315	      0.00036617	     -0.00061808	     -0.02414565	      0.02219277	     -0.02222812	      0.18780492	      0.05186943	     -0.04012638	     -0.24235065	      0.02571654	      0.29260592	      0.18985551	      0.81396905	     -0.66989335
      0.08400000	      0.47979982	      0.46539543	      0.02003215	      0.02003953	      0.06506839	      0.15447167	      0.41319690	      0.02008628	      0.02000105	      0.02000361	      0.03526206	      0.18454319	      0.02006573	      0.09222581	      0.02044554	      0.02586974	      0.02012089	      0.02031095	      0.02034582	      0.21547206	      0.56368464	      0.08831449	      0.33852435	      0.27798642	      0.02002311	      0.99999730	      0.12671654	      0.43011960	      0.14397833	      0.99986972	      0.04042102	      0.09830669	      0.02004901	      0.02032615	      0.02000382	      0.02000410	      0.02000256	      0.00148331	      0.00959229	     -0.00860415	     -0.00838204	      0.00048194	      0.00019663	     -0.02388138	      0.02058532	     -0.02320957	      0.20315373	      0.05661799	     -0.03472486	     -0.25998452	      0.03703060	      0.29954257	      0.20455356	      0.82996658	     -0.66862552
      0.08800000	      0.52005848	      0.50585822	      0.02002582	      0.02003220	      0.06228428	      0.14890022	      0.45911655	      0.02017461	      0.02000094	      0.02000331	      0.03656375	      0.19978996	      0.02006525	      0.06830114	      0.02035251	      0.02110517	      0.02009616	      0.02034444	      0.02029902	      0.23059086	      0.59193362	      0.10368203	      0.34219817	      0.29782318	      0.02002145	      0.99999773	      0.12571662	      0.43750608	      0.12459305	      0.99998231	      0.03607823	      0.10018435	      0.02004713	      0.02031230	      0.02000357	      0.02000464	      0.02000257	      0.00157409	      0.00971817	     -0.00861633	     -0.00786592	      0.00053858	      0.00109014	     -0.02321397	      0.01788619	     -0.02500286	      0.22623040	      0.06480793	     -0.02634110	     -0.28883291	      0.04972905	      0.33766313	      0.22837316	      0.83325848	     -0.66057117
      0.09200000	      0.55969421	      0.54797068	      0.02002145	      0.02002715	      0.05932890	      0.14389816	      0.50578834	      0.02595051	      0.02000085	      0.02000304	      0.03885643	      0.21516212	      0.02007133	      0.04371536	      0.02141995	      0.02118278	      0.02016301	      0.02182007	      0.02129133	      0.24687376	      0.62228634	      0.11925336	      0.34440663	      0.31738086	      0.02002004	      0.99999805	      0.12388830	      0.44516453	      0.10600863	      0.99998966	      0.03529931	      0.10344398	      0.02004447	      0.02150500	      0.02000335	      0.02000534	      0.02000258	      0.00166328	      0.00987223	     -0.00864060	     -0.00733846	      0.00052720	      0.00205569	     -0.02240668	      0.01502818	     -0.02696681	      0.24977139	      0.07367822	     -0.01813387	     -0.31823924	      0.06319836	      0.37149998	      0.25266330	      0.83642453	     -0.65320743
      0.09600000	      0.59741543	      0.59520931	      0.02001893	      0.02002431	      0.05641698	      0.14184103	      0.55257961	      0.04146281	      0.02000078	      0.02000280	      0.03916996	      0.23093608	      0.02006382	      0.02333603	      0.02028047	      0.02013002	      0.02007089	      0.02052892	      0.02027114	      0.26406421	      0.65476925	      0.13568782	      0.34834173	      0.33713051	      0.02001882	      0.99999830	      0.12292640	      0.45153516	      0.08653512	      0.99999294	      0.03191143	      0.10697125	      0.02004373	      0.02034488	      0.02000317	      0.02000624	      0.02000260	      0.00174437	      0.01003220	     -0.00868044	     -0.00681389	      0.00043929	      0.00308418	     -0.02172733	      0.01221943	     -0.02901012	      0.27354524	      0.08298895	     -0.01148381	     -0.34888488	      0.07646002	      0.40834618	      0.27788704	      0.83708091	     -0.64537124
      0.10000000	      0.62532399	      0.64548318	      0.02001688	      0.02002229	      0.05133227	      0.13824930	      0.60028449	      0.06703457	      0.02000071	      0.02000259	      0.04107549	      0.24658081	      0.02006579	      0.02050919	      0.02099089	      0.02013960	      0.02007580	      0.02266453	      0.02105057	      0.28281353	      0.68743814	      0.15607019	      0.34693319	      0.35490347	      0.02001773	      0.99999850	      0.12300644	      0.45723124	      0.06771095	      0.99999462	      0.03139646	      0.11141996	      0.02004218	      0.02148840	      0.02000301	      0.02000756	      0.02000263	      0.00181392	      0.01020708	     -0.00874255	     -0.00630694	      0.00026665	      0.00416383	     -0.02024538	      0.00797264	     -0.03140398	      0.29803865	      0.09359025	     -0.00379183	     -0.38051103	      0.08966882	      0.44528091	      0.30386558	      0.83638369	     -0.63763966
      0.10400000	      0.65271080	      0.69803050	      0.02001506	      0.02002047	      0.04512910	      0.13294561	      0.65120170	      0.09682176	      0.02000065	      0.02000240	      0.04216442	      0.26348316	      0.02006470	      0.02006516	      0.02071098	      0.02005793	      0.02005356	      0.02340842	      0.02085401	      0.30323669	      0.72218895	      0.17935104	      0.34440539	      0.37287228	      0.02001670	      0.99999867	      0.12112837	      0.46420975	      0.04942566	      0.99999566	      0.03363987	      0.11791074	      0.02004038	      0.02129800	      0.02000285	      0.02000981	      0.02000267	      0.00186941	      0.01041645	     -0.00882266	     -0.00583303	      0.00000165	      0.00527955	     -0.01844277	      0.00295800	     -0.03406022	      0.32456190	      0.10544863	      0.00531569	     -0.41406731	      0.10474384	      0.47657760	      0.33128195	      0.83437783	     -0.63278711
      0.10800000	      0.67773510	      0.74624605	      0.02001364	      0.02001898	      0.03868038	      0.12723111	      0.69856075	      0.12636951	      0.02000060	      0.02000224	      0.04323436	      0.27840809	      0.02006389	      0.02003713	      0.02018659	      0.02004193	      0.02004549	      0.02202008	      0.02021956	      0.32261849	      0.75491039	      0.20253433	      0.34343058	      0.38806919	      0.02001580	      0.99999880	      0.12046887	      0.47035596	      0.03206056	      0.99999630	      0.04194981	      0.12546635	      0.02003795	      0.02029195	      0.02000272	      0.02001375	      0.02000273	      0.00190470	      0.01065483	     -0.00894582	     -0.00540843	     -0.00036246	      0.00641253	     -0.01682427	     -0.00193653	     -0.03654324	      0.34986385	      0.11678611	      0.01435227	     -0.44574566	      0.11974609	      0.50055479	      0.35665074	      0.83269322	     -0.63461955
      0.11200000	      0.70353822	      0.79881812	      0.02001239	      0.02001765	      0.03268409	      0.12104862	      0.74921642	      0.15869214	      0.02000056	      0.02000209	      0.04538743	      0.29241141	      0.02006432	      0.02002680	      0.02020782	      0.02003413	      0.02004068	      0.02464069	      0.02029045	      0.34368768	      0.79062412	      0.22894489	      0.34469936	      0.40305181	      0.02001489	      0.99999892	      0.11955475	      0.47056370	      0.02078161	      0.99999687	      0.04694322	      0.13130774	      0.02003586	      0.02045360	      0.02000257	      0.02002699	      0.02000283	      0.00191014	      0.01089329	     -0.00908203	     -0.00504920	     -0.00083115	      0.00754092	     -0.01516952	     -0.00734837	     -0.03924739	      0.37755533	      0.12890962	      0.02421583	     -0.48118305	      0.13665770	      0.53408942	      0.38523210	      0.82347606	     -0.62511944
      0.11600000	      0.72717918	      0.84722378	      0.02001134	      0.02001649	      0.02745306	      0.11359578	      0.79711990	      0.19259049	      0.02000052	      0.02000196	      0.04772817	      0.30449713	      0.02006505	      0.02002072	      0.02019054	      0.02002881	      0.02003698	      0.02718397	      0.02028954	      0.36437019	      0.82532738	      0.25600222	      0.34694023	      0.41481193	      0.02001411	      0.99999901	      0.11731896	      0.46466213	      0.02009799	      0.99999725	      0.06040309	      0.13974412	      0.02003362	      0.02044605	      0.02000243	      0.02114187	      0.02000293	      0.00188473	      0.01117694	     -0.00924921	     -0.00476941	     -0.00140851	      0.00864137	     -0.01357023	     -0.01284511	     -0.04189674	      0.40476555	      0.14097021	      0.03464854	     -0.51570973	      0.15603897	      0.55828930	      0.41252345	      0.81649146	     -0.62094364
      0.12000000	      0.74694684	      0.89781335	      0.02001081	      0.02001628	      0.02145055	      0.11186755	      0.83793097	      0.22055304	      0.02000049	      0.02000186	      0.04833849	      0.32941577	      0.02006465	      0.02001667	      0.02015000	      0.02002437	      0.02003274	      0.02873667	      0.02019549	      0.38645252	      0.86261420	      0.27819528	      0.34082630	      0.42600768	      0.02001383	      0.99999910	      0.11401551	      0.45407584	      0.02006894	      0.99999756	      0.06605452	      0.15376424	      0.02003401	      0.02025519	      0.02000236	      0.02923764	      0.02000292	      0.00181722	      0.01147100	     -0.00944271	     -0.00457989	     -0.00209713	      0.00969016	     -0.01134850	     -0.01825119	     -0.04491207	      0.42859547	      0.15770387	      0.04167025	     -0.55060054	      0.17249335	      0.58206353	      0.44126432	      0.81930527	     -0.61628679
      0.12400000	      0.76315379	      0.94357773	      0.02001037	      0.02001621	      0.02048984	      0.10939604	      0.87417751	      0.24957767	      0.02000047	      0.02000178	      0.04889215	      0.35397631	      0.02006441	      0.02001376	      0.02014105	      0.02002105	      0.02002935	      0.03225597	      0.02019248	      0.40809438	      0.89858310	      0.30016026	      0.33403270	      0.43360132	      0.02001363	      0.99999916	      0.11134034	      0.44488463	      0.02005568	      0.99999779	      0.07608008	      0.16937017	      0.02003431	      0.02025886	      0.02000231	      0.03868375	      0.02000292	      0.00170346	      0.01180140	     -0.00966979	     -0.00448802	     -0.00289815	      0.01066298	     -0.00902101	     -0.02380113	     -0.04793676	      0.45109960	      0.17517349	      0.04891150	     -0.58401972	      0.18805613	      0.59672993	      0.46875547	      0.81986758	     -0.61480088
      0.12800000	      0.77768453	      0.98920203	      0.02000997	      0.02001626	      0.02132992	      0.10630603	      0.90990779	      0.28167519	      0.02000044	      0.02000171	      0.04977405	      0.37939444	      0.02006583	      0.02001145	      0.02031034	      0.02001833	      0.02002643	      0.03758665	      0.02080529	      0.43106450	      0.93644902	      0.32381707	      0.32689902	      0.43932277	      0.02001347	      0.99999922	      0.10743750	      0.43779350	      0.02004884	      0.99999799	      0.08803645	      0.18611208	      0.02003409	      0.02143919	      0.02000227	      0.04948900	      0.02000297	      0.00153464	      0.01215411	     -0.00991601	     -0.00449789	     -0.00381116	      0.01153462	     -0.00645376	     -0.02993853	     -0.05122698	      0.47444345	      0.19455161	      0.05689083	     -0.61943979	      0.20296260	      0.61097635	      0.49784105	      0.81451157	     -0.61679645
      0.13200000	      0.78690482	      0.99996353	      0.02001034	      0.02001880	      0.02014373	      0.12258221	      0.95916780	      0.29946876	      0.02000042	      0.02000159	      0.05134367	      0.39238268	      0.02006797	      0.02000920	      0.02012170	      0.02001582	      0.02002408	      0.04178379	      0.02018399	      0.44883261	      0.95620875	      0.35806238	      0.31630047	      0.43745872	      0.02001321	      0.99999929	      0.10441503	      0.44179183	      0.02004579	      0.99999821	      0.11515489	      0.21184459	      0.02003267	      0.02021896	      0.02000223	      0.05906426	      0.02000307	      0.00130544	      0.01254702	     -0.01021793	     -0.00461008	     -0.00483396	      0.01227893	     -0.00270940	     -0.03929665	     -0.05413229	      0.50581389	      0.21909707	      0.05669380	     -0.66770702	      0.22406675	      0.61843086	      0.53703912	      0.80278461	     -0.62616639
      0.13600000	      0.79579535	      0.99998674	      0.02001132	      0.02002602	      0.02008851	      0.15366368	      0.99984649	      0.31414135	      0.02000039	      0.02000145	      0.05397677	      0.40206554	      0.02007564	      0.02000716	      0.02010951	      0.02001333	      0.02002167	      0.04976920	      0.02017708	      0.46834976	      0.97175105	      0.40537467	      0.30059426	      0.43159077	      0.02001287	      0.99999938	      0.10033878	      0.45256299	      0.02004339	      0.99999846	      0.14015430	      0.24413222	      0.02003174	      0.02020005	      0.02000221	      0.07105985	      0.02000318	      0.00100540	      0.01293425	     -0.01051210	     -0.00482096	     -0.00596251	      0.01286940	      0.00273354	     -0.05274540	     -0.05761608	      0.54945653	      0.25296537	      0.05201005	     -0.73643796	      0.25162073	      0.63935450	      0.59405640	      0.78053498	     -0.62148343
      0.14000000	      0.80350558	      0.99999169	      0.02001281	      0.02007326	      0.02006167	      0.17832299	      0.99994997	      0.34114064	      0.02000036	      0.02000134	      0.05716863	      0.41083919	      0.02030543	      0.02000573	      0.02029653	      0.02001151	      0.02002143	      0.05821016	      0.02126120	      0.49127694	      0.99115510	      0.45506966	      0.28742487	      0.42046206	      0.02001249	      0.99999944	      0.09519633	      0.47156639	      0.02005041	      0.99999865	      0.17554562	      0.27933984	      0.02003003	      0.02135339	      0.02000219	      0.08519398	      0.02000334	      0.00063356	      0.01337825	     -0.01082255	     -0.00512197	     -0.00719096	      0.01327992	      0.00832974	     -0.06694545	     -0.06172080	      0.59501501	      0.28952092	      0.05152460	     -0.80700321	      0.27965206	      0.64418559	      0.65261192	      0.75552941	     -0.62615196
      0.14400000	      0.80604193	      0.99999323	      0.02001345	      0.02025235	      0.02004968	      0.20020161	      0.99997137	      0.37182424	      0.02000034	      0.02000124	      0.05855024	      0.41661317	      0.02027196	      0.02000483	      0.02023814	      0.02000993	      0.02001800	      0.06372655	      0.02126002	      0.54400214	      0.99968109	      0.49475710	      0.28819020	      0.40647672	      0.02001239	      0.99999949	      0.09342414	      0.48863293	      0.02006588	      0.99999881	      0.20613170	      0.31084848	      0.02002802	      0.02103846	      0.02000219	      0.09932064	      0.02000359	      0.00018066	      0.01380952	     -0.01114373	     -0.00549954	     -0.00851152	      0.01348538	      0.01222652	     -0.07694743	     -0.06968392	      0.63735990	      0.32635115	      0.05211904	     -0.87645509	      0.30297229	      0.65534723	      0.71018403	      0.71745602	     -0.62931097
      0.14800000	      0.80394171	      0.99999347	      0.02001239	      0.02041472	      0.02005374	      0.21523126	      0.99997815	      0.41152146	      0.02000032	      0.02000116	      0.05798612	      0.42291943	      0.02013504	      0.02000424	      0.02022580	      0.02000864	      0.02001439	      0.06646789	      0.02141285	      0.62923166	      0.99997597	      0.52355410	      0.30083769	      0.39075968	      0.02001251	      0.99999954	      0.09040774	      0.51189310	      0.02024922	      0.99999893	      0.24139513	      0.34164089	      0.02002564	      0.02079511	      0.02000224	      0.11231365	      0.02000396	     -0.00035401	      0.01428567	     -0.01147872	     -0.00593565	     -0.00991413	      0.01346205	      0.01444096	     -0.08249328	     -0.08221277	      0.67652632	      0.36408708	      0.05600358	     -0.94269995	      0.32241612	      0.65274696	      0.76534996	      0.66709014	     -0.63751664
      0.15200000	      0.79585876	      0.99999278	      0.02001053	      0.02017057	      0.02006027	      0.22440182	      0.99998100	      0.45416098	      0.02000031	      0.02000111	      0.05670816	      0.42906301	      0.02005032	      0.02000387	      0.02012016	      0.02000774	      0.02001195	      0.06594734	      0.02089641	      0.72943258	      0.99999094	      0.54261054	      0.32775122	      0.37241131	      0.02001289	      0.99999957	      0.09041331	      0.53422287	      0.02123464	      0.99999902	      0.27408463	      0.36637506	      0.02002303	      0.02028483	      0.02000232	      0.12425920	      0.02000450	     -0.00097440	      0.01476277	     -0.01181401	     -0.00640882	     -0.01138617	      0.01318832	      0.01400621	     -0.08338038	     -0.09728104	      0.70829357	      0.39895598	      0.06152695	     -1.00122719	      0.33479972	      0.64874731	      0.81388751	      0.60569029	     -0.65048953
      0.15600000	      0.78293814	      0.99998986	      0.02000905	      0.02005206	      0.02008172	      0.22976081	      0.99998228	      0.49693968	      0.02000029	      0.02000107	      0.05563312	      0.43642046	      0.02003363	      0.02000370	      0.02007620	      0.02000713	      0.02001026	      0.06247201	      0.02021408	      0.84868852	      0.99999432	      0.55252245	      0.37185891	      0.35215152	      0.02001358	      0.99999959	      0.09247616	      0.54895948	      0.03024412	      0.99999910	      0.30411196	      0.38438605	      0.02002043	      0.02010841	      0.02000242	      0.13671332	      0.02000529	     -0.00168032	      0.01523048	     -0.01214950	     -0.00689499	     -0.01291214	      0.01264560	      0.00980969	     -0.07818255	     -0.11581467	      0.73313721	      0.42983587	      0.06764419	     -1.05301938	      0.34288133	      0.64732930	      0.85639457	      0.53641617	     -0.66552031
      0.16000000	      0.76605026	      0.99996936	      0.02000753	      0.02002772	      0.02133497	      0.22843253	      0.99998262	      0.54359440	      0.02000028	      0.02000104	      0.05448240	      0.44766680	      0.02002453	      0.02000373	      0.02008715	      0.02000667	      0.02000885	      0.05666717	      0.02070556	      0.99272407	      0.99999611	      0.55226399	      0.43128609	      0.33077779	      0.02001477	      0.99999961	      0.09197620	      0.55497332	      0.05616464	      0.99999916	      0.34064363	      0.39930046	      0.02001798	      0.02009262	      0.02000253	      0.15082927	      0.02000645	     -0.00247195	      0.01573794	     -0.01248395	     -0.00736849	     -0.01447364	      0.01181902	      0.00140995	     -0.06554552	     -0.13957181	      0.75193175	      0.45673935	      0.07606418	     -1.09737814	      0.35151856	      0.63166204	      0.89237759	      0.46240574	     -0.68287713
      0.16400000	      0.73127890	      0.92819347	      0.02000679	      0.02002788	      0.03618239	      0.28394480	      0.99998623	      0.57134960	      0.02000026	      0.02000095	      0.05372119	      0.41944116	      0.02001824	      0.02000354	      0.02006892	      0.02000584	      0.02000724	      0.05393937	      0.02021964	      0.99997673	      0.99999727	      0.57907035	      0.49172821	      0.29751803	      0.02001618	      0.99999965	      0.09267669	      0.58474939	      0.09114901	      0.99999926	      0.39619690	      0.43948305	      0.02001557	      0.02006488	      0.02000266	      0.15142745	      0.02000822	     -0.00334492	      0.01622259	     -0.01280802	     -0.00780319	     -0.01604951	      0.01069809	     -0.00579216	     -0.05682566	     -0.17399952	      0.80802551	      0.51116211	      0.06451586	     -1.20780433	      0.38351395	      0.63929206	      0.98393452	      0.36699237	     -0.69388791
      0.16800000	      0.69775389	      0.84888356	      0.02000693	      0.02004622	      0.06041375	      0.34146107	      0.99998802	      0.59113341	      0.02000025	      0.02000088	      0.06089637	      0.38915269	      0.02001613	      0.02000337	      0.02008699	      0.02000555	      0.02000676	      0.05396556	      0.02102347	      0.99998475	      0.99999764	      0.62201819	      0.55015999	      0.26444034	      0.02001870	      0.99999968	      0.09581107	      0.61057895	      0.13154521	      0.99999935	      0.44931547	      0.47025945	      0.02001339	      0.02006096	      0.02000283	      0.14651633	      0.02001184	     -0.00429481	      0.01669942	     -0.01312222	     -0.00817343	     -0.01761616	      0.00927747	     -0.01491823	     -0.05390264	     -0.19597884	      0.85375709	      0.55965432	      0.04952993	     -1.30874314	      0.40878460	      0.64367267	      1.06747271	      0.26038221	     -0.70901660
      0.17200000	      0.66393746	      0.77018950	      0.02000745	      0.02033512	      0.08482788	      0.39454088	      0.99998880	      0.60602179	      0.02000024	      0.02000085	      0.07103430	      0.36066771	      0.02001511	      0.02000332	      0.02006602	      0.02000555	      0.02000673	      0.05324243	      0.02039406	      0.99998704	      0.99999782	      0.66521999	      0.61268398	      0.23291929	      0.02002355	      0.99999970	      0.10190339	      0.62933649	      0.17613965	      0.99999941	      0.49653171	      0.48918748	      0.02001157	      0.02004820	      0.02000307	      0.13621349	      0.02002241	     -0.00531407	      0.01715720	     -0.01342701	     -0.00845491	     -0.01914806	      0.00755811	     -0.02715494	     -0.05069794	     -0.21139803	      0.88580009	      0.60024555	      0.03348748	     -1.39422015	      0.42506806	      0.64498591	      1.13806226	      0.14457280	     -0.72645002
      0.17600000	      0.64063221	      0.68320599	      0.02000824	      0.05687466	      0.10699721	      0.43306266	      0.99998897	      0.62661445	      0.02000024	      0.02000083	      0.08212662	      0.32928708	      0.02001480	      0.02000335	      0.02006689	      0.02000577	      0.02000701	      0.05280124	      0.02040505	      0.99998734	      0.99999787	      0.70241634	      0.66897471	      0.20307198	      0.02003394	      0.99999972	      0.10931732	      0.64186698	      0.22474839	      0.99999945	      0.53949643	      0.49674596	      0.02001004	      0.02004217	      0.02000337	      0.12386627	      0.02134921	     -0.00639571	      0.01760525	     -0.01371054	     -0.00862573	     -0.02061847	      0.00554821	     -0.04069472	     -0.04757947	     -0.22046623	      0.90473605	      0.63275190	      0.02178334	     -1.46170271	      0.43294103	      0.63800054	      1.19351014	      0.02763316	     -0.75221721
      0.18000000	      0.62686625	      0.59396094	      0.02000929	      0.11977224	      0.12568299	      0.45450896	      0.99998878	      0.65729554	      0.02000024	      0.02000084	      0.09453097	      0.29602533	      0.02001509	      0.02000344	      0.02006874	      0.02000624	      0.02000768	      0.05269322	      0.02040077	      0.99998630	      0.99999783	      0.73881910	      0.72265324	      0.17337227	      0.02006542	      0.99999973	      0.12792573	      0.64633595	      0.26739897	      0.99999948	      0.55895477	      0.48867013	      0.02000925	      0.02004016	      0.02000341	      0.07140215	      0.07471437	     -0.00752345	      0.01800274	     -0.01398335	     -0.00866743	     -0.02200025	      0.00326418	     -0.05539038	     -0.04551450	     -0.22344344	      0.91448262	      0.65677932	      0.01670283	     -1.51441882	      0.43692510	      0.62427853	      1.23967384	     -0.03908373	     -0.75328498
      0.18400000	      0.61442150	      0.50870884	      0.02001125	      0.18978902	      0.14170989	      0.46984038	      0.99998792	      0.67870140	      0.02000024	      0.02000086	      0.10600666	      0.27278261	      0.02001587	      0.02000361	      0.02006903	      0.02000703	      0.02000881	      0.05184803	      0.02021663	      0.99998354	      0.99999772	      0.76499524	      0.76577104	      0.14500378	      0.02785731	      0.99999973	      0.14680296	      0.64196888	      0.31554417	      0.99999950	      0.57002025	      0.47463301	      0.02000864	      0.02003826	      0.02000359	      0.02040536	      0.13272628	     -0.00869024	      0.01838201	     -0.01422898	     -0.00856585	     -0.02326693	      0.00073144	     -0.07028012	     -0.04287659	     -0.22083649	      0.90793685	      0.67345767	      0.01014736	     -1.54492784	      0.43046738	      0.60365675	      1.26744558	     -0.09756432	     -0.76358442
      0.18800000	      0.60446979	      0.42872700	      0.02001548	      0.27050670	      0.15833414	      0.48982241	      0.99998616	      0.67869352	      0.02000025	      0.02000090	      0.11565195	      0.26072289	      0.02001690	      0.02000395	      0.02011743	      0.02000828	      0.02001056	      0.05080564	      0.02072967	      0.99997799	      0.99999755	      0.77753112	      0.79908273	      0.10987966	      0.10510885	      0.99999973	      0.16114500	      0.63201127	      0.37290090	      0.99999951	      0.56492692	      0.45555993	      0.02000821	      0.02003664	      0.02000406	      0.02003370	      0.16889220	     -0.00987783	      0.01871788	     -0.01446144	     -0.00831152	     -0.02439383	     -0.00201485	     -0.08551406	     -0.03758719	     -0.21464321	      0.88569856	      0.68435295	     -0.00403314	     -1.55541357	      0.40978888	      0.59099147	      1.27893696	     -0.14730961	     -0.78435249
      0.19200000	      0.59671735	      0.35724817	      0.02002678	      0.35275482	      0.17507751	      0.50923902	      0.99998314	      0.66548252	      0.02000027	      0.02000096	      0.12501711	      0.25716738	      0.02001837	      0.02000451	      0.02014491	      0.02001045	      0.02001363	      0.04870475	      0.02063131	      0.99996286	      0.99999732	      0.78484394	      0.82886196	      0.07804444	      0.18428112	      0.99999973	      0.17789153	      0.61639958	      0.42550607	      0.99999952	      0.54620222	      0.42547861	      0.02000784	      0.02003515	      0.02000475	      0.02001904	      0.20776152	     -0.01106102	      0.01897360	     -0.01465325	     -0.00789986	     -0.02535910	     -0.00492976	     -0.10167307	     -0.03073090	     -0.20480580	      0.85349066	      0.68710521	     -0.02170978	     -1.55043588	      0.37964048	      0.59310255	      1.27696479	     -0.19505194	     -0.80388267
      0.19600000	      0.59017866	      0.29189817	      0.02015377	      0.43175039	      0.19106426	      0.52646285	      0.99997701	      0.64130020	      0.02000029	      0.02000104	      0.13323155	      0.26513330	      0.02002063	      0.02000545	      0.02010383	      0.02001496	      0.02002035	      0.04531007	      0.02016985	      0.99983097	      0.99999696	      0.78561316	      0.85116638	      0.05006253	      0.26069472	      0.99999972	      0.19360687	      0.59976995	      0.47955001	      0.99999952	      0.52870479	      0.39378659	      0.02000751	      0.02003409	      0.02000589	      0.02001374	      0.24666783	     -0.01224159	      0.01922305	     -0.01484706	     -0.00733132	     -0.02614456	     -0.00795914	     -0.11775870	     -0.02252119	     -0.19219121	      0.81246828	      0.68292893	     -0.04191167	     -1.52840484	      0.34512021	      0.58232164	      1.26019322	     -0.23970185	     -0.82770662
      0.20000000	      0.58749718	      0.21098237	      0.08055186	      0.49027816	      0.20552014	      0.53817760	      0.99996536	      0.62377733	      0.02000031	      0.02000112	      0.13817170	      0.26356696	      0.02002214	      0.02000661	      0.02028164	      0.02002262	      0.02003376	      0.04363146	      0.02050587	      0.96937820	      0.99999668	      0.77924257	      0.85979278	      0.02490813	      0.33362803	      0.99999972	      0.20987179	      0.58317414	      0.53208288	      0.99999952	      0.50796981	      0.36063746	      0.02000723	      0.02003269	      0.02000795	      0.02001076	      0.28313907	     -0.01338956	      0.01941555	     -0.01501980	     -0.00661139	     -0.02673649	     -0.01104052	     -0.13133632	     -0.01362336	     -0.18202778	      0.77304693	      0.68042830	     -0.05971462	     -1.50708780	      0.30889912	      0.58072523	      1.24367121	     -0.28494926	     -0.84999842
      0.20400000	      0.59301997	      0.12846311	      0.16820408	      0.55026309	      0.21790054	      0.56028128	      0.99995365	      0.62014050	      0.02000033	      0.02000120	      0.13850631	      0.26585566	      0.02002234	      0.02000769	      0.02018868	      0.02002777	      0.02003740	      0.04073112	      0.02026405	      0.93689032	      0.99999654	      0.76856898	      0.85245379	      0.02000607	      0.31706112	      0.99999970	      0.22330787	      0.55187825	      0.57867636	      0.99999952	      0.48661154	      0.34579630	      0.02000705	      0.02003077	      0.02003036	      0.02000835	      0.29691133	     -0.01447814	      0.01952684	     -0.01515070	     -0.00575028	     -0.02712649	     -0.01410368	     -0.14024956	     -0.00509394	     -0.18002937	      0.74454570	      0.70417693	     -0.08170908	     -1.47421461	      0.26523550	      0.59500290	      1.21463428	     -0.36484855	     -0.87485305
      0.20800000	      0.60153480	      0.05212898	      0.25257238	      0.60090362	      0.23415264	      0.57776517	      0.99992787	      0.61487875	      0.02000035	      0.02000128	      0.14318932	      0.26519451	      0.02002342	      0.02000995	      0.02016730	      0.02005407	      0.02007500	      0.03838050	      0.02016078	      0.89495094	      0.99999632	      0.77094472	      0.86378540	      0.02000328	      0.28857402	      0.99999969	      0.23353575	      0.53101012	      0.61149346	      0.99999951	      0.46633495	      0.31060780	      0.02000674	      0.02002970	      0.03222801	      0.02000718	      0.31173799	     -0.01550498	      0.01960800	     -0.01527695	     -0.00476288	     -0.02731208	     -0.01707171	     -0.15393038	      0.00461021	     -0.17420208	      0.71826128	      0.71301377	     -0.10117696	     -1.44031112	      0.22766472	      0.60136443	      1.18526765	     -0.41670092	     -0.89613057
      0.21200000	      0.59403968	      0.02001771	      0.29049707	      0.60731777	      0.27964982	      0.60105907	      0.99960958	      0.59018294	      0.02000037	      0.02000138	      0.14999345	      0.28721140	      0.02002205	      0.02002408	      0.02025716	      0.03703088	      0.02199493	      0.03444869	      0.02014545	      0.89507643	      0.99999646	      0.76945812	      0.90759799	      0.02000266	      0.27977137	      0.99999968	      0.24241189	      0.51839478	      0.63340199	      0.99999950	      0.44151595	      0.25771006	      0.02000640	      0.02002927	      0.05156875	      0.02000646	      0.33242793	     -0.01644446	      0.01963699	     -0.01538556	     -0.00366903	     -0.02729695	     -0.01986269	     -0.17832544	      0.03066375	     -0.17563429	      0.68891232	      0.70408229	     -0.12557244	     -1.40984333	      0.19453054	      0.60893142	      1.15953529	     -0.44154333	     -0.91019841
      0.21600000	      0.55511790	      0.02000732	      0.29036265	      0.59405989	      0.32548866	      0.61670153	      0.99568338	      0.58572712	      0.02000038	      0.02000147	      0.15423655	      0.30639895	      0.02001976	      0.04874891	      0.02032447	      0.09981242	      0.02900926	      0.03095347	      0.02012972	      0.92469265	      0.99999675	      0.76902251	      0.94346558	      0.02000234	      0.28715760	      0.99999967	      0.24949288	      0.50310145	      0.65275264	      0.99999950	      0.41152836	      0.20511710	      0.02000610	      0.02002882	      0.07500851	      0.02000573	      0.34671384	     -0.01726277	      0.01957556	     -0.01543855	     -0.00249369	     -0.02709089	     -0.02239201	     -0.20017695	      0.05732502	     -0.18422280	      0.66671057	      0.70424484	     -0.14416690	     -1.39791929	      0.16248980	      0.64040891	      1.14896139	     -0.46894349	     -0.92199979
      0.22000000	      0.50013937	      0.02000542	      0.29628912	      0.59558422	      0.34406556	      0.60968729	      0.98578334	      0.61594263	      0.02000040	      0.02000158	      0.15721091	      0.31624584	      0.02001923	      0.12730947	      0.02082745	      0.13349659	      0.04463399	      0.03109747	      0.02018956	      0.92678196	      0.99999683	      0.78180185	      0.95315660	      0.02000214	      0.31142620	      0.99999967	      0.25714341	      0.48685659	      0.67526807	      0.99999950	      0.38666764	      0.15660054	      0.02000585	      0.02002837	      0.09601040	      0.02000506	      0.35179528	     -0.01796716	      0.01948908	     -0.01550453	     -0.00126665	     -0.02670913	     -0.02457545	     -0.21221888	      0.06853319	     -0.18770660	      0.65115544	      0.71414032	     -0.14783664	     -1.39846567	      0.13425086	      0.66996543	      1.14889520	     -0.49917628	     -0.93190055
      0.22400000	      0.45265673	      0.02000442	      0.30546164	      0.59884324	      0.36120805	      0.60473777	      0.97592506	      0.64288761	      0.02000041	      0.02000171	      0.15992169	      0.32582526	      0.02001878	      0.20534090	      0.02110143	      0.16744613	      0.06220128	      0.03028442	      0.02018778	      0.92382097	      0.99999689	      0.79333156	      0.96118765	      0.02000214	      0.35663687	      0.99999967	      0.26412752	      0.46848250	      0.69302474	      0.99999951	      0.35811363	      0.10574127	      0.02000562	      0.02002791	      0.11406493	      0.02000445	      0.36168499	     -0.01852249	      0.01933109	     -0.01549112	     -0.00002198	     -0.02617107	     -0.02633337	     -0.22338957	      0.07979112	     -0.18982391	      0.63509644	      0.72284484	     -0.15325523	     -1.40838958	      0.10480299	      0.71780052	      1.15546573	     -0.52569398	     -0.94583649
      0.22800000	      0.40993466	      0.02000380	      0.31507062	      0.60042443	      0.37681065	      0.59956401	      0.96428369	      0.66450337	      0.02000043	      0.02000186	      0.16215605	      0.33896965	      0.02001842	      0.28579922	      0.02099793	      0.20203388	      0.08033040	      0.02860665	      0.02013316	      0.91430865	      0.99999692	      0.80137892	      0.96731905	      0.02000240	      0.42921128	      0.99999967	      0.27287962	      0.45022751	      0.70989023	      0.99999951	      0.33067857	      0.05675530	      0.02000545	      0.02002767	      0.12754210	      0.02000391	      0.37008607	     -0.01893722	      0.01915499	     -0.01549703	      0.00120301	     -0.02549857	     -0.02759539	     -0.23333366	      0.09128588	     -0.19018331	      0.61630103	      0.72765003	     -0.15969065	     -1.42317189	      0.07750330	      0.76137254	      1.16625013	     -0.54538114	     -0.95322790
      0.23200000	      0.37467469	      0.02000342	      0.32697686	      0.60260862	      0.39066942	      0.59568935	      0.95366536	      0.68212826	      0.02000044	      0.02000204	      0.16431963	      0.35149503	      0.02001815	      0.36544580	      0.02053407	      0.23718766	      0.09929694	      0.02598317	      0.02010571	      0.89898706	      0.99999693	      0.80752793	      0.97380495	      0.02000316	      0.52436015	      0.99999967	      0.28059019	      0.43042467	      0.72224935	      0.99999952	      0.29711180	      0.02057010	      0.02000531	      0.02002748	      0.13693095	      0.02000345	      0.38510301	     -0.01918076	      0.01891687	     -0.01541624	      0.00236917	     -0.02471420	     -0.02830456	     -0.24207932	      0.10258589	     -0.18881659	      0.59640628	      0.72974725	     -0.16735322	     -1.44768704	      0.04790518	      0.82431928	      1.18388419	     -0.55985554	     -0.96210268
      0.23600000	      0.34474875	      0.02000317	      0.33960167	      0.60283772	      0.40215352	      0.59111724	      0.94111071	      0.69311439	      0.02000047	      0.02000227	      0.16623910	      0.36499324	      0.02001801	      0.44603896	      0.02063128	      0.27354461	      0.11954892	      0.02469491	      0.02010315	      0.87581841	      0.99999690	      0.80952297	      0.97990632	      0.02000621	      0.64274376	      0.99999967	      0.28921674	      0.41164780	      0.73332147	      0.99999952	      0.25467807	      0.02006423	      0.02000525	      0.02002757	      0.13927334	      0.02000306	      0.40402404	     -0.01925463	      0.01863954	     -0.01529776	      0.00343697	     -0.02383918	     -0.02842111	     -0.24914328	      0.11355876	     -0.18509764	      0.57342812	      0.72614694	     -0.17549386	     -1.47842563	      0.01474718	      0.90141850	      1.20577412	     -0.56636518	     -0.96239683
      0.24000000	      0.32390378	      0.02000298	      0.34995469	      0.60141121	      0.41337197	      0.58719359	      0.93326487	      0.70515147	      0.02000049	      0.02000254	      0.16878477	      0.38236165	      0.02001783	      0.52476274	      0.02306088	      0.30932819	      0.13885771	      0.02691635	      0.02017998	      0.85285272	      0.99999688	      0.81185791	      0.98817244	      0.02446859	      0.76139248	      0.99999967	      0.29638434	      0.39255281	      0.74275486	      0.99999953	      0.21889254	      0.02003783	      0.02000522	      0.02002766	      0.14140794	      0.02000271	      0.41811362	     -0.01918130	      0.01838062	     -0.01516897	      0.00436836	     -0.02289146	     -0.02792532	     -0.25553779	      0.12460830	     -0.18073938	      0.55147899	      0.72266968	     -0.18347742	     -1.51097165	     -0.01585613	      0.96707522	      1.22860570	     -0.56689862	     -0.96648925
      0.24400000	      0.32492883	      0.02000280	      0.36409185	      0.61179887	      0.43062931	      0.59517526	      0.95359019	      0.73989577	      0.02000050	      0.02000278	      0.17525561	      0.39969359	      0.02001727	      0.59630429	      0.02127472	      0.34491255	      0.15663317	      0.02352421	      0.02009835	      0.84933804	      0.99999696	      0.83243596	      0.99980370	      0.05097162	      0.78755134	      0.99999967	      0.29860036	      0.36054823	      0.73475567	      0.99999953	      0.18726630	      0.02002605	      0.02000513	      0.02002745	      0.14706940	      0.02000237	      0.41066756	     -0.01892464	      0.01806463	     -0.01495839	      0.00512936	     -0.02188422	     -0.02681905	     -0.26537159	      0.13688183	     -0.18001278	      0.54384491	      0.73823118	     -0.19393172	     -1.53765501	     -0.04730219	      1.03967542	      1.24340020	     -0.58968859	     -0.96818945
      0.24800000	      0.33265020	      0.02000264	      0.37690979	      0.62080687	      0.44802114	      0.60358939	      0.97838305	      0.77630350	      0.02000051	      0.02000307	      0.18304018	      0.41946562	      0.02001670	      0.66894322	      0.02235503	      0.38247866	      0.17520196	      0.02388511	      0.02009816	      0.84542862	      0.99999704	      0.85414213	      0.99993785	      0.08223337	      0.80936451	      0.99999967	      0.29981797	      0.32553427	      0.72361759	      0.99999952	      0.15907977	      0.02002004	      0.02000505	      0.02002725	      0.15131737	      0.02000208	      0.39844616	     -0.01851490	      0.01774862	     -0.01469742	      0.00569292	     -0.02082472	     -0.02512590	     -0.27483451	      0.14947076	     -0.17834507	      0.53607661	      0.75301742	     -0.20425322	     -1.56257670	     -0.07890373	      1.10692963	      1.25544086	     -0.60820698	     -0.97289375
      0.25200000	      0.34671460	      0.02000251	      0.38662732	      0.62575777	      0.46446330	      0.61048855	      0.99929090	      0.81219023	      0.02000052	      0.02000343	      0.19190088	      0.44067455	      0.02001615	      0.74171750	      0.02078913	      0.42173863	      0.19443520	      0.02095792	      0.02009278	      0.83864602	      0.99999710	      0.87432131	      0.99996305	      0.11816641	      0.82401549	      0.99999967	      0.30061426	      0.28887143	      0.71091377	      0.99999951	      0.13432634	      0.02001649	      0.02000499	      0.02002706	      0.15463231	      0.02000183	      0.38098670	     -0.01796687	      0.01744701	     -0.01440066	      0.00604125	     -0.01971356	     -0.02289028	     -0.28320176	      0.16203771	     -0.17514739	      0.52660025	      0.76449830	     -0.21352309	     -1.58082876	     -0.11127555	      1.16445977	      1.26038963	     -0.61893718	     -0.98309221
      0.25600000	      0.36883022	      0.02000240	      0.39594647	      0.63036423	      0.48166447	      0.61974792	      0.99982123	      0.85071124	      0.02000053	      0.02000383	      0.20277872	      0.45996543	      0.02001554	      0.81489614	      0.02489930	      0.46368831	      0.21443810	      0.02398491	      0.02010726	      0.83285927	      0.99999716	      0.89633045	      0.99997392	      0.15815919	      0.83532288	      0.99999966	      0.29965062	      0.24857317	      0.69486638	      0.99999950	      0.10887548	      0.02001399	      0.02000495	      0.02002688	      0.15514226	      0.02000162	      0.36065822	     -0.01727638	      0.01712649	     -0.01402204	      0.00616738	     -0.01854470	     -0.02017527	     -0.29146140	      0.17509770	     -0.17127271	      0.51804012	      0.77607111	     -0.22312531	     -1.60034545	     -0.14454701	      1.22241812	      1.26528777	     -0.62884268	     -0.99146420
      0.26000000	      0.39360652	      0.02000231	      0.40172782	      0.62760049	      0.49671630	      0.62626526	      0.99993374	      0.88071031	      0.02000054	      0.02000437	      0.21437394	      0.47866646	      0.02001500	      0.88956658	      0.02376172	      0.50909202	      0.23613265	      0.02151020	      0.02008946	      0.81850963	      0.99999717	      0.91098133	      0.99997915	      0.20229428	      0.83156894	      0.99999966	      0.29953171	      0.20815546	      0.67498354	      0.99999948	      0.08257488	      0.02001224	      0.02000496	      0.02002687	      0.15533948	      0.02000145	      0.33557082	     -0.01646647	      0.01680148	     -0.01358711	      0.00607558	     -0.01730615	     -0.01705941	     -0.29772842	      0.18797811	     -0.16464255	      0.50474495	      0.77840570	     -0.23135035	     -1.60464714	     -0.18186989	      1.27605869	      1.25450240	     -0.62453442	     -1.00389215
      0.26400000	      0.41856574	      0.02000226	      0.41148296	      0.62343692	      0.51284786	      0.64025119	      0.99995141	      0.89580375	      0.02000056	      0.02000492	      0.22700105	      0.48080389	      0.02001440	      0.97306558	      0.02809715	      0.56098382	      0.25921622	      0.02316020	      0.02012364	      0.79803159	      0.99999715	      0.91703298	      0.99998293	      0.25348653	      0.79830130	      0.99999964	      0.30519089	      0.02128529	      0.75267069	      0.99999945	      0.03242315	      0.02001031	      0.02000502	      0.02002719	      0.14672085	      0.02000133	      0.31792643	     -0.01554468	      0.01644653	     -0.01306499	      0.00578048	     -0.01598122	     -0.01363377	     -0.30318447	      0.20247786	     -0.15582371	      0.48865358	      0.77083069	     -0.24314511	     -1.59793919	     -0.25061413	      1.31434148	      1.23107485	     -0.60877994	     -1.01353202
      0.26800000	      0.46355678	      0.02000207	      0.40487188	      0.58822594	      0.55940683	      0.67521086	      0.99995916	      0.88165760	      0.02000058	      0.02000548	      0.24213316	      0.50795247	      0.02001290	      0.99997394	      0.03215440	      0.65241985	      0.28396296	      0.02195529	      0.02014725	      0.78636125	      0.99999722	      0.89722382	      0.99998702	      0.30475687	      0.76566429	      0.99999963	      0.29718421	      0.02145995	      0.70749495	      0.99999942	      0.02086091	      0.02000940	      0.02000515	      0.02002770	      0.14813146	      0.02000122	      0.28546762	     -0.01455195	      0.01609818	     -0.01248176	      0.00530498	     -0.01455010	     -0.00999962	     -0.31762627	      0.23699242	     -0.14628750	      0.46784334	      0.75357653	     -0.26749713	     -1.58043160	     -0.28991797	      1.37027729	      1.19834760	     -0.58216373	     -1.01295822
      0.27200000	      0.51167130	      0.02000187	      0.38977413	      0.53339849	      0.61787002	      0.72047618	      0.99996156	      0.84502081	      0.02000061	      0.02000605	      0.25728320	      0.53755078	      0.02001131	      0.99998901	      0.03785364	      0.76541856	      0.31018902	      0.02080244	      0.02015835	      0.76815368	      0.99999728	      0.85545465	      0.99998995	      0.35707031	      0.71634687	      0.99999960	      0.28578806	      0.02139525	      0.66847728	      0.99999938	      0.02007278	      0.02000867	      0.02000534	      0.02002847	      0.15122357	      0.02000114	      0.25236650	     -0.01351438	      0.01575800	     -0.01183677	      0.00467797	     -0.01299186	     -0.00626545	     -0.33429214	      0.28000818	     -0.13389223	      0.44291646	      0.72534387	     -0.29653052	     -1.54886466	     -0.33450702	      1.42208291	      1.15165893	     -0.54032428	     -1.01491403
      0.27600000	      0.55461395	      0.02000174	      0.37210911	      0.47518587	      0.66614923	      0.76006643	      0.99996292	      0.80833789	      0.02000064	      0.02000667	      0.27059324	      0.55590329	      0.02001010	      0.99999229	      0.04367851	      0.87170329	      0.33470802	      0.02027562	      0.02015126	      0.73595870	      0.99999727	      0.80656867	      0.99999162	      0.40976344	      0.66075969	      0.99999958	      0.27126917	      0.02115672	      0.63405727	      0.99999934	      0.02003593	      0.02000805	      0.02000561	      0.02002954	      0.15519965	      0.02000108	      0.21802902	     -0.01244542	      0.01539902	     -0.01111878	      0.00393281	     -0.01128686	     -0.00254120	     -0.34595390	      0.31706577	     -0.11902664	      0.41734606	      0.69354535	     -0.31951060	     -1.51213030	     -0.38396517	      1.47806699	      1.09882234	     -0.49609337	     -1.00729426
      0.28000000	      0.58756661	      0.02000166	      0.34948313	      0.41200955	      0.69830296	      0.78692237	      0.99996164	      0.76913681	      0.02000068	      0.02000744	      0.28143673	      0.56287118	      0.02000923	      0.99999350	      0.04910311	      0.96383428	      0.35620879	      0.02013952	      0.02016566	      0.68557925	      0.99999714	      0.74861734	      0.99999256	      0.46057053	      0.59603080	      0.99999954	      0.25639560	      0.02109444	      0.60847931	      0.99999928	      0.02002452	      0.02000758	      0.02000594	      0.02003082	      0.16258256	      0.02000105	      0.18460225	     -0.01138433	      0.01505174	     -0.01036172	      0.00310711	     -0.00941916	      0.00107081	     -0.35041190	      0.34477712	     -0.10165859	      0.38926681	      0.65509843	     -0.33300288	     -1.46248998	     -0.43708563	      1.52737159	      1.03330591	     -0.44179327	     -1.00530381
      0.28400000	      0.61911970	      0.02000161	      0.33193579	      0.34871277	      0.72535100	      0.81425957	      0.99995962	      0.72336595	      0.02000074	      0.02000840	      0.29417612	      0.56992218	      0.02000852	      0.99999426	      0.05490802	      0.99990635	      0.38647644	      0.02009119	      0.02019686	      0.61808310	      0.99999689	      0.68467226	      0.99999336	      0.51089291	      0.52452674	      0.99999948	      0.23977946	      0.02111045	      0.58878799	      0.99999922	      0.02001749	      0.02000712	      0.02000639	      0.02003278	      0.16847061	      0.02000104	      0.15289797	     -0.01033039	      0.01466757	     -0.00955938	      0.00224274	     -0.00737859	      0.00448607	     -0.35338073	      0.36926885	     -0.08165220	      0.36117912	      0.61313575	     -0.34386183	     -1.41102212	     -0.49683527	      1.58940323	      0.96383833	     -0.38704908	     -0.98661401
      0.28800000	      0.64286921	      0.02000159	      0.31461601	      0.28527022	      0.73657851	      0.83050268	      0.99995446	      0.67347325	      0.02000081	      0.02000966	      0.30576346	      0.56768747	      0.02000803	      0.99999458	      0.05981038	      0.99997078	      0.41729011	      0.02006972	      0.02024465	      0.53399059	      0.99999643	      0.61401475	      0.99999388	      0.55932401	      0.44620816	      0.99999941	      0.22268615	      0.02115961	      0.57785266	      0.99999914	      0.02001293	      0.02000672	      0.02000698	      0.02003540	      0.17676430	      0.02000106	      0.12309867	     -0.00931029	      0.01426703	     -0.00873202	      0.00138395	     -0.00516208	      0.00764572	     -0.35029141	      0.38430385	     -0.06014596	      0.33157879	      0.56653219	     -0.34673147	     -1.35193735	     -0.56229323	      1.65679486	      0.88623450	     -0.32806582	     -0.96171349
      0.29200000	      0.65637808	      0.02000164	      0.29439195	      0.22863507	      0.72050046	      0.82591460	      0.99994693	      0.63060393	      0.02000091	      0.02001093	      0.31158893	      0.53841977	      0.02000778	      0.99999433	      0.06197351	      0.99997741	      0.43315632	      0.02005847	      0.02012730	      0.44469530	      0.99999561	      0.54224815	      0.99999403	      0.60786190	      0.36626686	      0.99999929	      0.20346656	      0.02022464	      0.57722800	      0.99999906	      0.02000995	      0.02000639	      0.02000775	      0.02003886	      0.19072872	      0.02000111	      0.09486478	     -0.00833753	      0.01385448	     -0.00790301	      0.00057376	     -0.00277454	      0.01051945	     -0.33623138	      0.38272541	     -0.04044031	      0.30175687	      0.51904703	     -0.33753439	     -1.28899165	     -0.63234663	      1.72830903	      0.80421739	     -0.26955454	     -0.93017477
      0.29600000	      0.65607783	      0.02000183	      0.26828723	      0.18322047	      0.65670120	      0.77714123	      0.99990339	      0.59163954	      0.02000106	      0.02001219	      0.30173885	      0.46721705	      0.02000803	      0.99999282	      0.05930204	      0.99997168	      0.42089865	      0.02005604	      0.02018902	      0.34803991	      0.99999366	      0.46649360	      0.99999337	      0.65346274	      0.27823206	      0.99999909	      0.17959970	      0.02060756	      0.59248181	      0.99999893	      0.02000790	      0.02000615	      0.02000893	      0.02004394	      0.21509054	      0.02000121	      0.06850961	     -0.00744007	      0.01348388	     -0.00677733	     -0.00014941	     -0.00022941	      0.01310414	     -0.30288513	      0.35295030	     -0.02362379	      0.26734331	      0.46398465	     -0.30795739	     -1.20617357	     -0.70614977	      1.79274651	      0.70508850	     -0.20407453	     -0.89095756
      0.30000000	      0.62119628	      0.02000225	      0.22824002	      0.12409401	      0.54710964	      0.66185877	      0.93830435	      0.50650797	      0.02000136	      0.02001642	      0.27086559	      0.39122901	      0.02000920	      0.99998815	      0.05321308	      0.99991635	      0.40352979	      0.02005651	      0.02017959	      0.21608834	      0.99998156	      0.36262500	      0.99999063	      0.69323889	      0.16108866	      0.99999845	      0.18327410	      0.02042072	      0.63199697	      0.99999867	      0.02000693	      0.02000628	      0.02001051	      0.02004917	      0.25826048	      0.02000148	      0.05805305	     -0.00664000	      0.01321803	     -0.00595768	     -0.00075425	      0.00245130	      0.01541973	     -0.25185147	      0.29763181	     -0.00397165	      0.21589285	      0.37597270	     -0.25313323	     -1.06039628	     -0.78115989	      1.82948412	      0.54589550	     -0.06920430	     -0.95157089
      0.30400000	      0.57255515	      0.02000268	      0.18226696	      0.06867731	      0.46489651	      0.57662480	      0.85868779	      0.43132067	      0.02000170	      0.02001873	      0.24056713	      0.31433052	      0.02000993	      0.99997507	      0.04810179	      0.95300533	      0.36072606	      0.02006055	      0.02069570	      0.14026780	      0.95044693	      0.26807196	      0.99998561	      0.74997741	      0.08096541	      0.99999653	      0.18652476	      0.02137030	      0.68162835	      0.99999838	      0.02000605	      0.02000635	      0.02001249	      0.02005769	      0.29887948	      0.02000181	      0.05204158	     -0.00586717	      0.01290180	     -0.00517991	     -0.00122012	      0.00523734	      0.01750262	     -0.21032156	      0.25642179	      0.00633661	      0.17618176	      0.30790962	     -0.21360027	     -0.95906599	     -0.85642445	      1.88265211	      0.42848172	      0.03702793	     -0.99291782
      0.30800000	      0.50342785	      0.02000292	      0.12099553	      0.02157702	      0.41711783	      0.52540345	      0.80431141	      0.36026281	      0.02000202	      0.02001786	      0.21265833	      0.24799812	      0.02000953	      0.99977190	      0.04401820	      0.85385253	      0.28753028	      0.02005522	      0.02054450	      0.12028703	      0.83905989	      0.17470924	      0.99997665	      0.80861275	      0.03375076	      0.99972472	      0.18940686	      0.02091126	      0.73794042	      0.99999811	      0.02000525	      0.02000643	      0.02001524	      0.02006369	      0.34683878	      0.02000217	      0.04905571	     -0.00511359	      0.01253538	     -0.00444331	     -0.00154084	      0.00809109	      0.01939725	     -0.17995378	      0.23394992	      0.00848568	      0.14557112	      0.25872672	     -0.19099432	     -0.89579225	     -0.93460874	      1.95290248	      0.34699214	      0.11510845	     -1.01834317
      0.31200000	      0.52095839	      0.02000324	      0.11192645	      0.02087680	      0.38517294	      0.52167446	      0.83701489	      0.35092823	      0.02000221	      0.02001429	      0.19719190	      0.18034045	      0.02000883	      0.95381501	      0.04106407	      0.78197891	      0.22834464	      0.02005237	      0.02052643	      0.11761336	      0.79223092	      0.11771859	      0.99996744	      0.92085656	      0.05014257	      0.93832449	      0.19769109	      0.02076019	      0.71647100	      0.99999798	      0.02000505	      0.02000698	      0.02001794	      0.02006316	      0.40426431	      0.02000215	      0.04213117	     -0.00437087	      0.01212396	     -0.00375647	     -0.00172609	      0.01096848	      0.02114775	     -0.15937866	      0.21835289	      0.00793419	      0.13334310	      0.25360210	     -0.18912561	     -0.89308287	     -0.95263377	      1.93865329	      0.34432729	      0.13145122	     -1.03995406
      0.31600000	      0.53946728	      0.02000365	      0.10555544	      0.02014297	      0.35405777	      0.51358020	      0.81903270	      0.32426376	      0.02000247	      0.02001224	      0.17771328	      0.12246115	      0.02000821	      0.86746213	      0.03771840	      0.70875132	      0.16668737	      0.02004979	      0.02021221	      0.11245590	      0.73870361	      0.04543435	      0.99993321	      0.99998073	      0.09001516	      0.89926813	      0.20387994	      0.02023256	      0.72292622	      0.99999796	      0.02000460	      0.02000743	      0.02002326	      0.02006918	      0.46338604	      0.02000217	      0.04436037	     -0.00362216	      0.01164487	     -0.00312507	     -0.00180038	      0.01382007	      0.02279057	     -0.13908378	      0.20342130	      0.00791881	      0.11826640	      0.24701720	     -0.18880876	     -0.91966981	     -0.99976283	      1.97384557	      0.36030275	      0.14884994	     -1.02422439
      0.32000000	      0.54986402	      0.02000405	      0.07372744	      0.02006172	      0.32328592	      0.48405254	      0.71281830	      0.26029413	      0.02000290	      0.02001130	      0.14673712	      0.07786935	      0.02000769	      0.79483030	      0.03613199	      0.62814434	      0.09426405	      0.02004691	      0.02080320	      0.10168469	      0.66918772	      0.02005098	      0.95455971	      0.99999482	      0.16185843	      0.90230947	      0.20834224	      0.02075327	      0.78735048	      0.99999806	      0.02000392	      0.02000762	      0.02003428	      0.02009208	      0.51211652	      0.02000229	      0.06410279	     -0.00288012	      0.01116914	     -0.00255275	     -0.00180078	      0.01659215	      0.02434817	     -0.11729069	      0.18973858	      0.00928174	      0.09575201	      0.22814352	     -0.18375949	     -0.98153760	     -1.09090355	      2.06346497	      0.39998567	      0.19496431	     -0.99277100
      0.32400000	      0.57676812	      0.02000462	      0.06357093	      0.02004936	      0.29612564	      0.46735869	      0.64244633	      0.22107947	      0.02000326	      0.02001022	      0.12174678	      0.03491279	      0.02000746	      0.72830311	      0.03410628	      0.55581312	      0.03317874	      0.02004560	      0.02098431	      0.09610660	      0.61856712	      0.02002516	      0.87348323	      0.99999639	      0.20544208	      0.90250117	      0.21072395	      0.02078618	      0.84323752	      0.99999813	      0.02000346	      0.02000773	      0.02004963	      0.02013756	      0.54944555	      0.02000233	      0.08163920	     -0.00213880	      0.01070974	     -0.00204207	     -0.00177336	      0.01922795	      0.02582485	     -0.09954355	      0.17674294	      0.00942575	      0.08159890	      0.22173996	     -0.18262670	     -1.03556321	     -1.17703632	      2.13415591	      0.43758107	      0.21772900	     -0.96414829
      0.32800000	      0.62362686	      0.02000581	      0.07106637	      0.02005388	      0.26930014	      0.47131010	      0.60116562	      0.18475340	      0.02000344	      0.02000843	      0.08725607	      0.02009293	      0.02000741	      0.65797238	      0.03195369	      0.46504309	      0.02007876	      0.02004595	      0.02129032	      0.09903738	      0.59112386	      0.02001610	      0.77496553	      0.99999700	      0.23180423	      0.90001407	      0.21294199	      0.02089143	      0.88649985	      0.99999820	      0.02000307	      0.02000768	      0.02007685	      0.02033873	      0.56641979	      0.02000233	      0.09859349	     -0.00138640	      0.01022961	     -0.00159529	     -0.00176830	      0.02166893	      0.02720559	     -0.08162671	      0.16364794	      0.00779069	      0.07350692	      0.22007184	     -0.18757582	     -1.08713411	     -1.26412622	      2.20433562	      0.47715266	      0.22697892	     -0.91658077
      0.33200000	      0.67517384	      0.02000788	      0.08887808	      0.02008306	      0.24489632	      0.48185095	      0.58948846	      0.16457753	      0.02000348	      0.02000710	      0.04987271	      0.02003571	      0.02000751	      0.59148816	      0.02978359	      0.37700774	      0.02003344	      0.02004740	      0.02139253	      0.10491738	      0.57575876	      0.02001249	      0.67799074	      0.99999723	      0.24310890	      0.89861149	      0.21313734	      0.02087045	      0.92626303	      0.99999822	      0.02000282	      0.02000764	      0.02012741	      0.02065664	      0.57329646	      0.02000227	      0.11604959	     -0.00064221	      0.00983904	     -0.00121471	     -0.00183455	      0.02385611	      0.02845792	     -0.06633882	      0.15110402	      0.00535788	      0.07082205	      0.22366584	     -0.19324084	     -1.12441247	     -1.33886963	      2.23697028	      0.51206381	      0.23137717	     -0.89480889
      0.33600000	      0.71654683	      0.02001185	      0.11972947	      0.02025114	      0.22432560	      0.49732607	      0.60231940	      0.15706073	      0.02000344	      0.02000621	      0.02292066	      0.02002413	      0.02000773	      0.53427560	      0.02614712	      0.30584848	      0.02002411	      0.02004942	      0.02049394	      0.11031516	      0.56538391	      0.02001107	      0.59446613	      0.99999737	      0.24858846	      0.89606368	      0.21377352	      0.02029483	      0.95215542	      0.99999825	      0.02000257	      0.02000742	      0.02016398	      0.02060246	      0.56554244	      0.02000220	      0.12983931	      0.00010682	      0.00941882	     -0.00090257	     -0.00201523	      0.02573166	      0.02953652	     -0.05504220	      0.13976278	      0.00285015	      0.07264233	      0.23053882	     -0.19898634	     -1.16446506	     -1.42073630	      2.28529096	      0.55272600	      0.22370528	     -0.84157105
      0.34000000	      0.75109635	      0.02001989	      0.14470518	      0.03343536	      0.20982417	      0.50991732	      0.63693326	      0.16734604	      0.02000333	      0.02000563	      0.02122289	      0.02001933	      0.02000797	      0.49118456	      0.02797260	      0.25509311	      0.02002038	      0.02005269	      0.02204509	      0.11668981	      0.56648636	      0.02001073	      0.53275320	      0.99999739	      0.24540395	      0.89533872	      0.21297015	      0.02132709	      0.97352706	      0.99999824	      0.02000241	      0.02000724	      0.02105626	      0.02374343	      0.55180971	      0.02000212	      0.14315410	      0.00083797	      0.00910002	     -0.00066056	     -0.00234430	      0.02724078	      0.03038962	     -0.04795130	      0.13112557	      0.00030525	      0.07846197	      0.24032777	     -0.20197174	     -1.19153684	     -1.49124047	      2.30234963	      0.58793434	      0.21740705	     -0.81225711
      0.34400000	      0.78615230	      0.02004213	      0.16439430	      0.06313540	      0.19917978	      0.52321080	      0.68363291	      0.18274035	      0.02000315	      0.02000513	      0.02013272	      0.02001623	      0.02000819	      0.45847094	      0.02409694	      0.21507175	      0.02001817	      0.02005355	      0.02047066	      0.12304178	      0.57306974	      0.02001067	      0.48429040	      0.99999740	      0.23935352	      0.89304281	      0.21316805	      0.02029158	      0.98110466	      0.99999825	      0.02000224	      0.02000698	      0.02029172	      0.02223611	      0.52619304	      0.02000206	      0.15453381	      0.00154575	      0.00878734	     -0.00048943	     -0.00284426	      0.02833375	      0.03096511	     -0.04296330	      0.12448527	     -0.00204206	      0.08693347	      0.25010236	     -0.20383980	     -1.21649171	     -1.56296823	      2.32335228	      0.62616729	      0.20746894	     -0.76038609
      0.34800000	      0.82268603	      0.02643859	      0.17860291	      0.08951474	      0.19056845	      0.53424592	      0.73684593	      0.20386961	      0.02000296	      0.02000472	      0.02010317	      0.02001412	      0.02000842	      0.43025593	      0.02350982	      0.17857021	      0.02001669	      0.02005560	      0.02047539	      0.13050035	      0.58590674	      0.02001086	      0.44912858	      0.99999734	      0.22848782	      0.89246994	      0.21235314	      0.02030133	      0.98361651	      0.99999821	      0.02000214	      0.02000681	      0.02022580	      0.02223069	      0.49682364	      0.02000198	      0.16385508	      0.00221750	      0.00859698	     -0.00038894	     -0.00352446	      0.02896802	      0.03121526	     -0.03908971	      0.11882056	     -0.00453808	      0.09681240	      0.26154085	     -0.20460811	     -1.22509317	     -1.61764703	      2.30691710	      0.65775124	      0.19870571	     -0.73756607
      0.35200000	      0.85060112	      0.07005096	      0.17359850	      0.09563235	      0.18737266	      0.53669394	      0.78193163	      0.22749887	      0.02000282	      0.02000446	      0.02009093	      0.02001305	      0.02000847	      0.41335244	      0.02312954	      0.14789817	      0.02001533	      0.02005695	      0.02046819	      0.14226302	      0.61790729	      0.02001109	      0.43932066	      0.99999732	      0.22183540	      0.88955516	      0.21063299	      0.02030458	      0.97360776	      0.99999818	      0.02000204	      0.02000665	      0.02026675	      0.02289442	      0.48053241	      0.02000191	      0.16760199	      0.00283792	      0.00842004	     -0.00035799	     -0.00438066	      0.02911035	      0.03109983	     -0.03692041	      0.11621773	     -0.00742121	      0.10544647	      0.27459752	     -0.20338026	     -1.23262641	     -1.67418684	      2.29759219	      0.69053609	      0.18363359	     -0.69115688
      0.35600000	      0.88168419	      0.11542950	      0.16526604	      0.09888316	      0.18467577	      0.53826170	      0.83206522	      0.25440871	      0.02000266	      0.02000420	      0.02008428	      0.02001207	      0.02000855	      0.39761338	      0.02138625	      0.11845574	      0.02001431	      0.02005844	      0.02027610	      0.15443116	      0.65231731	      0.02001149	      0.43717886	      0.99999720	      0.20910635	      0.88750566	      0.20883113	      0.02022463	      0.95838818	      0.99999811	      0.02000200	      0.02000659	      0.02017326	      0.02097232	      0.46304656	      0.02000184	      0.16986608	      0.00340710	      0.00837879	     -0.00039475	     -0.00539580	      0.02873869	      0.03058863	     -0.03515557	      0.11375710	     -0.01039928	      0.11569186	      0.28797809	     -0.20110099	     -1.22214584	     -1.70909438	      2.24850699	      0.71274247	      0.17380227	     -0.68029467
      0.36000000	      0.93562700	      0.14056654	      0.16062801	      0.11469216	      0.17462309	      0.51567797	      0.88521991	      0.32222941	      0.02000264	      0.02000416	      0.02008903	      0.02001223	      0.02000901	      0.36106861	      0.02184068	      0.08159230	      0.02001398	      0.02006295	      0.02035564	      0.16443427	      0.67286865	      0.02001306	      0.44052026	      0.99999664	      0.18559018	      0.89362769	      0.20163139	      0.38068984	      0.68540897	      0.99999802	      0.02000203	      0.02000682	      0.02016276	      0.02049524	      0.51127706	      0.02000170	      0.14782067	      0.00390310	      0.00834653	     -0.00049649	     -0.00654267	      0.02784384	      0.02966405	     -0.03265713	      0.10622505	     -0.01391057	      0.12447072	      0.31956825	     -0.19369466	     -1.18616521	     -1.68253870	      2.27308289	      0.70967211	      0.11535269	     -0.65133954
      0.36400000	      0.97193506	      0.19049416	      0.15003485	      0.11528281	      0.17332121	      0.51942629	      0.94029023	      0.34889164	      0.02000245	      0.02000388	      0.02010212	      0.02001122	      0.02000910	      0.34887678	      0.02380022	      0.05565198	      0.02001328	      0.02006566	      0.02128668	      0.17753294	      0.71250530	      0.02001379	      0.45019015	      0.99999627	      0.16510315	      0.88976752	      0.20083492	      0.36656131	      0.66317148	      0.99999789	      0.02000204	      0.02000681	      0.02019777	      0.02099729	      0.49146257	      0.02000165	      0.14722506	      0.00434378	      0.00846398	     -0.00065912	     -0.00778782	      0.02643069	      0.02832370	     -0.03160115	      0.10441416	     -0.01691479	      0.13737321	      0.33341122	     -0.19105263	     -1.15732596	     -1.69318744	      2.18810571	      0.72103892	      0.10531841	     -0.66083735
      0.36800000	      0.99885966	      0.24960938	      0.13638585	      0.11059976	      0.17391653	      0.52721269	      0.99655797	      0.38253853	      0.02000223	      0.02000358	      0.02012924	      0.02001019	      0.02000914	      0.34288576	      0.02420704	      0.03523663	      0.02001267	      0.02007044	      0.02164103	      0.19103223	      0.75567978	      0.02001439	      0.46295981	      0.99999569	      0.13948372	      0.88357517	      0.20064966	      0.34890450	      0.63583100	      0.99999777	      0.02000205	      0.02000677	      0.02017932	      0.02091814	      0.47467177	      0.02000160	      0.14409632	      0.00470473	      0.00859439	     -0.00087649	     -0.00909614	      0.02451869	      0.02658336	     -0.03096471	      0.10379560	     -0.01971490	      0.15337435	      0.35134911	     -0.18927977	     -1.12971446	     -1.70591537	      2.11173495	      0.73224062	      0.08511479	     -0.65123722
      0.37200000	      0.99997496	      0.34353800	      0.10635001	      0.08385391	      0.18095624	      0.54893072	      0.99996959	      0.46012038	      0.02000188	      0.02000314	      0.02008058	      0.02000877	      0.02000893	      0.35560240	      0.02220278	      0.02455532	      0.02001189	      0.02006404	      0.02055020	      0.20734010	      0.81453896	      0.02001415	      0.48682960	      0.99999339	      0.09013152	      0.87905573	      0.20129370	      0.32709500	      0.61033095	      0.99999762	      0.02000205	      0.02000669	      0.02006956	      0.02014821	      0.45933673	      0.02000151	      0.13335727	      0.00499564	      0.00878047	     -0.00113947	     -0.01043476	      0.02214159	      0.02447934	     -0.03158238	      0.10720232	     -0.02223977	      0.18239798	      0.38800961	     -0.18946948	     -1.10045190	     -1.71609106	      2.03163555	      0.73933154	      0.03828835	     -0.65178964
      0.37600000	      0.99998655	      0.44239339	      0.07287457	      0.05528513	      0.18736396	      0.56849197	      0.99998454	      0.54070424	      0.02000161	      0.02000277	      0.02007780	      0.02000764	      0.02000877	      0.36615957	      0.02217896	      0.02082558	      0.02001124	      0.02006311	      0.02053430	      0.22510590	      0.87698388	      0.02001420	      0.51412352	      0.99998340	      0.03455739	      0.87445215	      0.20194056	      0.30512608	      0.58242518	      0.99999743	      0.02000205	      0.02000656	      0.02005337	      0.02010520	      0.44721026	      0.02000143	      0.12165453	      0.00522187	      0.00901770	     -0.00143549	     -0.01177515	      0.01934649	      0.02206874	     -0.03215143	      0.11003899	     -0.02509139	      0.21375115	      0.42644303	     -0.18824636	     -1.06731116	     -1.71906200	      1.94472092	      0.74187494	     -0.01108233	     -0.65570116
      0.38000000	      0.99998992	      0.52435136	      0.04197468	      0.03237150	      0.18927291	      0.57500486	      0.99998859	      0.59905821	      0.02000144	      0.02000253	      0.02007839	      0.02000692	      0.02000882	      0.36589627	      0.02207780	      0.02017383	      0.02001087	      0.02006375	      0.02053468	      0.24040965	      0.92683600	      0.02001482	      0.53506163	      0.97811120	      0.02017366	      0.87854237	      0.20265869	      0.29251259	      0.55869876	      0.99999723	      0.02000204	      0.02000640	      0.02004533	      0.02008938	      0.43572966	      0.02000138	      0.11585741	      0.00539419	      0.00931104	     -0.00174889	     -0.01309303	      0.01619243	      0.01942574	     -0.03199492	      0.11002271	     -0.02789680	      0.23960923	      0.45462517	     -0.18337533	     -1.03945850	     -1.72889069	      1.86582196	      0.74831689	     -0.03910700	     -0.66225777
      0.38400000	      0.99999082	      0.56940847	      0.02309691	      0.02283442	      0.18499198	      0.56131385	      0.99998959	      0.62370948	      0.02000136	      0.02000241	      0.02008753	      0.02000659	      0.02000914	      0.35199146	      0.02234365	      0.02008788	      0.02001079	      0.02006702	      0.02075386	      0.25010175	      0.95250986	      0.02001617	      0.53928401	      0.92821809	      0.02010232	      0.89916763	      0.20350877	      0.29249278	      0.54356947	      0.99999704	      0.02000200	      0.02000621	      0.02004266	      0.02008736	      0.42343431	      0.02000136	      0.12004495	      0.00552572	      0.00966602	     -0.00206237	     -0.01436661	      0.01274860	      0.01663439	     -0.03071292	      0.10634755	     -0.03017967	      0.25437035	      0.46618489	     -0.17365876	     -1.02170585	     -1.75379768	      1.80021210	      0.76331550	     -0.03427866	     -0.67397285
      0.38800000	      0.99999189	      0.60431712	      0.02010556	      0.02012244	      0.18217616	      0.54291023	      0.99999053	      0.65615999	      0.02000127	      0.02000230	      0.02007788	      0.02000628	      0.02000942	      0.34515334	      0.02151818	      0.02006525	      0.02001069	      0.02006773	      0.02046641	      0.25897068	      0.97670137	      0.02001692	      0.53685569	      0.88032469	      0.02006766	      0.92152837	      0.20526462	      0.29409570	      0.52876945	      0.99999682	      0.02000195	      0.02000599	      0.02004032	      0.02008344	      0.40727154	      0.02000136	      0.12593674	      0.00561788	      0.01004020	     -0.00235867	     -0.01557441	      0.00909187	      0.01378051	     -0.02953523	      0.10381981	     -0.03200363	      0.27066627	      0.47808856	     -0.16138012	     -1.00729099	     -1.78382189	      1.73985777	      0.77939862	     -0.02804358	     -0.68426735
      0.39200000	      0.99999278	      0.63568064	      0.02004955	      0.02005291	      0.18000709	      0.52551090	      0.99999136	      0.68958479	      0.02000118	      0.02000219	      0.02008689	      0.02000596	      0.02000965	      0.33830928	      0.02199898	      0.02006630	      0.02001053	      0.02006939	      0.02073921	      0.27053744	      0.99748735	      0.02001774	      0.53416789	      0.83575758	      0.02004776	      0.94469376	      0.20741427	      0.29628993	      0.51372426	      0.99999657	      0.02000191	      0.02000575	      0.02003837	      0.02008384	      0.39284291	      0.02000135	      0.13278821	      0.00567881	      0.01041866	     -0.00262207	     -0.01669396	      0.00530417	      0.01094475	     -0.02832326	      0.10168968	     -0.03423713	      0.28798805	      0.49117214	     -0.14932882	     -0.99618305	     -1.81907398	      1.68431895	      0.79771657	     -0.02406619	     -0.68890550
      0.39600000	      0.99999336	      0.65512185	      0.02003227	      0.02003907	      0.18050004	      0.52024306	      0.99999215	      0.71464285	      0.02000109	      0.02000204	      0.02006626	      0.02000553	      0.02000955	      0.32072145	      0.02144989	      0.02003330	      0.02000965	      0.02007205	      0.02063526	      0.30098443	      0.99994837	      0.02001852	      0.53015273	      0.79054019	      0.02003929	      0.97097410	      0.21009481	      0.30205641	      0.49971857	      0.99999630	      0.02000185	      0.02000547	      0.02003678	      0.02008364	      0.37913565	      0.02000134	      0.14080796	      0.00571857	      0.01079771	     -0.00283958	     -0.01770226	      0.00146977	      0.00819749	     -0.02631224	      0.10091413	     -0.03990688	      0.30720482	      0.50665721	     -0.14209524	     -0.99189159	     -1.86636188	      1.63901855	      0.81983794	     -0.02038433	     -0.69112762
      0.40000000	      0.99999388	      0.67288957	      0.02002570	      0.02003324	      0.18155110	      0.51601496	      0.99999281	      0.73983704	      0.02000100	      0.02000191	      0.02007605	      0.02000514	      0.02000944	      0.30252294	      0.02259182	      0.02002658	      0.02000899	      0.02009165	      0.02164919	      0.33398846	      0.99995807	      0.02001974	      0.52734908	      0.74846999	      0.02003340	      0.99711805	      0.21293384	      0.30830805	      0.48481871	      0.99999596	      0.02000180	      0.02000521	      0.02003555	      0.02011465	      0.36791201	      0.02000134	      0.14983871	      0.00574766	      0.01118291	     -0.00300169	     -0.01857785	     -0.00232746	      0.00559621	     -0.02434642	      0.10044795	     -0.04590636	      0.32744579	      0.52312344	     -0.13520256	     -0.99095979	     -1.91702301	      1.59190387	      0.84318635	     -0.01671222	     -0.69629583
      0.40400000	      0.99999481	      0.70055566	      0.02001741	      0.02002222	      0.19179009	      0.53130185	      0.99999401	      0.79429344	      0.02000088	      0.02000171	      0.02004894	      0.02000452	      0.02000877	      0.29320424	      0.02243318	      0.02001755	      0.02000771	      0.02009684	      0.02189596	      0.39149459	      0.99998764	      0.02001859	      0.52889916	      0.72143382	      0.02003148	      0.99999028	      0.21807041	      0.30164981	      0.44644393	      0.99999571	      0.02000178	      0.02000498	      0.02003230	      0.02011715	      0.35416336	      0.02000129	      0.15858862	      0.00577161	      0.01157054	     -0.00310238	     -0.01930351	     -0.00600666	      0.00318511	     -0.02248400	      0.10533725	     -0.05554112	      0.36273650	      0.55820127	     -0.13241653	     -1.03130464	     -1.97034071	      1.48466850	      0.89687049	     -0.02119290	     -0.71186210
      0.40800000	      0.99999553	      0.73040620	      0.02001346	      0.02001720	      0.20252564	      0.54657861	      0.99999487	      0.84916512	      0.02000078	      0.02000153	      0.02003873	      0.02000402	      0.02000821	      0.28463910	      0.02026757	      0.02001369	      0.02000680	      0.02007496	      0.02025551	      0.45114765	      0.99999187	      0.02001785	      0.53232839	      0.69822985	      0.02002823	      0.99999519	      0.22324643	      0.29311230	      0.40262815	      0.99999529	      0.02000178	      0.02000478	      0.02002951	      0.02007955	      0.34115892	      0.02000126	      0.16710170	      0.00578668	      0.01192887	     -0.00313885	     -0.01986917	     -0.00949236	      0.00099606	     -0.02075579	      0.11046090	     -0.06537249	      0.39998684	      0.59441919	     -0.12935010	     -1.06642448	     -2.01733449	      1.36933324	      0.94415802	     -0.03176263	     -0.72174483
      0.41200000	      0.99999607	      0.76000042	      0.02001105	      0.02001413	      0.21203578	      0.55769658	      0.99999548	      0.90063609	      0.02000069	      0.02000139	      0.02003400	      0.02000364	      0.02000780	      0.27529789	      0.02023858	      0.02001144	      0.02000616	      0.02007535	      0.02025712	      0.50791097	      0.99999379	      0.02001743	      0.53680224	      0.67604256	      0.02002511	      0.99999656	      0.22805770	      0.28671453	      0.35904877	      0.99999463	      0.02000177	      0.02000458	      0.02002755	      0.02007997	      0.33054487	      0.02000124	      0.17686983	      0.00579497	      0.01226262	     -0.00311110	     -0.02027417	     -0.01271634	     -0.00094989	     -0.01910238	      0.11482436	     -0.07458629	      0.43655441	      0.62870270	     -0.12506084	     -1.10041860	     -2.07289960	      1.26321202	      0.98773003	     -0.04046246	     -0.72808701
      0.41600000	      0.99999648	      0.78754375	      0.02000950	      0.02001214	      0.21991403	      0.56407950	      0.99999591	      0.94838592	      0.02000063	      0.02000128	      0.02003095	      0.02000337	      0.02000751	      0.26519626	      0.02021782	      0.02001000	      0.02000571	      0.02007611	      0.02026129	      0.55985511	      0.99999488	      0.02001730	      0.54175766	      0.65507104	      0.02002251	      0.99999724	      0.23275742	      0.27960738	      0.31614254	      0.99999344	      0.02000177	      0.02000440	      0.02002565	      0.02007891	      0.31940300	      0.02000122	      0.18708031	      0.00579823	      0.01258972	     -0.00302127	     -0.02052802	     -0.01561918	     -0.00264064	     -0.01771335	      0.11823184	     -0.08296678	      0.47099696	      0.66158622	     -0.11973380	     -1.13010587	     -2.12611633	      1.15317325	      1.02645480	     -0.04807003	     -0.74317728
      0.42000000	      0.99999681	      0.81560456	      0.02000839	      0.02001072	      0.22687688	      0.56793315	      0.99999625	      0.99120136	      0.02000057	      0.02000119	      0.02002884	      0.02000315	      0.02000730	      0.25434008	      0.02053146	      0.02000899	      0.02000537	      0.02007817	      0.02093010	      0.60894998	      0.99999559	      0.02001737	      0.54836627	      0.63543222	      0.02002000	      0.99999758	      0.23697071	      0.27440079	      0.27355039	      0.99999133	      0.02000173	      0.02000419	      0.02002439	      0.02008292	      0.31006927	      0.02000122	      0.19809180	      0.00578201	      0.01286114	     -0.00287299	     -0.02064919	     -0.01815140	     -0.00407065	     -0.01641867	      0.12107430	     -0.09077875	      0.50466855	      0.69237280	     -0.11373131	     -1.15794637	     -2.19153241	      1.06131406	      1.06281675	     -0.05644014	     -0.74199165
      0.42400000	      0.99999720	      0.83761003	      0.02000713	      0.02000892	      0.22978969	      0.54490541	      0.99999659	      0.99994441	      0.02000051	      0.02000112	      0.02002803	      0.02000303	      0.02000727	      0.24077669	      0.02056278	      0.02000842	      0.02000520	      0.02008339	      0.02111378	      0.64451469	      0.99999598	      0.02001805	      0.55483463	      0.61275363	      0.02001784	      0.99999788	      0.24185424	      0.26372942	      0.23261274	      0.99998673	      0.02000170	      0.02000398	      0.02002314	      0.02008750	      0.29802529	      0.02000122	      0.20950784	      0.00574880	      0.01311615	     -0.00267077	     -0.02066233	     -0.02027408	     -0.00523883	     -0.01544219	      0.12160407	     -0.09639583	      0.54409240	      0.73181493	     -0.09350869	     -1.19569729	     -2.27086044	      0.96204439	      1.10565646	     -0.06870800	     -0.74693400
      0.42800000	      0.99999751	      0.85640290	      0.02000621	      0.02000762	      0.23113709	      0.51535270	      0.99999686	      0.99997580	      0.02000047	      0.02000106	      0.02002779	      0.02000295	      0.02000731	      0.22673649	      0.02035556	      0.02000805	      0.02000512	      0.02008343	      0.02083363	      0.67326921	      0.99999623	      0.02001905	      0.56183314	      0.59057140	      0.02001597	      0.99999808	      0.24650816	      0.25261982	      0.19275443	      0.99996672	      0.02000168	      0.02000379	      0.02002205	      0.02008447	      0.28626041	      0.02000123	      0.22190967	      0.00569114	      0.01334978	     -0.00241971	     -0.02059439	     -0.02195925	     -0.00614717	     -0.01467866	      0.12125691	     -0.10087224	      0.58249717	      0.77035768	     -0.07033840	     -1.23194459	     -2.35509606	      0.86469410	      1.14588824	     -0.08000090	     -0.75359155
      0.43200000	      0.99999777	      0.87742357	      0.02000551	      0.02000668	      0.23375365	      0.48972368	      0.99999709	      0.99998423	      0.02000043	      0.02000100	      0.02002749	      0.02000288	      0.02000736	      0.21438555	      0.02043300	      0.02000772	      0.02000502	      0.02009045	      0.02112187	      0.70414599	      0.99999647	      0.02001996	      0.57063161	      0.57277235	      0.02001423	      0.99999820	      0.24724331	      0.23487684	      0.14612705	      0.94819774	      0.02000162	      0.02000356	      0.02002190	      0.02010172	      0.27212051	      0.02000124	      0.23237671	      0.00559708	      0.01352733	     -0.00212569	     -0.02047074	     -0.02318987	     -0.00680040	     -0.01411807	      0.12163450	     -0.10556373	      0.62237916	      0.81228811	     -0.04845763	     -1.27389825	     -2.46078640	      0.78468573	      1.19292232	     -0.10340680	     -0.71746193
      0.43600000	      0.99999801	      0.89847488	      0.02000492	      0.02000590	      0.23789534	      0.46461881	      0.99999730	      0.99998868	      0.02000039	      0.02000095	      0.02002706	      0.02000282	      0.02000740	      0.20460972	      0.02036247	      0.02000740	      0.02000491	      0.02009219	      0.02106611	      0.73780473	      0.99999670	      0.02002064	      0.58010234	      0.56010165	      0.02001284	      0.99999835	      0.23931974	      0.20105944	      0.08180098	      0.78322838	      0.02000156	      0.02000335	      0.02002284	      0.02013222	      0.25081900	      0.02000123	      0.23742481	      0.00547097	      0.01370893	     -0.00179574	     -0.02031189	     -0.02395946	     -0.00720643	     -0.01370609	      0.12290132	     -0.11056458	      0.66608613	      0.86096097	     -0.02548349	     -1.32684589	     -2.57586765	      0.69339245	      1.24948564	     -0.14333193	     -0.63390015
      0.44000000	      0.99999817	      0.91858792	      0.02000460	      0.02000549	      0.24083232	      0.44715872	      0.99999741	      0.99999053	      0.02000036	      0.02000091	      0.02002701	      0.02000279	      0.02000755	      0.19472942	      0.02041446	      0.02000720	      0.02000486	      0.02010362	      0.02129296	      0.76557610	      0.99999687	      0.02002162	      0.59027124	      0.54851728	      0.02001160	      0.99999839	      0.22964412	      0.16434276	      0.02391173	      0.60836573	      0.02000150	      0.02000315	      0.02002519	      0.02029525	      0.23042360	      0.02000124	      0.24139683	      0.00529709	      0.01382381	     -0.00143861	     -0.02013155	     -0.02427155	     -0.00737731	     -0.01351501	      0.12350184	     -0.11458151	      0.69998418	      0.89944257	     -0.00916921	     -1.36463220	     -2.68587646	      0.62258859	      1.29381312	     -0.18676996	     -0.52030113
      0.44400000	      0.99999827	      0.93631889	      0.02000439	      0.02000524	      0.24455692	      0.43747160	      0.99999747	      0.99999148	      0.02000034	      0.02000087	      0.02002694	      0.02000274	      0.02000772	      0.18733650	      0.02063909	      0.02000702	      0.02000481	      0.02014864	      0.02192682	      0.79353853	      0.99999701	      0.02002245	      0.60030454	      0.53765823	      0.02001080	      0.99999848	      0.22025830	      0.06953681	      0.02003293	      0.42284121	      0.02000148	      0.02000304	      0.02002710	      0.02094551	      0.20014057	      0.02000125	      0.24894268	      0.00508509	      0.01397022	     -0.00106482	     -0.01993623	     -0.02413890	     -0.00732945	     -0.01347611	      0.12458654	     -0.11852222	      0.72823145	      0.92819087	      0.00199620	     -1.39783004	     -2.74835317	      0.53542381	      1.32595380	     -0.22292973	     -0.42757065
      0.44800000	      0.99999837	      0.95373375	      0.02000422	      0.02000505	      0.24712443	      0.42587833	      0.99999751	      0.99999229	      0.02000032	      0.02000084	      0.02002727	      0.02000272	      0.02000795	      0.18034109	      0.02044612	      0.02000693	      0.02000480	      0.02012930	      0.02156330	      0.81524445	      0.99999711	      0.02002363	      0.61144007	      0.52828910	      0.02001050	      0.99999866	      0.21493545	      0.02001691	      0.02000828	      0.29835422	      0.02000148	      0.02000298	      0.02002923	      0.02113326	      0.18070863	      0.02000126	      0.25314469	      0.00481622	      0.01403157	     -0.00068616	     -0.01972614	     -0.02358253	     -0.00708237	     -0.01368994	      0.12502990	     -0.12143405	      0.75426699	      0.95845284	      0.01342230	     -1.44596632	     -2.76382038	      0.51007940	      1.36074787	     -0.26536446	     -0.33604728
      0.45200000	      0.99999849	      0.96625337	      0.02000395	      0.02000469	      0.24892500	      0.39785775	      0.99999757	      0.99999345	      0.02000031	      0.02000082	      0.02002788	      0.02000272	      0.02000819	      0.17478526	      0.02046442	      0.02000690	      0.02000483	      0.02014632	      0.02165417	      0.83181552	      0.99999718	      0.02002503	      0.62206151	      0.52077031	      0.02001101	      0.99999896	      0.21399709	      0.02000493	      0.02000338	      0.23134031	      0.02000155	      0.02000304	      0.02002827	      0.02103528	      0.17073269	      0.02000125	      0.25253471	      0.00450159	      0.01412104	     -0.00031457	     -0.01949708	     -0.02263061	     -0.00665620	     -0.01410370	      0.12508814	     -0.12348615	      0.78879650	      1.00065714	      0.03622770	     -1.53084808	     -2.69687400	      0.51396599	      1.40548981	     -0.30571121	     -0.30339174
      0.45600000	      0.99999858	      0.97541932	      0.02000375	      0.02000444	      0.24963257	      0.37151265	      0.99999760	      0.99999421	      0.02000029	      0.02000080	      0.02002889	      0.02000273	      0.02000847	      0.16992186	      0.02014320	      0.02000694	      0.02000488	      0.02010080	      0.02026120	      0.84252155	      0.99999721	      0.02002688	      0.63293502	      0.51423441	      0.02001168	      0.99999914	      0.21158537	      0.02000289	      0.02000213	      0.15468136	      0.02000162	      0.02000311	      0.02002789	      0.02018395	      0.16156275	      0.02000124	      0.25011450	      0.00413352	      0.01419509	      0.00003937	     -0.01924247	     -0.02131730	     -0.00606873	     -0.01469151	      0.12455885	     -0.12461871	      0.81739084	      1.03684938	      0.05673140	     -1.60809445	     -2.62543806	      0.52107261	      1.44401151	     -0.34403099	     -0.26442533
      0.46000000	      0.99999864	      0.98494958	      0.02000367	      0.02000435	      0.24942571	      0.35498534	      0.99999759	      0.99999461	      0.02000028	      0.02000078	      0.02003038	      0.02000275	      0.02000876	      0.16524518	      0.02014267	      0.02000704	      0.02000497	      0.02010517	      0.02026481	      0.84840069	      0.99999722	      0.02002942	      0.64550471	      0.50966715	      0.02001225	      0.99999924	      0.20776685	      0.02000210	      0.02000160	      0.07170190	      0.02000167	      0.02000314	      0.02003010	      0.02019930	      0.15338930	      0.02000125	      0.24481300	      0.00370508	      0.01418339	      0.00036766	     -0.01895513	     -0.01968167	     -0.00533304	     -0.01552774	      0.12350085	     -0.12499401	      0.83578089	      1.06410389	      0.06910578	     -1.66710533	     -2.57498281	      0.55543903	      1.47354832	     -0.38675233	     -0.18488344
      0.46400000	      0.99999867	      0.98494165	      0.02000365	      0.02000432	      0.24628993	      0.33558157	      0.99999754	      0.99999483	      0.02000028	      0.02000078	      0.02003278	      0.02000279	      0.02000914	      0.15971101	      0.02014285	      0.02000725	      0.02000514	      0.02011043	      0.02025390	      0.84231902	      0.99999716	      0.02003337	      0.65638913	      0.50323536	      0.02001268	      0.99999929	      0.20502053	      0.02000173	      0.02000134	      0.02004615	      0.02000172	      0.02000318	      0.02003111	      0.02020601	      0.14836380	      0.02000127	      0.24346737	      0.00322822	      0.01422024	      0.00066570	     -0.01862790	     -0.01776653	     -0.00445643	     -0.01650995	      0.12088064	     -0.12357336	      0.84377045	      1.07678181	      0.08029514	     -1.70029626	     -2.52516490	      0.56020922	      1.48331796	     -0.40895395	     -0.14939821
      0.46800000	      0.99999867	      0.97846870	      0.02000371	      0.02000440	      0.24044139	      0.31945372	      0.99999744	      0.99999483	      0.02000027	      0.02000079	      0.02003636	      0.02000286	      0.02000961	      0.15291997	      0.02014427	      0.02000759	      0.02000538	      0.02011674	      0.02025177	      0.82533955	      0.99999704	      0.02003974	      0.66639492	      0.49496552	      0.02001251	      0.99999928	      0.20515561	      0.02000159	      0.02000124	      0.02001377	      0.02000173	      0.02000317	      0.02003197	      0.02021357	      0.14777363	      0.02000132	      0.24834252	      0.00269877	      0.01424723	      0.00093229	     -0.01825316	     -0.01561743	     -0.00344099	     -0.01763937	      0.11681177	     -0.12055230	      0.83835175	      1.07218463	      0.08599813	     -1.69787122	     -2.51663402	      0.55532675	      1.47220178	     -0.41072865	     -0.14051504
      0.47200000	      0.99999865	      0.97148324	      0.02000382	      0.02000456	      0.23409923	      0.30910389	      0.99999731	      0.99999470	      0.02000028	      0.02000080	      0.02004084	      0.02000293	      0.02001008	      0.14618449	      0.02014601	      0.02000798	      0.02000566	      0.02012334	      0.02024707	      0.80563344	      0.99999689	      0.02004922	      0.67675072	      0.48859354	      0.02001213	      0.99999924	      0.20451120	      0.02000149	      0.02000117	      0.02000813	      0.02000172	      0.02000312	      0.02003484	      0.02024327	      0.14843233	      0.02000136	      0.25161553	      0.00211742	      0.01422616	      0.00116911	     -0.01782155	     -0.01328160	     -0.00228526	     -0.01883014	      0.11250989	     -0.11715551	      0.82659639	      1.06097056	      0.08686781	     -1.68265531	     -2.52284113	      0.56854417	      1.45468273	     -0.41326337	     -0.10960940
      0.47600000	      0.99999863	      0.95890291	      0.02000395	      0.02000472	      0.22665925	      0.29591881	      0.99999718	      0.99999456	      0.02000028	      0.02000082	      0.02004830	      0.02000302	      0.02001059	      0.13924808	      0.02029057	      0.02000845	      0.02000599	      0.02023053	      0.02084560	      0.78131577	      0.99999670	      0.02008012	      0.68482399	      0.48289710	      0.02001193	      0.99999921	      0.20304348	      0.02000142	      0.02000112	      0.02000576	      0.02000172	      0.02000310	      0.02003717	      0.02102083	      0.15016880	      0.02000140	      0.25445344	      0.00149308	      0.01424401	      0.00137980	     -0.01732059	     -0.01080707	     -0.00098646	     -0.01996179	      0.10771169	     -0.11311560	      0.81169218	      1.04621243	      0.08852261	     -1.66268175	     -2.51534554	      0.57055046	      1.43160731	     -0.41008616	     -0.09775280
      0.48000000	      0.99999859	      0.94356429	      0.02000411	      0.02000493	      0.21853422	      0.28400422	      0.99999703	      0.99999435	      0.02000029	      0.02000085	      0.02005347	      0.02000313	      0.02001113	      0.13211215	      0.02015078	      0.02000899	      0.02000635	      0.02013738	      0.02023990	      0.75423252	      0.99999646	      0.02009084	      0.69074867	      0.47838145	      0.02001175	      0.99999915	      0.20080286	      0.02000136	      0.02000108	      0.02000450	      0.02000172	      0.02000308	      0.02004053	      0.02032149	      0.15302759	      0.02000144	      0.25635059	      0.00082853	      0.01426044	      0.00156901	     -0.01673360	     -0.00824186	      0.00045731	     -0.02100791	      0.10265399	     -0.10871415	      0.79262631	      1.02705520	      0.08835980	     -1.63494954	     -2.50821974	      0.57572192	      1.40371188	     -0.40473200	     -0.08313858
      0.48400000	      0.99999854	      0.92468729	      0.02000428	      0.02000515	      0.20974964	      0.27120646	      0.99999686	      0.99999409	      0.02000030	      0.02000087	      0.02006191	      0.02000324	      0.02001168	      0.12475739	      0.02015376	      0.02000961	      0.02000677	      0.02014467	      0.02024468	      0.72469604	      0.99999616	      0.02014585	      0.69344029	      0.47478495	      0.02001164	      0.99999909	      0.19773877	      0.02000132	      0.02000105	      0.02000372	      0.02000172	      0.02000307	      0.02004408	      0.02042862	      0.15701477	      0.02000147	      0.25759037	      0.00013085	      0.01429558	      0.00174149	     -0.01603939	     -0.00563333	      0.00204502	     -0.02184608	      0.09740592	     -0.10400609	      0.77084294	      1.00417105	      0.08806854	     -1.60171917	     -2.49591566	      0.57824972	      1.37101255	     -0.39607545	     -0.07458608
      0.48800000	      0.99999848	      0.90463775	      0.02000450	      0.02000543	      0.20061928	      0.26135926	      0.99999668	      0.99999371	      0.02000031	      0.02000091	      0.02007194	      0.02000337	      0.02001225	      0.11726549	      0.02015652	      0.02001029	      0.02000722	      0.02015169	      0.02023754	      0.69403601	      0.99999580	      0.02034242	      0.69321471	      0.47274796	      0.02001145	      0.99999898	      0.19403151	      0.02000129	      0.02000104	      0.02000320	      0.02000170	      0.02000306	      0.02004994	      0.02061303	      0.16182158	      0.02000149	      0.25712859	     -0.00059314	      0.01431468	      0.00190144	     -0.01521302	     -0.00302751	      0.00377126	     -0.02245314	      0.09214000	     -0.09919494	      0.74511990	      0.97726574	      0.08506376	     -1.55954406	     -2.48787361	      0.58967645	      1.33345795	     -0.38809655	     -0.05463513
      0.49200000	      0.99999840	      0.88226305	      0.02000476	      0.02000577	      0.19115861	      0.25258655	      0.99999646	      0.99999318	      0.02000032	      0.02000095	      0.02008343	      0.02000352	      0.02001282	      0.11015357	      0.02015949	      0.02001103	      0.02000770	      0.02015828	      0.02023311	      0.66220609	      0.99999536	      0.02240747	      0.68871303	      0.47181747	      0.02001130	      0.99999883	      0.18964532	      0.02000128	      0.02000104	      0.02000284	      0.02000168	      0.02000304	      0.02006070	      0.02094726	      0.16773102	      0.02000151	      0.25594729	     -0.00133402	      0.01433733	      0.00205227	     -0.01422741	     -0.00046832	      0.00562540	     -0.02277881	      0.08690735	     -0.09426814	      0.71632007	      0.94617227	      0.08069141	     -1.51094358	     -2.47967576	      0.60368684	      1.29203927	     -0.37741211	     -0.03179715
