# Supplementary material for: Hindlimb kinematics, kinetics and muscle dynamics during sit-to-stand and sit-to-walk transitions in emus (Dromaius novaehollandiae)
Source: J Exp Biol. 2024 Dec 2;227(24):jeb247519. doi: 10.1242/jeb.247519 (PMC11708823; doi:10.1242/jeb.247519)
Supplement: Dataset 1. [file jexbio-227-247519-Dataset1.zip › Dataset1/DataS1/Static Simulation/stw_exemplar_trial_STO_nominal/emu_osimm_tuneTSL_scaledR_STO_nominal_stw_controls.xml]

<?xml version="1.0" encoding="UTF-8" ?>
<OpenSimDocument Version="40500">
	<ControlSet name="Control Set">
		<objects>
			<ControlLinear name="IC_r">
				<is_model_control>true</is_model_control>
				<extrapolate>true</extrapolate>
				<default_min>0.02</default_min>
				<default_max>1</default_max>
				<filter_on>false</filter_on>
				<use_steps>false</use_steps>
				<x_nodes>
					<ControlLinearNode>
						<t>0</t>
						<value>0.20846428942647424</value>
					</ControlLinearNode>
					<ControlLinearNode>
						<t>0.0040000000000000001</t>
						<value>0.20935724380107687</value>
					</ControlLinearNode>
					<ControlLinearNode>
						<t>0.0080000000000000002</t>
						<value>0.21097044703106282</value>
					</ControlLinearNode>
					<ControlLinearNode>
						<t>0.012</t>
						<value>0.21330690673992317</value>
					</ControlLinearNode>
					<ControlLinearNode>
						<t>0.016</t>
						<value>0.21650855764702445</value>
					</ControlLinearNode>
					<ControlLinearNode>
						<t>0.02</t>
						<value>0.21944766010061117</value>
					</ControlLinearNode>
					<ControlLinearNode>
						<t>0.024</t>
						<value>0.2253527449484323</value>
					</ControlLinearNode>
					<ControlLinearNode>
						<t>0.028000000000000001</t>
						<value>0.23269452687844444</value>
					</ControlLinearNode>
					<ControlLinearNode>
						<t>0.032000000000000001</t>
						<value>0.24183168345834391</value>
					</ControlLinearNode>
					<ControlLinearNode>
						<t>0.035999999999999997</t>
						<value>0.25231416232069298</value>
					</ControlLinearNode>
					<ControlLinearNode>
						<t>0.040000000000000001</t>
						<value>0.26391920776398847</value>
					</ControlLinearNode>
					<ControlLinearNode>
						<t>0.043999999999999997</t>
						<value>0.27621475043028976</value>
					</ControlLinearNode>
					<ControlLinearNode>
						<t>0.048000000000000001</t>
						<value>0.29287442907457134</value>
					</ControlLinearNode>
					<ControlLinearNode>
						<t>0.051999999999999998</t>
						<value>0.30839642802825906</value>
					</ControlLinearNode>
					<ControlLinearNode>
						<t>0.056000000000000001</t>
						<value>0.3246539129404109</value>
					</ControlLinearNode>
					<ControlLinearNode>
						<t>0.059999999999999998</t>
						<value>0.34358332398089836</value>
					</ControlLinearNode>
					<ControlLinearNode>
						<t>0.064000000000000001</t>
						<value>0.36372192186144731</value>
					</ControlLinearNode>
					<ControlLinearNode>
						<t>0.068000000000000005</t>
						<value>0.38504756501157777</value>
					</ControlLinearNode>
					<ControlLinearNode>
						<t>0.071999999999999995</t>
						<value>0.40634592417051779</value>
					</ControlLinearNode>
					<ControlLinearNode>
						<t>0.075999999999999998</t>
						<value>0.42941979130712277</value>
					</ControlLinearNode>
					<ControlLinearNode>
						<t>0.080000000000000002</t>
						<value>0.45155287994619675</value>
					</ControlLinearNode>
					<ControlLinearNode>
						<t>0.084000000000000005</t>
						<value>0.4797998244349912</value>
					</ControlLinearNode>
					<ControlLinearNode>
						<t>0.087999999999999995</t>
						<value>0.52005847822261386</value>
					</ControlLinearNode>
					<ControlLinearNode>
						<t>0.091999999999999998</t>
						<value>0.55969420684625759</value>
					</ControlLinearNode>
					<ControlLinearNode>
						<t>0.096000000000000002</t>
						<value>0.59741542636207179</value>
					</ControlLinearNode>
					<ControlLinearNode>
						<t>0.10000000000000001</t>
						<value>0.62532399231391655</value>
					</ControlLinearNode>
					<ControlLinearNode>
						<t>0.104</t>
						<value>0.65271079544552812</value>
					</ControlLinearNode>
					<ControlLinearNode>
						<t>0.108</t>
						<value>0.67773509578165703</value>
					</ControlLinearNode>
					<ControlLinearNode>
						<t>0.112</t>
						<value>0.70353822105588548</value>
					</ControlLinearNode>
					<ControlLinearNode>
						<t>0.11600000000000001</t>
						<value>0.72717917617998873</value>
					</ControlLinearNode>
					<ControlLinearNode>
						<t>0.12</t>
						<value>0.74694684159500446</value>
					</ControlLinearNode>
					<ControlLinearNode>
						<t>0.124</t>
						<value>0.76315379341662004</value>
					</ControlLinearNode>
					<ControlLinearNode>
						<t>0.128</t>
						<value>0.77768452931007881</value>
					</ControlLinearNode>
					<ControlLinearNode>
						<t>0.13200000000000001</t>
						<value>0.78690482483872082</value>
					</ControlLinearNode>
					<ControlLinearNode>
						<t>0.13600000000000001</t>
						<value>0.79579534500378679</value>
					</ControlLinearNode>
					<ControlLinearNode>
						<t>0.14000000000000001</t>
						<value>0.80350557778342901</value>
					</ControlLinearNode>
					<ControlLinearNode>
						<t>0.14399999999999999</t>
						<value>0.80604193388502132</value>
					</ControlLinearNode>
					<ControlLinearNode>
						<t>0.14799999999999999</t>
						<value>0.80394170713136914</value>
					</ControlLinearNode>
					<ControlLinearNode>
						<t>0.152</t>
						<value>0.79585875837459696</value>
					</ControlLinearNode>
					<ControlLinearNode>
						<t>0.156</t>
						<value>0.78293813780240973</value>
					</ControlLinearNode>
					<ControlLinearNode>
						<t>0.16</t>
						<value>0.76605026417564304</value>
					</ControlLinearNode>
					<ControlLinearNode>
						<t>0.16400000000000001</t>
						<value>0.73127889840314719</value>
					</ControlLinearNode>
					<ControlLinearNode>
						<t>0.16800000000000001</t>
						<value>0.6977538866788997</value>
					</ControlLinearNode>
					<ControlLinearNode>
						<t>0.17199999999999999</t>
						<value>0.66393745746775656</value>
					</ControlLinearNode>
					<ControlLinearNode>
						<t>0.17599999999999999</t>
						<value>0.64063221006918025</value>
					</ControlLinearNode>
					<ControlLinearNode>
						<t>0.17999999999999999</t>
						<value>0.62686625131403062</value>
					</ControlLinearNode>
					<ControlLinearNode>
						<t>0.184</t>
						<value>0.6144214995314774</value>
					</ControlLinearNode>
					<ControlLinearNode>
						<t>0.188</t>
						<value>0.60446979209144525</value>
					</ControlLinearNode>
					<ControlLinearNode>
						<t>0.192</t>
						<value>0.59671734940382659</value>
					</ControlLinearNode>
					<ControlLinearNode>
						<t>0.19600000000000001</t>
						<value>0.59017866406364994</value>
					</ControlLinearNode>
					<ControlLinearNode>
						<t>0.20000000000000001</t>
						<value>0.58749717687317637</value>
					</ControlLinearNode>
					<ControlLinearNode>
						<t>0.20399999999999999</t>
						<value>0.59301996749400132</value>
					</ControlLinearNode>
					<ControlLinearNode>
						<t>0.20799999999999999</t>
						<value>0.60153479721601422</value>
					</ControlLinearNode>
					<ControlLinearNode>
						<t>0.21199999999999999</t>
						<value>0.5940396811408859</value>
					</ControlLinearNode>
					<ControlLinearNode>
						<t>0.216</t>
						<value>0.55511789657825927</value>
					</ControlLinearNode>
					<ControlLinearNode>
						<t>0.22</t>
						<value>0.50013937394340191</value>
					</ControlLinearNode>
					<ControlLinearNode>
						<t>0.224</t>
						<value>0.4526567326169495</value>
					</ControlLinearNode>
					<ControlLinearNode>
						<t>0.22800000000000001</t>
						<value>0.40993466453241312</value>
					</ControlLinearNode>
					<ControlLinearNode>
						<t>0.23200000000000001</t>
						<value>0.37467468911844787</value>
					</ControlLinearNode>
					<ControlLinearNode>
						<t>0.23599999999999999</t>
						<value>0.3447487513019577</value>
					</ControlLinearNode>
					<ControlLinearNode>
						<t>0.23999999999999999</t>
						<value>0.32390377725227087</value>
					</ControlLinearNode>
					<ControlLinearNode>
						<t>0.24399999999999999</t>
						<value>0.32492883269086914</value>
					</ControlLinearNode>
					<ControlLinearNode>
						<t>0.248</t>
						<value>0.33265020473788648</value>
					</ControlLinearNode>
					<ControlLinearNode>
						<t>0.252</t>
						<value>0.34671459969752094</value>
					</ControlLinearNode>
					<ControlLinearNode>
						<t>0.25600000000000001</t>
						<value>0.36883022043549823</value>
					</ControlLinearNode>
					<ControlLinearNode>
						<t>0.26000000000000001</t>
						<value>0.39360652331321949</value>
					</ControlLinearNode>
					<ControlLinearNode>
						<t>0.26400000000000001</t>
						<value>0.41856574190627988</value>
					</ControlLinearNode>
					<ControlLinearNode>
						<t>0.26800000000000002</t>
						<value>0.46355677788608157</value>
					</ControlLinearNode>
					<ControlLinearNode>
						<t>0.27200000000000002</t>
						<value>0.51167130099475056</value>
					</ControlLinearNode>
					<ControlLinearNode>
						<t>0.27600000000000002</t>
						<value>0.55461395220765786</value>
					</ControlLinearNode>
					<ControlLinearNode>
						<t>0.28000000000000003</t>
						<value>0.58756660512320158</value>
					</ControlLinearNode>
					<ControlLinearNode>
						<t>0.28399999999999997</t>
						<value>0.619119700552754</value>
					</ControlLinearNode>
					<ControlLinearNode>
						<t>0.28799999999999998</t>
						<value>0.64286921320785606</value>
					</ControlLinearNode>
					<ControlLinearNode>
						<t>0.29199999999999998</t>
						<value>0.65637807966200468</value>
					</ControlLinearNode>
					<ControlLinearNode>
						<t>0.29599999999999999</t>
						<value>0.65607783175061829</value>
					</ControlLinearNode>
					<ControlLinearNode>
						<t>0.29999999999999999</t>
						<value>0.62119628495880719</value>
					</ControlLinearNode>
					<ControlLinearNode>
						<t>0.30399999999999999</t>
						<value>0.5725551500780921</value>
					</ControlLinearNode>
					<ControlLinearNode>
						<t>0.308</t>
						<value>0.50342785329406636</value>
					</ControlLinearNode>
					<ControlLinearNode>
						<t>0.312</t>
						<value>0.52095838647729564</value>
					</ControlLinearNode>
					<ControlLinearNode>
						<t>0.316</t>
						<value>0.53946728048591341</value>
					</ControlLinearNode>
					<ControlLinearNode>
						<t>0.32000000000000001</t>
						<value>0.54986402478539298</value>
					</ControlLinearNode>
					<ControlLinearNode>
						<t>0.32400000000000001</t>
						<value>0.57676811643792969</value>
					</ControlLinearNode>
					<ControlLinearNode>
						<t>0.32800000000000001</t>
						<value>0.62362686363901476</value>
					</ControlLinearNode>
					<ControlLinearNode>
						<t>0.33200000000000002</t>
						<value>0.67517384312540507</value>
					</ControlLinearNode>
					<ControlLinearNode>
						<t>0.33600000000000002</t>
						<value>0.71654682822139382</value>
					</ControlLinearNode>
					<ControlLinearNode>
						<t>0.34000000000000002</t>
						<value>0.75109634631268696</value>
					</ControlLinearNode>
					<ControlLinearNode>
						<t>0.34399999999999997</t>
						<value>0.78615230092708133</value>
					</ControlLinearNode>
					<ControlLinearNode>
						<t>0.34799999999999998</t>
						<value>0.82268603387480388</value>
					</ControlLinearNode>
					<ControlLinearNode>
						<t>0.35199999999999998</t>
						<value>0.85060112107974639</value>
					</ControlLinearNode>
					<ControlLinearNode>
						<t>0.35599999999999998</t>
						<value>0.88168418661128778</value>
					</ControlLinearNode>
					<ControlLinearNode>
						<t>0.35999999999999999</t>
						<value>0.93562700279970634</value>
					</ControlLinearNode>
					<ControlLinearNode>
						<t>0.36399999999999999</t>
						<value>0.97193506004582841</value>
					</ControlLinearNode>
					<ControlLinearNode>
						<t>0.36799999999999999</t>
						<value>0.99885966404580007</value>
					</ControlLinearNode>
					<ControlLinearNode>
						<t>0.372</t>
						<value>0.99997496482165193</value>
					</ControlLinearNode>
					<ControlLinearNode>
						<t>0.376</t>
						<value>0.99998655449601981</value>
					</ControlLinearNode>
					<ControlLinearNode>
						<t>0.38</t>
						<value>0.99998991775575385</value>
					</ControlLinearNode>
					<ControlLinearNode>
						<t>0.38400000000000001</t>
						<value>0.99999082179817222</value>
					</ControlLinearNode>
					<ControlLinearNode>
						<t>0.38800000000000001</t>
						<value>0.99999188575075448</value>
					</ControlLinearNode>
					<ControlLinearNode>
						<t>0.39200000000000002</t>
						<value>0.9999927758007412</value>
					</ControlLinearNode>
					<ControlLinearNode>
						<t>0.39600000000000002</t>
						<value>0.99999336121882731</value>
					</ControlLinearNode>
					<ControlLinearNode>
						<t>0.40000000000000002</t>
						<value>0.9999938815167333</value>
					</ControlLinearNode>
					<ControlLinearNode>
						<t>0.40400000000000003</t>
						<value>0.99999481355256248</value>
					</ControlLinearNode>
					<ControlLinearNode>
						<t>0.40799999999999997</t>
						<value>0.99999553297171362</value>
					</ControlLinearNode>
					<ControlLinearNode>
						<t>0.41199999999999998</t>
						<value>0.99999607062109097</value>
					</ControlLinearNode>
					<ControlLinearNode>
						<t>0.41599999999999998</t>
						<value>0.99999648321833978</value>
					</ControlLinearNode>
					<ControlLinearNode>
						<t>0.41999999999999998</t>
						<value>0.99999681121707917</value>
					</ControlLinearNode>
					<ControlLinearNode>
						<t>0.42399999999999999</t>
						<value>0.999997199067301</value>
					</ControlLinearNode>
					<ControlLinearNode>
						<t>0.42799999999999999</t>
						<value>0.99999751071039833</value>
					</ControlLinearNode>
					<ControlLinearNode>
						<t>0.432</t>
						<value>0.99999777377879251</value>
					</ControlLinearNode>
					<ControlLinearNode>
						<t>0.436</t>
						<value>0.99999801377675201</value>
					</ControlLinearNode>
					<ControlLinearNode>
						<t>0.44</t>
						<value>0.99999816758028415</value>
					</ControlLinearNode>
					<ControlLinearNode>
						<t>0.44400000000000001</t>
						<value>0.99999827258163732</value>
					</ControlLinearNode>
					<ControlLinearNode>
						<t>0.44800000000000001</t>
						<value>0.99999836768096628</value>
					</ControlLinearNode>
					<ControlLinearNode>
						<t>0.45200000000000001</t>
						<value>0.99999849106168759</value>
					</ControlLinearNode>
					<ControlLinearNode>
						<t>0.45600000000000002</t>
						<value>0.99999858416951426</value>
					</ControlLinearNode>
					<ControlLinearNode>
						<t>0.46000000000000002</t>
						<value>0.9999986424026891</value>
					</ControlLinearNode>
					<ControlLinearNode>
						<t>0.46400000000000002</t>
						<value>0.99999867331903047</value>
					</ControlLinearNode>
					<ControlLinearNode>
						<t>0.46800000000000003</t>
						<value>0.99999867115645569</value>
					</ControlLinearNode>
					<ControlLinearNode>
						<t>0.47199999999999998</t>
						<value>0.99999865239890462</value>
					</ControlLinearNode>
					<ControlLinearNode>
						<t>0.47599999999999998</t>
						<value>0.9999986268174188</value>
					</ControlLinearNode>
					<ControlLinearNode>
						<t>0.47999999999999998</t>
						<value>0.99999858972675948</value>
					</ControlLinearNode>
					<ControlLinearNode>
						<t>0.48399999999999999</t>
						<value>0.99999854317688852</value>
					</ControlLinearNode>
					<ControlLinearNode>
						<t>0.48799999999999999</t>
						<value>0.99999848106046951</value>
					</ControlLinearNode>
					<ControlLinearNode>
						<t>0.49199999999999999</t>
						<value>0.999998402751474</value>
					</ControlLinearNode>
				</x_nodes>
				<min_nodes />
				<max_nodes />
				<kp>100</kp>
				<kv>20</kv>
			</ControlLinear>
			<ControlLinear name="ILPR_r">
				<is_model_control>true</is_model_control>
				<extrapolate>true</extrapolate>
				<default_min>0.02</default_min>
				<default_max>1</default_max>
				<filter_on>false</filter_on>
				<use_steps>false</use_steps>
				<x_nodes>
					<ControlLinearNode>
						<t>0</t>
						<value>0.20401088066916087</value>
					</ControlLinearNode>
					<ControlLinearNode>
						<t>0.0040000000000000001</t>
						<value>0.20439737458413371</value>
					</ControlLinearNode>
					<ControlLinearNode>
						<t>0.0080000000000000002</t>
						<value>0.20548316395466926</value>
					</ControlLinearNode>
					<ControlLinearNode>
						<t>0.012</t>
						<value>0.20735061953768555</value>
					</ControlLinearNode>
					<ControlLinearNode>
						<t>0.016</t>
						<value>0.21001001539682682</value>
					</ControlLinearNode>
					<ControlLinearNode>
						<t>0.02</t>
						<value>0.21451527795705275</value>
					</ControlLinearNode>
					<ControlLinearNode>
						<t>0.024</t>
						<value>0.21939634440402012</value>
					</ControlLinearNode>
					<ControlLinearNode>
						<t>0.028000000000000001</t>
						<value>0.22708662689976211</value>
					</ControlLinearNode>
					<ControlLinearNode>
						<t>0.032000000000000001</t>
						<value>0.23708895479298006</value>
					</ControlLinearNode>
					<ControlLinearNode>
						<t>0.035999999999999997</t>
						<value>0.24845985698070236</value>
					</ControlLinearNode>
					<ControlLinearNode>
						<t>0.040000000000000001</t>
						<value>0.2608734150366287</value>
					</ControlLinearNode>
					<ControlLinearNode>
						<t>0.043999999999999997</t>
						<value>0.27437965727067287</value>
					</ControlLinearNode>
					<ControlLinearNode>
						<t>0.048000000000000001</t>
						<value>0.28979117188761355</value>
					</ControlLinearNode>
					<ControlLinearNode>
						<t>0.051999999999999998</t>
						<value>0.30515613286702992</value>
					</ControlLinearNode>
					<ControlLinearNode>
						<t>0.056000000000000001</t>
						<value>0.32223151967402347</value>
					</ControlLinearNode>
					<ControlLinearNode>
						<t>0.059999999999999998</t>
						<value>0.33913389428153423</value>
					</ControlLinearNode>
					<ControlLinearNode>
						<t>0.064000000000000001</t>
						<value>0.3570431760399857</value>
					</ControlLinearNode>
					<ControlLinearNode>
						<t>0.068000000000000005</t>
						<value>0.37653202900642585</value>
					</ControlLinearNode>
					<ControlLinearNode>
						<t>0.071999999999999995</t>
						<value>0.3965975949106833</value>
					</ControlLinearNode>
					<ControlLinearNode>
						<t>0.075999999999999998</t>
						<value>0.41658828472721854</value>
					</ControlLinearNode>
					<ControlLinearNode>
						<t>0.080000000000000002</t>
						<value>0.43770087023446114</value>
					</ControlLinearNode>
					<ControlLinearNode>
						<t>0.084000000000000005</t>
						<value>0.4653954324970172</value>
					</ControlLinearNode>
					<ControlLinearNode>
						<t>0.087999999999999995</t>
						<value>0.50585822138730174</value>
					</ControlLinearNode>
					<ControlLinearNode>
						<t>0.091999999999999998</t>
						<value>0.547970683027172</value>
					</ControlLinearNode>
					<ControlLinearNode>
						<t>0.096000000000000002</t>
						<value>0.59520931404209221</value>
					</ControlLinearNode>
					<ControlLinearNode>
						<t>0.10000000000000001</t>
						<value>0.64548317702314628</value>
					</ControlLinearNode>
					<ControlLinearNode>
						<t>0.104</t>
						<value>0.69803050484862605</value>
					</ControlLinearNode>
					<ControlLinearNode>
						<t>0.108</t>
						<value>0.74624605173036906</value>
					</ControlLinearNode>
					<ControlLinearNode>
						<t>0.112</t>
						<value>0.79881811769658928</value>
					</ControlLinearNode>
					<ControlLinearNode>
						<t>0.11600000000000001</t>
						<value>0.84722378272610033</value>
					</ControlLinearNode>
					<ControlLinearNode>
						<t>0.12</t>
						<value>0.89781335497149695</value>
					</ControlLinearNode>
					<ControlLinearNode>
						<t>0.124</t>
						<value>0.94357772629951819</value>
					</ControlLinearNode>
					<ControlLinearNode>
						<t>0.128</t>
						<value>0.98920203383285221</value>
					</ControlLinearNode>
					<ControlLinearNode>
						<t>0.13200000000000001</t>
						<value>0.99996353412771122</value>
					</ControlLinearNode>
					<ControlLinearNode>
						<t>0.13600000000000001</t>
						<value>0.99998674466550652</value>
					</ControlLinearNode>
					<ControlLinearNode>
						<t>0.14000000000000001</t>
						<value>0.9999916873349477</value>
					</ControlLinearNode>
					<ControlLinearNode>
						<t>0.14399999999999999</t>
						<value>0.99999323115568894</value>
					</ControlLinearNode>
					<ControlLinearNode>
						<t>0.14799999999999999</t>
						<value>0.99999347318074183</value>
					</ControlLinearNode>
					<ControlLinearNode>
						<t>0.152</t>
						<value>0.99999277586641067</value>
					</ControlLinearNode>
					<ControlLinearNode>
						<t>0.156</t>
						<value>0.9999898586723579</value>
					</ControlLinearNode>
					<ControlLinearNode>
						<t>0.16</t>
						<value>0.99996936154459359</value>
					</ControlLinearNode>
					<ControlLinearNode>
						<t>0.16400000000000001</t>
						<value>0.92819346647031209</value>
					</ControlLinearNode>
					<ControlLinearNode>
						<t>0.16800000000000001</t>
						<value>0.84888355776966584</value>
					</ControlLinearNode>
					<ControlLinearNode>
						<t>0.17199999999999999</t>
						<value>0.77018949655230851</value>
					</ControlLinearNode>
					<ControlLinearNode>
						<t>0.17599999999999999</t>
						<value>0.68320599038604579</value>
					</ControlLinearNode>
					<ControlLinearNode>
						<t>0.17999999999999999</t>
						<value>0.59396094271255351</value>
					</ControlLinearNode>
					<ControlLinearNode>
						<t>0.184</t>
						<value>0.50870884080741352</value>
					</ControlLinearNode>
					<ControlLinearNode>
						<t>0.188</t>
						<value>0.42872700123410284</value>
					</ControlLinearNode>
					<ControlLinearNode>
						<t>0.192</t>
						<value>0.35724817020696736</value>
					</ControlLinearNode>
					<ControlLinearNode>
						<t>0.19600000000000001</t>
						<value>0.29189816618019743</value>
					</ControlLinearNode>
					<ControlLinearNode>
						<t>0.20000000000000001</t>
						<value>0.21098237092954303</value>
					</ControlLinearNode>
					<ControlLinearNode>
						<t>0.20399999999999999</t>
						<value>0.12846311190425433</value>
					</ControlLinearNode>
					<ControlLinearNode>
						<t>0.20799999999999999</t>
						<value>0.052128981312922595</value>
					</ControlLinearNode>
					<ControlLinearNode>
						<t>0.21199999999999999</t>
						<value>0.020017711370574641</value>
					</ControlLinearNode>
					<ControlLinearNode>
						<t>0.216</t>
						<value>0.020007324075203243</value>
					</ControlLinearNode>
					<ControlLinearNode>
						<t>0.22</t>
						<value>0.020005415119129545</value>
					</ControlLinearNode>
					<ControlLinearNode>
						<t>0.224</t>
						<value>0.02000441825396114</value>
					</ControlLinearNode>
					<ControlLinearNode>
						<t>0.22800000000000001</t>
						<value>0.020003804225093871</value>
					</ControlLinearNode>
					<ControlLinearNode>
						<t>0.23200000000000001</t>
						<value>0.020003419965151287</value>
					</ControlLinearNode>
					<ControlLinearNode>
						<t>0.23599999999999999</t>
						<value>0.02000317223488152</value>
					</ControlLinearNode>
					<ControlLinearNode>
						<t>0.23999999999999999</t>
						<value>0.0200029815476476</value>
					</ControlLinearNode>
					<ControlLinearNode>
						<t>0.24399999999999999</t>
						<value>0.020002795866129706</value>
					</ControlLinearNode>
					<ControlLinearNode>
						<t>0.248</t>
						<value>0.02000264062274533</value>
					</ControlLinearNode>
					<ControlLinearNode>
						<t>0.252</t>
						<value>0.020002511811431138</value>
					</ControlLinearNode>
					<ControlLinearNode>
						<t>0.25600000000000001</t>
						<value>0.020002399776145346</value>
					</ControlLinearNode>
					<ControlLinearNode>
						<t>0.26000000000000001</t>
						<value>0.020002312924689496</value>
					</ControlLinearNode>
					<ControlLinearNode>
						<t>0.26400000000000001</t>
						<value>0.020002258438967666</value>
					</ControlLinearNode>
					<ControlLinearNode>
						<t>0.26800000000000002</t>
						<value>0.020002066978469929</value>
					</ControlLinearNode>
					<ControlLinearNode>
						<t>0.27200000000000002</t>
						<value>0.020001870643236483</value>
					</ControlLinearNode>
					<ControlLinearNode>
						<t>0.27600000000000002</t>
						<value>0.020001737404872908</value>
					</ControlLinearNode>
					<ControlLinearNode>
						<t>0.28000000000000003</t>
						<value>0.020001658393701847</value>
					</ControlLinearNode>
					<ControlLinearNode>
						<t>0.28399999999999997</t>
						<value>0.020001605086605988</value>
					</ControlLinearNode>
					<ControlLinearNode>
						<t>0.28799999999999998</t>
						<value>0.020001591587538146</value>
					</ControlLinearNode>
					<ControlLinearNode>
						<t>0.29199999999999998</t>
						<value>0.020001640585918117</value>
					</ControlLinearNode>
					<ControlLinearNode>
						<t>0.29599999999999999</t>
						<value>0.020001827887530115</value>
					</ControlLinearNode>
					<ControlLinearNode>
						<t>0.29999999999999999</t>
						<value>0.020002247579086963</value>
					</ControlLinearNode>
					<ControlLinearNode>
						<t>0.30399999999999999</t>
						<value>0.020002682352620507</value>
					</ControlLinearNode>
					<ControlLinearNode>
						<t>0.308</t>
						<value>0.020002918047495037</value>
					</ControlLinearNode>
					<ControlLinearNode>
						<t>0.312</t>
						<value>0.020003243434582953</value>
					</ControlLinearNode>
					<ControlLinearNode>
						<t>0.316</t>
						<value>0.020003647188987006</value>
					</ControlLinearNode>
					<ControlLinearNode>
						<t>0.32000000000000001</t>
						<value>0.020004047935246766</value>
					</ControlLinearNode>
					<ControlLinearNode>
						<t>0.32400000000000001</t>
						<value>0.020004624524712761</value>
					</ControlLinearNode>
					<ControlLinearNode>
						<t>0.32800000000000001</t>
						<value>0.020005806535395836</value>
					</ControlLinearNode>
					<ControlLinearNode>
						<t>0.33200000000000002</t>
						<value>0.020007876954481495</value>
					</ControlLinearNode>
					<ControlLinearNode>
						<t>0.33600000000000002</t>
						<value>0.020011848309485273</value>
					</ControlLinearNode>
					<ControlLinearNode>
						<t>0.34000000000000002</t>
						<value>0.020019894780559516</value>
					</ControlLinearNode>
					<ControlLinearNode>
						<t>0.34399999999999997</t>
						<value>0.020042133146580089</value>
					</ControlLinearNode>
					<ControlLinearNode>
						<t>0.34799999999999998</t>
						<value>0.026438588532930411</value>
					</ControlLinearNode>
					<ControlLinearNode>
						<t>0.35199999999999998</t>
						<value>0.070050958492872961</value>
					</ControlLinearNode>
					<ControlLinearNode>
						<t>0.35599999999999998</t>
						<value>0.11542950056958408</value>
					</ControlLinearNode>
					<ControlLinearNode>
						<t>0.35999999999999999</t>
						<value>0.14056653958201765</value>
					</ControlLinearNode>
					<ControlLinearNode>
						<t>0.36399999999999999</t>
						<value>0.19049416479924461</value>
					</ControlLinearNode>
					<ControlLinearNode>
						<t>0.36799999999999999</t>
						<value>0.24960937975928879</value>
					</ControlLinearNode>
					<ControlLinearNode>
						<t>0.372</t>
						<value>0.34353799768319454</value>
					</ControlLinearNode>
					<ControlLinearNode>
						<t>0.376</t>
						<value>0.4423933869393229</value>
					</ControlLinearNode>
					<ControlLinearNode>
						<t>0.38</t>
						<value>0.5243513582742364</value>
					</ControlLinearNode>
					<ControlLinearNode>
						<t>0.38400000000000001</t>
						<value>0.56940847123305882</value>
					</ControlLinearNode>
					<ControlLinearNode>
						<t>0.38800000000000001</t>
						<value>0.60431711920261666</value>
					</ControlLinearNode>
					<ControlLinearNode>
						<t>0.39200000000000002</t>
						<value>0.63568063609673098</value>
					</ControlLinearNode>
					<ControlLinearNode>
						<t>0.39600000000000002</t>
						<value>0.65512184590495326</value>
					</ControlLinearNode>
					<ControlLinearNode>
						<t>0.40000000000000002</t>
						<value>0.67288957432876129</value>
					</ControlLinearNode>
					<ControlLinearNode>
						<t>0.40400000000000003</t>
						<value>0.70055566482834863</value>
					</ControlLinearNode>
					<ControlLinearNode>
						<t>0.40799999999999997</t>
						<value>0.73040619946658258</value>
					</ControlLinearNode>
					<ControlLinearNode>
						<t>0.41199999999999998</t>
						<value>0.76000042430066428</value>
					</ControlLinearNode>
					<ControlLinearNode>
						<t>0.41599999999999998</t>
						<value>0.78754375151561673</value>
					</ControlLinearNode>
					<ControlLinearNode>
						<t>0.41999999999999998</t>
						<value>0.81560455539174836</value>
					</ControlLinearNode>
					<ControlLinearNode>
						<t>0.42399999999999999</t>
						<value>0.83761003055008476</value>
					</ControlLinearNode>
					<ControlLinearNode>
						<t>0.42799999999999999</t>
						<value>0.85640289935377067</value>
					</ControlLinearNode>
					<ControlLinearNode>
						<t>0.432</t>
						<value>0.87742356821743683</value>
					</ControlLinearNode>
					<ControlLinearNode>
						<t>0.436</t>
						<value>0.89847487618504263</value>
					</ControlLinearNode>
					<ControlLinearNode>
						<t>0.44</t>
						<value>0.91858791630205827</value>
					</ControlLinearNode>
					<ControlLinearNode>
						<t>0.44400000000000001</t>
						<value>0.936318888641958</value>
					</ControlLinearNode>
					<ControlLinearNode>
						<t>0.44800000000000001</t>
						<value>0.95373374795314403</value>
					</ControlLinearNode>
					<ControlLinearNode>
						<t>0.45200000000000001</t>
						<value>0.9662533739946032</value>
					</ControlLinearNode>
					<ControlLinearNode>
						<t>0.45600000000000002</t>
						<value>0.97541931599305487</value>
					</ControlLinearNode>
					<ControlLinearNode>
						<t>0.46000000000000002</t>
						<value>0.98494957939664607</value>
					</ControlLinearNode>
					<ControlLinearNode>
						<t>0.46400000000000002</t>
						<value>0.98494164550418806</value>
					</ControlLinearNode>
					<ControlLinearNode>
						<t>0.46800000000000003</t>
						<value>0.9784687038329577</value>
					</ControlLinearNode>
					<ControlLinearNode>
						<t>0.47199999999999998</t>
						<value>0.97148324056483715</value>
					</ControlLinearNode>
					<ControlLinearNode>
						<t>0.47599999999999998</t>
						<value>0.95890290578808124</value>
					</ControlLinearNode>
					<ControlLinearNode>
						<t>0.47999999999999998</t>
						<value>0.94356428566763395</value>
					</ControlLinearNode>
					<ControlLinearNode>
						<t>0.48399999999999999</t>
						<value>0.92468729266544591</value>
					</ControlLinearNode>
					<ControlLinearNode>
						<t>0.48799999999999999</t>
						<value>0.90463775476599484</value>
					</ControlLinearNode>
					<ControlLinearNode>
						<t>0.49199999999999999</t>
						<value>0.882263050204944</value>
					</ControlLinearNode>
				</x_nodes>
				<min_nodes />
				<max_nodes />
				<kp>100</kp>
				<kv>20</kv>
			</ControlLinear>
			<ControlLinear name="ILPOa_r">
				<is_model_control>true</is_model_control>
				<extrapolate>true</extrapolate>
				<default_min>0.02</default_min>
				<default_max>1</default_max>
				<filter_on>false</filter_on>
				<use_steps>false</use_steps>
				<x_nodes>
					<ControlLinearNode>
						<t>0</t>
						<value>0.037761121025964475</value>
					</ControlLinearNode>
					<ControlLinearNode>
						<t>0.0040000000000000001</t>
						<value>0.037384604519735541</value>
					</ControlLinearNode>
					<ControlLinearNode>
						<t>0.0080000000000000002</t>
						<value>0.03699164955128894</value>
					</ControlLinearNode>
					<ControlLinearNode>
						<t>0.012</t>
						<value>0.036637752474477106</value>
					</ControlLinearNode>
					<ControlLinearNode>
						<t>0.016</t>
						<value>0.036170759545880782</value>
					</ControlLinearNode>
					<ControlLinearNode>
						<t>0.02</t>
						<value>0.037245921086488956</value>
					</ControlLinearNode>
					<ControlLinearNode>
						<t>0.024</t>
						<value>0.035646815309626552</value>
					</ControlLinearNode>
					<ControlLinearNode>
						<t>0.028000000000000001</t>
						<value>0.033940293148630861</value>
					</ControlLinearNode>
					<ControlLinearNode>
						<t>0.032000000000000001</t>
						<value>0.031683676797182349</value>
					</ControlLinearNode>
					<ControlLinearNode>
						<t>0.035999999999999997</t>
						<value>0.029298905778663314</value>
					</ControlLinearNode>
					<ControlLinearNode>
						<t>0.040000000000000001</t>
						<value>0.027045284605601724</value>
					</ControlLinearNode>
					<ControlLinearNode>
						<t>0.043999999999999997</t>
						<value>0.025518740229477262</value>
					</ControlLinearNode>
					<ControlLinearNode>
						<t>0.048000000000000001</t>
						<value>0.023262964540844349</value>
					</ControlLinearNode>
					<ControlLinearNode>
						<t>0.051999999999999998</t>
						<value>0.022013113927084306</value>
					</ControlLinearNode>
					<ControlLinearNode>
						<t>0.056000000000000001</t>
						<value>0.020345712133382043</value>
					</ControlLinearNode>
					<ControlLinearNode>
						<t>0.059999999999999998</t>
						<value>0.020182547639753697</value>
					</ControlLinearNode>
					<ControlLinearNode>
						<t>0.064000000000000001</t>
						<value>0.02010697756398035</value>
					</ControlLinearNode>
					<ControlLinearNode>
						<t>0.068000000000000005</t>
						<value>0.020072606798536504</value>
					</ControlLinearNode>
					<ControlLinearNode>
						<t>0.071999999999999995</t>
						<value>0.02005631930592975</value>
					</ControlLinearNode>
					<ControlLinearNode>
						<t>0.075999999999999998</t>
						<value>0.020044841971637924</value>
					</ControlLinearNode>
					<ControlLinearNode>
						<t>0.080000000000000002</t>
						<value>0.020038385656170801</value>
					</ControlLinearNode>
					<ControlLinearNode>
						<t>0.084000000000000005</t>
						<value>0.020032146582493061</value>
					</ControlLinearNode>
					<ControlLinearNode>
						<t>0.087999999999999995</t>
						<value>0.02002581766543899</value>
					</ControlLinearNode>
					<ControlLinearNode>
						<t>0.091999999999999998</t>
						<value>0.020021445012892398</value>
					</ControlLinearNode>
					<ControlLinearNode>
						<t>0.096000000000000002</t>
						<value>0.020018930920745172</value>
					</ControlLinearNode>
					<ControlLinearNode>
						<t>0.10000000000000001</t>
						<value>0.020016876526969395</value>
					</ControlLinearNode>
					<ControlLinearNode>
						<t>0.104</t>
						<value>0.020015057696150466</value>
					</ControlLinearNode>
					<ControlLinearNode>
						<t>0.108</t>
						<value>0.020013642766344885</value>
					</ControlLinearNode>
					<ControlLinearNode>
						<t>0.112</t>
						<value>0.020012393636840924</value>
					</ControlLinearNode>
					<ControlLinearNode>
						<t>0.11600000000000001</t>
						<value>0.020011344984990961</value>
					</ControlLinearNode>
					<ControlLinearNode>
						<t>0.12</t>
						<value>0.020010810021139365</value>
					</ControlLinearNode>
					<ControlLinearNode>
						<t>0.124</t>
						<value>0.020010369856210308</value>
					</ControlLinearNode>
					<ControlLinearNode>
						<t>0.128</t>
						<value>0.020009970942759719</value>
					</ControlLinearNode>
					<ControlLinearNode>
						<t>0.13200000000000001</t>
						<value>0.020010335373573183</value>
					</ControlLinearNode>
					<ControlLinearNode>
						<t>0.13600000000000001</t>
						<value>0.020011315430450476</value>
					</ControlLinearNode>
					<ControlLinearNode>
						<t>0.14000000000000001</t>
						<value>0.02001281041327331</value>
					</ControlLinearNode>
					<ControlLinearNode>
						<t>0.14399999999999999</t>
						<value>0.020013452419304686</value>
					</ControlLinearNode>
					<ControlLinearNode>
						<t>0.14799999999999999</t>
						<value>0.020012394542400259</value>
					</ControlLinearNode>
					<ControlLinearNode>
						<t>0.152</t>
						<value>0.020010532291560787</value>
					</ControlLinearNode>
					<ControlLinearNode>
						<t>0.156</t>
						<value>0.020009053235462055</value>
					</ControlLinearNode>
					<ControlLinearNode>
						<t>0.16</t>
						<value>0.020007527508541373</value>
					</ControlLinearNode>
					<ControlLinearNode>
						<t>0.16400000000000001</t>
						<value>0.020006793825193766</value>
					</ControlLinearNode>
					<ControlLinearNode>
						<t>0.16800000000000001</t>
						<value>0.020006927588081484</value>
					</ControlLinearNode>
					<ControlLinearNode>
						<t>0.17199999999999999</t>
						<value>0.020007450230243348</value>
					</ControlLinearNode>
					<ControlLinearNode>
						<t>0.17599999999999999</t>
						<value>0.020008235173916547</value>
					</ControlLinearNode>
					<ControlLinearNode>
						<t>0.17999999999999999</t>
						<value>0.020009293302619399</value>
					</ControlLinearNode>
					<ControlLinearNode>
						<t>0.184</t>
						<value>0.020011251430664876</value>
					</ControlLinearNode>
					<ControlLinearNode>
						<t>0.188</t>
						<value>0.020015479228545942</value>
					</ControlLinearNode>
					<ControlLinearNode>
						<t>0.192</t>
						<value>0.020026775818207457</value>
					</ControlLinearNode>
					<ControlLinearNode>
						<t>0.19600000000000001</t>
						<value>0.020153769640691151</value>
					</ControlLinearNode>
					<ControlLinearNode>
						<t>0.20000000000000001</t>
						<value>0.080551860411972917</value>
					</ControlLinearNode>
					<ControlLinearNode>
						<t>0.20399999999999999</t>
						<value>0.16820408334253004</value>
					</ControlLinearNode>
					<ControlLinearNode>
						<t>0.20799999999999999</t>
						<value>0.25257238442551527</value>
					</ControlLinearNode>
					<ControlLinearNode>
						<t>0.21199999999999999</t>
						<value>0.29049707446714401</value>
					</ControlLinearNode>
					<ControlLinearNode>
						<t>0.216</t>
						<value>0.29036265321594229</value>
					</ControlLinearNode>
					<ControlLinearNode>
						<t>0.22</t>
						<value>0.29628911856288687</value>
					</ControlLinearNode>
					<ControlLinearNode>
						<t>0.224</t>
						<value>0.30546163584523045</value>
					</ControlLinearNode>
					<ControlLinearNode>
						<t>0.22800000000000001</t>
						<value>0.31507062233562683</value>
					</ControlLinearNode>
					<ControlLinearNode>
						<t>0.23200000000000001</t>
						<value>0.32697686395707581</value>
					</ControlLinearNode>
					<ControlLinearNode>
						<t>0.23599999999999999</t>
						<value>0.33960166542591791</value>
					</ControlLinearNode>
					<ControlLinearNode>
						<t>0.23999999999999999</t>
						<value>0.34995469259608852</value>
					</ControlLinearNode>
					<ControlLinearNode>
						<t>0.24399999999999999</t>
						<value>0.36409185397304106</value>
					</ControlLinearNode>
					<ControlLinearNode>
						<t>0.248</t>
						<value>0.37690979074417402</value>
					</ControlLinearNode>
					<ControlLinearNode>
						<t>0.252</t>
						<value>0.38662731868235989</value>
					</ControlLinearNode>
					<ControlLinearNode>
						<t>0.25600000000000001</t>
						<value>0.39594646639022835</value>
					</ControlLinearNode>
					<ControlLinearNode>
						<t>0.26000000000000001</t>
						<value>0.40172781934384821</value>
					</ControlLinearNode>
					<ControlLinearNode>
						<t>0.26400000000000001</t>
						<value>0.4114829597832928</value>
					</ControlLinearNode>
					<ControlLinearNode>
						<t>0.26800000000000002</t>
						<value>0.40487188300133742</value>
					</ControlLinearNode>
					<ControlLinearNode>
						<t>0.27200000000000002</t>
						<value>0.3897741301282337</value>
					</ControlLinearNode>
					<ControlLinearNode>
						<t>0.27600000000000002</t>
						<value>0.37210911490992754</value>
					</ControlLinearNode>
					<ControlLinearNode>
						<t>0.28000000000000003</t>
						<value>0.34948313206046255</value>
					</ControlLinearNode>
					<ControlLinearNode>
						<t>0.28399999999999997</t>
						<value>0.33193578580525424</value>
					</ControlLinearNode>
					<ControlLinearNode>
						<t>0.28799999999999998</t>
						<value>0.31461601279597062</value>
					</ControlLinearNode>
					<ControlLinearNode>
						<t>0.29199999999999998</t>
						<value>0.29439195492994363</value>
					</ControlLinearNode>
					<ControlLinearNode>
						<t>0.29599999999999999</t>
						<value>0.26828722607398187</value>
					</ControlLinearNode>
					<ControlLinearNode>
						<t>0.29999999999999999</t>
						<value>0.2282400194076373</value>
					</ControlLinearNode>
					<ControlLinearNode>
						<t>0.30399999999999999</t>
						<value>0.18226696073638857</value>
					</ControlLinearNode>
					<ControlLinearNode>
						<t>0.308</t>
						<value>0.12099552698912973</value>
					</ControlLinearNode>
					<ControlLinearNode>
						<t>0.312</t>
						<value>0.11192645453283151</value>
					</ControlLinearNode>
					<ControlLinearNode>
						<t>0.316</t>
						<value>0.10555544050984578</value>
					</ControlLinearNode>
					<ControlLinearNode>
						<t>0.32000000000000001</t>
						<value>0.073727440742224704</value>
					</ControlLinearNode>
					<ControlLinearNode>
						<t>0.32400000000000001</t>
						<value>0.063570925378317128</value>
					</ControlLinearNode>
					<ControlLinearNode>
						<t>0.32800000000000001</t>
						<value>0.071066370960599937</value>
					</ControlLinearNode>
					<ControlLinearNode>
						<t>0.33200000000000002</t>
						<value>0.088878079030246845</value>
					</ControlLinearNode>
					<ControlLinearNode>
						<t>0.33600000000000002</t>
						<value>0.11972947341142859</value>
					</ControlLinearNode>
					<ControlLinearNode>
						<t>0.34000000000000002</t>
						<value>0.14470517537381927</value>
					</ControlLinearNode>
					<ControlLinearNode>
						<t>0.34399999999999997</t>
						<value>0.1643942967979827</value>
					</ControlLinearNode>
					<ControlLinearNode>
						<t>0.34799999999999998</t>
						<value>0.17860291307611523</value>
					</ControlLinearNode>
					<ControlLinearNode>
						<t>0.35199999999999998</t>
						<value>0.17359849958766238</value>
					</ControlLinearNode>
					<ControlLinearNode>
						<t>0.35599999999999998</t>
						<value>0.16526604205059114</value>
					</ControlLinearNode>
					<ControlLinearNode>
						<t>0.35999999999999999</t>
						<value>0.16062800668275545</value>
					</ControlLinearNode>
					<ControlLinearNode>
						<t>0.36399999999999999</t>
						<value>0.15003484615866056</value>
					</ControlLinearNode>
					<ControlLinearNode>
						<t>0.36799999999999999</t>
						<value>0.13638585216565438</value>
					</ControlLinearNode>
					<ControlLinearNode>
						<t>0.372</t>
						<value>0.10635000798449191</value>
					</ControlLinearNode>
					<ControlLinearNode>
						<t>0.376</t>
						<value>0.072874569430546862</value>
					</ControlLinearNode>
					<ControlLinearNode>
						<t>0.38</t>
						<value>0.041974680094759118</value>
					</ControlLinearNode>
					<ControlLinearNode>
						<t>0.38400000000000001</t>
						<value>0.023096910079136466</value>
					</ControlLinearNode>
					<ControlLinearNode>
						<t>0.38800000000000001</t>
						<value>0.020105555583817172</value>
					</ControlLinearNode>
					<ControlLinearNode>
						<t>0.39200000000000002</t>
						<value>0.020049549222926809</value>
					</ControlLinearNode>
					<ControlLinearNode>
						<t>0.39600000000000002</t>
						<value>0.020032272153680017</value>
					</ControlLinearNode>
					<ControlLinearNode>
						<t>0.40000000000000002</t>
						<value>0.020025701752989442</value>
					</ControlLinearNode>
					<ControlLinearNode>
						<t>0.40400000000000003</t>
						<value>0.020017405486608575</value>
					</ControlLinearNode>
					<ControlLinearNode>
						<t>0.40799999999999997</t>
						<value>0.020013455953912473</value>
					</ControlLinearNode>
					<ControlLinearNode>
						<t>0.41199999999999998</t>
						<value>0.020011053331677697</value>
					</ControlLinearNode>
					<ControlLinearNode>
						<t>0.41599999999999998</t>
						<value>0.020009499070345285</value>
					</ControlLinearNode>
					<ControlLinearNode>
						<t>0.41999999999999998</t>
						<value>0.020008386317148883</value>
					</ControlLinearNode>
					<ControlLinearNode>
						<t>0.42399999999999999</t>
						<value>0.020007130625144358</value>
					</ControlLinearNode>
					<ControlLinearNode>
						<t>0.42799999999999999</t>
						<value>0.020006205922756249</value>
					</ControlLinearNode>
					<ControlLinearNode>
						<t>0.432</t>
						<value>0.020005513590839821</value>
					</ControlLinearNode>
					<ControlLinearNode>
						<t>0.436</t>
						<value>0.020004923617172481</value>
					</ControlLinearNode>
					<ControlLinearNode>
						<t>0.44</t>
						<value>0.020004598690232859</value>
					</ControlLinearNode>
					<ControlLinearNode>
						<t>0.44400000000000001</t>
						<value>0.020004385236213434</value>
					</ControlLinearNode>
					<ControlLinearNode>
						<t>0.44800000000000001</t>
						<value>0.020004219145591019</value>
					</ControlLinearNode>
					<ControlLinearNode>
						<t>0.45200000000000001</t>
						<value>0.020003945320366322</value>
					</ControlLinearNode>
					<ControlLinearNode>
						<t>0.45600000000000002</t>
						<value>0.020003751117529157</value>
					</ControlLinearNode>
					<ControlLinearNode>
						<t>0.46000000000000002</t>
						<value>0.020003672528666024</value>
					</ControlLinearNode>
					<ControlLinearNode>
						<t>0.46400000000000002</t>
						<value>0.020003645351388051</value>
					</ControlLinearNode>
					<ControlLinearNode>
						<t>0.46800000000000003</t>
						<value>0.020003705641845421</value>
					</ControlLinearNode>
					<ControlLinearNode>
						<t>0.47199999999999998</t>
						<value>0.020003822623986228</value>
					</ControlLinearNode>
					<ControlLinearNode>
						<t>0.47599999999999998</t>
						<value>0.020003947907712143</value>
					</ControlLinearNode>
					<ControlLinearNode>
						<t>0.47999999999999998</t>
						<value>0.020004105626864194</value>
					</ControlLinearNode>
					<ControlLinearNode>
						<t>0.48399999999999999</t>
						<value>0.020004277850111517</value>
					</ControlLinearNode>
					<ControlLinearNode>
						<t>0.48799999999999999</t>
						<value>0.020004498735029741</value>
					</ControlLinearNode>
					<ControlLinearNode>
						<t>0.49199999999999999</t>
						<value>0.020004757543823054</value>
					</ControlLinearNode>
				</x_nodes>
				<min_nodes />
				<max_nodes />
				<kp>100</kp>
				<kv>20</kv>
			</ControlLinear>
			<ControlLinear name="ILPOp_r">
				<is_model_control>true</is_model_control>
				<extrapolate>true</extrapolate>
				<default_min>0.02</default_min>
				<default_max>1</default_max>
				<filter_on>false</filter_on>
				<use_steps>false</use_steps>
				<x_nodes>
					<ControlLinearNode>
						<t>0</t>
						<value>0.038416064877761336</value>
					</ControlLinearNode>
					<ControlLinearNode>
						<t>0.0040000000000000001</t>
						<value>0.038146968900343324</value>
					</ControlLinearNode>
					<ControlLinearNode>
						<t>0.0080000000000000002</t>
						<value>0.037779415816482295</value>
					</ControlLinearNode>
					<ControlLinearNode>
						<t>0.012</t>
						<value>0.03735564341985266</value>
					</ControlLinearNode>
					<ControlLinearNode>
						<t>0.016</t>
						<value>0.03677862708033848</value>
					</ControlLinearNode>
					<ControlLinearNode>
						<t>0.02</t>
						<value>0.037226239758582184</value>
					</ControlLinearNode>
					<ControlLinearNode>
						<t>0.024</t>
						<value>0.035768734415230999</value>
					</ControlLinearNode>
					<ControlLinearNode>
						<t>0.028000000000000001</t>
						<value>0.034266133785050459</value>
					</ControlLinearNode>
					<ControlLinearNode>
						<t>0.032000000000000001</t>
						<value>0.032359856956780918</value>
					</ControlLinearNode>
					<ControlLinearNode>
						<t>0.035999999999999997</t>
						<value>0.030284074571590762</value>
					</ControlLinearNode>
					<ControlLinearNode>
						<t>0.040000000000000001</t>
						<value>0.028192814012524853</value>
					</ControlLinearNode>
					<ControlLinearNode>
						<t>0.043999999999999997</t>
						<value>0.026646071933488905</value>
					</ControlLinearNode>
					<ControlLinearNode>
						<t>0.048000000000000001</t>
						<value>0.024314097720991946</value>
					</ControlLinearNode>
					<ControlLinearNode>
						<t>0.051999999999999998</t>
						<value>0.022826153758103471</value>
					</ControlLinearNode>
					<ControlLinearNode>
						<t>0.056000000000000001</t>
						<value>0.020571006873070449</value>
					</ControlLinearNode>
					<ControlLinearNode>
						<t>0.059999999999999998</t>
						<value>0.020286435133769383</value>
					</ControlLinearNode>
					<ControlLinearNode>
						<t>0.064000000000000001</t>
						<value>0.02015368687583554</value>
					</ControlLinearNode>
					<ControlLinearNode>
						<t>0.068000000000000005</t>
						<value>0.020095888495985811</value>
					</ControlLinearNode>
					<ControlLinearNode>
						<t>0.071999999999999995</t>
						<value>0.020071297248111838</value>
					</ControlLinearNode>
					<ControlLinearNode>
						<t>0.075999999999999998</t>
						<value>0.020054987693932134</value>
					</ControlLinearNode>
					<ControlLinearNode>
						<t>0.080000000000000002</t>
						<value>0.020046952834879134</value>
					</ControlLinearNode>
					<ControlLinearNode>
						<t>0.084000000000000005</t>
						<value>0.020039530867910504</value>
					</ControlLinearNode>
					<ControlLinearNode>
						<t>0.087999999999999995</t>
						<value>0.020032198410717978</value>
					</ControlLinearNode>
					<ControlLinearNode>
						<t>0.091999999999999998</t>
						<value>0.020027147040849017</value>
					</ControlLinearNode>
					<ControlLinearNode>
						<t>0.096000000000000002</t>
						<value>0.020024308203346181</value>
					</ControlLinearNode>
					<ControlLinearNode>
						<t>0.10000000000000001</t>
						<value>0.020022294972726343</value>
					</ControlLinearNode>
					<ControlLinearNode>
						<t>0.104</t>
						<value>0.02002046551763435</value>
					</ControlLinearNode>
					<ControlLinearNode>
						<t>0.108</t>
						<value>0.020018981568275831</value>
					</ControlLinearNode>
					<ControlLinearNode>
						<t>0.112</t>
						<value>0.020017647902527583</value>
					</ControlLinearNode>
					<ControlLinearNode>
						<t>0.11600000000000001</t>
						<value>0.020016489281273503</value>
					</ControlLinearNode>
					<ControlLinearNode>
						<t>0.12</t>
						<value>0.020016277065979977</value>
					</ControlLinearNode>
					<ControlLinearNode>
						<t>0.124</t>
						<value>0.020016206597862608</value>
					</ControlLinearNode>
					<ControlLinearNode>
						<t>0.128</t>
						<value>0.020016256720422222</value>
					</ControlLinearNode>
					<ControlLinearNode>
						<t>0.13200000000000001</t>
						<value>0.020018804751831831</value>
					</ControlLinearNode>
					<ControlLinearNode>
						<t>0.13600000000000001</t>
						<value>0.020026018864795273</value>
					</ControlLinearNode>
					<ControlLinearNode>
						<t>0.14000000000000001</t>
						<value>0.020073264754888857</value>
					</ControlLinearNode>
					<ControlLinearNode>
						<t>0.14399999999999999</t>
						<value>0.02025234751654189</value>
					</ControlLinearNode>
					<ControlLinearNode>
						<t>0.14799999999999999</t>
						<value>0.020414724482902331</value>
					</ControlLinearNode>
					<ControlLinearNode>
						<t>0.152</t>
						<value>0.020170570947799768</value>
					</ControlLinearNode>
					<ControlLinearNode>
						<t>0.156</t>
						<value>0.020052064536016396</value>
					</ControlLinearNode>
					<ControlLinearNode>
						<t>0.16</t>
						<value>0.020027723117626166</value>
					</ControlLinearNode>
					<ControlLinearNode>
						<t>0.16400000000000001</t>
						<value>0.020027879131263641</value>
					</ControlLinearNode>
					<ControlLinearNode>
						<t>0.16800000000000001</t>
						<value>0.020046216925360086</value>
					</ControlLinearNode>
					<ControlLinearNode>
						<t>0.17199999999999999</t>
						<value>0.020335118072103968</value>
					</ControlLinearNode>
					<ControlLinearNode>
						<t>0.17599999999999999</t>
						<value>0.056874656393575196</value>
					</ControlLinearNode>
					<ControlLinearNode>
						<t>0.17999999999999999</t>
						<value>0.11977223585869531</value>
					</ControlLinearNode>
					<ControlLinearNode>
						<t>0.184</t>
						<value>0.18978902052430044</value>
					</ControlLinearNode>
					<ControlLinearNode>
						<t>0.188</t>
						<value>0.2705066992990634</value>
					</ControlLinearNode>
					<ControlLinearNode>
						<t>0.192</t>
						<value>0.35275482244619921</value>
					</ControlLinearNode>
					<ControlLinearNode>
						<t>0.19600000000000001</t>
						<value>0.43175038922035974</value>
					</ControlLinearNode>
					<ControlLinearNode>
						<t>0.20000000000000001</t>
						<value>0.4902781587033696</value>
					</ControlLinearNode>
					<ControlLinearNode>
						<t>0.20399999999999999</t>
						<value>0.55026308896890053</value>
					</ControlLinearNode>
					<ControlLinearNode>
						<t>0.20799999999999999</t>
						<value>0.6009036176753495</value>
					</ControlLinearNode>
					<ControlLinearNode>
						<t>0.21199999999999999</t>
						<value>0.60731777401228249</value>
					</ControlLinearNode>
					<ControlLinearNode>
						<t>0.216</t>
						<value>0.59405989287768823</value>
					</ControlLinearNode>
					<ControlLinearNode>
						<t>0.22</t>
						<value>0.59558422452756776</value>
					</ControlLinearNode>
					<ControlLinearNode>
						<t>0.224</t>
						<value>0.59884324495468844</value>
					</ControlLinearNode>
					<ControlLinearNode>
						<t>0.22800000000000001</t>
						<value>0.60042443007432678</value>
					</ControlLinearNode>
					<ControlLinearNode>
						<t>0.23200000000000001</t>
						<value>0.60260862190441877</value>
					</ControlLinearNode>
					<ControlLinearNode>
						<t>0.23599999999999999</t>
						<value>0.60283771910163164</value>
					</ControlLinearNode>
					<ControlLinearNode>
						<t>0.23999999999999999</t>
						<value>0.60141120701822626</value>
					</ControlLinearNode>
					<ControlLinearNode>
						<t>0.24399999999999999</t>
						<value>0.61179886990535204</value>
					</ControlLinearNode>
					<ControlLinearNode>
						<t>0.248</t>
						<value>0.62080687331606321</value>
					</ControlLinearNode>
					<ControlLinearNode>
						<t>0.252</t>
						<value>0.6257577742415813</value>
					</ControlLinearNode>
					<ControlLinearNode>
						<t>0.25600000000000001</t>
						<value>0.63036423417254706</value>
					</ControlLinearNode>
					<ControlLinearNode>
						<t>0.26000000000000001</t>
						<value>0.6276004912536397</value>
					</ControlLinearNode>
					<ControlLinearNode>
						<t>0.26400000000000001</t>
						<value>0.62343691953345204</value>
					</ControlLinearNode>
					<ControlLinearNode>
						<t>0.26800000000000002</t>
						<value>0.58822593714854798</value>
					</ControlLinearNode>
					<ControlLinearNode>
						<t>0.27200000000000002</t>
						<value>0.53339849191000666</value>
					</ControlLinearNode>
					<ControlLinearNode>
						<t>0.27600000000000002</t>
						<value>0.47518587483323493</value>
					</ControlLinearNode>
					<ControlLinearNode>
						<t>0.28000000000000003</t>
						<value>0.41200955455665844</value>
					</ControlLinearNode>
					<ControlLinearNode>
						<t>0.28399999999999997</t>
						<value>0.34871276862871564</value>
					</ControlLinearNode>
					<ControlLinearNode>
						<t>0.28799999999999998</t>
						<value>0.28527022378427902</value>
					</ControlLinearNode>
					<ControlLinearNode>
						<t>0.29199999999999998</t>
						<value>0.228635065320312</value>
					</ControlLinearNode>
					<ControlLinearNode>
						<t>0.29599999999999999</t>
						<value>0.18322046916717838</value>
					</ControlLinearNode>
					<ControlLinearNode>
						<t>0.29999999999999999</t>
						<value>0.12409401378514369</value>
					</ControlLinearNode>
					<ControlLinearNode>
						<t>0.30399999999999999</t>
						<value>0.068677314675059692</value>
					</ControlLinearNode>
					<ControlLinearNode>
						<t>0.308</t>
						<value>0.021577022341612719</value>
					</ControlLinearNode>
					<ControlLinearNode>
						<t>0.312</t>
						<value>0.020876798080328312</value>
					</ControlLinearNode>
					<ControlLinearNode>
						<t>0.316</t>
						<value>0.020142965072536823</value>
					</ControlLinearNode>
					<ControlLinearNode>
						<t>0.32000000000000001</t>
						<value>0.020061721993048148</value>
					</ControlLinearNode>
					<ControlLinearNode>
						<t>0.32400000000000001</t>
						<value>0.020049364349377256</value>
					</ControlLinearNode>
					<ControlLinearNode>
						<t>0.32800000000000001</t>
						<value>0.020053877853026487</value>
					</ControlLinearNode>
					<ControlLinearNode>
						<t>0.33200000000000002</t>
						<value>0.020083063904593308</value>
					</ControlLinearNode>
					<ControlLinearNode>
						<t>0.33600000000000002</t>
						<value>0.020251136829573805</value>
					</ControlLinearNode>
					<ControlLinearNode>
						<t>0.34000000000000002</t>
						<value>0.033435356833330564</value>
					</ControlLinearNode>
					<ControlLinearNode>
						<t>0.34399999999999997</t>
						<value>0.063135399466719658</value>
					</ControlLinearNode>
					<ControlLinearNode>
						<t>0.34799999999999998</t>
						<value>0.089514736728686053</value>
					</ControlLinearNode>
					<ControlLinearNode>
						<t>0.35199999999999998</t>
						<value>0.095632345618351405</value>
					</ControlLinearNode>
					<ControlLinearNode>
						<t>0.35599999999999998</t>
						<value>0.098883160711622259</value>
					</ControlLinearNode>
					<ControlLinearNode>
						<t>0.35999999999999999</t>
						<value>0.11469216026747138</value>
					</ControlLinearNode>
					<ControlLinearNode>
						<t>0.36399999999999999</t>
						<value>0.11528281321375115</value>
					</ControlLinearNode>
					<ControlLinearNode>
						<t>0.36799999999999999</t>
						<value>0.11059976200715642</value>
					</ControlLinearNode>
					<ControlLinearNode>
						<t>0.372</t>
						<value>0.083853911629874267</value>
					</ControlLinearNode>
					<ControlLinearNode>
						<t>0.376</t>
						<value>0.055285132966881111</value>
					</ControlLinearNode>
					<ControlLinearNode>
						<t>0.38</t>
						<value>0.032371504632393848</value>
					</ControlLinearNode>
					<ControlLinearNode>
						<t>0.38400000000000001</t>
						<value>0.02283442469864818</value>
					</ControlLinearNode>
					<ControlLinearNode>
						<t>0.38800000000000001</t>
						<value>0.020122438384738574</value>
					</ControlLinearNode>
					<ControlLinearNode>
						<t>0.39200000000000002</t>
						<value>0.020052907698994177</value>
					</ControlLinearNode>
					<ControlLinearNode>
						<t>0.39600000000000002</t>
						<value>0.020039074282515727</value>
					</ControlLinearNode>
					<ControlLinearNode>
						<t>0.40000000000000002</t>
						<value>0.020033237649710753</value>
					</ControlLinearNode>
					<ControlLinearNode>
						<t>0.40400000000000003</t>
						<value>0.020022218654686362</value>
					</ControlLinearNode>
					<ControlLinearNode>
						<t>0.40799999999999997</t>
						<value>0.020017203267676646</value>
					</ControlLinearNode>
					<ControlLinearNode>
						<t>0.41199999999999998</t>
						<value>0.020014133026047685</value>
					</ControlLinearNode>
					<ControlLinearNode>
						<t>0.41599999999999998</t>
						<value>0.020012142746428253</value>
					</ControlLinearNode>
					<ControlLinearNode>
						<t>0.41999999999999998</t>
						<value>0.020010719120346226</value>
					</ControlLinearNode>
					<ControlLinearNode>
						<t>0.42399999999999999</t>
						<value>0.020008916238076012</value>
					</ControlLinearNode>
					<ControlLinearNode>
						<t>0.42799999999999999</t>
						<value>0.020007617737617594</value>
					</ControlLinearNode>
					<ControlLinearNode>
						<t>0.432</t>
						<value>0.020006681732819515</value>
					</ControlLinearNode>
					<ControlLinearNode>
						<t>0.436</t>
						<value>0.020005900243725137</value>
					</ControlLinearNode>
					<ControlLinearNode>
						<t>0.44</t>
						<value>0.02000549362793266</value>
					</ControlLinearNode>
					<ControlLinearNode>
						<t>0.44400000000000001</t>
						<value>0.020005240854061308</value>
					</ControlLinearNode>
					<ControlLinearNode>
						<t>0.44800000000000001</t>
						<value>0.020005045343149959</value>
					</ControlLinearNode>
					<ControlLinearNode>
						<t>0.45200000000000001</t>
						<value>0.020004687791344056</value>
					</ControlLinearNode>
					<ControlLinearNode>
						<t>0.45600000000000002</t>
						<value>0.020004438351063324</value>
					</ControlLinearNode>
					<ControlLinearNode>
						<t>0.46000000000000002</t>
						<value>0.020004346857887829</value>
					</ControlLinearNode>
					<ControlLinearNode>
						<t>0.46400000000000002</t>
						<value>0.020004316247491789</value>
					</ControlLinearNode>
					<ControlLinearNode>
						<t>0.46800000000000003</t>
						<value>0.020004398132931041</value>
					</ControlLinearNode>
					<ControlLinearNode>
						<t>0.47199999999999998</t>
						<value>0.020004556431140713</value>
					</ControlLinearNode>
					<ControlLinearNode>
						<t>0.47599999999999998</t>
						<value>0.020004721098794684</value>
					</ControlLinearNode>
					<ControlLinearNode>
						<t>0.47999999999999998</t>
						<value>0.020004927253619659</value>
					</ControlLinearNode>
					<ControlLinearNode>
						<t>0.48399999999999999</t>
						<value>0.020005148571359047</value>
					</ControlLinearNode>
					<ControlLinearNode>
						<t>0.48799999999999999</t>
						<value>0.020005434605537494</value>
					</ControlLinearNode>
					<ControlLinearNode>
						<t>0.49199999999999999</t>
						<value>0.020005768444240637</value>
					</ControlLinearNode>
				</x_nodes>
				<min_nodes />
				<max_nodes />
				<kp>100</kp>
				<kv>20</kv>
			</ControlLinear>
			<ControlLinear name="AMB_r">
				<is_model_control>true</is_model_control>
				<extrapolate>true</extrapolate>
				<default_min>0.02</default_min>
				<default_max>1</default_max>
				<filter_on>false</filter_on>
				<use_steps>false</use_steps>
				<x_nodes>
					<ControlLinearNode>
						<t>0</t>
						<value>0.076099601005109763</value>
					</ControlLinearNode>
					<ControlLinearNode>
						<t>0.0040000000000000001</t>
						<value>0.076238688704227772</value>
					</ControlLinearNode>
					<ControlLinearNode>
						<t>0.0080000000000000002</t>
						<value>0.076332887626625434</value>
					</ControlLinearNode>
					<ControlLinearNode>
						<t>0.012</t>
						<value>0.076384733229860488</value>
					</ControlLinearNode>
					<ControlLinearNode>
						<t>0.016</t>
						<value>0.07636099145372198</value>
					</ControlLinearNode>
					<ControlLinearNode>
						<t>0.02</t>
						<value>0.076607475607444298</value>
					</ControlLinearNode>
					<ControlLinearNode>
						<t>0.024</t>
						<value>0.076311652564784213</value>
					</ControlLinearNode>
					<ControlLinearNode>
						<t>0.028000000000000001</t>
						<value>0.076061940095367903</value>
					</ControlLinearNode>
					<ControlLinearNode>
						<t>0.032000000000000001</t>
						<value>0.075726315638413144</value>
					</ControlLinearNode>
					<ControlLinearNode>
						<t>0.035999999999999997</t>
						<value>0.075286096354508614</value>
					</ControlLinearNode>
					<ControlLinearNode>
						<t>0.040000000000000001</t>
						<value>0.074763917142709413</value>
					</ControlLinearNode>
					<ControlLinearNode>
						<t>0.043999999999999997</t>
						<value>0.074292463051249369</value>
					</ControlLinearNode>
					<ControlLinearNode>
						<t>0.048000000000000001</t>
						<value>0.073379043435686006</value>
					</ControlLinearNode>
					<ControlLinearNode>
						<t>0.051999999999999998</t>
						<value>0.072683641678407324</value>
					</ControlLinearNode>
					<ControlLinearNode>
						<t>0.056000000000000001</t>
						<value>0.071955830962619372</value>
					</ControlLinearNode>
					<ControlLinearNode>
						<t>0.059999999999999998</t>
						<value>0.071153565371927963</value>
					</ControlLinearNode>
					<ControlLinearNode>
						<t>0.064000000000000001</t>
						<value>0.070288160272011749</value>
					</ControlLinearNode>
					<ControlLinearNode>
						<t>0.068000000000000005</t>
						<value>0.069428466263504823</value>
					</ControlLinearNode>
					<ControlLinearNode>
						<t>0.071999999999999995</t>
						<value>0.068598880124225381</value>
					</ControlLinearNode>
					<ControlLinearNode>
						<t>0.075999999999999998</t>
						<value>0.067493084985517107</value>
					</ControlLinearNode>
					<ControlLinearNode>
						<t>0.080000000000000002</t>
						<value>0.066542519227195673</value>
					</ControlLinearNode>
					<ControlLinearNode>
						<t>0.084000000000000005</t>
						<value>0.065068389402165583</value>
					</ControlLinearNode>
					<ControlLinearNode>
						<t>0.087999999999999995</t>
						<value>0.062284281755523335</value>
					</ControlLinearNode>
					<ControlLinearNode>
						<t>0.091999999999999998</t>
						<value>0.059328901852888215</value>
					</ControlLinearNode>
					<ControlLinearNode>
						<t>0.096000000000000002</t>
						<value>0.056416983886629371</value>
					</ControlLinearNode>
					<ControlLinearNode>
						<t>0.10000000000000001</t>
						<value>0.051332274541688136</value>
					</ControlLinearNode>
					<ControlLinearNode>
						<t>0.104</t>
						<value>0.045129101698324112</value>
					</ControlLinearNode>
					<ControlLinearNode>
						<t>0.108</t>
						<value>0.038680383751690417</value>
					</ControlLinearNode>
					<ControlLinearNode>
						<t>0.112</t>
						<value>0.032684093538266928</value>
					</ControlLinearNode>
					<ControlLinearNode>
						<t>0.11600000000000001</t>
						<value>0.027453063321952763</value>
					</ControlLinearNode>
					<ControlLinearNode>
						<t>0.12</t>
						<value>0.021450547289229526</value>
					</ControlLinearNode>
					<ControlLinearNode>
						<t>0.124</t>
						<value>0.020489843365618158</value>
					</ControlLinearNode>
					<ControlLinearNode>
						<t>0.128</t>
						<value>0.02132991659427071</value>
					</ControlLinearNode>
					<ControlLinearNode>
						<t>0.13200000000000001</t>
						<value>0.020143728271077702</value>
					</ControlLinearNode>
					<ControlLinearNode>
						<t>0.13600000000000001</t>
						<value>0.020088511015099376</value>
					</ControlLinearNode>
					<ControlLinearNode>
						<t>0.14000000000000001</t>
						<value>0.020061667984262423</value>
					</ControlLinearNode>
					<ControlLinearNode>
						<t>0.14399999999999999</t>
						<value>0.020049678491089983</value>
					</ControlLinearNode>
					<ControlLinearNode>
						<t>0.14799999999999999</t>
						<value>0.020053741393061514</value>
					</ControlLinearNode>
					<ControlLinearNode>
						<t>0.152</t>
						<value>0.0200602657742192</value>
					</ControlLinearNode>
					<ControlLinearNode>
						<t>0.156</t>
						<value>0.020081721682850939</value>
					</ControlLinearNode>
					<ControlLinearNode>
						<t>0.16</t>
						<value>0.021334968145901027</value>
					</ControlLinearNode>
					<ControlLinearNode>
						<t>0.16400000000000001</t>
						<value>0.036182388501680679</value>
					</ControlLinearNode>
					<ControlLinearNode>
						<t>0.16800000000000001</t>
						<value>0.060413752820767601</value>
					</ControlLinearNode>
					<ControlLinearNode>
						<t>0.17199999999999999</t>
						<value>0.084827883491778</value>
					</ControlLinearNode>
					<ControlLinearNode>
						<t>0.17599999999999999</t>
						<value>0.10699721321744156</value>
					</ControlLinearNode>
					<ControlLinearNode>
						<t>0.17999999999999999</t>
						<value>0.12568299359734467</value>
					</ControlLinearNode>
					<ControlLinearNode>
						<t>0.184</t>
						<value>0.14170989376217688</value>
					</ControlLinearNode>
					<ControlLinearNode>
						<t>0.188</t>
						<value>0.15833413557589882</value>
					</ControlLinearNode>
					<ControlLinearNode>
						<t>0.192</t>
						<value>0.17507751175241595</value>
					</ControlLinearNode>
					<ControlLinearNode>
						<t>0.19600000000000001</t>
						<value>0.19106426291683107</value>
					</ControlLinearNode>
					<ControlLinearNode>
						<t>0.20000000000000001</t>
						<value>0.20552014199536411</value>
					</ControlLinearNode>
					<ControlLinearNode>
						<t>0.20399999999999999</t>
						<value>0.21790054111508</value>
					</ControlLinearNode>
					<ControlLinearNode>
						<t>0.20799999999999999</t>
						<value>0.23415264280945564</value>
					</ControlLinearNode>
					<ControlLinearNode>
						<t>0.21199999999999999</t>
						<value>0.27964982257639021</value>
					</ControlLinearNode>
					<ControlLinearNode>
						<t>0.216</t>
						<value>0.32548866015127303</value>
					</ControlLinearNode>
					<ControlLinearNode>
						<t>0.22</t>
						<value>0.34406555828011293</value>
					</ControlLinearNode>
					<ControlLinearNode>
						<t>0.224</t>
						<value>0.36120804896311304</value>
					</ControlLinearNode>
					<ControlLinearNode>
						<t>0.22800000000000001</t>
						<value>0.37681065130381258</value>
					</ControlLinearNode>
					<ControlLinearNode>
						<t>0.23200000000000001</t>
						<value>0.39066941647575848</value>
					</ControlLinearNode>
					<ControlLinearNode>
						<t>0.23599999999999999</t>
						<value>0.40215351841364688</value>
					</ControlLinearNode>
					<ControlLinearNode>
						<t>0.23999999999999999</t>
						<value>0.41337196711593943</value>
					</ControlLinearNode>
					<ControlLinearNode>
						<t>0.24399999999999999</t>
						<value>0.43062931174413094</value>
					</ControlLinearNode>
					<ControlLinearNode>
						<t>0.248</t>
						<value>0.44802114096000878</value>
					</ControlLinearNode>
					<ControlLinearNode>
						<t>0.252</t>
						<value>0.46446330028131055</value>
					</ControlLinearNode>
					<ControlLinearNode>
						<t>0.25600000000000001</t>
						<value>0.48166446693986603</value>
					</ControlLinearNode>
					<ControlLinearNode>
						<t>0.26000000000000001</t>
						<value>0.49671629927341376</value>
					</ControlLinearNode>
					<ControlLinearNode>
						<t>0.26400000000000001</t>
						<value>0.51284786454248332</value>
					</ControlLinearNode>
					<ControlLinearNode>
						<t>0.26800000000000002</t>
						<value>0.55940682509884798</value>
					</ControlLinearNode>
					<ControlLinearNode>
						<t>0.27200000000000002</t>
						<value>0.61787001956494692</value>
					</ControlLinearNode>
					<ControlLinearNode>
						<t>0.27600000000000002</t>
						<value>0.66614923195221476</value>
					</ControlLinearNode>
					<ControlLinearNode>
						<t>0.28000000000000003</t>
						<value>0.69830295532528064</value>
					</ControlLinearNode>
					<ControlLinearNode>
						<t>0.28399999999999997</t>
						<value>0.72535100102843142</value>
					</ControlLinearNode>
					<ControlLinearNode>
						<t>0.28799999999999998</t>
						<value>0.73657850655297075</value>
					</ControlLinearNode>
					<ControlLinearNode>
						<t>0.29199999999999998</t>
						<value>0.72050045681630059</value>
					</ControlLinearNode>
					<ControlLinearNode>
						<t>0.29599999999999999</t>
						<value>0.65670119830823748</value>
					</ControlLinearNode>
					<ControlLinearNode>
						<t>0.29999999999999999</t>
						<value>0.54710963785587352</value>
					</ControlLinearNode>
					<ControlLinearNode>
						<t>0.30399999999999999</t>
						<value>0.46489651250355801</value>
					</ControlLinearNode>
					<ControlLinearNode>
						<t>0.308</t>
						<value>0.41711783490929527</value>
					</ControlLinearNode>
					<ControlLinearNode>
						<t>0.312</t>
						<value>0.38517293873389741</value>
					</ControlLinearNode>
					<ControlLinearNode>
						<t>0.316</t>
						<value>0.3540577651591274</value>
					</ControlLinearNode>
					<ControlLinearNode>
						<t>0.32000000000000001</t>
						<value>0.32328592137636486</value>
					</ControlLinearNode>
					<ControlLinearNode>
						<t>0.32400000000000001</t>
						<value>0.29612563689404109</value>
					</ControlLinearNode>
					<ControlLinearNode>
						<t>0.32800000000000001</t>
						<value>0.26930014181218331</value>
					</ControlLinearNode>
					<ControlLinearNode>
						<t>0.33200000000000002</t>
						<value>0.24489631833788267</value>
					</ControlLinearNode>
					<ControlLinearNode>
						<t>0.33600000000000002</t>
						<value>0.22432560384235281</value>
					</ControlLinearNode>
					<ControlLinearNode>
						<t>0.34000000000000002</t>
						<value>0.20982416579731014</value>
					</ControlLinearNode>
					<ControlLinearNode>
						<t>0.34399999999999997</t>
						<value>0.19917978491024277</value>
					</ControlLinearNode>
					<ControlLinearNode>
						<t>0.34799999999999998</t>
						<value>0.19056845231925251</value>
					</ControlLinearNode>
					<ControlLinearNode>
						<t>0.35199999999999998</t>
						<value>0.18737266131777564</value>
					</ControlLinearNode>
					<ControlLinearNode>
						<t>0.35599999999999998</t>
						<value>0.18467576947787656</value>
					</ControlLinearNode>
					<ControlLinearNode>
						<t>0.35999999999999999</t>
						<value>0.17462309469073767</value>
					</ControlLinearNode>
					<ControlLinearNode>
						<t>0.36399999999999999</t>
						<value>0.1733212140164189</value>
					</ControlLinearNode>
					<ControlLinearNode>
						<t>0.36799999999999999</t>
						<value>0.17391653025850559</value>
					</ControlLinearNode>
					<ControlLinearNode>
						<t>0.372</t>
						<value>0.1809562365866062</value>
					</ControlLinearNode>
					<ControlLinearNode>
						<t>0.376</t>
						<value>0.1873639583332157</value>
					</ControlLinearNode>
					<ControlLinearNode>
						<t>0.38</t>
						<value>0.18927291467906335</value>
					</ControlLinearNode>
					<ControlLinearNode>
						<t>0.38400000000000001</t>
						<value>0.18499198004242751</value>
					</ControlLinearNode>
					<ControlLinearNode>
						<t>0.38800000000000001</t>
						<value>0.1821761590237756</value>
					</ControlLinearNode>
					<ControlLinearNode>
						<t>0.39200000000000002</t>
						<value>0.18000709461681394</value>
					</ControlLinearNode>
					<ControlLinearNode>
						<t>0.39600000000000002</t>
						<value>0.18050003589479721</value>
					</ControlLinearNode>
					<ControlLinearNode>
						<t>0.40000000000000002</t>
						<value>0.18155109538356087</value>
					</ControlLinearNode>
					<ControlLinearNode>
						<t>0.40400000000000003</t>
						<value>0.19179009361939939</value>
					</ControlLinearNode>
					<ControlLinearNode>
						<t>0.40799999999999997</t>
						<value>0.20252563881396521</value>
					</ControlLinearNode>
					<ControlLinearNode>
						<t>0.41199999999999998</t>
						<value>0.21203578456081737</value>
					</ControlLinearNode>
					<ControlLinearNode>
						<t>0.41599999999999998</t>
						<value>0.21991403245019256</value>
					</ControlLinearNode>
					<ControlLinearNode>
						<t>0.41999999999999998</t>
						<value>0.22687687955422892</value>
					</ControlLinearNode>
					<ControlLinearNode>
						<t>0.42399999999999999</t>
						<value>0.22978969092408741</value>
					</ControlLinearNode>
					<ControlLinearNode>
						<t>0.42799999999999999</t>
						<value>0.23113709070491462</value>
					</ControlLinearNode>
					<ControlLinearNode>
						<t>0.432</t>
						<value>0.23375365390262628</value>
					</ControlLinearNode>
					<ControlLinearNode>
						<t>0.436</t>
						<value>0.2378953431484026</value>
					</ControlLinearNode>
					<ControlLinearNode>
						<t>0.44</t>
						<value>0.24083232038593144</value>
					</ControlLinearNode>
					<ControlLinearNode>
						<t>0.44400000000000001</t>
						<value>0.24455691620099312</value>
					</ControlLinearNode>
					<ControlLinearNode>
						<t>0.44800000000000001</t>
						<value>0.24712443367158365</value>
					</ControlLinearNode>
					<ControlLinearNode>
						<t>0.45200000000000001</t>
						<value>0.24892500422528854</value>
					</ControlLinearNode>
					<ControlLinearNode>
						<t>0.45600000000000002</t>
						<value>0.2496325707433443</value>
					</ControlLinearNode>
					<ControlLinearNode>
						<t>0.46000000000000002</t>
						<value>0.24942571200147309</value>
					</ControlLinearNode>
					<ControlLinearNode>
						<t>0.46400000000000002</t>
						<value>0.24628992907042424</value>
					</ControlLinearNode>
					<ControlLinearNode>
						<t>0.46800000000000003</t>
						<value>0.24044139377600271</value>
					</ControlLinearNode>
					<ControlLinearNode>
						<t>0.47199999999999998</t>
						<value>0.23409922908468858</value>
					</ControlLinearNode>
					<ControlLinearNode>
						<t>0.47599999999999998</t>
						<value>0.22665924528181675</value>
					</ControlLinearNode>
					<ControlLinearNode>
						<t>0.47999999999999998</t>
						<value>0.21853422388266242</value>
					</ControlLinearNode>
					<ControlLinearNode>
						<t>0.48399999999999999</t>
						<value>0.20974963712349184</value>
					</ControlLinearNode>
					<ControlLinearNode>
						<t>0.48799999999999999</t>
						<value>0.20061928013266384</value>
					</ControlLinearNode>
					<ControlLinearNode>
						<t>0.49199999999999999</t>
						<value>0.19115861061776315</value>
					</ControlLinearNode>
				</x_nodes>
				<min_nodes />
				<max_nodes />
				<kp>100</kp>
				<kv>20</kv>
			</ControlLinear>
			<ControlLinear name="FMTL_r">
				<is_model_control>true</is_model_control>
				<extrapolate>true</extrapolate>
				<default_min>0.02</default_min>
				<default_max>1</default_max>
				<filter_on>false</filter_on>
				<use_steps>false</use_steps>
				<x_nodes>
					<ControlLinearNode>
						<t>0</t>
						<value>0.17358935359930888</value>
					</ControlLinearNode>
					<ControlLinearNode>
						<t>0.0040000000000000001</t>
						<value>0.17378962860406835</value>
					</ControlLinearNode>
					<ControlLinearNode>
						<t>0.0080000000000000002</t>
						<value>0.17397556590361171</value>
					</ControlLinearNode>
					<ControlLinearNode>
						<t>0.012</t>
						<value>0.17418818066986219</value>
					</ControlLinearNode>
					<ControlLinearNode>
						<t>0.016</t>
						<value>0.17434887071224914</value>
					</ControlLinearNode>
					<ControlLinearNode>
						<t>0.02</t>
						<value>0.17558655837409434</value>
					</ControlLinearNode>
					<ControlLinearNode>
						<t>0.024</t>
						<value>0.17536207734343606</value>
					</ControlLinearNode>
					<ControlLinearNode>
						<t>0.028000000000000001</t>
						<value>0.17558798860069194</value>
					</ControlLinearNode>
					<ControlLinearNode>
						<t>0.032000000000000001</t>
						<value>0.17583970153344944</value>
					</ControlLinearNode>
					<ControlLinearNode>
						<t>0.035999999999999997</t>
						<value>0.17597437254774678</value>
					</ControlLinearNode>
					<ControlLinearNode>
						<t>0.040000000000000001</t>
						<value>0.17597464080153702</value>
					</ControlLinearNode>
					<ControlLinearNode>
						<t>0.043999999999999997</t>
						<value>0.17625692285898861</value>
					</ControlLinearNode>
					<ControlLinearNode>
						<t>0.048000000000000001</t>
						<value>0.17468754335314479</value>
					</ControlLinearNode>
					<ControlLinearNode>
						<t>0.051999999999999998</t>
						<value>0.17384382776380491</value>
					</ControlLinearNode>
					<ControlLinearNode>
						<t>0.056000000000000001</t>
						<value>0.17313533689347635</value>
					</ControlLinearNode>
					<ControlLinearNode>
						<t>0.059999999999999998</t>
						<value>0.17115516895406357</value>
					</ControlLinearNode>
					<ControlLinearNode>
						<t>0.064000000000000001</t>
						<value>0.16877658802940307</value>
					</ControlLinearNode>
					<ControlLinearNode>
						<t>0.068000000000000005</t>
						<value>0.16643715114308613</value>
					</ControlLinearNode>
					<ControlLinearNode>
						<t>0.071999999999999995</t>
						<value>0.16421982428251797</value>
					</ControlLinearNode>
					<ControlLinearNode>
						<t>0.075999999999999998</t>
						<value>0.16058518664606883</value>
					</ControlLinearNode>
					<ControlLinearNode>
						<t>0.080000000000000002</t>
						<value>0.15796938552864839</value>
					</ControlLinearNode>
					<ControlLinearNode>
						<t>0.084000000000000005</t>
						<value>0.15447166898550066</value>
					</ControlLinearNode>
					<ControlLinearNode>
						<t>0.087999999999999995</t>
						<value>0.14890021977980186</value>
					</ControlLinearNode>
					<ControlLinearNode>
						<t>0.091999999999999998</t>
						<value>0.14389816420046145</value>
					</ControlLinearNode>
					<ControlLinearNode>
						<t>0.096000000000000002</t>
						<value>0.14184103160099032</value>
					</ControlLinearNode>
					<ControlLinearNode>
						<t>0.10000000000000001</t>
						<value>0.13824930494743154</value>
					</ControlLinearNode>
					<ControlLinearNode>
						<t>0.104</t>
						<value>0.1329456088081919</value>
					</ControlLinearNode>
					<ControlLinearNode>
						<t>0.108</t>
						<value>0.12723111023945588</value>
					</ControlLinearNode>
					<ControlLinearNode>
						<t>0.112</t>
						<value>0.12104862225897986</value>
					</ControlLinearNode>
					<ControlLinearNode>
						<t>0.11600000000000001</t>
						<value>0.11359578096841776</value>
					</ControlLinearNode>
					<ControlLinearNode>
						<t>0.12</t>
						<value>0.11186754685102042</value>
					</ControlLinearNode>
					<ControlLinearNode>
						<t>0.124</t>
						<value>0.10939603552544934</value>
					</ControlLinearNode>
					<ControlLinearNode>
						<t>0.128</t>
						<value>0.10630602791782863</value>
					</ControlLinearNode>
					<ControlLinearNode>
						<t>0.13200000000000001</t>
						<value>0.12258221285829109</value>
					</ControlLinearNode>
					<ControlLinearNode>
						<t>0.13600000000000001</t>
						<value>0.153663683979199</value>
					</ControlLinearNode>
					<ControlLinearNode>
						<t>0.14000000000000001</t>
						<value>0.17832299358709044</value>
					</ControlLinearNode>
					<ControlLinearNode>
						<t>0.14399999999999999</t>
						<value>0.20020161477819443</value>
					</ControlLinearNode>
					<ControlLinearNode>
						<t>0.14799999999999999</t>
						<value>0.21523126319460154</value>
					</ControlLinearNode>
					<ControlLinearNode>
						<t>0.152</t>
						<value>0.22440181652152297</value>
					</ControlLinearNode>
					<ControlLinearNode>
						<t>0.156</t>
						<value>0.2297608051762523</value>
					</ControlLinearNode>
					<ControlLinearNode>
						<t>0.16</t>
						<value>0.2284325336947533</value>
					</ControlLinearNode>
					<ControlLinearNode>
						<t>0.16400000000000001</t>
						<value>0.28394479702324715</value>
					</ControlLinearNode>
					<ControlLinearNode>
						<t>0.16800000000000001</t>
						<value>0.34146106951263205</value>
					</ControlLinearNode>
					<ControlLinearNode>
						<t>0.17199999999999999</t>
						<value>0.39454087819128431</value>
					</ControlLinearNode>
					<ControlLinearNode>
						<t>0.17599999999999999</t>
						<value>0.43306266364566759</value>
					</ControlLinearNode>
					<ControlLinearNode>
						<t>0.17999999999999999</t>
						<value>0.45450895504974753</value>
					</ControlLinearNode>
					<ControlLinearNode>
						<t>0.184</t>
						<value>0.46984038489339247</value>
					</ControlLinearNode>
					<ControlLinearNode>
						<t>0.188</t>
						<value>0.48982241323657283</value>
					</ControlLinearNode>
					<ControlLinearNode>
						<t>0.192</t>
						<value>0.50923901961718887</value>
					</ControlLinearNode>
					<ControlLinearNode>
						<t>0.19600000000000001</t>
						<value>0.52646284633042828</value>
					</ControlLinearNode>
					<ControlLinearNode>
						<t>0.20000000000000001</t>
						<value>0.53817759788464503</value>
					</ControlLinearNode>
					<ControlLinearNode>
						<t>0.20399999999999999</t>
						<value>0.5602812848579577</value>
					</ControlLinearNode>
					<ControlLinearNode>
						<t>0.20799999999999999</t>
						<value>0.5777651704665403</value>
					</ControlLinearNode>
					<ControlLinearNode>
						<t>0.21199999999999999</t>
						<value>0.60105907485593291</value>
					</ControlLinearNode>
					<ControlLinearNode>
						<t>0.216</t>
						<value>0.61670153307844966</value>
					</ControlLinearNode>
					<ControlLinearNode>
						<t>0.22</t>
						<value>0.60968729083265394</value>
					</ControlLinearNode>
					<ControlLinearNode>
						<t>0.224</t>
						<value>0.60473777064717416</value>
					</ControlLinearNode>
					<ControlLinearNode>
						<t>0.22800000000000001</t>
						<value>0.59956400909477614</value>
					</ControlLinearNode>
					<ControlLinearNode>
						<t>0.23200000000000001</t>
						<value>0.59568935213756569</value>
					</ControlLinearNode>
					<ControlLinearNode>
						<t>0.23599999999999999</t>
						<value>0.59111723904752556</value>
					</ControlLinearNode>
					<ControlLinearNode>
						<t>0.23999999999999999</t>
						<value>0.58719358974947067</value>
					</ControlLinearNode>
					<ControlLinearNode>
						<t>0.24399999999999999</t>
						<value>0.59517525820708017</value>
					</ControlLinearNode>
					<ControlLinearNode>
						<t>0.248</t>
						<value>0.60358938872092016</value>
					</ControlLinearNode>
					<ControlLinearNode>
						<t>0.252</t>
						<value>0.61048854817311615</value>
					</ControlLinearNode>
					<ControlLinearNode>
						<t>0.25600000000000001</t>
						<value>0.6197479193229678</value>
					</ControlLinearNode>
					<ControlLinearNode>
						<t>0.26000000000000001</t>
						<value>0.62626525834807079</value>
					</ControlLinearNode>
					<ControlLinearNode>
						<t>0.26400000000000001</t>
						<value>0.64025119250887685</value>
					</ControlLinearNode>
					<ControlLinearNode>
						<t>0.26800000000000002</t>
						<value>0.67521085959135196</value>
					</ControlLinearNode>
					<ControlLinearNode>
						<t>0.27200000000000002</t>
						<value>0.72047617613512838</value>
					</ControlLinearNode>
					<ControlLinearNode>
						<t>0.27600000000000002</t>
						<value>0.76006642727110307</value>
					</ControlLinearNode>
					<ControlLinearNode>
						<t>0.28000000000000003</t>
						<value>0.78692237329099024</value>
					</ControlLinearNode>
					<ControlLinearNode>
						<t>0.28399999999999997</t>
						<value>0.81425957008823935</value>
					</ControlLinearNode>
					<ControlLinearNode>
						<t>0.28799999999999998</t>
						<value>0.83050268236847802</value>
					</ControlLinearNode>
					<ControlLinearNode>
						<t>0.29199999999999998</t>
						<value>0.82591459682470347</value>
					</ControlLinearNode>
					<ControlLinearNode>
						<t>0.29599999999999999</t>
						<value>0.77714123491361342</value>
					</ControlLinearNode>
					<ControlLinearNode>
						<t>0.29999999999999999</t>
						<value>0.66185877051336428</value>
					</ControlLinearNode>
					<ControlLinearNode>
						<t>0.30399999999999999</t>
						<value>0.57662479913094489</value>
					</ControlLinearNode>
					<ControlLinearNode>
						<t>0.308</t>
						<value>0.52540344520230009</value>
					</ControlLinearNode>
					<ControlLinearNode>
						<t>0.312</t>
						<value>0.52167446396749118</value>
					</ControlLinearNode>
					<ControlLinearNode>
						<t>0.316</t>
						<value>0.51358020112510461</value>
					</ControlLinearNode>
					<ControlLinearNode>
						<t>0.32000000000000001</t>
						<value>0.48405253914986074</value>
					</ControlLinearNode>
					<ControlLinearNode>
						<t>0.32400000000000001</t>
						<value>0.46735869055535506</value>
					</ControlLinearNode>
					<ControlLinearNode>
						<t>0.32800000000000001</t>
						<value>0.47131010409211538</value>
					</ControlLinearNode>
					<ControlLinearNode>
						<t>0.33200000000000002</t>
						<value>0.48185094780168281</value>
					</ControlLinearNode>
					<ControlLinearNode>
						<t>0.33600000000000002</t>
						<value>0.49732607474090346</value>
					</ControlLinearNode>
					<ControlLinearNode>
						<t>0.34000000000000002</t>
						<value>0.50991731823181041</value>
					</ControlLinearNode>
					<ControlLinearNode>
						<t>0.34399999999999997</t>
						<value>0.52321079946290538</value>
					</ControlLinearNode>
					<ControlLinearNode>
						<t>0.34799999999999998</t>
						<value>0.53424591712412306</value>
					</ControlLinearNode>
					<ControlLinearNode>
						<t>0.35199999999999998</t>
						<value>0.53669393568764845</value>
					</ControlLinearNode>
					<ControlLinearNode>
						<t>0.35599999999999998</t>
						<value>0.53826169896910558</value>
					</ControlLinearNode>
					<ControlLinearNode>
						<t>0.35999999999999999</t>
						<value>0.51567796540992639</value>
					</ControlLinearNode>
					<ControlLinearNode>
						<t>0.36399999999999999</t>
						<value>0.51942628906966359</value>
					</ControlLinearNode>
					<ControlLinearNode>
						<t>0.36799999999999999</t>
						<value>0.52721268510578789</value>
					</ControlLinearNode>
					<ControlLinearNode>
						<t>0.372</t>
						<value>0.54893071644838665</value>
					</ControlLinearNode>
					<ControlLinearNode>
						<t>0.376</t>
						<value>0.56849197206958579</value>
					</ControlLinearNode>
					<ControlLinearNode>
						<t>0.38</t>
						<value>0.57500485552380021</value>
					</ControlLinearNode>
					<ControlLinearNode>
						<t>0.38400000000000001</t>
						<value>0.56131385371423625</value>
					</ControlLinearNode>
					<ControlLinearNode>
						<t>0.38800000000000001</t>
						<value>0.54291023223464563</value>
					</ControlLinearNode>
					<ControlLinearNode>
						<t>0.39200000000000002</t>
						<value>0.52551090452093974</value>
					</ControlLinearNode>
					<ControlLinearNode>
						<t>0.39600000000000002</t>
						<value>0.52024305828446915</value>
					</ControlLinearNode>
					<ControlLinearNode>
						<t>0.40000000000000002</t>
						<value>0.51601495947628562</value>
					</ControlLinearNode>
					<ControlLinearNode>
						<t>0.40400000000000003</t>
						<value>0.53130184700177907</value>
					</ControlLinearNode>
					<ControlLinearNode>
						<t>0.40799999999999997</t>
						<value>0.54657861294102295</value>
					</ControlLinearNode>
					<ControlLinearNode>
						<t>0.41199999999999998</t>
						<value>0.55769658431171487</value>
					</ControlLinearNode>
					<ControlLinearNode>
						<t>0.41599999999999998</t>
						<value>0.56407950472327917</value>
					</ControlLinearNode>
					<ControlLinearNode>
						<t>0.41999999999999998</t>
						<value>0.56793314570338704</value>
					</ControlLinearNode>
					<ControlLinearNode>
						<t>0.42399999999999999</t>
						<value>0.54490541424315564</value>
					</ControlLinearNode>
					<ControlLinearNode>
						<t>0.42799999999999999</t>
						<value>0.51535269576646403</value>
					</ControlLinearNode>
					<ControlLinearNode>
						<t>0.432</t>
						<value>0.4897236774584805</value>
					</ControlLinearNode>
					<ControlLinearNode>
						<t>0.436</t>
						<value>0.46461881123597443</value>
					</ControlLinearNode>
					<ControlLinearNode>
						<t>0.44</t>
						<value>0.44715871660725426</value>
					</ControlLinearNode>
					<ControlLinearNode>
						<t>0.44400000000000001</t>
						<value>0.43747159990905099</value>
					</ControlLinearNode>
					<ControlLinearNode>
						<t>0.44800000000000001</t>
						<value>0.42587833016191712</value>
					</ControlLinearNode>
					<ControlLinearNode>
						<t>0.45200000000000001</t>
						<value>0.39785775023635095</value>
					</ControlLinearNode>
					<ControlLinearNode>
						<t>0.45600000000000002</t>
						<value>0.37151265072132916</value>
					</ControlLinearNode>
					<ControlLinearNode>
						<t>0.46000000000000002</t>
						<value>0.35498533890775913</value>
					</ControlLinearNode>
					<ControlLinearNode>
						<t>0.46400000000000002</t>
						<value>0.33558156761166191</value>
					</ControlLinearNode>
					<ControlLinearNode>
						<t>0.46800000000000003</t>
						<value>0.31945372220795593</value>
					</ControlLinearNode>
					<ControlLinearNode>
						<t>0.47199999999999998</t>
						<value>0.30910389424928109</value>
					</ControlLinearNode>
					<ControlLinearNode>
						<t>0.47599999999999998</t>
						<value>0.2959188130510037</value>
					</ControlLinearNode>
					<ControlLinearNode>
						<t>0.47999999999999998</t>
						<value>0.28400422004206927</value>
					</ControlLinearNode>
					<ControlLinearNode>
						<t>0.48399999999999999</t>
						<value>0.27120646444469015</value>
					</ControlLinearNode>
					<ControlLinearNode>
						<t>0.48799999999999999</t>
						<value>0.26135926188581904</value>
					</ControlLinearNode>
					<ControlLinearNode>
						<t>0.49199999999999999</t>
						<value>0.25258655335964736</value>
					</ControlLinearNode>
				</x_nodes>
				<min_nodes />
				<max_nodes />
				<kp>100</kp>
				<kv>20</kv>
			</ControlLinear>
			<ControlLinear name="FMTI_r">
				<is_model_control>true</is_model_control>
				<extrapolate>true</extrapolate>
				<default_min>0.02</default_min>
				<default_max>1</default_max>
				<filter_on>false</filter_on>
				<use_steps>false</use_steps>
				<x_nodes>
					<ControlLinearNode>
						<t>0</t>
						<value>0.19081480159824851</value>
					</ControlLinearNode>
					<ControlLinearNode>
						<t>0.0040000000000000001</t>
						<value>0.19142344829221936</value>
					</ControlLinearNode>
					<ControlLinearNode>
						<t>0.0080000000000000002</t>
						<value>0.19209754305165985</value>
					</ControlLinearNode>
					<ControlLinearNode>
						<t>0.012</t>
						<value>0.19281867977395345</value>
					</ControlLinearNode>
					<ControlLinearNode>
						<t>0.016</t>
						<value>0.19372396731776201</value>
					</ControlLinearNode>
					<ControlLinearNode>
						<t>0.02</t>
						<value>0.19387969871871119</value>
					</ControlLinearNode>
					<ControlLinearNode>
						<t>0.024</t>
						<value>0.19635300505176295</value>
					</ControlLinearNode>
					<ControlLinearNode>
						<t>0.028000000000000001</t>
						<value>0.20021966126599572</value>
					</ControlLinearNode>
					<ControlLinearNode>
						<t>0.032000000000000001</t>
						<value>0.20576051519328531</value>
					</ControlLinearNode>
					<ControlLinearNode>
						<t>0.035999999999999997</t>
						<value>0.21230594340260245</value>
					</ControlLinearNode>
					<ControlLinearNode>
						<t>0.040000000000000001</t>
						<value>0.21967437108025545</value>
					</ControlLinearNode>
					<ControlLinearNode>
						<t>0.043999999999999997</t>
						<value>0.22743949945201519</value>
					</ControlLinearNode>
					<ControlLinearNode>
						<t>0.048000000000000001</t>
						<value>0.2400483590937158</value>
					</ControlLinearNode>
					<ControlLinearNode>
						<t>0.051999999999999998</t>
						<value>0.25145673220990455</value>
					</ControlLinearNode>
					<ControlLinearNode>
						<t>0.056000000000000001</t>
						<value>0.26446533697553271</value>
					</ControlLinearNode>
					<ControlLinearNode>
						<t>0.059999999999999998</t>
						<value>0.27998137966699554</value>
					</ControlLinearNode>
					<ControlLinearNode>
						<t>0.064000000000000001</t>
						<value>0.29748129901395798</value>
					</ControlLinearNode>
					<ControlLinearNode>
						<t>0.068000000000000005</t>
						<value>0.31696958123436692</value>
					</ControlLinearNode>
					<ControlLinearNode>
						<t>0.071999999999999995</t>
						<value>0.33722606081627449</value>
					</ControlLinearNode>
					<ControlLinearNode>
						<t>0.075999999999999998</t>
						<value>0.36001733777384715</value>
					</ControlLinearNode>
					<ControlLinearNode>
						<t>0.080000000000000002</t>
						<value>0.38264467721719664</value>
					</ControlLinearNode>
					<ControlLinearNode>
						<t>0.084000000000000005</t>
						<value>0.41319689724746794</value>
					</ControlLinearNode>
					<ControlLinearNode>
						<t>0.087999999999999995</t>
						<value>0.45911654828648452</value>
					</ControlLinearNode>
					<ControlLinearNode>
						<t>0.091999999999999998</t>
						<value>0.50578833644983756</value>
					</ControlLinearNode>
					<ControlLinearNode>
						<t>0.096000000000000002</t>
						<value>0.55257960701186326</value>
					</ControlLinearNode>
					<ControlLinearNode>
						<t>0.10000000000000001</t>
						<value>0.60028449340196022</value>
					</ControlLinearNode>
					<ControlLinearNode>
						<t>0.104</t>
						<value>0.65120170278793366</value>
					</ControlLinearNode>
					<ControlLinearNode>
						<t>0.108</t>
						<value>0.69856074584395189</value>
					</ControlLinearNode>
					<ControlLinearNode>
						<t>0.112</t>
						<value>0.74921641867340738</value>
					</ControlLinearNode>
					<ControlLinearNode>
						<t>0.11600000000000001</t>
						<value>0.79711990049462134</value>
					</ControlLinearNode>
					<ControlLinearNode>
						<t>0.12</t>
						<value>0.83793097397134764</value>
					</ControlLinearNode>
					<ControlLinearNode>
						<t>0.124</t>
						<value>0.87417750576283981</value>
					</ControlLinearNode>
					<ControlLinearNode>
						<t>0.128</t>
						<value>0.90990779191185633</value>
					</ControlLinearNode>
					<ControlLinearNode>
						<t>0.13200000000000001</t>
						<value>0.9591677959064262</value>
					</ControlLinearNode>
					<ControlLinearNode>
						<t>0.13600000000000001</t>
						<value>0.99984649428499606</value>
					</ControlLinearNode>
					<ControlLinearNode>
						<t>0.14000000000000001</t>
						<value>0.99994997498892757</value>
					</ControlLinearNode>
					<ControlLinearNode>
						<t>0.14399999999999999</t>
						<value>0.99997136509548867</value>
					</ControlLinearNode>
					<ControlLinearNode>
						<t>0.14799999999999999</t>
						<value>0.99997815299458415</value>
					</ControlLinearNode>
					<ControlLinearNode>
						<t>0.152</t>
						<value>0.99998099780454597</value>
					</ControlLinearNode>
					<ControlLinearNode>
						<t>0.156</t>
						<value>0.99998227733273126</value>
					</ControlLinearNode>
					<ControlLinearNode>
						<t>0.16</t>
						<value>0.999982615690583</value>
					</ControlLinearNode>
					<ControlLinearNode>
						<t>0.16400000000000001</t>
						<value>0.99998623098645334</value>
					</ControlLinearNode>
					<ControlLinearNode>
						<t>0.16800000000000001</t>
						<value>0.99998801944240612</value>
					</ControlLinearNode>
					<ControlLinearNode>
						<t>0.17199999999999999</t>
						<value>0.99998880321834815</value>
					</ControlLinearNode>
					<ControlLinearNode>
						<t>0.17599999999999999</t>
						<value>0.99998897111770102</value>
					</ControlLinearNode>
					<ControlLinearNode>
						<t>0.17999999999999999</t>
						<value>0.99998877599360814</value>
					</ControlLinearNode>
					<ControlLinearNode>
						<t>0.184</t>
						<value>0.99998791602164183</value>
					</ControlLinearNode>
					<ControlLinearNode>
						<t>0.188</t>
						<value>0.99998615830159765</value>
					</ControlLinearNode>
					<ControlLinearNode>
						<t>0.192</t>
						<value>0.99998314419799983</value>
					</ControlLinearNode>
					<ControlLinearNode>
						<t>0.19600000000000001</t>
						<value>0.999977014552895</value>
					</ControlLinearNode>
					<ControlLinearNode>
						<t>0.20000000000000001</t>
						<value>0.99996536172853678</value>
					</ControlLinearNode>
					<ControlLinearNode>
						<t>0.20399999999999999</t>
						<value>0.99995365496536726</value>
					</ControlLinearNode>
					<ControlLinearNode>
						<t>0.20799999999999999</t>
						<value>0.99992787480638101</value>
					</ControlLinearNode>
					<ControlLinearNode>
						<t>0.21199999999999999</t>
						<value>0.99960957635859915</value>
					</ControlLinearNode>
					<ControlLinearNode>
						<t>0.216</t>
						<value>0.99568337766376103</value>
					</ControlLinearNode>
					<ControlLinearNode>
						<t>0.22</t>
						<value>0.98578333606001611</value>
					</ControlLinearNode>
					<ControlLinearNode>
						<t>0.224</t>
						<value>0.97592506075351759</value>
					</ControlLinearNode>
					<ControlLinearNode>
						<t>0.22800000000000001</t>
						<value>0.96428368756041716</value>
					</ControlLinearNode>
					<ControlLinearNode>
						<t>0.23200000000000001</t>
						<value>0.95366535975209887</value>
					</ControlLinearNode>
					<ControlLinearNode>
						<t>0.23599999999999999</t>
						<value>0.94111070682526987</value>
					</ControlLinearNode>
					<ControlLinearNode>
						<t>0.23999999999999999</t>
						<value>0.93326486545794274</value>
					</ControlLinearNode>
					<ControlLinearNode>
						<t>0.24399999999999999</t>
						<value>0.95359019254023991</value>
					</ControlLinearNode>
					<ControlLinearNode>
						<t>0.248</t>
						<value>0.97838304793001363</value>
					</ControlLinearNode>
					<ControlLinearNode>
						<t>0.252</t>
						<value>0.9992908956381169</value>
					</ControlLinearNode>
					<ControlLinearNode>
						<t>0.25600000000000001</t>
						<value>0.99982122688301567</value>
					</ControlLinearNode>
					<ControlLinearNode>
						<t>0.26000000000000001</t>
						<value>0.99993373967798249</value>
					</ControlLinearNode>
					<ControlLinearNode>
						<t>0.26400000000000001</t>
						<value>0.9999514089895587</value>
					</ControlLinearNode>
					<ControlLinearNode>
						<t>0.26800000000000002</t>
						<value>0.99995916333710411</value>
					</ControlLinearNode>
					<ControlLinearNode>
						<t>0.27200000000000002</t>
						<value>0.99996156065105857</value>
					</ControlLinearNode>
					<ControlLinearNode>
						<t>0.27600000000000002</t>
						<value>0.99996291759541711</value>
					</ControlLinearNode>
					<ControlLinearNode>
						<t>0.28000000000000003</t>
						<value>0.99996164344942939</value>
					</ControlLinearNode>
					<ControlLinearNode>
						<t>0.28399999999999997</t>
						<value>0.99995962474512645</value>
					</ControlLinearNode>
					<ControlLinearNode>
						<t>0.28799999999999998</t>
						<value>0.99995445608402045</value>
					</ControlLinearNode>
					<ControlLinearNode>
						<t>0.29199999999999998</t>
						<value>0.99994692893753179</value>
					</ControlLinearNode>
					<ControlLinearNode>
						<t>0.29599999999999999</t>
						<value>0.99990338967515568</value>
					</ControlLinearNode>
					<ControlLinearNode>
						<t>0.29999999999999999</t>
						<value>0.93830435197258788</value>
					</ControlLinearNode>
					<ControlLinearNode>
						<t>0.30399999999999999</t>
						<value>0.85868779175478971</value>
					</ControlLinearNode>
					<ControlLinearNode>
						<t>0.308</t>
						<value>0.80431140511389809</value>
					</ControlLinearNode>
					<ControlLinearNode>
						<t>0.312</t>
						<value>0.83701488649620137</value>
					</ControlLinearNode>
					<ControlLinearNode>
						<t>0.316</t>
						<value>0.81903270443676757</value>
					</ControlLinearNode>
					<ControlLinearNode>
						<t>0.32000000000000001</t>
						<value>0.71281829560245902</value>
					</ControlLinearNode>
					<ControlLinearNode>
						<t>0.32400000000000001</t>
						<value>0.64244633420539599</value>
					</ControlLinearNode>
					<ControlLinearNode>
						<t>0.32800000000000001</t>
						<value>0.60116562317362343</value>
					</ControlLinearNode>
					<ControlLinearNode>
						<t>0.33200000000000002</t>
						<value>0.58948845876427591</value>
					</ControlLinearNode>
					<ControlLinearNode>
						<t>0.33600000000000002</t>
						<value>0.60231940441619392</value>
					</ControlLinearNode>
					<ControlLinearNode>
						<t>0.34000000000000002</t>
						<value>0.63693326174681064</value>
					</ControlLinearNode>
					<ControlLinearNode>
						<t>0.34399999999999997</t>
						<value>0.68363291003514826</value>
					</ControlLinearNode>
					<ControlLinearNode>
						<t>0.34799999999999998</t>
						<value>0.73684593377281615</value>
					</ControlLinearNode>
					<ControlLinearNode>
						<t>0.35199999999999998</t>
						<value>0.78193163244921282</value>
					</ControlLinearNode>
					<ControlLinearNode>
						<t>0.35599999999999998</t>
						<value>0.8320652233150595</value>
					</ControlLinearNode>
					<ControlLinearNode>
						<t>0.35999999999999999</t>
						<value>0.88521991306941383</value>
					</ControlLinearNode>
					<ControlLinearNode>
						<t>0.36399999999999999</t>
						<value>0.94029023408180401</value>
					</ControlLinearNode>
					<ControlLinearNode>
						<t>0.36799999999999999</t>
						<value>0.99655797429444826</value>
					</ControlLinearNode>
					<ControlLinearNode>
						<t>0.372</t>
						<value>0.99996959487749726</value>
					</ControlLinearNode>
					<ControlLinearNode>
						<t>0.376</t>
						<value>0.99998453708337287</value>
					</ControlLinearNode>
					<ControlLinearNode>
						<t>0.38</t>
						<value>0.99998859310065069</value>
					</ControlLinearNode>
					<ControlLinearNode>
						<t>0.38400000000000001</t>
						<value>0.99998959044040647</value>
					</ControlLinearNode>
					<ControlLinearNode>
						<t>0.38800000000000001</t>
						<value>0.99999052780115028</value>
					</ControlLinearNode>
					<ControlLinearNode>
						<t>0.39200000000000002</t>
						<value>0.99999135765945912</value>
					</ControlLinearNode>
					<ControlLinearNode>
						<t>0.39600000000000002</t>
						<value>0.99999214935094671</value>
					</ControlLinearNode>
					<ControlLinearNode>
						<t>0.40000000000000002</t>
						<value>0.99999280918540245</value>
					</ControlLinearNode>
					<ControlLinearNode>
						<t>0.40400000000000003</t>
						<value>0.9999940080246027</value>
					</ControlLinearNode>
					<ControlLinearNode>
						<t>0.40799999999999997</t>
						<value>0.99999487190584879</value>
					</ControlLinearNode>
					<ControlLinearNode>
						<t>0.41199999999999998</t>
						<value>0.99999547952972823</value>
					</ControlLinearNode>
					<ControlLinearNode>
						<t>0.41599999999999998</t>
						<value>0.999995912596369</value>
					</ControlLinearNode>
					<ControlLinearNode>
						<t>0.41999999999999998</t>
						<value>0.99999624572895351</value>
					</ControlLinearNode>
					<ControlLinearNode>
						<t>0.42399999999999999</t>
						<value>0.99999658909558209</value>
					</ControlLinearNode>
					<ControlLinearNode>
						<t>0.42799999999999999</t>
						<value>0.99999685581239683</value>
					</ControlLinearNode>
					<ControlLinearNode>
						<t>0.432</t>
						<value>0.99999708565351386</value>
					</ControlLinearNode>
					<ControlLinearNode>
						<t>0.436</t>
						<value>0.99999729901140955</value>
					</ControlLinearNode>
					<ControlLinearNode>
						<t>0.44</t>
						<value>0.99999741416961097</value>
					</ControlLinearNode>
					<ControlLinearNode>
						<t>0.44400000000000001</t>
						<value>0.99999747340311362</value>
					</ControlLinearNode>
					<ControlLinearNode>
						<t>0.44800000000000001</t>
						<value>0.9999975079952822</value>
					</ControlLinearNode>
					<ControlLinearNode>
						<t>0.45200000000000001</t>
						<value>0.99999757396286504</value>
					</ControlLinearNode>
					<ControlLinearNode>
						<t>0.45600000000000002</t>
						<value>0.99999760359931378</value>
					</ControlLinearNode>
					<ControlLinearNode>
						<t>0.46000000000000002</t>
						<value>0.99999759033301561</value>
					</ControlLinearNode>
					<ControlLinearNode>
						<t>0.46400000000000002</t>
						<value>0.99999753876043429</value>
					</ControlLinearNode>
					<ControlLinearNode>
						<t>0.46800000000000003</t>
						<value>0.99999743558735543</value>
					</ControlLinearNode>
					<ControlLinearNode>
						<t>0.47199999999999998</t>
						<value>0.99999731007917381</value>
					</ControlLinearNode>
					<ControlLinearNode>
						<t>0.47599999999999998</t>
						<value>0.99999717569269242</value>
					</ControlLinearNode>
					<ControlLinearNode>
						<t>0.47999999999999998</t>
						<value>0.99999702520670164</value>
					</ControlLinearNode>
					<ControlLinearNode>
						<t>0.48399999999999999</t>
						<value>0.99999686249038089</value>
					</ControlLinearNode>
					<ControlLinearNode>
						<t>0.48799999999999999</t>
						<value>0.99999667545235182</value>
					</ControlLinearNode>
					<ControlLinearNode>
						<t>0.49199999999999999</t>
						<value>0.99999646185634605</value>
					</ControlLinearNode>
				</x_nodes>
				<min_nodes />
				<max_nodes />
				<kp>100</kp>
				<kv>20</kv>
			</ControlLinear>
			<ControlLinear name="FMTM_r">
				<is_model_control>true</is_model_control>
				<extrapolate>true</extrapolate>
				<default_min>0.02</default_min>
				<default_max>1</default_max>
				<filter_on>false</filter_on>
				<use_steps>false</use_steps>
				<x_nodes>
					<ControlLinearNode>
						<t>0</t>
						<value>0.020027290867992417</value>
					</ControlLinearNode>
					<ControlLinearNode>
						<t>0.0040000000000000001</t>
						<value>0.020027315995988604</value>
					</ControlLinearNode>
					<ControlLinearNode>
						<t>0.0080000000000000002</t>
						<value>0.020027354089846499</value>
					</ControlLinearNode>
					<ControlLinearNode>
						<t>0.012</t>
						<value>0.020027391648119508</value>
					</ControlLinearNode>
					<ControlLinearNode>
						<t>0.016</t>
						<value>0.020027458743125698</value>
					</ControlLinearNode>
					<ControlLinearNode>
						<t>0.02</t>
						<value>0.020027227340078124</value>
					</ControlLinearNode>
					<ControlLinearNode>
						<t>0.024</t>
						<value>0.020027498924418109</value>
					</ControlLinearNode>
					<ControlLinearNode>
						<t>0.028000000000000001</t>
						<value>0.020027759336815901</value>
					</ControlLinearNode>
					<ControlLinearNode>
						<t>0.032000000000000001</t>
						<value>0.020028134728232481</value>
					</ControlLinearNode>
					<ControlLinearNode>
						<t>0.035999999999999997</t>
						<value>0.020028621679220912</value>
					</ControlLinearNode>
					<ControlLinearNode>
						<t>0.040000000000000001</t>
						<value>0.020029229476528698</value>
					</ControlLinearNode>
					<ControlLinearNode>
						<t>0.043999999999999997</t>
						<value>0.020029852682536035</value>
					</ControlLinearNode>
					<ControlLinearNode>
						<t>0.048000000000000001</t>
						<value>0.020031361052000426</value>
					</ControlLinearNode>
					<ControlLinearNode>
						<t>0.051999999999999998</t>
						<value>0.020032793125889306</value>
					</ControlLinearNode>
					<ControlLinearNode>
						<t>0.056000000000000001</t>
						<value>0.020034041636545586</value>
					</ControlLinearNode>
					<ControlLinearNode>
						<t>0.059999999999999998</t>
						<value>0.020036365492793567</value>
					</ControlLinearNode>
					<ControlLinearNode>
						<t>0.064000000000000001</t>
						<value>0.020039415127970406</value>
					</ControlLinearNode>
					<ControlLinearNode>
						<t>0.068000000000000005</t>
						<value>0.020043334157098146</value>
					</ControlLinearNode>
					<ControlLinearNode>
						<t>0.071999999999999995</t>
						<value>0.020048171710182871</value>
					</ControlLinearNode>
					<ControlLinearNode>
						<t>0.075999999999999998</t>
						<value>0.020056004619546045</value>
					</ControlLinearNode>
					<ControlLinearNode>
						<t>0.080000000000000002</t>
						<value>0.020065710345422611</value>
					</ControlLinearNode>
					<ControlLinearNode>
						<t>0.084000000000000005</t>
						<value>0.020086277684257886</value>
					</ControlLinearNode>
					<ControlLinearNode>
						<t>0.087999999999999995</t>
						<value>0.020174612037947227</value>
					</ControlLinearNode>
					<ControlLinearNode>
						<t>0.091999999999999998</t>
						<value>0.025950513410081422</value>
					</ControlLinearNode>
					<ControlLinearNode>
						<t>0.096000000000000002</t>
						<value>0.041462813814240752</value>
					</ControlLinearNode>
					<ControlLinearNode>
						<t>0.10000000000000001</t>
						<value>0.067034567498517966</value>
					</ControlLinearNode>
					<ControlLinearNode>
						<t>0.104</t>
						<value>0.096821763488714574</value>
					</ControlLinearNode>
					<ControlLinearNode>
						<t>0.108</t>
						<value>0.12636950977032374</value>
					</ControlLinearNode>
					<ControlLinearNode>
						<t>0.112</t>
						<value>0.15869213627951784</value>
					</ControlLinearNode>
					<ControlLinearNode>
						<t>0.11600000000000001</t>
						<value>0.19259048516217017</value>
					</ControlLinearNode>
					<ControlLinearNode>
						<t>0.12</t>
						<value>0.22055304246118737</value>
					</ControlLinearNode>
					<ControlLinearNode>
						<t>0.124</t>
						<value>0.24957766750226143</value>
					</ControlLinearNode>
					<ControlLinearNode>
						<t>0.128</t>
						<value>0.2816751916654352</value>
					</ControlLinearNode>
					<ControlLinearNode>
						<t>0.13200000000000001</t>
						<value>0.29946875657422284</value>
					</ControlLinearNode>
					<ControlLinearNode>
						<t>0.13600000000000001</t>
						<value>0.31414135324844583</value>
					</ControlLinearNode>
					<ControlLinearNode>
						<t>0.14000000000000001</t>
						<value>0.3411406417009854</value>
					</ControlLinearNode>
					<ControlLinearNode>
						<t>0.14399999999999999</t>
						<value>0.37182423874429871</value>
					</ControlLinearNode>
					<ControlLinearNode>
						<t>0.14799999999999999</t>
						<value>0.41152145737927931</value>
					</ControlLinearNode>
					<ControlLinearNode>
						<t>0.152</t>
						<value>0.45416097897953528</value>
					</ControlLinearNode>
					<ControlLinearNode>
						<t>0.156</t>
						<value>0.49693967699757824</value>
					</ControlLinearNode>
					<ControlLinearNode>
						<t>0.16</t>
						<value>0.5435944003762746</value>
					</ControlLinearNode>
					<ControlLinearNode>
						<t>0.16400000000000001</t>
						<value>0.57134959738518232</value>
					</ControlLinearNode>
					<ControlLinearNode>
						<t>0.16800000000000001</t>
						<value>0.59113341302516875</value>
					</ControlLinearNode>
					<ControlLinearNode>
						<t>0.17199999999999999</t>
						<value>0.60602179498108788</value>
					</ControlLinearNode>
					<ControlLinearNode>
						<t>0.17599999999999999</t>
						<value>0.62661445341498778</value>
					</ControlLinearNode>
					<ControlLinearNode>
						<t>0.17999999999999999</t>
						<value>0.65729554230730669</value>
					</ControlLinearNode>
					<ControlLinearNode>
						<t>0.184</t>
						<value>0.67870139697714438</value>
					</ControlLinearNode>
					<ControlLinearNode>
						<t>0.188</t>
						<value>0.67869351812484113</value>
					</ControlLinearNode>
					<ControlLinearNode>
						<t>0.192</t>
						<value>0.66548251957550675</value>
					</ControlLinearNode>
					<ControlLinearNode>
						<t>0.19600000000000001</t>
						<value>0.64130020053251457</value>
					</ControlLinearNode>
					<ControlLinearNode>
						<t>0.20000000000000001</t>
						<value>0.62377733353115694</value>
					</ControlLinearNode>
					<ControlLinearNode>
						<t>0.20399999999999999</t>
						<value>0.62014050061508597</value>
					</ControlLinearNode>
					<ControlLinearNode>
						<t>0.20799999999999999</t>
						<value>0.61487875089668032</value>
					</ControlLinearNode>
					<ControlLinearNode>
						<t>0.21199999999999999</t>
						<value>0.59018293520451537</value>
					</ControlLinearNode>
					<ControlLinearNode>
						<t>0.216</t>
						<value>0.58572711606958749</value>
					</ControlLinearNode>
					<ControlLinearNode>
						<t>0.22</t>
						<value>0.61594263149890727</value>
					</ControlLinearNode>
					<ControlLinearNode>
						<t>0.224</t>
						<value>0.64288760906691511</value>
					</ControlLinearNode>
					<ControlLinearNode>
						<t>0.22800000000000001</t>
						<value>0.66450337079041721</value>
					</ControlLinearNode>
					<ControlLinearNode>
						<t>0.23200000000000001</t>
						<value>0.68212825689399259</value>
					</ControlLinearNode>
					<ControlLinearNode>
						<t>0.23599999999999999</t>
						<value>0.69311439338926828</value>
					</ControlLinearNode>
					<ControlLinearNode>
						<t>0.23999999999999999</t>
						<value>0.70515146628395176</value>
					</ControlLinearNode>
					<ControlLinearNode>
						<t>0.24399999999999999</t>
						<value>0.73989577192679723</value>
					</ControlLinearNode>
					<ControlLinearNode>
						<t>0.248</t>
						<value>0.77630349786177089</value>
					</ControlLinearNode>
					<ControlLinearNode>
						<t>0.252</t>
						<value>0.81219022700550381</value>
					</ControlLinearNode>
					<ControlLinearNode>
						<t>0.25600000000000001</t>
						<value>0.85071123794209713</value>
					</ControlLinearNode>
					<ControlLinearNode>
						<t>0.26000000000000001</t>
						<value>0.88071031230467267</value>
					</ControlLinearNode>
					<ControlLinearNode>
						<t>0.26400000000000001</t>
						<value>0.89580374504516391</value>
					</ControlLinearNode>
					<ControlLinearNode>
						<t>0.26800000000000002</t>
						<value>0.88165759707268976</value>
					</ControlLinearNode>
					<ControlLinearNode>
						<t>0.27200000000000002</t>
						<value>0.8450208143079071</value>
					</ControlLinearNode>
					<ControlLinearNode>
						<t>0.27600000000000002</t>
						<value>0.80833789446933124</value>
					</ControlLinearNode>
					<ControlLinearNode>
						<t>0.28000000000000003</t>
						<value>0.76913681002415824</value>
					</ControlLinearNode>
					<ControlLinearNode>
						<t>0.28399999999999997</t>
						<value>0.7233659542056643</value>
					</ControlLinearNode>
					<ControlLinearNode>
						<t>0.28799999999999998</t>
						<value>0.67347324769999317</value>
					</ControlLinearNode>
					<ControlLinearNode>
						<t>0.29199999999999998</t>
						<value>0.63060393265374248</value>
					</ControlLinearNode>
					<ControlLinearNode>
						<t>0.29599999999999999</t>
						<value>0.59163953705329908</value>
					</ControlLinearNode>
					<ControlLinearNode>
						<t>0.29999999999999999</t>
						<value>0.50650796668783615</value>
					</ControlLinearNode>
					<ControlLinearNode>
						<t>0.30399999999999999</t>
						<value>0.43132066981577333</value>
					</ControlLinearNode>
					<ControlLinearNode>
						<t>0.308</t>
						<value>0.36026280503138219</value>
					</ControlLinearNode>
					<ControlLinearNode>
						<t>0.312</t>
						<value>0.35092822563515175</value>
					</ControlLinearNode>
					<ControlLinearNode>
						<t>0.316</t>
						<value>0.32426375798120316</value>
					</ControlLinearNode>
					<ControlLinearNode>
						<t>0.32000000000000001</t>
						<value>0.26029413028590648</value>
					</ControlLinearNode>
					<ControlLinearNode>
						<t>0.32400000000000001</t>
						<value>0.22107947363904759</value>
					</ControlLinearNode>
					<ControlLinearNode>
						<t>0.32800000000000001</t>
						<value>0.18475339987294187</value>
					</ControlLinearNode>
					<ControlLinearNode>
						<t>0.33200000000000002</t>
						<value>0.1645775263808136</value>
					</ControlLinearNode>
					<ControlLinearNode>
						<t>0.33600000000000002</t>
						<value>0.15706073049329217</value>
					</ControlLinearNode>
					<ControlLinearNode>
						<t>0.34000000000000002</t>
						<value>0.16734603836061523</value>
					</ControlLinearNode>
					<ControlLinearNode>
						<t>0.34399999999999997</t>
						<value>0.18274035277356207</value>
					</ControlLinearNode>
					<ControlLinearNode>
						<t>0.34799999999999998</t>
						<value>0.20386961499371806</value>
					</ControlLinearNode>
					<ControlLinearNode>
						<t>0.35199999999999998</t>
						<value>0.22749887144534495</value>
					</ControlLinearNode>
					<ControlLinearNode>
						<t>0.35599999999999998</t>
						<value>0.25440870907590224</value>
					</ControlLinearNode>
					<ControlLinearNode>
						<t>0.35999999999999999</t>
						<value>0.32222941321404114</value>
					</ControlLinearNode>
					<ControlLinearNode>
						<t>0.36399999999999999</t>
						<value>0.3488916367636602</value>
					</ControlLinearNode>
					<ControlLinearNode>
						<t>0.36799999999999999</t>
						<value>0.38253852946684191</value>
					</ControlLinearNode>
					<ControlLinearNode>
						<t>0.372</t>
						<value>0.46012038312327291</value>
					</ControlLinearNode>
					<ControlLinearNode>
						<t>0.376</t>
						<value>0.54070423784016486</value>
					</ControlLinearNode>
					<ControlLinearNode>
						<t>0.38</t>
						<value>0.59905820665750431</value>
					</ControlLinearNode>
					<ControlLinearNode>
						<t>0.38400000000000001</t>
						<value>0.62370947652959274</value>
					</ControlLinearNode>
					<ControlLinearNode>
						<t>0.38800000000000001</t>
						<value>0.65615999010881931</value>
					</ControlLinearNode>
					<ControlLinearNode>
						<t>0.39200000000000002</t>
						<value>0.68958478560910186</value>
					</ControlLinearNode>
					<ControlLinearNode>
						<t>0.39600000000000002</t>
						<value>0.71464285473764266</value>
					</ControlLinearNode>
					<ControlLinearNode>
						<t>0.40000000000000002</t>
						<value>0.73983704197680411</value>
					</ControlLinearNode>
					<ControlLinearNode>
						<t>0.40400000000000003</t>
						<value>0.79429343932108776</value>
					</ControlLinearNode>
					<ControlLinearNode>
						<t>0.40799999999999997</t>
						<value>0.84916511971581465</value>
					</ControlLinearNode>
					<ControlLinearNode>
						<t>0.41199999999999998</t>
						<value>0.90063608930101224</value>
					</ControlLinearNode>
					<ControlLinearNode>
						<t>0.41599999999999998</t>
						<value>0.9483859229156375</value>
					</ControlLinearNode>
					<ControlLinearNode>
						<t>0.41999999999999998</t>
						<value>0.99120135745451965</value>
					</ControlLinearNode>
					<ControlLinearNode>
						<t>0.42399999999999999</t>
						<value>0.99994440605245849</value>
					</ControlLinearNode>
					<ControlLinearNode>
						<t>0.42799999999999999</t>
						<value>0.99997579537816095</value>
					</ControlLinearNode>
					<ControlLinearNode>
						<t>0.432</t>
						<value>0.99998422768011452</value>
					</ControlLinearNode>
					<ControlLinearNode>
						<t>0.436</t>
						<value>0.99998868028172505</value>
					</ControlLinearNode>
					<ControlLinearNode>
						<t>0.44</t>
						<value>0.99999053217006362</value>
					</ControlLinearNode>
					<ControlLinearNode>
						<t>0.44400000000000001</t>
						<value>0.99999147534871202</value>
					</ControlLinearNode>
					<ControlLinearNode>
						<t>0.44800000000000001</t>
						<value>0.99999228803069462</value>
					</ControlLinearNode>
					<ControlLinearNode>
						<t>0.45200000000000001</t>
						<value>0.99999345392737382</value>
					</ControlLinearNode>
					<ControlLinearNode>
						<t>0.45600000000000002</t>
						<value>0.99999421378728826</value>
					</ControlLinearNode>
					<ControlLinearNode>
						<t>0.46000000000000002</t>
						<value>0.99999461089060604</value>
					</ControlLinearNode>
					<ControlLinearNode>
						<t>0.46400000000000002</t>
						<value>0.99999483121303612</value>
					</ControlLinearNode>
					<ControlLinearNode>
						<t>0.46800000000000003</t>
						<value>0.99999482573140119</value>
					</ControlLinearNode>
					<ControlLinearNode>
						<t>0.47199999999999998</t>
						<value>0.99999470172374583</value>
					</ControlLinearNode>
					<ControlLinearNode>
						<t>0.47599999999999998</t>
						<value>0.99999456292851108</value>
					</ControlLinearNode>
					<ControlLinearNode>
						<t>0.47999999999999998</t>
						<value>0.99999435268127257</value>
					</ControlLinearNode>
					<ControlLinearNode>
						<t>0.48399999999999999</t>
						<value>0.99999409297548159</value>
					</ControlLinearNode>
					<ControlLinearNode>
						<t>0.48799999999999999</t>
						<value>0.99999370615256855</value>
					</ControlLinearNode>
					<ControlLinearNode>
						<t>0.49199999999999999</t>
						<value>0.99999317680324995</value>
					</ControlLinearNode>
				</x_nodes>
				<min_nodes />
				<max_nodes />
				<kp>100</kp>
				<kv>20</kv>
			</ControlLinear>
			<ControlLinear name="ILFB_r">
				<is_model_control>true</is_model_control>
				<extrapolate>true</extrapolate>
				<default_min>0.02</default_min>
				<default_max>1</default_max>
				<filter_on>false</filter_on>
				<use_steps>false</use_steps>
				<x_nodes>
					<ControlLinearNode>
						<t>0</t>
						<value>0.020002429856875534</value>
					</ControlLinearNode>
					<ControlLinearNode>
						<t>0.0040000000000000001</t>
						<value>0.020002417938695137</value>
					</ControlLinearNode>
					<ControlLinearNode>
						<t>0.0080000000000000002</t>
						<value>0.020002405148343616</value>
					</ControlLinearNode>
					<ControlLinearNode>
						<t>0.012</t>
						<value>0.020002391716909523</value>
					</ControlLinearNode>
					<ControlLinearNode>
						<t>0.016</t>
						<value>0.020002377739460626</value>
					</ControlLinearNode>
					<ControlLinearNode>
						<t>0.02</t>
						<value>0.020002367801279442</value>
					</ControlLinearNode>
					<ControlLinearNode>
						<t>0.024</t>
						<value>0.020002339968894008</value>
					</ControlLinearNode>
					<ControlLinearNode>
						<t>0.028000000000000001</t>
						<value>0.020002295091787359</value>
					</ControlLinearNode>
					<ControlLinearNode>
						<t>0.032000000000000001</t>
						<value>0.020002230953178202</value>
					</ControlLinearNode>
					<ControlLinearNode>
						<t>0.035999999999999997</t>
						<value>0.020002161527127603</value>
					</ControlLinearNode>
					<ControlLinearNode>
						<t>0.040000000000000001</t>
						<value>0.020002088457524273</value>
					</ControlLinearNode>
					<ControlLinearNode>
						<t>0.043999999999999997</t>
						<value>0.020002016748035607</value>
					</ControlLinearNode>
					<ControlLinearNode>
						<t>0.048000000000000001</t>
						<value>0.020001908473838311</value>
					</ControlLinearNode>
					<ControlLinearNode>
						<t>0.051999999999999998</t>
						<value>0.020001814598164268</value>
					</ControlLinearNode>
					<ControlLinearNode>
						<t>0.056000000000000001</t>
						<value>0.020001711909746023</value>
					</ControlLinearNode>
					<ControlLinearNode>
						<t>0.059999999999999998</t>
						<value>0.020001609257134369</value>
					</ControlLinearNode>
					<ControlLinearNode>
						<t>0.064000000000000001</t>
						<value>0.020001506286626079</value>
					</ControlLinearNode>
					<ControlLinearNode>
						<t>0.068000000000000005</t>
						<value>0.020001405907129833</value>
					</ControlLinearNode>
					<ControlLinearNode>
						<t>0.071999999999999995</t>
						<value>0.020001313720965107</value>
					</ControlLinearNode>
					<ControlLinearNode>
						<t>0.075999999999999998</t>
						<value>0.020001222558757987</value>
					</ControlLinearNode>
					<ControlLinearNode>
						<t>0.080000000000000002</t>
						<value>0.02000114283480885</value>
					</ControlLinearNode>
					<ControlLinearNode>
						<t>0.084000000000000005</t>
						<value>0.020001052180391263</value>
					</ControlLinearNode>
					<ControlLinearNode>
						<t>0.087999999999999995</t>
						<value>0.020000942926578703</value>
					</ControlLinearNode>
					<ControlLinearNode>
						<t>0.091999999999999998</t>
						<value>0.020000851892581488</value>
					</ControlLinearNode>
					<ControlLinearNode>
						<t>0.096000000000000002</t>
						<value>0.020000775897474305</value>
					</ControlLinearNode>
					<ControlLinearNode>
						<t>0.10000000000000001</t>
						<value>0.020000711576986213</value>
					</ControlLinearNode>
					<ControlLinearNode>
						<t>0.104</t>
						<value>0.020000652785898694</value>
					</ControlLinearNode>
					<ControlLinearNode>
						<t>0.108</t>
						<value>0.020000604159684361</value>
					</ControlLinearNode>
					<ControlLinearNode>
						<t>0.112</t>
						<value>0.020000558166829524</value>
					</ControlLinearNode>
					<ControlLinearNode>
						<t>0.11600000000000001</t>
						<value>0.020000518832195977</value>
					</ControlLinearNode>
					<ControlLinearNode>
						<t>0.12</t>
						<value>0.02000049046500716</value>
					</ControlLinearNode>
					<ControlLinearNode>
						<t>0.124</t>
						<value>0.020000466616097567</value>
					</ControlLinearNode>
					<ControlLinearNode>
						<t>0.128</t>
						<value>0.020000444552643049</value>
					</ControlLinearNode>
					<ControlLinearNode>
						<t>0.13200000000000001</t>
						<value>0.020000419431332215</value>
					</ControlLinearNode>
					<ControlLinearNode>
						<t>0.13600000000000001</t>
						<value>0.020000389758026687</value>
					</ControlLinearNode>
					<ControlLinearNode>
						<t>0.14000000000000001</t>
						<value>0.02000036288063094</value>
					</ControlLinearNode>
					<ControlLinearNode>
						<t>0.14399999999999999</t>
						<value>0.020000340142510047</value>
					</ControlLinearNode>
					<ControlLinearNode>
						<t>0.14799999999999999</t>
						<value>0.020000320684045482</value>
					</ControlLinearNode>
					<ControlLinearNode>
						<t>0.152</t>
						<value>0.020000305910711579</value>
					</ControlLinearNode>
					<ControlLinearNode>
						<t>0.156</t>
						<value>0.020000294348918674</value>
					</ControlLinearNode>
					<ControlLinearNode>
						<t>0.16</t>
						<value>0.020000284713067511</value>
					</ControlLinearNode>
					<ControlLinearNode>
						<t>0.16400000000000001</t>
						<value>0.020000263432407583</value>
					</ControlLinearNode>
					<ControlLinearNode>
						<t>0.16800000000000001</t>
						<value>0.020000250063202017</value>
					</ControlLinearNode>
					<ControlLinearNode>
						<t>0.17199999999999999</t>
						<value>0.020000242570651517</value>
					</ControlLinearNode>
					<ControlLinearNode>
						<t>0.17599999999999999</t>
						<value>0.020000239415717148</value>
					</ControlLinearNode>
					<ControlLinearNode>
						<t>0.17999999999999999</t>
						<value>0.020000238969095689</value>
					</ControlLinearNode>
					<ControlLinearNode>
						<t>0.184</t>
						<value>0.020000243837666031</value>
					</ControlLinearNode>
					<ControlLinearNode>
						<t>0.188</t>
						<value>0.020000254395024994</value>
					</ControlLinearNode>
					<ControlLinearNode>
						<t>0.192</t>
						<value>0.020000269470227573</value>
					</ControlLinearNode>
					<ControlLinearNode>
						<t>0.19600000000000001</t>
						<value>0.020000291293042132</value>
					</ControlLinearNode>
					<ControlLinearNode>
						<t>0.20000000000000001</t>
						<value>0.020000311685411894</value>
					</ControlLinearNode>
					<ControlLinearNode>
						<t>0.20399999999999999</t>
						<value>0.020000332341427757</value>
					</ControlLinearNode>
					<ControlLinearNode>
						<t>0.20799999999999999</t>
						<value>0.020000352238960187</value>
					</ControlLinearNode>
					<ControlLinearNode>
						<t>0.21199999999999999</t>
						<value>0.02000037058100923</value>
					</ControlLinearNode>
					<ControlLinearNode>
						<t>0.216</t>
						<value>0.020000384147768332</value>
					</ControlLinearNode>
					<ControlLinearNode>
						<t>0.22</t>
						<value>0.02000039700926098</value>
					</ControlLinearNode>
					<ControlLinearNode>
						<t>0.224</t>
						<value>0.020000410543294357</value>
					</ControlLinearNode>
					<ControlLinearNode>
						<t>0.22800000000000001</t>
						<value>0.02000042653104777</value>
					</ControlLinearNode>
					<ControlLinearNode>
						<t>0.23200000000000001</t>
						<value>0.020000444149446951</value>
					</ControlLinearNode>
					<ControlLinearNode>
						<t>0.23599999999999999</t>
						<value>0.020000465480726783</value>
					</ControlLinearNode>
					<ControlLinearNode>
						<t>0.23999999999999999</t>
						<value>0.020000487406100786</value>
					</ControlLinearNode>
					<ControlLinearNode>
						<t>0.24399999999999999</t>
						<value>0.020000496527180174</value>
					</ControlLinearNode>
					<ControlLinearNode>
						<t>0.248</t>
						<value>0.020000505893389173</value>
					</ControlLinearNode>
					<ControlLinearNode>
						<t>0.252</t>
						<value>0.020000517131508362</value>
					</ControlLinearNode>
					<ControlLinearNode>
						<t>0.25600000000000001</t>
						<value>0.020000527630768559</value>
					</ControlLinearNode>
					<ControlLinearNode>
						<t>0.26000000000000001</t>
						<value>0.020000543892470756</value>
					</ControlLinearNode>
					<ControlLinearNode>
						<t>0.26400000000000001</t>
						<value>0.020000563228639773</value>
					</ControlLinearNode>
					<ControlLinearNode>
						<t>0.26800000000000002</t>
						<value>0.020000583319506188</value>
					</ControlLinearNode>
					<ControlLinearNode>
						<t>0.27200000000000002</t>
						<value>0.020000607288312766</value>
					</ControlLinearNode>
					<ControlLinearNode>
						<t>0.27600000000000002</t>
						<value>0.020000637183200189</value>
					</ControlLinearNode>
					<ControlLinearNode>
						<t>0.28000000000000003</t>
						<value>0.020000679747249842</value>
					</ControlLinearNode>
					<ControlLinearNode>
						<t>0.28399999999999997</t>
						<value>0.020000735523394337</value>
					</ControlLinearNode>
					<ControlLinearNode>
						<t>0.28799999999999998</t>
						<value>0.020000813049761916</value>
					</ControlLinearNode>
					<ControlLinearNode>
						<t>0.29199999999999998</t>
						<value>0.020000913831891332</value>
					</ControlLinearNode>
					<ControlLinearNode>
						<t>0.29599999999999999</t>
						<value>0.020001062112050747</value>
					</ControlLinearNode>
					<ControlLinearNode>
						<t>0.29999999999999999</t>
						<value>0.020001363891732321</value>
					</ControlLinearNode>
					<ControlLinearNode>
						<t>0.30399999999999999</t>
						<value>0.02000169833241186</value>
					</ControlLinearNode>
					<ControlLinearNode>
						<t>0.308</t>
						<value>0.02000202220827246</value>
					</ControlLinearNode>
					<ControlLinearNode>
						<t>0.312</t>
						<value>0.020002211327461279</value>
					</ControlLinearNode>
					<ControlLinearNode>
						<t>0.316</t>
						<value>0.020002474960122214</value>
					</ControlLinearNode>
					<ControlLinearNode>
						<t>0.32000000000000001</t>
						<value>0.020002899611178619</value>
					</ControlLinearNode>
					<ControlLinearNode>
						<t>0.32400000000000001</t>
						<value>0.020003263990864589</value>
					</ControlLinearNode>
					<ControlLinearNode>
						<t>0.32800000000000001</t>
						<value>0.020003437730808815</value>
					</ControlLinearNode>
					<ControlLinearNode>
						<t>0.33200000000000002</t>
						<value>0.020003476572639671</value>
					</ControlLinearNode>
					<ControlLinearNode>
						<t>0.33600000000000002</t>
						<value>0.020003443575614319</value>
					</ControlLinearNode>
					<ControlLinearNode>
						<t>0.34000000000000002</t>
						<value>0.020003332012810477</value>
					</ControlLinearNode>
					<ControlLinearNode>
						<t>0.34399999999999997</t>
						<value>0.020003149988849365</value>
					</ControlLinearNode>
					<ControlLinearNode>
						<t>0.34799999999999998</t>
						<value>0.020002959213699077</value>
					</ControlLinearNode>
					<ControlLinearNode>
						<t>0.35199999999999998</t>
						<value>0.020002818728576004</value>
					</ControlLinearNode>
					<ControlLinearNode>
						<t>0.35599999999999998</t>
						<value>0.020002656715164057</value>
					</ControlLinearNode>
					<ControlLinearNode>
						<t>0.35999999999999999</t>
						<value>0.02000264105536044</value>
					</ControlLinearNode>
					<ControlLinearNode>
						<t>0.36399999999999999</t>
						<value>0.020002446407076109</value>
					</ControlLinearNode>
					<ControlLinearNode>
						<t>0.36799999999999999</t>
						<value>0.02000222872868344</value>
					</ControlLinearNode>
					<ControlLinearNode>
						<t>0.372</t>
						<value>0.020001879518643535</value>
					</ControlLinearNode>
					<ControlLinearNode>
						<t>0.376</t>
						<value>0.020001608150270283</value>
					</ControlLinearNode>
					<ControlLinearNode>
						<t>0.38</t>
						<value>0.020001437258661228</value>
					</ControlLinearNode>
					<ControlLinearNode>
						<t>0.38400000000000001</t>
						<value>0.020001355641920741</value>
					</ControlLinearNode>
					<ControlLinearNode>
						<t>0.38800000000000001</t>
						<value>0.020001265172364047</value>
					</ControlLinearNode>
					<ControlLinearNode>
						<t>0.39200000000000002</t>
						<value>0.020001176976484489</value>
					</ControlLinearNode>
					<ControlLinearNode>
						<t>0.39600000000000002</t>
						<value>0.020001086921727917</value>
					</ControlLinearNode>
					<ControlLinearNode>
						<t>0.40000000000000002</t>
						<value>0.020001002673429285</value>
					</ControlLinearNode>
					<ControlLinearNode>
						<t>0.40400000000000003</t>
						<value>0.02000088069909926</value>
					</ControlLinearNode>
					<ControlLinearNode>
						<t>0.40799999999999997</t>
						<value>0.020000776765332427</value>
					</ControlLinearNode>
					<ControlLinearNode>
						<t>0.41199999999999998</t>
						<value>0.020000692440446732</value>
					</ControlLinearNode>
					<ControlLinearNode>
						<t>0.41599999999999998</t>
						<value>0.020000625098606881</value>
					</ControlLinearNode>
					<ControlLinearNode>
						<t>0.41999999999999998</t>
						<value>0.020000568038966115</value>
					</ControlLinearNode>
					<ControlLinearNode>
						<t>0.42399999999999999</t>
						<value>0.0200005139062766</value>
					</ControlLinearNode>
					<ControlLinearNode>
						<t>0.42799999999999999</t>
						<value>0.020000468477701792</value>
					</ControlLinearNode>
					<ControlLinearNode>
						<t>0.432</t>
						<value>0.020000428092086873</value>
					</ControlLinearNode>
					<ControlLinearNode>
						<t>0.436</t>
						<value>0.020000390773844343</value>
					</ControlLinearNode>
					<ControlLinearNode>
						<t>0.44</t>
						<value>0.020000364085406959</value>
					</ControlLinearNode>
					<ControlLinearNode>
						<t>0.44400000000000001</t>
						<value>0.020000342478419159</value>
					</ControlLinearNode>
					<ControlLinearNode>
						<t>0.44800000000000001</t>
						<value>0.020000324643942642</value>
					</ControlLinearNode>
					<ControlLinearNode>
						<t>0.45200000000000001</t>
						<value>0.020000305194882408</value>
					</ControlLinearNode>
					<ControlLinearNode>
						<t>0.45600000000000002</t>
						<value>0.020000290165682756</value>
					</ControlLinearNode>
					<ControlLinearNode>
						<t>0.46000000000000002</t>
						<value>0.020000280539181983</value>
					</ControlLinearNode>
					<ControlLinearNode>
						<t>0.46400000000000002</t>
						<value>0.020000275167383612</value>
					</ControlLinearNode>
					<ControlLinearNode>
						<t>0.46800000000000003</t>
						<value>0.020000274922691613</value>
					</ControlLinearNode>
					<ControlLinearNode>
						<t>0.47199999999999998</t>
						<value>0.02000027751310322</value>
					</ControlLinearNode>
					<ControlLinearNode>
						<t>0.47599999999999998</t>
						<value>0.020000281839604939</value>
					</ControlLinearNode>
					<ControlLinearNode>
						<t>0.47999999999999998</t>
						<value>0.020000288431123957</value>
					</ControlLinearNode>
					<ControlLinearNode>
						<t>0.48399999999999999</t>
						<value>0.020000296871491085</value>
					</ControlLinearNode>
					<ControlLinearNode>
						<t>0.48799999999999999</t>
						<value>0.020000308111163118</value>
					</ControlLinearNode>
					<ControlLinearNode>
						<t>0.49199999999999999</t>
						<value>0.020000322060739529</value>
					</ControlLinearNode>
				</x_nodes>
				<min_nodes />
				<max_nodes />
				<kp>100</kp>
				<kv>20</kv>
			</ControlLinear>
			<ControlLinear name="FCLP_r">
				<is_model_control>true</is_model_control>
				<extrapolate>true</extrapolate>
				<default_min>0.02</default_min>
				<default_max>1</default_max>
				<filter_on>false</filter_on>
				<use_steps>false</use_steps>
				<x_nodes>
					<ControlLinearNode>
						<t>0</t>
						<value>0.020007092988164752</value>
					</ControlLinearNode>
					<ControlLinearNode>
						<t>0.0040000000000000001</t>
						<value>0.020007071917724776</value>
					</ControlLinearNode>
					<ControlLinearNode>
						<t>0.0080000000000000002</t>
						<value>0.020007046590058985</value>
					</ControlLinearNode>
					<ControlLinearNode>
						<t>0.012</t>
						<value>0.020007015679222889</value>
					</ControlLinearNode>
					<ControlLinearNode>
						<t>0.016</t>
						<value>0.020006980905503229</value>
					</ControlLinearNode>
					<ControlLinearNode>
						<t>0.02</t>
						<value>0.020006915745220694</value>
					</ControlLinearNode>
					<ControlLinearNode>
						<t>0.024</t>
						<value>0.020006861019264608</value>
					</ControlLinearNode>
					<ControlLinearNode>
						<t>0.028000000000000001</t>
						<value>0.020006757161301219</value>
					</ControlLinearNode>
					<ControlLinearNode>
						<t>0.032000000000000001</t>
						<value>0.020006614073527593</value>
					</ControlLinearNode>
					<ControlLinearNode>
						<t>0.035999999999999997</t>
						<value>0.020006455671685817</value>
					</ControlLinearNode>
					<ControlLinearNode>
						<t>0.040000000000000001</t>
						<value>0.020006284742699616</value>
					</ControlLinearNode>
					<ControlLinearNode>
						<t>0.043999999999999997</t>
						<value>0.020006103208068945</value>
					</ControlLinearNode>
					<ControlLinearNode>
						<t>0.048000000000000001</t>
						<value>0.020005867665409606</value>
					</ControlLinearNode>
					<ControlLinearNode>
						<t>0.051999999999999998</t>
						<value>0.020005640618710741</value>
					</ControlLinearNode>
					<ControlLinearNode>
						<t>0.056000000000000001</t>
						<value>0.020005394797242268</value>
					</ControlLinearNode>
					<ControlLinearNode>
						<t>0.059999999999999998</t>
						<value>0.020005137828793713</value>
					</ControlLinearNode>
					<ControlLinearNode>
						<t>0.064000000000000001</t>
						<value>0.020004873464780058</value>
					</ControlLinearNode>
					<ControlLinearNode>
						<t>0.068000000000000005</t>
						<value>0.020004607103617251</value>
					</ControlLinearNode>
					<ControlLinearNode>
						<t>0.071999999999999995</t>
						<value>0.020004351956313244</value>
					</ControlLinearNode>
					<ControlLinearNode>
						<t>0.075999999999999998</t>
						<value>0.020004102233176002</value>
					</ControlLinearNode>
					<ControlLinearNode>
						<t>0.080000000000000002</t>
						<value>0.020003870535738957</value>
					</ControlLinearNode>
					<ControlLinearNode>
						<t>0.084000000000000005</t>
						<value>0.020003612358240209</value>
					</ControlLinearNode>
					<ControlLinearNode>
						<t>0.087999999999999995</t>
						<value>0.020003307113058481</value>
					</ControlLinearNode>
					<ControlLinearNode>
						<t>0.091999999999999998</t>
						<value>0.020003037931739</value>
					</ControlLinearNode>
					<ControlLinearNode>
						<t>0.096000000000000002</t>
						<value>0.020002796459949335</value>
					</ControlLinearNode>
					<ControlLinearNode>
						<t>0.10000000000000001</t>
						<value>0.020002590112429035</value>
					</ControlLinearNode>
					<ControlLinearNode>
						<t>0.104</t>
						<value>0.020002401507376314</value>
					</ControlLinearNode>
					<ControlLinearNode>
						<t>0.108</t>
						<value>0.020002242425230458</value>
					</ControlLinearNode>
					<ControlLinearNode>
						<t>0.112</t>
						<value>0.020002089001648113</value>
					</ControlLinearNode>
					<ControlLinearNode>
						<t>0.11600000000000001</t>
						<value>0.020001957489410388</value>
					</ControlLinearNode>
					<ControlLinearNode>
						<t>0.12</t>
						<value>0.020001860756257591</value>
					</ControlLinearNode>
					<ControlLinearNode>
						<t>0.124</t>
						<value>0.0200017802862726</value>
					</ControlLinearNode>
					<ControlLinearNode>
						<t>0.128</t>
						<value>0.020001706390398763</value>
					</ControlLinearNode>
					<ControlLinearNode>
						<t>0.13200000000000001</t>
						<value>0.020001593558180101</value>
					</ControlLinearNode>
					<ControlLinearNode>
						<t>0.13600000000000001</t>
						<value>0.020001453341317994</value>
					</ControlLinearNode>
					<ControlLinearNode>
						<t>0.14000000000000001</t>
						<value>0.020001336793056924</value>
					</ControlLinearNode>
					<ControlLinearNode>
						<t>0.14399999999999999</t>
						<value>0.020001241195239473</value>
					</ControlLinearNode>
					<ControlLinearNode>
						<t>0.14799999999999999</t>
						<value>0.02000116467610704</value>
					</ControlLinearNode>
					<ControlLinearNode>
						<t>0.152</t>
						<value>0.020001109980323256</value>
					</ControlLinearNode>
					<ControlLinearNode>
						<t>0.156</t>
						<value>0.020001070284888497</value>
					</ControlLinearNode>
					<ControlLinearNode>
						<t>0.16</t>
						<value>0.020001042551813789</value>
					</ControlLinearNode>
					<ControlLinearNode>
						<t>0.16400000000000001</t>
						<value>0.020000945763075859</value>
					</ControlLinearNode>
					<ControlLinearNode>
						<t>0.16800000000000001</t>
						<value>0.020000883844314948</value>
					</ControlLinearNode>
					<ControlLinearNode>
						<t>0.17199999999999999</t>
						<value>0.020000848085509251</value>
					</ControlLinearNode>
					<ControlLinearNode>
						<t>0.17599999999999999</t>
						<value>0.020000833516482287</value>
					</ControlLinearNode>
					<ControlLinearNode>
						<t>0.17999999999999999</t>
						<value>0.020000835314837144</value>
					</ControlLinearNode>
					<ControlLinearNode>
						<t>0.184</t>
						<value>0.020000857725276457</value>
					</ControlLinearNode>
					<ControlLinearNode>
						<t>0.188</t>
						<value>0.020000898215881555</value>
					</ControlLinearNode>
					<ControlLinearNode>
						<t>0.192</t>
						<value>0.02000095632598544</value>
					</ControlLinearNode>
					<ControlLinearNode>
						<t>0.19600000000000001</t>
						<value>0.020001042261763927</value>
					</ControlLinearNode>
					<ControlLinearNode>
						<t>0.20000000000000001</t>
						<value>0.0200011234235631</value>
					</ControlLinearNode>
					<ControlLinearNode>
						<t>0.20399999999999999</t>
						<value>0.020001196618166892</value>
					</ControlLinearNode>
					<ControlLinearNode>
						<t>0.20799999999999999</t>
						<value>0.020001281902146395</value>
					</ControlLinearNode>
					<ControlLinearNode>
						<t>0.21199999999999999</t>
						<value>0.020001377604676976</value>
					</ControlLinearNode>
					<ControlLinearNode>
						<t>0.216</t>
						<value>0.020001467209979831</value>
					</ControlLinearNode>
					<ControlLinearNode>
						<t>0.22</t>
						<value>0.020001579581570016</value>
					</ControlLinearNode>
					<ControlLinearNode>
						<t>0.224</t>
						<value>0.020001706681835579</value>
					</ControlLinearNode>
					<ControlLinearNode>
						<t>0.22800000000000001</t>
						<value>0.020001861550058227</value>
					</ControlLinearNode>
					<ControlLinearNode>
						<t>0.23200000000000001</t>
						<value>0.020002043525555506</value>
					</ControlLinearNode>
					<ControlLinearNode>
						<t>0.23599999999999999</t>
						<value>0.020002270795694537</value>
					</ControlLinearNode>
					<ControlLinearNode>
						<t>0.23999999999999999</t>
						<value>0.020002541900099161</value>
					</ControlLinearNode>
					<ControlLinearNode>
						<t>0.24399999999999999</t>
						<value>0.020002781766746854</value>
					</ControlLinearNode>
					<ControlLinearNode>
						<t>0.248</t>
						<value>0.020003068956323439</value>
					</ControlLinearNode>
					<ControlLinearNode>
						<t>0.252</t>
						<value>0.020003426029122577</value>
					</ControlLinearNode>
					<ControlLinearNode>
						<t>0.25600000000000001</t>
						<value>0.020003834618640089</value>
					</ControlLinearNode>
					<ControlLinearNode>
						<t>0.26000000000000001</t>
						<value>0.020004369299748796</value>
					</ControlLinearNode>
					<ControlLinearNode>
						<t>0.26400000000000001</t>
						<value>0.020004917799520277</value>
					</ControlLinearNode>
					<ControlLinearNode>
						<t>0.26800000000000002</t>
						<value>0.020005481279871777</value>
					</ControlLinearNode>
					<ControlLinearNode>
						<t>0.27200000000000002</t>
						<value>0.020006047509034425</value>
					</ControlLinearNode>
					<ControlLinearNode>
						<t>0.27600000000000002</t>
						<value>0.020006667880634679</value>
					</ControlLinearNode>
					<ControlLinearNode>
						<t>0.28000000000000003</t>
						<value>0.020007443575124732</value>
					</ControlLinearNode>
					<ControlLinearNode>
						<t>0.28399999999999997</t>
						<value>0.020008403588792748</value>
					</ControlLinearNode>
					<ControlLinearNode>
						<t>0.28799999999999998</t>
						<value>0.020009657012271299</value>
					</ControlLinearNode>
					<ControlLinearNode>
						<t>0.29199999999999998</t>
						<value>0.020010934922246447</value>
					</ControlLinearNode>
					<ControlLinearNode>
						<t>0.29599999999999999</t>
						<value>0.020012194586948417</value>
					</ControlLinearNode>
					<ControlLinearNode>
						<t>0.29999999999999999</t>
						<value>0.020016417872572845</value>
					</ControlLinearNode>
					<ControlLinearNode>
						<t>0.30399999999999999</t>
						<value>0.020018727110077919</value>
					</ControlLinearNode>
					<ControlLinearNode>
						<t>0.308</t>
						<value>0.020017861107333459</value>
					</ControlLinearNode>
					<ControlLinearNode>
						<t>0.312</t>
						<value>0.020014293631488513</value>
					</ControlLinearNode>
					<ControlLinearNode>
						<t>0.316</t>
						<value>0.020012235535019934</value>
					</ControlLinearNode>
					<ControlLinearNode>
						<t>0.32000000000000001</t>
						<value>0.020011303025122985</value>
					</ControlLinearNode>
					<ControlLinearNode>
						<t>0.32400000000000001</t>
						<value>0.020010220468908369</value>
					</ControlLinearNode>
					<ControlLinearNode>
						<t>0.32800000000000001</t>
						<value>0.020008431223578531</value>
					</ControlLinearNode>
					<ControlLinearNode>
						<t>0.33200000000000002</t>
						<value>0.020007100329140635</value>
					</ControlLinearNode>
					<ControlLinearNode>
						<t>0.33600000000000002</t>
						<value>0.020006210623672034</value>
					</ControlLinearNode>
					<ControlLinearNode>
						<t>0.34000000000000002</t>
						<value>0.020005627806898393</value>
					</ControlLinearNode>
					<ControlLinearNode>
						<t>0.34399999999999997</t>
						<value>0.020005132612936426</value>
					</ControlLinearNode>
					<ControlLinearNode>
						<t>0.34799999999999998</t>
						<value>0.02000472384518942</value>
					</ControlLinearNode>
					<ControlLinearNode>
						<t>0.35199999999999998</t>
						<value>0.020004458033228194</value>
					</ControlLinearNode>
					<ControlLinearNode>
						<t>0.35599999999999998</t>
						<value>0.020004198966423119</value>
					</ControlLinearNode>
					<ControlLinearNode>
						<t>0.35999999999999999</t>
						<value>0.020004160731947739</value>
					</ControlLinearNode>
					<ControlLinearNode>
						<t>0.36399999999999999</t>
						<value>0.020003883500029816</value>
					</ControlLinearNode>
					<ControlLinearNode>
						<t>0.36799999999999999</t>
						<value>0.020003581944401501</value>
					</ControlLinearNode>
					<ControlLinearNode>
						<t>0.372</t>
						<value>0.020003135096503425</value>
					</ControlLinearNode>
					<ControlLinearNode>
						<t>0.376</t>
						<value>0.0200027670951505</value>
					</ControlLinearNode>
					<ControlLinearNode>
						<t>0.38</t>
						<value>0.02000252623848324</value>
					</ControlLinearNode>
					<ControlLinearNode>
						<t>0.38400000000000001</t>
						<value>0.020002413812564689</value>
					</ControlLinearNode>
					<ControlLinearNode>
						<t>0.38800000000000001</t>
						<value>0.020002300367777601</value>
					</ControlLinearNode>
					<ControlLinearNode>
						<t>0.39200000000000002</t>
						<value>0.020002185965608803</value>
					</ControlLinearNode>
					<ControlLinearNode>
						<t>0.39600000000000002</t>
						<value>0.020002043759649889</value>
					</ControlLinearNode>
					<ControlLinearNode>
						<t>0.40000000000000002</t>
						<value>0.020001911136176789</value>
					</ControlLinearNode>
					<ControlLinearNode>
						<t>0.40400000000000003</t>
						<value>0.020001705666997594</value>
					</ControlLinearNode>
					<ControlLinearNode>
						<t>0.40799999999999997</t>
						<value>0.020001530882675301</value>
					</ControlLinearNode>
					<ControlLinearNode>
						<t>0.41199999999999998</t>
						<value>0.020001391021030716</value>
					</ControlLinearNode>
					<ControlLinearNode>
						<t>0.41599999999999998</t>
						<value>0.020001281218524972</value>
					</ControlLinearNode>
					<ControlLinearNode>
						<t>0.41999999999999998</t>
						<value>0.020001189380780767</value>
					</ControlLinearNode>
					<ControlLinearNode>
						<t>0.42399999999999999</t>
						<value>0.020001116813838961</value>
					</ControlLinearNode>
					<ControlLinearNode>
						<t>0.42799999999999999</t>
						<value>0.020001058139258791</value>
					</ControlLinearNode>
					<ControlLinearNode>
						<t>0.432</t>
						<value>0.020001002198254871</value>
					</ControlLinearNode>
					<ControlLinearNode>
						<t>0.436</t>
						<value>0.02000094758135279</value>
					</ControlLinearNode>
					<ControlLinearNode>
						<t>0.44</t>
						<value>0.020000907204931355</value>
					</ControlLinearNode>
					<ControlLinearNode>
						<t>0.44400000000000001</t>
						<value>0.020000871928619452</value>
					</ControlLinearNode>
					<ControlLinearNode>
						<t>0.44800000000000001</t>
						<value>0.020000843831341757</value>
					</ControlLinearNode>
					<ControlLinearNode>
						<t>0.45200000000000001</t>
						<value>0.020000816350449792</value>
					</ControlLinearNode>
					<ControlLinearNode>
						<t>0.45600000000000002</t>
						<value>0.02000079601613277</value>
					</ControlLinearNode>
					<ControlLinearNode>
						<t>0.46000000000000002</t>
						<value>0.020000783543698011</value>
					</ControlLinearNode>
					<ControlLinearNode>
						<t>0.46400000000000002</t>
						<value>0.02000078132627502</value>
					</ControlLinearNode>
					<ControlLinearNode>
						<t>0.46800000000000003</t>
						<value>0.020000790124561466</value>
					</ControlLinearNode>
					<ControlLinearNode>
						<t>0.47199999999999998</t>
						<value>0.020000803735409089</value>
					</ControlLinearNode>
					<ControlLinearNode>
						<t>0.47599999999999998</t>
						<value>0.020000822439023201</value>
					</ControlLinearNode>
					<ControlLinearNode>
						<t>0.47999999999999998</t>
						<value>0.02000084627078047</value>
					</ControlLinearNode>
					<ControlLinearNode>
						<t>0.48399999999999999</t>
						<value>0.020000874978205907</value>
					</ControlLinearNode>
					<ControlLinearNode>
						<t>0.48799999999999999</t>
						<value>0.020000909415823383</value>
					</ControlLinearNode>
					<ControlLinearNode>
						<t>0.49199999999999999</t>
						<value>0.02000094991922283</value>
					</ControlLinearNode>
				</x_nodes>
				<min_nodes />
				<max_nodes />
				<kp>100</kp>
				<kv>20</kv>
			</ControlLinear>
			<ControlLinear name="FCLA_r">
				<is_model_control>true</is_model_control>
				<extrapolate>true</extrapolate>
				<default_min>0.02</default_min>
				<default_max>1</default_max>
				<filter_on>false</filter_on>
				<use_steps>false</use_steps>
				<x_nodes>
					<ControlLinearNode>
						<t>0</t>
						<value>0.031836481813850973</value>
					</ControlLinearNode>
					<ControlLinearNode>
						<t>0.0040000000000000001</t>
						<value>0.031881652389788684</value>
					</ControlLinearNode>
					<ControlLinearNode>
						<t>0.0080000000000000002</t>
						<value>0.031853460201447768</value>
					</ControlLinearNode>
					<ControlLinearNode>
						<t>0.012</t>
						<value>0.031805594078859439</value>
					</ControlLinearNode>
					<ControlLinearNode>
						<t>0.016</t>
						<value>0.031795439792277579</value>
					</ControlLinearNode>
					<ControlLinearNode>
						<t>0.02</t>
						<value>0.031816447042089635</value>
					</ControlLinearNode>
					<ControlLinearNode>
						<t>0.024</t>
						<value>0.031679737713766386</value>
					</ControlLinearNode>
					<ControlLinearNode>
						<t>0.028000000000000001</t>
						<value>0.031757065837877234</value>
					</ControlLinearNode>
					<ControlLinearNode>
						<t>0.032000000000000001</t>
						<value>0.031819729805066303</value>
					</ControlLinearNode>
					<ControlLinearNode>
						<t>0.035999999999999997</t>
						<value>0.031912697444323603</value>
					</ControlLinearNode>
					<ControlLinearNode>
						<t>0.040000000000000001</t>
						<value>0.031968141411791655</value>
					</ControlLinearNode>
					<ControlLinearNode>
						<t>0.043999999999999997</t>
						<value>0.032115391885728213</value>
					</ControlLinearNode>
					<ControlLinearNode>
						<t>0.048000000000000001</t>
						<value>0.032543552552831222</value>
					</ControlLinearNode>
					<ControlLinearNode>
						<t>0.051999999999999998</t>
						<value>0.032622476993806222</value>
					</ControlLinearNode>
					<ControlLinearNode>
						<t>0.056000000000000001</t>
						<value>0.031024117132807904</value>
					</ControlLinearNode>
					<ControlLinearNode>
						<t>0.059999999999999998</t>
						<value>0.031422846593597162</value>
					</ControlLinearNode>
					<ControlLinearNode>
						<t>0.064000000000000001</t>
						<value>0.031910910579397281</value>
					</ControlLinearNode>
					<ControlLinearNode>
						<t>0.068000000000000005</t>
						<value>0.032487072762065125</value>
					</ControlLinearNode>
					<ControlLinearNode>
						<t>0.071999999999999995</t>
						<value>0.033180050597436665</value>
					</ControlLinearNode>
					<ControlLinearNode>
						<t>0.075999999999999998</t>
						<value>0.033511907923807656</value>
					</ControlLinearNode>
					<ControlLinearNode>
						<t>0.080000000000000002</t>
						<value>0.034282419831601282</value>
					</ControlLinearNode>
					<ControlLinearNode>
						<t>0.084000000000000005</t>
						<value>0.035262055049468638</value>
					</ControlLinearNode>
					<ControlLinearNode>
						<t>0.087999999999999995</t>
						<value>0.036563748814359524</value>
					</ControlLinearNode>
					<ControlLinearNode>
						<t>0.091999999999999998</t>
						<value>0.038856427496247833</value>
					</ControlLinearNode>
					<ControlLinearNode>
						<t>0.096000000000000002</t>
						<value>0.03916995507379803</value>
					</ControlLinearNode>
					<ControlLinearNode>
						<t>0.10000000000000001</t>
						<value>0.041075492650001058</value>
					</ControlLinearNode>
					<ControlLinearNode>
						<t>0.104</t>
						<value>0.042164415418098691</value>
					</ControlLinearNode>
					<ControlLinearNode>
						<t>0.108</t>
						<value>0.043234356889312438</value>
					</ControlLinearNode>
					<ControlLinearNode>
						<t>0.112</t>
						<value>0.045387429151576737</value>
					</ControlLinearNode>
					<ControlLinearNode>
						<t>0.11600000000000001</t>
						<value>0.047728167750761594</value>
					</ControlLinearNode>
					<ControlLinearNode>
						<t>0.12</t>
						<value>0.048338488540104939</value>
					</ControlLinearNode>
					<ControlLinearNode>
						<t>0.124</t>
						<value>0.048892146015201116</value>
					</ControlLinearNode>
					<ControlLinearNode>
						<t>0.128</t>
						<value>0.049774051366978891</value>
					</ControlLinearNode>
					<ControlLinearNode>
						<t>0.13200000000000001</t>
						<value>0.051343672800858282</value>
					</ControlLinearNode>
					<ControlLinearNode>
						<t>0.13600000000000001</t>
						<value>0.053976771091232355</value>
					</ControlLinearNode>
					<ControlLinearNode>
						<t>0.14000000000000001</t>
						<value>0.057168626532175526</value>
					</ControlLinearNode>
					<ControlLinearNode>
						<t>0.14399999999999999</t>
						<value>0.058550236760580986</value>
					</ControlLinearNode>
					<ControlLinearNode>
						<t>0.14799999999999999</t>
						<value>0.057986119635108364</value>
					</ControlLinearNode>
					<ControlLinearNode>
						<t>0.152</t>
						<value>0.056708157632328338</value>
					</ControlLinearNode>
					<ControlLinearNode>
						<t>0.156</t>
						<value>0.05563312350430015</value>
					</ControlLinearNode>
					<ControlLinearNode>
						<t>0.16</t>
						<value>0.054482396319965355</value>
					</ControlLinearNode>
					<ControlLinearNode>
						<t>0.16400000000000001</t>
						<value>0.053721194537664996</value>
					</ControlLinearNode>
					<ControlLinearNode>
						<t>0.16800000000000001</t>
						<value>0.060896365971770998</value>
					</ControlLinearNode>
					<ControlLinearNode>
						<t>0.17199999999999999</t>
						<value>0.071034300716005944</value>
					</ControlLinearNode>
					<ControlLinearNode>
						<t>0.17599999999999999</t>
						<value>0.082126622845568348</value>
					</ControlLinearNode>
					<ControlLinearNode>
						<t>0.17999999999999999</t>
						<value>0.094530973300600257</value>
					</ControlLinearNode>
					<ControlLinearNode>
						<t>0.184</t>
						<value>0.10600665608117205</value>
					</ControlLinearNode>
					<ControlLinearNode>
						<t>0.188</t>
						<value>0.11565195029270234</value>
					</ControlLinearNode>
					<ControlLinearNode>
						<t>0.192</t>
						<value>0.12501710946126443</value>
					</ControlLinearNode>
					<ControlLinearNode>
						<t>0.19600000000000001</t>
						<value>0.13323155376797619</value>
					</ControlLinearNode>
					<ControlLinearNode>
						<t>0.20000000000000001</t>
						<value>0.1381716978995062</value>
					</ControlLinearNode>
					<ControlLinearNode>
						<t>0.20399999999999999</t>
						<value>0.13850631418143419</value>
					</ControlLinearNode>
					<ControlLinearNode>
						<t>0.20799999999999999</t>
						<value>0.14318932249777339</value>
					</ControlLinearNode>
					<ControlLinearNode>
						<t>0.21199999999999999</t>
						<value>0.14999345064770869</value>
					</ControlLinearNode>
					<ControlLinearNode>
						<t>0.216</t>
						<value>0.15423654533213219</value>
					</ControlLinearNode>
					<ControlLinearNode>
						<t>0.22</t>
						<value>0.15721090958071107</value>
					</ControlLinearNode>
					<ControlLinearNode>
						<t>0.224</t>
						<value>0.1599216859303616</value>
					</ControlLinearNode>
					<ControlLinearNode>
						<t>0.22800000000000001</t>
						<value>0.16215604802646053</value>
					</ControlLinearNode>
					<ControlLinearNode>
						<t>0.23200000000000001</t>
						<value>0.16431963173169531</value>
					</ControlLinearNode>
					<ControlLinearNode>
						<t>0.23599999999999999</t>
						<value>0.1662391030127936</value>
					</ControlLinearNode>
					<ControlLinearNode>
						<t>0.23999999999999999</t>
						<value>0.16878477412031717</value>
					</ControlLinearNode>
					<ControlLinearNode>
						<t>0.24399999999999999</t>
						<value>0.17525561402397705</value>
					</ControlLinearNode>
					<ControlLinearNode>
						<t>0.248</t>
						<value>0.18304017932350636</value>
					</ControlLinearNode>
					<ControlLinearNode>
						<t>0.252</t>
						<value>0.19190088367739064</value>
					</ControlLinearNode>
					<ControlLinearNode>
						<t>0.25600000000000001</t>
						<value>0.20277871901995312</value>
					</ControlLinearNode>
					<ControlLinearNode>
						<t>0.26000000000000001</t>
						<value>0.21437393892841561</value>
					</ControlLinearNode>
					<ControlLinearNode>
						<t>0.26400000000000001</t>
						<value>0.22700104839608096</value>
					</ControlLinearNode>
					<ControlLinearNode>
						<t>0.26800000000000002</t>
						<value>0.24213316388496919</value>
					</ControlLinearNode>
					<ControlLinearNode>
						<t>0.27200000000000002</t>
						<value>0.25728320142734967</value>
					</ControlLinearNode>
					<ControlLinearNode>
						<t>0.27600000000000002</t>
						<value>0.27059324377073618</value>
					</ControlLinearNode>
					<ControlLinearNode>
						<t>0.28000000000000003</t>
						<value>0.2814367317812721</value>
					</ControlLinearNode>
					<ControlLinearNode>
						<t>0.28399999999999997</t>
						<value>0.29417611557195134</value>
					</ControlLinearNode>
					<ControlLinearNode>
						<t>0.28799999999999998</t>
						<value>0.30576345629702523</value>
					</ControlLinearNode>
					<ControlLinearNode>
						<t>0.29199999999999998</t>
						<value>0.31158892786962417</value>
					</ControlLinearNode>
					<ControlLinearNode>
						<t>0.29599999999999999</t>
						<value>0.3017388505989404</value>
					</ControlLinearNode>
					<ControlLinearNode>
						<t>0.29999999999999999</t>
						<value>0.27086559425205625</value>
					</ControlLinearNode>
					<ControlLinearNode>
						<t>0.30399999999999999</t>
						<value>0.24056713225796728</value>
					</ControlLinearNode>
					<ControlLinearNode>
						<t>0.308</t>
						<value>0.21265832591247499</value>
					</ControlLinearNode>
					<ControlLinearNode>
						<t>0.312</t>
						<value>0.19719189633503842</value>
					</ControlLinearNode>
					<ControlLinearNode>
						<t>0.316</t>
						<value>0.17771328017074223</value>
					</ControlLinearNode>
					<ControlLinearNode>
						<t>0.32000000000000001</t>
						<value>0.14673711919951943</value>
					</ControlLinearNode>
					<ControlLinearNode>
						<t>0.32400000000000001</t>
						<value>0.12174678298676725</value>
					</ControlLinearNode>
					<ControlLinearNode>
						<t>0.32800000000000001</t>
						<value>0.087256070915491812</value>
					</ControlLinearNode>
					<ControlLinearNode>
						<t>0.33200000000000002</t>
						<value>0.049872706020996853</value>
					</ControlLinearNode>
					<ControlLinearNode>
						<t>0.33600000000000002</t>
						<value>0.022920656656247131</value>
					</ControlLinearNode>
					<ControlLinearNode>
						<t>0.34000000000000002</t>
						<value>0.021222893242918914</value>
					</ControlLinearNode>
					<ControlLinearNode>
						<t>0.34399999999999997</t>
						<value>0.020132724974826897</value>
					</ControlLinearNode>
					<ControlLinearNode>
						<t>0.34799999999999998</t>
						<value>0.020103166675994336</value>
					</ControlLinearNode>
					<ControlLinearNode>
						<t>0.35199999999999998</t>
						<value>0.020090925168442686</value>
					</ControlLinearNode>
					<ControlLinearNode>
						<t>0.35599999999999998</t>
						<value>0.020084278493076459</value>
					</ControlLinearNode>
					<ControlLinearNode>
						<t>0.35999999999999999</t>
						<value>0.020089032910979267</value>
					</ControlLinearNode>
					<ControlLinearNode>
						<t>0.36399999999999999</t>
						<value>0.020102122158876606</value>
					</ControlLinearNode>
					<ControlLinearNode>
						<t>0.36799999999999999</t>
						<value>0.020129239966209293</value>
					</ControlLinearNode>
					<ControlLinearNode>
						<t>0.372</t>
						<value>0.020080583875978802</value>
					</ControlLinearNode>
					<ControlLinearNode>
						<t>0.376</t>
						<value>0.020077799529090889</value>
					</ControlLinearNode>
					<ControlLinearNode>
						<t>0.38</t>
						<value>0.020078390895920398</value>
					</ControlLinearNode>
					<ControlLinearNode>
						<t>0.38400000000000001</t>
						<value>0.020087526339661009</value>
					</ControlLinearNode>
					<ControlLinearNode>
						<t>0.38800000000000001</t>
						<value>0.020077877100410604</value>
					</ControlLinearNode>
					<ControlLinearNode>
						<t>0.39200000000000002</t>
						<value>0.020086889000527932</value>
					</ControlLinearNode>
					<ControlLinearNode>
						<t>0.39600000000000002</t>
						<value>0.020066255380820831</value>
					</ControlLinearNode>
					<ControlLinearNode>
						<t>0.40000000000000002</t>
						<value>0.020076050060286128</value>
					</ControlLinearNode>
					<ControlLinearNode>
						<t>0.40400000000000003</t>
						<value>0.020048936867878179</value>
					</ControlLinearNode>
					<ControlLinearNode>
						<t>0.40799999999999997</t>
						<value>0.020038731227282697</value>
					</ControlLinearNode>
					<ControlLinearNode>
						<t>0.41199999999999998</t>
						<value>0.020034002851789516</value>
					</ControlLinearNode>
					<ControlLinearNode>
						<t>0.41599999999999998</t>
						<value>0.020030947197955284</value>
					</ControlLinearNode>
					<ControlLinearNode>
						<t>0.41999999999999998</t>
						<value>0.02002883787886436</value>
					</ControlLinearNode>
					<ControlLinearNode>
						<t>0.42399999999999999</t>
						<value>0.020028033291079436</value>
					</ControlLinearNode>
					<ControlLinearNode>
						<t>0.42799999999999999</t>
						<value>0.020027791903758634</value>
					</ControlLinearNode>
					<ControlLinearNode>
						<t>0.432</t>
						<value>0.020027494805452576</value>
					</ControlLinearNode>
					<ControlLinearNode>
						<t>0.436</t>
						<value>0.020027055814006847</value>
					</ControlLinearNode>
					<ControlLinearNode>
						<t>0.44</t>
						<value>0.020027014594059912</value>
					</ControlLinearNode>
					<ControlLinearNode>
						<t>0.44400000000000001</t>
						<value>0.020026943646882515</value>
					</ControlLinearNode>
					<ControlLinearNode>
						<t>0.44800000000000001</t>
						<value>0.020027267080618125</value>
					</ControlLinearNode>
					<ControlLinearNode>
						<t>0.45200000000000001</t>
						<value>0.020027877219622913</value>
					</ControlLinearNode>
					<ControlLinearNode>
						<t>0.45600000000000002</t>
						<value>0.020028889148728732</value>
					</ControlLinearNode>
					<ControlLinearNode>
						<t>0.46000000000000002</t>
						<value>0.02003037697949496</value>
					</ControlLinearNode>
					<ControlLinearNode>
						<t>0.46400000000000002</t>
						<value>0.020032780012761712</value>
					</ControlLinearNode>
					<ControlLinearNode>
						<t>0.46800000000000003</t>
						<value>0.020036355423213286</value>
					</ControlLinearNode>
					<ControlLinearNode>
						<t>0.47199999999999998</t>
						<value>0.02004084240935142</value>
					</ControlLinearNode>
					<ControlLinearNode>
						<t>0.47599999999999998</t>
						<value>0.02004830001949073</value>
					</ControlLinearNode>
					<ControlLinearNode>
						<t>0.47999999999999998</t>
						<value>0.020053465654067786</value>
					</ControlLinearNode>
					<ControlLinearNode>
						<t>0.48399999999999999</t>
						<value>0.020061910732470972</value>
					</ControlLinearNode>
					<ControlLinearNode>
						<t>0.48799999999999999</t>
						<value>0.020071943732121886</value>
					</ControlLinearNode>
					<ControlLinearNode>
						<t>0.49199999999999999</t>
						<value>0.020083433112565923</value>
					</ControlLinearNode>
				</x_nodes>
				<min_nodes />
				<max_nodes />
				<kp>100</kp>
				<kv>20</kv>
			</ControlLinear>
			<ControlLinear name="FCM_r">
				<is_model_control>true</is_model_control>
				<extrapolate>true</extrapolate>
				<default_min>0.02</default_min>
				<default_max>1</default_max>
				<filter_on>false</filter_on>
				<use_steps>false</use_steps>
				<x_nodes>
					<ControlLinearNode>
						<t>0</t>
						<value>0.14786692276935584</value>
					</ControlLinearNode>
					<ControlLinearNode>
						<t>0.0040000000000000001</t>
						<value>0.14754521518712496</value>
					</ControlLinearNode>
					<ControlLinearNode>
						<t>0.0080000000000000002</t>
						<value>0.14713016180886543</value>
					</ControlLinearNode>
					<ControlLinearNode>
						<t>0.012</t>
						<value>0.14656222660244353</value>
					</ControlLinearNode>
					<ControlLinearNode>
						<t>0.016</t>
						<value>0.14603730885097407</value>
					</ControlLinearNode>
					<ControlLinearNode>
						<t>0.02</t>
						<value>0.14326231887550997</value>
					</ControlLinearNode>
					<ControlLinearNode>
						<t>0.024</t>
						<value>0.14411941679670881</value>
					</ControlLinearNode>
					<ControlLinearNode>
						<t>0.028000000000000001</t>
						<value>0.14473425462906678</value>
					</ControlLinearNode>
					<ControlLinearNode>
						<t>0.032000000000000001</t>
						<value>0.14600464908849203</value>
					</ControlLinearNode>
					<ControlLinearNode>
						<t>0.035999999999999997</t>
						<value>0.14761503131394949</value>
					</ControlLinearNode>
					<ControlLinearNode>
						<t>0.040000000000000001</t>
						<value>0.14936213638199408</value>
					</ControlLinearNode>
					<ControlLinearNode>
						<t>0.043999999999999997</t>
						<value>0.15077508465957076</value>
					</ControlLinearNode>
					<ControlLinearNode>
						<t>0.048000000000000001</t>
						<value>0.15430877445976277</value>
					</ControlLinearNode>
					<ControlLinearNode>
						<t>0.051999999999999998</t>
						<value>0.15633921092706743</value>
					</ControlLinearNode>
					<ControlLinearNode>
						<t>0.056000000000000001</t>
						<value>0.15913003752317681</value>
					</ControlLinearNode>
					<ControlLinearNode>
						<t>0.059999999999999998</t>
						<value>0.16149378182925067</value>
					</ControlLinearNode>
					<ControlLinearNode>
						<t>0.064000000000000001</t>
						<value>0.16397551577342917</value>
					</ControlLinearNode>
					<ControlLinearNode>
						<t>0.068000000000000005</t>
						<value>0.16711330923577628</value>
					</ControlLinearNode>
					<ControlLinearNode>
						<t>0.071999999999999995</t>
						<value>0.1700769355109582</value>
					</ControlLinearNode>
					<ControlLinearNode>
						<t>0.075999999999999998</t>
						<value>0.17362844894563659</value>
					</ControlLinearNode>
					<ControlLinearNode>
						<t>0.080000000000000002</t>
						<value>0.17713091969712091</value>
					</ControlLinearNode>
					<ControlLinearNode>
						<t>0.084000000000000005</t>
						<value>0.18454318743736725</value>
					</ControlLinearNode>
					<ControlLinearNode>
						<t>0.087999999999999995</t>
						<value>0.19978996337288155</value>
					</ControlLinearNode>
					<ControlLinearNode>
						<t>0.091999999999999998</t>
						<value>0.21516212369779528</value>
					</ControlLinearNode>
					<ControlLinearNode>
						<t>0.096000000000000002</t>
						<value>0.23093607621945955</value>
					</ControlLinearNode>
					<ControlLinearNode>
						<t>0.10000000000000001</t>
						<value>0.24658080791253889</value>
					</ControlLinearNode>
					<ControlLinearNode>
						<t>0.104</t>
						<value>0.26348316077011069</value>
					</ControlLinearNode>
					<ControlLinearNode>
						<t>0.108</t>
						<value>0.27840809174208425</value>
					</ControlLinearNode>
					<ControlLinearNode>
						<t>0.112</t>
						<value>0.29241141058454401</value>
					</ControlLinearNode>
					<ControlLinearNode>
						<t>0.11600000000000001</t>
						<value>0.30449712714135668</value>
					</ControlLinearNode>
					<ControlLinearNode>
						<t>0.12</t>
						<value>0.3294157662362549</value>
					</ControlLinearNode>
					<ControlLinearNode>
						<t>0.124</t>
						<value>0.35397630857459622</value>
					</ControlLinearNode>
					<ControlLinearNode>
						<t>0.128</t>
						<value>0.37939443886074442</value>
					</ControlLinearNode>
					<ControlLinearNode>
						<t>0.13200000000000001</t>
						<value>0.39238267553474815</value>
					</ControlLinearNode>
					<ControlLinearNode>
						<t>0.13600000000000001</t>
						<value>0.40206553508116127</value>
					</ControlLinearNode>
					<ControlLinearNode>
						<t>0.14000000000000001</t>
						<value>0.41083919161357835</value>
					</ControlLinearNode>
					<ControlLinearNode>
						<t>0.14399999999999999</t>
						<value>0.41661316682926192</value>
					</ControlLinearNode>
					<ControlLinearNode>
						<t>0.14799999999999999</t>
						<value>0.42291942714193337</value>
					</ControlLinearNode>
					<ControlLinearNode>
						<t>0.152</t>
						<value>0.42906300546027498</value>
					</ControlLinearNode>
					<ControlLinearNode>
						<t>0.156</t>
						<value>0.43642046159588932</value>
					</ControlLinearNode>
					<ControlLinearNode>
						<t>0.16</t>
						<value>0.44766679995293246</value>
					</ControlLinearNode>
					<ControlLinearNode>
						<t>0.16400000000000001</t>
						<value>0.41944115865944959</value>
					</ControlLinearNode>
					<ControlLinearNode>
						<t>0.16800000000000001</t>
						<value>0.38915269440534578</value>
					</ControlLinearNode>
					<ControlLinearNode>
						<t>0.17199999999999999</t>
						<value>0.36066771141321879</value>
					</ControlLinearNode>
					<ControlLinearNode>
						<t>0.17599999999999999</t>
						<value>0.32928708471063234</value>
					</ControlLinearNode>
					<ControlLinearNode>
						<t>0.17999999999999999</t>
						<value>0.29602532532102016</value>
					</ControlLinearNode>
					<ControlLinearNode>
						<t>0.184</t>
						<value>0.27278260809036059</value>
					</ControlLinearNode>
					<ControlLinearNode>
						<t>0.188</t>
						<value>0.26072288792663373</value>
					</ControlLinearNode>
					<ControlLinearNode>
						<t>0.192</t>
						<value>0.25716738240786657</value>
					</ControlLinearNode>
					<ControlLinearNode>
						<t>0.19600000000000001</t>
						<value>0.26513329635671712</value>
					</ControlLinearNode>
					<ControlLinearNode>
						<t>0.20000000000000001</t>
						<value>0.26356695842916689</value>
					</ControlLinearNode>
					<ControlLinearNode>
						<t>0.20399999999999999</t>
						<value>0.26585566284415613</value>
					</ControlLinearNode>
					<ControlLinearNode>
						<t>0.20799999999999999</t>
						<value>0.26519450695995106</value>
					</ControlLinearNode>
					<ControlLinearNode>
						<t>0.21199999999999999</t>
						<value>0.28721140163181352</value>
					</ControlLinearNode>
					<ControlLinearNode>
						<t>0.216</t>
						<value>0.3063989511711549</value>
					</ControlLinearNode>
					<ControlLinearNode>
						<t>0.22</t>
						<value>0.31624584432043773</value>
					</ControlLinearNode>
					<ControlLinearNode>
						<t>0.224</t>
						<value>0.32582526333810258</value>
					</ControlLinearNode>
					<ControlLinearNode>
						<t>0.22800000000000001</t>
						<value>0.33896964665559765</value>
					</ControlLinearNode>
					<ControlLinearNode>
						<t>0.23200000000000001</t>
						<value>0.35149502921433068</value>
					</ControlLinearNode>
					<ControlLinearNode>
						<t>0.23599999999999999</t>
						<value>0.3649932425353139</value>
					</ControlLinearNode>
					<ControlLinearNode>
						<t>0.23999999999999999</t>
						<value>0.38236164670011002</value>
					</ControlLinearNode>
					<ControlLinearNode>
						<t>0.24399999999999999</t>
						<value>0.39969358774070668</value>
					</ControlLinearNode>
					<ControlLinearNode>
						<t>0.248</t>
						<value>0.41946562285546846</value>
					</ControlLinearNode>
					<ControlLinearNode>
						<t>0.252</t>
						<value>0.44067454540710926</value>
					</ControlLinearNode>
					<ControlLinearNode>
						<t>0.25600000000000001</t>
						<value>0.45996542723006106</value>
					</ControlLinearNode>
					<ControlLinearNode>
						<t>0.26000000000000001</t>
						<value>0.47866645722647261</value>
					</ControlLinearNode>
					<ControlLinearNode>
						<t>0.26400000000000001</t>
						<value>0.48080388769951482</value>
					</ControlLinearNode>
					<ControlLinearNode>
						<t>0.26800000000000002</t>
						<value>0.5079524683831208</value>
					</ControlLinearNode>
					<ControlLinearNode>
						<t>0.27200000000000002</t>
						<value>0.53755078020773517</value>
					</ControlLinearNode>
					<ControlLinearNode>
						<t>0.27600000000000002</t>
						<value>0.55590328530762823</value>
					</ControlLinearNode>
					<ControlLinearNode>
						<t>0.28000000000000003</t>
						<value>0.56287117891448313</value>
					</ControlLinearNode>
					<ControlLinearNode>
						<t>0.28399999999999997</t>
						<value>0.56992217760366315</value>
					</ControlLinearNode>
					<ControlLinearNode>
						<t>0.28799999999999998</t>
						<value>0.56768747319601465</value>
					</ControlLinearNode>
					<ControlLinearNode>
						<t>0.29199999999999998</t>
						<value>0.53841976982083684</value>
					</ControlLinearNode>
					<ControlLinearNode>
						<t>0.29599999999999999</t>
						<value>0.46721704729159408</value>
					</ControlLinearNode>
					<ControlLinearNode>
						<t>0.29999999999999999</t>
						<value>0.3912290127115825</value>
					</ControlLinearNode>
					<ControlLinearNode>
						<t>0.30399999999999999</t>
						<value>0.31433051800569017</value>
					</ControlLinearNode>
					<ControlLinearNode>
						<t>0.308</t>
						<value>0.24799811546075065</value>
					</ControlLinearNode>
					<ControlLinearNode>
						<t>0.312</t>
						<value>0.18034044521944712</value>
					</ControlLinearNode>
					<ControlLinearNode>
						<t>0.316</t>
						<value>0.12246114811232757</value>
					</ControlLinearNode>
					<ControlLinearNode>
						<t>0.32000000000000001</t>
						<value>0.077869346320947233</value>
					</ControlLinearNode>
					<ControlLinearNode>
						<t>0.32400000000000001</t>
						<value>0.034912793112550841</value>
					</ControlLinearNode>
					<ControlLinearNode>
						<t>0.32800000000000001</t>
						<value>0.020092927937243574</value>
					</ControlLinearNode>
					<ControlLinearNode>
						<t>0.33200000000000002</t>
						<value>0.020035705633358488</value>
					</ControlLinearNode>
					<ControlLinearNode>
						<t>0.33600000000000002</t>
						<value>0.020024127853156753</value>
					</ControlLinearNode>
					<ControlLinearNode>
						<t>0.34000000000000002</t>
						<value>0.020019326768619977</value>
					</ControlLinearNode>
					<ControlLinearNode>
						<t>0.34399999999999997</t>
						<value>0.020016227050999043</value>
					</ControlLinearNode>
					<ControlLinearNode>
						<t>0.34799999999999998</t>
						<value>0.020014119129766757</value>
					</ControlLinearNode>
					<ControlLinearNode>
						<t>0.35199999999999998</t>
						<value>0.020013053761305494</value>
					</ControlLinearNode>
					<ControlLinearNode>
						<t>0.35599999999999998</t>
						<value>0.020012071803793535</value>
					</ControlLinearNode>
					<ControlLinearNode>
						<t>0.35999999999999999</t>
						<value>0.02001223023692681</value>
					</ControlLinearNode>
					<ControlLinearNode>
						<t>0.36399999999999999</t>
						<value>0.020011216938003177</value>
					</ControlLinearNode>
					<ControlLinearNode>
						<t>0.36799999999999999</t>
						<value>0.020010194211884574</value>
					</ControlLinearNode>
					<ControlLinearNode>
						<t>0.372</t>
						<value>0.020008769261671222</value>
					</ControlLinearNode>
					<ControlLinearNode>
						<t>0.376</t>
						<value>0.020007643043499872</value>
					</ControlLinearNode>
					<ControlLinearNode>
						<t>0.38</t>
						<value>0.020006919830653922</value>
					</ControlLinearNode>
					<ControlLinearNode>
						<t>0.38400000000000001</t>
						<value>0.020006594350001159</value>
					</ControlLinearNode>
					<ControlLinearNode>
						<t>0.38800000000000001</t>
						<value>0.020006277197831986</value>
					</ControlLinearNode>
					<ControlLinearNode>
						<t>0.39200000000000002</t>
						<value>0.020005960629000123</value>
					</ControlLinearNode>
					<ControlLinearNode>
						<t>0.39600000000000002</t>
						<value>0.020005526459344284</value>
					</ControlLinearNode>
					<ControlLinearNode>
						<t>0.40000000000000002</t>
						<value>0.020005136410075296</value>
					</ControlLinearNode>
					<ControlLinearNode>
						<t>0.40400000000000003</t>
						<value>0.020004522329479343</value>
					</ControlLinearNode>
					<ControlLinearNode>
						<t>0.40799999999999997</t>
						<value>0.020004023242270672</value>
					</ControlLinearNode>
					<ControlLinearNode>
						<t>0.41199999999999998</t>
						<value>0.020003644314306259</value>
					</ControlLinearNode>
					<ControlLinearNode>
						<t>0.41599999999999998</t>
						<value>0.020003371322560418</value>
					</ControlLinearNode>
					<ControlLinearNode>
						<t>0.41999999999999998</t>
						<value>0.02000315467788915</value>
					</ControlLinearNode>
					<ControlLinearNode>
						<t>0.42399999999999999</t>
						<value>0.020003030313634131</value>
					</ControlLinearNode>
					<ControlLinearNode>
						<t>0.42799999999999999</t>
						<value>0.020002953208951339</value>
					</ControlLinearNode>
					<ControlLinearNode>
						<t>0.432</t>
						<value>0.020002884369017787</value>
					</ControlLinearNode>
					<ControlLinearNode>
						<t>0.436</t>
						<value>0.020002821333921787</value>
					</ControlLinearNode>
					<ControlLinearNode>
						<t>0.44</t>
						<value>0.020002788132680648</value>
					</ControlLinearNode>
					<ControlLinearNode>
						<t>0.44400000000000001</t>
						<value>0.020002740785548232</value>
					</ControlLinearNode>
					<ControlLinearNode>
						<t>0.44800000000000001</t>
						<value>0.02000272125126689</value>
					</ControlLinearNode>
					<ControlLinearNode>
						<t>0.45200000000000001</t>
						<value>0.020002717706534615</value>
					</ControlLinearNode>
					<ControlLinearNode>
						<t>0.45600000000000002</t>
						<value>0.02000272678164405</value>
					</ControlLinearNode>
					<ControlLinearNode>
						<t>0.46000000000000002</t>
						<value>0.020002750163206719</value>
					</ControlLinearNode>
					<ControlLinearNode>
						<t>0.46400000000000002</t>
						<value>0.020002794967764449</value>
					</ControlLinearNode>
					<ControlLinearNode>
						<t>0.46800000000000003</t>
						<value>0.020002861894915517</value>
					</ControlLinearNode>
					<ControlLinearNode>
						<t>0.47199999999999998</t>
						<value>0.020002934517675076</value>
					</ControlLinearNode>
					<ControlLinearNode>
						<t>0.47599999999999998</t>
						<value>0.020003023818564301</value>
					</ControlLinearNode>
					<ControlLinearNode>
						<t>0.47999999999999998</t>
						<value>0.020003126498011066</value>
					</ControlLinearNode>
					<ControlLinearNode>
						<t>0.48399999999999999</t>
						<value>0.02000324174148306</value>
					</ControlLinearNode>
					<ControlLinearNode>
						<t>0.48799999999999999</t>
						<value>0.020003373324254673</value>
					</ControlLinearNode>
					<ControlLinearNode>
						<t>0.49199999999999999</t>
						<value>0.020003520456390495</value>
					</ControlLinearNode>
				</x_nodes>
				<min_nodes />
				<max_nodes />
				<kp>100</kp>
				<kv>20</kv>
			</ControlLinear>
			<ControlLinear name="IFE_r">
				<is_model_control>true</is_model_control>
				<extrapolate>true</extrapolate>
				<default_min>0.02</default_min>
				<default_max>1</default_max>
				<filter_on>false</filter_on>
				<use_steps>false</use_steps>
				<x_nodes>
					<ControlLinearNode>
						<t>0</t>
						<value>0.020062202166913196</value>
					</ControlLinearNode>
					<ControlLinearNode>
						<t>0.0040000000000000001</t>
						<value>0.020062255080039226</value>
					</ControlLinearNode>
					<ControlLinearNode>
						<t>0.0080000000000000002</t>
						<value>0.020062361035829993</value>
					</ControlLinearNode>
					<ControlLinearNode>
						<t>0.012</t>
						<value>0.020062533138224183</value>
					</ControlLinearNode>
					<ControlLinearNode>
						<t>0.016</t>
						<value>0.020062834156373784</value>
					</ControlLinearNode>
					<ControlLinearNode>
						<t>0.02</t>
						<value>0.020063172653824329</value>
					</ControlLinearNode>
					<ControlLinearNode>
						<t>0.024</t>
						<value>0.020063536960430839</value>
					</ControlLinearNode>
					<ControlLinearNode>
						<t>0.028000000000000001</t>
						<value>0.020064101561713076</value>
					</ControlLinearNode>
					<ControlLinearNode>
						<t>0.032000000000000001</t>
						<value>0.020064589454646179</value>
					</ControlLinearNode>
					<ControlLinearNode>
						<t>0.035999999999999997</t>
						<value>0.020065301894905206</value>
					</ControlLinearNode>
					<ControlLinearNode>
						<t>0.040000000000000001</t>
						<value>0.020066099101656191</value>
					</ControlLinearNode>
					<ControlLinearNode>
						<t>0.043999999999999997</t>
						<value>0.02006745808293332</value>
					</ControlLinearNode>
					<ControlLinearNode>
						<t>0.048000000000000001</t>
						<value>0.02007044854063763</value>
					</ControlLinearNode>
					<ControlLinearNode>
						<t>0.051999999999999998</t>
						<value>0.020071291665129335</value>
					</ControlLinearNode>
					<ControlLinearNode>
						<t>0.056000000000000001</t>
						<value>0.02006519891613465</value>
					</ControlLinearNode>
					<ControlLinearNode>
						<t>0.059999999999999998</t>
						<value>0.020065439344852977</value>
					</ControlLinearNode>
					<ControlLinearNode>
						<t>0.064000000000000001</t>
						<value>0.020065654388514362</value>
					</ControlLinearNode>
					<ControlLinearNode>
						<t>0.068000000000000005</t>
						<value>0.020065803457287854</value>
					</ControlLinearNode>
					<ControlLinearNode>
						<t>0.071999999999999995</t>
						<value>0.020066040428699253</value>
					</ControlLinearNode>
					<ControlLinearNode>
						<t>0.075999999999999998</t>
						<value>0.020065846726449173</value>
					</ControlLinearNode>
					<ControlLinearNode>
						<t>0.080000000000000002</t>
						<value>0.020065881393357465</value>
					</ControlLinearNode>
					<ControlLinearNode>
						<t>0.084000000000000005</t>
						<value>0.020065730886640747</value>
					</ControlLinearNode>
					<ControlLinearNode>
						<t>0.087999999999999995</t>
						<value>0.020065252902349246</value>
					</ControlLinearNode>
					<ControlLinearNode>
						<t>0.091999999999999998</t>
						<value>0.020071328069450181</value>
					</ControlLinearNode>
					<ControlLinearNode>
						<t>0.096000000000000002</t>
						<value>0.020063822894035025</value>
					</ControlLinearNode>
					<ControlLinearNode>
						<t>0.10000000000000001</t>
						<value>0.020065792345502573</value>
					</ControlLinearNode>
					<ControlLinearNode>
						<t>0.104</t>
						<value>0.020064701266210311</value>
					</ControlLinearNode>
					<ControlLinearNode>
						<t>0.108</t>
						<value>0.020063888701860252</value>
					</ControlLinearNode>
					<ControlLinearNode>
						<t>0.112</t>
						<value>0.020064320737755239</value>
					</ControlLinearNode>
					<ControlLinearNode>
						<t>0.11600000000000001</t>
						<value>0.0200650486520852</value>
					</ControlLinearNode>
					<ControlLinearNode>
						<t>0.12</t>
						<value>0.020064646783483426</value>
					</ControlLinearNode>
					<ControlLinearNode>
						<t>0.124</t>
						<value>0.020064414576417583</value>
					</ControlLinearNode>
					<ControlLinearNode>
						<t>0.128</t>
						<value>0.020065829060209244</value>
					</ControlLinearNode>
					<ControlLinearNode>
						<t>0.13200000000000001</t>
						<value>0.020067965730080881</value>
					</ControlLinearNode>
					<ControlLinearNode>
						<t>0.13600000000000001</t>
						<value>0.020075637293272528</value>
					</ControlLinearNode>
					<ControlLinearNode>
						<t>0.14000000000000001</t>
						<value>0.020305434080285227</value>
					</ControlLinearNode>
					<ControlLinearNode>
						<t>0.14399999999999999</t>
						<value>0.020271961175176094</value>
					</ControlLinearNode>
					<ControlLinearNode>
						<t>0.14799999999999999</t>
						<value>0.020135041456949391</value>
					</ControlLinearNode>
					<ControlLinearNode>
						<t>0.152</t>
						<value>0.020050318220785283</value>
					</ControlLinearNode>
					<ControlLinearNode>
						<t>0.156</t>
						<value>0.020033625184691439</value>
					</ControlLinearNode>
					<ControlLinearNode>
						<t>0.16</t>
						<value>0.020024534775531507</value>
					</ControlLinearNode>
					<ControlLinearNode>
						<t>0.16400000000000001</t>
						<value>0.020018243806554602</value>
					</ControlLinearNode>
					<ControlLinearNode>
						<t>0.16800000000000001</t>
						<value>0.020016127783458779</value>
					</ControlLinearNode>
					<ControlLinearNode>
						<t>0.17199999999999999</t>
						<value>0.020015114427703391</value>
					</ControlLinearNode>
					<ControlLinearNode>
						<t>0.17599999999999999</t>
						<value>0.020014798659621511</value>
					</ControlLinearNode>
					<ControlLinearNode>
						<t>0.17999999999999999</t>
						<value>0.020015094339530668</value>
					</ControlLinearNode>
					<ControlLinearNode>
						<t>0.184</t>
						<value>0.020015868333460286</value>
					</ControlLinearNode>
					<ControlLinearNode>
						<t>0.188</t>
						<value>0.020016903369157561</value>
					</ControlLinearNode>
					<ControlLinearNode>
						<t>0.192</t>
						<value>0.020018373470117673</value>
					</ControlLinearNode>
					<ControlLinearNode>
						<t>0.19600000000000001</t>
						<value>0.020020631045589456</value>
					</ControlLinearNode>
					<ControlLinearNode>
						<t>0.20000000000000001</t>
						<value>0.020022142537347406</value>
					</ControlLinearNode>
					<ControlLinearNode>
						<t>0.20399999999999999</t>
						<value>0.020022338737286628</value>
					</ControlLinearNode>
					<ControlLinearNode>
						<t>0.20799999999999999</t>
						<value>0.020023420830608332</value>
					</ControlLinearNode>
					<ControlLinearNode>
						<t>0.21199999999999999</t>
						<value>0.020022053086083277</value>
					</ControlLinearNode>
					<ControlLinearNode>
						<t>0.216</t>
						<value>0.020019764639147983</value>
					</ControlLinearNode>
					<ControlLinearNode>
						<t>0.22</t>
						<value>0.020019227801186798</value>
					</ControlLinearNode>
					<ControlLinearNode>
						<t>0.224</t>
						<value>0.020018778519936577</value>
					</ControlLinearNode>
					<ControlLinearNode>
						<t>0.22800000000000001</t>
						<value>0.020018416412503969</value>
					</ControlLinearNode>
					<ControlLinearNode>
						<t>0.23200000000000001</t>
						<value>0.02001815130100601</value>
					</ControlLinearNode>
					<ControlLinearNode>
						<t>0.23599999999999999</t>
						<value>0.020018010175807309</value>
					</ControlLinearNode>
					<ControlLinearNode>
						<t>0.23999999999999999</t>
						<value>0.02001782525136258</value>
					</ControlLinearNode>
					<ControlLinearNode>
						<t>0.24399999999999999</t>
						<value>0.020017267667419979</value>
					</ControlLinearNode>
					<ControlLinearNode>
						<t>0.248</t>
						<value>0.020016697314879817</value>
					</ControlLinearNode>
					<ControlLinearNode>
						<t>0.252</t>
						<value>0.0200161472593357</value>
					</ControlLinearNode>
					<ControlLinearNode>
						<t>0.25600000000000001</t>
						<value>0.020015538848499517</value>
					</ControlLinearNode>
					<ControlLinearNode>
						<t>0.26000000000000001</t>
						<value>0.020015001115770058</value>
					</ControlLinearNode>
					<ControlLinearNode>
						<t>0.26400000000000001</t>
						<value>0.020014404026292024</value>
					</ControlLinearNode>
					<ControlLinearNode>
						<t>0.26800000000000002</t>
						<value>0.020012900479900782</value>
					</ControlLinearNode>
					<ControlLinearNode>
						<t>0.27200000000000002</t>
						<value>0.020011306987092806</value>
					</ControlLinearNode>
					<ControlLinearNode>
						<t>0.27600000000000002</t>
						<value>0.020010095198974471</value>
					</ControlLinearNode>
					<ControlLinearNode>
						<t>0.28000000000000003</t>
						<value>0.020009227031257584</value>
					</ControlLinearNode>
					<ControlLinearNode>
						<t>0.28399999999999997</t>
						<value>0.020008520977154907</value>
					</ControlLinearNode>
					<ControlLinearNode>
						<t>0.28799999999999998</t>
						<value>0.020008029742135145</value>
					</ControlLinearNode>
					<ControlLinearNode>
						<t>0.29199999999999998</t>
						<value>0.020007783561225009</value>
					</ControlLinearNode>
					<ControlLinearNode>
						<t>0.29599999999999999</t>
						<value>0.020008025277154399</value>
					</ControlLinearNode>
					<ControlLinearNode>
						<t>0.29999999999999999</t>
						<value>0.020009196550605384</value>
					</ControlLinearNode>
					<ControlLinearNode>
						<t>0.30399999999999999</t>
						<value>0.020009929613039042</value>
					</ControlLinearNode>
					<ControlLinearNode>
						<t>0.308</t>
						<value>0.020009528851561036</value>
					</ControlLinearNode>
					<ControlLinearNode>
						<t>0.312</t>
						<value>0.020008832261460652</value>
					</ControlLinearNode>
					<ControlLinearNode>
						<t>0.316</t>
						<value>0.020008207970606515</value>
					</ControlLinearNode>
					<ControlLinearNode>
						<t>0.32000000000000001</t>
						<value>0.02000769231199304</value>
					</ControlLinearNode>
					<ControlLinearNode>
						<t>0.32400000000000001</t>
						<value>0.020007459466036149</value>
					</ControlLinearNode>
					<ControlLinearNode>
						<t>0.32800000000000001</t>
						<value>0.020007411260008729</value>
					</ControlLinearNode>
					<ControlLinearNode>
						<t>0.33200000000000002</t>
						<value>0.020007510820959563</value>
					</ControlLinearNode>
					<ControlLinearNode>
						<t>0.33600000000000002</t>
						<value>0.020007734005216955</value>
					</ControlLinearNode>
					<ControlLinearNode>
						<t>0.34000000000000002</t>
						<value>0.020007969769713231</value>
					</ControlLinearNode>
					<ControlLinearNode>
						<t>0.34399999999999997</t>
						<value>0.020008191944132721</value>
					</ControlLinearNode>
					<ControlLinearNode>
						<t>0.34799999999999998</t>
						<value>0.020008415925593531</value>
					</ControlLinearNode>
					<ControlLinearNode>
						<t>0.35199999999999998</t>
						<value>0.020008472543702919</value>
					</ControlLinearNode>
					<ControlLinearNode>
						<t>0.35599999999999998</t>
						<value>0.020008553348033347</value>
					</ControlLinearNode>
					<ControlLinearNode>
						<t>0.35999999999999999</t>
						<value>0.020009005834223485</value>
					</ControlLinearNode>
					<ControlLinearNode>
						<t>0.36399999999999999</t>
						<value>0.020009098114082916</value>
					</ControlLinearNode>
					<ControlLinearNode>
						<t>0.36799999999999999</t>
						<value>0.020009139522933362</value>
					</ControlLinearNode>
					<ControlLinearNode>
						<t>0.372</t>
						<value>0.020008927191412951</value>
					</ControlLinearNode>
					<ControlLinearNode>
						<t>0.376</t>
						<value>0.020008771802938155</value>
					</ControlLinearNode>
					<ControlLinearNode>
						<t>0.38</t>
						<value>0.020008822191501685</value>
					</ControlLinearNode>
					<ControlLinearNode>
						<t>0.38400000000000001</t>
						<value>0.020009144177942084</value>
					</ControlLinearNode>
					<ControlLinearNode>
						<t>0.38800000000000001</t>
						<value>0.020009420960216094</value>
					</ControlLinearNode>
					<ControlLinearNode>
						<t>0.39200000000000002</t>
						<value>0.02000965385281624</value>
					</ControlLinearNode>
					<ControlLinearNode>
						<t>0.39600000000000002</t>
						<value>0.020009545230360089</value>
					</ControlLinearNode>
					<ControlLinearNode>
						<t>0.40000000000000002</t>
						<value>0.020009441378971492</value>
					</ControlLinearNode>
					<ControlLinearNode>
						<t>0.40400000000000003</t>
						<value>0.020008766398600612</value>
					</ControlLinearNode>
					<ControlLinearNode>
						<t>0.40799999999999997</t>
						<value>0.020008209473827941</value>
					</ControlLinearNode>
					<ControlLinearNode>
						<t>0.41199999999999998</t>
						<value>0.020007798047170677</value>
					</ControlLinearNode>
					<ControlLinearNode>
						<t>0.41599999999999998</t>
						<value>0.020007512300121096</value>
					</ControlLinearNode>
					<ControlLinearNode>
						<t>0.41999999999999998</t>
						<value>0.020007300989236355</value>
					</ControlLinearNode>
					<ControlLinearNode>
						<t>0.42399999999999999</t>
						<value>0.020007265409539541</value>
					</ControlLinearNode>
					<ControlLinearNode>
						<t>0.42799999999999999</t>
						<value>0.020007313682097187</value>
					</ControlLinearNode>
					<ControlLinearNode>
						<t>0.432</t>
						<value>0.020007357041667145</value>
					</ControlLinearNode>
					<ControlLinearNode>
						<t>0.436</t>
						<value>0.020007402906620932</value>
					</ControlLinearNode>
					<ControlLinearNode>
						<t>0.44</t>
						<value>0.020007550731699311</value>
					</ControlLinearNode>
					<ControlLinearNode>
						<t>0.44400000000000001</t>
						<value>0.020007719522251836</value>
					</ControlLinearNode>
					<ControlLinearNode>
						<t>0.44800000000000001</t>
						<value>0.020007945162776923</value>
					</ControlLinearNode>
					<ControlLinearNode>
						<t>0.45200000000000001</t>
						<value>0.020008194668766077</value>
					</ControlLinearNode>
					<ControlLinearNode>
						<t>0.45600000000000002</t>
						<value>0.020008470834917986</value>
					</ControlLinearNode>
					<ControlLinearNode>
						<t>0.46000000000000002</t>
						<value>0.020008761479113256</value>
					</ControlLinearNode>
					<ControlLinearNode>
						<t>0.46400000000000002</t>
						<value>0.020009138840212656</value>
					</ControlLinearNode>
					<ControlLinearNode>
						<t>0.46800000000000003</t>
						<value>0.02000960652307178</value>
					</ControlLinearNode>
					<ControlLinearNode>
						<t>0.47199999999999998</t>
						<value>0.020010082344649849</value>
					</ControlLinearNode>
					<ControlLinearNode>
						<t>0.47599999999999998</t>
						<value>0.020010594358568258</value>
					</ControlLinearNode>
					<ControlLinearNode>
						<t>0.47999999999999998</t>
						<value>0.020011125813026737</value>
					</ControlLinearNode>
					<ControlLinearNode>
						<t>0.48399999999999999</t>
						<value>0.020011681106370562</value>
					</ControlLinearNode>
					<ControlLinearNode>
						<t>0.48799999999999999</t>
						<value>0.020012245905207768</value>
					</ControlLinearNode>
					<ControlLinearNode>
						<t>0.49199999999999999</t>
						<value>0.020012821416130158</value>
					</ControlLinearNode>
				</x_nodes>
				<min_nodes />
				<max_nodes />
				<kp>100</kp>
				<kv>20</kv>
			</ControlLinear>
			<ControlLinear name="ITCr_r">
				<is_model_control>true</is_model_control>
				<extrapolate>true</extrapolate>
				<default_min>0.02</default_min>
				<default_max>1</default_max>
				<filter_on>false</filter_on>
				<use_steps>false</use_steps>
				<x_nodes>
					<ControlLinearNode>
						<t>0</t>
						<value>0.21521555323599509</value>
					</ControlLinearNode>
					<ControlLinearNode>
						<t>0.0040000000000000001</t>
						<value>0.21505302707543653</value>
					</ControlLinearNode>
					<ControlLinearNode>
						<t>0.0080000000000000002</t>
						<value>0.21470157147458241</value>
					</ControlLinearNode>
					<ControlLinearNode>
						<t>0.012</t>
						<value>0.214207043041895</value>
					</ControlLinearNode>
					<ControlLinearNode>
						<t>0.016</t>
						<value>0.21334706353855204</value>
					</ControlLinearNode>
					<ControlLinearNode>
						<t>0.02</t>
						<value>0.2141868805082271</value>
					</ControlLinearNode>
					<ControlLinearNode>
						<t>0.024</t>
						<value>0.21144172496794864</value>
					</ControlLinearNode>
					<ControlLinearNode>
						<t>0.028000000000000001</t>
						<value>0.20829846732801774</value>
					</ControlLinearNode>
					<ControlLinearNode>
						<t>0.032000000000000001</t>
						<value>0.20406965355202972</value>
					</ControlLinearNode>
					<ControlLinearNode>
						<t>0.035999999999999997</t>
						<value>0.19908338098820383</value>
					</ControlLinearNode>
					<ControlLinearNode>
						<t>0.040000000000000001</t>
						<value>0.19357134871634157</value>
					</ControlLinearNode>
					<ControlLinearNode>
						<t>0.043999999999999997</t>
						<value>0.18830733995194526</value>
					</ControlLinearNode>
					<ControlLinearNode>
						<t>0.048000000000000001</t>
						<value>0.17935176876257189</value>
					</ControlLinearNode>
					<ControlLinearNode>
						<t>0.051999999999999998</t>
						<value>0.17213584213994448</value>
					</ControlLinearNode>
					<ControlLinearNode>
						<t>0.056000000000000001</t>
						<value>0.16436318009826595</value>
					</ControlLinearNode>
					<ControlLinearNode>
						<t>0.059999999999999998</t>
						<value>0.15574232770079735</value>
					</ControlLinearNode>
					<ControlLinearNode>
						<t>0.064000000000000001</t>
						<value>0.14645891920856502</value>
					</ControlLinearNode>
					<ControlLinearNode>
						<t>0.068000000000000005</t>
						<value>0.1368131216742958</value>
					</ControlLinearNode>
					<ControlLinearNode>
						<t>0.071999999999999995</t>
						<value>0.12736048340980458</value>
					</ControlLinearNode>
					<ControlLinearNode>
						<t>0.075999999999999998</t>
						<value>0.11646843999119771</value>
					</ControlLinearNode>
					<ControlLinearNode>
						<t>0.080000000000000002</t>
						<value>0.1064903306121619</value>
					</ControlLinearNode>
					<ControlLinearNode>
						<t>0.084000000000000005</t>
						<value>0.092225809602172568</value>
					</ControlLinearNode>
					<ControlLinearNode>
						<t>0.087999999999999995</t>
						<value>0.068301141251010944</value>
					</ControlLinearNode>
					<ControlLinearNode>
						<t>0.091999999999999998</t>
						<value>0.043715362388352323</value>
					</ControlLinearNode>
					<ControlLinearNode>
						<t>0.096000000000000002</t>
						<value>0.02333603304123022</value>
					</ControlLinearNode>
					<ControlLinearNode>
						<t>0.10000000000000001</t>
						<value>0.020509194633713708</value>
					</ControlLinearNode>
					<ControlLinearNode>
						<t>0.104</t>
						<value>0.02006516398893099</value>
					</ControlLinearNode>
					<ControlLinearNode>
						<t>0.108</t>
						<value>0.020037132183584373</value>
					</ControlLinearNode>
					<ControlLinearNode>
						<t>0.112</t>
						<value>0.020026796509767748</value>
					</ControlLinearNode>
					<ControlLinearNode>
						<t>0.11600000000000001</t>
						<value>0.020020723500349238</value>
					</ControlLinearNode>
					<ControlLinearNode>
						<t>0.12</t>
						<value>0.020016674767881545</value>
					</ControlLinearNode>
					<ControlLinearNode>
						<t>0.124</t>
						<value>0.020013762418607098</value>
					</ControlLinearNode>
					<ControlLinearNode>
						<t>0.128</t>
						<value>0.020011453873192656</value>
					</ControlLinearNode>
					<ControlLinearNode>
						<t>0.13200000000000001</t>
						<value>0.020009200492441221</value>
					</ControlLinearNode>
					<ControlLinearNode>
						<t>0.13600000000000001</t>
						<value>0.02000716196768882</value>
					</ControlLinearNode>
					<ControlLinearNode>
						<t>0.14000000000000001</t>
						<value>0.020005725681762579</value>
					</ControlLinearNode>
					<ControlLinearNode>
						<t>0.14399999999999999</t>
						<value>0.020004834775448888</value>
					</ControlLinearNode>
					<ControlLinearNode>
						<t>0.14799999999999999</t>
						<value>0.020004238701829196</value>
					</ControlLinearNode>
					<ControlLinearNode>
						<t>0.152</t>
						<value>0.020003870292810973</value>
					</ControlLinearNode>
					<ControlLinearNode>
						<t>0.156</t>
						<value>0.020003703641495733</value>
					</ControlLinearNode>
					<ControlLinearNode>
						<t>0.16</t>
						<value>0.020003733059383664</value>
					</ControlLinearNode>
					<ControlLinearNode>
						<t>0.16400000000000001</t>
						<value>0.020003536704818588</value>
					</ControlLinearNode>
					<ControlLinearNode>
						<t>0.16800000000000001</t>
						<value>0.020003373318211427</value>
					</ControlLinearNode>
					<ControlLinearNode>
						<t>0.17199999999999999</t>
						<value>0.020003322248561529</value>
					</ControlLinearNode>
					<ControlLinearNode>
						<t>0.17599999999999999</t>
						<value>0.02000335160983803</value>
					</ControlLinearNode>
					<ControlLinearNode>
						<t>0.17999999999999999</t>
						<value>0.020003435294340288</value>
					</ControlLinearNode>
					<ControlLinearNode>
						<t>0.184</t>
						<value>0.020003613002658654</value>
					</ControlLinearNode>
					<ControlLinearNode>
						<t>0.188</t>
						<value>0.020003953085459134</value>
					</ControlLinearNode>
					<ControlLinearNode>
						<t>0.192</t>
						<value>0.020004508021134099</value>
					</ControlLinearNode>
					<ControlLinearNode>
						<t>0.19600000000000001</t>
						<value>0.020005449511535597</value>
					</ControlLinearNode>
					<ControlLinearNode>
						<t>0.20000000000000001</t>
						<value>0.020006608913480443</value>
					</ControlLinearNode>
					<ControlLinearNode>
						<t>0.20399999999999999</t>
						<value>0.020007689812477313</value>
					</ControlLinearNode>
					<ControlLinearNode>
						<t>0.20799999999999999</t>
						<value>0.020009951733595203</value>
					</ControlLinearNode>
					<ControlLinearNode>
						<t>0.21199999999999999</t>
						<value>0.020024076637107157</value>
					</ControlLinearNode>
					<ControlLinearNode>
						<t>0.216</t>
						<value>0.048748909497687884</value>
					</ControlLinearNode>
					<ControlLinearNode>
						<t>0.22</t>
						<value>0.12730947467410222</value>
					</ControlLinearNode>
					<ControlLinearNode>
						<t>0.224</t>
						<value>0.20534090274802341</value>
					</ControlLinearNode>
					<ControlLinearNode>
						<t>0.22800000000000001</t>
						<value>0.2857992227935009</value>
					</ControlLinearNode>
					<ControlLinearNode>
						<t>0.23200000000000001</t>
						<value>0.36544580030075935</value>
					</ControlLinearNode>
					<ControlLinearNode>
						<t>0.23599999999999999</t>
						<value>0.44603895877365518</value>
					</ControlLinearNode>
					<ControlLinearNode>
						<t>0.23999999999999999</t>
						<value>0.52476273561232634</value>
					</ControlLinearNode>
					<ControlLinearNode>
						<t>0.24399999999999999</t>
						<value>0.59630429495420623</value>
					</ControlLinearNode>
					<ControlLinearNode>
						<t>0.248</t>
						<value>0.6689432207377054</value>
					</ControlLinearNode>
					<ControlLinearNode>
						<t>0.252</t>
						<value>0.74171749882823446</value>
					</ControlLinearNode>
					<ControlLinearNode>
						<t>0.25600000000000001</t>
						<value>0.81489614313162118</value>
					</ControlLinearNode>
					<ControlLinearNode>
						<t>0.26000000000000001</t>
						<value>0.88956657582273291</value>
					</ControlLinearNode>
					<ControlLinearNode>
						<t>0.26400000000000001</t>
						<value>0.97306557940955751</value>
					</ControlLinearNode>
					<ControlLinearNode>
						<t>0.26800000000000002</t>
						<value>0.99997393977657245</value>
					</ControlLinearNode>
					<ControlLinearNode>
						<t>0.27200000000000002</t>
						<value>0.99998901069174218</value>
					</ControlLinearNode>
					<ControlLinearNode>
						<t>0.27600000000000002</t>
						<value>0.9999922938340845</value>
					</ControlLinearNode>
					<ControlLinearNode>
						<t>0.28000000000000003</t>
						<value>0.99999349949218996</value>
					</ControlLinearNode>
					<ControlLinearNode>
						<t>0.28399999999999997</t>
						<value>0.99999426380245837</value>
					</ControlLinearNode>
					<ControlLinearNode>
						<t>0.28799999999999998</t>
						<value>0.99999458396967722</value>
					</ControlLinearNode>
					<ControlLinearNode>
						<t>0.29199999999999998</t>
						<value>0.99999433003311733</value>
					</ControlLinearNode>
					<ControlLinearNode>
						<t>0.29599999999999999</t>
						<value>0.99999282499045927</value>
					</ControlLinearNode>
					<ControlLinearNode>
						<t>0.29999999999999999</t>
						<value>0.99998814685037107</value>
					</ControlLinearNode>
					<ControlLinearNode>
						<t>0.30399999999999999</t>
						<value>0.99997506806469805</value>
					</ControlLinearNode>
					<ControlLinearNode>
						<t>0.308</t>
						<value>0.99977190274220662</value>
					</ControlLinearNode>
					<ControlLinearNode>
						<t>0.312</t>
						<value>0.95381501378934941</value>
					</ControlLinearNode>
					<ControlLinearNode>
						<t>0.316</t>
						<value>0.86746212532800004</value>
					</ControlLinearNode>
					<ControlLinearNode>
						<t>0.32000000000000001</t>
						<value>0.79483029679388062</value>
					</ControlLinearNode>
					<ControlLinearNode>
						<t>0.32400000000000001</t>
						<value>0.72830310727959857</value>
					</ControlLinearNode>
					<ControlLinearNode>
						<t>0.32800000000000001</t>
						<value>0.65797238237562605</value>
					</ControlLinearNode>
					<ControlLinearNode>
						<t>0.33200000000000002</t>
						<value>0.59148815950476796</value>
					</ControlLinearNode>
					<ControlLinearNode>
						<t>0.33600000000000002</t>
						<value>0.53427559698298899</value>
					</ControlLinearNode>
					<ControlLinearNode>
						<t>0.34000000000000002</t>
						<value>0.49118455587223314</value>
					</ControlLinearNode>
					<ControlLinearNode>
						<t>0.34399999999999997</t>
						<value>0.4584709373898484</value>
					</ControlLinearNode>
					<ControlLinearNode>
						<t>0.34799999999999998</t>
						<value>0.43025593202484957</value>
					</ControlLinearNode>
					<ControlLinearNode>
						<t>0.35199999999999998</t>
						<value>0.41335243657094151</value>
					</ControlLinearNode>
					<ControlLinearNode>
						<t>0.35599999999999998</t>
						<value>0.39761337904788374</value>
					</ControlLinearNode>
					<ControlLinearNode>
						<t>0.35999999999999999</t>
						<value>0.36106860601478979</value>
					</ControlLinearNode>
					<ControlLinearNode>
						<t>0.36399999999999999</t>
						<value>0.34887678163680946</value>
					</ControlLinearNode>
					<ControlLinearNode>
						<t>0.36799999999999999</t>
						<value>0.34288575506635433</value>
					</ControlLinearNode>
					<ControlLinearNode>
						<t>0.372</t>
						<value>0.35560240413410449</value>
					</ControlLinearNode>
					<ControlLinearNode>
						<t>0.376</t>
						<value>0.36615956715685111</value>
					</ControlLinearNode>
					<ControlLinearNode>
						<t>0.38</t>
						<value>0.36589627424097426</value>
					</ControlLinearNode>
					<ControlLinearNode>
						<t>0.38400000000000001</t>
						<value>0.35199145837270057</value>
					</ControlLinearNode>
					<ControlLinearNode>
						<t>0.38800000000000001</t>
						<value>0.34515334443449774</value>
					</ControlLinearNode>
					<ControlLinearNode>
						<t>0.39200000000000002</t>
						<value>0.3383092827747885</value>
					</ControlLinearNode>
					<ControlLinearNode>
						<t>0.39600000000000002</t>
						<value>0.32072144945587605</value>
					</ControlLinearNode>
					<ControlLinearNode>
						<t>0.40000000000000002</t>
						<value>0.30252293786824452</value>
					</ControlLinearNode>
					<ControlLinearNode>
						<t>0.40400000000000003</t>
						<value>0.29320424163875725</value>
					</ControlLinearNode>
					<ControlLinearNode>
						<t>0.40799999999999997</t>
						<value>0.28463910019299665</value>
					</ControlLinearNode>
					<ControlLinearNode>
						<t>0.41199999999999998</t>
						<value>0.27529789341600586</value>
					</ControlLinearNode>
					<ControlLinearNode>
						<t>0.41599999999999998</t>
						<value>0.26519625977274125</value>
					</ControlLinearNode>
					<ControlLinearNode>
						<t>0.41999999999999998</t>
						<value>0.25434007767857614</value>
					</ControlLinearNode>
					<ControlLinearNode>
						<t>0.42399999999999999</t>
						<value>0.24077669166738191</value>
					</ControlLinearNode>
					<ControlLinearNode>
						<t>0.42799999999999999</t>
						<value>0.22673648758442363</value>
					</ControlLinearNode>
					<ControlLinearNode>
						<t>0.432</t>
						<value>0.21438555029837719</value>
					</ControlLinearNode>
					<ControlLinearNode>
						<t>0.436</t>
						<value>0.20460972204082914</value>
					</ControlLinearNode>
					<ControlLinearNode>
						<t>0.44</t>
						<value>0.19472942165522281</value>
					</ControlLinearNode>
					<ControlLinearNode>
						<t>0.44400000000000001</t>
						<value>0.18733649850215014</value>
					</ControlLinearNode>
					<ControlLinearNode>
						<t>0.44800000000000001</t>
						<value>0.18034108507277455</value>
					</ControlLinearNode>
					<ControlLinearNode>
						<t>0.45200000000000001</t>
						<value>0.17478525878218984</value>
					</ControlLinearNode>
					<ControlLinearNode>
						<t>0.45600000000000002</t>
						<value>0.16992185710465235</value>
					</ControlLinearNode>
					<ControlLinearNode>
						<t>0.46000000000000002</t>
						<value>0.16524517688774321</value>
					</ControlLinearNode>
					<ControlLinearNode>
						<t>0.46400000000000002</t>
						<value>0.15971101036041996</value>
					</ControlLinearNode>
					<ControlLinearNode>
						<t>0.46800000000000003</t>
						<value>0.15291997181560385</value>
					</ControlLinearNode>
					<ControlLinearNode>
						<t>0.47199999999999998</t>
						<value>0.14618449480833567</value>
					</ControlLinearNode>
					<ControlLinearNode>
						<t>0.47599999999999998</t>
						<value>0.13924807912557538</value>
					</ControlLinearNode>
					<ControlLinearNode>
						<t>0.47999999999999998</t>
						<value>0.13211215296761095</value>
					</ControlLinearNode>
					<ControlLinearNode>
						<t>0.48399999999999999</t>
						<value>0.12475739002051169</value>
					</ControlLinearNode>
					<ControlLinearNode>
						<t>0.48799999999999999</t>
						<value>0.11726548958799492</value>
					</ControlLinearNode>
					<ControlLinearNode>
						<t>0.49199999999999999</t>
						<value>0.11015357100702801</value>
					</ControlLinearNode>
				</x_nodes>
				<min_nodes />
				<max_nodes />
				<kp>100</kp>
				<kv>20</kv>
			</ControlLinear>
			<ControlLinear name="ITM_r">
				<is_model_control>true</is_model_control>
				<extrapolate>true</extrapolate>
				<default_min>0.02</default_min>
				<default_max>1</default_max>
				<filter_on>false</filter_on>
				<use_steps>false</use_steps>
				<x_nodes>
					<ControlLinearNode>
						<t>0</t>
						<value>0.020810781482477118</value>
					</ControlLinearNode>
					<ControlLinearNode>
						<t>0.0040000000000000001</t>
						<value>0.020828949306449244</value>
					</ControlLinearNode>
					<ControlLinearNode>
						<t>0.0080000000000000002</t>
						<value>0.020819005963859591</value>
					</ControlLinearNode>
					<ControlLinearNode>
						<t>0.012</t>
						<value>0.020829640941986301</value>
					</ControlLinearNode>
					<ControlLinearNode>
						<t>0.016</t>
						<value>0.020906333750583869</value>
					</ControlLinearNode>
					<ControlLinearNode>
						<t>0.02</t>
						<value>0.020980855688870967</value>
					</ControlLinearNode>
					<ControlLinearNode>
						<t>0.024</t>
						<value>0.021018320345175704</value>
					</ControlLinearNode>
					<ControlLinearNode>
						<t>0.028000000000000001</t>
						<value>0.021153267949529798</value>
					</ControlLinearNode>
					<ControlLinearNode>
						<t>0.032000000000000001</t>
						<value>0.021228928371334166</value>
					</ControlLinearNode>
					<ControlLinearNode>
						<t>0.035999999999999997</t>
						<value>0.021337763513333167</value>
					</ControlLinearNode>
					<ControlLinearNode>
						<t>0.040000000000000001</t>
						<value>0.021424089955440331</value>
					</ControlLinearNode>
					<ControlLinearNode>
						<t>0.043999999999999997</t>
						<value>0.021574284828089089</value>
					</ControlLinearNode>
					<ControlLinearNode>
						<t>0.048000000000000001</t>
						<value>0.021826152745804097</value>
					</ControlLinearNode>
					<ControlLinearNode>
						<t>0.051999999999999998</t>
						<value>0.021837252117226365</value>
					</ControlLinearNode>
					<ControlLinearNode>
						<t>0.056000000000000001</t>
						<value>0.02055276101654353</value>
					</ControlLinearNode>
					<ControlLinearNode>
						<t>0.059999999999999998</t>
						<value>0.020626720393981404</value>
					</ControlLinearNode>
					<ControlLinearNode>
						<t>0.064000000000000001</t>
						<value>0.020686131025722122</value>
					</ControlLinearNode>
					<ControlLinearNode>
						<t>0.068000000000000005</t>
						<value>0.020716318326707731</value>
					</ControlLinearNode>
					<ControlLinearNode>
						<t>0.071999999999999995</t>
						<value>0.020819596198877986</value>
					</ControlLinearNode>
					<ControlLinearNode>
						<t>0.075999999999999998</t>
						<value>0.020554857266908894</value>
					</ControlLinearNode>
					<ControlLinearNode>
						<t>0.080000000000000002</t>
						<value>0.020546509653440886</value>
					</ControlLinearNode>
					<ControlLinearNode>
						<t>0.084000000000000005</t>
						<value>0.020445535944718714</value>
					</ControlLinearNode>
					<ControlLinearNode>
						<t>0.087999999999999995</t>
						<value>0.020352508972073698</value>
					</ControlLinearNode>
					<ControlLinearNode>
						<t>0.091999999999999998</t>
						<value>0.021419953728762823</value>
					</ControlLinearNode>
					<ControlLinearNode>
						<t>0.096000000000000002</t>
						<value>0.020280469672537292</value>
					</ControlLinearNode>
					<ControlLinearNode>
						<t>0.10000000000000001</t>
						<value>0.020990894039586649</value>
					</ControlLinearNode>
					<ControlLinearNode>
						<t>0.104</t>
						<value>0.020710981086408627</value>
					</ControlLinearNode>
					<ControlLinearNode>
						<t>0.108</t>
						<value>0.02018658707335946</value>
					</ControlLinearNode>
					<ControlLinearNode>
						<t>0.112</t>
						<value>0.020207818932365111</value>
					</ControlLinearNode>
					<ControlLinearNode>
						<t>0.11600000000000001</t>
						<value>0.020190541006706607</value>
					</ControlLinearNode>
					<ControlLinearNode>
						<t>0.12</t>
						<value>0.020150001443347818</value>
					</ControlLinearNode>
					<ControlLinearNode>
						<t>0.124</t>
						<value>0.020141046665072115</value>
					</ControlLinearNode>
					<ControlLinearNode>
						<t>0.128</t>
						<value>0.02031033679361011</value>
					</ControlLinearNode>
					<ControlLinearNode>
						<t>0.13200000000000001</t>
						<value>0.020121699816707025</value>
					</ControlLinearNode>
					<ControlLinearNode>
						<t>0.13600000000000001</t>
						<value>0.020109507876223426</value>
					</ControlLinearNode>
					<ControlLinearNode>
						<t>0.14000000000000001</t>
						<value>0.020296525026030365</value>
					</ControlLinearNode>
					<ControlLinearNode>
						<t>0.14399999999999999</t>
						<value>0.020238139249600225</value>
					</ControlLinearNode>
					<ControlLinearNode>
						<t>0.14799999999999999</t>
						<value>0.020225803489278774</value>
					</ControlLinearNode>
					<ControlLinearNode>
						<t>0.152</t>
						<value>0.020120157655084073</value>
					</ControlLinearNode>
					<ControlLinearNode>
						<t>0.156</t>
						<value>0.020076197425968813</value>
					</ControlLinearNode>
					<ControlLinearNode>
						<t>0.16</t>
						<value>0.020087147154366949</value>
					</ControlLinearNode>
					<ControlLinearNode>
						<t>0.16400000000000001</t>
						<value>0.020068924811282845</value>
					</ControlLinearNode>
					<ControlLinearNode>
						<t>0.16800000000000001</t>
						<value>0.020086992519319186</value>
					</ControlLinearNode>
					<ControlLinearNode>
						<t>0.17199999999999999</t>
						<value>0.02006601588197604</value>
					</ControlLinearNode>
					<ControlLinearNode>
						<t>0.17599999999999999</t>
						<value>0.020066893468786311</value>
					</ControlLinearNode>
					<ControlLinearNode>
						<t>0.17999999999999999</t>
						<value>0.020068741156591827</value>
					</ControlLinearNode>
					<ControlLinearNode>
						<t>0.184</t>
						<value>0.020069033669667828</value>
					</ControlLinearNode>
					<ControlLinearNode>
						<t>0.188</t>
						<value>0.020117433973981934</value>
					</ControlLinearNode>
					<ControlLinearNode>
						<t>0.192</t>
						<value>0.020144914485048352</value>
					</ControlLinearNode>
					<ControlLinearNode>
						<t>0.19600000000000001</t>
						<value>0.02010382714837082</value>
					</ControlLinearNode>
					<ControlLinearNode>
						<t>0.20000000000000001</t>
						<value>0.020281635919301627</value>
					</ControlLinearNode>
					<ControlLinearNode>
						<t>0.20399999999999999</t>
						<value>0.020188680812979753</value>
					</ControlLinearNode>
					<ControlLinearNode>
						<t>0.20799999999999999</t>
						<value>0.020167300921940579</value>
					</ControlLinearNode>
					<ControlLinearNode>
						<t>0.21199999999999999</t>
						<value>0.020257158974037948</value>
					</ControlLinearNode>
					<ControlLinearNode>
						<t>0.216</t>
						<value>0.020324471468432557</value>
					</ControlLinearNode>
					<ControlLinearNode>
						<t>0.22</t>
						<value>0.02082744987030298</value>
					</ControlLinearNode>
					<ControlLinearNode>
						<t>0.224</t>
						<value>0.021101426628358236</value>
					</ControlLinearNode>
					<ControlLinearNode>
						<t>0.22800000000000001</t>
						<value>0.020997929276917099</value>
					</ControlLinearNode>
					<ControlLinearNode>
						<t>0.23200000000000001</t>
						<value>0.020534068978848241</value>
					</ControlLinearNode>
					<ControlLinearNode>
						<t>0.23599999999999999</t>
						<value>0.020631283713612645</value>
					</ControlLinearNode>
					<ControlLinearNode>
						<t>0.23999999999999999</t>
						<value>0.023060877604070079</value>
					</ControlLinearNode>
					<ControlLinearNode>
						<t>0.24399999999999999</t>
						<value>0.021274717516032299</value>
					</ControlLinearNode>
					<ControlLinearNode>
						<t>0.248</t>
						<value>0.022355029971375596</value>
					</ControlLinearNode>
					<ControlLinearNode>
						<t>0.252</t>
						<value>0.02078912577724493</value>
					</ControlLinearNode>
					<ControlLinearNode>
						<t>0.25600000000000001</t>
						<value>0.02489930064122807</value>
					</ControlLinearNode>
					<ControlLinearNode>
						<t>0.26000000000000001</t>
						<value>0.023761720626282391</value>
					</ControlLinearNode>
					<ControlLinearNode>
						<t>0.26400000000000001</t>
						<value>0.028097150403268</value>
					</ControlLinearNode>
					<ControlLinearNode>
						<t>0.26800000000000002</t>
						<value>0.032154404929120244</value>
					</ControlLinearNode>
					<ControlLinearNode>
						<t>0.27200000000000002</t>
						<value>0.037853644127726828</value>
					</ControlLinearNode>
					<ControlLinearNode>
						<t>0.27600000000000002</t>
						<value>0.043678506051814996</value>
					</ControlLinearNode>
					<ControlLinearNode>
						<t>0.28000000000000003</t>
						<value>0.049103112578587162</value>
					</ControlLinearNode>
					<ControlLinearNode>
						<t>0.28399999999999997</t>
						<value>0.054908022968530208</value>
					</ControlLinearNode>
					<ControlLinearNode>
						<t>0.28799999999999998</t>
						<value>0.059810379644446077</value>
					</ControlLinearNode>
					<ControlLinearNode>
						<t>0.29199999999999998</t>
						<value>0.061973512578489265</value>
					</ControlLinearNode>
					<ControlLinearNode>
						<t>0.29599999999999999</t>
						<value>0.059302038038975213</value>
					</ControlLinearNode>
					<ControlLinearNode>
						<t>0.29999999999999999</t>
						<value>0.053213084696156453</value>
					</ControlLinearNode>
					<ControlLinearNode>
						<t>0.30399999999999999</t>
						<value>0.048101790063670158</value>
					</ControlLinearNode>
					<ControlLinearNode>
						<t>0.308</t>
						<value>0.044018197690016504</value>
					</ControlLinearNode>
					<ControlLinearNode>
						<t>0.312</t>
						<value>0.04106406629239967</value>
					</ControlLinearNode>
					<ControlLinearNode>
						<t>0.316</t>
						<value>0.037718396730088338</value>
					</ControlLinearNode>
					<ControlLinearNode>
						<t>0.32000000000000001</t>
						<value>0.036131993429682437</value>
					</ControlLinearNode>
					<ControlLinearNode>
						<t>0.32400000000000001</t>
						<value>0.03410628149416297</value>
					</ControlLinearNode>
					<ControlLinearNode>
						<t>0.32800000000000001</t>
						<value>0.031953688488910892</value>
					</ControlLinearNode>
					<ControlLinearNode>
						<t>0.33200000000000002</t>
						<value>0.029783587031364817</value>
					</ControlLinearNode>
					<ControlLinearNode>
						<t>0.33600000000000002</t>
						<value>0.026147120037142108</value>
					</ControlLinearNode>
					<ControlLinearNode>
						<t>0.34000000000000002</t>
						<value>0.027972599510901093</value>
					</ControlLinearNode>
					<ControlLinearNode>
						<t>0.34399999999999997</t>
						<value>0.024096943622364201</value>
					</ControlLinearNode>
					<ControlLinearNode>
						<t>0.34799999999999998</t>
						<value>0.023509820608772762</value>
					</ControlLinearNode>
					<ControlLinearNode>
						<t>0.35199999999999998</t>
						<value>0.023129539516552215</value>
					</ControlLinearNode>
					<ControlLinearNode>
						<t>0.35599999999999998</t>
						<value>0.021386252462978567</value>
					</ControlLinearNode>
					<ControlLinearNode>
						<t>0.35999999999999999</t>
						<value>0.021840678886155807</value>
					</ControlLinearNode>
					<ControlLinearNode>
						<t>0.36399999999999999</t>
						<value>0.023800221263746372</value>
					</ControlLinearNode>
					<ControlLinearNode>
						<t>0.36799999999999999</t>
						<value>0.024207044317734266</value>
					</ControlLinearNode>
					<ControlLinearNode>
						<t>0.372</t>
						<value>0.02220278268800081</value>
					</ControlLinearNode>
					<ControlLinearNode>
						<t>0.376</t>
						<value>0.022178964378251086</value>
					</ControlLinearNode>
					<ControlLinearNode>
						<t>0.38</t>
						<value>0.022077797260855347</value>
					</ControlLinearNode>
					<ControlLinearNode>
						<t>0.38400000000000001</t>
						<value>0.022343650872266321</value>
					</ControlLinearNode>
					<ControlLinearNode>
						<t>0.38800000000000001</t>
						<value>0.021518179191024497</value>
					</ControlLinearNode>
					<ControlLinearNode>
						<t>0.39200000000000002</t>
						<value>0.021998976576014819</value>
					</ControlLinearNode>
					<ControlLinearNode>
						<t>0.39600000000000002</t>
						<value>0.021449889516534492</value>
					</ControlLinearNode>
					<ControlLinearNode>
						<t>0.40000000000000002</t>
						<value>0.022591824688784349</value>
					</ControlLinearNode>
					<ControlLinearNode>
						<t>0.40400000000000003</t>
						<value>0.02243317937435535</value>
					</ControlLinearNode>
					<ControlLinearNode>
						<t>0.40799999999999997</t>
						<value>0.020267570493014943</value>
					</ControlLinearNode>
					<ControlLinearNode>
						<t>0.41199999999999998</t>
						<value>0.020238578224353751</value>
					</ControlLinearNode>
					<ControlLinearNode>
						<t>0.41599999999999998</t>
						<value>0.020217817118664168</value>
					</ControlLinearNode>
					<ControlLinearNode>
						<t>0.41999999999999998</t>
						<value>0.020531458885278762</value>
					</ControlLinearNode>
					<ControlLinearNode>
						<t>0.42399999999999999</t>
						<value>0.020562778939423494</value>
					</ControlLinearNode>
					<ControlLinearNode>
						<t>0.42799999999999999</t>
						<value>0.020355556189632314</value>
					</ControlLinearNode>
					<ControlLinearNode>
						<t>0.432</t>
						<value>0.020433003832482963</value>
					</ControlLinearNode>
					<ControlLinearNode>
						<t>0.436</t>
						<value>0.020362469126967819</value>
					</ControlLinearNode>
					<ControlLinearNode>
						<t>0.44</t>
						<value>0.020414457934257169</value>
					</ControlLinearNode>
					<ControlLinearNode>
						<t>0.44400000000000001</t>
						<value>0.020639094109204843</value>
					</ControlLinearNode>
					<ControlLinearNode>
						<t>0.44800000000000001</t>
						<value>0.020446119698371353</value>
					</ControlLinearNode>
					<ControlLinearNode>
						<t>0.45200000000000001</t>
						<value>0.020464416040020802</value>
					</ControlLinearNode>
					<ControlLinearNode>
						<t>0.45600000000000002</t>
						<value>0.020143198057637948</value>
					</ControlLinearNode>
					<ControlLinearNode>
						<t>0.46000000000000002</t>
						<value>0.020142669640777579</value>
					</ControlLinearNode>
					<ControlLinearNode>
						<t>0.46400000000000002</t>
						<value>0.020142850493123705</value>
					</ControlLinearNode>
					<ControlLinearNode>
						<t>0.46800000000000003</t>
						<value>0.020144268332284235</value>
					</ControlLinearNode>
					<ControlLinearNode>
						<t>0.47199999999999998</t>
						<value>0.020146014093766509</value>
					</ControlLinearNode>
					<ControlLinearNode>
						<t>0.47599999999999998</t>
						<value>0.020290574557361742</value>
					</ControlLinearNode>
					<ControlLinearNode>
						<t>0.47999999999999998</t>
						<value>0.020150781286228468</value>
					</ControlLinearNode>
					<ControlLinearNode>
						<t>0.48399999999999999</t>
						<value>0.020153759689534052</value>
					</ControlLinearNode>
					<ControlLinearNode>
						<t>0.48799999999999999</t>
						<value>0.020156520783597712</value>
					</ControlLinearNode>
					<ControlLinearNode>
						<t>0.49199999999999999</t>
						<value>0.020159491314959112</value>
					</ControlLinearNode>
				</x_nodes>
				<min_nodes />
				<max_nodes />
				<kp>100</kp>
				<kv>20</kv>
			</ControlLinear>
			<ControlLinear name="ITCaa_r">
				<is_model_control>true</is_model_control>
				<extrapolate>true</extrapolate>
				<default_min>0.02</default_min>
				<default_max>1</default_max>
				<filter_on>false</filter_on>
				<use_steps>false</use_steps>
				<x_nodes>
					<ControlLinearNode>
						<t>0</t>
						<value>0.069843016191196317</value>
					</ControlLinearNode>
					<ControlLinearNode>
						<t>0.0040000000000000001</t>
						<value>0.069806596093372905</value>
					</ControlLinearNode>
					<ControlLinearNode>
						<t>0.0080000000000000002</t>
						<value>0.069751915343754689</value>
					</ControlLinearNode>
					<ControlLinearNode>
						<t>0.012</t>
						<value>0.06969105141011489</value>
					</ControlLinearNode>
					<ControlLinearNode>
						<t>0.016</t>
						<value>0.069495305809095353</value>
					</ControlLinearNode>
					<ControlLinearNode>
						<t>0.02</t>
						<value>0.070289076225271876</value>
					</ControlLinearNode>
					<ControlLinearNode>
						<t>0.024</t>
						<value>0.069276988826003472</value>
					</ControlLinearNode>
					<ControlLinearNode>
						<t>0.028000000000000001</t>
						<value>0.068240772632181368</value>
					</ControlLinearNode>
					<ControlLinearNode>
						<t>0.032000000000000001</t>
						<value>0.066803616972351321</value>
					</ControlLinearNode>
					<ControlLinearNode>
						<t>0.035999999999999997</t>
						<value>0.065058019443203011</value>
					</ControlLinearNode>
					<ControlLinearNode>
						<t>0.040000000000000001</t>
						<value>0.063120157073400032</value>
					</ControlLinearNode>
					<ControlLinearNode>
						<t>0.043999999999999997</t>
						<value>0.061335705193445625</value>
					</ControlLinearNode>
					<ControlLinearNode>
						<t>0.048000000000000001</t>
						<value>0.057849380262178028</value>
					</ControlLinearNode>
					<ControlLinearNode>
						<t>0.051999999999999998</t>
						<value>0.055343433035111321</value>
					</ControlLinearNode>
					<ControlLinearNode>
						<t>0.056000000000000001</t>
						<value>0.052748890456945897</value>
					</ControlLinearNode>
					<ControlLinearNode>
						<t>0.059999999999999998</t>
						<value>0.049595364315795254</value>
					</ControlLinearNode>
					<ControlLinearNode>
						<t>0.064000000000000001</t>
						<value>0.046129043747403127</value>
					</ControlLinearNode>
					<ControlLinearNode>
						<t>0.068000000000000005</t>
						<value>0.042474385155045057</value>
					</ControlLinearNode>
					<ControlLinearNode>
						<t>0.071999999999999995</t>
						<value>0.038948550845293362</value>
					</ControlLinearNode>
					<ControlLinearNode>
						<t>0.075999999999999998</t>
						<value>0.034624527803229749</value>
					</ControlLinearNode>
					<ControlLinearNode>
						<t>0.080000000000000002</t>
						<value>0.030977648216353237</value>
					</ControlLinearNode>
					<ControlLinearNode>
						<t>0.084000000000000005</t>
						<value>0.025869740061994974</value>
					</ControlLinearNode>
					<ControlLinearNode>
						<t>0.087999999999999995</t>
						<value>0.021105171699894957</value>
					</ControlLinearNode>
					<ControlLinearNode>
						<t>0.091999999999999998</t>
						<value>0.021182775665952832</value>
					</ControlLinearNode>
					<ControlLinearNode>
						<t>0.096000000000000002</t>
						<value>0.020130023437061943</value>
					</ControlLinearNode>
					<ControlLinearNode>
						<t>0.10000000000000001</t>
						<value>0.02013959748599195</value>
					</ControlLinearNode>
					<ControlLinearNode>
						<t>0.104</t>
						<value>0.020057929331032062</value>
					</ControlLinearNode>
					<ControlLinearNode>
						<t>0.108</t>
						<value>0.020041928826218025</value>
					</ControlLinearNode>
					<ControlLinearNode>
						<t>0.112</t>
						<value>0.020034130389130211</value>
					</ControlLinearNode>
					<ControlLinearNode>
						<t>0.11600000000000001</t>
						<value>0.02002881165667459</value>
					</ControlLinearNode>
					<ControlLinearNode>
						<t>0.12</t>
						<value>0.020024371914861401</value>
					</ControlLinearNode>
					<ControlLinearNode>
						<t>0.124</t>
						<value>0.020021053381944719</value>
					</ControlLinearNode>
					<ControlLinearNode>
						<t>0.128</t>
						<value>0.020018330344610511</value>
					</ControlLinearNode>
					<ControlLinearNode>
						<t>0.13200000000000001</t>
						<value>0.020015819724365828</value>
					</ControlLinearNode>
					<ControlLinearNode>
						<t>0.13600000000000001</t>
						<value>0.020013330176643605</value>
					</ControlLinearNode>
					<ControlLinearNode>
						<t>0.14000000000000001</t>
						<value>0.020011505717564219</value>
					</ControlLinearNode>
					<ControlLinearNode>
						<t>0.14399999999999999</t>
						<value>0.020009932050423718</value>
					</ControlLinearNode>
					<ControlLinearNode>
						<t>0.14799999999999999</t>
						<value>0.020008636455297376</value>
					</ControlLinearNode>
					<ControlLinearNode>
						<t>0.152</t>
						<value>0.020007739156008907</value>
					</ControlLinearNode>
					<ControlLinearNode>
						<t>0.156</t>
						<value>0.020007127312637544</value>
					</ControlLinearNode>
					<ControlLinearNode>
						<t>0.16</t>
						<value>0.020006672360998443</value>
					</ControlLinearNode>
					<ControlLinearNode>
						<t>0.16400000000000001</t>
						<value>0.020005839556924167</value>
					</ControlLinearNode>
					<ControlLinearNode>
						<t>0.16800000000000001</t>
						<value>0.020005545860090249</value>
					</ControlLinearNode>
					<ControlLinearNode>
						<t>0.17199999999999999</t>
						<value>0.020005546467994649</value>
					</ControlLinearNode>
					<ControlLinearNode>
						<t>0.17599999999999999</t>
						<value>0.020005769956626143</value>
					</ControlLinearNode>
					<ControlLinearNode>
						<t>0.17999999999999999</t>
						<value>0.020006240816287203</value>
					</ControlLinearNode>
					<ControlLinearNode>
						<t>0.184</t>
						<value>0.020007030286203931</value>
					</ControlLinearNode>
					<ControlLinearNode>
						<t>0.188</t>
						<value>0.020008283571854399</value>
					</ControlLinearNode>
					<ControlLinearNode>
						<t>0.192</t>
						<value>0.020010454637124274</value>
					</ControlLinearNode>
					<ControlLinearNode>
						<t>0.19600000000000001</t>
						<value>0.020014955588668993</value>
					</ControlLinearNode>
					<ControlLinearNode>
						<t>0.20000000000000001</t>
						<value>0.020022615427991781</value>
					</ControlLinearNode>
					<ControlLinearNode>
						<t>0.20399999999999999</t>
						<value>0.020027772325950974</value>
					</ControlLinearNode>
					<ControlLinearNode>
						<t>0.20799999999999999</t>
						<value>0.020054069927061741</value>
					</ControlLinearNode>
					<ControlLinearNode>
						<t>0.21199999999999999</t>
						<value>0.037030878607000592</value>
					</ControlLinearNode>
					<ControlLinearNode>
						<t>0.216</t>
						<value>0.099812424377860628</value>
					</ControlLinearNode>
					<ControlLinearNode>
						<t>0.22</t>
						<value>0.13349659026625194</value>
					</ControlLinearNode>
					<ControlLinearNode>
						<t>0.224</t>
						<value>0.16744613152461923</value>
					</ControlLinearNode>
					<ControlLinearNode>
						<t>0.22800000000000001</t>
						<value>0.2020338763634677</value>
					</ControlLinearNode>
					<ControlLinearNode>
						<t>0.23200000000000001</t>
						<value>0.23718766370904346</value>
					</ControlLinearNode>
					<ControlLinearNode>
						<t>0.23599999999999999</t>
						<value>0.27354461141428671</value>
					</ControlLinearNode>
					<ControlLinearNode>
						<t>0.23999999999999999</t>
						<value>0.3093281867679325</value>
					</ControlLinearNode>
					<ControlLinearNode>
						<t>0.24399999999999999</t>
						<value>0.34491255429043999</value>
					</ControlLinearNode>
					<ControlLinearNode>
						<t>0.248</t>
						<value>0.38247865724344704</value>
					</ControlLinearNode>
					<ControlLinearNode>
						<t>0.252</t>
						<value>0.42173863112099391</value>
					</ControlLinearNode>
					<ControlLinearNode>
						<t>0.25600000000000001</t>
						<value>0.46368830544945444</value>
					</ControlLinearNode>
					<ControlLinearNode>
						<t>0.26000000000000001</t>
						<value>0.50909202257808273</value>
					</ControlLinearNode>
					<ControlLinearNode>
						<t>0.26400000000000001</t>
						<value>0.56098382122538737</value>
					</ControlLinearNode>
					<ControlLinearNode>
						<t>0.26800000000000002</t>
						<value>0.6524198539217777</value>
					</ControlLinearNode>
					<ControlLinearNode>
						<t>0.27200000000000002</t>
						<value>0.7654185597218246</value>
					</ControlLinearNode>
					<ControlLinearNode>
						<t>0.27600000000000002</t>
						<value>0.87170328981077894</value>
					</ControlLinearNode>
					<ControlLinearNode>
						<t>0.28000000000000003</t>
						<value>0.96383427797828136</value>
					</ControlLinearNode>
					<ControlLinearNode>
						<t>0.28399999999999997</t>
						<value>0.9999063478686826</value>
					</ControlLinearNode>
					<ControlLinearNode>
						<t>0.28799999999999998</t>
						<value>0.99997077850974636</value>
					</ControlLinearNode>
					<ControlLinearNode>
						<t>0.29199999999999998</t>
						<value>0.99997740635226129</value>
					</ControlLinearNode>
					<ControlLinearNode>
						<t>0.29599999999999999</t>
						<value>0.99997167646014695</value>
					</ControlLinearNode>
					<ControlLinearNode>
						<t>0.29999999999999999</t>
						<value>0.99991635103675658</value>
					</ControlLinearNode>
					<ControlLinearNode>
						<t>0.30399999999999999</t>
						<value>0.95300532862296228</value>
					</ControlLinearNode>
					<ControlLinearNode>
						<t>0.308</t>
						<value>0.8538525318273591</value>
					</ControlLinearNode>
					<ControlLinearNode>
						<t>0.312</t>
						<value>0.78197890857027175</value>
					</ControlLinearNode>
					<ControlLinearNode>
						<t>0.316</t>
						<value>0.70875132499994087</value>
					</ControlLinearNode>
					<ControlLinearNode>
						<t>0.32000000000000001</t>
						<value>0.62814433684987192</value>
					</ControlLinearNode>
					<ControlLinearNode>
						<t>0.32400000000000001</t>
						<value>0.55581311998786886</value>
					</ControlLinearNode>
					<ControlLinearNode>
						<t>0.32800000000000001</t>
						<value>0.4650430943667912</value>
					</ControlLinearNode>
					<ControlLinearNode>
						<t>0.33200000000000002</t>
						<value>0.37700774091131672</value>
					</ControlLinearNode>
					<ControlLinearNode>
						<t>0.33600000000000002</t>
						<value>0.30584847739790461</value>
					</ControlLinearNode>
					<ControlLinearNode>
						<t>0.34000000000000002</t>
						<value>0.25509311488534503</value>
					</ControlLinearNode>
					<ControlLinearNode>
						<t>0.34399999999999997</t>
						<value>0.21507174637500154</value>
					</ControlLinearNode>
					<ControlLinearNode>
						<t>0.34799999999999998</t>
						<value>0.17857021168758069</value>
					</ControlLinearNode>
					<ControlLinearNode>
						<t>0.35199999999999998</t>
						<value>0.1478981651405934</value>
					</ControlLinearNode>
					<ControlLinearNode>
						<t>0.35599999999999998</t>
						<value>0.118455742520593</value>
					</ControlLinearNode>
					<ControlLinearNode>
						<t>0.35999999999999999</t>
						<value>0.081592301253986518</value>
					</ControlLinearNode>
					<ControlLinearNode>
						<t>0.36399999999999999</t>
						<value>0.055651984798289734</value>
					</ControlLinearNode>
					<ControlLinearNode>
						<t>0.36799999999999999</t>
						<value>0.035236629891153289</value>
					</ControlLinearNode>
					<ControlLinearNode>
						<t>0.372</t>
						<value>0.024555322610207115</value>
					</ControlLinearNode>
					<ControlLinearNode>
						<t>0.376</t>
						<value>0.020825580480378213</value>
					</ControlLinearNode>
					<ControlLinearNode>
						<t>0.38</t>
						<value>0.020173826440913548</value>
					</ControlLinearNode>
					<ControlLinearNode>
						<t>0.38400000000000001</t>
						<value>0.020087875916182725</value>
					</ControlLinearNode>
					<ControlLinearNode>
						<t>0.38800000000000001</t>
						<value>0.020065254194306176</value>
					</ControlLinearNode>
					<ControlLinearNode>
						<t>0.39200000000000002</t>
						<value>0.02006629723600439</value>
					</ControlLinearNode>
					<ControlLinearNode>
						<t>0.39600000000000002</t>
						<value>0.020033298452228801</value>
					</ControlLinearNode>
					<ControlLinearNode>
						<t>0.40000000000000002</t>
						<value>0.020026579529341604</value>
					</ControlLinearNode>
					<ControlLinearNode>
						<t>0.40400000000000003</t>
						<value>0.020017551777819761</value>
					</ControlLinearNode>
					<ControlLinearNode>
						<t>0.40799999999999997</t>
						<value>0.02001369200890115</value>
					</ControlLinearNode>
					<ControlLinearNode>
						<t>0.41199999999999998</t>
						<value>0.020011440741470762</value>
					</ControlLinearNode>
					<ControlLinearNode>
						<t>0.41599999999999998</t>
						<value>0.020010004911906489</value>
					</ControlLinearNode>
					<ControlLinearNode>
						<t>0.41999999999999998</t>
						<value>0.020008994554416799</value>
					</ControlLinearNode>
					<ControlLinearNode>
						<t>0.42399999999999999</t>
						<value>0.020008423739274469</value>
					</ControlLinearNode>
					<ControlLinearNode>
						<t>0.42799999999999999</t>
						<value>0.020008053588685772</value>
					</ControlLinearNode>
					<ControlLinearNode>
						<t>0.432</t>
						<value>0.02000771756564625</value>
					</ControlLinearNode>
					<ControlLinearNode>
						<t>0.436</t>
						<value>0.020007401922621283</value>
					</ControlLinearNode>
					<ControlLinearNode>
						<t>0.44</t>
						<value>0.020007197215419877</value>
					</ControlLinearNode>
					<ControlLinearNode>
						<t>0.44400000000000001</t>
						<value>0.020007020026011839</value>
					</ControlLinearNode>
					<ControlLinearNode>
						<t>0.44800000000000001</t>
						<value>0.020006930464583642</value>
					</ControlLinearNode>
					<ControlLinearNode>
						<t>0.45200000000000001</t>
						<value>0.020006904347696593</value>
					</ControlLinearNode>
					<ControlLinearNode>
						<t>0.45600000000000002</t>
						<value>0.020006942931347308</value>
					</ControlLinearNode>
					<ControlLinearNode>
						<t>0.46000000000000002</t>
						<value>0.020007035559212131</value>
					</ControlLinearNode>
					<ControlLinearNode>
						<t>0.46400000000000002</t>
						<value>0.020007248414190781</value>
					</ControlLinearNode>
					<ControlLinearNode>
						<t>0.46800000000000003</t>
						<value>0.020007585871117398</value>
					</ControlLinearNode>
					<ControlLinearNode>
						<t>0.47199999999999998</t>
						<value>0.020007978058371585</value>
					</ControlLinearNode>
					<ControlLinearNode>
						<t>0.47599999999999998</t>
						<value>0.02000845201554249</value>
					</ControlLinearNode>
					<ControlLinearNode>
						<t>0.47999999999999998</t>
						<value>0.020008994004060959</value>
					</ControlLinearNode>
					<ControlLinearNode>
						<t>0.48399999999999999</t>
						<value>0.020009609269298921</value>
					</ControlLinearNode>
					<ControlLinearNode>
						<t>0.48799999999999999</t>
						<value>0.020010285518367005</value>
					</ControlLinearNode>
					<ControlLinearNode>
						<t>0.49199999999999999</t>
						<value>0.020011026859344704</value>
					</ControlLinearNode>
				</x_nodes>
				<min_nodes />
				<max_nodes />
				<kp>100</kp>
				<kv>20</kv>
			</ControlLinear>
			<ControlLinear name="ITCap_r">
				<is_model_control>true</is_model_control>
				<extrapolate>true</extrapolate>
				<default_min>0.02</default_min>
				<default_max>1</default_max>
				<filter_on>false</filter_on>
				<use_steps>false</use_steps>
				<x_nodes>
					<ControlLinearNode>
						<t>0</t>
						<value>0.020504989050315774</value>
					</ControlLinearNode>
					<ControlLinearNode>
						<t>0.0040000000000000001</t>
						<value>0.020514478729068204</value>
					</ControlLinearNode>
					<ControlLinearNode>
						<t>0.0080000000000000002</t>
						<value>0.020505566034576244</value>
					</ControlLinearNode>
					<ControlLinearNode>
						<t>0.012</t>
						<value>0.020507703938098108</value>
					</ControlLinearNode>
					<ControlLinearNode>
						<t>0.016</t>
						<value>0.020554076989815574</value>
					</ControlLinearNode>
					<ControlLinearNode>
						<t>0.02</t>
						<value>0.020625238925254183</value>
					</ControlLinearNode>
					<ControlLinearNode>
						<t>0.024</t>
						<value>0.020620780869192182</value>
					</ControlLinearNode>
					<ControlLinearNode>
						<t>0.028000000000000001</t>
						<value>0.020674922727917898</value>
					</ControlLinearNode>
					<ControlLinearNode>
						<t>0.032000000000000001</t>
						<value>0.020685321864383672</value>
					</ControlLinearNode>
					<ControlLinearNode>
						<t>0.035999999999999997</t>
						<value>0.020703753758093382</value>
					</ControlLinearNode>
					<ControlLinearNode>
						<t>0.040000000000000001</t>
						<value>0.020703090727432479</value>
					</ControlLinearNode>
					<ControlLinearNode>
						<t>0.043999999999999997</t>
						<value>0.020748223901020327</value>
					</ControlLinearNode>
					<ControlLinearNode>
						<t>0.048000000000000001</t>
						<value>0.020816544985454141</value>
					</ControlLinearNode>
					<ControlLinearNode>
						<t>0.051999999999999998</t>
						<value>0.020752596521437256</value>
					</ControlLinearNode>
					<ControlLinearNode>
						<t>0.056000000000000001</t>
						<value>0.020201223550495834</value>
					</ControlLinearNode>
					<ControlLinearNode>
						<t>0.059999999999999998</t>
						<value>0.020203338444445988</value>
					</ControlLinearNode>
					<ControlLinearNode>
						<t>0.064000000000000001</t>
						<value>0.020203126810793087</value>
					</ControlLinearNode>
					<ControlLinearNode>
						<t>0.068000000000000005</t>
						<value>0.020196238511753235</value>
					</ControlLinearNode>
					<ControlLinearNode>
						<t>0.071999999999999995</t>
						<value>0.020193912307643898</value>
					</ControlLinearNode>
					<ControlLinearNode>
						<t>0.075999999999999998</t>
						<value>0.020142424316711621</value>
					</ControlLinearNode>
					<ControlLinearNode>
						<t>0.080000000000000002</t>
						<value>0.020136635871776436</value>
					</ControlLinearNode>
					<ControlLinearNode>
						<t>0.084000000000000005</t>
						<value>0.020120888870884476</value>
					</ControlLinearNode>
					<ControlLinearNode>
						<t>0.087999999999999995</t>
						<value>0.020096161063428333</value>
					</ControlLinearNode>
					<ControlLinearNode>
						<t>0.091999999999999998</t>
						<value>0.020163010155109063</value>
					</ControlLinearNode>
					<ControlLinearNode>
						<t>0.096000000000000002</t>
						<value>0.02007088620254548</value>
					</ControlLinearNode>
					<ControlLinearNode>
						<t>0.10000000000000001</t>
						<value>0.020075803555145801</value>
					</ControlLinearNode>
					<ControlLinearNode>
						<t>0.104</t>
						<value>0.020053564000153224</value>
					</ControlLinearNode>
					<ControlLinearNode>
						<t>0.108</t>
						<value>0.020045486633987683</value>
					</ControlLinearNode>
					<ControlLinearNode>
						<t>0.112</t>
						<value>0.020040679728566338</value>
					</ControlLinearNode>
					<ControlLinearNode>
						<t>0.11600000000000001</t>
						<value>0.020036978320339328</value>
					</ControlLinearNode>
					<ControlLinearNode>
						<t>0.12</t>
						<value>0.020032744825909443</value>
					</ControlLinearNode>
					<ControlLinearNode>
						<t>0.124</t>
						<value>0.020029350456643016</value>
					</ControlLinearNode>
					<ControlLinearNode>
						<t>0.128</t>
						<value>0.020026432425360924</value>
					</ControlLinearNode>
					<ControlLinearNode>
						<t>0.13200000000000001</t>
						<value>0.020024083431856486</value>
					</ControlLinearNode>
					<ControlLinearNode>
						<t>0.13600000000000001</t>
						<value>0.020021674795507313</value>
					</ControlLinearNode>
					<ControlLinearNode>
						<t>0.14000000000000001</t>
						<value>0.020021429748600637</value>
					</ControlLinearNode>
					<ControlLinearNode>
						<t>0.14399999999999999</t>
						<value>0.020017998392418915</value>
					</ControlLinearNode>
					<ControlLinearNode>
						<t>0.14799999999999999</t>
						<value>0.02001438633285019</value>
					</ControlLinearNode>
					<ControlLinearNode>
						<t>0.152</t>
						<value>0.02001194702371413</value>
					</ControlLinearNode>
					<ControlLinearNode>
						<t>0.156</t>
						<value>0.020010264869076744</value>
					</ControlLinearNode>
					<ControlLinearNode>
						<t>0.16</t>
						<value>0.020008847029477944</value>
					</ControlLinearNode>
					<ControlLinearNode>
						<t>0.16400000000000001</t>
						<value>0.02000723836044218</value>
					</ControlLinearNode>
					<ControlLinearNode>
						<t>0.16800000000000001</t>
						<value>0.02000676253277615</value>
					</ControlLinearNode>
					<ControlLinearNode>
						<t>0.17199999999999999</t>
						<value>0.020006725500307854</value>
					</ControlLinearNode>
					<ControlLinearNode>
						<t>0.17599999999999999</t>
						<value>0.020007010844003796</value>
					</ControlLinearNode>
					<ControlLinearNode>
						<t>0.17999999999999999</t>
						<value>0.020007679914755851</value>
					</ControlLinearNode>
					<ControlLinearNode>
						<t>0.184</t>
						<value>0.020008814085506976</value>
					</ControlLinearNode>
					<ControlLinearNode>
						<t>0.188</t>
						<value>0.020010560440712227</value>
					</ControlLinearNode>
					<ControlLinearNode>
						<t>0.192</t>
						<value>0.020013628795696993</value>
					</ControlLinearNode>
					<ControlLinearNode>
						<t>0.19600000000000001</t>
						<value>0.020020350156098144</value>
					</ControlLinearNode>
					<ControlLinearNode>
						<t>0.20000000000000001</t>
						<value>0.020033755978628491</value>
					</ControlLinearNode>
					<ControlLinearNode>
						<t>0.20399999999999999</t>
						<value>0.020037402793183119</value>
					</ControlLinearNode>
					<ControlLinearNode>
						<t>0.20799999999999999</t>
						<value>0.020074997657124311</value>
					</ControlLinearNode>
					<ControlLinearNode>
						<t>0.21199999999999999</t>
						<value>0.021994932584842069</value>
					</ControlLinearNode>
					<ControlLinearNode>
						<t>0.216</t>
						<value>0.029009256800745009</value>
					</ControlLinearNode>
					<ControlLinearNode>
						<t>0.22</t>
						<value>0.044633994311921367</value>
					</ControlLinearNode>
					<ControlLinearNode>
						<t>0.224</t>
						<value>0.062201275531094183</value>
					</ControlLinearNode>
					<ControlLinearNode>
						<t>0.22800000000000001</t>
						<value>0.08033040303848317</value>
					</ControlLinearNode>
					<ControlLinearNode>
						<t>0.23200000000000001</t>
						<value>0.099296943682680411</value>
					</ControlLinearNode>
					<ControlLinearNode>
						<t>0.23599999999999999</t>
						<value>0.1195489182812849</value>
					</ControlLinearNode>
					<ControlLinearNode>
						<t>0.23999999999999999</t>
						<value>0.13885770884384568</value>
					</ControlLinearNode>
					<ControlLinearNode>
						<t>0.24399999999999999</t>
						<value>0.15663316796511453</value>
					</ControlLinearNode>
					<ControlLinearNode>
						<t>0.248</t>
						<value>0.17520196221729326</value>
					</ControlLinearNode>
					<ControlLinearNode>
						<t>0.252</t>
						<value>0.19443519998311048</value>
					</ControlLinearNode>
					<ControlLinearNode>
						<t>0.25600000000000001</t>
						<value>0.2144381024154344</value>
					</ControlLinearNode>
					<ControlLinearNode>
						<t>0.26000000000000001</t>
						<value>0.23613265377346976</value>
					</ControlLinearNode>
					<ControlLinearNode>
						<t>0.26400000000000001</t>
						<value>0.25921622110622888</value>
					</ControlLinearNode>
					<ControlLinearNode>
						<t>0.26800000000000002</t>
						<value>0.283962964835694</value>
					</ControlLinearNode>
					<ControlLinearNode>
						<t>0.27200000000000002</t>
						<value>0.31018902088582395</value>
					</ControlLinearNode>
					<ControlLinearNode>
						<t>0.27600000000000002</t>
						<value>0.33470801639148989</value>
					</ControlLinearNode>
					<ControlLinearNode>
						<t>0.28000000000000003</t>
						<value>0.35620879156407365</value>
					</ControlLinearNode>
					<ControlLinearNode>
						<t>0.28399999999999997</t>
						<value>0.38647643863569875</value>
					</ControlLinearNode>
					<ControlLinearNode>
						<t>0.28799999999999998</t>
						<value>0.41729010842135944</value>
					</ControlLinearNode>
					<ControlLinearNode>
						<t>0.29199999999999998</t>
						<value>0.43315631658476372</value>
					</ControlLinearNode>
					<ControlLinearNode>
						<t>0.29599999999999999</t>
						<value>0.42089865368303753</value>
					</ControlLinearNode>
					<ControlLinearNode>
						<t>0.29999999999999999</t>
						<value>0.40352978506106973</value>
					</ControlLinearNode>
					<ControlLinearNode>
						<t>0.30399999999999999</t>
						<value>0.36072606437979254</value>
					</ControlLinearNode>
					<ControlLinearNode>
						<t>0.308</t>
						<value>0.28753028011245341</value>
					</ControlLinearNode>
					<ControlLinearNode>
						<t>0.312</t>
						<value>0.22834464417838107</value>
					</ControlLinearNode>
					<ControlLinearNode>
						<t>0.316</t>
						<value>0.1666873680947118</value>
					</ControlLinearNode>
					<ControlLinearNode>
						<t>0.32000000000000001</t>
						<value>0.094264054917661766</value>
					</ControlLinearNode>
					<ControlLinearNode>
						<t>0.32400000000000001</t>
						<value>0.03317874408153168</value>
					</ControlLinearNode>
					<ControlLinearNode>
						<t>0.32800000000000001</t>
						<value>0.020078760084542475</value>
					</ControlLinearNode>
					<ControlLinearNode>
						<t>0.33200000000000002</t>
						<value>0.02003343770932136</value>
					</ControlLinearNode>
					<ControlLinearNode>
						<t>0.33600000000000002</t>
						<value>0.020024109651413106</value>
					</ControlLinearNode>
					<ControlLinearNode>
						<t>0.34000000000000002</t>
						<value>0.020020378894612299</value>
					</ControlLinearNode>
					<ControlLinearNode>
						<t>0.34399999999999997</t>
						<value>0.020018170700531558</value>
					</ControlLinearNode>
					<ControlLinearNode>
						<t>0.34799999999999998</t>
						<value>0.020016685539905387</value>
					</ControlLinearNode>
					<ControlLinearNode>
						<t>0.35199999999999998</t>
						<value>0.020015325420239868</value>
					</ControlLinearNode>
					<ControlLinearNode>
						<t>0.35599999999999998</t>
						<value>0.020014305315242353</value>
					</ControlLinearNode>
					<ControlLinearNode>
						<t>0.35999999999999999</t>
						<value>0.020013984696317499</value>
					</ControlLinearNode>
					<ControlLinearNode>
						<t>0.36399999999999999</t>
						<value>0.020013280278685548</value>
					</ControlLinearNode>
					<ControlLinearNode>
						<t>0.36799999999999999</t>
						<value>0.020012667337330911</value>
					</ControlLinearNode>
					<ControlLinearNode>
						<t>0.372</t>
						<value>0.020011888318049842</value>
					</ControlLinearNode>
					<ControlLinearNode>
						<t>0.376</t>
						<value>0.020011244904592104</value>
					</ControlLinearNode>
					<ControlLinearNode>
						<t>0.38</t>
						<value>0.020010867465382304</value>
					</ControlLinearNode>
					<ControlLinearNode>
						<t>0.38400000000000001</t>
						<value>0.020010789830575394</value>
					</ControlLinearNode>
					<ControlLinearNode>
						<t>0.38800000000000001</t>
						<value>0.020010687929992992</value>
					</ControlLinearNode>
					<ControlLinearNode>
						<t>0.39200000000000002</t>
						<value>0.020010531926758921</value>
					</ControlLinearNode>
					<ControlLinearNode>
						<t>0.39600000000000002</t>
						<value>0.020009652619747641</value>
					</ControlLinearNode>
					<ControlLinearNode>
						<t>0.40000000000000002</t>
						<value>0.020008990758778669</value>
					</ControlLinearNode>
					<ControlLinearNode>
						<t>0.40400000000000003</t>
						<value>0.020007708558895998</value>
					</ControlLinearNode>
					<ControlLinearNode>
						<t>0.40799999999999997</t>
						<value>0.020006799862580162</value>
					</ControlLinearNode>
					<ControlLinearNode>
						<t>0.41199999999999998</t>
						<value>0.020006159340834287</value>
					</ControlLinearNode>
					<ControlLinearNode>
						<t>0.41599999999999998</t>
						<value>0.020005709120055604</value>
					</ControlLinearNode>
					<ControlLinearNode>
						<t>0.41999999999999998</t>
						<value>0.020005370033309627</value>
					</ControlLinearNode>
					<ControlLinearNode>
						<t>0.42399999999999999</t>
						<value>0.02000520431603571</value>
					</ControlLinearNode>
					<ControlLinearNode>
						<t>0.42799999999999999</t>
						<value>0.020005115802148345</value>
					</ControlLinearNode>
					<ControlLinearNode>
						<t>0.432</t>
						<value>0.020005021110465249</value>
					</ControlLinearNode>
					<ControlLinearNode>
						<t>0.436</t>
						<value>0.02000491487857842</value>
					</ControlLinearNode>
					<ControlLinearNode>
						<t>0.44</t>
						<value>0.020004861221507967</value>
					</ControlLinearNode>
					<ControlLinearNode>
						<t>0.44400000000000001</t>
						<value>0.020004809135912564</value>
					</ControlLinearNode>
					<ControlLinearNode>
						<t>0.44800000000000001</t>
						<value>0.020004801990043335</value>
					</ControlLinearNode>
					<ControlLinearNode>
						<t>0.45200000000000001</t>
						<value>0.020004825848731519</value>
					</ControlLinearNode>
					<ControlLinearNode>
						<t>0.45600000000000002</t>
						<value>0.020004884690831743</value>
					</ControlLinearNode>
					<ControlLinearNode>
						<t>0.46000000000000002</t>
						<value>0.020004973434001302</value>
					</ControlLinearNode>
					<ControlLinearNode>
						<t>0.46400000000000002</t>
						<value>0.020005138159347315</value>
					</ControlLinearNode>
					<ControlLinearNode>
						<t>0.46800000000000003</t>
						<value>0.020005382961355147</value>
					</ControlLinearNode>
					<ControlLinearNode>
						<t>0.47199999999999998</t>
						<value>0.020005659540214462</value>
					</ControlLinearNode>
					<ControlLinearNode>
						<t>0.47599999999999998</t>
						<value>0.020005986105219947</value>
					</ControlLinearNode>
					<ControlLinearNode>
						<t>0.47999999999999998</t>
						<value>0.020006354054234645</value>
					</ControlLinearNode>
					<ControlLinearNode>
						<t>0.48399999999999999</t>
						<value>0.020006766527071992</value>
					</ControlLinearNode>
					<ControlLinearNode>
						<t>0.48799999999999999</t>
						<value>0.020007215649214812</value>
					</ControlLinearNode>
					<ControlLinearNode>
						<t>0.49199999999999999</t>
						<value>0.020007702834544575</value>
					</ControlLinearNode>
				</x_nodes>
				<min_nodes />
				<max_nodes />
				<kp>100</kp>
				<kv>20</kv>
			</ControlLinear>
			<ControlLinear name="ISF_r">
				<is_model_control>true</is_model_control>
				<extrapolate>true</extrapolate>
				<default_min>0.02</default_min>
				<default_max>1</default_max>
				<filter_on>false</filter_on>
				<use_steps>false</use_steps>
				<x_nodes>
					<ControlLinearNode>
						<t>0</t>
						<value>0.020230387754192423</value>
					</ControlLinearNode>
					<ControlLinearNode>
						<t>0.0040000000000000001</t>
						<value>0.020234655657892463</value>
					</ControlLinearNode>
					<ControlLinearNode>
						<t>0.0080000000000000002</t>
						<value>0.020232534026583256</value>
					</ControlLinearNode>
					<ControlLinearNode>
						<t>0.012</t>
						<value>0.020233960450470871</value>
					</ControlLinearNode>
					<ControlLinearNode>
						<t>0.016</t>
						<value>0.020249963613083996</value>
					</ControlLinearNode>
					<ControlLinearNode>
						<t>0.02</t>
						<value>0.020263184142223261</value>
					</ControlLinearNode>
					<ControlLinearNode>
						<t>0.024</t>
						<value>0.020272362307081498</value>
					</ControlLinearNode>
					<ControlLinearNode>
						<t>0.028000000000000001</t>
						<value>0.020312035567126831</value>
					</ControlLinearNode>
					<ControlLinearNode>
						<t>0.032000000000000001</t>
						<value>0.020340906221645864</value>
					</ControlLinearNode>
					<ControlLinearNode>
						<t>0.035999999999999997</t>
						<value>0.020384194558944052</value>
					</ControlLinearNode>
					<ControlLinearNode>
						<t>0.040000000000000001</t>
						<value>0.020423791781117667</value>
					</ControlLinearNode>
					<ControlLinearNode>
						<t>0.043999999999999997</t>
						<value>0.020489292665080858</value>
					</ControlLinearNode>
					<ControlLinearNode>
						<t>0.048000000000000001</t>
						<value>0.020628621345414849</value>
					</ControlLinearNode>
					<ControlLinearNode>
						<t>0.051999999999999998</t>
						<value>0.020659825811098237</value>
					</ControlLinearNode>
					<ControlLinearNode>
						<t>0.056000000000000001</t>
						<value>0.020205832106384571</value>
					</ControlLinearNode>
					<ControlLinearNode>
						<t>0.059999999999999998</t>
						<value>0.020233389752066219</value>
					</ControlLinearNode>
					<ControlLinearNode>
						<t>0.064000000000000001</t>
						<value>0.020266068971829122</value>
					</ControlLinearNode>
					<ControlLinearNode>
						<t>0.068000000000000005</t>
						<value>0.020299452738948807</value>
					</ControlLinearNode>
					<ControlLinearNode>
						<t>0.071999999999999995</t>
						<value>0.020377236652791939</value>
					</ControlLinearNode>
					<ControlLinearNode>
						<t>0.075999999999999998</t>
						<value>0.020287602190186649</value>
					</ControlLinearNode>
					<ControlLinearNode>
						<t>0.080000000000000002</t>
						<value>0.020314754338442209</value>
					</ControlLinearNode>
					<ControlLinearNode>
						<t>0.084000000000000005</t>
						<value>0.02031094530043203</value>
					</ControlLinearNode>
					<ControlLinearNode>
						<t>0.087999999999999995</t>
						<value>0.020344437386987865</value>
					</ControlLinearNode>
					<ControlLinearNode>
						<t>0.091999999999999998</t>
						<value>0.021820069506499791</value>
					</ControlLinearNode>
					<ControlLinearNode>
						<t>0.096000000000000002</t>
						<value>0.020528921006563079</value>
					</ControlLinearNode>
					<ControlLinearNode>
						<t>0.10000000000000001</t>
						<value>0.022664534480199082</value>
					</ControlLinearNode>
					<ControlLinearNode>
						<t>0.104</t>
						<value>0.023408422729899601</value>
					</ControlLinearNode>
					<ControlLinearNode>
						<t>0.108</t>
						<value>0.022020083415670251</value>
					</ControlLinearNode>
					<ControlLinearNode>
						<t>0.112</t>
						<value>0.024640686080857968</value>
					</ControlLinearNode>
					<ControlLinearNode>
						<t>0.11600000000000001</t>
						<value>0.027183965599750243</value>
					</ControlLinearNode>
					<ControlLinearNode>
						<t>0.12</t>
						<value>0.028736665211015647</value>
					</ControlLinearNode>
					<ControlLinearNode>
						<t>0.124</t>
						<value>0.032255969917250389</value>
					</ControlLinearNode>
					<ControlLinearNode>
						<t>0.128</t>
						<value>0.037586653486975007</value>
					</ControlLinearNode>
					<ControlLinearNode>
						<t>0.13200000000000001</t>
						<value>0.041783788362327247</value>
					</ControlLinearNode>
					<ControlLinearNode>
						<t>0.13600000000000001</t>
						<value>0.049769200928567091</value>
					</ControlLinearNode>
					<ControlLinearNode>
						<t>0.14000000000000001</t>
						<value>0.058210157850029254</value>
					</ControlLinearNode>
					<ControlLinearNode>
						<t>0.14399999999999999</t>
						<value>0.06372654928732352</value>
					</ControlLinearNode>
					<ControlLinearNode>
						<t>0.14799999999999999</t>
						<value>0.066467890590906811</value>
					</ControlLinearNode>
					<ControlLinearNode>
						<t>0.152</t>
						<value>0.065947344875316893</value>
					</ControlLinearNode>
					<ControlLinearNode>
						<t>0.156</t>
						<value>0.062472007691118762</value>
					</ControlLinearNode>
					<ControlLinearNode>
						<t>0.16</t>
						<value>0.056667174520545489</value>
					</ControlLinearNode>
					<ControlLinearNode>
						<t>0.16400000000000001</t>
						<value>0.053939374634540974</value>
					</ControlLinearNode>
					<ControlLinearNode>
						<t>0.16800000000000001</t>
						<value>0.053965560636177148</value>
					</ControlLinearNode>
					<ControlLinearNode>
						<t>0.17199999999999999</t>
						<value>0.053242427836498601</value>
					</ControlLinearNode>
					<ControlLinearNode>
						<t>0.17599999999999999</t>
						<value>0.05280123968359892</value>
					</ControlLinearNode>
					<ControlLinearNode>
						<t>0.17999999999999999</t>
						<value>0.052693224158628163</value>
					</ControlLinearNode>
					<ControlLinearNode>
						<t>0.184</t>
						<value>0.05184802737166562</value>
					</ControlLinearNode>
					<ControlLinearNode>
						<t>0.188</t>
						<value>0.05080563595343663</value>
					</ControlLinearNode>
					<ControlLinearNode>
						<t>0.192</t>
						<value>0.048704748284901039</value>
					</ControlLinearNode>
					<ControlLinearNode>
						<t>0.19600000000000001</t>
						<value>0.045310070291253834</value>
					</ControlLinearNode>
					<ControlLinearNode>
						<t>0.20000000000000001</t>
						<value>0.043631456232558777</value>
					</ControlLinearNode>
					<ControlLinearNode>
						<t>0.20399999999999999</t>
						<value>0.040731118506318303</value>
					</ControlLinearNode>
					<ControlLinearNode>
						<t>0.20799999999999999</t>
						<value>0.038380499858435703</value>
					</ControlLinearNode>
					<ControlLinearNode>
						<t>0.21199999999999999</t>
						<value>0.034448692819206587</value>
					</ControlLinearNode>
					<ControlLinearNode>
						<t>0.216</t>
						<value>0.030953470925192156</value>
					</ControlLinearNode>
					<ControlLinearNode>
						<t>0.22</t>
						<value>0.031097471750812018</value>
					</ControlLinearNode>
					<ControlLinearNode>
						<t>0.224</t>
						<value>0.030284417708274884</value>
					</ControlLinearNode>
					<ControlLinearNode>
						<t>0.22800000000000001</t>
						<value>0.028606649128554894</value>
					</ControlLinearNode>
					<ControlLinearNode>
						<t>0.23200000000000001</t>
						<value>0.025983166897866769</value>
					</ControlLinearNode>
					<ControlLinearNode>
						<t>0.23599999999999999</t>
						<value>0.024694907054220155</value>
					</ControlLinearNode>
					<ControlLinearNode>
						<t>0.23999999999999999</t>
						<value>0.026916348547897616</value>
					</ControlLinearNode>
					<ControlLinearNode>
						<t>0.24399999999999999</t>
						<value>0.02352420680257216</value>
					</ControlLinearNode>
					<ControlLinearNode>
						<t>0.248</t>
						<value>0.023885109794990741</value>
					</ControlLinearNode>
					<ControlLinearNode>
						<t>0.252</t>
						<value>0.020957916511149786</value>
					</ControlLinearNode>
					<ControlLinearNode>
						<t>0.25600000000000001</t>
						<value>0.023984914785697836</value>
					</ControlLinearNode>
					<ControlLinearNode>
						<t>0.26000000000000001</t>
						<value>0.021510197796002477</value>
					</ControlLinearNode>
					<ControlLinearNode>
						<t>0.26400000000000001</t>
						<value>0.023160196489400563</value>
					</ControlLinearNode>
					<ControlLinearNode>
						<t>0.26800000000000002</t>
						<value>0.021955289959265753</value>
					</ControlLinearNode>
					<ControlLinearNode>
						<t>0.27200000000000002</t>
						<value>0.020802443761721218</value>
					</ControlLinearNode>
					<ControlLinearNode>
						<t>0.27600000000000002</t>
						<value>0.020275619845825609</value>
					</ControlLinearNode>
					<ControlLinearNode>
						<t>0.28000000000000003</t>
						<value>0.020139516487278603</value>
					</ControlLinearNode>
					<ControlLinearNode>
						<t>0.28399999999999997</t>
						<value>0.02009119324290139</value>
					</ControlLinearNode>
					<ControlLinearNode>
						<t>0.28799999999999998</t>
						<value>0.02006971995012076</value>
					</ControlLinearNode>
					<ControlLinearNode>
						<t>0.29199999999999998</t>
						<value>0.020058469092629774</value>
					</ControlLinearNode>
					<ControlLinearNode>
						<t>0.29599999999999999</t>
						<value>0.020056043074677957</value>
					</ControlLinearNode>
					<ControlLinearNode>
						<t>0.29999999999999999</t>
						<value>0.020056513866765033</value>
					</ControlLinearNode>
					<ControlLinearNode>
						<t>0.30399999999999999</t>
						<value>0.020060551784763101</value>
					</ControlLinearNode>
					<ControlLinearNode>
						<t>0.308</t>
						<value>0.020055223635844596</value>
					</ControlLinearNode>
					<ControlLinearNode>
						<t>0.312</t>
						<value>0.020052370326621084</value>
					</ControlLinearNode>
					<ControlLinearNode>
						<t>0.316</t>
						<value>0.020049786361382948</value>
					</ControlLinearNode>
					<ControlLinearNode>
						<t>0.32000000000000001</t>
						<value>0.020046908449250972</value>
					</ControlLinearNode>
					<ControlLinearNode>
						<t>0.32400000000000001</t>
						<value>0.020045603976923468</value>
					</ControlLinearNode>
					<ControlLinearNode>
						<t>0.32800000000000001</t>
						<value>0.020045949081211999</value>
					</ControlLinearNode>
					<ControlLinearNode>
						<t>0.33200000000000002</t>
						<value>0.020047400280280042</value>
					</ControlLinearNode>
					<ControlLinearNode>
						<t>0.33600000000000002</t>
						<value>0.020049416589229038</value>
					</ControlLinearNode>
					<ControlLinearNode>
						<t>0.34000000000000002</t>
						<value>0.020052685112387142</value>
					</ControlLinearNode>
					<ControlLinearNode>
						<t>0.34399999999999997</t>
						<value>0.020053553713193225</value>
					</ControlLinearNode>
					<ControlLinearNode>
						<t>0.34799999999999998</t>
						<value>0.020055599221021819</value>
					</ControlLinearNode>
					<ControlLinearNode>
						<t>0.35199999999999998</t>
						<value>0.020056951554583816</value>
					</ControlLinearNode>
					<ControlLinearNode>
						<t>0.35599999999999998</t>
						<value>0.020058444419291846</value>
					</ControlLinearNode>
					<ControlLinearNode>
						<t>0.35999999999999999</t>
						<value>0.020062951295200429</value>
					</ControlLinearNode>
					<ControlLinearNode>
						<t>0.36399999999999999</t>
						<value>0.02006565980418339</value>
					</ControlLinearNode>
					<ControlLinearNode>
						<t>0.36799999999999999</t>
						<value>0.020070439979678521</value>
					</ControlLinearNode>
					<ControlLinearNode>
						<t>0.372</t>
						<value>0.020064044880402795</value>
					</ControlLinearNode>
					<ControlLinearNode>
						<t>0.376</t>
						<value>0.02006311174540883</value>
					</ControlLinearNode>
					<ControlLinearNode>
						<t>0.38</t>
						<value>0.020063750003632239</value>
					</ControlLinearNode>
					<ControlLinearNode>
						<t>0.38400000000000001</t>
						<value>0.020067018216085582</value>
					</ControlLinearNode>
					<ControlLinearNode>
						<t>0.38800000000000001</t>
						<value>0.020067730686438696</value>
					</ControlLinearNode>
					<ControlLinearNode>
						<t>0.39200000000000002</t>
						<value>0.020069389578368207</value>
					</ControlLinearNode>
					<ControlLinearNode>
						<t>0.39600000000000002</t>
						<value>0.020072053499137647</value>
					</ControlLinearNode>
					<ControlLinearNode>
						<t>0.40000000000000002</t>
						<value>0.020091654698780825</value>
					</ControlLinearNode>
					<ControlLinearNode>
						<t>0.40400000000000003</t>
						<value>0.020096839612517549</value>
					</ControlLinearNode>
					<ControlLinearNode>
						<t>0.40799999999999997</t>
						<value>0.02007495668626608</value>
					</ControlLinearNode>
					<ControlLinearNode>
						<t>0.41199999999999998</t>
						<value>0.020075348858481938</value>
					</ControlLinearNode>
					<ControlLinearNode>
						<t>0.41599999999999998</t>
						<value>0.020076110217296619</value>
					</ControlLinearNode>
					<ControlLinearNode>
						<t>0.41999999999999998</t>
						<value>0.020078168019869579</value>
					</ControlLinearNode>
					<ControlLinearNode>
						<t>0.42399999999999999</t>
						<value>0.020083394766622367</value>
					</ControlLinearNode>
					<ControlLinearNode>
						<t>0.42799999999999999</t>
						<value>0.020083433345674886</value>
					</ControlLinearNode>
					<ControlLinearNode>
						<t>0.432</t>
						<value>0.020090449359226697</value>
					</ControlLinearNode>
					<ControlLinearNode>
						<t>0.436</t>
						<value>0.02009218735322273</value>
					</ControlLinearNode>
					<ControlLinearNode>
						<t>0.44</t>
						<value>0.020103622116075019</value>
					</ControlLinearNode>
					<ControlLinearNode>
						<t>0.44400000000000001</t>
						<value>0.020148636432452668</value>
					</ControlLinearNode>
					<ControlLinearNode>
						<t>0.44800000000000001</t>
						<value>0.020129302116755093</value>
					</ControlLinearNode>
					<ControlLinearNode>
						<t>0.45200000000000001</t>
						<value>0.020146318303454865</value>
					</ControlLinearNode>
					<ControlLinearNode>
						<t>0.45600000000000002</t>
						<value>0.020100804891860863</value>
					</ControlLinearNode>
					<ControlLinearNode>
						<t>0.46000000000000002</t>
						<value>0.020105171233370127</value>
					</ControlLinearNode>
					<ControlLinearNode>
						<t>0.46400000000000002</t>
						<value>0.020110433242773684</value>
					</ControlLinearNode>
					<ControlLinearNode>
						<t>0.46800000000000003</t>
						<value>0.020116736121915748</value>
					</ControlLinearNode>
					<ControlLinearNode>
						<t>0.47199999999999998</t>
						<value>0.020123342657920925</value>
					</ControlLinearNode>
					<ControlLinearNode>
						<t>0.47599999999999998</t>
						<value>0.020230531208447568</value>
					</ControlLinearNode>
					<ControlLinearNode>
						<t>0.47999999999999998</t>
						<value>0.020137381471055871</value>
					</ControlLinearNode>
					<ControlLinearNode>
						<t>0.48399999999999999</t>
						<value>0.020144665743733924</value>
					</ControlLinearNode>
					<ControlLinearNode>
						<t>0.48799999999999999</t>
						<value>0.020151688209344584</value>
					</ControlLinearNode>
					<ControlLinearNode>
						<t>0.49199999999999999</t>
						<value>0.020158281303544773</value>
					</ControlLinearNode>
				</x_nodes>
				<min_nodes />
				<max_nodes />
				<kp>100</kp>
				<kv>20</kv>
			</ControlLinear>
			<ControlLinear name="IFI_r">
				<is_model_control>true</is_model_control>
				<extrapolate>true</extrapolate>
				<default_min>0.02</default_min>
				<default_max>1</default_max>
				<filter_on>false</filter_on>
				<use_steps>false</use_steps>
				<x_nodes>
					<ControlLinearNode>
						<t>0</t>
						<value>0.020441858532677323</value>
					</ControlLinearNode>
					<ControlLinearNode>
						<t>0.0040000000000000001</t>
						<value>0.020452215064618626</value>
					</ControlLinearNode>
					<ControlLinearNode>
						<t>0.0080000000000000002</t>
						<value>0.020447357002794424</value>
					</ControlLinearNode>
					<ControlLinearNode>
						<t>0.012</t>
						<value>0.020454077972254046</value>
					</ControlLinearNode>
					<ControlLinearNode>
						<t>0.016</t>
						<value>0.020499290630785469</value>
					</ControlLinearNode>
					<ControlLinearNode>
						<t>0.02</t>
						<value>0.020541839156601727</value>
					</ControlLinearNode>
					<ControlLinearNode>
						<t>0.024</t>
						<value>0.020569542463899648</value>
					</ControlLinearNode>
					<ControlLinearNode>
						<t>0.028000000000000001</t>
						<value>0.020660893332661141</value>
					</ControlLinearNode>
					<ControlLinearNode>
						<t>0.032000000000000001</t>
						<value>0.02071904810935853</value>
					</ControlLinearNode>
					<ControlLinearNode>
						<t>0.035999999999999997</t>
						<value>0.020804171707232741</value>
					</ControlLinearNode>
					<ControlLinearNode>
						<t>0.040000000000000001</t>
						<value>0.020878387665719474</value>
					</ControlLinearNode>
					<ControlLinearNode>
						<t>0.043999999999999997</t>
						<value>0.021000084432727738</value>
					</ControlLinearNode>
					<ControlLinearNode>
						<t>0.048000000000000001</t>
						<value>0.021214625978094984</value>
					</ControlLinearNode>
					<ControlLinearNode>
						<t>0.051999999999999998</t>
						<value>0.021246882933421238</value>
					</ControlLinearNode>
					<ControlLinearNode>
						<t>0.056000000000000001</t>
						<value>0.020353836666273915</value>
					</ControlLinearNode>
					<ControlLinearNode>
						<t>0.059999999999999998</t>
						<value>0.020406519392832764</value>
					</ControlLinearNode>
					<ControlLinearNode>
						<t>0.064000000000000001</t>
						<value>0.020454406005605653</value>
					</ControlLinearNode>
					<ControlLinearNode>
						<t>0.068000000000000005</t>
						<value>0.02048603820268027</value>
					</ControlLinearNode>
					<ControlLinearNode>
						<t>0.071999999999999995</t>
						<value>0.020576989094250028</value>
					</ControlLinearNode>
					<ControlLinearNode>
						<t>0.075999999999999998</t>
						<value>0.020399076467664937</value>
					</ControlLinearNode>
					<ControlLinearNode>
						<t>0.080000000000000002</t>
						<value>0.020404125237371208</value>
					</ControlLinearNode>
					<ControlLinearNode>
						<t>0.084000000000000005</t>
						<value>0.020345816603897046</value>
					</ControlLinearNode>
					<ControlLinearNode>
						<t>0.087999999999999995</t>
						<value>0.020299024618564962</value>
					</ControlLinearNode>
					<ControlLinearNode>
						<t>0.091999999999999998</t>
						<value>0.021291326967308365</value>
					</ControlLinearNode>
					<ControlLinearNode>
						<t>0.096000000000000002</t>
						<value>0.020271144134440242</value>
					</ControlLinearNode>
					<ControlLinearNode>
						<t>0.10000000000000001</t>
						<value>0.021050566135412559</value>
					</ControlLinearNode>
					<ControlLinearNode>
						<t>0.104</t>
						<value>0.020854006790878291</value>
					</ControlLinearNode>
					<ControlLinearNode>
						<t>0.108</t>
						<value>0.020219557012618981</value>
					</ControlLinearNode>
					<ControlLinearNode>
						<t>0.112</t>
						<value>0.020290452776753121</value>
					</ControlLinearNode>
					<ControlLinearNode>
						<t>0.11600000000000001</t>
						<value>0.020289536616493613</value>
					</ControlLinearNode>
					<ControlLinearNode>
						<t>0.12</t>
						<value>0.020195487772703948</value>
					</ControlLinearNode>
					<ControlLinearNode>
						<t>0.124</t>
						<value>0.020192482509453342</value>
					</ControlLinearNode>
					<ControlLinearNode>
						<t>0.128</t>
						<value>0.020805285718986925</value>
					</ControlLinearNode>
					<ControlLinearNode>
						<t>0.13200000000000001</t>
						<value>0.020183986176611643</value>
					</ControlLinearNode>
					<ControlLinearNode>
						<t>0.13600000000000001</t>
						<value>0.020177081443207456</value>
					</ControlLinearNode>
					<ControlLinearNode>
						<t>0.14000000000000001</t>
						<value>0.021261198120297146</value>
					</ControlLinearNode>
					<ControlLinearNode>
						<t>0.14399999999999999</t>
						<value>0.021260022469628999</value>
					</ControlLinearNode>
					<ControlLinearNode>
						<t>0.14799999999999999</t>
						<value>0.021412848413465413</value>
					</ControlLinearNode>
					<ControlLinearNode>
						<t>0.152</t>
						<value>0.020896411536242637</value>
					</ControlLinearNode>
					<ControlLinearNode>
						<t>0.156</t>
						<value>0.020214084082721857</value>
					</ControlLinearNode>
					<ControlLinearNode>
						<t>0.16</t>
						<value>0.020705559870780248</value>
					</ControlLinearNode>
					<ControlLinearNode>
						<t>0.16400000000000001</t>
						<value>0.020219641518786934</value>
					</ControlLinearNode>
					<ControlLinearNode>
						<t>0.16800000000000001</t>
						<value>0.021023474884725869</value>
					</ControlLinearNode>
					<ControlLinearNode>
						<t>0.17199999999999999</t>
						<value>0.020394062632090936</value>
					</ControlLinearNode>
					<ControlLinearNode>
						<t>0.17599999999999999</t>
						<value>0.020405054355917239</value>
					</ControlLinearNode>
					<ControlLinearNode>
						<t>0.17999999999999999</t>
						<value>0.020400766390154569</value>
					</ControlLinearNode>
					<ControlLinearNode>
						<t>0.184</t>
						<value>0.020216625019236184</value>
					</ControlLinearNode>
					<ControlLinearNode>
						<t>0.188</t>
						<value>0.020729668514623358</value>
					</ControlLinearNode>
					<ControlLinearNode>
						<t>0.192</t>
						<value>0.020631309714570122</value>
					</ControlLinearNode>
					<ControlLinearNode>
						<t>0.19600000000000001</t>
						<value>0.020169849969783701</value>
					</ControlLinearNode>
					<ControlLinearNode>
						<t>0.20000000000000001</t>
						<value>0.020505868487305384</value>
					</ControlLinearNode>
					<ControlLinearNode>
						<t>0.20399999999999999</t>
						<value>0.020264045072306586</value>
					</ControlLinearNode>
					<ControlLinearNode>
						<t>0.20799999999999999</t>
						<value>0.020160777206425</value>
					</ControlLinearNode>
					<ControlLinearNode>
						<t>0.21199999999999999</t>
						<value>0.020145454122554207</value>
					</ControlLinearNode>
					<ControlLinearNode>
						<t>0.216</t>
						<value>0.020129722290311923</value>
					</ControlLinearNode>
					<ControlLinearNode>
						<t>0.22</t>
						<value>0.020189555276211996</value>
					</ControlLinearNode>
					<ControlLinearNode>
						<t>0.224</t>
						<value>0.020187783808754668</value>
					</ControlLinearNode>
					<ControlLinearNode>
						<t>0.22800000000000001</t>
						<value>0.020133161295749883</value>
					</ControlLinearNode>
					<ControlLinearNode>
						<t>0.23200000000000001</t>
						<value>0.020105713584819138</value>
					</ControlLinearNode>
					<ControlLinearNode>
						<t>0.23599999999999999</t>
						<value>0.020103148429596897</value>
					</ControlLinearNode>
					<ControlLinearNode>
						<t>0.23999999999999999</t>
						<value>0.020179983413737147</value>
					</ControlLinearNode>
					<ControlLinearNode>
						<t>0.24399999999999999</t>
						<value>0.020098349555608696</value>
					</ControlLinearNode>
					<ControlLinearNode>
						<t>0.248</t>
						<value>0.020098161422515141</value>
					</ControlLinearNode>
					<ControlLinearNode>
						<t>0.252</t>
						<value>0.020092782642955519</value>
					</ControlLinearNode>
					<ControlLinearNode>
						<t>0.25600000000000001</t>
						<value>0.020107262583113163</value>
					</ControlLinearNode>
					<ControlLinearNode>
						<t>0.26000000000000001</t>
						<value>0.020089457118665131</value>
					</ControlLinearNode>
					<ControlLinearNode>
						<t>0.26400000000000001</t>
						<value>0.020123635259250448</value>
					</ControlLinearNode>
					<ControlLinearNode>
						<t>0.26800000000000002</t>
						<value>0.020147251355753362</value>
					</ControlLinearNode>
					<ControlLinearNode>
						<t>0.27200000000000002</t>
						<value>0.020158349775270271</value>
					</ControlLinearNode>
					<ControlLinearNode>
						<t>0.27600000000000002</t>
						<value>0.020151263499019467</value>
					</ControlLinearNode>
					<ControlLinearNode>
						<t>0.28000000000000003</t>
						<value>0.020165661077263759</value>
					</ControlLinearNode>
					<ControlLinearNode>
						<t>0.28399999999999997</t>
						<value>0.020196858060010071</value>
					</ControlLinearNode>
					<ControlLinearNode>
						<t>0.28799999999999998</t>
						<value>0.020244652912707595</value>
					</ControlLinearNode>
					<ControlLinearNode>
						<t>0.29199999999999998</t>
						<value>0.02012729517306297</value>
					</ControlLinearNode>
					<ControlLinearNode>
						<t>0.29599999999999999</t>
						<value>0.020189018839400316</value>
					</ControlLinearNode>
					<ControlLinearNode>
						<t>0.29999999999999999</t>
						<value>0.020179592074539263</value>
					</ControlLinearNode>
					<ControlLinearNode>
						<t>0.30399999999999999</t>
						<value>0.02069569771683321</value>
					</ControlLinearNode>
					<ControlLinearNode>
						<t>0.308</t>
						<value>0.020544502870411707</value>
					</ControlLinearNode>
					<ControlLinearNode>
						<t>0.312</t>
						<value>0.020526434240015993</value>
					</ControlLinearNode>
					<ControlLinearNode>
						<t>0.316</t>
						<value>0.020212208172126211</value>
					</ControlLinearNode>
					<ControlLinearNode>
						<t>0.32000000000000001</t>
						<value>0.020803197155464713</value>
					</ControlLinearNode>
					<ControlLinearNode>
						<t>0.32400000000000001</t>
						<value>0.020984312262792043</value>
					</ControlLinearNode>
					<ControlLinearNode>
						<t>0.32800000000000001</t>
						<value>0.021290322257318913</value>
					</ControlLinearNode>
					<ControlLinearNode>
						<t>0.33200000000000002</t>
						<value>0.021392529260095543</value>
					</ControlLinearNode>
					<ControlLinearNode>
						<t>0.33600000000000002</t>
						<value>0.020493937907691568</value>
					</ControlLinearNode>
					<ControlLinearNode>
						<t>0.34000000000000002</t>
						<value>0.022045093176675849</value>
					</ControlLinearNode>
					<ControlLinearNode>
						<t>0.34399999999999997</t>
						<value>0.020470664082473479</value>
					</ControlLinearNode>
					<ControlLinearNode>
						<t>0.34799999999999998</t>
						<value>0.020475388889733381</value>
					</ControlLinearNode>
					<ControlLinearNode>
						<t>0.35199999999999998</t>
						<value>0.020468185197403753</value>
					</ControlLinearNode>
					<ControlLinearNode>
						<t>0.35599999999999998</t>
						<value>0.020276100465581034</value>
					</ControlLinearNode>
					<ControlLinearNode>
						<t>0.35999999999999999</t>
						<value>0.020355643979565612</value>
					</ControlLinearNode>
					<ControlLinearNode>
						<t>0.36399999999999999</t>
						<value>0.021286683223332138</value>
					</ControlLinearNode>
					<ControlLinearNode>
						<t>0.36799999999999999</t>
						<value>0.021641028086441097</value>
					</ControlLinearNode>
					<ControlLinearNode>
						<t>0.372</t>
						<value>0.020550198096421932</value>
					</ControlLinearNode>
					<ControlLinearNode>
						<t>0.376</t>
						<value>0.020534297780808609</value>
					</ControlLinearNode>
					<ControlLinearNode>
						<t>0.38</t>
						<value>0.020534682975730481</value>
					</ControlLinearNode>
					<ControlLinearNode>
						<t>0.38400000000000001</t>
						<value>0.02075386355608164</value>
					</ControlLinearNode>
					<ControlLinearNode>
						<t>0.38800000000000001</t>
						<value>0.020466407875233409</value>
					</ControlLinearNode>
					<ControlLinearNode>
						<t>0.39200000000000002</t>
						<value>0.020739211892665955</value>
					</ControlLinearNode>
					<ControlLinearNode>
						<t>0.39600000000000002</t>
						<value>0.020635262115947767</value>
					</ControlLinearNode>
					<ControlLinearNode>
						<t>0.40000000000000002</t>
						<value>0.021649193377964011</value>
					</ControlLinearNode>
					<ControlLinearNode>
						<t>0.40400000000000003</t>
						<value>0.02189595688592243</value>
					</ControlLinearNode>
					<ControlLinearNode>
						<t>0.40799999999999997</t>
						<value>0.020255512163008124</value>
					</ControlLinearNode>
					<ControlLinearNode>
						<t>0.41199999999999998</t>
						<value>0.020257120008017764</value>
					</ControlLinearNode>
					<ControlLinearNode>
						<t>0.41599999999999998</t>
						<value>0.020261286900454031</value>
					</ControlLinearNode>
					<ControlLinearNode>
						<t>0.41999999999999998</t>
						<value>0.02093010274325504</value>
					</ControlLinearNode>
					<ControlLinearNode>
						<t>0.42399999999999999</t>
						<value>0.021113782422961525</value>
					</ControlLinearNode>
					<ControlLinearNode>
						<t>0.42799999999999999</t>
						<value>0.020833630162647859</value>
					</ControlLinearNode>
					<ControlLinearNode>
						<t>0.432</t>
						<value>0.021121870622034231</value>
					</ControlLinearNode>
					<ControlLinearNode>
						<t>0.436</t>
						<value>0.021066105933524159</value>
					</ControlLinearNode>
					<ControlLinearNode>
						<t>0.44</t>
						<value>0.021292963679384162</value>
					</ControlLinearNode>
					<ControlLinearNode>
						<t>0.44400000000000001</t>
						<value>0.021926824010811419</value>
					</ControlLinearNode>
					<ControlLinearNode>
						<t>0.44800000000000001</t>
						<value>0.021563300779442695</value>
					</ControlLinearNode>
					<ControlLinearNode>
						<t>0.45200000000000001</t>
						<value>0.021654168347810879</value>
					</ControlLinearNode>
					<ControlLinearNode>
						<t>0.45600000000000002</t>
						<value>0.020261200261050012</value>
					</ControlLinearNode>
					<ControlLinearNode>
						<t>0.46000000000000002</t>
						<value>0.020264809260532798</value>
					</ControlLinearNode>
					<ControlLinearNode>
						<t>0.46400000000000002</t>
						<value>0.020253898206330181</value>
					</ControlLinearNode>
					<ControlLinearNode>
						<t>0.46800000000000003</t>
						<value>0.020251771303656046</value>
					</ControlLinearNode>
					<ControlLinearNode>
						<t>0.47199999999999998</t>
						<value>0.020247069614539658</value>
					</ControlLinearNode>
					<ControlLinearNode>
						<t>0.47599999999999998</t>
						<value>0.020845604131534416</value>
					</ControlLinearNode>
					<ControlLinearNode>
						<t>0.47999999999999998</t>
						<value>0.020239902167899195</value>
					</ControlLinearNode>
					<ControlLinearNode>
						<t>0.48399999999999999</t>
						<value>0.020244677604152144</value>
					</ControlLinearNode>
					<ControlLinearNode>
						<t>0.48799999999999999</t>
						<value>0.020237540492538997</value>
					</ControlLinearNode>
					<ControlLinearNode>
						<t>0.49199999999999999</t>
						<value>0.020233109829436862</value>
					</ControlLinearNode>
				</x_nodes>
				<min_nodes />
				<max_nodes />
				<kp>100</kp>
				<kv>20</kv>
			</ControlLinear>
			<ControlLinear name="OMII_r">
				<is_model_control>true</is_model_control>
				<extrapolate>true</extrapolate>
				<default_min>0.02</default_min>
				<default_max>1</default_max>
				<filter_on>false</filter_on>
				<use_steps>false</use_steps>
				<x_nodes>
					<ControlLinearNode>
						<t>0</t>
						<value>0.1478383613620092</value>
					</ControlLinearNode>
					<ControlLinearNode>
						<t>0.0040000000000000001</t>
						<value>0.14819900612071255</value>
					</ControlLinearNode>
					<ControlLinearNode>
						<t>0.0080000000000000002</t>
						<value>0.14854723329132277</value>
					</ControlLinearNode>
					<ControlLinearNode>
						<t>0.012</t>
						<value>0.14888667834178063</value>
					</ControlLinearNode>
					<ControlLinearNode>
						<t>0.016</t>
						<value>0.14927248768230988</value>
					</ControlLinearNode>
					<ControlLinearNode>
						<t>0.02</t>
						<value>0.14944182896774899</value>
					</ControlLinearNode>
					<ControlLinearNode>
						<t>0.024</t>
						<value>0.15032316276785035</value>
					</ControlLinearNode>
					<ControlLinearNode>
						<t>0.028000000000000001</t>
						<value>0.15169307405947255</value>
					</ControlLinearNode>
					<ControlLinearNode>
						<t>0.032000000000000001</t>
						<value>0.15361259749479611</value>
					</ControlLinearNode>
					<ControlLinearNode>
						<t>0.035999999999999997</t>
						<value>0.15583088501103123</value>
					</ControlLinearNode>
					<ControlLinearNode>
						<t>0.040000000000000001</t>
						<value>0.15825929535641206</value>
					</ControlLinearNode>
					<ControlLinearNode>
						<t>0.043999999999999997</t>
						<value>0.16079999122980487</value>
					</ControlLinearNode>
					<ControlLinearNode>
						<t>0.048000000000000001</t>
						<value>0.16467598657085813</value>
					</ControlLinearNode>
					<ControlLinearNode>
						<t>0.051999999999999998</t>
						<value>0.16808524727729693</value>
					</ControlLinearNode>
					<ControlLinearNode>
						<t>0.056000000000000001</t>
						<value>0.17191018745618289</value>
					</ControlLinearNode>
					<ControlLinearNode>
						<t>0.059999999999999998</t>
						<value>0.1763605857127781</value>
					</ControlLinearNode>
					<ControlLinearNode>
						<t>0.064000000000000001</t>
						<value>0.18134935955651243</value>
					</ControlLinearNode>
					<ControlLinearNode>
						<t>0.068000000000000005</t>
						<value>0.18698581194000558</value>
					</ControlLinearNode>
					<ControlLinearNode>
						<t>0.071999999999999995</t>
						<value>0.19287825291496413</value>
					</ControlLinearNode>
					<ControlLinearNode>
						<t>0.075999999999999998</t>
						<value>0.19936691010940991</value>
					</ControlLinearNode>
					<ControlLinearNode>
						<t>0.080000000000000002</t>
						<value>0.20602638102536022</value>
					</ControlLinearNode>
					<ControlLinearNode>
						<t>0.084000000000000005</t>
						<value>0.21547206389411211</value>
					</ControlLinearNode>
					<ControlLinearNode>
						<t>0.087999999999999995</t>
						<value>0.23059086099298795</value>
					</ControlLinearNode>
					<ControlLinearNode>
						<t>0.091999999999999998</t>
						<value>0.24687375548840687</value>
					</ControlLinearNode>
					<ControlLinearNode>
						<t>0.096000000000000002</t>
						<value>0.26406421086921777</value>
					</ControlLinearNode>
					<ControlLinearNode>
						<t>0.10000000000000001</t>
						<value>0.28281353169534329</value>
					</ControlLinearNode>
					<ControlLinearNode>
						<t>0.104</t>
						<value>0.30323668532047199</value>
					</ControlLinearNode>
					<ControlLinearNode>
						<t>0.108</t>
						<value>0.322618491430196</value>
					</ControlLinearNode>
					<ControlLinearNode>
						<t>0.112</t>
						<value>0.34368768386220661</value>
					</ControlLinearNode>
					<ControlLinearNode>
						<t>0.11600000000000001</t>
						<value>0.36437019401109</value>
					</ControlLinearNode>
					<ControlLinearNode>
						<t>0.12</t>
						<value>0.3864525222246587</value>
					</ControlLinearNode>
					<ControlLinearNode>
						<t>0.124</t>
						<value>0.40809437972938539</value>
					</ControlLinearNode>
					<ControlLinearNode>
						<t>0.128</t>
						<value>0.43106449534779706</value>
					</ControlLinearNode>
					<ControlLinearNode>
						<t>0.13200000000000001</t>
						<value>0.44883260780908479</value>
					</ControlLinearNode>
					<ControlLinearNode>
						<t>0.13600000000000001</t>
						<value>0.46834975541823337</value>
					</ControlLinearNode>
					<ControlLinearNode>
						<t>0.14000000000000001</t>
						<value>0.49127693530548761</value>
					</ControlLinearNode>
					<ControlLinearNode>
						<t>0.14399999999999999</t>
						<value>0.54400214137464609</value>
					</ControlLinearNode>
					<ControlLinearNode>
						<t>0.14799999999999999</t>
						<value>0.62923165695121874</value>
					</ControlLinearNode>
					<ControlLinearNode>
						<t>0.152</t>
						<value>0.72943257872186495</value>
					</ControlLinearNode>
					<ControlLinearNode>
						<t>0.156</t>
						<value>0.84868851892311559</value>
					</ControlLinearNode>
					<ControlLinearNode>
						<t>0.16</t>
						<value>0.99272407376712701</value>
					</ControlLinearNode>
					<ControlLinearNode>
						<t>0.16400000000000001</t>
						<value>0.99997673437295709</value>
					</ControlLinearNode>
					<ControlLinearNode>
						<t>0.16800000000000001</t>
						<value>0.99998475441719425</value>
					</ControlLinearNode>
					<ControlLinearNode>
						<t>0.17199999999999999</t>
						<value>0.99998703958278523</value>
					</ControlLinearNode>
					<ControlLinearNode>
						<t>0.17599999999999999</t>
						<value>0.99998733759438796</value>
					</ControlLinearNode>
					<ControlLinearNode>
						<t>0.17999999999999999</t>
						<value>0.999986295473547</value>
					</ControlLinearNode>
					<ControlLinearNode>
						<t>0.184</t>
						<value>0.99998353693603781</value>
					</ControlLinearNode>
					<ControlLinearNode>
						<t>0.188</t>
						<value>0.99997798974180818</value>
					</ControlLinearNode>
					<ControlLinearNode>
						<t>0.192</t>
						<value>0.99996286114017785</value>
					</ControlLinearNode>
					<ControlLinearNode>
						<t>0.19600000000000001</t>
						<value>0.99983096945427063</value>
					</ControlLinearNode>
					<ControlLinearNode>
						<t>0.20000000000000001</t>
						<value>0.96937820373330208</value>
					</ControlLinearNode>
					<ControlLinearNode>
						<t>0.20399999999999999</t>
						<value>0.93689032115133908</value>
					</ControlLinearNode>
					<ControlLinearNode>
						<t>0.20799999999999999</t>
						<value>0.89495094365451755</value>
					</ControlLinearNode>
					<ControlLinearNode>
						<t>0.21199999999999999</t>
						<value>0.89507643024482209</value>
					</ControlLinearNode>
					<ControlLinearNode>
						<t>0.216</t>
						<value>0.92469264526658401</value>
					</ControlLinearNode>
					<ControlLinearNode>
						<t>0.22</t>
						<value>0.92678196183713946</value>
					</ControlLinearNode>
					<ControlLinearNode>
						<t>0.224</t>
						<value>0.92382097419439613</value>
					</ControlLinearNode>
					<ControlLinearNode>
						<t>0.22800000000000001</t>
						<value>0.91430865038158715</value>
					</ControlLinearNode>
					<ControlLinearNode>
						<t>0.23200000000000001</t>
						<value>0.89898706263381367</value>
					</ControlLinearNode>
					<ControlLinearNode>
						<t>0.23599999999999999</t>
						<value>0.8758184091966672</value>
					</ControlLinearNode>
					<ControlLinearNode>
						<t>0.23999999999999999</t>
						<value>0.8528527184706709</value>
					</ControlLinearNode>
					<ControlLinearNode>
						<t>0.24399999999999999</t>
						<value>0.84933803586350043</value>
					</ControlLinearNode>
					<ControlLinearNode>
						<t>0.248</t>
						<value>0.84542861947467185</value>
					</ControlLinearNode>
					<ControlLinearNode>
						<t>0.252</t>
						<value>0.83864602026810486</value>
					</ControlLinearNode>
					<ControlLinearNode>
						<t>0.25600000000000001</t>
						<value>0.83285926667705268</value>
					</ControlLinearNode>
					<ControlLinearNode>
						<t>0.26000000000000001</t>
						<value>0.81850963315735414</value>
					</ControlLinearNode>
					<ControlLinearNode>
						<t>0.26400000000000001</t>
						<value>0.79803159151032754</value>
					</ControlLinearNode>
					<ControlLinearNode>
						<t>0.26800000000000002</t>
						<value>0.78636125226342801</value>
					</ControlLinearNode>
					<ControlLinearNode>
						<t>0.27200000000000002</t>
						<value>0.76815367838947679</value>
					</ControlLinearNode>
					<ControlLinearNode>
						<t>0.27600000000000002</t>
						<value>0.73595870324906032</value>
					</ControlLinearNode>
					<ControlLinearNode>
						<t>0.28000000000000003</t>
						<value>0.68557924527315939</value>
					</ControlLinearNode>
					<ControlLinearNode>
						<t>0.28399999999999997</t>
						<value>0.61808310352551177</value>
					</ControlLinearNode>
					<ControlLinearNode>
						<t>0.28799999999999998</t>
						<value>0.53399058738665695</value>
					</ControlLinearNode>
					<ControlLinearNode>
						<t>0.29199999999999998</t>
						<value>0.44469530252639855</value>
					</ControlLinearNode>
					<ControlLinearNode>
						<t>0.29599999999999999</t>
						<value>0.34803991431749276</value>
					</ControlLinearNode>
					<ControlLinearNode>
						<t>0.29999999999999999</t>
						<value>0.21608833688438761</value>
					</ControlLinearNode>
					<ControlLinearNode>
						<t>0.30399999999999999</t>
						<value>0.1402678020776317</value>
					</ControlLinearNode>
					<ControlLinearNode>
						<t>0.308</t>
						<value>0.12028703080939229</value>
					</ControlLinearNode>
					<ControlLinearNode>
						<t>0.312</t>
						<value>0.11761335593857332</value>
					</ControlLinearNode>
					<ControlLinearNode>
						<t>0.316</t>
						<value>0.1124559022880663</value>
					</ControlLinearNode>
					<ControlLinearNode>
						<t>0.32000000000000001</t>
						<value>0.10168469366945723</value>
					</ControlLinearNode>
					<ControlLinearNode>
						<t>0.32400000000000001</t>
						<value>0.096106604751528824</value>
					</ControlLinearNode>
					<ControlLinearNode>
						<t>0.32800000000000001</t>
						<value>0.099037375509887074</value>
					</ControlLinearNode>
					<ControlLinearNode>
						<t>0.33200000000000002</t>
						<value>0.10491738208912307</value>
					</ControlLinearNode>
					<ControlLinearNode>
						<t>0.33600000000000002</t>
						<value>0.1103151550114428</value>
					</ControlLinearNode>
					<ControlLinearNode>
						<t>0.34000000000000002</t>
						<value>0.11668981061130602</value>
					</ControlLinearNode>
					<ControlLinearNode>
						<t>0.34399999999999997</t>
						<value>0.12304177921899587</value>
					</ControlLinearNode>
					<ControlLinearNode>
						<t>0.34799999999999998</t>
						<value>0.13050035372311333</value>
					</ControlLinearNode>
					<ControlLinearNode>
						<t>0.35199999999999998</t>
						<value>0.14226301927250243</value>
					</ControlLinearNode>
					<ControlLinearNode>
						<t>0.35599999999999998</t>
						<value>0.1544311564974972</value>
					</ControlLinearNode>
					<ControlLinearNode>
						<t>0.35999999999999999</t>
						<value>0.16443427014692227</value>
					</ControlLinearNode>
					<ControlLinearNode>
						<t>0.36399999999999999</t>
						<value>0.17753294206324732</value>
					</ControlLinearNode>
					<ControlLinearNode>
						<t>0.36799999999999999</t>
						<value>0.19103222585356092</value>
					</ControlLinearNode>
					<ControlLinearNode>
						<t>0.372</t>
						<value>0.2073400964377789</value>
					</ControlLinearNode>
					<ControlLinearNode>
						<t>0.376</t>
						<value>0.22510589561666192</value>
					</ControlLinearNode>
					<ControlLinearNode>
						<t>0.38</t>
						<value>0.24040964542049853</value>
					</ControlLinearNode>
					<ControlLinearNode>
						<t>0.38400000000000001</t>
						<value>0.25010174727045081</value>
					</ControlLinearNode>
					<ControlLinearNode>
						<t>0.38800000000000001</t>
						<value>0.25897067613060598</value>
					</ControlLinearNode>
					<ControlLinearNode>
						<t>0.39200000000000002</t>
						<value>0.27053744469497792</value>
					</ControlLinearNode>
					<ControlLinearNode>
						<t>0.39600000000000002</t>
						<value>0.30098442799482061</value>
					</ControlLinearNode>
					<ControlLinearNode>
						<t>0.40000000000000002</t>
						<value>0.33398845657386272</value>
					</ControlLinearNode>
					<ControlLinearNode>
						<t>0.40400000000000003</t>
						<value>0.39149458640771084</value>
					</ControlLinearNode>
					<ControlLinearNode>
						<t>0.40799999999999997</t>
						<value>0.45114765028578158</value>
					</ControlLinearNode>
					<ControlLinearNode>
						<t>0.41199999999999998</t>
						<value>0.50791096968044458</value>
					</ControlLinearNode>
					<ControlLinearNode>
						<t>0.41599999999999998</t>
						<value>0.55985511112652764</value>
					</ControlLinearNode>
					<ControlLinearNode>
						<t>0.41999999999999998</t>
						<value>0.60894997738494994</value>
					</ControlLinearNode>
					<ControlLinearNode>
						<t>0.42399999999999999</t>
						<value>0.64451469012919882</value>
					</ControlLinearNode>
					<ControlLinearNode>
						<t>0.42799999999999999</t>
						<value>0.67326921122819439</value>
					</ControlLinearNode>
					<ControlLinearNode>
						<t>0.432</t>
						<value>0.70414599262820254</value>
					</ControlLinearNode>
					<ControlLinearNode>
						<t>0.436</t>
						<value>0.73780473009334724</value>
					</ControlLinearNode>
					<ControlLinearNode>
						<t>0.44</t>
						<value>0.76557609609819888</value>
					</ControlLinearNode>
					<ControlLinearNode>
						<t>0.44400000000000001</t>
						<value>0.79353852725809959</value>
					</ControlLinearNode>
					<ControlLinearNode>
						<t>0.44800000000000001</t>
						<value>0.81524444602477353</value>
					</ControlLinearNode>
					<ControlLinearNode>
						<t>0.45200000000000001</t>
						<value>0.83181552022675653</value>
					</ControlLinearNode>
					<ControlLinearNode>
						<t>0.45600000000000002</t>
						<value>0.84252155036742571</value>
					</ControlLinearNode>
					<ControlLinearNode>
						<t>0.46000000000000002</t>
						<value>0.84840069143352081</value>
					</ControlLinearNode>
					<ControlLinearNode>
						<t>0.46400000000000002</t>
						<value>0.8423190212536833</value>
					</ControlLinearNode>
					<ControlLinearNode>
						<t>0.46800000000000003</t>
						<value>0.8253395549497895</value>
					</ControlLinearNode>
					<ControlLinearNode>
						<t>0.47199999999999998</t>
						<value>0.80563344137879656</value>
					</ControlLinearNode>
					<ControlLinearNode>
						<t>0.47599999999999998</t>
						<value>0.781315766748786</value>
					</ControlLinearNode>
					<ControlLinearNode>
						<t>0.47999999999999998</t>
						<value>0.7542325189571637</value>
					</ControlLinearNode>
					<ControlLinearNode>
						<t>0.48399999999999999</t>
						<value>0.72469604394883813</value>
					</ControlLinearNode>
					<ControlLinearNode>
						<t>0.48799999999999999</t>
						<value>0.69403601107839685</value>
					</ControlLinearNode>
					<ControlLinearNode>
						<t>0.49199999999999999</t>
						<value>0.66220609220006588</value>
					</ControlLinearNode>
				</x_nodes>
				<min_nodes />
				<max_nodes />
				<kp>100</kp>
				<kv>20</kv>
			</ControlLinear>
			<ControlLinear name="OMIP_r">
				<is_model_control>true</is_model_control>
				<extrapolate>true</extrapolate>
				<default_min>0.02</default_min>
				<default_max>1</default_max>
				<filter_on>false</filter_on>
				<use_steps>false</use_steps>
				<x_nodes>
					<ControlLinearNode>
						<t>0</t>
						<value>0.434876293226512</value>
					</ControlLinearNode>
					<ControlLinearNode>
						<t>0.0040000000000000001</t>
						<value>0.4361002322143952</value>
					</ControlLinearNode>
					<ControlLinearNode>
						<t>0.0080000000000000002</t>
						<value>0.43725030118902625</value>
					</ControlLinearNode>
					<ControlLinearNode>
						<t>0.012</t>
						<value>0.43833622102823272</value>
					</ControlLinearNode>
					<ControlLinearNode>
						<t>0.016</t>
						<value>0.43942668422078662</value>
					</ControlLinearNode>
					<ControlLinearNode>
						<t>0.02</t>
						<value>0.44026494270448829</value>
					</ControlLinearNode>
					<ControlLinearNode>
						<t>0.024</t>
						<value>0.44212479041583486</value>
					</ControlLinearNode>
					<ControlLinearNode>
						<t>0.028000000000000001</t>
						<value>0.44508379911072232</value>
					</ControlLinearNode>
					<ControlLinearNode>
						<t>0.032000000000000001</t>
						<value>0.44911754743755317</value>
					</ControlLinearNode>
					<ControlLinearNode>
						<t>0.035999999999999997</t>
						<value>0.45361153223253031</value>
					</ControlLinearNode>
					<ControlLinearNode>
						<t>0.040000000000000001</t>
						<value>0.45836164968142951</value>
					</ControlLinearNode>
					<ControlLinearNode>
						<t>0.043999999999999997</t>
						<value>0.46327850673947252</value>
					</ControlLinearNode>
					<ControlLinearNode>
						<t>0.048000000000000001</t>
						<value>0.47060184270283784</value>
					</ControlLinearNode>
					<ControlLinearNode>
						<t>0.051999999999999998</t>
						<value>0.47693659733285987</value>
					</ControlLinearNode>
					<ControlLinearNode>
						<t>0.056000000000000001</t>
						<value>0.48403545970127887</value>
					</ControlLinearNode>
					<ControlLinearNode>
						<t>0.059999999999999998</t>
						<value>0.49225620082321431</value>
					</ControlLinearNode>
					<ControlLinearNode>
						<t>0.064000000000000001</t>
						<value>0.50140988331924663</value>
					</ControlLinearNode>
					<ControlLinearNode>
						<t>0.068000000000000005</t>
						<value>0.51181464534121879</value>
					</ControlLinearNode>
					<ControlLinearNode>
						<t>0.071999999999999995</t>
						<value>0.52257007410006018</value>
					</ControlLinearNode>
					<ControlLinearNode>
						<t>0.075999999999999998</t>
						<value>0.53423293146956752</value>
					</ControlLinearNode>
					<ControlLinearNode>
						<t>0.080000000000000002</t>
						<value>0.54624791365864245</value>
					</ControlLinearNode>
					<ControlLinearNode>
						<t>0.084000000000000005</t>
						<value>0.56368464255005324</value>
					</ControlLinearNode>
					<ControlLinearNode>
						<t>0.087999999999999995</t>
						<value>0.59193362278720263</value>
					</ControlLinearNode>
					<ControlLinearNode>
						<t>0.091999999999999998</t>
						<value>0.62228634395111992</value>
					</ControlLinearNode>
					<ControlLinearNode>
						<t>0.096000000000000002</t>
						<value>0.65476925489129045</value>
					</ControlLinearNode>
					<ControlLinearNode>
						<t>0.10000000000000001</t>
						<value>0.68743813950204447</value>
					</ControlLinearNode>
					<ControlLinearNode>
						<t>0.104</t>
						<value>0.72218894700685732</value>
					</ControlLinearNode>
					<ControlLinearNode>
						<t>0.108</t>
						<value>0.75491039069100663</value>
					</ControlLinearNode>
					<ControlLinearNode>
						<t>0.112</t>
						<value>0.79062411742009508</value>
					</ControlLinearNode>
					<ControlLinearNode>
						<t>0.11600000000000001</t>
						<value>0.82532737604652995</value>
					</ControlLinearNode>
					<ControlLinearNode>
						<t>0.12</t>
						<value>0.86261419967192732</value>
					</ControlLinearNode>
					<ControlLinearNode>
						<t>0.124</t>
						<value>0.89858310398595564</value>
					</ControlLinearNode>
					<ControlLinearNode>
						<t>0.128</t>
						<value>0.93644902287398546</value>
					</ControlLinearNode>
					<ControlLinearNode>
						<t>0.13200000000000001</t>
						<value>0.95620875389676152</value>
					</ControlLinearNode>
					<ControlLinearNode>
						<t>0.13600000000000001</t>
						<value>0.97175105184161981</value>
					</ControlLinearNode>
					<ControlLinearNode>
						<t>0.14000000000000001</t>
						<value>0.99115509833008442</value>
					</ControlLinearNode>
					<ControlLinearNode>
						<t>0.14399999999999999</t>
						<value>0.99968108983354109</value>
					</ControlLinearNode>
					<ControlLinearNode>
						<t>0.14799999999999999</t>
						<value>0.99997597401057126</value>
					</ControlLinearNode>
					<ControlLinearNode>
						<t>0.152</t>
						<value>0.99999094112822662</value>
					</ControlLinearNode>
					<ControlLinearNode>
						<t>0.156</t>
						<value>0.99999431656766002</value>
					</ControlLinearNode>
					<ControlLinearNode>
						<t>0.16</t>
						<value>0.99999610714849008</value>
					</ControlLinearNode>
					<ControlLinearNode>
						<t>0.16400000000000001</t>
						<value>0.99999726687968937</value>
					</ControlLinearNode>
					<ControlLinearNode>
						<t>0.16800000000000001</t>
						<value>0.99999764228151422</value>
					</ControlLinearNode>
					<ControlLinearNode>
						<t>0.17199999999999999</t>
						<value>0.9999978161984342</value>
					</ControlLinearNode>
					<ControlLinearNode>
						<t>0.17599999999999999</t>
						<value>0.99999786789862133</value>
					</ControlLinearNode>
					<ControlLinearNode>
						<t>0.17999999999999999</t>
						<value>0.99999783196146663</value>
					</ControlLinearNode>
					<ControlLinearNode>
						<t>0.184</t>
						<value>0.99999771865741849</value>
					</ControlLinearNode>
					<ControlLinearNode>
						<t>0.188</t>
						<value>0.99999755115832134</value>
					</ControlLinearNode>
					<ControlLinearNode>
						<t>0.192</t>
						<value>0.99999731674775671</value>
					</ControlLinearNode>
					<ControlLinearNode>
						<t>0.19600000000000001</t>
						<value>0.99999696386813475</value>
					</ControlLinearNode>
					<ControlLinearNode>
						<t>0.20000000000000001</t>
						<value>0.99999668061108193</value>
					</ControlLinearNode>
					<ControlLinearNode>
						<t>0.20399999999999999</t>
						<value>0.99999653517169795</value>
					</ControlLinearNode>
					<ControlLinearNode>
						<t>0.20799999999999999</t>
						<value>0.99999632145286221</value>
					</ControlLinearNode>
					<ControlLinearNode>
						<t>0.21199999999999999</t>
						<value>0.99999645639196744</value>
					</ControlLinearNode>
					<ControlLinearNode>
						<t>0.216</t>
						<value>0.99999675490373152</value>
					</ControlLinearNode>
					<ControlLinearNode>
						<t>0.22</t>
						<value>0.9999968328719766</value>
					</ControlLinearNode>
					<ControlLinearNode>
						<t>0.224</t>
						<value>0.99999689145754878</value>
					</ControlLinearNode>
					<ControlLinearNode>
						<t>0.22800000000000001</t>
						<value>0.99999692388209915</value>
					</ControlLinearNode>
					<ControlLinearNode>
						<t>0.23200000000000001</t>
						<value>0.99999693289133773</value>
					</ControlLinearNode>
					<ControlLinearNode>
						<t>0.23599999999999999</t>
						<value>0.99999690416649079</value>
					</ControlLinearNode>
					<ControlLinearNode>
						<t>0.23999999999999999</t>
						<value>0.99999687739359922</value>
					</ControlLinearNode>
					<ControlLinearNode>
						<t>0.24399999999999999</t>
						<value>0.99999696370590274</value>
					</ControlLinearNode>
					<ControlLinearNode>
						<t>0.248</t>
						<value>0.99999704352129815</value>
					</ControlLinearNode>
					<ControlLinearNode>
						<t>0.252</t>
						<value>0.99999710247527873</value>
					</ControlLinearNode>
					<ControlLinearNode>
						<t>0.25600000000000001</t>
						<value>0.99999716171611064</value>
					</ControlLinearNode>
					<ControlLinearNode>
						<t>0.26000000000000001</t>
						<value>0.99999717269295574</value>
					</ControlLinearNode>
					<ControlLinearNode>
						<t>0.26400000000000001</t>
						<value>0.99999715253226629</value>
					</ControlLinearNode>
					<ControlLinearNode>
						<t>0.26800000000000002</t>
						<value>0.99999722312581329</value>
					</ControlLinearNode>
					<ControlLinearNode>
						<t>0.27200000000000002</t>
						<value>0.99999728277268674</value>
					</ControlLinearNode>
					<ControlLinearNode>
						<t>0.27600000000000002</t>
						<value>0.99999726536053135</value>
					</ControlLinearNode>
					<ControlLinearNode>
						<t>0.28000000000000003</t>
						<value>0.99999713523536804</value>
					</ControlLinearNode>
					<ControlLinearNode>
						<t>0.28399999999999997</t>
						<value>0.99999688827909117</value>
					</ControlLinearNode>
					<ControlLinearNode>
						<t>0.28799999999999998</t>
						<value>0.99999642699901714</value>
					</ControlLinearNode>
					<ControlLinearNode>
						<t>0.29199999999999998</t>
						<value>0.99999560887490158</value>
					</ControlLinearNode>
					<ControlLinearNode>
						<t>0.29599999999999999</t>
						<value>0.99999366405430956</value>
					</ControlLinearNode>
					<ControlLinearNode>
						<t>0.29999999999999999</t>
						<value>0.99998156244195568</value>
					</ControlLinearNode>
					<ControlLinearNode>
						<t>0.30399999999999999</t>
						<value>0.95044693020906901</value>
					</ControlLinearNode>
					<ControlLinearNode>
						<t>0.308</t>
						<value>0.83905989153810256</value>
					</ControlLinearNode>
					<ControlLinearNode>
						<t>0.312</t>
						<value>0.79223091535055334</value>
					</ControlLinearNode>
					<ControlLinearNode>
						<t>0.316</t>
						<value>0.73870361361720782</value>
					</ControlLinearNode>
					<ControlLinearNode>
						<t>0.32000000000000001</t>
						<value>0.66918771774097174</value>
					</ControlLinearNode>
					<ControlLinearNode>
						<t>0.32400000000000001</t>
						<value>0.61856712226286914</value>
					</ControlLinearNode>
					<ControlLinearNode>
						<t>0.32800000000000001</t>
						<value>0.59112386082051438</value>
					</ControlLinearNode>
					<ControlLinearNode>
						<t>0.33200000000000002</t>
						<value>0.57575875757484718</value>
					</ControlLinearNode>
					<ControlLinearNode>
						<t>0.33600000000000002</t>
						<value>0.56538390717938558</value>
					</ControlLinearNode>
					<ControlLinearNode>
						<t>0.34000000000000002</t>
						<value>0.56648636020584775</value>
					</ControlLinearNode>
					<ControlLinearNode>
						<t>0.34399999999999997</t>
						<value>0.57306974478832184</value>
					</ControlLinearNode>
					<ControlLinearNode>
						<t>0.34799999999999998</t>
						<value>0.58590673821442096</value>
					</ControlLinearNode>
					<ControlLinearNode>
						<t>0.35199999999999998</t>
						<value>0.61790728884249324</value>
					</ControlLinearNode>
					<ControlLinearNode>
						<t>0.35599999999999998</t>
						<value>0.6523173144027028</value>
					</ControlLinearNode>
					<ControlLinearNode>
						<t>0.35999999999999999</t>
						<value>0.67286865073331614</value>
					</ControlLinearNode>
					<ControlLinearNode>
						<t>0.36399999999999999</t>
						<value>0.71250529630482273</value>
					</ControlLinearNode>
					<ControlLinearNode>
						<t>0.36799999999999999</t>
						<value>0.75567977595277591</value>
					</ControlLinearNode>
					<ControlLinearNode>
						<t>0.372</t>
						<value>0.81453895590149372</value>
					</ControlLinearNode>
					<ControlLinearNode>
						<t>0.376</t>
						<value>0.87698387675270861</value>
					</ControlLinearNode>
					<ControlLinearNode>
						<t>0.38</t>
						<value>0.92683599919679382</value>
					</ControlLinearNode>
					<ControlLinearNode>
						<t>0.38400000000000001</t>
						<value>0.95250986225645873</value>
					</ControlLinearNode>
					<ControlLinearNode>
						<t>0.38800000000000001</t>
						<value>0.97670137355689413</value>
					</ControlLinearNode>
					<ControlLinearNode>
						<t>0.39200000000000002</t>
						<value>0.99748734768845992</value>
					</ControlLinearNode>
					<ControlLinearNode>
						<t>0.39600000000000002</t>
						<value>0.99994837470350328</value>
					</ControlLinearNode>
					<ControlLinearNode>
						<t>0.40000000000000002</t>
						<value>0.99995806824179345</value>
					</ControlLinearNode>
					<ControlLinearNode>
						<t>0.40400000000000003</t>
						<value>0.99998763983263372</value>
					</ControlLinearNode>
					<ControlLinearNode>
						<t>0.40799999999999997</t>
						<value>0.9999918735093164</value>
					</ControlLinearNode>
					<ControlLinearNode>
						<t>0.41199999999999998</t>
						<value>0.99999379084222162</value>
					</ControlLinearNode>
					<ControlLinearNode>
						<t>0.41599999999999998</t>
						<value>0.99999487559096611</value>
					</ControlLinearNode>
					<ControlLinearNode>
						<t>0.41999999999999998</t>
						<value>0.99999559176134445</value>
					</ControlLinearNode>
					<ControlLinearNode>
						<t>0.42399999999999999</t>
						<value>0.99999597625659364</value>
					</ControlLinearNode>
					<ControlLinearNode>
						<t>0.42799999999999999</t>
						<value>0.99999622915334729</value>
					</ControlLinearNode>
					<ControlLinearNode>
						<t>0.432</t>
						<value>0.99999646998157066</value>
					</ControlLinearNode>
					<ControlLinearNode>
						<t>0.436</t>
						<value>0.99999670266791763</value>
					</ControlLinearNode>
					<ControlLinearNode>
						<t>0.44</t>
						<value>0.99999686552982847</value>
					</ControlLinearNode>
					<ControlLinearNode>
						<t>0.44400000000000001</t>
						<value>0.99999701422859377</value>
					</ControlLinearNode>
					<ControlLinearNode>
						<t>0.44800000000000001</t>
						<value>0.99999711365447008</value>
					</ControlLinearNode>
					<ControlLinearNode>
						<t>0.45200000000000001</t>
						<value>0.99999717915003894</value>
					</ControlLinearNode>
					<ControlLinearNode>
						<t>0.45600000000000002</t>
						<value>0.9999972112552088</value>
					</ControlLinearNode>
					<ControlLinearNode>
						<t>0.46000000000000002</t>
						<value>0.99999721793820995</value>
					</ControlLinearNode>
					<ControlLinearNode>
						<t>0.46400000000000002</t>
						<value>0.99999716145135864</value>
					</ControlLinearNode>
					<ControlLinearNode>
						<t>0.46800000000000003</t>
						<value>0.99999704090400909</value>
					</ControlLinearNode>
					<ControlLinearNode>
						<t>0.47199999999999998</t>
						<value>0.99999689414954696</value>
					</ControlLinearNode>
					<ControlLinearNode>
						<t>0.47599999999999998</t>
						<value>0.99999670046380806</value>
					</ControlLinearNode>
					<ControlLinearNode>
						<t>0.47999999999999998</t>
						<value>0.99999646204191683</value>
					</ControlLinearNode>
					<ControlLinearNode>
						<t>0.48399999999999999</t>
						<value>0.99999616490125876</value>
					</ControlLinearNode>
					<ControlLinearNode>
						<t>0.48799999999999999</t>
						<value>0.99999580375125208</value>
					</ControlLinearNode>
					<ControlLinearNode>
						<t>0.49199999999999999</t>
						<value>0.99999535544522633</value>
					</ControlLinearNode>
				</x_nodes>
				<min_nodes />
				<max_nodes />
				<kp>100</kp>
				<kv>20</kv>
			</ControlLinear>
			<ControlLinear name="CFP_r">
				<is_model_control>true</is_model_control>
				<extrapolate>true</extrapolate>
				<default_min>0.02</default_min>
				<default_max>1</default_max>
				<filter_on>false</filter_on>
				<use_steps>false</use_steps>
				<x_nodes>
					<ControlLinearNode>
						<t>0</t>
						<value>0.045849947810656398</value>
					</ControlLinearNode>
					<ControlLinearNode>
						<t>0.0040000000000000001</t>
						<value>0.046185827669187968</value>
					</ControlLinearNode>
					<ControlLinearNode>
						<t>0.0080000000000000002</t>
						<value>0.046261411489638658</value>
					</ControlLinearNode>
					<ControlLinearNode>
						<t>0.012</t>
						<value>0.046041348914198248</value>
					</ControlLinearNode>
					<ControlLinearNode>
						<t>0.016</t>
						<value>0.04555475866203533</value>
					</ControlLinearNode>
					<ControlLinearNode>
						<t>0.02</t>
						<value>0.04449595254758857</value>
					</ControlLinearNode>
					<ControlLinearNode>
						<t>0.024</t>
						<value>0.043925226299184252</value>
					</ControlLinearNode>
					<ControlLinearNode>
						<t>0.028000000000000001</t>
						<value>0.043650355102940998</value>
					</ControlLinearNode>
					<ControlLinearNode>
						<t>0.032000000000000001</t>
						<value>0.043737118149888982</value>
					</ControlLinearNode>
					<ControlLinearNode>
						<t>0.035999999999999997</t>
						<value>0.043901824076476179</value>
					</ControlLinearNode>
					<ControlLinearNode>
						<t>0.040000000000000001</t>
						<value>0.044097611001010888</value>
					</ControlLinearNode>
					<ControlLinearNode>
						<t>0.043999999999999997</t>
						<value>0.044175207140266168</value>
					</ControlLinearNode>
					<ControlLinearNode>
						<t>0.048000000000000001</t>
						<value>0.046000760058371476</value>
					</ControlLinearNode>
					<ControlLinearNode>
						<t>0.051999999999999998</t>
						<value>0.047228600827684056</value>
					</ControlLinearNode>
					<ControlLinearNode>
						<t>0.056000000000000001</t>
						<value>0.049174661930364134</value>
					</ControlLinearNode>
					<ControlLinearNode>
						<t>0.059999999999999998</t>
						<value>0.051972303475796733</value>
					</ControlLinearNode>
					<ControlLinearNode>
						<t>0.064000000000000001</t>
						<value>0.055671554883615477</value>
					</ControlLinearNode>
					<ControlLinearNode>
						<t>0.068000000000000005</t>
						<value>0.060293778783901533</value>
					</ControlLinearNode>
					<ControlLinearNode>
						<t>0.071999999999999995</t>
						<value>0.065436432516825876</value>
					</ControlLinearNode>
					<ControlLinearNode>
						<t>0.075999999999999998</t>
						<value>0.071893010614317299</value>
					</ControlLinearNode>
					<ControlLinearNode>
						<t>0.080000000000000002</t>
						<value>0.078520201870380293</value>
					</ControlLinearNode>
					<ControlLinearNode>
						<t>0.084000000000000005</t>
						<value>0.088314490654355884</value>
					</ControlLinearNode>
					<ControlLinearNode>
						<t>0.087999999999999995</t>
						<value>0.10368202634932365</value>
					</ControlLinearNode>
					<ControlLinearNode>
						<t>0.091999999999999998</t>
						<value>0.11925335644690566</value>
					</ControlLinearNode>
					<ControlLinearNode>
						<t>0.096000000000000002</t>
						<value>0.1356878152286998</value>
					</ControlLinearNode>
					<ControlLinearNode>
						<t>0.10000000000000001</t>
						<value>0.15607018837802369</value>
					</ControlLinearNode>
					<ControlLinearNode>
						<t>0.104</t>
						<value>0.17935103711927647</value>
					</ControlLinearNode>
					<ControlLinearNode>
						<t>0.108</t>
						<value>0.20253432950118147</value>
					</ControlLinearNode>
					<ControlLinearNode>
						<t>0.112</t>
						<value>0.22894489158090028</value>
					</ControlLinearNode>
					<ControlLinearNode>
						<t>0.11600000000000001</t>
						<value>0.25600222285282259</value>
					</ControlLinearNode>
					<ControlLinearNode>
						<t>0.12</t>
						<value>0.27819528062115612</value>
					</ControlLinearNode>
					<ControlLinearNode>
						<t>0.124</t>
						<value>0.30016025582293393</value>
					</ControlLinearNode>
					<ControlLinearNode>
						<t>0.128</t>
						<value>0.32381707360502027</value>
					</ControlLinearNode>
					<ControlLinearNode>
						<t>0.13200000000000001</t>
						<value>0.35806238104396004</value>
					</ControlLinearNode>
					<ControlLinearNode>
						<t>0.13600000000000001</t>
						<value>0.40537467460219173</value>
					</ControlLinearNode>
					<ControlLinearNode>
						<t>0.14000000000000001</t>
						<value>0.45506965734433891</value>
					</ControlLinearNode>
					<ControlLinearNode>
						<t>0.14399999999999999</t>
						<value>0.49475709659660766</value>
					</ControlLinearNode>
					<ControlLinearNode>
						<t>0.14799999999999999</t>
						<value>0.52355409934134689</value>
					</ControlLinearNode>
					<ControlLinearNode>
						<t>0.152</t>
						<value>0.54261053535495785</value>
					</ControlLinearNode>
					<ControlLinearNode>
						<t>0.156</t>
						<value>0.55252244601115608</value>
					</ControlLinearNode>
					<ControlLinearNode>
						<t>0.16</t>
						<value>0.55226399430713902</value>
					</ControlLinearNode>
					<ControlLinearNode>
						<t>0.16400000000000001</t>
						<value>0.57907034637709964</value>
					</ControlLinearNode>
					<ControlLinearNode>
						<t>0.16800000000000001</t>
						<value>0.62201818799619657</value>
					</ControlLinearNode>
					<ControlLinearNode>
						<t>0.17199999999999999</t>
						<value>0.66521998754903489</value>
					</ControlLinearNode>
					<ControlLinearNode>
						<t>0.17599999999999999</t>
						<value>0.70241633980504792</value>
					</ControlLinearNode>
					<ControlLinearNode>
						<t>0.17999999999999999</t>
						<value>0.73881909941298363</value>
					</ControlLinearNode>
					<ControlLinearNode>
						<t>0.184</t>
						<value>0.76499523673468428</value>
					</ControlLinearNode>
					<ControlLinearNode>
						<t>0.188</t>
						<value>0.77753112186540152</value>
					</ControlLinearNode>
					<ControlLinearNode>
						<t>0.192</t>
						<value>0.78484393977411837</value>
					</ControlLinearNode>
					<ControlLinearNode>
						<t>0.19600000000000001</t>
						<value>0.78561315546903954</value>
					</ControlLinearNode>
					<ControlLinearNode>
						<t>0.20000000000000001</t>
						<value>0.77924257022436771</value>
					</ControlLinearNode>
					<ControlLinearNode>
						<t>0.20399999999999999</t>
						<value>0.76856897847157213</value>
					</ControlLinearNode>
					<ControlLinearNode>
						<t>0.20799999999999999</t>
						<value>0.77094471867391012</value>
					</ControlLinearNode>
					<ControlLinearNode>
						<t>0.21199999999999999</t>
						<value>0.76945812459970742</value>
					</ControlLinearNode>
					<ControlLinearNode>
						<t>0.216</t>
						<value>0.7690225081276163</value>
					</ControlLinearNode>
					<ControlLinearNode>
						<t>0.22</t>
						<value>0.78180184981580469</value>
					</ControlLinearNode>
					<ControlLinearNode>
						<t>0.224</t>
						<value>0.7933315606304876</value>
					</ControlLinearNode>
					<ControlLinearNode>
						<t>0.22800000000000001</t>
						<value>0.80137892064948979</value>
					</ControlLinearNode>
					<ControlLinearNode>
						<t>0.23200000000000001</t>
						<value>0.80752792859673861</value>
					</ControlLinearNode>
					<ControlLinearNode>
						<t>0.23599999999999999</t>
						<value>0.80952296665855072</value>
					</ControlLinearNode>
					<ControlLinearNode>
						<t>0.23999999999999999</t>
						<value>0.81185791495287862</value>
					</ControlLinearNode>
					<ControlLinearNode>
						<t>0.24399999999999999</t>
						<value>0.83243595598259235</value>
					</ControlLinearNode>
					<ControlLinearNode>
						<t>0.248</t>
						<value>0.85414213377625325</value>
					</ControlLinearNode>
					<ControlLinearNode>
						<t>0.252</t>
						<value>0.87432130884534454</value>
					</ControlLinearNode>
					<ControlLinearNode>
						<t>0.25600000000000001</t>
						<value>0.89633044954526697</value>
					</ControlLinearNode>
					<ControlLinearNode>
						<t>0.26000000000000001</t>
						<value>0.91098133308994311</value>
					</ControlLinearNode>
					<ControlLinearNode>
						<t>0.26400000000000001</t>
						<value>0.91703297563225517</value>
					</ControlLinearNode>
					<ControlLinearNode>
						<t>0.26800000000000002</t>
						<value>0.89722381972734466</value>
					</ControlLinearNode>
					<ControlLinearNode>
						<t>0.27200000000000002</t>
						<value>0.85545464842391383</value>
					</ControlLinearNode>
					<ControlLinearNode>
						<t>0.27600000000000002</t>
						<value>0.80656867038581226</value>
					</ControlLinearNode>
					<ControlLinearNode>
						<t>0.28000000000000003</t>
						<value>0.74861733685372667</value>
					</ControlLinearNode>
					<ControlLinearNode>
						<t>0.28399999999999997</t>
						<value>0.68467225501866613</value>
					</ControlLinearNode>
					<ControlLinearNode>
						<t>0.28799999999999998</t>
						<value>0.61401474937374367</value>
					</ControlLinearNode>
					<ControlLinearNode>
						<t>0.29199999999999998</t>
						<value>0.54224815184018005</value>
					</ControlLinearNode>
					<ControlLinearNode>
						<t>0.29599999999999999</t>
						<value>0.46649359927296213</value>
					</ControlLinearNode>
					<ControlLinearNode>
						<t>0.29999999999999999</t>
						<value>0.36262500412013143</value>
					</ControlLinearNode>
					<ControlLinearNode>
						<t>0.30399999999999999</t>
						<value>0.26807195873253126</value>
					</ControlLinearNode>
					<ControlLinearNode>
						<t>0.308</t>
						<value>0.17470924217761724</value>
					</ControlLinearNode>
					<ControlLinearNode>
						<t>0.312</t>
						<value>0.11771858740643691</value>
					</ControlLinearNode>
					<ControlLinearNode>
						<t>0.316</t>
						<value>0.045434347118571236</value>
					</ControlLinearNode>
					<ControlLinearNode>
						<t>0.32000000000000001</t>
						<value>0.020050980431757789</value>
					</ControlLinearNode>
					<ControlLinearNode>
						<t>0.32400000000000001</t>
						<value>0.020025159957125459</value>
					</ControlLinearNode>
					<ControlLinearNode>
						<t>0.32800000000000001</t>
						<value>0.02001610089319655</value>
					</ControlLinearNode>
					<ControlLinearNode>
						<t>0.33200000000000002</t>
						<value>0.020012494289747079</value>
					</ControlLinearNode>
					<ControlLinearNode>
						<t>0.33600000000000002</t>
						<value>0.020011071294240623</value>
					</ControlLinearNode>
					<ControlLinearNode>
						<t>0.34000000000000002</t>
						<value>0.020010732840074038</value>
					</ControlLinearNode>
					<ControlLinearNode>
						<t>0.34399999999999997</t>
						<value>0.020010670196520704</value>
					</ControlLinearNode>
					<ControlLinearNode>
						<t>0.34799999999999998</t>
						<value>0.020010860751668059</value>
					</ControlLinearNode>
					<ControlLinearNode>
						<t>0.35199999999999998</t>
						<value>0.020011091957154423</value>
					</ControlLinearNode>
					<ControlLinearNode>
						<t>0.35599999999999998</t>
						<value>0.020011485864860696</value>
					</ControlLinearNode>
					<ControlLinearNode>
						<t>0.35999999999999999</t>
						<value>0.020013062712081427</value>
					</ControlLinearNode>
					<ControlLinearNode>
						<t>0.36399999999999999</t>
						<value>0.020013785755380195</value>
					</ControlLinearNode>
					<ControlLinearNode>
						<t>0.36799999999999999</t>
						<value>0.020014386197940069</value>
					</ControlLinearNode>
					<ControlLinearNode>
						<t>0.372</t>
						<value>0.020014147470243479</value>
					</ControlLinearNode>
					<ControlLinearNode>
						<t>0.376</t>
						<value>0.020014195456040225</value>
					</ControlLinearNode>
					<ControlLinearNode>
						<t>0.38</t>
						<value>0.020014822394329116</value>
					</ControlLinearNode>
					<ControlLinearNode>
						<t>0.38400000000000001</t>
						<value>0.02001616727307811</value>
					</ControlLinearNode>
					<ControlLinearNode>
						<t>0.38800000000000001</t>
						<value>0.020016919668230312</value>
					</ControlLinearNode>
					<ControlLinearNode>
						<t>0.39200000000000002</t>
						<value>0.020017742463372585</value>
					</ControlLinearNode>
					<ControlLinearNode>
						<t>0.39600000000000002</t>
						<value>0.020018516183555546</value>
					</ControlLinearNode>
					<ControlLinearNode>
						<t>0.40000000000000002</t>
						<value>0.020019740642477812</value>
					</ControlLinearNode>
					<ControlLinearNode>
						<t>0.40400000000000003</t>
						<value>0.020018594259486065</value>
					</ControlLinearNode>
					<ControlLinearNode>
						<t>0.40799999999999997</t>
						<value>0.020017847899475187</value>
					</ControlLinearNode>
					<ControlLinearNode>
						<t>0.41199999999999998</t>
						<value>0.0200174327849332</value>
					</ControlLinearNode>
					<ControlLinearNode>
						<t>0.41599999999999998</t>
						<value>0.020017300112891413</value>
					</ControlLinearNode>
					<ControlLinearNode>
						<t>0.41999999999999998</t>
						<value>0.020017373972236675</value>
					</ControlLinearNode>
					<ControlLinearNode>
						<t>0.42399999999999999</t>
						<value>0.020018054550489838</value>
					</ControlLinearNode>
					<ControlLinearNode>
						<t>0.42799999999999999</t>
						<value>0.020019047488208284</value>
					</ControlLinearNode>
					<ControlLinearNode>
						<t>0.432</t>
						<value>0.020019957029706603</value>
					</ControlLinearNode>
					<ControlLinearNode>
						<t>0.436</t>
						<value>0.02002063907763307</value>
					</ControlLinearNode>
					<ControlLinearNode>
						<t>0.44</t>
						<value>0.020021616364937208</value>
					</ControlLinearNode>
					<ControlLinearNode>
						<t>0.44400000000000001</t>
						<value>0.020022446452095173</value>
					</ControlLinearNode>
					<ControlLinearNode>
						<t>0.44800000000000001</t>
						<value>0.020023628148316982</value>
					</ControlLinearNode>
					<ControlLinearNode>
						<t>0.45200000000000001</t>
						<value>0.020025033934096447</value>
					</ControlLinearNode>
					<ControlLinearNode>
						<t>0.45600000000000002</t>
						<value>0.020026883205887008</value>
					</ControlLinearNode>
					<ControlLinearNode>
						<t>0.46000000000000002</t>
						<value>0.020029415314537072</value>
					</ControlLinearNode>
					<ControlLinearNode>
						<t>0.46400000000000002</t>
						<value>0.020033371083567085</value>
					</ControlLinearNode>
					<ControlLinearNode>
						<t>0.46800000000000003</t>
						<value>0.02003974197326034</value>
					</ControlLinearNode>
					<ControlLinearNode>
						<t>0.47199999999999998</t>
						<value>0.020049219569502258</value>
					</ControlLinearNode>
					<ControlLinearNode>
						<t>0.47599999999999998</t>
						<value>0.020080121928771882</value>
					</ControlLinearNode>
					<ControlLinearNode>
						<t>0.47999999999999998</t>
						<value>0.020090840380622442</value>
					</ControlLinearNode>
					<ControlLinearNode>
						<t>0.48399999999999999</t>
						<value>0.020145846852372952</value>
					</ControlLinearNode>
					<ControlLinearNode>
						<t>0.48799999999999999</t>
						<value>0.020342421733979633</value>
					</ControlLinearNode>
					<ControlLinearNode>
						<t>0.49199999999999999</t>
						<value>0.022407469042660191</value>
					</ControlLinearNode>
				</x_nodes>
				<min_nodes />
				<max_nodes />
				<kp>100</kp>
				<kv>20</kv>
			</ControlLinear>
			<ControlLinear name="PIFML_r">
				<is_model_control>true</is_model_control>
				<extrapolate>true</extrapolate>
				<default_min>0.02</default_min>
				<default_max>1</default_max>
				<filter_on>false</filter_on>
				<use_steps>false</use_steps>
				<x_nodes>
					<ControlLinearNode>
						<t>0</t>
						<value>0.31756697432935532</value>
					</ControlLinearNode>
					<ControlLinearNode>
						<t>0.0040000000000000001</t>
						<value>0.31753051565751705</value>
					</ControlLinearNode>
					<ControlLinearNode>
						<t>0.0080000000000000002</t>
						<value>0.31741829574464714</value>
					</ControlLinearNode>
					<ControlLinearNode>
						<t>0.012</t>
						<value>0.31725673752154526</value>
					</ControlLinearNode>
					<ControlLinearNode>
						<t>0.016</t>
						<value>0.31693063661205051</value>
					</ControlLinearNode>
					<ControlLinearNode>
						<t>0.02</t>
						<value>0.317542386056552</value>
					</ControlLinearNode>
					<ControlLinearNode>
						<t>0.024</t>
						<value>0.31693849140287839</value>
					</ControlLinearNode>
					<ControlLinearNode>
						<t>0.028000000000000001</t>
						<value>0.3172823238474059</value>
					</ControlLinearNode>
					<ControlLinearNode>
						<t>0.032000000000000001</t>
						<value>0.3180977585406688</value>
					</ControlLinearNode>
					<ControlLinearNode>
						<t>0.035999999999999997</t>
						<value>0.31887933165266719</value>
					</ControlLinearNode>
					<ControlLinearNode>
						<t>0.040000000000000001</t>
						<value>0.31955773289048578</value>
					</ControlLinearNode>
					<ControlLinearNode>
						<t>0.043999999999999997</t>
						<value>0.32025741037944361</value>
					</ControlLinearNode>
					<ControlLinearNode>
						<t>0.048000000000000001</t>
						<value>0.32103034618663301</value>
					</ControlLinearNode>
					<ControlLinearNode>
						<t>0.051999999999999998</t>
						<value>0.32186119408580932</value>
					</ControlLinearNode>
					<ControlLinearNode>
						<t>0.056000000000000001</t>
						<value>0.32331304006074141</value>
					</ControlLinearNode>
					<ControlLinearNode>
						<t>0.059999999999999998</t>
						<value>0.32448285689694295</value>
					</ControlLinearNode>
					<ControlLinearNode>
						<t>0.064000000000000001</t>
						<value>0.32590395133113165</value>
					</ControlLinearNode>
					<ControlLinearNode>
						<t>0.068000000000000005</t>
						<value>0.32787933395738655</value>
					</ControlLinearNode>
					<ControlLinearNode>
						<t>0.071999999999999995</t>
						<value>0.3300814147891119</value>
					</ControlLinearNode>
					<ControlLinearNode>
						<t>0.075999999999999998</t>
						<value>0.33233010696096787</value>
					</ControlLinearNode>
					<ControlLinearNode>
						<t>0.080000000000000002</t>
						<value>0.33494900647118647</value>
					</ControlLinearNode>
					<ControlLinearNode>
						<t>0.084000000000000005</t>
						<value>0.33852434751301075</value>
					</ControlLinearNode>
					<ControlLinearNode>
						<t>0.087999999999999995</t>
						<value>0.34219816652704238</value>
					</ControlLinearNode>
					<ControlLinearNode>
						<t>0.091999999999999998</t>
						<value>0.34440662593150673</value>
					</ControlLinearNode>
					<ControlLinearNode>
						<t>0.096000000000000002</t>
						<value>0.34834173311051325</value>
					</ControlLinearNode>
					<ControlLinearNode>
						<t>0.10000000000000001</t>
						<value>0.34693319312401655</value>
					</ControlLinearNode>
					<ControlLinearNode>
						<t>0.104</t>
						<value>0.34440539121804076</value>
					</ControlLinearNode>
					<ControlLinearNode>
						<t>0.108</t>
						<value>0.34343058256557862</value>
					</ControlLinearNode>
					<ControlLinearNode>
						<t>0.112</t>
						<value>0.3446993613637197</value>
					</ControlLinearNode>
					<ControlLinearNode>
						<t>0.11600000000000001</t>
						<value>0.34694022997537999</value>
					</ControlLinearNode>
					<ControlLinearNode>
						<t>0.12</t>
						<value>0.34082629847256402</value>
					</ControlLinearNode>
					<ControlLinearNode>
						<t>0.124</t>
						<value>0.33403270179224137</value>
					</ControlLinearNode>
					<ControlLinearNode>
						<t>0.128</t>
						<value>0.32689902149676525</value>
					</ControlLinearNode>
					<ControlLinearNode>
						<t>0.13200000000000001</t>
						<value>0.31630047019663815</value>
					</ControlLinearNode>
					<ControlLinearNode>
						<t>0.13600000000000001</t>
						<value>0.30059425832404124</value>
					</ControlLinearNode>
					<ControlLinearNode>
						<t>0.14000000000000001</t>
						<value>0.28742487075698409</value>
					</ControlLinearNode>
					<ControlLinearNode>
						<t>0.14399999999999999</t>
						<value>0.28819020207872215</value>
					</ControlLinearNode>
					<ControlLinearNode>
						<t>0.14799999999999999</t>
						<value>0.30083769077313671</value>
					</ControlLinearNode>
					<ControlLinearNode>
						<t>0.152</t>
						<value>0.32775122360791825</value>
					</ControlLinearNode>
					<ControlLinearNode>
						<t>0.156</t>
						<value>0.3718589118883483</value>
					</ControlLinearNode>
					<ControlLinearNode>
						<t>0.16</t>
						<value>0.43128608602163715</value>
					</ControlLinearNode>
					<ControlLinearNode>
						<t>0.16400000000000001</t>
						<value>0.49172821490704083</value>
					</ControlLinearNode>
					<ControlLinearNode>
						<t>0.16800000000000001</t>
						<value>0.55015999475244726</value>
					</ControlLinearNode>
					<ControlLinearNode>
						<t>0.17199999999999999</t>
						<value>0.61268398424212023</value>
					</ControlLinearNode>
					<ControlLinearNode>
						<t>0.17599999999999999</t>
						<value>0.66897470785236324</value>
					</ControlLinearNode>
					<ControlLinearNode>
						<t>0.17999999999999999</t>
						<value>0.72265324255160313</value>
					</ControlLinearNode>
					<ControlLinearNode>
						<t>0.184</t>
						<value>0.76577103889124676</value>
					</ControlLinearNode>
					<ControlLinearNode>
						<t>0.188</t>
						<value>0.79908273304257071</value>
					</ControlLinearNode>
					<ControlLinearNode>
						<t>0.192</t>
						<value>0.82886196352946462</value>
					</ControlLinearNode>
					<ControlLinearNode>
						<t>0.19600000000000001</t>
						<value>0.8511663750455023</value>
					</ControlLinearNode>
					<ControlLinearNode>
						<t>0.20000000000000001</t>
						<value>0.85979278407656246</value>
					</ControlLinearNode>
					<ControlLinearNode>
						<t>0.20399999999999999</t>
						<value>0.85245378510665293</value>
					</ControlLinearNode>
					<ControlLinearNode>
						<t>0.20799999999999999</t>
						<value>0.86378540150615424</value>
					</ControlLinearNode>
					<ControlLinearNode>
						<t>0.21199999999999999</t>
						<value>0.90759799208969494</value>
					</ControlLinearNode>
					<ControlLinearNode>
						<t>0.216</t>
						<value>0.94346558128032021</value>
					</ControlLinearNode>
					<ControlLinearNode>
						<t>0.22</t>
						<value>0.95315660063643404</value>
					</ControlLinearNode>
					<ControlLinearNode>
						<t>0.224</t>
						<value>0.96118764808230073</value>
					</ControlLinearNode>
					<ControlLinearNode>
						<t>0.22800000000000001</t>
						<value>0.9673190504894833</value>
					</ControlLinearNode>
					<ControlLinearNode>
						<t>0.23200000000000001</t>
						<value>0.97380495093861585</value>
					</ControlLinearNode>
					<ControlLinearNode>
						<t>0.23599999999999999</t>
						<value>0.97990632433656744</value>
					</ControlLinearNode>
					<ControlLinearNode>
						<t>0.23999999999999999</t>
						<value>0.98817243544181876</value>
					</ControlLinearNode>
					<ControlLinearNode>
						<t>0.24399999999999999</t>
						<value>0.99980370397379614</value>
					</ControlLinearNode>
					<ControlLinearNode>
						<t>0.248</t>
						<value>0.99993785169426908</value>
					</ControlLinearNode>
					<ControlLinearNode>
						<t>0.252</t>
						<value>0.99996305155189924</value>
					</ControlLinearNode>
					<ControlLinearNode>
						<t>0.25600000000000001</t>
						<value>0.99997392226782889</value>
					</ControlLinearNode>
					<ControlLinearNode>
						<t>0.26000000000000001</t>
						<value>0.99997914881373673</value>
					</ControlLinearNode>
					<ControlLinearNode>
						<t>0.26400000000000001</t>
						<value>0.99998292508816633</value>
					</ControlLinearNode>
					<ControlLinearNode>
						<t>0.26800000000000002</t>
						<value>0.99998702368062575</value>
					</ControlLinearNode>
					<ControlLinearNode>
						<t>0.27200000000000002</t>
						<value>0.99998995167222804</value>
					</ControlLinearNode>
					<ControlLinearNode>
						<t>0.27600000000000002</t>
						<value>0.99999162496611904</value>
					</ControlLinearNode>
					<ControlLinearNode>
						<t>0.28000000000000003</t>
						<value>0.99999256126387348</value>
					</ControlLinearNode>
					<ControlLinearNode>
						<t>0.28399999999999997</t>
						<value>0.99999335857353866</value>
					</ControlLinearNode>
					<ControlLinearNode>
						<t>0.28799999999999998</t>
						<value>0.99999388108549592</value>
					</ControlLinearNode>
					<ControlLinearNode>
						<t>0.29199999999999998</t>
						<value>0.99999403010795818</value>
					</ControlLinearNode>
					<ControlLinearNode>
						<t>0.29599999999999999</t>
						<value>0.99999337098738217</value>
					</ControlLinearNode>
					<ControlLinearNode>
						<t>0.29999999999999999</t>
						<value>0.99999062832811259</value>
					</ControlLinearNode>
					<ControlLinearNode>
						<t>0.30399999999999999</t>
						<value>0.99998560616888066</value>
					</ControlLinearNode>
					<ControlLinearNode>
						<t>0.308</t>
						<value>0.99997665484509868</value>
					</ControlLinearNode>
					<ControlLinearNode>
						<t>0.312</t>
						<value>0.99996743853884262</value>
					</ControlLinearNode>
					<ControlLinearNode>
						<t>0.316</t>
						<value>0.99993321226990617</value>
					</ControlLinearNode>
					<ControlLinearNode>
						<t>0.32000000000000001</t>
						<value>0.95455970762553977</value>
					</ControlLinearNode>
					<ControlLinearNode>
						<t>0.32400000000000001</t>
						<value>0.87348322678662349</value>
					</ControlLinearNode>
					<ControlLinearNode>
						<t>0.32800000000000001</t>
						<value>0.7749655318978983</value>
					</ControlLinearNode>
					<ControlLinearNode>
						<t>0.33200000000000002</t>
						<value>0.67799073944607824</value>
					</ControlLinearNode>
					<ControlLinearNode>
						<t>0.33600000000000002</t>
						<value>0.59446612666915044</value>
					</ControlLinearNode>
					<ControlLinearNode>
						<t>0.34000000000000002</t>
						<value>0.53275320340579702</value>
					</ControlLinearNode>
					<ControlLinearNode>
						<t>0.34399999999999997</t>
						<value>0.48429040379403088</value>
					</ControlLinearNode>
					<ControlLinearNode>
						<t>0.34799999999999998</t>
						<value>0.4491285770551694</value>
					</ControlLinearNode>
					<ControlLinearNode>
						<t>0.35199999999999998</t>
						<value>0.43932066458919561</value>
					</ControlLinearNode>
					<ControlLinearNode>
						<t>0.35599999999999998</t>
						<value>0.43717886319047539</value>
					</ControlLinearNode>
					<ControlLinearNode>
						<t>0.35999999999999999</t>
						<value>0.44052026272415695</value>
					</ControlLinearNode>
					<ControlLinearNode>
						<t>0.36399999999999999</t>
						<value>0.45019015433070564</value>
					</ControlLinearNode>
					<ControlLinearNode>
						<t>0.36799999999999999</t>
						<value>0.46295980557023592</value>
					</ControlLinearNode>
					<ControlLinearNode>
						<t>0.372</t>
						<value>0.48682959631774259</value>
					</ControlLinearNode>
					<ControlLinearNode>
						<t>0.376</t>
						<value>0.51412352409910156</value>
					</ControlLinearNode>
					<ControlLinearNode>
						<t>0.38</t>
						<value>0.53506163086336866</value>
					</ControlLinearNode>
					<ControlLinearNode>
						<t>0.38400000000000001</t>
						<value>0.53928401351128208</value>
					</ControlLinearNode>
					<ControlLinearNode>
						<t>0.38800000000000001</t>
						<value>0.53685568751319357</value>
					</ControlLinearNode>
					<ControlLinearNode>
						<t>0.39200000000000002</t>
						<value>0.53416788856327813</value>
					</ControlLinearNode>
					<ControlLinearNode>
						<t>0.39600000000000002</t>
						<value>0.5301527260466381</value>
					</ControlLinearNode>
					<ControlLinearNode>
						<t>0.40000000000000002</t>
						<value>0.52734908023506233</value>
					</ControlLinearNode>
					<ControlLinearNode>
						<t>0.40400000000000003</t>
						<value>0.52889916252166536</value>
					</ControlLinearNode>
					<ControlLinearNode>
						<t>0.40799999999999997</t>
						<value>0.53232838741866917</value>
					</ControlLinearNode>
					<ControlLinearNode>
						<t>0.41199999999999998</t>
						<value>0.5368022359407113</value>
					</ControlLinearNode>
					<ControlLinearNode>
						<t>0.41599999999999998</t>
						<value>0.54175766194041186</value>
					</ControlLinearNode>
					<ControlLinearNode>
						<t>0.41999999999999998</t>
						<value>0.54836627049588715</value>
					</ControlLinearNode>
					<ControlLinearNode>
						<t>0.42399999999999999</t>
						<value>0.55483463008497602</value>
					</ControlLinearNode>
					<ControlLinearNode>
						<t>0.42799999999999999</t>
						<value>0.56183313795762435</value>
					</ControlLinearNode>
					<ControlLinearNode>
						<t>0.432</t>
						<value>0.57063160692271409</value>
					</ControlLinearNode>
					<ControlLinearNode>
						<t>0.436</t>
						<value>0.58010233660077082</value>
					</ControlLinearNode>
					<ControlLinearNode>
						<t>0.44</t>
						<value>0.59027124394035024</value>
					</ControlLinearNode>
					<ControlLinearNode>
						<t>0.44400000000000001</t>
						<value>0.60030453636652914</value>
					</ControlLinearNode>
					<ControlLinearNode>
						<t>0.44800000000000001</t>
						<value>0.61144007386824339</value>
					</ControlLinearNode>
					<ControlLinearNode>
						<t>0.45200000000000001</t>
						<value>0.62206150994622655</value>
					</ControlLinearNode>
					<ControlLinearNode>
						<t>0.45600000000000002</t>
						<value>0.63293501589562062</value>
					</ControlLinearNode>
					<ControlLinearNode>
						<t>0.46000000000000002</t>
						<value>0.64550470519186876</value>
					</ControlLinearNode>
					<ControlLinearNode>
						<t>0.46400000000000002</t>
						<value>0.65638913478816707</value>
					</ControlLinearNode>
					<ControlLinearNode>
						<t>0.46800000000000003</t>
						<value>0.66639492384522181</value>
					</ControlLinearNode>
					<ControlLinearNode>
						<t>0.47199999999999998</t>
						<value>0.67675072316200668</value>
					</ControlLinearNode>
					<ControlLinearNode>
						<t>0.47599999999999998</t>
						<value>0.68482398920469412</value>
					</ControlLinearNode>
					<ControlLinearNode>
						<t>0.47999999999999998</t>
						<value>0.69074867252696426</value>
					</ControlLinearNode>
					<ControlLinearNode>
						<t>0.48399999999999999</t>
						<value>0.69344029321284906</value>
					</ControlLinearNode>
					<ControlLinearNode>
						<t>0.48799999999999999</t>
						<value>0.69321470927511453</value>
					</ControlLinearNode>
					<ControlLinearNode>
						<t>0.49199999999999999</t>
						<value>0.68871303120918059</value>
					</ControlLinearNode>
				</x_nodes>
				<min_nodes />
				<max_nodes />
				<kp>100</kp>
				<kv>20</kv>
			</ControlLinear>
			<ControlLinear name="GL_r">
				<is_model_control>true</is_model_control>
				<extrapolate>true</extrapolate>
				<default_min>0.02</default_min>
				<default_max>1</default_max>
				<filter_on>false</filter_on>
				<use_steps>false</use_steps>
				<x_nodes>
					<ControlLinearNode>
						<t>0</t>
						<value>0.18349611744145874</value>
					</ControlLinearNode>
					<ControlLinearNode>
						<t>0.0040000000000000001</t>
						<value>0.1826563767633235</value>
					</ControlLinearNode>
					<ControlLinearNode>
						<t>0.0080000000000000002</t>
						<value>0.18208287132084985</value>
					</ControlLinearNode>
					<ControlLinearNode>
						<t>0.012</t>
						<value>0.1817854315843454</value>
					</ControlLinearNode>
					<ControlLinearNode>
						<t>0.016</t>
						<value>0.18181355366279889</value>
					</ControlLinearNode>
					<ControlLinearNode>
						<t>0.02</t>
						<value>0.1815091226679168</value>
					</ControlLinearNode>
					<ControlLinearNode>
						<t>0.024</t>
						<value>0.18303429493193249</value>
					</ControlLinearNode>
					<ControlLinearNode>
						<t>0.028000000000000001</t>
						<value>0.18557586005963636</value>
					</ControlLinearNode>
					<ControlLinearNode>
						<t>0.032000000000000001</t>
						<value>0.18931866716900769</value>
					</ControlLinearNode>
					<ControlLinearNode>
						<t>0.035999999999999997</t>
						<value>0.19366667600687151</value>
					</ControlLinearNode>
					<ControlLinearNode>
						<t>0.040000000000000001</t>
						<value>0.19838037640118805</value>
					</ControlLinearNode>
					<ControlLinearNode>
						<t>0.043999999999999997</t>
						<value>0.20323229075900523</value>
					</ControlLinearNode>
					<ControlLinearNode>
						<t>0.048000000000000001</t>
						<value>0.21031510022128186</value>
					</ControlLinearNode>
					<ControlLinearNode>
						<t>0.051999999999999998</t>
						<value>0.21619310192982624</value>
					</ControlLinearNode>
					<ControlLinearNode>
						<t>0.056000000000000001</t>
						<value>0.22254809236296008</value>
					</ControlLinearNode>
					<ControlLinearNode>
						<t>0.059999999999999998</t>
						<value>0.22945104006428849</value>
					</ControlLinearNode>
					<ControlLinearNode>
						<t>0.064000000000000001</t>
						<value>0.23650991672144922</value>
					</ControlLinearNode>
					<ControlLinearNode>
						<t>0.068000000000000005</t>
						<value>0.24435968606791647</value>
					</ControlLinearNode>
					<ControlLinearNode>
						<t>0.071999999999999995</t>
						<value>0.25176106351378602</value>
					</ControlLinearNode>
					<ControlLinearNode>
						<t>0.075999999999999998</t>
						<value>0.25945243890728292</value>
					</ControlLinearNode>
					<ControlLinearNode>
						<t>0.080000000000000002</t>
						<value>0.26662699802623174</value>
					</ControlLinearNode>
					<ControlLinearNode>
						<t>0.084000000000000005</t>
						<value>0.27798641901019377</value>
					</ControlLinearNode>
					<ControlLinearNode>
						<t>0.087999999999999995</t>
						<value>0.29782318436922212</value>
					</ControlLinearNode>
					<ControlLinearNode>
						<t>0.091999999999999998</t>
						<value>0.31738085842717217</value>
					</ControlLinearNode>
					<ControlLinearNode>
						<t>0.096000000000000002</t>
						<value>0.33713050903868097</value>
					</ControlLinearNode>
					<ControlLinearNode>
						<t>0.10000000000000001</t>
						<value>0.35490346889452662</value>
					</ControlLinearNode>
					<ControlLinearNode>
						<t>0.104</t>
						<value>0.37287228209691442</value>
					</ControlLinearNode>
					<ControlLinearNode>
						<t>0.108</t>
						<value>0.38806918961953724</value>
					</ControlLinearNode>
					<ControlLinearNode>
						<t>0.112</t>
						<value>0.40305181158609621</value>
					</ControlLinearNode>
					<ControlLinearNode>
						<t>0.11600000000000001</t>
						<value>0.41481193058748855</value>
					</ControlLinearNode>
					<ControlLinearNode>
						<t>0.12</t>
						<value>0.42600768347281281</value>
					</ControlLinearNode>
					<ControlLinearNode>
						<t>0.124</t>
						<value>0.43360131555293252</value>
					</ControlLinearNode>
					<ControlLinearNode>
						<t>0.128</t>
						<value>0.43932276938142756</value>
					</ControlLinearNode>
					<ControlLinearNode>
						<t>0.13200000000000001</t>
						<value>0.43745871842642586</value>
					</ControlLinearNode>
					<ControlLinearNode>
						<t>0.13600000000000001</t>
						<value>0.43159077186463374</value>
					</ControlLinearNode>
					<ControlLinearNode>
						<t>0.14000000000000001</t>
						<value>0.42046205711744766</value>
					</ControlLinearNode>
					<ControlLinearNode>
						<t>0.14399999999999999</t>
						<value>0.40647671894421278</value>
					</ControlLinearNode>
					<ControlLinearNode>
						<t>0.14799999999999999</t>
						<value>0.39075968060459193</value>
					</ControlLinearNode>
					<ControlLinearNode>
						<t>0.152</t>
						<value>0.37241130981114201</value>
					</ControlLinearNode>
					<ControlLinearNode>
						<t>0.156</t>
						<value>0.35215151650399878</value>
					</ControlLinearNode>
					<ControlLinearNode>
						<t>0.16</t>
						<value>0.330777788481039</value>
					</ControlLinearNode>
					<ControlLinearNode>
						<t>0.16400000000000001</t>
						<value>0.2975180343592837</value>
					</ControlLinearNode>
					<ControlLinearNode>
						<t>0.16800000000000001</t>
						<value>0.26444033828206609</value>
					</ControlLinearNode>
					<ControlLinearNode>
						<t>0.17199999999999999</t>
						<value>0.23291929392362015</value>
					</ControlLinearNode>
					<ControlLinearNode>
						<t>0.17599999999999999</t>
						<value>0.20307197687119147</value>
					</ControlLinearNode>
					<ControlLinearNode>
						<t>0.17999999999999999</t>
						<value>0.17337226737557307</value>
					</ControlLinearNode>
					<ControlLinearNode>
						<t>0.184</t>
						<value>0.14500377520704133</value>
					</ControlLinearNode>
					<ControlLinearNode>
						<t>0.188</t>
						<value>0.1098796632966853</value>
					</ControlLinearNode>
					<ControlLinearNode>
						<t>0.192</t>
						<value>0.078044435243819155</value>
					</ControlLinearNode>
					<ControlLinearNode>
						<t>0.19600000000000001</t>
						<value>0.050062528028741331</value>
					</ControlLinearNode>
					<ControlLinearNode>
						<t>0.20000000000000001</t>
						<value>0.024908129833343933</value>
					</ControlLinearNode>
					<ControlLinearNode>
						<t>0.20399999999999999</t>
						<value>0.020006066583639622</value>
					</ControlLinearNode>
					<ControlLinearNode>
						<t>0.20799999999999999</t>
						<value>0.020003277040211574</value>
					</ControlLinearNode>
					<ControlLinearNode>
						<t>0.21199999999999999</t>
						<value>0.020002662550342207</value>
					</ControlLinearNode>
					<ControlLinearNode>
						<t>0.216</t>
						<value>0.020002335371330244</value>
					</ControlLinearNode>
					<ControlLinearNode>
						<t>0.22</t>
						<value>0.020002136183588703</value>
					</ControlLinearNode>
					<ControlLinearNode>
						<t>0.224</t>
						<value>0.020002138060530493</value>
					</ControlLinearNode>
					<ControlLinearNode>
						<t>0.22800000000000001</t>
						<value>0.020002403832566091</value>
					</ControlLinearNode>
					<ControlLinearNode>
						<t>0.23200000000000001</t>
						<value>0.020003164672426157</value>
					</ControlLinearNode>
					<ControlLinearNode>
						<t>0.23599999999999999</t>
						<value>0.020006206551609739</value>
					</ControlLinearNode>
					<ControlLinearNode>
						<t>0.23999999999999999</t>
						<value>0.024468588047092277</value>
					</ControlLinearNode>
					<ControlLinearNode>
						<t>0.24399999999999999</t>
						<value>0.05097161761584771</value>
					</ControlLinearNode>
					<ControlLinearNode>
						<t>0.248</t>
						<value>0.082233366183908113</value>
					</ControlLinearNode>
					<ControlLinearNode>
						<t>0.252</t>
						<value>0.11816641227591103</value>
					</ControlLinearNode>
					<ControlLinearNode>
						<t>0.25600000000000001</t>
						<value>0.15815919144760612</value>
					</ControlLinearNode>
					<ControlLinearNode>
						<t>0.26000000000000001</t>
						<value>0.20229427516246196</value>
					</ControlLinearNode>
					<ControlLinearNode>
						<t>0.26400000000000001</t>
						<value>0.25348652566962887</value>
					</ControlLinearNode>
					<ControlLinearNode>
						<t>0.26800000000000002</t>
						<value>0.30475686739875152</value>
					</ControlLinearNode>
					<ControlLinearNode>
						<t>0.27200000000000002</t>
						<value>0.35707030951078833</value>
					</ControlLinearNode>
					<ControlLinearNode>
						<t>0.27600000000000002</t>
						<value>0.40976343758629058</value>
					</ControlLinearNode>
					<ControlLinearNode>
						<t>0.28000000000000003</t>
						<value>0.46057052503148721</value>
					</ControlLinearNode>
					<ControlLinearNode>
						<t>0.28399999999999997</t>
						<value>0.51089290815874377</value>
					</ControlLinearNode>
					<ControlLinearNode>
						<t>0.28799999999999998</t>
						<value>0.55932400726070486</value>
					</ControlLinearNode>
					<ControlLinearNode>
						<t>0.29199999999999998</t>
						<value>0.60786190358701497</value>
					</ControlLinearNode>
					<ControlLinearNode>
						<t>0.29599999999999999</t>
						<value>0.65346274434350116</value>
					</ControlLinearNode>
					<ControlLinearNode>
						<t>0.29999999999999999</t>
						<value>0.6932388898732913</value>
					</ControlLinearNode>
					<ControlLinearNode>
						<t>0.30399999999999999</t>
						<value>0.74997740729795637</value>
					</ControlLinearNode>
					<ControlLinearNode>
						<t>0.308</t>
						<value>0.80861274886935264</value>
					</ControlLinearNode>
					<ControlLinearNode>
						<t>0.312</t>
						<value>0.92085656331693377</value>
					</ControlLinearNode>
					<ControlLinearNode>
						<t>0.316</t>
						<value>0.99998073198635162</value>
					</ControlLinearNode>
					<ControlLinearNode>
						<t>0.32000000000000001</t>
						<value>0.99999482266710693</value>
					</ControlLinearNode>
					<ControlLinearNode>
						<t>0.32400000000000001</t>
						<value>0.99999639297152365</value>
					</ControlLinearNode>
					<ControlLinearNode>
						<t>0.32800000000000001</t>
						<value>0.99999699731005587</value>
					</ControlLinearNode>
					<ControlLinearNode>
						<t>0.33200000000000002</t>
						<value>0.99999722672390512</value>
					</ControlLinearNode>
					<ControlLinearNode>
						<t>0.33600000000000002</t>
						<value>0.99999736546494278</value>
					</ControlLinearNode>
					<ControlLinearNode>
						<t>0.34000000000000002</t>
						<value>0.9999973871400859</value>
					</ControlLinearNode>
					<ControlLinearNode>
						<t>0.34399999999999997</t>
						<value>0.99999739984289726</value>
					</ControlLinearNode>
					<ControlLinearNode>
						<t>0.34799999999999998</t>
						<value>0.99999733556575865</value>
					</ControlLinearNode>
					<ControlLinearNode>
						<t>0.35199999999999998</t>
						<value>0.99999731544312287</value>
					</ControlLinearNode>
					<ControlLinearNode>
						<t>0.35599999999999998</t>
						<value>0.99999719976892221</value>
					</ControlLinearNode>
					<ControlLinearNode>
						<t>0.35999999999999999</t>
						<value>0.99999663659199234</value>
					</ControlLinearNode>
					<ControlLinearNode>
						<t>0.36399999999999999</t>
						<value>0.99999627332939867</value>
					</ControlLinearNode>
					<ControlLinearNode>
						<t>0.36799999999999999</t>
						<value>0.99999569143409717</value>
					</ControlLinearNode>
					<ControlLinearNode>
						<t>0.372</t>
						<value>0.99999338910395308</value>
					</ControlLinearNode>
					<ControlLinearNode>
						<t>0.376</t>
						<value>0.99998340458964297</value>
					</ControlLinearNode>
					<ControlLinearNode>
						<t>0.38</t>
						<value>0.97811119732013951</value>
					</ControlLinearNode>
					<ControlLinearNode>
						<t>0.38400000000000001</t>
						<value>0.92821808736109968</value>
					</ControlLinearNode>
					<ControlLinearNode>
						<t>0.38800000000000001</t>
						<value>0.88032468783174711</value>
					</ControlLinearNode>
					<ControlLinearNode>
						<t>0.39200000000000002</t>
						<value>0.83575758436706926</value>
					</ControlLinearNode>
					<ControlLinearNode>
						<t>0.39600000000000002</t>
						<value>0.79054019480675364</value>
					</ControlLinearNode>
					<ControlLinearNode>
						<t>0.40000000000000002</t>
						<value>0.74846999418211968</value>
					</ControlLinearNode>
					<ControlLinearNode>
						<t>0.40400000000000003</t>
						<value>0.72143381751659919</value>
					</ControlLinearNode>
					<ControlLinearNode>
						<t>0.40799999999999997</t>
						<value>0.69822984696992163</value>
					</ControlLinearNode>
					<ControlLinearNode>
						<t>0.41199999999999998</t>
						<value>0.67604256254300132</value>
					</ControlLinearNode>
					<ControlLinearNode>
						<t>0.41599999999999998</t>
						<value>0.65507104319953302</value>
					</ControlLinearNode>
					<ControlLinearNode>
						<t>0.41999999999999998</t>
						<value>0.6354322153234534</value>
					</ControlLinearNode>
					<ControlLinearNode>
						<t>0.42399999999999999</t>
						<value>0.6127536308544389</value>
					</ControlLinearNode>
					<ControlLinearNode>
						<t>0.42799999999999999</t>
						<value>0.59057139769855316</value>
					</ControlLinearNode>
					<ControlLinearNode>
						<t>0.432</t>
						<value>0.57277235467711152</value>
					</ControlLinearNode>
					<ControlLinearNode>
						<t>0.436</t>
						<value>0.56010164768038995</value>
					</ControlLinearNode>
					<ControlLinearNode>
						<t>0.44</t>
						<value>0.54851728332808491</value>
					</ControlLinearNode>
					<ControlLinearNode>
						<t>0.44400000000000001</t>
						<value>0.53765823451100936</value>
					</ControlLinearNode>
					<ControlLinearNode>
						<t>0.44800000000000001</t>
						<value>0.5282891014482759</value>
					</ControlLinearNode>
					<ControlLinearNode>
						<t>0.45200000000000001</t>
						<value>0.52077030702197724</value>
					</ControlLinearNode>
					<ControlLinearNode>
						<t>0.45600000000000002</t>
						<value>0.51423441247574297</value>
					</ControlLinearNode>
					<ControlLinearNode>
						<t>0.46000000000000002</t>
						<value>0.5096671511114037</value>
					</ControlLinearNode>
					<ControlLinearNode>
						<t>0.46400000000000002</t>
						<value>0.50323536210175224</value>
					</ControlLinearNode>
					<ControlLinearNode>
						<t>0.46800000000000003</t>
						<value>0.49496552161015034</value>
					</ControlLinearNode>
					<ControlLinearNode>
						<t>0.47199999999999998</t>
						<value>0.48859353731981914</value>
					</ControlLinearNode>
					<ControlLinearNode>
						<t>0.47599999999999998</t>
						<value>0.48289710202912572</value>
					</ControlLinearNode>
					<ControlLinearNode>
						<t>0.47999999999999998</t>
						<value>0.47838144685979372</value>
					</ControlLinearNode>
					<ControlLinearNode>
						<t>0.48399999999999999</t>
						<value>0.47478495396809572</value>
					</ControlLinearNode>
					<ControlLinearNode>
						<t>0.48799999999999999</t>
						<value>0.47274795548397813</value>
					</ControlLinearNode>
					<ControlLinearNode>
						<t>0.49199999999999999</t>
						<value>0.47181746625249549</value>
					</ControlLinearNode>
				</x_nodes>
				<min_nodes />
				<max_nodes />
				<kp>100</kp>
				<kv>20</kv>
			</ControlLinear>
			<ControlLinear name="GI_r">
				<is_model_control>true</is_model_control>
				<extrapolate>true</extrapolate>
				<default_min>0.02</default_min>
				<default_max>1</default_max>
				<filter_on>false</filter_on>
				<use_steps>false</use_steps>
				<x_nodes>
					<ControlLinearNode>
						<t>0</t>
						<value>0.020031908203904755</value>
					</ControlLinearNode>
					<ControlLinearNode>
						<t>0.0040000000000000001</t>
						<value>0.02003169424731745</value>
					</ControlLinearNode>
					<ControlLinearNode>
						<t>0.0080000000000000002</t>
						<value>0.020031519906535247</value>
					</ControlLinearNode>
					<ControlLinearNode>
						<t>0.012</t>
						<value>0.020031358675782169</value>
					</ControlLinearNode>
					<ControlLinearNode>
						<t>0.016</t>
						<value>0.020031230076229752</value>
					</ControlLinearNode>
					<ControlLinearNode>
						<t>0.02</t>
						<value>0.020031110228314702</value>
					</ControlLinearNode>
					<ControlLinearNode>
						<t>0.024</t>
						<value>0.02003107899798677</value>
					</ControlLinearNode>
					<ControlLinearNode>
						<t>0.028000000000000001</t>
						<value>0.02003105487713942</value>
					</ControlLinearNode>
					<ControlLinearNode>
						<t>0.032000000000000001</t>
						<value>0.020031015515885632</value>
					</ControlLinearNode>
					<ControlLinearNode>
						<t>0.035999999999999997</t>
						<value>0.020031022665164839</value>
					</ControlLinearNode>
					<ControlLinearNode>
						<t>0.040000000000000001</t>
						<value>0.020031031025413561</value>
					</ControlLinearNode>
					<ControlLinearNode>
						<t>0.043999999999999997</t>
						<value>0.020031063060025681</value>
					</ControlLinearNode>
					<ControlLinearNode>
						<t>0.048000000000000001</t>
						<value>0.020030896802136485</value>
					</ControlLinearNode>
					<ControlLinearNode>
						<t>0.051999999999999998</t>
						<value>0.020030462786131492</value>
					</ControlLinearNode>
					<ControlLinearNode>
						<t>0.056000000000000001</t>
						<value>0.020029444619856181</value>
					</ControlLinearNode>
					<ControlLinearNode>
						<t>0.059999999999999998</t>
						<value>0.020028777112248021</value>
					</ControlLinearNode>
					<ControlLinearNode>
						<t>0.064000000000000001</t>
						<value>0.020027975572496023</value>
					</ControlLinearNode>
					<ControlLinearNode>
						<t>0.068000000000000005</t>
						<value>0.020027129019835117</value>
					</ControlLinearNode>
					<ControlLinearNode>
						<t>0.071999999999999995</t>
						<value>0.020026249836789717</value>
					</ControlLinearNode>
					<ControlLinearNode>
						<t>0.075999999999999998</t>
						<value>0.020025256677958233</value>
					</ControlLinearNode>
					<ControlLinearNode>
						<t>0.080000000000000002</t>
						<value>0.020024319828694827</value>
					</ControlLinearNode>
					<ControlLinearNode>
						<t>0.084000000000000005</t>
						<value>0.020023109435768287</value>
					</ControlLinearNode>
					<ControlLinearNode>
						<t>0.087999999999999995</t>
						<value>0.020021448552891379</value>
					</ControlLinearNode>
					<ControlLinearNode>
						<t>0.091999999999999998</t>
						<value>0.020020040044248726</value>
					</ControlLinearNode>
					<ControlLinearNode>
						<t>0.096000000000000002</t>
						<value>0.020018815002064077</value>
					</ControlLinearNode>
					<ControlLinearNode>
						<t>0.10000000000000001</t>
						<value>0.020017727999223606</value>
					</ControlLinearNode>
					<ControlLinearNode>
						<t>0.104</t>
						<value>0.020016700508761996</value>
					</ControlLinearNode>
					<ControlLinearNode>
						<t>0.108</t>
						<value>0.02001580394660921</value>
					</ControlLinearNode>
					<ControlLinearNode>
						<t>0.112</t>
						<value>0.020014887003307197</value>
					</ControlLinearNode>
					<ControlLinearNode>
						<t>0.11600000000000001</t>
						<value>0.020014112439194456</value>
					</ControlLinearNode>
					<ControlLinearNode>
						<t>0.12</t>
						<value>0.020013828343983082</value>
					</ControlLinearNode>
					<ControlLinearNode>
						<t>0.124</t>
						<value>0.020013634859527889</value>
					</ControlLinearNode>
					<ControlLinearNode>
						<t>0.128</t>
						<value>0.020013467886862035</value>
					</ControlLinearNode>
					<ControlLinearNode>
						<t>0.13200000000000001</t>
						<value>0.02001321132272</value>
					</ControlLinearNode>
					<ControlLinearNode>
						<t>0.13600000000000001</t>
						<value>0.02001287227537564</value>
					</ControlLinearNode>
					<ControlLinearNode>
						<t>0.14000000000000001</t>
						<value>0.020012490214313713</value>
					</ControlLinearNode>
					<ControlLinearNode>
						<t>0.14399999999999999</t>
						<value>0.020012387301385957</value>
					</ControlLinearNode>
					<ControlLinearNode>
						<t>0.14799999999999999</t>
						<value>0.020012511353587951</value>
					</ControlLinearNode>
					<ControlLinearNode>
						<t>0.152</t>
						<value>0.020012894445334432</value>
					</ControlLinearNode>
					<ControlLinearNode>
						<t>0.156</t>
						<value>0.020013582638531941</value>
					</ControlLinearNode>
					<ControlLinearNode>
						<t>0.16</t>
						<value>0.020014766842617941</value>
					</ControlLinearNode>
					<ControlLinearNode>
						<t>0.16400000000000001</t>
						<value>0.02001617812587703</value>
					</ControlLinearNode>
					<ControlLinearNode>
						<t>0.16800000000000001</t>
						<value>0.020018701284331013</value>
					</ControlLinearNode>
					<ControlLinearNode>
						<t>0.17199999999999999</t>
						<value>0.020023549438593739</value>
					</ControlLinearNode>
					<ControlLinearNode>
						<t>0.17599999999999999</t>
						<value>0.020033943656778044</value>
					</ControlLinearNode>
					<ControlLinearNode>
						<t>0.17999999999999999</t>
						<value>0.020065422619043777</value>
					</ControlLinearNode>
					<ControlLinearNode>
						<t>0.184</t>
						<value>0.027857309624319208</value>
					</ControlLinearNode>
					<ControlLinearNode>
						<t>0.188</t>
						<value>0.10510885333581702</value>
					</ControlLinearNode>
					<ControlLinearNode>
						<t>0.192</t>
						<value>0.18428111871694913</value>
					</ControlLinearNode>
					<ControlLinearNode>
						<t>0.19600000000000001</t>
						<value>0.26069471595340749</value>
					</ControlLinearNode>
					<ControlLinearNode>
						<t>0.20000000000000001</t>
						<value>0.33362802930297419</value>
					</ControlLinearNode>
					<ControlLinearNode>
						<t>0.20399999999999999</t>
						<value>0.31706112234939382</value>
					</ControlLinearNode>
					<ControlLinearNode>
						<t>0.20799999999999999</t>
						<value>0.28857402183589576</value>
					</ControlLinearNode>
					<ControlLinearNode>
						<t>0.21199999999999999</t>
						<value>0.27977136677612574</value>
					</ControlLinearNode>
					<ControlLinearNode>
						<t>0.216</t>
						<value>0.28715760387940487</value>
					</ControlLinearNode>
					<ControlLinearNode>
						<t>0.22</t>
						<value>0.31142619732335991</value>
					</ControlLinearNode>
					<ControlLinearNode>
						<t>0.224</t>
						<value>0.35663687095151103</value>
					</ControlLinearNode>
					<ControlLinearNode>
						<t>0.22800000000000001</t>
						<value>0.42921127826751571</value>
					</ControlLinearNode>
					<ControlLinearNode>
						<t>0.23200000000000001</t>
						<value>0.52436015151871895</value>
					</ControlLinearNode>
					<ControlLinearNode>
						<t>0.23599999999999999</t>
						<value>0.64274376425253055</value>
					</ControlLinearNode>
					<ControlLinearNode>
						<t>0.23999999999999999</t>
						<value>0.76139247986282332</value>
					</ControlLinearNode>
					<ControlLinearNode>
						<t>0.24399999999999999</t>
						<value>0.78755133554053414</value>
					</ControlLinearNode>
					<ControlLinearNode>
						<t>0.248</t>
						<value>0.80936450950164207</value>
					</ControlLinearNode>
					<ControlLinearNode>
						<t>0.252</t>
						<value>0.82401548715077866</value>
					</ControlLinearNode>
					<ControlLinearNode>
						<t>0.25600000000000001</t>
						<value>0.83532287749590406</value>
					</ControlLinearNode>
					<ControlLinearNode>
						<t>0.26000000000000001</t>
						<value>0.83156893676518029</value>
					</ControlLinearNode>
					<ControlLinearNode>
						<t>0.26400000000000001</t>
						<value>0.79830130323799009</value>
					</ControlLinearNode>
					<ControlLinearNode>
						<t>0.26800000000000002</t>
						<value>0.76566429083558585</value>
					</ControlLinearNode>
					<ControlLinearNode>
						<t>0.27200000000000002</t>
						<value>0.71634687424885346</value>
					</ControlLinearNode>
					<ControlLinearNode>
						<t>0.27600000000000002</t>
						<value>0.66075969396065171</value>
					</ControlLinearNode>
					<ControlLinearNode>
						<t>0.28000000000000003</t>
						<value>0.59603080193385327</value>
					</ControlLinearNode>
					<ControlLinearNode>
						<t>0.28399999999999997</t>
						<value>0.52452673710317343</value>
					</ControlLinearNode>
					<ControlLinearNode>
						<t>0.28799999999999998</t>
						<value>0.44620815796902552</value>
					</ControlLinearNode>
					<ControlLinearNode>
						<t>0.29199999999999998</t>
						<value>0.36626686389181567</value>
					</ControlLinearNode>
					<ControlLinearNode>
						<t>0.29599999999999999</t>
						<value>0.27823206339416462</value>
					</ControlLinearNode>
					<ControlLinearNode>
						<t>0.29999999999999999</t>
						<value>0.16108865699827765</value>
					</ControlLinearNode>
					<ControlLinearNode>
						<t>0.30399999999999999</t>
						<value>0.080965405118383002</value>
					</ControlLinearNode>
					<ControlLinearNode>
						<t>0.308</t>
						<value>0.033750758820593967</value>
					</ControlLinearNode>
					<ControlLinearNode>
						<t>0.312</t>
						<value>0.050142569494154243</value>
					</ControlLinearNode>
					<ControlLinearNode>
						<t>0.316</t>
						<value>0.090015159159925542</value>
					</ControlLinearNode>
					<ControlLinearNode>
						<t>0.32000000000000001</t>
						<value>0.1618584299457087</value>
					</ControlLinearNode>
					<ControlLinearNode>
						<t>0.32400000000000001</t>
						<value>0.2054420814301148</value>
					</ControlLinearNode>
					<ControlLinearNode>
						<t>0.32800000000000001</t>
						<value>0.23180422840593243</value>
					</ControlLinearNode>
					<ControlLinearNode>
						<t>0.33200000000000002</t>
						<value>0.24310889955923115</value>
					</ControlLinearNode>
					<ControlLinearNode>
						<t>0.33600000000000002</t>
						<value>0.24858846146357957</value>
					</ControlLinearNode>
					<ControlLinearNode>
						<t>0.34000000000000002</t>
						<value>0.245403950508923</value>
					</ControlLinearNode>
					<ControlLinearNode>
						<t>0.34399999999999997</t>
						<value>0.23935351582054332</value>
					</ControlLinearNode>
					<ControlLinearNode>
						<t>0.34799999999999998</t>
						<value>0.22848782065626669</value>
					</ControlLinearNode>
					<ControlLinearNode>
						<t>0.35199999999999998</t>
						<value>0.22183539748128872</value>
					</ControlLinearNode>
					<ControlLinearNode>
						<t>0.35599999999999998</t>
						<value>0.20910634818424906</value>
					</ControlLinearNode>
					<ControlLinearNode>
						<t>0.35999999999999999</t>
						<value>0.18559017588844159</value>
					</ControlLinearNode>
					<ControlLinearNode>
						<t>0.36399999999999999</t>
						<value>0.16510314948282326</value>
					</ControlLinearNode>
					<ControlLinearNode>
						<t>0.36799999999999999</t>
						<value>0.13948372470232581</value>
					</ControlLinearNode>
					<ControlLinearNode>
						<t>0.372</t>
						<value>0.09013151607333468</value>
					</ControlLinearNode>
					<ControlLinearNode>
						<t>0.376</t>
						<value>0.034557385746363863</value>
					</ControlLinearNode>
					<ControlLinearNode>
						<t>0.38</t>
						<value>0.020173655668306152</value>
					</ControlLinearNode>
					<ControlLinearNode>
						<t>0.38400000000000001</t>
						<value>0.020102315388415115</value>
					</ControlLinearNode>
					<ControlLinearNode>
						<t>0.38800000000000001</t>
						<value>0.020067659837916866</value>
					</ControlLinearNode>
					<ControlLinearNode>
						<t>0.39200000000000002</t>
						<value>0.020047758204240679</value>
					</ControlLinearNode>
					<ControlLinearNode>
						<t>0.39600000000000002</t>
						<value>0.020039287872647971</value>
					</ControlLinearNode>
					<ControlLinearNode>
						<t>0.40000000000000002</t>
						<value>0.020033399179771004</value>
					</ControlLinearNode>
					<ControlLinearNode>
						<t>0.40400000000000003</t>
						<value>0.020031482414330323</value>
					</ControlLinearNode>
					<ControlLinearNode>
						<t>0.40799999999999997</t>
						<value>0.02002822763296163</value>
					</ControlLinearNode>
					<ControlLinearNode>
						<t>0.41199999999999998</t>
						<value>0.020025112040231483</value>
					</ControlLinearNode>
					<ControlLinearNode>
						<t>0.41599999999999998</t>
						<value>0.020022511870060111</value>
					</ControlLinearNode>
					<ControlLinearNode>
						<t>0.41999999999999998</t>
						<value>0.020019996054063495</value>
					</ControlLinearNode>
					<ControlLinearNode>
						<t>0.42399999999999999</t>
						<value>0.020017843763851028</value>
					</ControlLinearNode>
					<ControlLinearNode>
						<t>0.42799999999999999</t>
						<value>0.020015968819820817</value>
					</ControlLinearNode>
					<ControlLinearNode>
						<t>0.432</t>
						<value>0.020014228046005431</value>
					</ControlLinearNode>
					<ControlLinearNode>
						<t>0.436</t>
						<value>0.020012836034425507</value>
					</ControlLinearNode>
					<ControlLinearNode>
						<t>0.44</t>
						<value>0.020011603569618737</value>
					</ControlLinearNode>
					<ControlLinearNode>
						<t>0.44400000000000001</t>
						<value>0.020010795707449215</value>
					</ControlLinearNode>
					<ControlLinearNode>
						<t>0.44800000000000001</t>
						<value>0.020010501829796114</value>
					</ControlLinearNode>
					<ControlLinearNode>
						<t>0.45200000000000001</t>
						<value>0.020011007691033138</value>
					</ControlLinearNode>
					<ControlLinearNode>
						<t>0.45600000000000002</t>
						<value>0.020011684801914821</value>
					</ControlLinearNode>
					<ControlLinearNode>
						<t>0.46000000000000002</t>
						<value>0.020012252810392029</value>
					</ControlLinearNode>
					<ControlLinearNode>
						<t>0.46400000000000002</t>
						<value>0.02001267700432276</value>
					</ControlLinearNode>
					<ControlLinearNode>
						<t>0.46800000000000003</t>
						<value>0.020012510992769277</value>
					</ControlLinearNode>
					<ControlLinearNode>
						<t>0.47199999999999998</t>
						<value>0.020012125814519145</value>
					</ControlLinearNode>
					<ControlLinearNode>
						<t>0.47599999999999998</t>
						<value>0.020011933220209187</value>
					</ControlLinearNode>
					<ControlLinearNode>
						<t>0.47999999999999998</t>
						<value>0.020011751168420536</value>
					</ControlLinearNode>
					<ControlLinearNode>
						<t>0.48399999999999999</t>
						<value>0.020011638501508978</value>
					</ControlLinearNode>
					<ControlLinearNode>
						<t>0.48799999999999999</t>
						<value>0.020011450109939863</value>
					</ControlLinearNode>
					<ControlLinearNode>
						<t>0.49199999999999999</t>
						<value>0.020011298829347282</value>
					</ControlLinearNode>
				</x_nodes>
				<min_nodes />
				<max_nodes />
				<kp>100</kp>
				<kv>20</kv>
			</ControlLinear>
			<ControlLinear name="GM_r">
				<is_model_control>true</is_model_control>
				<extrapolate>true</extrapolate>
				<default_min>0.02</default_min>
				<default_max>1</default_max>
				<filter_on>false</filter_on>
				<use_steps>false</use_steps>
				<x_nodes>
					<ControlLinearNode>
						<t>0</t>
						<value>0.9846125430171101</value>
					</ControlLinearNode>
					<ControlLinearNode>
						<t>0.0040000000000000001</t>
						<value>0.9867282829353502</value>
					</ControlLinearNode>
					<ControlLinearNode>
						<t>0.0080000000000000002</t>
						<value>0.98908791414469077</value>
					</ControlLinearNode>
					<ControlLinearNode>
						<t>0.012</t>
						<value>0.99147461559063732</value>
					</ControlLinearNode>
					<ControlLinearNode>
						<t>0.016</t>
						<value>0.99431563970024306</value>
					</ControlLinearNode>
					<ControlLinearNode>
						<t>0.02</t>
						<value>0.99476784086058312</value>
					</ControlLinearNode>
					<ControlLinearNode>
						<t>0.024</t>
						<value>0.99844768231929448</value>
					</ControlLinearNode>
					<ControlLinearNode>
						<t>0.028000000000000001</t>
						<value>0.99966097223013772</value>
					</ControlLinearNode>
					<ControlLinearNode>
						<t>0.032000000000000001</t>
						<value>0.99992913072062595</value>
					</ControlLinearNode>
					<ControlLinearNode>
						<t>0.035999999999999997</t>
						<value>0.99996746965065131</value>
					</ControlLinearNode>
					<ControlLinearNode>
						<t>0.040000000000000001</t>
						<value>0.99997819994557746</value>
					</ControlLinearNode>
					<ControlLinearNode>
						<t>0.043999999999999997</t>
						<value>0.99998350730705021</value>
					</ControlLinearNode>
					<ControlLinearNode>
						<t>0.048000000000000001</t>
						<value>0.9999879971457557</value>
					</ControlLinearNode>
					<ControlLinearNode>
						<t>0.051999999999999998</t>
						<value>0.9999903160388306</value>
					</ControlLinearNode>
					<ControlLinearNode>
						<t>0.056000000000000001</t>
						<value>0.99999205483752263</value>
					</ControlLinearNode>
					<ControlLinearNode>
						<t>0.059999999999999998</t>
						<value>0.99999342832047311</value>
					</ControlLinearNode>
					<ControlLinearNode>
						<t>0.064000000000000001</t>
						<value>0.99999448703323868</value>
					</ControlLinearNode>
					<ControlLinearNode>
						<t>0.068000000000000005</t>
						<value>0.99999532904996602</value>
					</ControlLinearNode>
					<ControlLinearNode>
						<t>0.071999999999999995</t>
						<value>0.999995963811939</value>
					</ControlLinearNode>
					<ControlLinearNode>
						<t>0.075999999999999998</t>
						<value>0.99999649066246699</value>
					</ControlLinearNode>
					<ControlLinearNode>
						<t>0.080000000000000002</t>
						<value>0.99999689377834</value>
					</ControlLinearNode>
					<ControlLinearNode>
						<t>0.084000000000000005</t>
						<value>0.99999730049306679</value>
					</ControlLinearNode>
					<ControlLinearNode>
						<t>0.087999999999999995</t>
						<value>0.99999773042461582</value>
					</ControlLinearNode>
					<ControlLinearNode>
						<t>0.091999999999999998</t>
						<value>0.99999805282263921</value>
					</ControlLinearNode>
					<ControlLinearNode>
						<t>0.096000000000000002</t>
						<value>0.99999830116060884</value>
					</ControlLinearNode>
					<ControlLinearNode>
						<t>0.10000000000000001</t>
						<value>0.99999849859903978</value>
					</ControlLinearNode>
					<ControlLinearNode>
						<t>0.104</t>
						<value>0.99999866786638825</value>
					</ControlLinearNode>
					<ControlLinearNode>
						<t>0.108</t>
						<value>0.99999879848603623</value>
					</ControlLinearNode>
					<ControlLinearNode>
						<t>0.112</t>
						<value>0.99999891597186785</value>
					</ControlLinearNode>
					<ControlLinearNode>
						<t>0.11600000000000001</t>
						<value>0.99999901419682002</value>
					</ControlLinearNode>
					<ControlLinearNode>
						<t>0.12</t>
						<value>0.99999909518366048</value>
					</ControlLinearNode>
					<ControlLinearNode>
						<t>0.124</t>
						<value>0.99999916234862185</value>
					</ControlLinearNode>
					<ControlLinearNode>
						<t>0.128</t>
						<value>0.99999922296349208</value>
					</ControlLinearNode>
					<ControlLinearNode>
						<t>0.13200000000000001</t>
						<value>0.99999929468980497</value>
					</ControlLinearNode>
					<ControlLinearNode>
						<t>0.13600000000000001</t>
						<value>0.99999937538252004</value>
					</ControlLinearNode>
					<ControlLinearNode>
						<t>0.14000000000000001</t>
						<value>0.9999994422573627</value>
					</ControlLinearNode>
					<ControlLinearNode>
						<t>0.14399999999999999</t>
						<value>0.99999949440800984</value>
					</ControlLinearNode>
					<ControlLinearNode>
						<t>0.14799999999999999</t>
						<value>0.99999953605117275</value>
					</ControlLinearNode>
					<ControlLinearNode>
						<t>0.152</t>
						<value>0.99999956692068348</value>
					</ControlLinearNode>
					<ControlLinearNode>
						<t>0.156</t>
						<value>0.99999959056226695</value>
					</ControlLinearNode>
					<ControlLinearNode>
						<t>0.16</t>
						<value>0.99999960948722033</value>
					</ControlLinearNode>
					<ControlLinearNode>
						<t>0.16400000000000001</t>
						<value>0.9999996500581888</value>
					</ControlLinearNode>
					<ControlLinearNode>
						<t>0.16800000000000001</t>
						<value>0.99999968020262853</value>
					</ControlLinearNode>
					<ControlLinearNode>
						<t>0.17199999999999999</t>
						<value>0.99999970165072682</value>
					</ControlLinearNode>
					<ControlLinearNode>
						<t>0.17599999999999999</t>
						<value>0.99999971644392371</value>
					</ControlLinearNode>
					<ControlLinearNode>
						<t>0.17999999999999999</t>
						<value>0.99999972697283168</value>
					</ControlLinearNode>
					<ControlLinearNode>
						<t>0.184</t>
						<value>0.99999973227400862</value>
					</ControlLinearNode>
					<ControlLinearNode>
						<t>0.188</t>
						<value>0.99999973280790777</value>
					</ControlLinearNode>
					<ControlLinearNode>
						<t>0.192</t>
						<value>0.99999972964084993</value>
					</ControlLinearNode>
					<ControlLinearNode>
						<t>0.19600000000000001</t>
						<value>0.99999972207757015</value>
					</ControlLinearNode>
					<ControlLinearNode>
						<t>0.20000000000000001</t>
						<value>0.99999971587799941</value>
					</ControlLinearNode>
					<ControlLinearNode>
						<t>0.20399999999999999</t>
						<value>0.99999970489997769</value>
					</ControlLinearNode>
					<ControlLinearNode>
						<t>0.20799999999999999</t>
						<value>0.99999969342694084</value>
					</ControlLinearNode>
					<ControlLinearNode>
						<t>0.21199999999999999</t>
						<value>0.99999968220268176</value>
					</ControlLinearNode>
					<ControlLinearNode>
						<t>0.216</t>
						<value>0.99999967439840753</value>
					</ControlLinearNode>
					<ControlLinearNode>
						<t>0.22</t>
						<value>0.99999966985863653</value>
					</ControlLinearNode>
					<ControlLinearNode>
						<t>0.224</t>
						<value>0.9999996669697695</value>
					</ControlLinearNode>
					<ControlLinearNode>
						<t>0.22800000000000001</t>
						<value>0.99999966554676145</value>
					</ControlLinearNode>
					<ControlLinearNode>
						<t>0.23200000000000001</t>
						<value>0.99999966579472843</value>
					</ControlLinearNode>
					<ControlLinearNode>
						<t>0.23599999999999999</t>
						<value>0.9999996667292832</value>
					</ControlLinearNode>
					<ControlLinearNode>
						<t>0.23999999999999999</t>
						<value>0.99999966858332345</value>
					</ControlLinearNode>
					<ControlLinearNode>
						<t>0.24399999999999999</t>
						<value>0.99999966849301614</value>
					</ControlLinearNode>
					<ControlLinearNode>
						<t>0.248</t>
						<value>0.99999966796887763</value>
					</ControlLinearNode>
					<ControlLinearNode>
						<t>0.252</t>
						<value>0.99999966578619093</value>
					</ControlLinearNode>
					<ControlLinearNode>
						<t>0.25600000000000001</t>
						<value>0.99999966374259142</value>
					</ControlLinearNode>
					<ControlLinearNode>
						<t>0.26000000000000001</t>
						<value>0.99999965703557425</value>
					</ControlLinearNode>
					<ControlLinearNode>
						<t>0.26400000000000001</t>
						<value>0.99999964216146364</value>
					</ControlLinearNode>
					<ControlLinearNode>
						<t>0.26800000000000002</t>
						<value>0.9999996270819882</value>
					</ControlLinearNode>
					<ControlLinearNode>
						<t>0.27200000000000002</t>
						<value>0.99999960471963389</value>
					</ControlLinearNode>
					<ControlLinearNode>
						<t>0.27600000000000002</t>
						<value>0.99999957601440759</value>
					</ControlLinearNode>
					<ControlLinearNode>
						<t>0.28000000000000003</t>
						<value>0.99999953569000988</value>
					</ControlLinearNode>
					<ControlLinearNode>
						<t>0.28399999999999997</t>
						<value>0.99999948243276493</value>
					</ControlLinearNode>
					<ControlLinearNode>
						<t>0.28799999999999998</t>
						<value>0.99999940584500435</value>
					</ControlLinearNode>
					<ControlLinearNode>
						<t>0.29199999999999998</t>
						<value>0.99999929437650259</value>
					</ControlLinearNode>
					<ControlLinearNode>
						<t>0.29599999999999999</t>
						<value>0.99999909192526926</value>
					</ControlLinearNode>
					<ControlLinearNode>
						<t>0.29999999999999999</t>
						<value>0.99999844908574753</value>
					</ControlLinearNode>
					<ControlLinearNode>
						<t>0.30399999999999999</t>
						<value>0.99999652735122135</value>
					</ControlLinearNode>
					<ControlLinearNode>
						<t>0.308</t>
						<value>0.99972471635333016</value>
					</ControlLinearNode>
					<ControlLinearNode>
						<t>0.312</t>
						<value>0.93832448845878336</value>
					</ControlLinearNode>
					<ControlLinearNode>
						<t>0.316</t>
						<value>0.89926813350201484</value>
					</ControlLinearNode>
					<ControlLinearNode>
						<t>0.32000000000000001</t>
						<value>0.90230947182469967</value>
					</ControlLinearNode>
					<ControlLinearNode>
						<t>0.32400000000000001</t>
						<value>0.90250116779067469</value>
					</ControlLinearNode>
					<ControlLinearNode>
						<t>0.32800000000000001</t>
						<value>0.90001407470984585</value>
					</ControlLinearNode>
					<ControlLinearNode>
						<t>0.33200000000000002</t>
						<value>0.89861148520723855</value>
					</ControlLinearNode>
					<ControlLinearNode>
						<t>0.33600000000000002</t>
						<value>0.89606367824652278</value>
					</ControlLinearNode>
					<ControlLinearNode>
						<t>0.34000000000000002</t>
						<value>0.89533872332338904</value>
					</ControlLinearNode>
					<ControlLinearNode>
						<t>0.34399999999999997</t>
						<value>0.89304280902895106</value>
					</ControlLinearNode>
					<ControlLinearNode>
						<t>0.34799999999999998</t>
						<value>0.89246993795352081</value>
					</ControlLinearNode>
					<ControlLinearNode>
						<t>0.35199999999999998</t>
						<value>0.88955516410757585</value>
					</ControlLinearNode>
					<ControlLinearNode>
						<t>0.35599999999999998</t>
						<value>0.88750566427948951</value>
					</ControlLinearNode>
					<ControlLinearNode>
						<t>0.35999999999999999</t>
						<value>0.89362769258792674</value>
					</ControlLinearNode>
					<ControlLinearNode>
						<t>0.36399999999999999</t>
						<value>0.88976752405152382</value>
					</ControlLinearNode>
					<ControlLinearNode>
						<t>0.36799999999999999</t>
						<value>0.883575166137752</value>
					</ControlLinearNode>
					<ControlLinearNode>
						<t>0.372</t>
						<value>0.87905573268315329</value>
					</ControlLinearNode>
					<ControlLinearNode>
						<t>0.376</t>
						<value>0.87445215001302345</value>
					</ControlLinearNode>
					<ControlLinearNode>
						<t>0.38</t>
						<value>0.87854236748688552</value>
					</ControlLinearNode>
					<ControlLinearNode>
						<t>0.38400000000000001</t>
						<value>0.8991676250530749</value>
					</ControlLinearNode>
					<ControlLinearNode>
						<t>0.38800000000000001</t>
						<value>0.92152837053521985</value>
					</ControlLinearNode>
					<ControlLinearNode>
						<t>0.39200000000000002</t>
						<value>0.94469376052262211</value>
					</ControlLinearNode>
					<ControlLinearNode>
						<t>0.39600000000000002</t>
						<value>0.9709740968899333</value>
					</ControlLinearNode>
					<ControlLinearNode>
						<t>0.40000000000000002</t>
						<value>0.99711805381626673</value>
					</ControlLinearNode>
					<ControlLinearNode>
[truncated: 454,006 more chars]
