# Supplementary material for: Hindlimb kinematics, kinetics and muscle dynamics during sit-to-stand and sit-to-walk transitions in emus (Dromaius novaehollandiae)
Source: J Exp Biol. 2024 Dec 2;227(24):jeb247519. doi: 10.1242/jeb.247519 (PMC11708823; doi:10.1242/jeb.247519)
Supplement: Dataset 1. [file jexbio-227-247519-Dataset1.zip › Dataset1/DataS1/Static Simulation/stw_exemplar_trial_STO_nominal/emu_osimm_tuneTSL_scaledR_STO_nominal_stw_force.sto]

ModelForces
version=1
nRows=124
nColumns=74
inDegrees=no

This file contains the forces exerted on a model during a simulation.

A force is a generalized force, meaning that it can be either a force (N) or a torque (Nm).

Units are S.I. units (second, meters, Newtons, ...)
If the header above contains a line with 'inDegrees', this indicates whether rotational values are in degrees (yes) or radians (no).

endheader
time	IC_r	ILPR_r	ILPOa_r	ILPOp_r	AMB_r	FMTL_r	FMTI_r	FMTM_r	ILFB_r	FCLP_r	FCLA_r	FCM_r	IFE_r	ITCr_r	ITM_r	ITCaa_r	ITCap_r	ISF_r	IFI_r	OMII_r	OMIP_r	CFP_r	PIFML_r	GL_r	GI_r	GM_r	FL_r	TCf_r	TCt_r	EDL_r	FDL_r	FHL_r	FP2_r	FPP2_r	FP3_r	FPP3_r	FP4_r	MY	MX	MZ	FY	FZ	FX	Hip_flexion_reserve	Hip_abduction_reserve	Hip_rotation_reserve	Knee_flexion_reserve	Knee_abduction_reserve	Knee_rotation_reserve	Ankle_flexion_reserve	Ankle_abduction_reserve	Ankle_rotation_reserve	MTP_flexion_reserve	MTP_abduction_reserve	MTP_rotation_reserve	Pes_R_ExternalForce_pes_Fx	Pes_R_ExternalForce_pes_Fy	Pes_R_ExternalForce_pes_Fz	Pes_R_ExternalForce_pes_px	Pes_R_ExternalForce_pes_py	Pes_R_ExternalForce_pes_pz	Pes_R_ExternalForce_pes_Tx	Pes_R_ExternalForce_pes_Ty	Pes_R_ExternalForce_pes_Tz	Digits_R_ExternalForce_digits_Fx	Digits_R_ExternalForce_digits_Fy	Digits_R_ExternalForce_digits_Fz	Digits_R_ExternalForce_digits_px	Digits_R_ExternalForce_digits_py	Digits_R_ExternalForce_digits_pz	Digits_R_ExternalForce_digits_Tx	Digits_R_ExternalForce_digits_Ty	Digits_R_ExternalForce_digits_Tz
      0.00000000	     84.56541935	    122.90991201	      9.43798168	      9.27798716	      9.38475608	     34.13844154	     43.92277372	      6.76121212	     12.78215299	      6.41202287	      1.96834722	     41.22280187	      1.74075697	     79.83184860	      0.32901806	     18.76509092	      5.63626050	      0.80936722	      0.90630562	     52.93059272	    381.29936420	     18.34418441	    140.95092055	    294.40250060	      4.91563401	   1135.41929703	    299.10855276	     74.90703670	     43.84513283	    253.27151582	     12.27494648	      5.12133611	      1.99577909	      0.68733553	     10.99797070	     16.45487183	      8.27246959	     -0.04817966	      9.10599322	     -6.97992764	     -4.48350771	     -1.02215296	     -0.96050662	     -0.05562641	      0.06135185	     -0.03684181	      0.18457405	      0.03822409	     -0.14194728	     -0.26556395	     -0.12148083	      0.65334044	      0.18972073	      1.00902926	     -1.28298569	      0.28771678	     17.33174252	      0.00000000	     -0.00490060	     -0.02787562	     -0.01329510	      0.00000000	     -0.01758176	      0.00000000	      2.13860151	    128.82700490	      0.00000000	     -0.00070313	     -0.04901931	     -0.00216950	      0.00000000	     -0.13068539	      0.00000000
      0.00400000	     84.94969474	    123.14721644	      9.33980146	      9.20838602	      9.39913720	     34.17359778	     44.00567213	      6.75973987	     12.79127880	      6.41053552	      1.96499488	     41.03968414	      1.73554899	     79.68394732	      0.32881562	     18.73633508	      5.63281480	      0.80762200	      0.90717383	     52.99096389	    382.14503050	     18.45511898	    140.44950234	    293.25778815	      4.92120573	   1137.55194099	    298.65140650	     75.19120457	     44.07499333	    253.50503581	     12.25244426	      5.08554127	      1.99696330	      0.68741335	     11.00785169	     16.41722418	      8.26892995	      0.02677106	      9.09728016	     -7.15729948	     -5.05168235	     -1.31897806	     -1.44870062	     -0.05575387	      0.06142005	     -0.03701194	      0.18540002	      0.03836527	     -0.14193326	     -0.26635455	     -0.12202848	      0.65558043	      0.19117231	      1.02305805	     -1.28197503	      0.24672504	     17.28721834	      0.00000000	     -0.00489217	     -0.02789317	     -0.01330142	      0.00000000	     -0.01928421	      0.00000000	      1.83999926	    128.92274440	      0.00000000	     -0.00069746	     -0.04904839	     -0.00220277	      0.00000000	     -0.14381566	      0.00000000
      0.00800000	     85.58194735	    123.73679300	      9.23764612	      9.11712531	      9.41021878	     34.20265193	     44.10502670	      6.75856269	     12.80263207	      6.41069785	      1.95953517	     40.85582630	      1.72926928	     79.37598147	      0.32794181	     18.70136982	      5.62435180	      0.80684535	      0.90717197	     53.13564979	    383.47227367	     18.47522510	    140.15028731	    292.53571313	      4.92582270	   1139.83530119	    298.06406655	     75.49902349	     44.33460694	    253.82413746	     12.23587272	      5.04010885	      1.99762003	      0.68759377	     11.01320771	     16.40499117	      8.27465979	      0.10279933	      9.08719737	     -7.33426292	     -5.66592948	     -1.57539851	     -1.90147326	     -0.05585943	      0.06148267	     -0.03707683	      0.18626554	      0.03865318	     -0.14191241	     -0.26739067	     -0.12284734	      0.65896735	      0.19295294	      1.03961990	     -1.28044815	      0.19633210	     17.22427334	      0.00000000	     -0.00488262	     -0.02790860	     -0.01331099	      0.00000000	     -0.02121910	      0.00000000	      1.47116906	    129.06610150	      0.00000000	     -0.00069189	     -0.04907413	     -0.00223868	      0.00000000	     -0.15900038	      0.00000000
      0.01200000	     86.45967845	    124.72509380	      9.14559670	      9.01463566	      9.41843715	     34.23395277	     44.21842873	      6.75768670	     12.81623179	      6.41272960	      1.95549015	     40.65993548	      1.72212027	     78.92344557	      0.32716897	     18.66396237	      5.61915767	      0.80753397	      0.90746450	     53.37265546	    385.31470704	     18.39157147	    140.08116132	    292.24521444	      4.92928263	   1142.02363342	    297.63997116	     75.81633731	     44.60641153	    254.37361543	     12.22775335	      4.98646473	      1.99771297	      0.68789655	     11.01367852	     16.41919444	      8.28969832	      0.17899455	      9.07466630	     -7.50845167	     -6.30594445	     -1.78752766	     -2.31697900	     -0.05586946	      0.06154667	     -0.03707802	      0.18714641	      0.03908577	     -0.14190988	     -0.26869085	     -0.12391599	      0.66396134	      0.19503946	      1.05895732	     -1.27769604	      0.13699143	     17.14788041	      0.00000000	     -0.00487118	     -0.02792290	     -0.01333263	      0.00000000	     -0.02336452	      0.00000000	      1.03261564	    129.25750180	      0.00000000	     -0.00069811	     -0.04909400	     -0.00228713	      0.00000000	     -0.17611738	      0.00000000
      0.01600000	     87.63599368	    126.11429950	      9.02588785	      8.87767151	      9.41977159	     34.25237587	     44.37893726	      6.75712315	     12.83210981	      6.41683614	      1.95653886	     40.51091381	      1.71431223	     78.24349852	      0.32721106	     18.59018078	      5.62649532	      0.81021440	      0.90922328	     53.72776125	    387.75159764	     18.21626357	    140.20272931	    292.45922352	      4.93141451	   1144.61270021	    296.71406298	     76.17805127	     44.92791043	    254.93655948	     12.22582653	      4.94033098	      1.99720020	      0.68834910	     11.00899381	     16.46059399	      8.31399175	      0.25453864	      9.06335738	     -7.67616849	     -6.95234859	     -1.95209184	     -2.69349727	     -0.05578929	      0.06156871	     -0.03700275	      0.18816490	      0.03978945	     -0.14180772	     -0.27032978	     -0.12509230	      0.66949866	      0.19764549	      1.08028208	     -1.27535554	      0.06913571	     17.04767483	      0.00000000	     -0.00486187	     -0.02793408	     -0.01333288	      0.00000000	     -0.02567188	      0.00000000	      0.52523048	    129.51279220	      0.00000000	     -0.00069381	     -0.04910999	     -0.00231048	      0.00000000	     -0.19503171	      0.00000000
      0.02000000	     88.65004062	    128.53109099	      9.29167620	      8.99078069	      9.45693620	     34.47997628	     44.37421792	      6.75675394	     12.85031270	      6.42319625	      1.96239012	     39.77595554	      1.70604528	     78.08982885	      0.32699808	     18.78104819	      5.64119021	      0.81426390	      0.91060202	     54.11118471	    390.56766779	     17.82654615	    141.01036082	    292.11220642	      4.93206198	   1144.33454729	    298.88986733	     76.14728538	     44.76665362	    258.69155653	     12.22463290	      4.66567441	      1.99621274	      0.68918748	     10.99889728	     16.52961914	      8.34732655	      0.32879991	      9.00968466	     -7.83412428	     -7.58701089	     -2.06662616	     -3.02932581	     -0.05586903	      0.06195372	     -0.03675370	      0.18842792	      0.03950268	     -0.14310551	     -0.27172383	     -0.12596128	      0.67916005	      0.20170903	      1.10966148	     -1.24797106	     -0.00649121	     16.85170510	      0.00000000	     -0.00514823	     -0.02792133	     -0.01321479	      0.00000000	     -0.02797875	      0.00000000	     -0.05004059	    129.90947160	      0.00000000	     -0.00097911	     -0.04911146	     -0.00219995	      0.00000000	     -0.21568762	      0.00000000
      0.02400000	     90.80019814	    131.08630133	      8.89125774	      8.64646222	      9.42962604	     34.41844985	     44.90740096	      6.75683468	     12.87088100	      6.43199062	      1.96142210	     40.09093627	      1.69752821	     76.53578897	      0.32599617	     18.49003265	      5.63595010	      0.81967895	      0.91104437	     54.86406510	    394.90088630	     17.64627732	    141.54953387	    294.67771935	      4.93112086	   1147.65507473	    296.26126663	     76.69735130	     45.20741385	    258.42772362	     12.23734207	      4.78913475	      1.99438982	      0.68980405	     10.98347824	     16.62653614	      8.38953819	      0.40121628	      9.01687884	     -7.98374084	     -8.19324142	     -2.12972247	     -3.32238284	     -0.05550520	      0.06168933	     -0.03669444	      0.19089418	      0.04145077	     -0.14219130	     -0.27528418	     -0.12614724	      0.68366612	      0.20526559	      1.13287678	     -1.25752954	     -0.08896153	     16.74521571	      0.00000000	     -0.00515012	     -0.02793072	     -0.01321568	      0.00000000	     -0.03054024	      0.00000000	     -0.69206825	    130.26790730	      0.00000000	     -0.00084378	     -0.04911835	     -0.00223692	      0.00000000	     -0.23758504	      0.00000000
      0.02800000	     93.45830069	    135.22437139	      8.46523001	      8.29345034	      9.41038045	     34.44381508	     45.76730215	      6.75717102	     12.89387940	      6.44334540	      1.97660718	     40.38438220	      1.68898366	     74.75705050	      0.32630010	     18.19415635	      5.64762672	      0.82788603	      0.91401186	     55.91375969	    400.83590840	     17.59898833	    142.77548994	    298.84237047	      4.92846996	   1148.02957956	    295.67100114	     76.97924060	     45.13981203	    259.70536388	     12.25189748	      4.95017904	      1.99201009	      0.69090293	     10.96262886	     16.75102842	      8.44012178	      0.47156270	      9.00952005	     -8.11929879	     -8.75586858	     -2.14120516	     -3.56974311	     -0.05514382	      0.06143437	     -0.03677449	      0.19474027	      0.04354366	     -0.14149562	     -0.28058442	     -0.12312478	      0.68538777	      0.21067988	      1.16065346	     -1.25637863	     -0.17805214	     16.63654605	      0.00000000	     -0.00511544	     -0.02794489	     -0.01325123	      0.00000000	     -0.03318007	      0.00000000	     -1.39865702	    130.68543580	      0.00000000	     -0.00084006	     -0.04910868	     -0.00228337	      0.00000000	     -0.26064016	      0.00000000
      0.03200000	     96.75734468	    140.62928921	      7.90317772	      7.84448964	      9.38276744	     34.47309662	     47.01877947	      6.75777985	     12.91937867	      6.45738375	      1.99373767	     40.90992516	      1.68058717	     72.51972049	      0.32549395	     17.79340787	      5.64838155	      0.83719965	      0.91520600	     57.28980324	    408.35861025	     17.71201018	    144.46305139	    304.89816063	      4.92404517	   1147.21573483	    295.21269227	     77.19615462	     44.80825386	    261.34027159	     12.27119255	      5.21727672	      1.98902848	      0.69213963	     10.93653509	     16.90240893	      8.49851918	      0.53970012	      9.00436760	     -8.24075049	     -9.26135224	     -2.10214539	     -3.76752608	     -0.05471513	      0.06102083	     -0.03697068	      0.20021806	      0.04626053	     -0.14044820	     -0.28774268	     -0.11755529	      0.68422936	      0.21738556	      1.19032409	     -1.25585407	     -0.27305843	     16.52280346	      0.00000000	     -0.00509181	     -0.02795957	     -0.01328019	      0.00000000	     -0.03585403	      0.00000000	     -2.16774690	    131.17066720	      0.00000000	     -0.00083895	     -0.04908930	     -0.00232212	      0.00000000	     -0.28463678	      0.00000000
      0.03600000	    100.50453008	    146.72300796	      7.31022080	      7.35553269	      9.34428394	     34.47871124	     48.50962816	      6.75863070	     12.94746761	      6.47420511	      2.01542202	     41.58336357	      1.67255321	     69.96178120	      0.32502132	     17.31297208	      5.65246971	      0.84856922	      0.91728199	     58.90291846	    416.89823836	     17.87119571	    146.35215321	    311.87757877	      4.91784007	   1146.04200438	    294.70610199	     77.47473700	     44.42757833	    263.24132376	     12.29452758	      5.54299892	      1.98549574	      0.69380010	     10.90550742	     17.07943114	      8.56390651	      0.60573246	      9.00370588	     -8.34561944	     -9.69806328	     -2.01481699	     -3.91120714	     -0.05420866	      0.06046053	     -0.03714688	      0.20664916	      0.04943664	     -0.13901314	     -0.29613381	     -0.11098105	      0.68228401	      0.22499082	      1.22146924	     -1.25678911	     -0.37330015	     16.40788488	      0.00000000	     -0.00507405	     -0.02797584	     -0.01329945	      0.00000000	     -0.03853409	      0.00000000	     -2.99691991	    131.72541360	      0.00000000	     -0.00083170	     -0.04906046	     -0.00234418	      0.00000000	     -0.30935851	      0.00000000
      0.04000000	    104.59945482	    153.29913385	      6.75087138	      6.86327628	      9.29750057	     34.45770859	     50.19927064	      6.75969494	     12.97823625	      6.49387166	      2.03701874	     42.35013908	      1.66504804	     67.18785684	      0.32405331	     16.78413272	      5.65256841	      0.86106875	      0.91856737	     60.71693991	    426.21917166	     18.05687816	    148.35532480	    319.38745461	      4.90986690	   1144.74706463	    294.45002295	     77.82689802	     44.01303442	    265.43787769	     12.32147377	      5.89576482	      1.98147598	      0.69577048	     10.86997855	     17.28008632	      8.63518286	      0.66997983	      9.00714702	     -8.43353612	    -10.05665788	     -1.88271436	     -3.99609472	     -0.05363954	      0.05979555	     -0.03730546	      0.21386197	      0.05291560	     -0.13723629	     -0.30552297	     -0.10379276	      0.68033025	      0.23337665	      1.25395185	     -1.25851725	     -0.47837015	     16.30362373	      0.00000000	     -0.00506012	     -0.02799612	     -0.01332778	      0.00000000	     -0.04121914	      0.00000000	     -3.88313443	    132.34346350	      0.00000000	     -0.00082733	     -0.04901986	     -0.00237066	      0.00000000	     -0.33459332	      0.00000000
      0.04400000	    108.86094444	    160.37506386	      6.37379070	      6.50376881	      9.25868248	     34.49201536	     51.99101290	      6.76090392	     13.01178935	      6.51641300	      2.06622272	     43.07663366	      1.65827567	     64.48634804	      0.32392166	     16.29896101	      5.66645596	      0.87564527	      0.92163507	     62.68441094	    436.15644719	     18.20629109	    150.45252089	    327.05581736	      4.90020632	   1143.36374761	    293.81451610	     78.19957857	     43.52954170	    269.04674281	     12.34731364	      6.15829721	      1.97718970	      0.69926605	     10.83052631	     17.50084822	      8.71094106	      0.73258184	      9.00281092	     -8.50701786	    -10.33026580	     -1.71059150	     -4.01761607	     -0.05308931	      0.05919580	     -0.03743910	      0.22142229	      0.05640485	     -0.13569664	     -0.31537790	     -0.09627544	      0.67858225	      0.24307310	      1.28867675	     -1.24812398	     -0.58319280	     16.08562181	      0.00000000	     -0.00483828	     -0.02801968	     -0.01316943	      0.00000000	     -0.04355317	      0.00000000	     -4.82759288	    133.15464950	      0.00000000	     -0.00094546	     -0.04897378	     -0.00217352	      0.00000000	     -0.36052737	      0.00000000
      0.04800000	    114.72071829	    168.41160794	      5.81511290	      5.95202436	      9.16609470	     34.16459701	     54.90225834	      6.76251787	     13.04821942	      6.54180944	      2.11473618	     44.46605722	      1.65247261	     60.54047380	      0.32519903	     15.36466998	      5.68800456	      0.89396999	      0.92846735	     65.27325581	    448.73391078	     19.09082427	    152.57563276	    338.24329666	      4.88893338	   1141.90582892	    291.42854887	     78.89968273	     42.79399109	    270.70961342	     12.39396324	      6.83101580	      1.97229756	      0.70313909	     10.78791291	     17.73662519	      8.78952921	      0.79611484	      9.03821564	     -8.56011299	    -10.51427965	     -1.50442007	     -3.97113208	     -0.05228734	      0.05785404	     -0.03799798	      0.23389288	      0.06144415	     -0.13101079	     -0.32964366	     -0.08344709	      0.66847501	      0.25410919	      1.32158967	     -1.26603011	     -0.69448539	     15.98433535	      0.00000000	     -0.00484479	     -0.02804407	     -0.01311395	      0.00000000	     -0.04612156	      0.00000000	     -5.81913279	    133.93365920	      0.00000000	     -0.00079222	     -0.04892202	     -0.00212094	      0.00000000	     -0.38645521	      0.00000000
      0.05200000	    120.00360447	    176.26267726	      5.50826145	      5.60577672	      9.10172055	     33.98016920	     57.55155214	      6.76417905	     13.08769309	      6.57003774	      2.14081693	     45.47733744	      1.64745826	     57.22989446	      0.32282353	     14.69388380	      5.67473023	      0.90762037	      0.92704245	     67.76122195	    460.62376842	     19.74300598	    154.62232231	    347.41588496	      4.87622342	   1140.38145606	    292.25512711	     79.50925842	     41.99418071	    273.86452362	     12.43856444	      7.27785402	      1.96729337	      0.70614938	     10.74302920	     17.98052196	      8.86896454	      0.85946110	      9.05863308	     -8.59904025	    -10.60600131	     -1.27125643	     -3.85156549	     -0.05166440	      0.05680518	     -0.03833030	      0.24511076	      0.06563962	     -0.12742863	     -0.34299402	     -0.07248516	      0.66410963	      0.26535952	      1.35705960	     -1.27033253	     -0.81067026	     15.93734793	      0.00000000	     -0.00483582	     -0.02808467	     -0.01318519	      0.00000000	     -0.04878238	      0.00000000	     -6.85408527	    134.74768670	      0.00000000	     -0.00080315	     -0.04884331	     -0.00216860	      0.00000000	     -0.41244709	      0.00000000
      0.05600000	    125.44282195	    184.94068607	      5.09718603	      5.06942689	      9.03404054	     33.82339614	     60.57904812	      6.76581817	     13.13034324	      6.60100272	      2.05482147	     46.75711994	      1.64295240	     53.79549923	      0.30144919	     14.00240575	      5.52930309	      0.89904336	      0.88515129	     70.47755098	    473.36198013	     20.70852245	    156.78356576	    357.27719631	      4.86226185	   1138.80330398	    293.02249198	     80.23130316	     41.08049509	    277.32754464	     12.46478822	      7.78869964	      1.96198074	      0.69771172	     10.69693988	     18.22454261	      8.94716029	      0.92454504	      9.08847108	     -8.62125258	    -10.60460139	     -1.01909441	     -3.65353898	     -0.05112031	      0.05560910	     -0.03879039	      0.25790323	      0.07021182	     -0.12365559	     -0.35801624	     -0.05994417	      0.65804434	      0.27785271	      1.39315231	     -1.27652375	     -0.92950061	     15.90249882	      0.00000000	     -0.00483204	     -0.02813092	     -0.01322454	      0.00000000	     -0.05141877	      0.00000000	     -7.92834508	    135.64326550	      0.00000000	     -0.00080858	     -0.04875515	     -0.00217545	      0.00000000	     -0.43858578	      0.00000000
      0.06000000	    131.77857439	    193.35908480	      5.06336814	      5.01753943	      8.95743725	     33.41972106	     64.19194632	      6.76782724	     13.17633669	      6.63457417	      2.09840743	     47.95128029	      1.64013004	     50.17020918	      0.30018874	     13.16515012	      5.53642458	      0.91051010	      0.88433739	     73.49760190	    487.20061060	     22.04661579	    158.56652218	    367.93957005	      4.84757528	   1137.18353985	    294.12785784	     81.14431645	     39.93270833	    281.15741866	     12.51831966	      8.33791757	      1.95691560	      0.69961680	     10.65088639	     18.46035055	      9.02199734	      0.99240107	      9.12809818	     -8.63640325	    -10.51136575	     -0.75673082	     -3.37204033	     -0.05051246	      0.05418778	     -0.03941941	      0.27327115	      0.07498979	     -0.11793290	     -0.37508359	     -0.04485929	      0.64895412	      0.29171243	      1.42981146	     -1.28364717	     -1.04970795	     15.87342644	      0.00000000	     -0.00467469	     -0.02819546	     -0.01327383	      0.00000000	     -0.05400833	      0.00000000	     -9.03537322	    136.63070040	      0.00000000	     -0.00082205	     -0.04865528	     -0.00217193	      0.00000000	     -0.46487730	      0.00000000
      0.06400000	    138.43758423	    202.19765750	      5.05233516	      5.00353196	      8.87296156	     32.94005709	     68.26884232	      6.77005441	     13.22584576	      6.67057172	      2.14570389	     49.20919649	      1.63853178	     46.44208857	      0.29879636	     12.24710983	      5.54401567	      0.92077424	      0.88317245	     76.78062709	    501.88521539	     23.78140973	    160.19699740	    378.77579302	      4.83242810	   1135.53506722	    295.45098421	     82.20697141	     38.62302296	    285.36385585	     12.61361730	      8.93676115	      1.95205859	      0.70170488	     10.60618816	     18.68038318	      9.09145249	      1.06393736	      9.17801015	     -8.63444340	    -10.32984999	     -0.49358901	     -3.00293161	     -0.04994527	      0.05254423	     -0.04017146	      0.29064952	      0.08005614	     -0.11133886	     -0.39399696	     -0.02809214	      0.63858205	      0.30678047	      1.46708472	     -1.29405495	     -1.17278959	     15.88605921	      0.00000000	     -0.00468020	     -0.02825907	     -0.01329460	      0.00000000	     -0.05667451	      0.00000000	    -10.16405535	    137.67753920	      0.00000000	     -0.00082542	     -0.04854602	     -0.00214357	      0.00000000	     -0.49117327	      0.00000000
      0.06800000	    145.41086440	    211.77987344	      5.05241489	      5.00832354	      8.78895763	     32.46990052	     72.80773600	      6.77251260	     13.27905320	      6.70876540	      2.19611322	     50.68411174	      1.63818997	     42.72732168	      0.29711518	     11.28081948	      5.55075196	      0.92948400	      0.88121522	     80.37124837	    517.69417750	     25.92366296	    161.81382309	    390.80863232	      4.81727896	   1133.87160448	    296.16295632	     83.33716484	     37.12121477	    290.23976280	     12.89163610	      9.60665949	      1.94763256	      0.70390353	     10.56430683	     18.87882862	      9.15376118	      1.13953405	      9.23557479	     -8.63273030	    -10.06589618	     -0.23951835	     -2.54320873	     -0.04945763	      0.05074178	     -0.04107562	      0.31000835	      0.08564512	     -0.10433566	     -0.41497634	     -0.00916287	      0.62577981	      0.32349477	      1.50532444	     -1.30461338	     -1.29003705	     15.83981798	      0.00000000	     -0.00473317	     -0.02832010	     -0.01315115	      0.00000000	     -0.05905162	      0.00000000	    -11.31135311	    138.88730860	      0.00000000	     -0.00084271	     -0.04843237	     -0.00198779	      0.00000000	     -0.51777874	      0.00000000
      0.07200000	    152.24700237	    221.54375419	      5.05771224	      5.02131334	      8.70822416	     32.02538338	     77.52317824	      6.77517959	     13.33614731	      6.74887891	      2.25122998	     52.11705466	      1.63912419	     39.20979931	      0.29666137	     10.34995180	      5.55955607	      0.93862611	      0.88176728	     84.09992011	    533.69946551	     28.29905523	    163.25763467	    402.06297562	      4.80261428	   1132.20733434	    297.78610552	     84.53585079	     35.55909214	    295.81065424	     13.74104901	     10.23785755	      1.94385943	      0.70757476	     10.52679179	     19.05193905	      9.20746106	      1.21925314	      9.29983128	     -8.62294889	     -9.72774986	     -0.00466045	     -1.99154037	     -0.04906502	      0.04887963	     -0.04199195	      0.33014229	      0.09125924	     -0.09734564	     -0.43676781	      0.01001451	      0.61366874	      0.34110177	      1.54433417	     -1.31213074	     -1.41007824	     15.86547256	      0.00000000	     -0.00476188	     -0.02839816	     -0.01307481	      0.00000000	     -0.06160330	      0.00000000	    -12.45449722	    140.13157470	      0.00000000	     -0.00090792	     -0.04830362	     -0.00186941	      0.00000000	     -0.54411028	      0.00000000
      0.07600000	    159.63480946	    231.14122876	      5.06475520	      5.03594339	      8.59150091	     31.30627044	     82.81361918	      6.77871374	     13.39730828	      6.79058614	      2.27834339	     53.73263212	      1.64126877	     35.39356438	      0.29121668	      9.20747415	      5.55541822	      0.93848001	      0.87084952	     88.11088739	    550.45877216	     31.24745776	    164.44659769	    413.73621621	      4.78896925	   1130.55684865	    298.36259293	     85.98921897	     33.91276273	    300.43594233	     17.30836117	     11.01200506	      1.94081181	      0.70638534	     10.49528828	     19.19776684	      9.25140371	      1.30514322	      9.39554920	     -8.61048537	     -9.32605088	      0.20066198	     -1.34884998	     -0.04861181	      0.04658870	     -0.04326265	      0.35295297	      0.09744319	     -0.08821578	     -0.46058636	      0.03115183	      0.59833418	      0.35966050	      1.58508498	     -1.33316629	     -1.54626965	     16.10519593	      0.00000000	     -0.00480900	     -0.02850382	     -0.01327279	      0.00000000	     -0.06491198	      0.00000000	    -13.56339828	    141.26978870	      0.00000000	     -0.00084614	     -0.04815807	     -0.00203475	      0.00000000	     -0.56938780	      0.00000000
      0.08000000	    166.57959027	    241.25616894	      5.07343682	      5.05182932	      8.49327875	     30.78744027	     88.04802133	      6.78268571	     13.46272559	      6.83353342	      2.33164981	     55.32915463	      1.64462344	     31.99794099	      0.28971060	      8.24490472	      5.56424017	      0.94224564	      0.86787053	     92.21245506	    567.40587593	     34.26792089	    165.55095979	    424.56260879	      4.77695506	   1128.93461481	    297.27466649	     87.45777842	     32.33293001	    307.00954462	     22.40306680	     11.64598082	      1.93892981	      0.70922097	     10.47140563	     19.31538113	      9.28466205	      1.39311756	      9.48687942	     -8.60288067	     -8.87314744	      0.36617239	     -0.61808094	     -0.04829130	      0.04438554	     -0.04445625	      0.37560983	      0.10373885	     -0.08025276	     -0.48470131	      0.05143309	      0.58521184	      0.37971101	      1.62793810	     -1.33978671	     -1.66768167	     16.23626481	      0.00000000	     -0.00484961	     -0.02860527	     -0.01321133	      0.00000000	     -0.06768920	      0.00000000	    -14.64954535	    142.62547910	      0.00000000	     -0.00092153	     -0.04801202	     -0.00191482	      0.00000000	     -0.59460745	      0.00000000
      0.08400000	    175.69941975	    254.89378067	      5.08235788	      5.06664961	      8.32657190	     30.09815958	     95.07380233	      6.79007516	     13.53255893	      6.87732531	      2.39548991	     58.14721304	      1.64907108	     27.45687715	      0.28723138	      6.89244068	      5.57041534	      0.94320843	      0.86236959	     97.57906206	    589.84613980	     38.66259178	    166.87016696	    442.04956739	      4.76712882	   1127.35496860	    294.96782226	     88.96074350	     29.90262891	    310.83475499	     25.61216812	     12.15724210	      1.93824073	      0.71039478	     10.45688210	     19.40445390	      9.30647803	      1.48330959	      9.59228686	     -8.60414536	     -8.38203616	      0.48194400	      0.19662680	     -0.04776277	      0.04117063	     -0.04641915	      0.40630746	      0.11323597	     -0.06944972	     -0.51996904	      0.07406120	      0.59908513	      0.40910713	      1.65993315	     -1.33725104	     -1.78405967	     16.39071464	      0.00000000	     -0.00489047	     -0.02871474	     -0.01309105	      0.00000000	     -0.07041195	      0.00000000	    -15.68102673	    144.06650150	      0.00000000	     -0.00100978	     -0.04786161	     -0.00173464	      0.00000000	     -0.61888719	      0.00000000
      0.08800000	    189.12314050	    275.38704743	      5.09123589	      5.07987860	      7.98973363	     29.00613663	    105.58302301	      6.82004851	     13.60696177	      6.92156494	      2.47736106	     63.45806156	      1.65449098	     20.19475173	      0.28523743	      5.62945756	      5.57389977	      0.94464012	      0.85760229	    105.56010538	    623.56426903	     45.48567743	    167.98903241	    473.02028681	      4.76015033	   1125.83152982	    293.13610044	     90.45899437	     25.84296921	    307.38466893	     22.91993610	     12.39558990	      1.93886641	      0.71074911	     10.45347834	     19.46446462	      9.31608558	      1.57409118	      9.71817393	     -8.61632670	     -7.86592112	      0.53858343	      1.09014430	     -0.04642793	      0.03577239	     -0.05000572	      0.45246080	      0.12961585	     -0.05268220	     -0.57766582	      0.09945810	      0.67532627	      0.45674632	      1.66651696	     -1.32114234	     -1.90861557	     16.70413750	      0.00000000	     -0.00495182	     -0.02884435	     -0.01314292	      0.00000000	     -0.07362841	      0.00000000	    -16.61982947	    145.45617300	      0.00000000	     -0.00107360	     -0.04769908	     -0.00171543	      0.00000000	     -0.64114093	      0.00000000
      0.09200000	    202.23994477	    296.63837369	      5.10037575	      5.09170236	      7.62778912	     28.02613117	    116.18349408	      8.77221307	     13.68609303	      6.96589720	      2.62208062	     68.84320943	      1.66132142	     12.87057473	      0.29989471	      5.65714237	      5.60229275	      1.01177472	      0.89691561	    114.13172617	    659.51538799	     52.37314917	    168.15357028	    503.58423702	      4.75687335	   1124.37680412	    289.29951867	     91.97150345	     21.95741734	    304.21248673	     22.47686867	     12.81071731	      1.94107758	      0.75324651	     10.46302800	     19.49370779	      9.31252490	      1.66327547	      9.87223398	     -8.64060413	     -7.33846008	      0.52720484	      2.05569412	     -0.04481336	      0.03005636	     -0.05393361	      0.49954277	      0.14735644	     -0.03626773	     -0.63647849	      0.12639671	      0.74299997	      0.50532660	      1.67284906	     -1.30641487	     -2.03138814	     17.09873269	      0.00000000	     -0.00460753	     -0.02901306	     -0.01322268	      0.00000000	     -0.07696040	      0.00000000	    -17.44868267	    146.87018960	      0.00000000	     -0.00112539	     -0.04753524	     -0.00167046	      0.00000000	     -0.66105414	      0.00000000
      0.09600000	    214.64129919	    320.55976320	      5.10953297	      5.10176801	      7.26815323	     27.62037380	    126.69469780	     14.01426363	     13.77004866	      7.00995714	      2.62911345	     74.38046275	      1.66774517	      6.86096337	      0.28408366	      5.38293591	      5.58563939	      0.94952033	      0.85181466	    123.16573616	    697.71377843	     59.59390741	    168.93695879	    534.55167614	      4.75803594	   1123.00211299	    287.40172639	     93.16702433	     17.89707113	    301.39708052	     20.35900507	     13.26581223	      1.94534692	      0.71319307	     10.48738556	     19.48934113	      9.29457230	      1.74437280	     10.03220233	     -8.68044396	     -6.81388966	      0.43929070	      3.08418484	     -0.04345466	      0.02443887	     -0.05802025	      0.54709047	      0.16597790	     -0.02296762	     -0.69776976	      0.15292003	      0.81669236	      0.55577408	      1.67416181	     -1.29074249	     -2.14332059	     17.52209092	      0.00000000	     -0.00478330	     -0.02914737	     -0.01315183	      0.00000000	     -0.08008609	      0.00000000	    -18.14728831	    148.35785080	      0.00000000	     -0.00121753	     -0.04737158	     -0.00152655	      0.00000000	     -0.67808118	      0.00000000
      0.10000000	    223.57015088	    346.05344461	      5.11812815	      5.10942235	      6.62478074	     26.91615407	    137.25726067	     22.65261528	     13.85887268	      7.05342019	      2.73889730	     79.88663354	      1.67550291	      6.03985049	      0.29465422	      5.39252151	      5.59471556	      1.04455836	      0.88279878	    132.95410474	    736.04575791	     68.48005482	    166.93142787	    562.55983963	      4.76441819	   1121.71691861	    287.84950628	     94.16335463	     13.98168146	    298.98043931	     20.06060277	     13.84320318	      1.95162154	      0.75372023	     10.52844512	     19.44664644	      9.26052851	      1.81391926	     10.20707676	     -8.74254989	     -6.30693696	      0.26665243	      4.16382592	     -0.04049076	      0.01594528	     -0.06280796	      0.59607729	      0.18718050	     -0.00758367	     -0.76102206	      0.17933764	      0.89056181	      0.60773115	      1.67276738	     -1.27527931	     -2.26703798	     18.18585598	      0.00000000	     -0.00500824	     -0.02930160	     -0.01336962	      0.00000000	     -0.08385861	      0.00000000	    -18.66194258	    149.70344700	      0.00000000	     -0.00134309	     -0.04719210	     -0.00165188	      0.00000000	     -0.69031248	      0.00000000
      0.10400000	    232.43611720	    372.76551257	      5.12588193	      5.11423908	      5.83270916	     25.87884112	    148.34580091	     32.70780429	     13.95253688	      7.09599851	      2.78980098	     85.79710821	      1.68336456	      5.93794163	      0.29182218	      5.37746187	      5.59458830	      1.07391834	      0.87329907	    143.54055613	    776.46921780	     78.54078340	    164.23235530	    591.14119374	      4.77677937	   1120.52833642	    283.61200567	     95.35345215	     10.18894107	    296.99755978	     21.51566956	     14.68422157	      1.96016414	      0.74728306	     10.58810772	     19.35805049	      9.20804738	      1.86940847	     10.41644530	     -8.82265848	     -5.83303404	      0.00164559	      5.27954703	     -0.03688555	      0.00591599	     -0.06812043	      0.64912379	      0.21089725	      0.01063139	     -0.82813462	      0.20948768	      0.95315520	      0.66256391	      1.66875567	     -1.26557422	     -2.36049653	     18.78333973	      0.00000000	     -0.00514185	     -0.02944672	     -0.01322104	      0.00000000	     -0.08671385	      0.00000000	    -19.00235344	    151.20872070	      0.00000000	     -0.00141223	     -0.04703480	     -0.00142233	      0.00000000	     -0.69805958	      0.00000000
      0.10800000	    240.63882750	    397.24895612	      5.13262016	      5.11603521	      5.00475885	     24.76159563	    158.36165560	     42.66975442	     14.05093500	      7.13746492	      2.83544254	     91.04215790	      1.69139699	      5.97858536	      0.28599027	      5.37948133	      5.59636643	      1.00465862	      0.84604563	    153.61668524	    814.47019550	     88.43046522	    162.13711853	    615.68844664	      4.79595651	   1119.44062276	    282.11411062	     96.29155848	      6.59770294	    295.47664214	     26.84261138	     15.67016555	      1.97114577	      0.71200583	     10.66828029	     19.21127477	      9.13395188	      1.90470061	     10.65483210	     -8.94581666	     -5.40843030	     -0.36245926	      6.41253360	     -0.03364853	     -0.00387306	     -0.07308648	      0.69972770	      0.23357222	      0.02870455	     -0.89149131	      0.23949218	      1.00110958	      0.71330147	      1.66538644	     -1.26923911	     -2.46921748	     19.72045252	      0.00000000	     -0.00529959	     -0.02961123	     -0.01340785	      0.00000000	     -0.09031164	      0.00000000	    -19.08992085	    152.46201740	      0.00000000	     -0.00142366	     -0.04686259	     -0.00168391	      0.00000000	     -0.69821393	      0.00000000
      0.11200000	    249.34798703	    424.22216420	      5.13807200	      5.11457105	      4.23188077	     23.55309581	    168.80270022	     53.55025608	     14.15385735	      7.17763700	      2.94748780	     95.94331181	      1.69944838	      6.04564293	      0.28834288	      5.38286011	      5.59659580	      1.11700142	      0.84890867	    164.44563893	    855.33373468	     99.56466530	    160.96477672	    640.36047518	      4.82272935	   1118.45487009	    279.89924185	     95.92789513	      4.26893003	    294.43967880	     30.03260923	     16.45571180	      1.98486314	      0.71747227	     10.77081405	     18.99288086	      9.03418475	      1.91013852	     10.89329014	     -9.08203251	     -5.04919827	     -0.83115494	      7.54091525	     -0.03033903	     -0.01469675	     -0.07849478	      0.75511065	      0.25781925	      0.04843165	     -0.96236609	      0.27331540	      1.06817884	      0.77046420	      1.64695213	     -1.25023887	     -2.53402368	     20.57616237	      0.00000000	     -0.00548008	     -0.02975756	     -0.01329527	      0.00000000	     -0.09244499	      0.00000000	    -18.95058225	    153.87790570	      0.00000000	     -0.00161329	     -0.04670151	     -0.00148513	      0.00000000	     -0.69134572	      0.00000000
      0.11600000	    257.57004435	    449.24051458	      5.14204540	      5.10968991	      3.55547222	     22.09710321	    178.23628750	     64.93590420	     14.26100353	      7.21640044	      3.06619403	    100.15548221	      1.70718405	      6.13629500	      0.29063469	      5.38568772	      5.59423638	      1.22325746	      0.84939242	    175.00120440	    894.58473932	    110.77256796	    160.10892314	    660.48970878	      4.85794786	   1117.56870936	    274.46555679	     94.23599800	      4.12086007	    293.90302524	     38.61112371	     17.58237364	      2.00146258	      0.71675893	     10.89750889	     19.68874462	      8.90406918	      1.88472833	     11.17693625	     -9.24921303	     -4.76941007	     -1.40851103	      8.64137285	     -0.02714045	     -0.02569023	     -0.08379348	      0.80953110	      0.28194043	      0.06929708	     -1.03141947	      0.31207794	      1.11657861	      0.82504691	      1.63298293	     -1.24188728	     -2.59198558	     21.71185754	      0.00000000	     -0.00530312	     -0.02994186	     -0.01343197	      0.00000000	     -0.09440716	      0.00000000	    -18.51456502	    155.08789950	      0.00000000	     -0.00172400	     -0.04654304	     -0.00149159	      0.00000000	     -0.67435081	      0.00000000
      0.12000000	    264.74566120	    475.76674528	      5.14442906	      5.10144175	      2.77739311	     21.75390034	    185.64738029	     74.28614021	     14.37197772	      7.25368859	      3.06918872	    108.52265935	      1.71420956	      6.25100200	      0.29305595	      5.38712070	      5.58837862	      1.28242367	      0.84663293	    186.09189023	    935.91532390	    119.63665446	    155.31494272	    680.41411998	      4.90247847	   1116.77628136	    266.41365700	     91.51931095	      4.10710680	    293.87856332	     42.15748386	     19.43395712	      2.02137866	      0.70937153	     11.04983589	     26.50968044	      8.73934393	      1.81722067	     11.47100179	     -9.44271239	     -4.57988843	     -2.09712943	      9.69015762	     -0.02269700	     -0.03650238	     -0.08982414	      0.85719095	      0.31540774	      0.08334050	     -1.10120108	      0.34498670	      1.16412706	      0.88252864	      1.63861054	     -1.23257358	     -2.60499224	     22.89175761	      0.00000000	     -0.00554824	     -0.03007295	     -0.01331950	      0.00000000	     -0.09471125	      0.00000000	    -17.78862024	    156.32015180	      0.00000000	     -0.00188307	     -0.04639486	     -0.00129639	      0.00000000	     -0.64675146	      0.00000000
      0.12400000	    271.02161477	    500.17501737	      5.14493094	      5.08947934	      2.65087962	     21.26477184	    191.57164083	     83.95166557	     14.48629374	      7.28946497	      3.06525489	    116.69520174	      1.72034867	      6.39046591	      0.29637205	      5.38677603	      5.57893469	      1.42604762	      0.84837197	    196.77097848	    974.83521455	    128.13025357	    150.19291378	    695.39363872	      4.95684214	   1116.06822013	    259.71497210	     89.01302300	      4.09647323	    294.37435873	     48.44266805	     21.51575245	      2.04442761	      0.70854136	     11.22798073	     33.78697495	      8.53828519	      1.70345657	     11.80140457	     -9.66978674	     -4.48801895	     -2.89815352	     10.66298307	     -0.01804203	     -0.04760226	     -0.09587352	      0.90219919	      0.35034698	      0.09782300	     -1.16803945	      0.37611226	      1.19345986	      0.93751093	      1.63973515	     -1.22960176	     -2.59503948	     24.40764286	      0.00000000	     -0.00541208	     -0.03023943	     -0.01350858	      0.00000000	     -0.09401513	      0.00000000	    -16.72158123	    157.27482630	      0.00000000	     -0.00202896	     -0.04624416	     -0.00137537	      0.00000000	     -0.60580257	      0.00000000
      0.12800000	    277.09229095	    525.03350988	      5.14335717	      5.07365166	      2.75567799	     20.65375599	    196.86243853	     94.59469981	     14.60340940	      7.32373060	      3.07806940	    125.05219368	      1.72543036	      6.55508887	      0.30274162	      5.38403101	      5.56531162	      1.64409142	      0.87677307	    207.80843879	   1014.48921042	    137.01079467	    144.91157396	    708.28199686	      5.02130192	   1115.43165263	    250.04894394	     86.85247098	      4.08706174	    295.39495148	     55.87967935	     23.77762929	      2.07054205	      0.74852819	     11.43020255	     41.19800274	      8.30347385	      1.53464189	     12.15411185	     -9.91601409	     -4.49789056	     -3.81116020	     11.53462027	     -0.01290753	     -0.05987706	     -0.10245395	      0.94888690	      0.38910322	      0.11378167	     -1.23887957	      0.40592521	      1.22195269	      0.99568210	      1.62902314	     -1.23359289	     -2.51551514	     25.95966917	      0.00000000	     -0.00576202	     -0.03033327	     -0.01337342	      0.00000000	     -0.09042818	      0.00000000	    -15.33392052	    158.24333460	      0.00000000	     -0.00213462	     -0.04611462	     -0.00116363	      0.00000000	     -0.55122644	      0.00000000
      0.13200000	    281.67461288	    531.95146867	      5.13971335	      5.05440248	      2.59703185	     23.80093393	    204.46855112	    100.37132468	     14.72275469	      7.35650112	      3.12794261	    129.19388483	      1.72906677	      6.74449274	      0.30411269	      5.37826983	      5.54702119	      1.80516699	      0.85389572	    215.95038354	   1032.80600950	    149.90437641	    138.10460324	    709.89608329	      5.09547922	   1114.85022953	    242.34108813	     86.79483575	      4.07835403	    296.94111386	     72.80220703	     27.23687141	      2.09945632	      0.70444084	     11.65192260	     46.41746420	      8.04071154	      1.30543621	     12.54701931	    -10.21792739	     -4.61007722	     -4.83395969	     12.27892723	     -0.00541879	     -0.07859329	     -0.10826458	      1.01162778	      0.43819414	      0.11338761	     -1.33541404	      0.44813350	      1.23686171	      1.07407823	      1.60556922	     -1.25233279	     -2.39194795	     27.97360174	      0.00000000	     -0.00591987	     -0.03044019	     -0.01360274	      0.00000000	     -0.08459126	      0.00000000	    -13.57780313	    158.79110470	      0.00000000	     -0.00213835	     -0.04598172	     -0.00155634	      0.00000000	     -0.48017916	      0.00000000
      0.13600000	    286.54653003	    533.69877222	      5.13377623	      5.03209640	      2.58266132	     29.81202531	    209.57076248	    105.03785652	     14.84377097	      7.38783463	      3.23375307	    132.11456425	      1.73135509	      6.95735259	      0.30837340	      5.36890116	      5.52335750	      2.11824104	      0.85765215	    224.40742823	   1044.38972468	    167.56116512	    129.10699598	    705.94104018	      5.17808603	   1114.30422298	    232.11286602	     87.93299667	      4.06972986	    299.00950823	     88.17955870	     31.60786768	      2.13092689	      0.70204144	     11.88545371	     52.27033976	      7.75463366	      1.00540106	     12.93425280	    -10.51209790	     -4.82095506	     -5.96251354	     12.86939859	      0.00546708	     -0.10549081	     -0.11523215	      1.09891305	      0.50593075	      0.10402010	     -1.47287593	      0.50324146	      1.27870899	      1.18811279	      1.56106996	     -1.24296686	     -2.15925513	     29.93254666	      0.00000000	     -0.00625293	     -0.03048844	     -0.01347969	      0.00000000	     -0.07381742	      0.00000000	    -11.50056038	    159.42583910	      0.00000000	     -0.00232563	     -0.04585899	     -0.00135604	      0.00000000	     -0.39316417	      0.00000000
      0.14000000	    291.40199481	    535.96170503	      5.12532407	      5.01536006	      2.56996573	     34.56141218	    205.65160963	    113.74032174	     14.96594710	      7.41781923	      3.35880427	    134.58720224	      1.75064809	      7.19095040	      0.31590340	      5.35554008	      5.49439591	      2.43061613	      0.90879642	    233.76320884	   1057.26978807	    185.21372368	    121.19086680	    694.23140410	      5.26671382	   1113.77083893	    219.37835792	     90.49584164	      4.06297825	    301.59254965	    109.81893841	     36.44449783	      2.16415451	      0.74002473	     12.12130977	     58.32426291	      7.45157607	      0.63356341	     13.37824627	    -10.82255296	     -5.12197322	     -7.19096207	     13.27992497	      0.01665948	     -0.13389090	     -0.12344160	      1.19003002	      0.57904183	      0.10304919	     -1.61400641	      0.55930412	      1.28837119	      1.30522383	      1.51105883	     -1.25230393	     -1.83448058	     32.28849782	      0.00000000	     -0.00611878	     -0.03056258	     -0.01366774	      0.00000000	     -0.05822804	      0.00000000	     -9.07260648	    159.68598320	      0.00000000	     -0.00238188	     -0.04574740	     -0.00138549	      0.00000000	     -0.28797255	      0.00000000
      0.14400000	    294.76846316	    538.73686859	      5.11379548	      5.02657322	      2.55706572	     38.75289994	    201.38006658	    123.55181947	     15.08883307	      7.44653177	      3.35770487	    135.90989867	      1.74475697	      7.44090555	      0.31971633	      5.33751568	      5.45815349	      2.59195701	      0.91461550	    256.11460702	   1054.86858485	    197.60654701	    118.85395539	    678.50666377	      5.35760338	   1113.22475003	    214.36873426	     92.48861062	      4.05789491	    304.67857540	    128.11157312	     40.89685553	      2.19834084	      0.72680006	     12.35095189	     63.17714952	      7.14038560	      0.18066104	     13.80951724	    -11.14373433	     -5.49953579	     -8.51151521	     13.48537669	      0.02445304	     -0.15389486	     -0.13936785	      1.27471980	      0.65270230	      0.10423808	     -1.75291018	      0.60594459	      1.31069446	      1.42036805	      1.43491204	     -1.25862193	     -1.38086698	     34.87656463	      0.00000000	     -0.00650281	     -0.03055149	     -0.01382830	      0.00000000	     -0.03594160	      0.00000000	     -6.32405168	    159.72660710	      0.00000000	     -0.00252699	     -0.04563200	     -0.00145437	      0.00000000	     -0.16460422	      0.00000000
      0.14800000	    296.78209290	    542.00562928	      5.09874548	      5.02815911	      2.54399175	     41.59658325	    196.82694128	    136.19924648	     15.21205797	      7.47405030	      3.21948817	    137.21655068	      1.72723441	      7.70152820	      0.32420424	      5.31429450	      5.41500961	      2.60162727	      0.92792553	    291.67156458	   1039.27266427	    204.39644113	    120.48752625	    660.39595200	      5.44685548	   1112.63865839	    206.45925243	     95.43564161	      4.08664045	    308.25164354	    148.92560428	     45.36050672	      2.23259019	      0.71589030	     12.56911966	     66.47639783	      6.83131248	     -0.35400530	     14.28566566	    -11.47871880	     -5.93564646	     -9.91413350	     13.46204630	      0.02888192	     -0.16498656	     -0.16442553	      1.35305263	      0.72817417	      0.11200716	     -1.88539989	      0.64483224	      1.30549391	      1.53069992	      1.33418029	     -1.27503328	     -0.77087429	     37.51066240	      0.00000000	     -0.00639196	     -0.03053401	     -0.01374525	      0.00000000	     -0.00541660	      0.00000000	     -3.28245590	    159.72396090	      0.00000000	     -0.00259233	     -0.04553432	     -0.00124823	      0.00000000	     -0.02306441	      0.00000000
      0.15200000	    296.86729337	    545.73916157	      5.08015319	      4.92472221	      2.52893194	     43.28406458	    192.06998637	    149.61348139	     15.33533878	      7.50044689	      3.01043382	    138.25064763	      1.71126025	      7.96280368	      0.32701993	      5.28541116	      5.36498815	      2.44456621	      0.91293518	    330.78987005	   1018.02074106	    206.20666520	    125.68977646	    638.04017066	      5.53115374	   1111.98390183	    205.39964116	     97.97037785	      4.27672676	    312.29081466	    167.71835093	     49.12819099	      2.26617939	      0.69568854	     12.77427143	     68.62394457	      6.53397914	     -0.97439602	     14.76276504	    -11.81401436	     -6.40882431	    -11.38617192	     13.18832209	      0.02801242	     -0.16676077	     -0.19456207	      1.41658714	      0.79791197	      0.12305390	     -2.00245438	      0.66959943	      1.29749462	      1.62777502	      1.21138057	     -1.30097906	      0.00815150	     40.46490167	      0.00000000	     -0.00655525	     -0.03045051	     -0.01379158	      0.00000000	      0.03462947	      0.00000000	      0.03210941	    159.39439780	      0.00000000	     -0.00265576	     -0.04543461	     -0.00119956	      0.00000000	      0.13640818	      0.00000000
      0.15600000	    295.35134970	    549.89758315	      5.05804829	      4.84757472	      2.51342353	     44.21067156	    187.19870732	    162.82320165	     15.45847244	      7.52577251	      2.78697522	    139.42090048	      1.69795071	      8.20474562	      0.33052678	      5.25041139	      5.30776641	      2.16585908	      0.89107748	    373.75799092	    990.99490133	    203.62251784	    133.69709286	    612.18902364	      5.60851539	   1111.23109934	    208.91229878	     98.89831144	      6.07864607	    316.76881468	    184.44346653	     52.09473675	      2.29867041	      0.68685715	     12.96750746	     70.64470778	      6.25537825	     -1.68032399	     15.23048021	    -12.14950474	     -6.89499147	    -12.91214067	     12.64559647	      0.01961938	     -0.15636509	     -0.23162934	      1.46627442	      0.85967174	      0.13528837	     -2.10603876	      0.68576265	      1.29465860	      1.71278914	      1.07283234	     -1.33104061	      0.98319344	     43.64918325	      0.00000000	     -0.00696422	     -0.03029331	     -0.01386529	      0.00000000	      0.08589683	      0.00000000	      3.57738303	    158.81904990	      0.00000000	     -0.00273797	     -0.04533145	     -0.00121412	      0.00000000	      0.31253855	      0.00000000
      0.16000000	    292.46308196	    554.42226040	      5.03203263	      4.78830673	      2.64852604	     43.82494512	    182.30663246	    177.00071004	     15.58132700	      7.55005119	      2.55297436	    141.53165895	      1.68199781	      8.40732099	      0.33452528	      5.20893066	      5.24306985	      1.82284926	      0.92171701	    421.64332951	    959.01494962	    196.74234567	    143.08424845	    583.71853842	      5.67832838	   1110.35080951	    206.54780574	     98.09888598	     11.26459835	    321.65022789	    204.63143203	     54.73262761	      2.32990355	      0.68339346	     13.15123623	     73.09700897	      5.99908704	     -2.47195031	     15.73793567	    -12.48394956	     -7.36849083	    -14.47364248	     11.81901868	      0.00281989	     -0.13109104	     -0.27914363	      1.50386349	      0.91347870	      0.15212836	     -2.19475628	      0.70303713	      1.26332408	      1.78475519	      0.92481149	     -1.36575425	      2.16983906	     46.91201383	      0.00000000	     -0.00671980	     -0.03013996	     -0.01380822	      0.00000000	      0.14949288	      0.00000000	      7.31456480	    158.14120610	      0.00000000	     -0.00274931	     -0.04523581	     -0.00103892	      0.00000000	      0.50394307	      0.00000000
      0.16400000	    282.72211908	    519.12922553	      5.00202244	      4.72977505	      4.45093073	     54.27898270	    177.48196796	    184.70801285	     15.70381619	      7.57323811	      2.34048412	    130.98008021	      1.66297691	      8.56137579	      0.33752304	      5.16057709	      5.17076421	      1.60338871	      0.90964605	    407.60028555	    923.95510563	    198.83733923	    149.21893085	    532.87258531	      5.74080034	   1109.31425095	    206.81861786	    101.30158110	     18.24210616	    326.88943550	    235.58244916	     60.96271264	      2.35992213	      0.67941465	     13.32828458	     68.96413295	      5.76592243	     -3.34492159	     16.22259001	    -12.80802333	     -7.80319064	    -16.04951351	     10.69808632	     -0.01158432	     -0.11365133	     -0.34799905	      1.61605102	      1.02232422	      0.12903173	     -2.41560866	      0.76702790	      1.27858411	      1.96786903	      0.73398474	     -1.38777583	      3.58809759	     50.39716716	      0.00000000	     -0.00679410	     -0.02990067	     -0.01381151	      0.00000000	      0.22698015	      0.00000000	     11.19277293	    157.20978430	      0.00000000	     -0.00277198	     -0.04513203	     -0.00096295	      0.00000000	      0.70804575	      0.00000000
      0.16800000	    273.30412159	    479.09482520	      4.96775104	      4.67046172	      7.35778476	     64.99088130	    172.79687614	    189.54344168	     15.82591641	      7.59530791	      2.46247006	    119.81315422	      1.64112418	      8.66950290	      0.34053669	      5.10544189	      5.09136044	      1.48443022	      0.95654232	    389.81630575	    887.32678021	    205.37428942	    152.45281143	    480.38191644	      5.79686352	   1108.09390825	    212.41728551	    103.56427438	     26.26920523	    332.42843159	    264.29899381	     66.04281193	      2.38894591	      0.67614623	     13.50131075	     62.82259426	      5.55521074	     -4.29480833	     16.69941829	    -13.12221696	     -8.17343055	    -17.61615952	      9.27747185	     -0.02983646	     -0.10780527	     -0.39195769	      1.70751418	      1.11930864	      0.09905986	     -2.61748628	      0.81756921	      1.28734534	      2.13494543	      0.52076443	     -1.41803320	      5.24650018	     54.00816350	      0.00000000	     -0.00681637	     -0.02960649	     -0.01379792	      0.00000000	      0.31909136	      0.00000000	     15.16543043	    156.11493730	      0.00000000	     -0.00277364	     -0.04502285	     -0.00087758	      0.00000000	      0.92235922	      0.00000000
      0.17200000	    263.56417980	    438.72525929	      4.92884978	      4.66824965	     10.22001856	     74.70535515	    168.30597325	    192.51555616	     15.94760423	      7.61613160	      2.67475413	    109.33635970	      1.61648388	      8.73892295	      0.34224524	      5.04344932	      5.00507412	      1.36236229	      0.93902383	    371.90024939	    850.11412622	    210.87063373	    155.95034892	    428.71118622	      5.84768078	   1106.66431905	    224.39785529	    104.42580164	     35.09544823	    338.19510879	    288.79440468	     69.57274461	      2.41726111	      0.67251177	     13.67277197	     55.09971865	      5.36673693	     -5.31407137	     17.15720406	    -13.42700903	     -8.45491096	    -19.14806392	      7.55810701	     -0.05430988	     -0.10139588	     -0.42279607	      1.77160019	      1.20049110	      0.06697496	     -2.78844031	      0.85013612	      1.28997181	      2.27612452	      0.28914560	     -1.45290005	      7.14672861	     57.69835904	      0.00000000	     -0.00676184	     -0.02925930	     -0.01376762	      0.00000000	      0.42615860	      0.00000000	     19.18622749	    154.89798250	      0.00000000	     -0.00278961	     -0.04490241	     -0.00078356	      0.00000000	      1.14407252	      0.00000000
      0.17600000	    257.78661632	    392.80867005	      4.88509707	     12.84839696	     12.74286896	     81.49872770	    164.04520454	    196.97373341	     16.06885382	      7.63551032	      2.89759739	     98.24345196	      1.58952788	      8.77677603	      0.34366050	      4.97473453	      4.91255218	      1.26482705	      0.95126333	    354.42872825	    813.40584384	    213.68413796	    157.80978245	    378.25489690	      5.89496489	   1105.00272561	    239.05447149	    104.12153172	     44.67644114	    344.10218029	    310.14770790	     71.54831914	      2.44515894	      0.66906272	     13.84476215	     47.38723874	      5.53861116	     -6.39570981	     17.60524909	    -13.71053565	     -8.62572652	    -20.61847113	      5.54821035	     -0.08138944	     -0.09515894	     -0.44093247	      1.80947210	      1.26550381	      0.04356668	     -2.92340542	      0.86588206	      1.27600109	      2.38702028	      0.05526632	     -1.50443442	      9.29036458	     61.47815883	      0.00000000	     -0.00669130	     -0.02885459	     -0.01374019	      0.00000000	      0.54844273	      0.00000000	     23.20304428	    153.54407570	      0.00000000	     -0.00270665	     -0.04478027	     -0.00069131	      0.00000000	      1.36975690	      0.00000000
      0.18000000	    255.68624356	    344.63481230	      4.83632939	     26.59161837	     14.78699862	     84.92485691	    160.03498556	    204.19297625	     16.18961803	      7.65316482	      3.14624899	     86.97758011	      1.56095569	      8.78875738	      0.34442708	      4.89965523	      4.81480271	      1.18854660	      0.96326353	    337.91464495	    778.25570868	    215.86177011	    159.29551672	    326.39916677	      5.94393478	   1103.08979143	    277.77167454	    102.45353256	     53.02609334	    350.04722313	    317.50238127	     71.27412187	      2.47297068	      0.66573268	     14.01888575	     25.91238001	     18.80752144	     -7.52344934	     18.00274497	    -13.98334795	     -8.66742983	    -22.00025113	      3.26418012	     -0.11078076	     -0.09102901	     -0.44688689	      1.82896524	      1.31355864	      0.03340565	     -3.02883763	      0.87385020	      1.24855705	      2.47934768	     -0.07816746	     -1.50656997	     11.65137021	     65.21962781	      0.00000000	     -0.00659993	     -0.02839329	     -0.01367755	      0.00000000	      0.68446887	      0.00000000	     27.18619825	    152.17727190	      0.00000000	     -0.00273102	     -0.04463389	     -0.00057219	      0.00000000	      1.59707450	      0.00000000
      0.18400000	    253.96661413	    297.78620457	      4.78258131	     41.35810419	     16.46258978	     87.06695077	    156.28453089	    208.08824941	     16.30981522	      7.66873035	      3.34826625	     79.06533954	      1.53162084	      8.77917911	      0.34450999	      4.81881178	      4.71316652	      1.10652049	      0.96695133	    322.70950494	    745.49502002	    215.04327274	    158.75327698	    275.58693416	      8.30135458	   1100.91079401	    316.48642149	     99.41582953	     62.41520020	    355.91399406	    319.88079160	     70.08377636	      2.50090538	      0.66241956	     14.19690782	      7.04759082	     32.50505691	     -8.69024498	     18.38201378	    -14.22897603	     -8.56585095	    -23.26693177	      0.73144486	     -0.14056025	     -0.08575317	     -0.44167299	      1.81587370	      1.34691535	      0.02029473	     -3.08985567	      0.86093476	      1.20731350	      2.53489117	     -0.19512864	     -1.52716884	     14.22325518	     68.97831742	      0.00000000	     -0.00649412	     -0.02788169	     -0.01363568	      0.00000000	      0.83378645	      0.00000000	     31.08202777	    150.73806590	      0.00000000	     -0.00262694	     -0.04448624	     -0.00046997	      0.00000000	      1.82207048	      0.00000000
      0.18800000	    253.08821019	    253.06922611	      4.72415993	     57.78802016	     18.15608559	     89.91806345	    152.79634805	    205.08601998	     16.42930904	      7.68174153	      3.48380058	     74.73543192	      1.50244201	      8.75131500	      0.34476955	      4.73307969	      4.60929652	      1.02993408	      1.00428981	    308.97619183	    715.63079045	    210.80600732	    156.54641516	    210.57640071	     31.48631629	   1098.45580037	    344.92193551	     95.61895153	     73.56461585	    361.57496636	    313.16384226	     68.07797110	      2.52920339	      0.65917256	     14.38030380	      6.59769590	     40.35903668	     -9.87783437	     18.71788350	    -14.46144298	     -8.31152271	    -24.39383184	     -2.01485362	     -0.17102812	     -0.07517438	     -0.42928642	      1.77139712	      1.36870590	     -0.00806627	     -3.11082714	      0.81957775	      1.18198293	      2.55787393	     -0.29461923	     -1.56870499	     16.95774650	     72.62211928	      0.00000000	     -0.00627903	     -0.02733417	     -0.01358582	      0.00000000	      0.99334148	      0.00000000	     34.87504045	    149.35353280	      0.00000000	     -0.00254819	     -0.04432129	     -0.00036586	      0.00000000	      2.04289080	      0.00000000
      0.19200000	    252.92210186	    212.50676608	      4.66229354	     73.79471126	     19.81353349	     92.49548769	    149.56992967	    197.92709630	     16.54789355	      7.69162440	      3.60586791	     73.11528965	      1.47433189	      8.70771468	      0.34402070	      4.64367255	      4.50518246	      0.94094484	      1.01217468	    296.72787701	    688.86612926	    205.81530843	    153.98690347	    150.65021719	     55.45097911	   1095.72007010	    378.06164865	     91.13285853	     83.70752723	    366.89475989	    299.11593851	     64.32582745	      2.55805982	      0.65599079	     14.57007314	      6.29559654	     48.59926015	    -11.06101915	     18.97359906	    -14.65324532	     -7.89986072	    -25.35910325	     -4.92975972	     -0.20334614	     -0.06146180	     -0.40961160	      1.70698132	      1.37421042	     -0.04341956	     -3.10087176	      0.75928096	      1.18620511	      2.55392957	     -0.39010389	     -1.60776533	     19.79995006	     76.06214934	      0.00000000	     -0.00641018	     -0.02670662	     -0.01341397	      0.00000000	      1.15955877	      0.00000000	     38.55364555	    148.10507780	      0.00000000	     -0.00251003	     -0.04413804	     -0.00012270	      0.00000000	      2.25784498	      0.00000000
      0.19600000	    253.04573708	    174.83907119	      4.62213516	     88.36561922	     21.34103714	     94.50436440	    146.60445621	    187.49180839	     16.66527574	      7.69768908	      3.69129232	     74.98595687	      1.44808789	      8.65050572	      0.34144568	      4.55226563	      4.40323643	      0.83663761	      1.00165522	    285.86425231	    665.19523573	    199.86048056	    150.34783907	     97.22936893	     78.72752035	   1092.70580685	    408.58858015	     86.70086453	     94.06045850	    371.73396973	    286.10494179	     60.20932692	      2.58764916	      0.65292838	     14.76733671	      6.04232111	     56.68231747	    -12.24159455	     19.22305250	    -14.84705784	     -7.33132364	    -26.14456133	     -7.95914337	     -0.23551740	     -0.04504238	     -0.38438242	      1.62493656	      1.36585786	     -0.08382335	     -3.05680967	      0.69024041	      1.16464329	      2.52038644	     -0.47940370	     -1.65541323	     22.72267202	     79.34772908	      0.00000000	     -0.00604998	     -0.02610743	     -0.01336431	      0.00000000	      1.33037801	      0.00000000	     42.07661620	    146.93183700	      0.00000000	     -0.00236837	     -0.04395217	     -0.00004064	      0.00000000	      2.46352211	      0.00000000
      0.20000000	    254.60086386	    127.13533040	     18.17842258	     98.10995357	     22.66243203	     95.37233145	    143.90112536	    179.06591062	     16.78105973	      7.69909049	      3.68694197	     74.34787589	      1.42419674	      8.58135983	      0.34188902	      4.46057814	      4.30590273	      0.77209424	      1.03029319	    267.93508092	    644.50559059	    192.89336147	    144.68986532	     48.61461640	    101.00155491	   1089.42255934	    439.90088271	     82.49291528	    104.03808419	    375.95290361	    271.71050834	     55.74833670	      2.61812012	      0.65001118	     14.97320119	      5.84632663	     64.16085231	    -13.38955793	     19.41555044	    -15.01979725	     -6.61139007	    -26.73648965	    -11.04051945	     -0.26267264	     -0.02724671	     -0.36405557	      1.54609386	      1.36085659	     -0.11942925	     -3.01417560	      0.61779823	      1.16145046	      2.48734242	     -0.56989851	     -1.69999684	     25.65337244	     82.37053924	      0.00000000	     -0.00565518	     -0.02549815	     -0.01334847	      0.00000000	      1.50100189	      0.00000000	     45.44664876	    145.92486710	      0.00000000	     -0.00224223	     -0.04375416	      0.00001345	      0.00000000	      2.65912429	      0.00000000
      0.20400000	    259.53057568	     77.80004557	     37.31315854	    107.62852744	     23.73178875	     97.92704546	    141.46593012	    174.63984329	     16.89475888	      7.69483817	      3.56759675	     74.94763849	      1.40304417	      8.50169830	      0.33703543	      4.36901088	      4.21127207	      0.69262891	      1.02951589	    251.16566772	    626.65059339	    185.67023598	    136.90925336	     39.18614569	     96.07012535	   1085.88792294	    465.00178571	     76.47493743	    112.77414336	    379.41486776	    257.43280087	     54.02824281	      2.64956742	      0.64723431	     15.20287070	      5.71069120	     66.62280048	    -14.47813588	     19.52683744	    -15.15069632	     -5.75027777	    -27.12648952	    -14.10368148	     -0.28049913	     -0.01018789	     -0.36005875	      1.48909141	      1.40835387	     -0.16341815	     -2.94842921	      0.53047101	      1.19000580	      2.42926856	     -0.72969711	     -1.74970610	     28.48674623	     84.95673754	      0.00000000	     -0.00552877	     -0.02485352	     -0.01318448	      0.00000000	      1.66464694	      0.00000000	     48.69816322	    145.23375320	      0.00000000	     -0.00213202	     -0.04354647	      0.00025954	      0.00000000	      2.84571807	      0.00000000
      0.20800000	    265.62802701	     31.69588786	     55.02880127	    114.88964349	     25.20493855	     99.52304548	    139.30688912	    169.76572764	     17.00577847	      7.68376570	      3.56762235	     74.80316483	      1.38506563	      8.41347356	      0.33263028	      4.28432968	      4.12982131	      0.62893256	      1.03511994	    233.45279733	    611.48912511	    182.29312618	    132.62846071	     39.25452295	     87.32169204	   1082.12817834	    483.27172080	     72.18376476	    118.75291464	    381.98893943	    244.14989462	     49.04080235	      2.68201961	      0.64469640	     24.81725227	      5.63651152	     69.56185451	    -15.50497783	     19.60799628	    -15.27694650	     -4.76287581	    -27.31207996	    -17.07170584	     -0.30786076	      0.00922041	     -0.34840417	      1.43652256	      1.42602755	     -0.20235393	     -2.88062224	      0.45532944	      1.20272886	      2.37053530	     -0.83340184	     -1.79226114	     31.21180343	     87.23580440	      0.00000000	     -0.00511565	     -0.02426333	     -0.01318767	      0.00000000	      1.81998733	      0.00000000	     51.77076377	    144.69731720	      0.00000000	     -0.00195992	     -0.04334222	      0.00027414	      0.00000000	      3.01879814	      0.00000000
      0.21200000	    264.46310833	     12.20643516	     62.12583928	    113.55842036	     29.77795992	    101.99034991	    137.40138248	    159.71618902	     17.11341195	      7.66447933	      3.62247651	     81.07375288	      1.37021363	      8.32244302	      0.32924537	      7.75163518	      4.43485596	      0.54553002	      1.04471244	    227.88270221	    598.90242251	    178.60208867	    133.49255666	     39.24644988	     84.30904976	   1078.17872768	    498.73859631	     69.24465885	    122.55402055	    383.55227379	    228.96954400	     41.10966161	      2.71547667	      0.64244164	     40.30315043	      5.62399731	     74.09413463	    -16.44445722	     19.63699383	    -15.38555799	     -3.66903084	    -27.29694858	    -19.86268816	     -0.35665088	      0.06132749	     -0.35126858	      1.37782465	      1.40816458	     -0.25114488	     -2.81968665	      0.38906109	      1.21786284	      2.31907057	     -0.88308666	     -1.82039683	     33.71625713	     89.03021601	      0.00000000	     -0.00460091	     -0.02372052	     -0.01322899	      0.00000000	      1.95976136	      0.00000000	     54.70573184	    144.45444240	      0.00000000	     -0.00179458	     -0.04313916	      0.00025778	      0.00000000	      3.17977702	      0.00000000
      0.21600000	    248.96261566	     12.22213972	     60.93786292	    108.72832739	     34.32148619	    103.06806596	    135.32189230	    155.39225125	     17.21683274	      7.63531128	      3.61884315	     86.47801676	      1.35873058	     20.00932919	      0.32465924	     20.49006504	      5.74211627	      0.47488656	      1.05382408	    230.41635728	    588.79661641	    175.73992337	    133.26390513	     39.14547200	     85.92109395	   1074.08432487	    510.60407739	     66.16347581	    125.80879206	    383.99228136	    211.59672194	     33.05366239	      2.74984597	      0.64045138	     59.51483223	      5.67245174	     77.52469275	    -17.26277097	     19.57555608	    -15.43854811	     -2.49368624	    -27.09088588	    -22.39201417	     -0.40035389	      0.11465005	     -0.36844559	      1.33342114	      1.40848967	     -0.28833380	     -2.79583857	      0.32497960	      1.28081783	      2.29792277	     -0.93788699	     -1.84399958	     35.86396951	     90.12678260	      0.00000000	     -0.00450532	     -0.02318040	     -0.01303298	      0.00000000	      2.07541774	      0.00000000	     57.56978644	    144.67388010	      0.00000000	     -0.00163269	     -0.04294142	      0.00053569	      0.00000000	      3.33151510	      0.00000000
      0.22000000	    225.80036797	     12.23052754	     61.02839041	    106.83384125	     35.97020645	    100.38404684	    132.79061931	    160.28754473	     17.31509605	      7.59428714	      3.59301366	     89.06978718	      1.35092285	     51.56413959	      0.32612928	     26.90821136	      8.68912819	      0.46277943	      1.06649588	    226.58340199	    581.10000601	    176.42370098	    129.71670533	     38.94728446	     92.27048498	   1069.89899922	    523.81240014	     63.17711024	    129.62108345	    383.20914035	    197.36326513	     25.48960168	      2.78485503	      0.63878306	     77.35549469	      5.78049856	     79.22881231	    -17.96716012	     19.48907758	    -15.50452578	     -1.26664525	    -26.70913357	    -24.57545242	     -0.42443775	      0.13706638	     -0.37541319	      1.30231089	      1.42828064	     -0.29567328	     -2.79693134	      0.26850172	      1.33993085	      2.29779041	     -0.99835257	     -1.86380109	     37.68639399	     90.73540014	      0.00000000	     -0.00393646	     -0.02277926	     -0.01310973	      0.00000000	      2.16828124	      0.00000000	     60.26509351	    145.09685840	      0.00000000	     -0.00152129	     -0.04275520	      0.00044825	      0.00000000	      3.46734347	      0.00000000
      0.22400000	    205.58676103	     12.22811567	     61.78364821	    105.44400561	     37.48910963	     98.15457553	    130.65807556	    164.26938973	     17.40712255	      7.53904600	      3.57154394	     91.29980259	      1.34682585	     82.01237623	      0.32316321	     33.18939392	     11.93339217	      0.43706014	      1.07555166	    222.08151322	    575.75851242	    177.32919941	    126.56907355	     38.65794247	    104.39608712	   1065.68564415	    535.92091735	     60.13149400	    132.46937845	    381.11922809	    181.68152457	     17.38268841	      2.81980208	      0.63750006	     93.33274641	      5.94586374	     82.31487513	    -18.52249284	     19.33109194	    -15.49111895	     -0.02197875	    -26.17107026	    -26.33337369	     -0.44677913	      0.15958223	     -0.37964782	      1.27019288	      1.44568968	     -0.30651047	     -2.81677916	      0.20960598	      1.43560104	      2.31093145	     -1.05138797	     -1.89167298	     39.04396168	     90.61570436	      0.00000000	     -0.00389044	     -0.02242253	     -0.01301181	      0.00000000	      2.22998874	      0.00000000	     62.86961345	    145.91178920	      0.00000000	     -0.00129630	     -0.04259808	      0.00063595	      0.00000000	      3.59078649	      0.00000000
      0.22800000	    187.18106807	     12.21627393	     62.63775898	    103.97494989	     38.88033281	     96.03352556	    128.70938477	    166.95254861	     17.49169061	      7.46687685	      3.55249424	     94.12289187	      1.34663767	    112.49212955	      0.31391166	     39.44752976	     15.22118001	      0.40080940	      1.08140179	    216.56911736	    572.73016714	    177.99737668	    123.90886904	     38.28935980	    123.90340779	   1061.51523146	    551.95584303	     57.30812678	    135.10337708	    377.66016245	    167.00926240	      9.42167678	      2.85240740	      0.63660784	    105.98192135	      6.16535643	     85.34676391	    -18.93722226	     19.15498752	    -15.49703312	      1.20301434	    -25.49857108	    -27.59538941	     -0.46666733	      0.18257177	     -0.38036663	      1.23260206	      1.45530005	     -0.31938130	     -2.84634378	      0.15500660	      1.52274507	      2.33250026	     -1.09076228	     -1.90645579	     39.92959162	     89.83639657	      0.00000000	     -0.00330582	     -0.02225294	     -0.01314003	      0.00000000	      2.26007164	      0.00000000	     65.33556867	    146.99654620	      0.00000000	     -0.00117880	     -0.04246183	      0.00047388	      0.00000000	      3.69808605	      0.00000000
      0.23200000	    171.89748191	     12.19715103	     63.97950557	    102.84881484	     40.13397406	     94.29458858	    127.35213918	    168.81604697	     17.56741806	      7.37492432	      3.54790636	     96.24927613	      1.35062394	    141.68253617	      0.29919185	     45.71015166	     18.62601478	      0.35502229	      1.08832826	    210.30787956	    571.98078764	    178.82329258	    122.13903753	     37.85470175	    149.05279094	   1057.46562975	    566.32724019	     54.47813373	    136.84386864	    372.79836948	    149.61743550	      3.44781342	      2.87569760	      0.63616417	    115.51897808	      6.43536433	     90.28042870	    -19.18076013	     18.91686973	    -15.41624081	      2.36917363	    -24.71419684	    -28.30456461	     -0.48415864	      0.20517177	     -0.37763318	      1.19281256	      1.45949451	     -0.33470644	     -2.89537409	      0.09581036	      1.64863857	      2.36776838	     -1.11971107	     -1.92420536	     40.24162471	     88.22731063	      0.00000000	     -0.00326637	     -0.02217508	     -0.01307558	      0.00000000	      2.25294559	      0.00000000	     67.71846172	    148.46860190	      0.00000000	     -0.00096164	     -0.04236700	      0.00060064	      0.00000000	      3.79124876	      0.00000000
      0.23600000	    158.83569135	     12.17344192	     65.51392100	    101.64621184	     41.19417918	     92.64579077	    126.22518782	    169.33106373	     17.63274270	      7.26082484	      3.55723507	     98.01352615	      1.35913044	    170.25284520	      0.29267737	     52.14413799	     22.25431736	      0.33140552	      1.09624843	    202.93676834	    573.48012503	    179.34366110	    121.26965930	     37.36873673	    179.67907939	   1053.62004099	    583.08652068	     51.94645335	    138.31458775	    366.53993580	    128.11837943	      3.39493597	      2.88639880	      0.63621888	    119.17892783	      6.75201547	     96.63787823	    -19.25463052	     18.63953872	    -15.29775665	      3.43696915	    -23.83917598	    -28.42111213	     -0.49828657	      0.22711752	     -0.37019529	      1.14685623	      1.45229387	     -0.35098773	     -2.95685127	      0.02949435	      1.80283699	      2.41154824	     -1.13273035	     -1.92479365	     40.00525093	     85.88307342	      0.00000000	     -0.00323006	     -0.02227800	     -0.01310351	      0.00000000	      2.21048077	      0.00000000	     69.95732734	    150.18404190	      0.00000000	     -0.00081517	     -0.04230888	      0.00061676	      0.00000000	      3.86547573	      0.00000000
      0.24000000	    149.78459021	     12.14828788	     66.69657310	    100.44180197	     42.28286947	     91.32350538	    126.25852266	    170.48077040	     17.68587699	      7.12381075	      3.60260908	    100.08084801	      1.37257607	    197.10895142	      0.31838867	     58.45927194	     25.71847155	      0.35783438	      1.10818254	    196.41219002	    577.19829829	    180.58584689	    121.71884590	     45.04709458	    209.10229408	   1050.06510020	    597.53816047	     49.51630391	    139.45917067	    358.94461579	    110.21209982	      3.42180714	      2.89126469	      0.63680670	    122.30806671	      7.11197905	    102.45209800	    -19.18130480	     18.38061613	    -15.16897338	      4.36835974	    -22.89146111	    -27.92532058	     -0.51107559	      0.24921660	     -0.36147876	      1.10295798	      1.44533935	     -0.36695485	     -3.02194331	     -0.03171226	      1.93415043	      2.45721139	     -1.13379725	     -1.93297849	     39.22762084	     82.82984405	      0.00000000	     -0.00280051	     -0.02261858	     -0.01329427	      0.00000000	      2.13372953	      0.00000000	     72.02090932	    152.07347680	      0.00000000	     -0.00059304	     -0.04230628	      0.00035340	      0.00000000	      3.91747289	      0.00000000
      0.24400000	    150.74107805	     12.12518044	     68.71391898	    101.48789896	     44.04759935	     92.08846908	    130.72865248	    177.51650284	     17.72474352	      6.96586902	      3.75876914	    101.33135298	      1.39145746	    220.28524648	      0.28597665	     64.78276330	     28.94257338	      0.31242954	      1.11105369	    195.18756426	    583.10151185	    186.59852825	    123.72925238	     92.38039627	    212.29698192	   1046.88868976	    602.82077020	     45.56671761	    137.33720628	    350.14065523	     94.57275674	      3.45029609	      2.89373735	      0.63798686	    127.67504468	      7.51282765	    103.50521984	    -18.92464271	     18.06462783	    -14.95838633	      5.12936107	    -21.88422198	    -26.81905457	     -0.53074319	      0.27376367	     -0.36002556	      1.08768982	      1.47646235	     -0.38786345	     -3.07531003	     -0.09460438	      2.07935084	      2.48680040	     -1.17937717	     -1.93637889	     37.80067620	     78.83247371	      0.00000000	     -0.00279564	     -0.02313000	     -0.01324460	      0.00000000	      2.01789877	      0.00000000	     74.00567713	    154.33720200	      0.00000000	     -0.00044932	     -0.04234895	      0.00042898	      0.00000000	      3.95061623	      0.00000000
      0.24800000	    154.74594019	     12.10786004	     70.62147648	    102.59210874	     45.88714696	     93.17595950	    136.58029384	    185.40353605	     17.74691400	      6.79200850	      3.97678576	    102.38555132	      1.41640633	    242.84399972	      0.29291824	     71.57939565	     32.38831713	      0.31838302	      1.11801278	    194.72593083	    591.14562949	    193.68098141	    125.49623338	    146.57263137	    214.00611860	   1044.17757874	    606.96585166	     41.30274001	    134.66016079	    340.33443621	     80.77241182	      3.47862465	      2.89470117	      0.63975813	    131.42593261	      7.95398695	    103.71405978	    -18.51490437	     17.74862461	    -14.69742244	      5.69291542	    -20.82471940	    -25.12589848	     -0.54966903	      0.29894153	     -0.35669015	      1.07215321	      1.50603485	     -0.40850643	     -3.12515339	     -0.15780747	      2.21385926	      2.51088172	     -1.21641396	     -1.94578749	     35.86542840	     74.16187063	      0.00000000	     -0.00274753	     -0.02388791	     -0.01327443	      0.00000000	      1.87220150	      0.00000000	     75.77194509	    156.67982900	      0.00000000	     -0.00027040	     -0.04245243	      0.00038841	      0.00000000	      3.95535074	      0.00000000
      0.25200000	    161.65741505	     12.10010016	     72.12323710	    103.34208118	     47.69201408	     94.32019866	    142.76397729	    193.74347013	     17.74943099	      6.60864233	      4.26053682	    103.03037290	      1.44811529	    264.25821175	      0.26605061	     78.85266966	     36.06446308	      0.28098908	      1.12426003	    194.49015315	    601.26668494	    201.32426350	    128.20237641	    206.96336242	    213.60655397	   1042.01496434	    611.19160776	     36.85156353	    131.73457854	    329.80553738	     68.73495796	      3.50584357	      2.89343588	      0.64218359	    134.24339639	      8.43793290	    102.82174056	    -17.96687134	     17.44701270	    -14.40066187	      6.04124655	    -19.71356444	    -22.89027691	     -0.56640353	      0.32407541	     -0.35029477	      1.05320049	      1.52899659	     -0.42704618	     -3.16165751	     -0.22255111	      2.32891955	      2.52077925	     -1.23787436	     -1.96618443	     33.50492945	     68.94460625	      0.00000000	     -0.00249154	     -0.02492601	     -0.01350985	      0.00000000	      1.70295241	      0.00000000	     77.25083835	    158.96253830	      0.00000000	     -0.00003957	     -0.04262037	      0.00005722	      0.00000000	      3.92642228	      0.00000000
      0.25600000	    172.28723225	     12.10555990	     73.75651939	    104.37653068	     49.63696055	     96.15646036	    146.91038418	    203.42852717	     17.72859147	      6.42033602	      4.64266375	    102.64003091	      1.48734402	    284.29664130	      0.31203682	     86.85511518	     40.02731822	      0.32575937	      1.13115213	    195.37715543	    613.36599585	    210.39434167	    131.12471295	    272.02710292	    212.22105716	   1040.47803124	    612.85981675	     31.91739181	    128.24281051	    318.87959149	     56.29389865	      3.53125911	      2.88794429	      0.64529885	    134.54100105	      8.96882176	    101.31039917	    -17.27637745	     17.12649451	    -14.02203863	      6.16737522	    -18.54470046	    -20.17526594	     -0.58292279	      0.35019540	     -0.34254542	      1.03608024	      1.55214223	     -0.44625062	     -3.20069091	     -0.28909403	      2.44483624	      2.53057553	     -1.25768537	     -1.98292840	     30.60554750	     62.89055317	      0.00000000	     -0.00243776	     -0.02620057	     -0.01340992	      0.00000000	      1.50712209	      0.00000000	     78.58261401	    161.47739440	      0.00000000	      0.00015952	     -0.04284629	      0.00012914	      0.00000000	      3.86967734	      0.00000000
      0.26000000	    184.12361934	     12.12763177	     74.96225301	    104.54865542	     51.41930252	     97.93236778	    151.81617511	    211.93555827	     17.67961393	      6.23088583	      5.10790516	    101.76753494	      1.53493246	    302.71807827	      0.29250572	     95.80795575	     44.49221693	      0.29841475	      1.13569927	    195.08645392	    627.28887075	    218.81213601	    134.21176891	    341.52335302	    207.02227140	   1039.63556351	    617.27355807	     26.91594287	    124.10744842	    307.88211031	     43.25657719	      3.55428732	      2.87477899	      0.64914516	    134.40669157	      9.55224279	     98.47088613	    -16.46646554	     16.80147808	    -13.58710738	      6.07557977	    -17.30614635	    -17.05941050	     -0.59545684	      0.37595621	     -0.32928510	      1.00948991	      1.55681139	     -0.46270069	     -3.20929429	     -0.36373978	      2.55211739	      2.50900479	     -1.24906883	     -2.00778430	     27.48810192	     56.59399271	      0.00000000	     -0.00241866	     -0.02777073	     -0.01364635	      0.00000000	      1.30401455	      0.00000000	     79.48517144	    163.64837510	      0.00000000	      0.00036647	     -0.04313384	     -0.00019593	      0.00000000	      3.77071580	      0.00000000
      0.26400000	    195.99950883	     12.16925636	     77.16676234	    104.85332416	     53.36698091	    101.29255665	    157.49539630	    217.81991985	     17.59607497	      6.04419704	      5.67713594	     97.39072313	      1.59175530	    320.90403513	      0.34091663	    106.37993984	     49.45473790	      0.33080604	      1.14259092	    194.00515667	    642.79836184	    226.23445024	    138.49426441	    419.93907821	    194.74453876	   1039.54569926	    634.83551172	      0.00000000	    137.92210161	    297.09014229	     17.25571363	      3.57411413	      2.84996604	      0.65372904	    126.35927291	     10.19122684	     97.76914629	    -15.54468097	     16.44652597	    -13.06499242	      5.78048072	    -15.98121729	    -13.63377057	     -0.60636895	      0.40495572	     -0.31164741	      0.97730716	      1.54166139	     -0.48629022	     -3.19587839	     -0.50122826	      2.62868296	      2.46214970	     -1.21755987	     -2.02706404	     24.00520243	     49.67964019	      0.00000000	     -0.00263893	     -0.02959934	     -0.01352357	      0.00000000	      1.09016483	      0.00000000	     80.15675323	    165.88731840	      0.00000000	      0.00045601	     -0.04347384	     -0.00010226	      0.00000000	      3.64021397	      0.00000000
      0.26800000	    217.20369714	     12.23262075	     76.56464740	    100.24344210	     58.54644230	    108.50653168	    163.91084191	    217.54673753	     17.46900440	      5.86400104	      6.39740373	     98.14972319	      1.65867232	    316.69332521	      0.38595094	    125.03419218	     55.02776386	      0.32518983	      1.14821552	    195.57346106	    659.54979016	    228.16159429	    144.54986370	    495.35574480	    183.04647957	   1040.25385617	    625.07481275	      0.00000000	    129.25671529	    286.70129458	     11.31084707	      3.59008706	      2.81281227	      0.65905606	    126.46730963	     10.87970993	     92.19436839	    -14.55194566	     16.09818304	    -12.48176385	      5.30498397	    -14.55010086	     -9.99962103	     -0.63525254	      0.47398484	     -0.29257500	      0.93568668	      1.50715306	     -0.53499426	     -3.16086320	     -0.57983594	      2.74055458	      2.39669519	     -1.16432745	     -2.02591645	     20.43376087	     42.64360096	      0.00000000	     -0.00274124	     -0.03173741	     -0.01356859	      0.00000000	      0.88231875	      0.00000000	     80.38357512	    167.75399900	      0.00000000	      0.00056472	     -0.04387057	     -0.00017681	      0.00000000	      3.47091932	      0.00000000
      0.27200000	    239.80701489	     12.31921582	     74.58519230	     92.44445394	     65.05681789	    118.09139171	    171.10642686	    212.52648568	     17.28530586	      5.69342906	      7.19572699	     99.28377033	      1.73672264	    301.61720818	      0.45114711	    148.69360088	     61.24666533	      0.32151659	      1.15235674	    195.79904484	    677.07707243	    225.00215434	    152.34861713	    569.41445455	    167.85756070	   1041.79081835	    608.85597853	      0.00000000	    121.81950184	    276.82755296	     11.11781257	      3.60079214	      2.76729975	      0.66512671	    127.36875519	     11.59740823	     85.66627279	    -13.51437683	     15.75799545	    -11.83677356	      4.67797164	    -12.99186232	     -6.26545232	     -0.66858427	      0.56001635	     -0.26778446	      0.88583292	      1.45068773	     -0.59306104	     -3.09772931	     -0.66901404	      2.84416581	      2.30331786	     -1.08064856	     -2.02982805	     16.90367896	     35.68584917	      0.00000000	     -0.00290507	     -0.03417595	     -0.01383142	      0.00000000	      0.68906672	      0.00000000	     80.11021500	    169.12300900	      0.00000000	      0.00076172	     -0.04432022	     -0.00048777	      0.00000000	      3.26563719	      0.00000000
      0.27600000	    259.89940918	     12.42932881	     72.30299717	     84.06692351	     70.57308114	    127.60542652	    179.29304173	    208.17160950	     17.02526957	      5.53477327	      8.00922441	     98.37498126	      1.82699683	    286.35104494	      0.51881244	    172.16948565	     67.54889771	      0.32876850	      1.15457092	    192.33835689	    694.80474485	    220.12681506	    160.73314914	    641.06545528	    151.77701856	   1044.17108797	    586.33430942	      0.00000000	    115.31289201	    267.50684703	     11.36474782	      3.60435921	      2.71795342	      0.67191946	    128.49413738	     12.31382198	     77.69680154	    -12.44542484	     15.39901884	    -11.11878433	      3.93280841	    -11.28685536	     -2.54119713	     -0.69190779	      0.63413154	     -0.23805328	      0.83469212	      1.38709069	     -0.63902120	     -3.02426060	     -0.76793034	      2.95613397	      2.19764467	     -0.99218674	     -2.01458851	     13.33537512	     28.57024872	      0.00000000	     -0.00314135	     -0.03689595	     -0.01371692	      0.00000000	      0.50956800	      0.00000000	     79.49858306	    170.32099000	      0.00000000	      0.00087136	     -0.04481134	     -0.00039266	      0.00000000	      3.03777988	      0.00000000
      0.28000000	    275.20375064	     12.56170103	     69.19659579	     74.68481841	     74.43093359	    135.89923560	    188.78001766	    203.78290190	     16.66071345	      5.38942101	      8.84820412	     95.67179772	      1.93067467	    271.96736098	      0.58340280	    194.12541842	     73.70701579	      0.34417692	      1.15699681	    183.52843153	    712.09235039	    212.63772587	    169.85529495	    706.77590143	    134.19270467	   1047.39141795	    563.09510688	      0.00000000	    110.49649959	    258.72041442	     11.65748219	      3.59887323	      2.66751502	      0.67938888	    132.07974985	     13.00099823	     68.86327571	    -11.38433258	     15.05174147	    -10.36172463	      3.10711365	     -9.41916221	      1.07081175	     -0.70082379	      0.68955425	     -0.20331717	      0.77853362	      1.31019685	     -0.66600576	     -2.92497995	     -0.87417127	      3.05474318	      2.06661182	     -0.88358653	     -2.01060761	     10.03033645	     21.87970504	      0.00000000	     -0.00322885	     -0.03992351	     -0.01398672	      0.00000000	      0.35689231	      0.00000000	     78.33052270	    170.86652480	      0.00000000	      0.00107785	     -0.04533894	     -0.00062727	      0.00000000	      2.78710107	      0.00000000
      0.28400000	    289.72996348	     12.71324046	     67.20556305	     65.01315212	     77.76810567	    145.25069317	    199.92337938	    198.14105131	     16.16247669	      5.25793145	      9.88621667	     93.25027296	      2.04916767	    258.90765320	      0.65485467	    205.97758175	     82.24903369	      0.36331897	      1.15921098	    169.12684457	    728.30420300	    202.97469532	    180.62621627	    768.53971757	    115.67273788	   1051.42962399	    535.74037697	      0.00000000	    106.82180342	    250.40873641	     11.98212461	      3.58401181	      2.61724733	      0.68750663	    134.20037954	     13.64286359	     59.46066195	    -10.33039191	     14.66756570	     -9.55937562	      2.24273757	     -7.37859244	      4.48606841	     -0.70676146	      0.73853770	     -0.16330440	      0.72235823	      1.22627149	     -0.68772366	     -2.82204424	     -0.99367055	      3.17880645	      1.92767666	     -0.77409816	     -1.97322802	      6.87369151	     15.31981470	      0.00000000	     -0.00342469	     -0.04322887	     -0.01389532	      0.00000000	      0.22648191	      0.00000000	     76.79616512	    171.16028810	      0.00000000	      0.00112786	     -0.04589123	     -0.00049198	      0.00000000	      2.53036404	      0.00000000
      0.28800000	    300.46829191	     12.87891028	     65.36091471	     54.91070994	     79.40766480	    153.61286452	    213.17192338	    191.67545395	     15.53259059	      5.14027682	     11.05417192	     89.56818538	      2.18437332	    247.49403486	      0.71844816	    211.30096225	     91.62196566	      0.38546848	      1.16100418	    148.91775700	    742.88361571	    190.49926424	    193.17038258	    823.44965828	     96.19319437	   1056.24371273	    506.71909047	      0.00000000	    104.80147525	    242.48753170	     12.33196428	      3.56044783	      2.56739475	      0.69615071	    138.02763381	     14.22777159	     49.67458263	     -9.31029156	     14.26702629	     -8.73202082	      1.38395351	     -5.16207642	      7.64571510	     -0.70058281	      0.76860769	     -0.12029192	      0.66315759	      1.13306438	     -0.69346294	     -2.70387469	     -1.12458646	      3.31358972	      1.77246900	     -0.65613165	     -1.92342698	      4.08542201	      9.34011372	      0.00000000	     -0.00376375	     -0.04681336	     -0.01407648	      0.00000000	      0.12423603	      0.00000000	     74.73451643	    170.85845240	      0.00000000	      0.00115731	     -0.04645937	     -0.00052908	      0.00000000	      2.27264642	      0.00000000
      0.29200000	    306.27838934	     13.05197946	     62.96288846	     45.61208921	     78.06819770	    158.90361958	    229.19284923	    187.43205216	     14.83096341	      5.03592866	     12.17817283	     82.02737902	      2.33904254	    237.85752379	      0.75214871	    217.37604583	     98.42675465	      0.41076829	      1.15171984	    125.95802992	    755.40933736	    176.53530486	    207.50308313	    872.23242390	     76.79709696	   1061.77150694	    471.83916857	      0.00000000	    104.71273710	    234.87245443	     12.69950131	      3.52755762	      2.51724374	      0.70521495	    145.93033268	     14.72881769	     39.52537278	     -8.33753158	     13.85447689	     -7.90301487	      0.57376192	     -2.77454180	     10.51944767	     -0.67246276	      0.76545081	     -0.08088062	      0.60351373	      1.03809406	     -0.67506878	     -2.57798330	     -1.26469325	      3.45661806	      1.60843478	     -0.53910907	     -1.86034953	      1.64072481	      3.86586130	      0.00000000	     -0.00404197	     -0.05067065	     -0.01432457	      0.00000000	      0.04606708	      0.00000000	     72.20853127	    170.13710360	      0.00000000	      0.00119087	     -0.04703693	     -0.00054681	      0.00000000	      2.02741881	      0.00000000
      0.29600000	    305.50766328	     13.22492407	     59.25266800	     38.02847706	     71.48047072	    155.86582117	    249.05778920	    184.56156867	     14.12489903	      4.94417952	     12.77794464	     68.84454798	      2.51747745	    229.94536571	      0.72930183	    224.25715146	     99.29134396	      0.43994734	      1.15076005	     99.75468930	    765.62219980	    159.81151389	    223.64421903	    904.33147366	     56.00248999	   1067.93082468	    424.51512598	      0.00000000	    107.56689472	    227.51499545	     13.06593415	      3.48238721	      2.46465309	      0.71454782	    161.05368613	     15.13601189	     29.31037917	     -7.44007298	     13.48387787	     -6.77733125	     -0.14941061	     -0.22940841	     13.10413633	     -0.60577027	      0.70590060	     -0.04724758	      0.53468661	      0.92796930	     -0.61591478	     -2.41234714	     -1.41229954	      3.58549302	      1.41017701	     -0.40814905	     -1.78191513	      0.00000000	      0.00000000	      0.00000000	     -0.00470553	     -0.05477685	     -0.01476603	      0.00000000	      0.00000000	      0.00000000	     68.77434274	    167.98665010	      0.00000000	      0.00130292	     -0.04761579	     -0.00057235	      0.00000000	      1.79409586	      0.00000000
      0.30000000	    288.53783544	     13.39070710	     52.19119627	     26.89578950	     59.79302469	    138.49566279	    257.55772622	    166.55791435	     13.44097361	      4.86493911	     12.41538486	     55.88062229	      2.72659049	    223.59223730	      0.66486860	    231.98269202	     99.13534813	      0.47414085	      1.14338483	     62.43644387	    773.41931263	    131.12377411	    241.66507005	    900.72065351	     30.19281499	   1074.62011503	    441.31431644	      0.00000000	    114.89815914	    220.42854589	     13.40724526	      3.41837125	      2.40432145	      0.72387929	    188.58874448	     15.46380783	     25.36738806	     -6.63999744	     13.21802918	     -5.95768165	     -0.75424719	      2.45129932	     15.41972897	     -0.50370294	      0.59526362	     -0.00794330	      0.43178570	      0.75194539	     -0.50626647	     -2.12079256	     -1.56231978	      3.65896823	      1.09179099	     -0.13840860	     -1.90314178	     -0.00000000	     -0.00000000	      0.00000000	     -0.00430578	     -0.05916207	     -0.01491675	      0.00000000	     -0.00000000	      0.00000000	     63.59223520	    162.23190140	      0.00000000	      0.00255461	     -0.04804370	     -0.00830806	      0.00000000	      1.56373205	      0.00000000
      0.30400000	    265.14343482	     13.54372554	     43.24011976	     15.59457182	     50.98889872	    125.81506558	    263.82026324	    149.96242449	     12.79740498	      4.79615692	     11.94542029	     43.63496678	      2.97680990	    218.59257059	      0.61201817	    229.33064407	     92.56814611	      0.51536185	      1.16262950	     40.70641983	    740.28599599	    102.67665174	    261.73993360	    881.57318456	     13.71383661	   1081.71984933	    457.00118365	      0.00000000	    124.15764609	    213.67995908	     13.70408655	      3.32231617	      2.32244244	      0.73308892	    210.75703137	     15.73442818	     23.12225817	     -5.86717350	     12.90180100	     -5.17990769	     -1.22011773	      5.23734234	     17.50262109	     -0.42064312	      0.51284357	      0.01267323	      0.35236352	      0.61581924	     -0.42720055	     -1.91813198	     -1.71284890	      3.76530422	      0.85696344	      0.07405586	     -1.98583565	      0.00000000	      0.00000000	      0.00000000	     -0.00462351	     -0.06376983	     -0.01526225	      0.00000000	      0.00000000	      0.00000000	     58.28545480	    156.80940180	      0.00000000	      0.00368570	     -0.04842492	     -0.01557755	      0.00000000	      1.38457363	      0.00000000
      0.30800000	    232.29940270	     13.68052545	     29.81450040	      5.14577262	     45.89148418	    119.30295724	    278.84364562	    132.54622916	     12.20793600	      4.73672615	     11.48171104	     33.55545886	      3.28153224	    214.70792836	      0.57145658	    213.63341964	     77.28292090	      0.56595354	      1.14049869	     34.93825668	    656.26508388	     71.17282721	    284.22870974	    850.27851458	      5.13687856	   1088.80376117	    471.36156680	      0.00000000	    134.73991790	    206.68050542	     13.95031086	      3.17453290	      2.18136669	      0.74173752	    229.10063447	     15.96704258	     22.08447718	     -5.11359493	     12.53538446	     -4.44331161	     -1.54083985	      8.09108511	     19.39724695	     -0.35990756	      0.46789983	      0.01697136	      0.29114224	      0.51745345	     -0.38198864	     -1.79158449	     -1.86921748	      3.90580496	      0.69398428	      0.23021690	     -2.03668634	     -0.00000000	     -0.00000000	      0.00000000	     -0.00471228	     -0.06860890	     -0.01566532	      0.00000000	     -0.00000000	      0.00000000	     52.82940274	    151.77949030	      0.00000000	      0.00465012	     -0.04876178	     -0.02227439	      0.00000000	      1.25583489	      0.00000000
      0.31200000	    239.38133381	     13.79994391	     28.65057554	      5.23502562	     42.49425375	    122.75224035	    324.73704655	    136.39128226	     11.67923253	      4.68600659	     11.64214875	     23.85625833	      3.64753502	    202.10938840	      0.54484169	    203.83396342	     64.41938298	      0.62804938	      1.12128607	     34.08185796	    620.70023793	     51.23416413	    309.82216861	    870.52743531	      6.90662214	   1028.98165473	    498.70166014	      0.00000000	    131.19915044	    200.04192594	     14.15014787	      2.97613794	      1.95614762	      0.74947739	    236.85725027	     16.17507401	     19.16913521	     -4.37086815	     12.12395681	     -3.75646932	     -1.72608940	     10.96847537	     21.14774945	     -0.31875732	      0.43670578	      0.01586838	      0.26668620	      0.50720420	     -0.37825121	     -1.78616573	     -1.90526754	      3.87730659	      0.68865458	      0.26290245	     -2.07990812	      0.00000000	      0.00000000	      0.00000000	     -0.00468240	     -0.07366363	     -0.01615564	      0.00000000	      0.00000000	      0.00000000	     47.20085277	    147.19288850	      0.00000000	      0.00542818	     -0.04905708	     -0.02838179	      0.00000000	      1.17397138	      0.00000000
      0.31600000	    246.67603601	     13.90198076	     28.04310624	      5.30807444	     39.15996043	    124.38259684	    342.94364383	    132.60705711	     11.21164572	      4.64428634	     11.57420024	     15.88879356	      4.05527322	    182.05151021	      0.51211469	    192.74099505	     49.40815156	      0.69891621	      1.08097238	     32.41953698	    578.58294911	     21.21000602	    339.79534536	    862.66304146	     11.38591431	    992.88828706	    520.93329255	      0.00000000	    132.82460626	    193.89333396	     14.31068396	      2.76909487	      1.73156240	      0.75665283	    237.31141436	     16.36826321	     20.36036964	     -3.62216473	     11.64486901	     -3.12507193	     -1.80038295	     13.82006770	     22.79057163	     -0.27816757	      0.40684261	      0.01583763	      0.23653280	      0.49403440	     -0.37761753	     -1.83933962	     -1.99952566	      3.94769114	      0.72060550	      0.29769988	     -2.04844877	     -0.00000000	     -0.00000000	      0.00000000	     -0.00500098	     -0.07891383	     -0.01680939	      0.00000000	     -0.00000000	      0.00000000	     41.38620603	    143.09056920	      0.00000000	      0.00579151	     -0.04931382	     -0.03392786	      0.00000000	      1.13313860	      0.00000000
      0.32000000	    250.01100780	     13.98734422	     20.29116948	      5.54328569	     35.84203241	    119.76329320	    310.02477095	    111.21401567	     10.80137924	      4.61084170	     10.69260125	      9.94214158	      4.45829911	    165.76045645	      0.50244716	    178.30145399	     29.34468542	      0.77131571	      1.08350290	     29.09479840	    523.16959251	     10.05911937	    359.45167728	    799.96793357	     19.08079721	   1002.84408795	    538.18655414	      0.00000000	    145.20664023	    188.29085950	     14.43942361	      2.57679064	      1.54754883	      0.76358246	    232.23826755	     16.55306739	     29.63930588	     -2.88012401	     11.16913979	     -2.55274947	     -1.80078135	     16.59214687	     24.34817148	     -0.23458137	      0.37947715	      0.01856348	      0.19150402	      0.45628704	     -0.36751899	     -1.96307520	     -2.18180709	      4.12692994	      0.79997134	      0.38992862	     -1.98554200	      0.00000000	      0.00000000	      0.00000000	     -0.00470154	     -0.08436045	     -0.01750477	      0.00000000	      0.00000000	      0.00000000	     35.38813823	    139.50323610	      0.00000000	      0.00614204	     -0.04953890	     -0.03886594	      0.00000000	      1.12576924	      0.00000000
      0.32400000	    260.54754729	     14.05723045	     18.07660844	      5.78790339	     32.90922299	    117.37370012	    285.36135080	     97.63466053	     10.44287836	      4.58483601	     10.13581578	      4.40142483	      4.75206535	    151.37134818	      0.48598203	    164.58226608	     10.82625333	      0.83059910	      1.05988981	     27.24332361	    482.21135409	     10.77888691	    370.47104454	    751.74166948	     22.84793181	   1009.35435957	    549.31236100	      0.00000000	    156.16080780	    183.25607311	     14.54280739	      2.40858321	      1.41075441	      0.77046123	    225.79937562	     16.73372138	     37.98932656	     -2.13880242	     10.70973946	     -2.04206784	     -1.77335920	     19.22795052	     25.82485187	     -0.19908711	      0.35348588	      0.01885149	      0.16319781	      0.44347992	     -0.36525340	     -2.07112641	     -2.35407264	      4.26831182	      0.87516214	      0.43545799	     -1.92829657	     -0.00000000	     -0.00000000	      0.00000000	     -0.00515557	     -0.08997123	     -0.01843325	      0.00000000	     -0.00000000	      0.00000000	     29.22964194	    136.45028590	      0.00000000	      0.00649530	     -0.04973544	     -0.04321919	      0.00000000	      1.14315321	      0.00000000
      0.32800000	    279.64867254	     14.11304622	     20.80038842	      6.01538852	     30.00304805	    119.55601537	    270.64796692	     83.44054721	     10.13061197	      4.56569254	      8.44287582	      2.50985184	      4.90271746	    136.63879494	      0.46657173	    143.40419474	      6.84497894	      0.86691382	      1.04060959	     27.77933235	    459.26798245	     11.50168725	    377.19012622	    713.94169200	     24.55978521	   1012.41808469	    559.27152161	      0.00000000	    164.91678987	    178.75178107	     14.62530610	      2.26832605	      1.31126106	      0.78243516	    215.20117480	     16.91315724	     46.13782274	     -1.38640095	     10.22960777	     -1.59528832	     -1.76830409	     21.66893224	     27.20559357	     -0.16325341	      0.32729587	      0.01558137	      0.14701383	      0.44014368	     -0.37515164	     -2.17426822	     -2.52825244	      4.40867124	      0.95430533	      0.45395784	     -1.83316154	      0.00000000	      0.00000000	      0.00000000	     -0.00527954	     -0.09574633	     -0.01946249	      0.00000000	      0.00000000	      0.00000000	     22.95533162	    133.93838570	      0.00000000	      0.00649157	     -0.04990858	     -0.04706644	      0.00000000	      1.17609557	      0.00000000
      0.33200000	    300.27498407	     14.15598735	     26.64473236	      6.21029032	     27.35893440	    123.00268794	    267.89270861	     75.39866183	      9.85980334	      4.55331672	      5.55500032	      2.48841495	      4.97050659	    123.00757324	      0.44548722	    120.74456557	      7.10462230	      0.89006601	      1.01159037	     29.10193831	    445.82177454	     12.17080983	    379.93086700	    683.99834899	     24.73897637	   1016.12143704	    563.22447532	      0.00000000	    173.15608549	    174.58439383	     14.69012964	      2.15470394	      1.23860219	      0.79809722	    204.41703946	     17.09350586	     54.58190391	     -0.64220634	      9.83904436	     -1.21471473	     -1.83455261	     23.85611257	     28.45792038	     -0.13267763	      0.30220803	      0.01071577	      0.14164410	      0.44733169	     -0.38648167	     -2.24882494	     -2.67773926	      4.47394055	      1.02412763	      0.46275435	     -1.78961778	     -0.00000000	     -0.00000000	      0.00000000	     -0.00474143	     -0.10167316	     -0.02057075	      0.00000000	     -0.00000000	      0.00000000	     16.62987512	    131.96041880	      0.00000000	      0.00685775	     -0.05005974	     -0.05036075	      0.00000000	      1.21580304	      0.00000000
      0.33600000	    315.78236872	     14.18759669	     36.56965375	      6.40215110	     25.13784426	    127.39691568	    275.58206745	     72.57954733	      9.62652000	      4.54742970	      2.78616835	      2.48146788	      4.99165061	    111.49546341	      0.40034033	    101.39221634	      7.34205884	      0.90721476	      0.93822873	     30.25947259	    436.50519765	     12.69128902	    373.64882107	    660.34192829	     24.46869381	   1017.84902126	    567.70092826	      0.00000000	    178.92772323	    170.31941557	     14.73936471	      2.06384152	      1.18320195	      0.79856222	    191.47961747	     17.27602738	     61.34951712	      0.10681858	      9.41882298	     -0.90257261	     -2.01522599	     25.73166413	     29.53652254	     -0.11008440	      0.27952556	      0.00570029	      0.14528466	      0.46107764	     -0.39797268	     -2.32893011	     -2.84147261	      4.57058193	      1.10545201	      0.44741057	     -1.68314210	      0.00000000	      0.00000000	      0.00000000	     -0.00481306	     -0.10772256	     -0.02191299	      0.00000000	      0.00000000	      0.00000000	     10.33341592	    130.49554870	      0.00000000	      0.00662077	     -0.05019923	     -0.05326201	      0.00000000	      1.25486711	      0.00000000
      0.34000000	    327.74399053	     14.21005871	     44.81100337	     10.73126018	     23.59477626	    130.79172909	    292.82139673	     77.69399487	      9.42759643	      4.54780939	      2.68462262	      2.48405717	      4.98239202	    103.05237685	      0.43795612	     87.18460308	      7.53242570	      0.92149447	      0.97847735	     31.67073204	    436.43784856	     13.04051474	    355.34422338	    641.96201295	     23.51602993	   1020.88997804	    567.79764615	      0.00000000	    183.96421668	    166.12488886	     14.77448170	      1.99189026	      1.19113942	      0.92274673	    179.14938175	     17.46145830	     67.92379034	      0.83796916	      9.10001908	     -0.66055707	     -2.34430323	     27.24078362	     30.38961643	     -0.09590261	      0.26225113	      0.00061050	      0.15692394	      0.48065555	     -0.40394347	     -2.38307368	     -2.98248094	      4.60469925	      1.17586869	      0.43481409	     -1.62451422	     -0.00000000	     -0.00000000	      0.00000000	     -0.00462442	     -0.11388648	     -0.02339940	      0.00000000	     -0.00000000	      0.00000000	      4.15523147	    129.51051480	      0.00000000	      0.00669975	     -0.05032490	     -0.05571489	      0.00000000	      1.28793243	      0.00000000
      0.34400000	    339.43087967	     14.23102001	     51.40414729	     20.46540771	     22.48643690	    134.13969211	    315.24702146	     84.98986442	      9.26055292	      4.55429051	      2.60716646	      2.49549766	      4.95100463	     96.87593585	      0.38528811	     75.40696790	      7.67272740	      0.93413413	      0.88269932	     33.07833075	    441.08879362	     13.26330517	    333.10098857	    628.20401459	     22.46505604	   1021.32857988	    570.04789089	      0.00000000	    186.49602538	    162.41559313	     14.79618995	      1.93538085	      1.11952702	      0.86682429	    165.22646977	     17.65019945	     73.59896434	      1.54574974	      8.78733859	     -0.48942715	     -2.84425553	     28.33374742	     30.96511299	     -0.08592660	      0.24897055	     -0.00408411	      0.17386694	      0.50020472	     -0.40767960	     -2.43298342	     -3.12593645	      4.64670456	      1.25233458	      0.41493788	     -1.52077218	      0.00000000	      0.00000000	      0.00000000	     -0.00456846	     -0.12014313	     -0.02507792	      0.00000000	      0.00000000	      0.00000000	     -1.81223342	    128.96168410	      0.00000000	      0.00631118	     -0.05044901	     -0.05784880	      0.00000000	      1.31180220	      0.00000000
      0.34800000	    351.29124814	     18.76479956	     56.20808176	     29.19346923	     21.61023995	    136.70947651	    340.17526887	     94.77259217	      9.12347373	      4.56682372	      2.64861988	      2.51569066	      4.90245032	     91.72077931	      0.38331581	     63.88094414	      7.77040799	      0.94598326	      0.85990659	     34.80316084	    451.16138785	     13.40265195	    315.34530165	    618.64420699	     21.12730414	   1022.89621096	    569.12429448	      0.00000000	    188.15273926	    159.31390057	     14.80489961	      1.89164843	      1.09713431	      0.86846395	    152.40386524	     17.84224595	     78.30143552	      2.21750185	      8.59697901	     -0.38893878	     -3.52446485	     28.96802383	     31.21525911	     -0.07817942	      0.23764112	     -0.00907616	      0.19362481	      0.52308170	     -0.40921622	     -2.45018635	     -3.23529405	      4.61383420	      1.31550247	      0.39741142	     -1.47513213	     -0.00000000	     -0.00000000	      0.00000000	     -0.00426278	     -0.12647601	     -0.02691860	      0.00000000	     -0.00000000	      0.00000000	     -7.47788652	    128.79739160	      0.00000000	      0.00631198	     -0.05056606	     -0.05962383	      0.00000000	      1.32510240	      0.00000000
      0.35200000	    359.10222108	     49.65857468	     54.84531925	     31.28982898	     21.35352770	    136.91267131	    360.57800001	    105.52357150	      9.01485478	      4.58542788	      2.68525915	      2.54468434	      4.84011296	     89.05128409	      0.38395364	     53.70839697	      7.83479780	      0.95730823	      0.83960092	     37.70572099	    476.73147914	     13.48475936	    313.54088340	    612.98716754	     20.32269473	   1020.93385689	    565.35615081	      0.00000000	    187.48763624	    156.84502425	     14.80071545	      1.85843812	      1.08891219	      0.89552456	    145.13510749	     18.03760505	     80.32483497	      2.83791968	      8.42004328	     -0.35799290	     -4.38065895	     29.11035312	     31.09982529	     -0.07384083	      0.23243546	     -0.01484242	      0.21089294	      0.54919505	     -0.40676051	     -2.46525282	     -3.34837368	      4.59518438	      1.38107218	      0.36726717	     -1.38231376	      0.00000000	      0.00000000	      0.00000000	     -0.00418205	     -0.13286081	     -0.02896779	      0.00000000	      0.00000000	      0.00000000	    -12.75545929	    128.96051020	      0.00000000	      0.00584325	     -0.05069152	     -0.06115889	      0.00000000	      1.32779107	      0.00000000
      0.35600000	    367.98444198	     81.66462600	     52.30851887	     32.38763269	     21.16131860	    136.75268864	    382.19648279	    117.57943198	      8.93344443	      4.61011962	      2.71880348	      2.58245834	      4.76668325	     86.71879426	      0.36088719	     43.47806355	      7.87389602	      0.96832974	      0.81482519	     40.76138215	    505.06143692	     13.52508031	    316.49163731	    611.00535902	     19.08444079	   1019.13875225	    560.97526073	      0.00000000	    185.87549781	    155.00676630	     14.78311410	      1.83420601	      1.08078983	      0.82071441	    138.51842455	     18.23571165	     81.60475602	      3.40710075	      8.37878919	     -0.39475391	     -5.39580343	     28.73868616	     30.58863195	     -0.07031114	      0.22751420	     -0.02079857	      0.23138373	      0.57595617	     -0.40220198	     -2.44429168	     -3.41818876	      4.49701397	      1.42548494	      0.34760453	     -1.36058934	     -0.00000000	     -0.00000000	      0.00000000	     -0.00384891	     -0.13927866	     -0.03118794	      0.00000000	     -0.00000000	      0.00000000	    -17.56679648	    129.39151640	      0.00000000	      0.00585021	     -0.05081541	     -0.06240586	      0.00000000	      1.32073462	      0.00000000
      0.36000000	    386.10257500	     99.17384074	     50.84956629	     37.54050810	     20.12805409	    130.37039195	    403.81613606	    148.21490631	      8.87833117	      4.64102357	      2.75129847	      2.62932336	      4.68444671	     79.86408461	      0.37409483	     30.16371347	      7.89367119	      0.97927214	      0.80387401	     43.31619560	    523.63468043	     13.53379273	    323.11613574	    612.53396757	     16.96525746	   1025.94682743	    541.72344539	     55.78886361	    133.94544442	    153.78524728	     14.75206931	      1.81831850	      1.08335063	      0.80182009	    152.22384830	     18.43604144	     71.14005577	      3.90310044	      8.34653186	     -0.49648869	     -6.54267208	     27.84383825	     29.66404962	     -0.06531427	      0.21245011	     -0.02782113	      0.24894143	      0.63913649	     -0.38738932	     -2.37233042	     -3.36507740	      4.54616577	      1.41934422	      0.23070538	     -1.30267909	      0.00000000	      0.00000000	      0.00000000	     -0.00368999	     -0.14570397	     -0.03361243	      0.00000000	      0.00000000	      0.00000000	    -21.84552309	    130.03220970	      0.00000000	      0.00537397	     -0.05095641	     -0.06346869	      0.00000000	      1.30543560	      0.00000000
      0.36400000	    396.69879807	    133.92202418	     47.44001536	     37.65606346	     20.10444612	    130.57769004	    424.85203477	    159.56065959	      8.84855889	      4.67811768	      2.78230419	      2.68524085	      4.59516009	     78.40632501	      0.41322772	     20.66536822	      7.89788435	      0.98992665	      0.82862674	     46.77776101	    558.13065297	     13.51590669	    334.32280591	    617.37712572	     15.19414123	   1020.57612644	    539.33080823	     54.52525460	    130.65482291	    153.15959402	     14.70736712	      1.81023734	      1.09364446	      0.82062868	    146.28389455	     18.63760831	     70.93232800	      4.34378051	      8.46397608	     -0.65911971	     -7.78781973	     26.43068622	     28.32370310	     -0.06320230	      0.20882831	     -0.03382958	      0.27474641	      0.66682244	     -0.38210526	     -2.31465193	     -3.38637488	      4.37621142	      1.44207784	      0.21063682	     -1.32167470	     -0.00000000	     -0.00000000	      0.00000000	     -0.00330160	     -0.15211503	     -0.03620997	      0.00000000	     -0.00000000	      0.00000000	    -25.54119384	    130.82983830	      0.00000000	      0.00552691	     -0.05109803	     -0.06428410	      0.00000000	      1.28389661	      0.00000000
      0.36800000	    403.42877051	    174.71796246	     43.02438490	     36.01050293	     20.30781063	    131.70618214	    445.07469271	    173.80578048	      8.84352035	      4.72152848	      2.81073205	      2.75073596	      4.50063323	     78.44906748	      0.42553679	     13.11407225	      7.88976986	      1.00046808	      0.83284609	     50.45495673	    596.62948867	     13.47660807	    347.90895464	    625.36781258	     12.98605874	   1011.90635093	    538.26507051	     52.72827167	    126.35888305	    153.10373942	     14.64972708	      1.80959480	      1.10530255	      0.81617071	    141.92693619	     18.83928542	     69.44566828	      4.70472575	      8.59438533	     -0.87648629	     -9.09614045	     24.51868834	     26.58335649	     -0.06192943	      0.20759120	     -0.03942980	      0.30674870	      0.70269821	     -0.37855954	     -2.25942891	     -3.41183073	      4.22346990	      1.46448124	      0.17022958	     -1.30247443	      0.00000000	      0.00000000	      0.00000000	     -0.00305135	     -0.15848618	     -0.03900064	      0.00000000	      0.00000000	      0.00000000	    -28.62359984	    131.74098560	      0.00000000	      0.00530397	     -0.05126047	     -0.06493921	      0.00000000	      1.25855052	      0.00000000
      0.37200000	    399.92218103	    239.22199197	     33.43914021	     27.18846764	     21.27567407	    136.20058935	    440.80521979	    207.54315340	      8.86259844	      4.77127336	      2.82009169	      2.82626372	      4.40240110	     82.99260185	      0.39479870	      9.14346170	      7.87149558	      1.01019050	      0.78410586	     55.00407511	    648.90327032	     13.41910751	    370.05169919	    636.28176054	      8.52716903	   1004.63109296	    539.10782023	     50.25926348	    122.42085882	    153.58553867	     14.59306345	      1.81603429	      1.11580967	      0.78435308	    138.69453528	     19.03959502	     64.22729696	      4.99563907	      8.78047437	     -1.13947307	    -10.43476301	     22.14159226	     24.47933512	     -0.06316475	      0.21440464	     -0.04447955	      0.36479595	      0.77601922	     -0.37893896	     -2.20090380	     -3.43218213	      4.06327111	      1.47866307	      0.07657671	     -1.30357928	     -0.00000000	     -0.00000000	      0.00000000	     -0.00278886	     -0.16479426	     -0.04196655	      0.00000000	     -0.00000000	      0.00000000	    -31.08624785	    132.73419860	      0.00000000	      0.00508263	     -0.05143825	     -0.06541894	      0.00000000	      1.23214317	      0.00000000
      0.37600000	    396.32567149	    306.20927122	     22.81926604	     17.83613810	     22.18455377	    140.02979515	    434.66987311	    241.97762672	      8.90540670	      4.82739476	      2.82749009	      2.91257973	      4.30197203	     87.35585094	      0.39862596	      7.74756459	      7.84490909	      1.01986120	      0.77890472	     60.09080032	    705.57350342	     13.34720018	    395.12484294	    649.74217073	      3.33576930	    996.84307621	    539.64523822	     47.69379728	    117.98704209	    154.56810903	     14.53492817	      1.83543313	      1.13548996	      0.78043921	    137.09073042	     19.23690197	     58.48683107	      5.22186525	      9.01770425	     -1.43548769	    -11.77515130	     19.34648799	     22.06873933	     -0.06430287	      0.22007797	     -0.05018279	      0.42750231	      0.85288606	     -0.37649273	     -2.13462232	     -3.43812401	      3.88944185	      1.48374987	     -0.02216466	     -1.31140232	      0.00000000	      0.00000000	      0.00000000	     -0.00250181	     -0.17101601	     -0.04509716	      0.00000000	      0.00000000	      0.00000000	    -32.94736600	    133.79029280	      0.00000000	      0.00488176	     -0.05163108	     -0.06573516	      0.00000000	      1.20744053	      0.00000000
      0.38000000	    393.12046687	    360.44427253	     13.07975955	     10.38436770	     22.57025533	    140.54534241	    428.34109534	    265.83942291	      8.97155479	      4.88980874	      2.83069448	      3.01049705	      4.20067670	     89.42692464	      0.40088026	      7.48938946	      7.81139951	      1.02920842	      0.77632611	     64.68093891	    753.54670394	     13.26363521	    415.58575841	    650.71183735	      1.99362735	    998.63066290	    540.06055002	     46.52986886	    114.38475849	    156.01122915	     14.46620726	      1.86206594	      1.15993149	      0.77716619	    136.28960583	     19.43768542	     55.52534033	      5.39418595	      9.31104368	     -1.74888730	    -13.09302625	     16.19243434	     19.42573630	     -0.06398984	      0.22004542	     -0.05579360	      0.47921847	      0.90925033	     -0.36675065	     -2.07891700	     -3.45778139	      3.73164391	      1.49663378	     -0.07821401	     -1.32451554	     -0.00000000	     -0.00000000	      0.00000000	     -0.00224172	     -0.17712925	     -0.04838293	      0.00000000	     -0.00000000	      0.00000000	    -34.24702887	    134.89999330	      0.00000000	      0.00479328	     -0.05183561	     -0.06589839	      0.00000000	      1.18676102	      0.00000000
      0.38400000	    390.33686875	    388.37987971	      7.15753089	      7.27885843	     22.21647085	    136.09052963	    421.93651159	    274.30952206	      9.06070558	      4.95830637	      2.83254812	      3.12087733	      4.09968558	     88.32871633	      0.40974634	      7.43446374	      7.77202278	      1.03819805	      0.78386374	     67.90862945	    782.88816699	     13.17067220	    423.10902451	    633.07998914	      2.03906042	   1018.89474017	    540.51963296	     47.36051573	    112.54965017	    157.87132289	     14.38865567	      1.89493577	      1.18911853	      0.77403364	    135.76732066	     19.63859884	     57.25990183	      5.52571813	      9.66601621	     -2.06237105	    -14.36661200	     12.74860253	     16.63438554	     -0.06142583	      0.21269510	     -0.06035933	      0.50874069	      0.93236977	     -0.34731753	     -2.04341171	     -3.50759535	      3.60042419	      1.52663100	     -0.06855733	     -1.34794570	      0.00000000	      0.00000000	      0.00000000	     -0.00178340	     -0.18311286	     -0.05179895	      0.00000000	      0.00000000	      0.00000000	    -35.04069837	    136.05972550	      0.00000000	      0.00491359	     -0.05204656	     -0.06592286	      0.00000000	      1.17157237	      0.00000000
      0.38800000	    387.99325210	    408.61648218	      6.19234400	      6.37043438	     22.03147489	    130.51608043	    415.54014513	    285.86391229	      9.17253556	      5.03250354	      2.83006135	      3.24439535	      3.99994455	     89.13329791	      0.39848630	      7.39685542	      7.72746184	      1.04646479	      0.77397518	     71.04033080	    811.66798560	     13.06929168	    425.23837513	    615.59334181	      2.09252686	   1040.83512127	    543.08081318	     48.48116852	    110.80572695	    160.10118117	     14.30323903	      1.93361984	      1.22273864	      0.77047560	    134.39183916	     19.83313059	     59.67363891	      5.61788250	     10.04020422	     -2.35867320	    -15.57441458	      9.09187457	     13.78051428	     -0.05907046	      0.20763961	     -0.06400726	      0.54133253	      0.95617712	     -0.32276024	     -2.01458197	     -3.56764378	      3.47971555	      1.55879724	     -0.05608717	     -1.36853470	     -0.00000000	     -0.00000000	      0.00000000	     -0.00139514	     -0.18894842	     -0.05534253	      0.00000000	     -0.00000000	      0.00000000	    -35.39144676	    137.26706710	      0.00000000	      0.00499021	     -0.05226674	     -0.06584139	      0.00000000	      1.16237828	      0.00000000
      0.39200000	    386.09674243	    425.70121352	      6.13366774	      6.30172087	     21.91773437	    125.21928701	    409.21204613	    297.45126330	      9.30679709	      5.11188580	      2.82881952	      3.38128296	      3.90231190	     90.12112851	      0.41140033	      7.36264219	      7.67831887	      1.05408576	      0.78686793	     75.03663780	    838.05808237	     12.96148065	    426.90066345	    598.98720905	      2.15005288	   1063.47598492	    546.36192009	     49.73082059	    109.02890501	    162.64927978	     14.21070898	      1.97760068	      1.26069979	      0.76671786	    133.83889482	     20.01894952	     62.35977648	      5.67881186	     10.41866277	     -2.62206672	    -16.69395567	      5.30417259	     10.94475026	     -0.05664651	      0.20337936	     -0.06847426	      0.57597610	      0.98234427	     -0.29865764	     -1.99236611	     -3.63814796	      3.36863791	      1.59543315	     -0.04813239	     -1.37781100	      0.00000000	      0.00000000	      0.00000000	     -0.00093644	     -0.19461894	     -0.05899007	      0.00000000	      0.00000000	      0.00000000	    -35.36325117	    138.51725750	      0.00000000	      0.00498015	     -0.05249370	     -0.06567499	      0.00000000	      1.15882939	      0.00000000
      0.39600000	    384.64523767	    434.11673006	      6.08382630	      6.24800345	     22.12250092	    122.82520053	    402.99461153	    305.06047609	      9.46321728	      5.19575838	      2.82182319	      3.53068266	      3.80742070	     88.34502861	      0.40512911	      7.31134087	      7.62478054	      1.06095619	      0.78694378	     84.45202756	    849.10418773	     12.84842812	    427.19715233	    580.75542995	      2.20855212	   1089.49175231	    550.72722597	     51.62307407	    107.48739005	    165.45801485	     14.11244479	      2.02646104	      1.30287992	      0.76262110	    133.70222801	     20.19364653	     65.35283658	      5.71857005	     10.79770519	     -2.83958002	    -17.70225971	      1.46976709	      8.19748711	     -0.05262449	      0.20182827	     -0.07981376	      0.61440963	      1.01331443	     -0.28419049	     -1.98378318	     -3.73272376	      3.27803711	      1.63967588	     -0.04076865	     -1.38225525	     -0.00000000	     -0.00000000	      0.00000000	     -0.00061023	     -0.20011190	     -0.06273193	      0.00000000	     -0.00000000	      0.00000000	    -35.01633059	    139.80157490	      0.00000000	      0.00492358	     -0.05272213	     -0.06543969	      0.00000000	      1.15991934	      0.00000000
      0.40000000	    383.62830632	    440.83414956	      6.03421965	      6.19422275	     22.39134964	    120.66150416	    396.91519766	    312.38960189	      9.64143656	      5.28327754	      2.81707121	      3.69011287	      3.71584439	     86.38584775	      0.43102593	      7.26561213	      7.56749539	      1.06780852	      0.83122088	     94.82675331	    857.76179901	     12.73144500	    428.13055159	    563.96411828	      2.26799732	   1115.30097988	    555.17973608	     53.65359022	    105.76149076	    168.45970156	     14.00902281	      2.07934360	      1.34911694	      0.75936804	    134.51464338	     20.35463815	     68.51352423	      5.74765668	     11.18291313	     -3.00168564	    -18.57784876	     -2.32745606	      5.59620679	     -0.04869284	      0.20089591	     -0.09181271	      0.65489157	      1.04624688	     -0.27040512	     -1.98191959	     -3.83404602	      3.18380773	      1.68637269	     -0.03342444	     -1.39259165	      0.00000000	      0.00000000	      0.00000000	     -0.00023350	     -0.20541489	     -0.06654206	      0.00000000	      0.00000000	      0.00000000	    -34.40450479	    141.10769590	      0.00000000	      0.00492322	     -0.05294399	     -0.06514693	      0.00000000	      1.16426739	      0.00000000
      0.40400000	    383.02805125	    453.41722545	      5.98109725	      6.13625868	     23.79499997	    122.99871723	    390.98786074	    331.59775845	      9.84086662	      5.37342981	      2.80445608	      3.85513348	      3.62777499	     87.01730058	      0.43242512	      7.21543229	      7.50629439	      1.07285660	      0.84763864	    112.47919877	    865.97289103	     12.60946320	    432.25338513	    558.09638685	      2.32992353	   1115.18948680	    565.25491233	     53.45389360	     98.83573273	    171.56886846	     13.89995186	      2.13548394	      1.39918333	      0.75473838	    134.35304808	     20.49929712	     71.19192992	      5.77161271	     11.57053509	     -3.10237584	    -19.30350813	     -6.00665733	      3.18510557	     -0.04496800	      0.21067449	     -0.11108223	      0.72547299	      1.11640253	     -0.26483306	     -2.06260928	     -3.94068141	      2.96933701	      1.79374098	     -0.04238579	     -1.42372420	     -0.00000000	     -0.00000000	      0.00000000	      0.00037575	     -0.21051667	     -0.07039574	      0.00000000	     -0.00000000	      0.00000000	    -33.57422016	    142.42157100	      0.00000000	      0.00500762	     -0.05315305	     -0.06480798	      0.00000000	      1.17048081	      0.00000000
      0.40800000	    382.81960773	    466.76106721	      5.92628513	      6.07742434	     25.26719253	    125.22394803	    385.21286576	    350.36704909	     10.06061105	      5.46515444	      2.79072584	      4.02013334	      3.54339558	     88.02870044	      0.39478786	      7.16387060	      7.44157747	      1.07527260	      0.79159811	    131.14342141	    873.60299899	     12.48469001	    437.54716643	    554.88370512	      2.39475789	   1112.14171153	    575.01471960	     52.89002791	     90.51424836	    174.66939786	     13.78575990	      2.19374554	      1.45305381	      0.74833088	    134.34410303	     20.62494792	     73.39584430	      5.78667548	     11.92887015	     -3.13885463	    -19.86917099	     -9.49235569	      0.99606077	     -0.04151159	      0.22092180	     -0.13074499	      0.79997369	      1.18883839	     -0.25870020	     -2.13284896	     -4.03466898	      2.73866648	      1.88831605	     -0.06352526	     -1.44348966	      0.00000000	      0.00000000	      0.00000000	      0.00082314	     -0.21541616	     -0.07428986	      0.00000000	      0.00000000	      0.00000000	    -32.56466024	    143.73001190	      0.00000000	      0.00500191	     -0.05335106	     -0.06443624	      0.00000000	      1.17751541	      0.00000000
      0.41200000	    382.97284589	    479.36325084	      5.86895341	      6.01622649	     26.59097242	    126.39515529	    379.57728540	    367.15704490	     10.29921558	      5.55732682	      2.77350871	      4.17941061	      3.46246511	     88.95296624	      0.39841259	      7.10995499	      7.37322749	      1.07753062	      0.80002912	    149.33902582	    880.61590803	     12.35721610	    443.26652103	    552.30744740	      2.46329523	   1109.40708427	    583.42724462	     52.68094627	     82.01278422	    177.60107555	     13.66621334	      2.25285462	      1.51069915	      0.74306008	    135.24504814	     20.72873030	     75.80423356	      5.79496641	     12.26261586	     -3.11109961	    -20.27417473	    -12.71633515	     -0.94989476	     -0.03820476	      0.22964872	     -0.14917258	      0.87310881	      1.25740540	     -0.25012169	     -2.20083719	     -4.14579920	      2.52642403	      1.97546006	     -0.08092492	     -1.45617402	     -0.00000000	     -0.00000000	      0.00000000	      0.00127059	     -0.22010853	     -0.07820123	      0.00000000	     -0.00000000	      0.00000000	    -31.40842850	    145.02306670	      0.00000000	      0.00497771	     -0.05353151	     -0.06403179	      0.00000000	      1.18495115	      0.00000000
      0.41600000	    383.45314253	    490.22832285	      5.80897600	      5.95210311	     27.71107007	    126.41548578	    374.05337579	    381.93440335	     10.55451885	      5.64883934	      2.75192233	      4.32840250	      3.38434634	     89.74365819	      0.40224472	      7.05371492	      7.30107684	      1.07825580	      0.80932206	    166.44016580	    886.99222159	     12.22683311	    448.81536660	    550.42532323	      2.53563848	   1107.02314481	    591.11217428	     52.31412689	     73.41051873	    180.17075657	     13.54052742	      2.31160838	      1.57190022	      0.73748540	    135.98430413	     20.80740193	     78.08688519	      5.79822602	     12.58971759	     -3.02126929	    -20.52801829	    -15.61918431	     -2.64064232	     -0.03542671	      0.23646368	     -0.16593356	      0.94199393	      1.32317244	     -0.23946759	     -2.26021173	     -4.25223266	      2.30634649	      2.05290960	     -0.09614006	     -1.48635455	      0.00000000	      0.00000000	      0.00000000	      0.00194644	     -0.22458849	     -0.08210650	      0.00000000	      0.00000000	      0.00000000	    -30.13265850	    146.29533940	      0.00000000	      0.00508291	     -0.05368437	     -0.06358956	      0.00000000	      1.19308997	      0.00000000
      0.42000000	    384.22237894	    501.11006777	      5.74644038	      5.88459366	     28.71403411	    125.81546992	    368.59632824	    394.34010824	     10.82353360	      5.73865598	      2.72622391	      4.46420301	      3.30786016	     90.31749771	      0.41280329	      6.99535398	      7.22495540	      1.07723081	      0.84609525	    182.96955577	    892.73999833	     12.09298559	    454.92690836	    549.24655823	      2.61158085	   1105.01427641	    597.13430084	     52.27907534	     64.60630196	    182.23535215	     13.40910989	      2.36872918	      1.63645444	      0.73188987	    137.56524965	     20.85705945	     80.43087285	      5.78201008	     12.86114022	     -2.87299206	    -20.64919128	    -18.15140063	     -4.07064974	     -0.03283735	      0.24214860	     -0.18155750	      1.00933710	      1.38474561	     -0.22746261	     -2.31589274	     -4.38306483	      2.12262811	      2.12563350	     -0.11288028	     -1.48398330	     -0.00000000	     -0.00000000	      0.00000000	      0.00242716	     -0.22886617	     -0.08600546	      0.00000000	     -0.00000000	      0.00000000	    -28.76053078	    147.54575390	      0.00000000	      0.00499573	     -0.05382076	     -0.06311416	      0.00000000	      1.20280659	      0.00000000
      0.42400000	    385.23998533	    508.13047180	      5.68156619	      5.81319347	     29.19921588	    119.29391122	    363.14083366	    393.07687151	     11.10244742	      5.82585949	      2.69739101	      4.58538614	      3.23107404	     89.81616989	      0.41770685	      6.93527717	      7.14482830	      1.07422230	      0.86413939	    195.63862095	    897.88754093	     11.95505869	    459.88419520	    544.79730464	      2.69093737	   1103.39618502	    604.39053881	     51.16623726	     55.90263739	    183.81484882	     13.26982002	      2.42332414	      1.70366724	      0.72611692	    137.98877496	     20.87255223	     82.69610864	      5.74880479	     13.11614520	     -2.67076893	    -20.66232950	    -20.27407767	     -5.23882616	     -0.03088438	      0.24320814	     -0.19279166	      1.08818480	      1.46362987	     -0.18701738	     -2.39139459	     -4.54172089	      1.92408878	      2.21131292	     -0.13741599	     -1.49386801	      0.00000000	      0.00000000	      0.00000000	      0.00307144	     -0.23293770	     -0.08987382	      0.00000000	      0.00000000	      0.00000000	    -27.31277391	    148.77583340	      0.00000000	      0.00498834	     -0.05392639	     -0.06259378	      0.00000000	      1.21520769	      0.00000000
      0.42800000	    386.46374156	    513.23569940	      5.61509223	      5.73813776	     29.47728448	    111.47941375	    357.59627921	    388.55514206	     11.38678795	      5.90967182	      2.66635033	      4.69052141	      3.15089528	     88.83148237	      0.41760409	      6.87388595	      7.06080293	      1.06843567	      0.86345783	    206.36964503	    902.47685964	     11.81167812	    464.33508878	    539.89645767	      2.77317554	   1102.17738393	    610.59980888	     49.91028171	     47.15728214	    185.07348445	     13.12207332	      2.47434752	      1.77271220	      0.71994569	    138.48952612	     20.84703351	     85.13483501	      5.69113760	     13.34978399	     -2.41971272	    -20.59439494	    -21.95924841	     -6.14716953	     -0.02935732	      0.24251382	     -0.20174448	      1.16499434	      1.54071535	     -0.14067680	     -2.46388918	     -4.71019212	      1.72938820	      2.29177648	     -0.16000180	     -1.50718309	     -0.00000000	     -0.00000000	      0.00000000	      0.00397384	     -0.23680507	     -0.09369851	      0.00000000	     -0.00000000	      0.00000000	    -25.80842451	    149.98711370	      0.00000000	      0.00502251	     -0.05400103	     -0.06202599	      0.00000000	      1.23125106	      0.00000000
      0.43200000	    387.85081859	    519.79839203	      5.54780709	      5.65971125	     29.90909293	    104.67158107	    351.84156540	    384.28932158	     11.67171336	      5.98946181	      2.63377428	      4.77899766	      3.06283258	     88.07620828	      0.42311355	      6.81170943	      6.97332272	      1.06021735	      0.88648773	    217.85758579	    906.55783885	     11.66114255	    469.58777358	    538.02409583	      2.85769667	   1101.36148041	    606.72476115	     47.25864589	     36.40750984	    176.56871613	     12.96547635	      2.52141638	      1.84244606	      0.71440353	    137.64546929	     20.77327974	     86.67598689	      5.59708064	     13.52732738	     -2.12568587	    -20.47074474	    -23.18986787	     -6.80039525	     -0.02823614	      0.24326899	     -0.21112747	      1.24475832	      1.62457623	     -0.09691527	     -2.54779649	     -4.92157281	      1.56937146	      2.38584464	     -0.20681361	     -1.43492386	      0.00000000	      0.00000000	      0.00000000	      0.00421537	     -0.24050240	     -0.09749812	      0.00000000	      0.00000000	      0.00000000	    -24.26451601	    151.17855540	      0.00000000	      0.00486022	     -0.05405595	     -0.06141343	      0.00000000	      1.25143834	      0.00000000
      0.43600000	    389.35850641	    526.54277557	      5.48066157	      5.57866482	     30.52938630	     98.13557077	    345.72234487	    380.32777075	     11.95239435	      6.06474896	      2.60001260	      4.85196029	      2.96186257	     87.89604212	      0.42528461	      6.74943211	      6.88329818	      1.04854546	      0.89519582	    230.32052792	    910.18410774	     11.50180746	    474.85191036	    539.99230375	      2.94385306	   1100.94865317	    581.54747454	     41.20122569	     20.76305967	    146.75234860	     12.79972835	      2.56429414	      1.91139771	      0.70932248	    132.62344849	     20.64797259	     86.16599116	      5.47096847	     13.70892615	     -1.79574415	    -20.31189205	    -23.95946175	     -7.20643032	     -0.02741218	      0.24580264	     -0.22112916	      1.33217226	      1.72192194	     -0.05096697	     -2.65369178	     -5.15173529	      1.38678491	      2.49897128	     -0.28666387	     -1.26780030	     -0.00000000	     -0.00000000	      0.00000000	      0.00476791	     -0.24401093	     -0.10123717	      0.00000000	     -0.00000000	      0.00000000	    -22.69503751	    152.34472020	      0.00000000	      0.00489058	     -0.05407069	     -0.06075201	      0.00000000	      1.27562816	      0.00000000
      0.44000000	    390.94492843	    532.94304080	      5.41477414	      5.49638818	     30.98885269	     93.36398435	    339.06077148	    376.69495949	     12.22437045	      6.13518931	      2.56512765	      4.91162749	      2.84678214	     87.13069555	      0.42966967	      6.68785901	      6.79213429	      1.03349905	      0.91584816	    241.04721280	    913.41008930	     11.33268841	    480.17936114	    541.95922882	      3.03077611	   1100.93669106	    552.37188941	     34.30140193	      6.18526870	    114.75824418	     12.62586681	      2.60295404	      1.97814989	      0.70891336	    127.20264248	     20.47124726	     85.34142381	      5.29709319	     13.82380988	     -1.43861098	    -20.13155264	    -24.27155262	     -7.37731149	     -0.02703001	      0.24700369	     -0.22916302	      1.39996835	      1.79888515	     -0.01833842	     -2.72926439	     -5.37175292	      1.24517717	      2.58762623	     -0.37353992	     -1.04060226	      0.00000000	      0.00000000	      0.00000000	      0.00535500	     -0.24734834	     -0.10491978	      0.00000000	      0.00000000	      0.00000000	    -21.10988446	    153.47518200	      0.00000000	      0.00463841	     -0.05407103	     -0.06005402	      0.00000000	      1.30300255	      0.00000000
      0.44400000	    392.56983583	    538.21602546	      5.35116639	      5.41455139	     31.54361766	     90.33567660	    331.70058822	    373.40087046	     12.48378444	      6.20049195	      2.52874192	      4.96049634	      2.72570922	     86.80332395	      0.43733567	      6.62778833	      6.70157947	      1.01507821	      0.95414776	    251.91829163	    916.28889270	     11.15317578	    484.86556307	    543.55017655	      3.11742580	   1101.32274422	    524.27503952	     14.78383163	      5.28241958	     80.36774321	     12.44598114	      2.63752930	      2.04123485	      0.72542234	    115.07715861	     20.23996278	     85.85602436	      5.08509291	     13.97021840	     -1.06481530	    -19.93622822	    -24.13890021	     -7.32944740	     -0.02695223	      0.24917308	     -0.23704443	      1.45646290	      1.85638173	      0.00399240	     -2.79566008	     -5.49670634	      1.07084762	      2.65190760	     -0.44585947	     -0.85514129	     -0.00000000	     -0.00000000	      0.00000000	      0.00609172	     -0.25052102	     -0.10854118	      0.00000000	     -0.00000000	      0.00000000	    -19.51454322	    154.55533740	      0.00000000	      0.00473359	     -0.05402327	     -0.05932230	      0.00000000	      1.33220935	      0.00000000
      0.44800000	    394.19523325	    543.60109383	      5.29079194	      5.33502239	     31.94336427	     87.02627524	    323.61477250	    370.44425812	     12.72750510	      6.26035039	      2.49032770	      5.00089956	      2.61122207	     85.86963458	      0.43572861	      6.57007368	      6.61359904	      0.98700372	      0.94875381	    260.87186780	    918.87046064	     10.96498357	    489.85440559	    545.66376060	      3.20252850	   1102.10377913	    506.21348339	      4.33529634	      5.37956526	     57.19277065	     12.26364582	      2.66824641	      2.09974735	      0.72589223	    107.87576090	     19.94368395	     85.31400806	      4.81622466	     14.03156655	     -0.68615997	    -19.72614448	    -23.58252862	     -7.08236896	     -0.02737989	      0.25005981	     -0.24286809	      1.50853399	      1.91690567	      0.02684460	     -2.89193263	     -5.52764077	      1.02015881	      2.72149574	     -0.53072892	     -0.67209456	      0.00000000	      0.00000000	      0.00000000	      0.00627530	     -0.25356690	     -0.11211925	      0.00000000	      0.00000000	      0.00000000	    -17.91095688	    155.56846710	      0.00000000	      0.00440959	     -0.05397204	     -0.05857490	      0.00000000	      1.36165094	      0.00000000
      0.45200000	    395.78595246	    546.53369032	      5.23443535	      5.25952930	     32.23805966	     80.51227255	    315.04192244	    367.81677112	     12.95311424	      6.31457726	      2.44911588	      5.03478016	      2.50933859	     84.86423938	      0.43815635	      6.51550138	      6.53008313	      0.95427370	      0.96267278	    268.22419705	    921.20056911	     10.77193861	    493.77544321	    548.81319943	      3.28472395	   1103.27739725	    498.73463493	      4.41417501	      5.48500652	     44.77035605	     12.08345345	      2.69538389	      2.15272058	      0.71682995	    105.42215649	     19.56522221	     83.32074940	      4.50158904	     14.12104017	     -0.31456762	    -19.49707647	    -22.63060623	     -6.65619844	     -0.02820739	      0.25017627	     -0.24697229	      1.57759299	      2.00131428	      0.07245541	     -3.06169616	     -5.39374799	      1.02793197	      2.81097963	     -0.61142241	     -0.60678348	     -0.00000000	     -0.00000000	      0.00000000	      0.00692303	     -0.25645955	     -0.11563120	      0.00000000	     -0.00000000	      0.00000000	    -16.29950267	    156.49856010	      0.00000000	      0.00438356	     -0.05387910	     -0.05781987	      0.00000000	      1.38982713	      0.00000000
      0.45600000	    397.31007309	    547.95602121	      5.18280694	      5.18962907	     32.38524290	     74.51300604	    306.48740891	    365.50595961	     13.15883004	      6.36311692	      2.40439613	      5.06368042	      2.42136350	     83.59254086	      0.43284318	      6.46478791	      6.45267570	      0.91523127	      0.90941814	    273.70363423	    923.32005103	     10.58037166	    497.18314440	    552.14130768	      3.36269043	   1104.84192028	    488.10213809	      4.49716492	      5.59434070	     30.24821476	     11.91062742	      2.71921703	      2.20014893	      0.68269874	    102.78390832	     19.08762866	     80.94446703	      4.13352411	     14.19509231	      0.03936896	    -19.24246670	    -21.31730285	     -6.06873278	     -0.02938301	      0.24911771	     -0.24923742	      1.63478168	      2.07369877	      0.11346281	     -3.21618891	     -5.25087612	      1.04214521	      2.88802301	     -0.68806198	     -0.52885067	      0.00000000	      0.00000000	      0.00000000	      0.00724751	     -0.25924162	     -0.11910054	      0.00000000	      0.00000000	      0.00000000	    -14.68148339	    157.33317250	      0.00000000	      0.00435922	     -0.05376452	     -0.05707116	      0.00000000	      1.41561818	      0.00000000
      0.46000000	    398.73929854	    549.98999513	      5.13641472	      5.12644458	     32.40780001	     70.62855942	    298.50304411	    363.49858520	     13.34333362	      6.40600889	      2.35593355	      5.08877959	      2.34789192	     81.96629412	      0.43396460	      6.41854185	      6.38266328	      0.87970197	      0.91755656	    277.61208728	    925.26445388	     10.39769310	    501.16845924	    556.67563970	      3.43535674	   1106.79712057	    474.66445975	      4.58245648	      5.70650200	     14.17882802	     11.74979693	      2.74000174	      2.24214090	      0.67850269	    100.15014473	     18.51540966	     77.86616019	      3.70507603	     14.18339093	      0.36766402	    -18.95512699	    -19.68166968	     -5.33304482	     -0.03105549	      0.24700170	     -0.24998803	      1.67156179	      2.12820777	      0.13821157	     -3.33421065	     -5.14996562	      1.11087806	      2.94709665	     -0.77350466	     -0.36976688	     -0.00000000	     -0.00000000	      0.00000000	      0.00721465	     -0.26192756	     -0.12253341	      0.00000000	     -0.00000000	      0.00000000	    -13.06122483	    158.06555970	      0.00000000	      0.00387498	     -0.05365916	     -0.05633735	      0.00000000	      1.43842575	      0.00000000
      0.46400000	    400.04911995	    547.13885148	      5.09556554	      5.07069717	     32.04347382	     66.29675851	    291.46732435	    361.78213312	     13.50524724	      6.44335531	      2.30472195	      5.11094725	      2.28887898	     79.58783181	      0.43468850	      6.37728106	      6.32098328	      0.84796334	      0.92426217	    277.56948185	    927.06386078	     10.23097548	    503.14653346	    558.12821866	      3.50162516	   1109.14376061	    464.19973961	      4.66992960	      5.82098897	      4.01070670	     11.60490958	      2.75798428	      2.27824636	      0.67448581	     99.02978389	     17.89925796	     76.25540987	      3.22822430	     14.22023740	      0.66570410	    -18.62790059	    -17.76653372	     -4.45643372	     -0.03301991	      0.24176128	     -0.24714673	      1.68754090	      2.15356362	      0.16059027	     -3.40059251	     -5.05032980	      1.12041843	      2.96663592	     -0.81790791	     -0.29879642	      0.00000000	      0.00000000	      0.00000000	      0.00763191	     -0.26449516	     -0.12592245	      0.00000000	      0.00000000	      0.00000000	    -11.44697302	    158.69554900	      0.00000000	      0.00376129	     -0.05351980	     -0.05562662	      0.00000000	      1.45815401	      0.00000000
      0.46800000	    401.21889300	    541.18011815	      5.06049614	      5.02279428	     31.31935505	     62.72753294	    285.53055982	    360.34559909	     13.64351615	      6.47528602	      2.25339974	      5.13078919	      2.24373969	     76.34336171	      0.43505057	      6.34138793	      6.26824019	      0.82067359	      0.93052594	    273.85113426	    928.74287161	     10.08570825	    503.97046246	    556.28639684	      3.56014986	   1111.88324375	    460.76600712	      4.75959373	      5.93727168	      4.05247887	     11.47880554	      2.77334043	      2.30844055	      0.67098220	    100.43996177	     17.31598360	     76.74201304	      2.69876865	     14.24723407	      0.93229450	    -18.25315643	    -15.61742910	     -3.44098814	     -0.03527875	      0.23362354	     -0.24110460	      1.67670349	      2.14436925	      0.17199627	     -3.39574245	     -5.03326803	      1.11065351	      2.94440355	     -0.82145729	     -0.28103007	     -0.00000000	     -0.00000000	      0.00000000	      0.00769761	     -0.26698959	     -0.12929398	      0.00000000	     -0.00000000	      0.00000000	     -9.85033971	    159.22904800	      0.00000000	      0.00362572	     -0.05337489	     -0.05494340	      0.00000000	      1.47507004	      0.00000000
      0.47200000	    402.23187216	    535.42867922	      5.03138305	      4.98296522	     30.52407927	     60.38894387	    280.71267936	    359.18020165	     13.75776009	      6.50192748	      2.20565783	      5.14868533	      2.21157847	     72.95457273	      0.43505808	      6.31111275	      6.22476083	      0.79806771	      0.93577500	    269.11777778	    930.32054226	      9.96532178	    504.94605346	    555.18923873	      3.60959557	   1115.01736947	    456.10544023	      4.85145769	      6.05467387	      4.10018614	     11.37371178	      2.78621776	      2.33298163	      0.66873775	    102.34955834	     16.81956845	     76.86039605	      2.11741654	     14.22615913	      1.16911067	    -17.82154637	    -13.28159705	     -2.28526327	     -0.03766029	      0.22501978	     -0.23431102	      1.65319278	      2.12194112	      0.17373561	     -3.36531062	     -5.04568226	      1.13708833	      2.90936546	     -0.82652674	     -0.21921881	      0.00000000	      0.00000000	      0.00000000	      0.00754474	     -0.26941616	     -0.13265706	      0.00000000	      0.00000000	      0.00000000	     -8.28469597	    159.67650350	      0.00000000	      0.00320715	     -0.05324537	     -0.05428813	      0.00000000	      1.48960417	      0.00000000
      0.47600000	    403.07514712	    527.08228415	      5.00835598	      4.95135976	     29.57905689	     57.58217527	    277.01092054	    358.27998418	     13.84807698	      6.52338384	      2.16514826	      5.16483489	      2.19143339	     69.34520435	      0.43781300	      6.28663784	      6.19069084	      0.78407331	      0.96809475	    262.72169236	    931.81038873	      9.88039194	    504.62131413	    553.38303199	      3.64867936	   1118.54780951	    450.20236259	      4.94556242	      6.17237390	      4.14804482	     11.29095169	      2.79673612	      2.35169889	      0.69167417	    104.69063208	     16.42846997	     76.97823106	      1.49307864	     14.24400579	      1.37980241	    -17.32059231	    -10.80706690	     -0.98646178	     -0.03992357	      0.21542339	     -0.22623120	      1.62338437	      2.09242485	      0.17704522	     -3.32536351	     -5.03069109	      1.14110091	      2.86321462	     -0.82017232	     -0.19550559	     -0.00000000	     -0.00000000	      0.00000000	      0.00778805	     -0.27175789	     -0.13601738	      0.00000000	     -0.00000000	      0.00000000	     -6.76318980	    160.05083320	      0.00000000	      0.00302910	     -0.05310874	     -0.05366722	      0.00000000	      1.50214719	      0.00000000
      0.48000000	    403.73951617	    517.70430834	      4.99151986	      4.92808688	     28.53825594	     55.10280597	    274.41148163	    357.64142768	     13.91479284	      6.53971783	      2.13350356	      5.17927456	      2.18241291	     65.55576960	      0.43412479	      6.26804384	      6.16606789	      0.76691894	      0.94350544	    255.26048235	    933.22072571	      9.81090727	    503.68310771	    551.37101648	      3.67618012	   1122.47559320	    443.22573779	      5.04195941	      6.28935074	      4.19454116	     11.23139830	      2.80497516	      2.36499191	      0.66657654	    107.53723374	     16.14551655	     76.94649824	      0.82852669	     14.26044108	      1.56901231	    -16.73360327	     -8.24186028	      0.45730620	     -0.04201581	      0.20530799	     -0.21742830	      1.58525263	      2.05411041	      0.17671960	     -3.26989907	     -5.01643949	      1.15144384	      2.80742376	     -0.80946400	     -0.16627717	      0.00000000	      0.00000000	      0.00000000	      0.00700313	     -0.27408626	     -0.13940865	      0.00000000	      0.00000000	      0.00000000	     -5.29694872	    160.36535040	      0.00000000	      0.00282037	     -0.05298780	     -0.05308131	      0.00000000	      1.51289491	      0.00000000
      0.48400000	    404.21931459	    506.85547697	      4.98092494	      4.91317696	     27.40521948	     52.52445782	    272.89469183	    357.26293946	     13.95823275	      6.55093950	      2.11233628	      5.19190743	      2.18378698	     61.60835962	      0.43323412	      6.25533677	      6.15085623	      0.75808964	      0.94625573	    246.82487216	    934.55509443	      9.78838447	    501.83450240	    548.79951148	      3.69118249	   1126.80067183	    435.09120600	      5.14070112	      6.40434348	      4.23854954	     11.19572844	      2.81097540	      2.37288334	      0.66858523	    110.92224871	     15.97140936	     76.85198871	      0.13085274	     14.29558400	      1.74148609	    -16.03939328	     -5.63333048	      2.04502069	     -0.04369215	      0.19481184	     -0.20801218	      1.54168588	      2.00834209	      0.17613709	     -3.20343835	     -4.99183132	      1.15649943	      2.74202511	     -0.79215090	     -0.14917216	     -0.00000000	     -0.00000000	      0.00000000	      0.00725434	     -0.27631869	     -0.14282510	      0.00000000	     -0.00000000	      0.00000000	     -3.89383952	    160.63209890	      0.00000000	      0.00269173	     -0.05288466	     -0.05253599	      0.00000000	      1.52178206	      0.00000000
      0.48800000	    404.51219471	    495.81426932	      4.97658789	      4.90661773	     26.22122526	     50.58200626	    272.43941411	    357.14404808	     13.97855453	      6.55699992	      2.10173414	      5.20252461	      2.19501622	     57.56899358	      0.43207762	      6.24844237	      6.14494275	      0.75351629	      0.94741319	    237.85644736	    935.81303514	      9.85952609	    499.63433041	    546.37801665	      3.69305363	   1131.52135827	    426.20682474	      5.24184789	      6.51585624	      4.27913472	     11.18439489	      2.81474029	      2.37572980	      0.67374227	    114.63552008	     15.90550033	     76.38641293	     -0.59313661	     14.31467620	      1.90143910	    -15.21301704	     -3.02751023	      3.77125714	     -0.04490628	      0.18428000	     -0.19838988	      1.49023981	      1.95453148	      0.17012751	     -3.11908811	     -4.97574722	      1.17935291	      2.66691591	     -0.77619311	     -0.10927026	      0.00000000	      0.00000000	      0.00000000	      0.00714988	     -0.27852321	     -0.14630154	      0.00000000	      0.00000000	      0.00000000	     -2.55800966	    160.86084420	      0.00000000	      0.00241733	     -0.05281930	     -0.05203391	      0.00000000	      1.52852404	      0.00000000
      0.49200000	    404.61891059	    483.92372971	      4.97846368	      4.90831825	     24.98865587	     48.90458518	    273.02579861	    357.28460541	     13.97564986	      6.55778751	      2.10158583	      5.21081967	      2.21576119	     53.71051834	      0.43068329	      6.24721978	      6.14814357	      0.75307315	      0.94764723	    228.33337268	    936.99100757	     10.86105319	    496.23817657	    543.56151493	      3.68156166	   1136.63389688	    416.47637004	      5.34546317	      6.62222314	      4.31549976	     11.19784697	      2.81627984	      2.37393078	      0.68439743	    118.86605425	     15.94698152	     75.84325471	     -1.33401900	     14.33733101	      2.05226834	    -14.22741205	     -0.46832086	      5.62540485	     -0.04555763	      0.17381469	     -0.18853628	      1.43264013	      1.89234453	      0.16138283	     -3.02188717	     -4.95935153	      1.20737369	      2.58407855	     -0.75482422	     -0.06359430	     -0.00000000	     -0.00000000	      0.00000000	      0.00693809	     -0.28069463	     -0.14985560	      0.00000000	     -0.00000000	      0.00000000	     -1.29022536	    161.05873980	      0.00000000	      0.00211450	     -0.05279397	     -0.05158454	      0.00000000	      1.53274464	      0.00000000
