# Supplementary material for: Hindlimb kinematics, kinetics and muscle dynamics during sit-to-stand and sit-to-walk transitions in emus (Dromaius novaehollandiae)
Source: J Exp Biol. 2024 Dec 2;227(24):jeb247519. doi: 10.1242/jeb.247519 (PMC11708823; doi:10.1242/jeb.247519)
Supplement: Dataset 1. [file jexbio-227-247519-Dataset1.zip › Dataset1/DataS1/Static Simulation/stw_exemplar_trial_STO_nominal/emu_osimm_tuneTSL_scaledR_STO_nominal_stw_normalized_fiber_length.sto]

emu_osimm_tuneTSL_scaledR_STO_nominal_stw_NormalizedFiberLength
version=1
nRows=124
nColumns=39
inDegrees=no
endheader
time	states	AMB_r	CFP_r	EDL_r	FCLA_r	FCLP_r	FCM_r	FDL_r	FHL_r	FL_r	FMTI_r	FMTL_r	FMTM_r	FP2_r	FP3_r	FP4_r	FPP2_r	FPP3_r	GI_r	GL_r	GM_r	IC_r	IFE_r	IFI_r	ILFB_r	ILPOa_r	ILPOp_r	ILPR_r	ISF_r	ITCaa_r	ITCap_r	ITCr_r	ITM_r	OMII_r	OMIP_r	PIFML_r	TCf_r	TCt_r
      0.00000000	      0.00000000	      1.00524074	      1.29758764	      1.19398594	      1.39667892	      0.87568936	      0.92174730	      1.04640454	      0.79104372	      1.03337619	      1.34111279	      1.17609457	      1.22301142	      0.81394255	      0.73854732	      1.05922549	      1.05842346	      1.02530872	      0.98568430	      1.01060584	      1.28549914	      0.90100130	      1.60768864	      0.77459051	      0.77543577	      1.19903881	      1.21708004	      1.04411401	      1.13323449	      1.27360011	      1.26018889	      1.35668996	      1.43776361	      0.67841539	      0.80268763	      1.32224692	      0.62696470	      0.62957607
      1.00000000	      0.00400000	      1.00528773	      1.29757984	      1.19429989	      1.39680201	      0.87582362	      0.92199761	      1.04628751	      0.79103223	      1.03329788	      1.34105482	      1.17605963	      1.22304748	      0.81397126	      0.73860957	      1.05900705	      1.05836748	      1.02489099	      0.98580130	      1.01067792	      1.28553309	      0.90106227	      1.60791451	      0.77459500	      0.77554178	      1.19906013	      1.21706198	      1.04409937	      1.13309303	      1.27374827	      1.26030358	      1.35728143	      1.43814601	      0.67818808	      0.80252557	      1.32238543	      0.62695825	      0.62960606
      2.00000000	      0.00800000	      1.00533273	      1.29756152	      1.19460448	      1.39689968	      0.87595528	      0.92222271	      1.04617086	      0.79101974	      1.03322055	      1.34098091	      1.17602211	      1.22308203	      0.81400456	      0.73867884	      1.05878906	      1.05831230	      1.02445662	      0.98593009	      1.01075776	      1.28556411	      0.90112265	      1.60811589	      0.77460329	      0.77565360	      1.19907691	      1.21703913	      1.04408200	      1.13293114	      1.27388766	      1.26040845	      1.35786925	      1.43851951	      0.67796553	      0.80236655	      1.32249713	      0.62694825	      0.62963572
      3.00000000	      0.01200000	      1.00537849	      1.29754093	      1.19488950	      1.39698594	      0.87608749	      0.92243058	      1.04605733	      0.79100419	      1.03314609	      1.34089138	      1.17598094	      1.22311551	      0.81403926	      0.73875026	      1.05858394	      1.05825944	      1.02402275	      0.98606845	      1.01084510	      1.28559087	      0.90117644	      1.60828449	      0.77461277	      0.77577233	      1.19908928	      1.21701410	      1.04405557	      1.13276608	      1.27401742	      1.26050355	      1.35843873	      1.43887553	      0.67776624	      0.80222655	      1.32260134	      0.62693598	      0.62966503
      4.00000000	      0.01600000	      1.00542788	      1.29752704	      1.19514464	      1.39707625	      0.87622370	      0.92263052	      1.04594968	      0.79098354	      1.03307681	      1.34078699	      1.17593514	      1.22314843	      0.81407195	      0.73881868	      1.05840414	      1.05821038	      1.02360711	      0.98621345	      1.01093936	      1.28561206	      0.90121744	      1.60841285	      0.77462062	      0.77589912	      1.19909763	      1.21698985	      1.04401366	      1.13261667	      1.27413697	      1.26058936	      1.35897448	      1.43920540	      0.67760909	      0.80212188	      1.32271897	      0.62692279	      0.62969393
      5.00000000	      0.02000000	      1.00548385	      1.29752943	      1.19535955	      1.39718735	      0.87636772	      0.92283298	      1.04585067	      0.79095579	      1.03301454	      1.34066890	      1.17588379	      1.22318127	      0.81409915	      0.73887879	      1.05826201	      1.05816661	      1.02322781	      0.98636170	      1.01103969	      1.28562641	      0.90123924	      1.60849449	      0.77462377	      0.77603519	      1.19910261	      1.21696974	      1.04394984	      1.13250303	      1.27424604	      1.26066671	      1.35946052	      1.43950046	      0.67751313	      0.80206900	      1.32287233	      0.62691005	      0.62972228
      6.00000000	      0.02400000	      1.00554935	      1.29755815	      1.19552376	      1.39733702	      0.87652359	      0.92304943	      1.04576307	      0.79091907	      1.03296124	      1.34053864	      1.17582613	      1.22321451	      0.81411735	      0.73892524	      1.05816964	      1.05812957	      1.02290314	      0.98650958	      1.01114494	      1.28563263	      0.90123537	      1.60852394	      0.77461898	      0.77618185	      1.19910520	      1.21695741	      1.04385771	      1.13244640	      1.27434460	      1.26073679	      1.35988048	      1.43975204	      0.67749729	      0.80208432	      1.32308474	      0.62689912	      0.62974990
      7.00000000	      0.02800000	      1.00562733	      1.29762361	      1.19562677	      1.39754382	      0.87669562	      0.92329219	      1.04568965	      0.79087160	      1.03291882	      1.34039805	      1.17576147	      1.22324862	      0.81412305	      0.73895271	      1.05813873	      1.05810070	      1.02265131	      0.98665348	      1.01125375	      1.28562950	      0.90119930	      1.60849682	      0.77460291	      0.77634051	      1.19910662	      1.21695682	      1.04373102	      1.13246881	      1.27443290	      1.26080115	      1.36021776	      1.43995168	      0.67758018	      0.80218394	      1.32338028	      0.62689134	      0.62977653
      8.00000000	      0.03200000	      1.00572067	      1.29773642	      1.19565808	      1.39782682	      0.87688831	      0.92357425	      1.04563316	      0.79081183	      1.03288917	      1.34024920	      1.17568926	      1.22328402	      0.81411293	      0.73895605	      1.05818035	      1.05808138	      1.02249016	      0.98678926	      1.01136440	      1.28561576	      0.90112460	      1.60840989	      0.77457211	      0.77651268	      1.19910835	      1.21697214	      1.04356373	      1.13259281	      1.27451145	      1.26086163	      1.36045576	      1.44009115	      0.67777980	      0.80238349	      1.32378340	      0.62688796	      0.62980182
      9.00000000	      0.03600000	      1.00583217	      1.29790718	      1.19560721	      1.39820531	      0.87710633	      0.92390910	      1.04559634	      0.79073840	      1.03287412	      1.34009433	      1.17560909	      1.22332112	      0.81408387	      0.73893041	      1.05830485	      1.05807296	      1.02243692	      0.98691282	      1.01147527	      1.28559022	      0.90100497	      1.60826104	      0.77452314	      0.77670004	      1.19911213	      1.21700773	      1.04335006	      1.13284108	      1.27458099	      1.26092033	      1.36057821	      1.44016261	      0.67811329	      0.80269789	      1.32431854	      0.62689013	      0.62982538
     10.00000000	      0.04000000	      1.00596446	      1.29814638	      1.19546384	      1.39869847	      0.87735444	      0.92431052	      1.04558138	      0.79065025	      1.03287543	      1.33993577	      1.17552065	      1.22336026	      0.81403308	      0.73887137	      1.05852155	      1.05807672	      1.02250785	      0.98702006	      1.01158436	      1.28555172	      0.90083437	      1.60804936	      0.77445260	      0.77690438	      1.19911989	      1.21706803	      1.04308463	      1.13323605	      1.27464249	      1.26097961	      1.36056944	      1.44015879	      0.67859666	      0.80314108	      1.32500976	      0.62689885	      0.62984672
     11.00000000	      0.04400000	      1.00612000	      1.29846415	      1.19521787	      1.39932504	      0.87763748	      0.92479238	      1.04559256	      0.79054661	      1.03289477	      1.33977587	      1.17542379	      1.22340175	      0.81395817	      0.73877508	      1.05883862	      1.05809389	      1.02271789	      0.98710700	      1.01168952	      1.28549911	      0.90060712	      1.60777510	      0.77435722	      0.77712766	      1.19913378	      1.21715750	      1.04276248	      1.13379953	      1.27469716	      1.26104201	      1.36041474	      1.44007307	      0.67924449	      0.80372584	      1.32588030	      0.62691494	      0.62986531
     12.00000000	      0.04800000	      1.00630103	      1.29887007	      1.19485954	      1.40010299	      0.87796031	      0.92536847	      1.04563049	      0.79042712	      1.03293369	      1.33961688	      1.17531844	      1.22344584	      0.81385731	      0.73863842	      1.05926277	      1.05812560	      1.02308027	      0.98716985	      1.01178859	      1.28543133	      0.90031799	      1.60743962	      0.77423394	      0.77737206	      1.19915607	      1.21728056	      1.04237914	      1.13455220	      1.27474638	      1.26111022	      1.36010077	      1.43989972	      0.68006968	      0.80446357	      1.32695220	      0.62693900	      0.62988054
     13.00000000	      0.05200000	      1.00650958	      1.29937298	      1.19437962	      1.40104909	      0.87832778	      0.92605224	      1.04569818	      0.79029179	      1.03299363	      1.33946089	      1.17520467	      1.22349274	      0.81372929	      0.73845912	      1.05979903	      1.05817288	      1.02360610	      0.98720527	      1.01187966	      1.28534737	      0.89996234	      1.60704539	      0.77407995	      0.77763992	      1.19918916	      1.21744145	      1.04193074	      1.13551317	      1.27479175	      1.26118701	      1.35961589	      1.43963404	      0.68108319	      0.80536402	      1.32824580	      0.62697138	      0.62989176
     14.00000000	      0.05600000	      1.00674735	      1.29998076	      1.19376954	      1.40217859	      0.87874468	      0.92685665	      1.04579776	      0.79014110	      1.03307581	      1.33930966	      1.17508263	      1.22354259	      0.81357363	      0.73823595	      1.06045054	      1.05823662	      1.02430391	      0.98721026	      1.01196062	      1.28524629	      0.89953619	      1.60659586	      0.77389282	      0.77793385	      1.19923547	      1.21764414	      1.04141402	      1.13669949	      1.27483503	      1.26127521	      1.35895068	      1.43927256	      0.68229373	      0.80643508	      1.32977935	      0.62701210	      0.62989826
     15.00000000	      0.06000000	      1.00701580	      1.30070009	      1.19302153	      1.40350482	      0.87921565	      0.92779385	      1.04593108	      0.78997599	      1.03318128	      1.33916456	      1.17495255	      1.22359549	      0.81339068	      0.73796881	      1.06121816	      1.05831756	      1.02517922	      0.98718283	      1.01202959	      1.28512727	      0.89903637	      1.60609543	      0.77367056	      0.77825670	      1.19929747	      1.21789226	      1.04082642	      1.13812565	      1.27487814	      1.26137762	      1.35809828	      1.43881321	      0.68370757	      0.80768264	      1.33156851	      0.62706087	      0.62989930
     16.00000000	      0.06400000	      1.00731602	      1.30153627	      1.19212886	      1.40503877	      0.87974520	      0.92887500	      1.04609963	      0.78979790	      1.03331081	      1.33902641	      1.17481476	      1.22365149	      0.81318170	      0.73765899	      1.06210063	      1.05841624	      1.02623407	      0.98712144	      1.01208496	      1.28498957	      0.89846058	      1.60554925	      0.77341168	      0.77861160	      1.19937756	      1.21818896	      1.04016610	      1.13980310	      1.27492311	      1.26149694	      1.35705478	      1.43825547	      0.68532830	      0.80911029	      1.33362596	      0.62711701	      0.62989415
     17.00000000	      0.06800000	      1.00764878	      1.30249298	      1.19108598	      1.40678874	      0.88033762	      0.93011002	      1.04630452	      0.78960875	      1.03346487	      1.33889541	      1.17466958	      1.22371058	      0.81294894	      0.73730908	      1.06309380	      1.05853298	      1.02746658	      0.98702553	      1.01212528	      1.28483257	      0.89780754	      1.60496316	      0.77311529	      0.77900200	      1.19947801	      1.21853681	      1.03943199	      1.14173975	      1.27497206	      1.26163573	      1.35581963	      1.43760055	      0.68715662	      0.81071926	      1.33596092	      0.62717942	      0.62988204
     18.00000000	      0.07200000	      1.00801447	      1.30357212	      1.18988869	      1.40875996	      0.88099690	      0.93150729	      1.04654636	      0.78941099	      1.03364359	      1.33877094	      1.17451739	      1.22377268	      0.81269566	      0.73692323	      1.06419082	      1.05866786	      1.02887046	      0.98689576	      1.01214976	      1.28465578	      0.89707702	      1.60434350	      0.77278114	      0.77943163	      1.19960093	      1.21893772	      1.03862385	      1.14393949	      1.27502718	      1.26179632	      1.35439592	      1.43685147	      0.68919020	      0.81250820	      1.33857875	      0.62724658	      0.62986224
     19.00000000	      0.07600000	      1.00841312	      1.30477361	      1.18853436	      1.41095424	      0.88172671	      0.93307338	      1.04682520	      0.78920751	      1.03384673	      1.33865151	      1.17435857	      1.22383765	      0.81242612	      0.73650687	      1.06538187	      1.05882067	      1.03043467	      0.98673370	      1.01215781	      1.28445881	      0.89626996	      1.60369687	      0.77240971	      0.77990459	      1.19974819	      1.21939282	      1.03774226	      1.14640186	      1.27509065	      1.26198071	      1.35279060	      1.43601315	      0.69142354	      0.81447308	      1.34148054	      0.62731650	      0.62983402
     20.00000000	      0.08000000	      1.00884432	      1.30609522	      1.18702203	      1.41336965	      0.88253035	      0.93481284	      1.04714048	      0.78900166	      1.03407360	      1.33853461	      1.17419348	      1.22390525	      0.81214593	      0.73606789	      1.06665407	      1.05899088	      1.03214302	      0.98654263	      1.01214947	      1.28424145	      0.89538847	      1.60303002	      0.77200221	      0.78042532	      1.19992136	      1.21990239	      1.03678863	      1.14912160	      1.27516460	      1.26219054	      1.35101466	      1.43509246	      0.69384797	      0.81660716	      1.34466281	      0.62738668	      0.62979673
     21.00000000	      0.08400000	      1.00930726	      1.30753248	      1.18535258	      1.41600025	      0.88341068	      0.93672786	      1.04749093	      0.78879721	      1.03432304	      1.33841656	      1.17402244	      1.22397516	      0.81186154	      0.73561503	      1.06799141	      1.05917764	      1.03397385	      0.98632706	      1.01212529	      1.28400359	      0.89443593	      1.60234956	      0.77156063	      0.78099863	      1.20012165	      1.22046583	      1.03576521	      1.15208840	      1.27525104	      1.26242695	      1.34908321	      1.43409820	      0.69645154	      0.81890087	      1.34811713	      0.62745418	      0.62974975
     22.00000000	      0.08800000	      1.00980068	      1.30907853	      1.18352884	      1.41883578	      0.88437006	      0.93881804	      1.04787455	      0.78859829	      1.03459342	      1.33829245	      1.17384571	      1.22404695	      0.81158054	      0.73515900	      1.06937470	      1.05937972	      1.03589972	      0.98609251	      1.01208675	      1.28374527	      0.89341693	      1.60166181	      0.77108778	      0.78162974	      1.20034985	      1.22108153	      1.03467512	      1.15528664	      1.27535181	      1.26269056	      1.34701544	      1.43304106	      0.69921905	      0.82134184	      1.35182989	      0.62751549	      0.62969257
     23.00000000	      0.09200000	      1.01032282	      1.31072403	      1.18155569	      1.42186147	      0.88541032	      0.94108012	      1.04828791	      0.78840934	      1.03488257	      1.33815599	      1.17366349	      1.22412004	      0.81131167	      0.73471221	      1.07078151	      1.05959552	      1.03788716	      0.98584696	      1.01203586	      1.28346666	      0.89233737	      1.60097260	      0.77058722	      0.78232428	      1.20060633	      1.22174689	      1.03352233	      1.15869514	      1.27546848	      1.26298134	      1.34483454	      1.43193354	      0.70213206	      0.82391480	      1.35578194	      0.62756661	      0.62962473
     24.00000000	      0.09600000	      1.01087142	      1.31245707	      1.17944012	      1.42505775	      0.88653273	      0.94350771	      1.04872855	      0.78823511	      1.03518778	      1.33799942	      1.17347590	      1.22419369	      0.81106472	      0.73428882	      1.07218623	      1.05982307	      1.03989642	      0.98559962	      1.01197553	      1.28316804	      0.89120439	      1.60028711	      0.77006336	      0.78308834	      1.20089095	      1.22245827	      1.03231168	      1.16228708	      1.27560230	      1.26329855	      1.34256757	      1.43078983	      0.70516886	      0.82660161	      1.35994839	      0.62760302	      0.62954591
     25.00000000	      0.10000000	      1.01144366	      1.31426316	      1.17719123	      1.42840015	      0.88773796	      0.94609112	      1.04919133	      0.78808059	      1.03550579	      1.33781339	      1.17328297	      1.22426696	      0.81085057	      0.73390470	      1.07356010	      1.06005996	      1.04188141	      0.98536129	      1.01190956	      1.28284982	      0.89002639	      1.59960971	      0.76952133	      0.78392849	      1.20120307	      1.22321101	      1.03104885	      1.16602986	      1.27575408	      1.26364066	      1.34024510	      1.42962563	      0.70830458	      0.82938123	      1.36429838	      0.62761964	      0.62945585
     26.00000000	      0.10400000	      1.01203611	      1.31612520	      1.17482024	      1.43185939	      0.88902614	      0.94881716	      1.04967085	      0.78795100	      1.03583279	      1.33758690	      1.17308460	      1.22433866	      0.81068115	      0.73357745	      1.07487135	      1.06030343	      1.04378967	      0.98514511	      1.01184271	      1.28251248	      0.88881291	      1.59894379	      0.76896701	      0.78485181	      1.20154152	      1.22399940	      1.02974040	      1.16988518	      1.27592415	      1.26400528	      1.33790089	      1.42845792	      0.71151128	      0.83222981	      1.36879502	      0.62761089	      0.62935444
     27.00000000	      0.10800000	      1.01264473	      1.31802354	      1.17234037	      1.43540049	      0.89039648	      0.95166910	      1.05016082	      0.78785171	      1.03616460	      1.33730722	      1.17288062	      1.22440734	      0.81056945	      0.73332633	      1.07608548	      1.06055032	      1.04556261	      0.98496565	      1.01178074	      1.28215661	      0.88757459	      1.59829161	      0.76840692	      0.78586590	      1.20190459	      1.22481677	      1.02839370	      1.17380920	      1.27611221	      1.26438911	      1.33557138	      1.42730469	      0.71475818	      0.83512082	      1.37339534	      0.62757069	      0.62924164
     28.00000000	      0.11200000	      1.01326484	      1.31993608	      1.16976669	      1.43898416	      0.89184789	      0.95462665	      1.05065416	      0.78778829	      1.03649613	      1.33695983	      1.17267070	      1.22447125	      0.81052944	      0.73317223	      1.07716560	      1.06079713	      1.04713588	      0.98483947	      1.01173069	      1.28178279	      0.88632304	      1.59765408	      0.76784818	      0.78697886	      1.20229005	      1.22565551	      1.02701684	      1.17775276	      1.27631730	      1.26478783	      1.33329508	      1.42618457	      0.71801193	      0.83802528	      1.37805039	      0.62749247	      0.62911752
     29.00000000	      0.11600000	      1.01389109	      1.32183841	      1.16711589	      1.44256611	      0.89337856	      0.95766608	      1.05114306	      0.78776642	      1.03682230	      1.33652843	      1.17245437	      1.22452825	      0.81057608	      0.73313757	      1.07807285	      1.06104009	      1.04843998	      0.98478500	      1.01170062	      1.28139167	      0.88507064	      1.59703057	      0.76729841	      0.78819937	      1.20269509	      1.22650715	      1.02561862	      1.18166183	      1.27653761	      1.26519607	      1.33111190	      1.42511642	      0.72123698	      0.84091202	      1.38270550	      0.62736928	      0.62898226
     30.00000000	      0.12000000	      1.01451750	      1.32370401	      1.16440605	      1.44609747	      0.89498618	      0.96076048	      1.05161907	      0.78779199	      1.03713756	      1.33599489	      1.17223096	      1.22457581	      0.81072532	      0.73324628	      1.07876697	      1.06127506	      1.04940097	      0.98482251	      1.01169995	      1.28098383	      0.88383038	      1.59641873	      0.76676562	      0.78953658	      1.20311638	      1.22736244	      1.02420837	      1.18547789	      1.27677045	      1.26560733	      1.32906237	      1.42411893	      0.72439600	      0.84374804	      1.38730052	      0.62719379	      0.62883612
     31.00000000	      0.12400000	      1.01513744	      1.32550444	      1.16165636	      1.44952501	      0.89666795	      0.96388007	      1.05207321	      0.78787106	      1.03743611	      1.33533926	      1.17199961	      1.22461095	      0.81099407	      0.73352372	      1.07920686	      1.06149804	      1.04994146	      0.98497410	      1.01173954	      1.28055984	      0.88261565	      1.59581430	      0.76625816	      0.79100015	      1.20355004	      1.22821142	      1.02279592	      1.18913854	      1.27701214	      1.26601394	      1.32718693	      1.42321014	      0.72745030	      0.84649885	      1.39177017	      0.62695841	      0.62867944
     32.00000000	      0.12800000	      1.01574359	      1.32720958	      1.15888678	      1.45279154	      0.89842065	      0.96699272	      1.05249612	      0.78801001	      1.03771197	      1.33453986	      1.17175921	      1.22463017	      0.81140028	      0.73399663	      1.07935118	      1.06170454	      1.04998163	      0.98526360	      1.01183181	      1.28012014	      0.88144007	      1.59521094	      0.76578459	      0.79260016	      1.20399166	      1.22904354	      1.02139144	      1.19257803	      1.27725785	      1.26640702	      1.32552508	      1.42240699	      0.73036030	      0.84912885	      1.39604444	      0.62665535	      0.62851261
     33.00000000	      0.13200000	      1.01632806	      1.32878788	      1.15611772	      1.45583623	      0.90024075	      0.97006455	      1.05287816	      0.78821558	      1.03795909	      1.33357329	      1.17150832	      1.22462943	      0.81196295	      0.73469313	      1.07915914	      1.06189022	      1.04944062	      0.98571687	      1.01199087	      1.27966509	      0.88031722	      1.59460010	      0.76535364	      0.79434706	      1.20443627	      1.22984771	      1.02000533	      1.19572792	      1.27750157	      1.26677643	      1.32411459	      1.42172479	      0.73308604	      0.85160180	      1.40004906	      0.62627674	      0.62833609
     34.00000000	      0.13600000	      1.01688234	      1.33020663	      1.15336963	      1.45859507	      0.90212447	      0.97306073	      1.05320963	      0.78849506	      1.03817151	      1.33241455	      1.17124514	      1.22460405	      0.81270224	      0.73564266	      1.07859122	      1.06205076	      1.04823797	      0.98636117	      1.01223271	      1.27919486	      0.87926043	      1.59397080	      0.76497412	      0.79625151	      1.20487838	      1.23061236	      1.01864807	      1.19851786	      1.27773602	      1.26711073	      1.32299072	      1.42117683	      0.73558776	      0.85388132	      1.40370609	      0.62581475	      0.62815035
     35.00000000	      0.14000000	      1.01739741	      1.33143233	      1.15066264	      1.46100140	      0.90406785	      0.97594642	      1.05348088	      0.78885642	      1.03834338	      1.33103719	      1.17096742	      1.22454869	      0.81363954	      0.73687595	      1.07761006	      1.06218194	      1.04629537	      0.98722374	      1.01257529	      1.27870944	      0.87828256	      1.59330950	      0.76465490	      0.79832433	      1.20531190	      1.23132558	      1.01733004	      1.20087630	      1.27795252	      1.26739720	      1.32218549	      1.42077384	      0.73782649	      0.85593140	      1.40693455	      0.62526174	      0.62795588
     36.00000000	      0.14400000	      1.01786380	      1.33243095	      1.14801615	      1.46298645	      0.90606686	      0.97868785	      1.05368251	      0.78930852	      1.03846915	      1.32941344	      1.17067238	      1.22445724	      0.81479754	      0.73842503	      1.07618126	      1.06227975	      1.04353844	      0.98833833	      1.01303915	      1.27820860	      0.87739578	      1.59259997	      0.76440482	      0.80057626	      1.20573017	      1.23197507	      1.01606133	      1.20273136	      1.27814105	      1.26762183	      1.32172704	      1.42052370	      0.73976464	      0.85771698	      1.40965116	      0.62461039	      0.62775316
     37.00000000	      0.14800000	      1.01827172	      1.33316827	      1.14544853	      1.46447996	      0.90811745	      0.98125356	      1.05380544	      0.78986135	      1.03854357	      1.32751446	      1.17035661	      1.22432282	      0.81620045	      0.74032323	      1.07427416	      1.06234040	      1.03989882	      0.98973491	      1.01364680	      1.27769185	      0.87661143	      1.59182326	      0.76423276	      0.80301782	      1.20612590	      1.23254825	      1.01485162	      1.20401149	      1.27829017	      1.26776940	      1.32163924	      1.42043114	      0.74136657	      0.85920445	      1.41177110	      0.62385388	      0.62754265
     38.00000000	      0.15200000	      1.01861116	      1.33361018	      1.14297685	      1.46541076	      0.91021559	      0.98361562	      1.05384107	      0.79052622	      1.03856179	      1.32531052	      1.17001594	      1.22413767	      0.81787403	      0.74260513	      1.07186262	      1.06236042	      1.03531520	      0.99144618	      1.01442354	      1.27715847	      0.87593987	      1.59095770	      0.76414762	      0.80565908	      1.20649113	      1.23303219	      1.01370995	      1.20464632	      1.27838711	      1.26782356	      1.32194138	      1.42049759	      0.74259909	      0.86036218	      1.41320878	      0.62298607	      0.62732474
     39.00000000	      0.15600000	      1.01887205	      1.33372303	      1.14061655	      1.46570751	      0.91235727	      0.98575095	      1.05378132	      0.79131608	      1.03851940	      1.32277134	      1.16964538	      1.22389310	      0.81984578	      0.74530661	      1.06892569	      1.06233665	      1.02973658	      0.99350588	      1.01539732	      1.27660742	      0.87539043	      1.58997895	      0.76415835	      0.80850942	      1.20681722	      1.23341365	      1.01264456	      1.20456738	      1.27841784	      1.26776694	      1.32264800	      1.42072113	      0.74343199	      0.86116099	      1.41387873	      0.62200166	      0.62709977
     40.00000000	      0.16000000	      1.01904444	      1.33347395	      1.13838130	      1.46529941	      0.91453849	      0.98764257	      1.05361821	      0.79224566	      1.03841236	      1.31986638	      1.16923898	      1.22357947	      0.82214502	      0.74846472	      1.06544829	      1.06226627	      1.02312343	      0.99594829	      1.01659868	      1.27603741	      0.87497129	      1.58886016	      0.76427402	      0.81157729	      1.20709477	      1.23367904	      1.01166272	      1.20370893	      1.27836722	      1.26758132	      1.32376887	      1.42109648	      0.74383853	      0.86157469	      1.41369656	      0.62089642	      0.62686797
     41.00000000	      0.16400000	      1.01911868	      1.33283116	      1.13628270	      1.46411693	      0.91675516	      0.98928061	      1.05334601	      0.79333178	      1.03823733	      1.31656520	      1.16878974	      1.22318609	      0.82480298	      0.75211739	      1.06142178	      1.06214673	      1.01544989	      0.99880731	      1.01806131	      1.27544687	      0.87468953	      1.58757211	      0.76450390	      0.81486992	      1.20731359	      1.23381442	      1.01077055	      1.20200875	      1.27821909	      1.26724781	      1.32530893	      1.42161508	      0.74379599	      0.86158057	      1.41257988	      0.61966737	      0.62662949
     42.00000000	      0.16800000	      1.01908561	      1.33176438	      1.13433011	      1.46209266	      0.91900297	      0.99066316	      1.05295818	      0.79459347	      1.03799125	      1.31283786	      1.16828955	      1.22270124	      0.82785276	      0.75630417	      1.05684457	      1.06197619	      1.00670549	      1.00211694	      1.01982066	      1.27483396	      0.87455105	      1.58608346	      0.76485751	      0.81839306	      1.20746272	      1.23380544	      1.00997282	      1.19940901	      1.27795648	      1.26674709	      1.32726836	      1.42226519	      0.74328617	      0.86115997	      1.41044941	      0.61831295	      0.62638436
     43.00000000	      0.17200000	      1.01893680	      1.33024520	      1.13253044	      1.45916218	      0.92127723	      0.99179669	      1.05244953	      0.79605206	      1.03767165	      1.30865535	      1.16772915	      1.22211210	      0.83132927	      0.76106448	      1.05172253	      1.06175287	      0.99689807	      1.00590998	      1.02191515	      1.27419660	      0.87456061	      1.58436105	      0.76534463	      0.82215071	      1.20753037	      1.23363739	      1.00927283	      1.19585722	      1.27756179	      1.26605960	      1.32964263	      1.42303203	      0.74229595	      0.86029874	      1.40723002	      0.61683330	      0.62613248
     44.00000000	      0.17600000	      1.01866476	      1.32824743	      1.13088793	      1.45526487	      0.92357265	      0.99269599	      1.05181529	      0.79773121	      1.03727660	      1.30399005	      1.16709810	      1.22140476	      0.83526888	      0.76643811	      1.04606964	      1.06147555	      0.98605394	      1.01021743	      1.02438446	      1.27353248	      0.87472185	      1.58237021	      0.76597544	      0.82614478	      1.20750399	      1.23329522	      1.00867223	      1.19130712	      1.27701704	      1.26516586	      1.33242251	      1.42389795	      0.74081775	      0.85898778	      1.40285194	      0.61523036	      0.62587359
     45.00000000	      0.18000000	      1.01826315	      1.32574756	      1.12940399	      1.45034489	      0.92588308	      0.99338357	      1.05105305	      0.79965673	      1.03680470	      1.29881627	      1.16638486	      1.22056429	      0.83970946	      0.77246420	      1.03990763	      1.06114341	      0.97422031	      1.01506780	      1.02726934	      1.27283911	      0.87503728	      1.58007526	      0.76676042	      0.83037484	      1.20737028	      1.23276359	      1.00817094	      1.18571969	      1.27630407	      1.26404674	      1.33559416	      1.42484266	      0.73885008	      0.85722354	      1.39725185	      0.61350813	      0.62560732
     46.00000000	      0.18400000	      1.01772698	      1.32272514	      1.12807700	      1.44435206	      0.92820128	      0.99388847	      1.05015972	      0.80185633	      1.03625514	      1.29311078	      1.16557688	      1.21957481	      0.84468922	      0.77918121	      1.03326680	      1.06075612	      0.96146618	      1.02048615	      1.03061077	      1.27211363	      0.87550831	      1.57743995	      0.76771041	      0.83483782	      1.20711532	      1.23202697	      1.00776703	      1.17906411	      1.27540482	      1.26268373	      1.33913910	      1.42584339	      0.73639794	      0.85500836	      1.39037412	      0.61167277	      0.62533314
     47.00000000	      0.18800000	      1.01705284	      1.31916322	      1.12690212	      1.43724276	      0.93051867	      0.99424442	      1.04913490	      0.80435915	      1.03562769	      1.28685337	      1.16466076	      1.21841959	      0.85024634	      0.78662450	      1.02618608	      1.06031372	      0.94788285	      1.02649286	      1.03444839	      1.27135318	      0.87613525	      1.57442809	      0.76883647	      0.83952776	      1.20672468	      1.23106983	      1.00745673	      1.17131877	      1.27430160	      1.26105934	      1.34303429	      1.42687518	      0.73347322	      0.85235090	      1.38217194	      0.60973273	      0.62505039
     48.00000000	      0.19200000	      1.01623901	      1.31504877	      1.12587120	      1.42898069	      0.93282497	      0.99448758	      1.04797844	      0.80719507	      1.03492272	      1.28002748	      1.16362253	      1.21708132	      0.85641784	      0.79482663	      1.01871216	      1.05981706	      0.93358380	      1.03310306	      1.03881975	      1.27055506	      0.87691730	      1.57100419	      0.77014978	      0.84443550	      1.20618363	      1.22987681	      1.00723446	      1.16247222	      1.27297741	      1.25915738	      1.34725204	      1.42791114	      0.73009494	      0.84926633	      1.37260853	      0.60769887	      0.62475826
     49.00000000	      0.19600000	      1.01528564	      1.31037309	      1.12497256	      1.41953857	      0.93510841	      0.99465378	      1.04669146	      0.81039391	      1.03414139	      1.27262087	      1.16244793	      1.21554234	      0.86323832	      0.80381469	      1.01089955	      1.05926722	      0.91870383	      1.04032477	      1.04375804	      1.26971640	      0.87785256	      1.56713422	      0.77166142	      0.84954849	      1.20547736	      1.22843302	      1.00709291	      1.15252404	      1.27141619	      1.25696334	      1.35176015	      1.42892271	      0.72628941	      0.84577647	      1.36165818	      0.60558443	      0.62445588
     50.00000000	      0.20000000	      1.01419482	      1.30513222	      1.12419099	      1.40889775	      0.93735505	      0.99477569	      1.04527751	      0.81398431	      1.03328540	      1.26462623	      1.16112287	      1.21378503	      0.87073847	      0.81360918	      1.00281013	      1.05866585	      0.90339716	      1.04815879	      1.04929096	      1.26883435	      0.87893796	      1.56278647	      0.77338213	      0.85485060	      1.20459131	      1.22672433	      1.00702320	      1.14148580	      1.26960322	      1.25446477	      1.35652182	      1.42988005	      0.72209023	      0.84190975	      1.34930741	      0.60340506	      0.62414224
     51.00000000	      0.20400000	      1.01297065	      1.29932738	      1.12350765	      1.39704993	      0.93954903	      0.99487997	      1.04374043	      0.81799242	      1.03235727	      1.25604191	      1.15963385	      1.21179225	      0.87894366	      0.82422284	      0.99451197	      1.05801545	      0.88783456	      1.05659682	      1.05543863	      1.26790617	      0.88016926	      1.55793245	      0.77532194	      0.86032194	      1.20351152	      1.22473783	      1.00701513	      1.12938175	      1.26752543	      1.25165164	      1.36149584	      1.43075236	      0.71753815	      0.83770105	      1.33555595	      0.60117861	      0.62381632
     52.00000000	      0.20800000	      1.01161924	      1.29296532	      1.12290006	      1.38399763	      0.94167251	      0.99498483	      1.04208681	      0.82244095	      1.03136024	      1.24687263	      1.15796856	      1.20954790	      0.88787166	      0.83565772	      0.98607824	      1.05731888	      0.87219940	      1.06562090	      1.06221192	      1.26692927	      0.88154098	      1.55254797	      0.77748979	      0.86593883	      1.20222503	      1.22246230	      1.00705747	      1.11624959	      1.26517177	      1.24851674	      1.36663665	      1.43150836	      0.71268064	      0.83319133	      1.32041774	      0.59892502	      0.62347708
     53.00000000	      0.21200000	      1.01014869	      1.28605874	      1.12234215	      1.36975585	      0.94370610	      0.99509807	      1.04032391	      0.82734708	      1.03029860	      1.23713019	      1.15611643	      1.20703756	      0.89753103	      0.84790465	      0.97758688	      1.05657965	      0.85668237	      1.07520275	      1.06961096	      1.26590126	      0.88304641	      1.54661419	      0.77989303	      0.87167377	      1.20072041	      1.21988867	      1.00713832	      1.10214101	      1.26253365	      1.24505609	      1.37189465	      1.43211676	      0.70757136	      0.82842706	      1.30392185	      0.59666594	      0.62312350
     54.00000000	      0.21600000	      1.00856895	      1.27862657	      1.12180437	      1.35435168	      0.94562859	      0.99521575	      1.03846169	      0.83272133	      1.02917726	      1.22683412	      1.15406928	      1.20424922	      0.90791903	      0.86094054	      0.96911763	      1.05580216	      0.84147547	      1.08530344	      1.07762387	      1.26482003	      0.88467759	      1.54011881	      0.78253697	      0.87749559	      1.19898822	      1.21701066	      1.00724556	      1.08712206	      1.25960529	      1.24126935	      1.37721653	      1.43254681	      0.70226935	      0.82345949	      1.28611317	      0.59442435	      0.62275465
     55.00000000	      0.22000000	      1.00689170	      1.27069426	      1.12125386	      1.33782532	      0.94741749	      0.99532176	      1.03651114	      0.83856623	      1.02800248	      1.21601237	      1.15182200	      1.20117402	      0.91902039	      0.87472804	      0.96075132	      1.05499130	      0.82676493	      1.09587259	      1.08622521	      1.26368382	      0.88642532	      1.53305716	      0.78542431	      0.88336960	      1.19702158	      1.21382533	      1.00736732	      1.07127326	      1.25638411	      1.23716014	      1.38254584	      1.43276892	      0.69683794	      0.81834365	      1.26705297	      0.59222402	      0.62236977
     56.00000000	      0.22400000	      1.00513008	      1.26229387	      1.12065466	      1.32023149	      0.94904972	      0.99538798	      1.03448586	      0.84487477	      1.02678125	      1.20470188	      1.14937314	      1.19780710	      0.93080499	      0.88921376	      0.95256810	      1.05415267	      0.81272493	      1.10684916	      1.09537576	      1.26249122	      0.88827926	      1.52543324	      0.78855464	      0.88925792	      1.19481668	      1.21033365	      1.00749249	      1.05468941	      1.25287114	      1.23273639	      1.38782355	      1.43275530	      0.69134355	      0.81313725	      1.24681922	      0.59008891	      0.62196827
     57.00000000	      0.22800000	      1.00329847	      1.25346416	      1.11996810	      1.30163830	      0.95050155	      0.99537530	      1.03240072	      0.85162952	      1.02552179	      1.19294898	      1.14672556	      1.19414840	      0.94322701	      0.90432804	      0.94464519	      1.05329280	      0.79950926	      1.11816132	      1.10502198	      1.26124128	      0.89022800	      1.51726072	      0.79192399	      0.89511987	      1.19237331	      1.20654106	      1.00761127	      1.03747906	      1.24907129	      1.22801059	      1.39298899	      1.43248065	      0.68585417	      0.80789938	      1.22550656	      0.58804239	      0.62154986
     58.00000000	      0.23200000	      1.00141208	      1.24425047	      1.11915312	      1.28212804	      0.95174938	      0.99523524	      1.03027312	      0.85880186	      1.02423346	      1.18080980	      1.14388692	      1.19020339	      0.95622433	      0.91998518	      0.93705602	      1.05241880	      0.78724616	      1.12972739	      1.11509683	      1.25993355	      0.89225923	      1.50856372	      0.79552440	      0.90091252	      1.18969531	      1.20245797	      1.00771570	      1.01976361	      1.24499368	      1.22300001	      1.39798071	      1.43192279	      0.68043779	      0.80268912	      1.20322596	      0.58610650	      0.62111456
     59.00000000	      0.23600000	      0.99948666	      1.23470451	      1.11816680	      1.26179779	      0.95277057	      0.99491199	      1.02812183	      0.86635162	      1.02292692	      1.16835034	      1.14087013	      1.18598380	      0.96971868	      0.93608340	      0.92986670	      1.05153848	      0.77603321	      1.14145694	      1.12551983	      1.25856809	      0.89435995	      1.49937739	      0.79934355	      0.90659124	      1.18679098	      1.19810012	      1.00780015	      1.00167598	      1.24065181	      1.21772674	      1.40273761	      1.43106343	      0.67516070	      0.79756406	      1.18010417	      0.58430105	      0.62066279
     60.00000000	      0.24000000	      0.99753803	      1.22488399	      1.11696486	      1.24075742	      0.95354349	      0.99434490	      1.02596796	      0.87422723	      1.02161384	      1.15564647	      1.13769365	      1.18150819	      0.98361534	      0.95250665	      0.92313719	      1.05066070	      0.76593520	      1.15325230	      1.13619861	      1.25714554	      0.89651666	      1.48974831	      0.80336464	      0.91211045	      1.18367340	      1.19348890	      1.00786176	      0.98335894	      1.23606373	      1.21221779	      1.40720011	      1.42988870	      0.67008567	      0.79257887	      1.15628257	      0.58264282	      0.62019538
     61.00000000	      0.24400000	      0.99558173	      1.21485212	      1.11550229	      1.21913078	      0.95404879	      0.99347103	      1.02383386	      0.88236601	      1.02030767	      1.14278356	      1.13438159	      1.17680228	      0.99780494	      0.96912558	      0.91691766	      1.04979481	      0.75698277	      1.16500967	      1.14703083	      1.25566712	      0.89871565	      1.47973456	      0.80756624	      0.91742434	      1.18036057	      1.18865151	      1.00790078	      0.96496295	      1.23125208	      1.20650491	      1.41131133	      1.42838982	      0.66527025	      0.78778384	      1.13191590	      0.58114476	      0.61971367
     62.00000000	      0.24800000	      0.99363257	      1.20467688	      1.11373390	      1.19705294	      0.95426929	      0.99222786	      1.02174425	      0.89069567	      1.01902261	      1.12985597	      1.13096366	      1.17189921	      1.01216477	      0.98580068	      0.91124866	      1.04895066	      0.74917489	      1.17662122	      1.15790537	      1.25413471	      0.90094322	      1.46940551	      0.81192238	      0.92248765	      1.17687554	      1.18362092	      1.00792083	      0.94664369	      1.22624403	      1.20062446	      1.41501836	      1.42656350	      0.66076515	      0.78322360	      1.10717040	      0.57981531	      0.61921946
     63.00000000	      0.25200000	      0.99170428	      1.19443030	      1.11161509	      1.17467078	      0.95419126	      0.99055580	      1.01972438	      0.89913501	      1.01777423	      1.11696613	      1.12747490	      1.16683947	      1.02656145	      1.00238361	      0.90616019	      1.04813920	      0.74248320	      1.18797701	      1.16870525	      1.25255078	      0.90318596	      1.45884131	      0.81640277	      0.92725649	      1.17324624	      1.17843571	      1.00792903	      0.92855914	      1.22107112	      1.19461704	      1.41827344	      1.42441239	      0.65661268	      0.77893591	      1.08222172	      0.57865788	      0.61871508
     64.00000000	      0.25600000	      0.98980911	      1.18418741	      1.10910243	      1.15213982	      0.95380427	      0.98840054	      1.01780153	      0.90759616	      1.01657926	      1.10422338	      1.12395519	      1.16167053	      1.04085328	      1.01872157	      0.90167143	      1.04737160	      0.73685674	      1.19896687	      1.17930979	      1.25091844	      0.90543101	      1.44813201	      0.82097320	      0.93168906	      1.16950522	      1.17313963	      1.00793593	      0.91086652	      1.21576899	      1.18852705	      1.42103501	      1.42194522	      0.65284560	      0.77495078	      1.05725238	      0.57767067	      0.61820335
     65.00000000	      0.26000000	      0.98795759	      1.17402524	      1.10615439	      1.12962307	      0.95310180	      0.98571503	      1.01600348	      0.91598642	      1.01545508	      1.09174247	      1.12044858	      1.15644627	      1.05489403	      1.03465925	      0.89779075	      1.04665951	      0.73222878	      1.20948237	      1.18959645	      1.24924140	      0.90766622	      1.43737632	      0.82559601	      0.93574644	      1.16568926	      1.16778105	      1.00795537	      0.89371891	      1.21037696	      1.18240213	      1.42326871	      1.41917691	      0.64948611	      0.77128970	      1.03244898	      0.57684674	      0.61768756
     66.00000000	      0.26400000	      0.98615826	      1.16402161	      1.10273203	      1.10728949	      0.95208176	      0.98246116	      1.01435874	      0.92421048	      1.01442020	      1.07964180	      1.11700234	      1.15122606	      1.06853548	      1.05004255	      0.89451617	      1.04601494	      0.72852322	      1.21941837	      1.19944422	      1.24752395	      0.90988038	      1.42668011	      0.83023082	      0.93939316	      1.16183867	      1.16241218	      1.00800414	      0.87726190	      1.20493750	      1.17629247	      1.42494804	      1.41612838	      0.64654534	      0.76796529	      1.00799917	      0.57646601	      0.61717144
     67.00000000	      0.26800000	      0.98441757	      1.15425395	      1.09879962	      1.08531006	      0.95074596	      0.97861088	      1.01289597	      0.93217274	      1.01349338	      1.06804134	      1.11366595	      1.14607353	      1.08163087	      1.06472153	      0.89183568	      1.04545003	      0.72566013	      1.22867530	      1.20873496	      1.24577089	      0.91206330	      1.41615449	      0.83483523	      0.94259774	      1.15799660	      1.15708807	      1.00810150	      0.86163032	      1.19949557	      1.17024999	      1.42605484	      1.41282622	      0.64402321	      0.76498120	      0.98408838	      0.57646601	      0.61665908
     68.00000000	      0.27200000	      0.98273976	      1.14479796	      1.09432530	      1.06385685	      0.94910074	      0.97414689	      1.01164359	      0.93977947	      1.01269356	      1.05706037	      1.11048984	      1.14105520	      1.09403870	      1.07855349	      0.88972948	      1.04497683	      0.72356097	      1.23716023	      1.21735630	      1.24398749	      0.91420588	      1.40591369	      0.83936572	      0.94533318	      1.15420804	      1.15186557	      1.00826853	      0.84694529	      1.19409788	      1.16432750	      1.42657944	      1.40930210	      0.64190868	      0.76233239	      0.96089658	      0.57646601	      0.61615485
     69.00000000	      0.27600000	      0.98112697	      1.13572647	      1.08928170	      1.04309856	      0.94715609	      0.96906299	      1.01062929	      0.94694141	      1.01203946	      1.04681509	      1.10752410	      1.13623873	      1.10562513	      1.09140532	      0.88816914	      1.04460704	      0.72215132	      1.24478859	      1.22520303	      1.24217937	      0.91630011	      1.39607270	      0.84377854	      0.94757719	      1.15051887	      1.14680204	      1.00852746	      0.83331171	      1.18879199	      1.15857766	      1.42652055	      1.40559198	      0.64018055	      0.76000569	      0.93859507	      0.57646601	      0.61566333
     70.00000000	      0.28000000	      0.97957934	      1.12710818	      1.08364648	      1.02319945	      0.94492598	      0.96336386	      1.00987927	      0.95357517	      1.01154916	      1.03741609	      1.10481713	      1.13169119	      1.11626745	      1.10315599	      0.88712110	      1.04435207	      0.72136338	      1.25148488	      1.23217915	      1.24035244	      0.91833896	      1.38674486	      0.84803062	      0.94931239	      1.14697474	      1.14195412	      1.00890080	      0.82081644	      1.18362542	      1.15305210	      1.42588477	      1.40173520	      0.63880855	      0.75798067	      0.91734355	      0.57646601	      0.61518917
     71.00000000	      0.28400000	      0.97809523	      1.11900668	      1.07740286	      1.00431508	      0.94242734	      0.95706458	      1.00941855	      0.95960537	      1.01123955	      1.02896590	      1.10241430	      1.12747719	      1.12585541	      1.11369835	      0.88654691	      1.04422235	      0.72113680	      1.25718380	      1.23819920	      1.23851272	      0.92031633	      1.37803932	      0.85208045	      0.95052642	      1.14361997	      1.13737643	      1.00941045	      0.80952722	      1.17864474	      1.14780035	      1.42468593	      1.39777337	      0.63775486	      0.75623084	      0.89728754	      0.57646601	      0.61473699
     72.00000000	      0.28800000	      0.97667153	      1.11147947	      1.07054004	      0.98659031	      0.93967976	      0.95018986	      1.00926876	      0.96496603	      1.01112611	      1.02155662	      1.10035663	      1.12365698	      1.13429368	      1.12294045	      0.88640532	      1.04422705	      0.72141902	      1.26183068	      1.24318914	      1.23666629	      0.92222681	      1.37005864	      0.85588898	      0.95121189	      1.14049643	      1.13312030	      1.01007689	      0.79949237	      1.17389455	      1.14286892	      1.42294414	      1.39374921	      0.63697585	      0.75472493	      0.87855611	      0.57646601	      0.61431130
     73.00000000	      0.29200000	      0.97530400	      1.10457715	      1.06305360	      0.97015750	      0.93670516	      0.94277295	      1.00944908	      0.96960178	      1.01122196	      1.01526773	      1.09867967	      1.12028471	      1.14150316	      1.13080719	      0.88665376	      1.04437416	      0.72216498	      1.26538179	      1.24708747	      1.23481904	      0.92406555	      1.36289646	      0.85942033	      0.95136624	      1.13764252	      1.12923257	      1.01091824	      0.79074136	      1.16941662	      1.13830037	      1.42068467	      1.38970529	      0.63642405	      0.75342841	      0.86126029	      0.57646601	      0.61391636
     74.00000000	      0.29600000	      0.97398766	      1.09834283	      1.05494584	      0.95513303	      0.93352669	      0.93485455	      1.00997491	      0.97346869	      1.01153768	      1.01016419	      1.09741244	      1.11740679	      1.14742189	      1.13724025	      0.88724978	      1.04466996	      0.72333684	      1.26780496	      1.24984571	      1.23297660	      0.92582803	      1.35663542	      0.86264253	      0.95099164	      1.13509222	      1.12575456	      1.01194954	      0.78328613	      1.16524897	      1.13413251	      1.41793672	      1.38568287	      0.63605013	      0.75230508	      0.84549186	      0.57646601	      0.61355610
     75.00000000	      0.30000000	      0.97271720	      1.09281172	      1.04622607	      0.94161637	      0.93016847	      0.92648158	      1.01085752	      0.97653483	      1.01208095	      1.00629489	      1.09657666	      1.11506055	      1.15200557	      1.14219837	      0.88815222	      1.04511864	      0.72490377	      1.26907887	      1.25142877	      1.23114418	      0.92750987	      1.35134539	      0.86552802	      0.95009472	      1.13287427	      1.12272116	      1.01318204	      0.77712301	      1.16142517	      1.13039772	      1.41473223	      1.38172071	      0.63580496	      0.75131855	      0.83132296	      0.57646601	      0.61323408
     76.00000000	      0.30400000	      0.97148735	      1.08801085	      1.03691074	      0.92968828	      0.92665494	      0.91770614	      1.01210353	      0.97878056	      1.01285583	      1.00369155	      1.09618617	      1.11327312	      1.15522778	      1.14565862	      0.88932279	      1.04572252	      0.72684190	      1.26919350	      1.25181502	      1.22932637	      0.92910667	      1.34708210	      0.86805413	      0.94868641	      1.13101162	      1.12016015	      1.01462267	      0.77223505	      1.15797367	      1.12712238	      1.41110474	      1.37785417	      0.63564141	      0.75043379	      0.81880606	      0.57646601	      0.61295336
     77.00000000	      0.30800000	      0.97029329	      1.08395899	      1.02699722	      0.91941069	      0.92301074	      0.90858440	      1.01371435	      0.98019858	      1.01386272	      1.00236797	      1.09624661	      1.11206073	      1.15707986	      1.14761438	      0.89072625	      1.04648126	      0.72913420	      1.26814933	      1.25099638	      1.22752703	      0.93061386	      1.34388620	      0.87020334	      0.94678171	      1.12952094	      1.11809173	      1.01627367	      0.76859455	      1.15491737	      1.12432655	      1.40708837	      1.37411434	      0.63551602	      0.74961833	      0.80797457	      0.57646601	      0.61271655
     78.00000000	      0.31200000	      0.96913093	      1.08066675	      1.01647240	      0.91082483	      0.91925988	      0.89917580	      1.01568652	      0.98079354	      1.01509779	      1.00231981	      1.09675536	      1.11142836	      1.15757053	      1.14807652	      0.89233057	      1.04739210	      0.73177050	      1.26595771	      1.24897784	      1.22574918	      0.93202665	      1.34178257	      0.87196347	      0.94439947	      1.12841240	      1.11652827	      1.01813237	      0.76616557	      1.15227328	      1.12202366	      1.40271701	      1.37052751	      0.63539039	      0.74884340	      0.79884369	      0.57646601	      0.61252575
     79.00000000	      0.31600000	      0.96799720	      1.07813666	      1.00536137	      0.90395189	      0.91542580	      0.88954216	      1.01801076	      0.98058204	      1.01656423	      1.00352481	      1.09770174	      1.11136966	      1.15672533	      1.14707216	      0.89410829	      1.04844969	      0.73474775	      1.26264012	      1.24577748	      1.22399488	      0.93333997	      1.34078020	      0.87332774	      0.94156225	      1.12768963	      1.11547425	      1.02019122	      0.76490616	      1.15005232	      1.12022051	      1.39802369	      1.36711476	      0.63523222	      0.74808484	      0.79141152	      0.57646601	      0.61238259
     80.00000000	      0.32000000	      0.96689020	      1.07636345	      0.99369651	      0.89879295	      0.91153112	      0.87974697	      1.02067196	      0.97959162	      1.01827128	      1.00594346	      1.09906745	      1.11186738	      1.15458603	      1.14464433	      0.89603566	      1.04964621	      0.73806989	      1.25822788	      1.24142601	      1.22226510	      0.93454856	      1.34087223	      0.87429472	      0.93829611	      1.12734990	      1.11492644	      1.02243792	      0.76477025	      1.14825928	      1.11891726	      1.39304011	      1.36389176	      0.63501607	      0.74732363	      0.78566032	      0.57646601	      0.61228825
     81.00000000	      0.32400000	      0.96580936	      1.07533437	      0.98151708	      0.89532940	      0.90759751	      0.86985474	      1.02365029	      0.97786041	      1.02020930	      1.00952004	      1.10082724	      1.11289399	      1.15120974	      1.14085128	      0.89809220	      1.05097153	      0.74174726	      1.25276194	      1.23596575	      1.22055972	      0.93564704	      1.34203637	      0.87486821	      0.93463039	      1.12738434	      1.11487421	      1.02485579	      0.76570899	      1.14689291	      1.11810759	      1.38779641	      1.36086873	      0.63472384	      0.74654634	      0.78155773	      0.57646601	      0.61224352
     82.00000000	      0.32800000	      0.96475538	      1.07502953	      0.96886900	      0.89352374	      0.90364565	      0.85993034	      1.02692085	      0.97543632	      1.02236520	      1.01418407	      1.10294977	      1.11441272	      1.14666791	      1.13576572	      0.90026100	      1.05241312	      0.74579608	      1.24629182	      1.22945071	      1.21887746	      0.93663008	      1.34423569	      0.87505700	      0.93059757	      1.12777849	      1.11530004	      1.02742427	      0.76767169	      1.14594609	      1.11777899	      1.38232112	      1.35805070	      0.63434487	      0.74574517	      0.77905798	      0.57646601	      0.61224889
     83.00000000	      0.33200000	      0.96373026	      1.07542235	      0.95580439	      0.89332059	      0.89969522	      0.85003845	      1.03045436	      0.97237575	      1.02472276	      1.01985215	      1.10539864	      1.11637883	      1.14104514	      1.12947382	      0.90252710	      1.05395690	      0.75023650	      1.23887601	      1.22194543	      1.21721590	      0.93749264	      1.34741960	      0.87487457	      0.92623296	      1.12851281	      1.11618019	      1.03011954	      0.77060611	      1.14540623	      1.11791321	      1.37664125	      1.35543780	      0.63387568	      0.74491781	      0.77810304	      0.57646601	      0.61230460
     84.00000000	      0.33600000	      0.96273712	      1.07648002	      0.94238099	      0.89464810	      0.89576491	      0.84024296	      1.03421785	      0.96874270	      1.02726331	      1.02642997	      1.10813346	      1.11874111	      1.13443782	      1.12207412	      0.90487738	      1.05558716	      0.75509204	      1.23058095	      1.21352381	      1.21557156	      0.93823017	      1.35152522	      0.87433867	      0.92157446	      1.12956343	      1.11748545	      1.03291526	      0.77445841	      1.14525569	      1.11848670	      1.37078267	      1.35302589	      0.63331948	      0.74406698	      0.77862369	      0.57646601	      0.61241077
     85.00000000	      0.34000000	      0.96178004	      1.07816405	      0.92866145	      0.89741947	      0.89187253	      0.83060646	      1.03817532	      0.96460706	      1.02996559	      1.03381456	      1.11111103	      1.12144351	      1.12695443	      1.11367610	      0.90729971	      1.05728842	      0.76038629	      1.22147966	      1.20426820	      1.21393991	      0.93883891	      1.35647883	      0.87347095	      0.91666224	      1.13090283	      1.11918193	      1.03578332	      0.77917268	      1.14547235	      1.11947125	      1.36477060	      1.35080723	      0.63268536	      0.74319982	      0.78054053	      0.57646601	      0.61256751
     86.00000000	      0.34400000	      0.96086383	      1.08043083	      0.91471252	      0.90153479	      0.88803505	      0.82118959	      1.04228859	      0.96004378	      1.03280746	      1.04189666	      1.11428654	      1.12442689	      1.11875423	      1.10439858	      0.90978183	      1.05907233	      0.76614148	      1.21165225	      1.19426855	      1.21231557	      0.93931614	      1.36219758	      0.87229637	      0.91153831	      1.13250071	      1.12123202	      1.03869469	      0.78469024	      1.14603028	      1.12083468	      1.35863017	      1.34877131	      0.63198734	      0.74232711	      0.78376496	      0.57646601	      0.61277503
     87.00000000	      0.34800000	      0.95999380	      1.08323227	      0.90060402	      0.90688291	      0.88426865	      0.81205054	      1.04651821	      0.95513068	      1.03576542	      1.05056305	      1.11761465	      1.12763073	      1.10997900	      1.09438276	      0.91231016	      1.06093506	      0.77237535	      1.20118370	      1.18362032	      1.21069241	      0.93966039	      1.36859122	      0.87084273	      0.90624614	      1.13432471	      1.12359525	      1.04162016	      0.79094895	      1.14690040	      1.12254150	      1.35238703	      1.34690566	      0.63124324	      0.74146236	      0.78820011	      0.57646601	      0.61303373
     88.00000000	      0.35200000	      0.95917547	      1.08651649	      0.88640786	      0.91334360	      0.88058878	      0.80324432	      1.05082352	      0.94994722	      1.03881529	      1.05969885	      1.12105064	      1.13099474	      1.10075609	      1.08380114	      0.91487019	      1.06286087	      0.77909810	      1.19016379	      1.17242322	      1.20906373	      0.93987165	      1.37556388	      0.86914004	      0.90083012	      1.13634127	      1.12622919	      1.04453107	      0.79788249	      1.14805124	      1.12455370	      1.34606794	      1.34519676	      0.63047353	      0.74062093	      0.79374194	      0.57646601	      0.61334433
     89.00000000	      0.35600000	      0.95841434	      1.09022851	      0.87219692	      0.92078960	      0.87701015	      0.79482215	      1.05516490	      0.94457267	      1.04193338	      1.06918969	      1.12455128	      1.13446044	      1.09121292	      1.07279410	      0.91744535	      1.06483394	      0.78631089	      1.17868503	      1.16078005	      1.20742246	      0.93995154	      1.38301591	      0.86721999	      0.89533504	      1.13851628	      1.12909035	      1.04739998	      0.80541990	      1.14944965	      1.12683147	      1.33970129	      1.34363081	      0.62970018	      0.73981908	      0.80028029	      0.57646601	      0.61370792
     90.00000000	      0.36000000	      0.95771561	      1.09431105	      0.85804382	      0.92908912	      0.87354684	      0.78683079	      1.05950331	      0.93908415	      1.04509628	      1.07892374	      1.12807573	      1.13797250	      1.08147524	      1.06149999	      0.92001712	      1.06683818	      0.79400284	      1.16684209	      1.14879413	      1.20576134	      0.93990334	      1.39084565	      0.86511529	      0.88980553	      1.14081584	      1.13213499	      1.05020125	      0.81348539	      1.15106152	      1.12933396	      1.33331741	      1.34219450	      0.62894555	      0.73907311	      0.80770011	      0.57702403	      0.61412604
     91.00000000	      0.36400000	      0.95708402	      1.09870533	      0.84401981	      0.93810702	      0.87021185	      0.77931188	      1.06380074	      0.93355555	      1.04828170	      1.08879341	      1.13158614	      1.14147981	      1.07166456	      1.05005414	      0.92256419	      1.06885838	      0.80214984	      1.15473010	      1.13656832	      1.20407310	      0.93973201	      1.39895113	      0.86285914	      0.88428544	      1.14320678	      1.13531988	      1.05291147	      0.82199841	      1.15285248	      1.13201998	      1.32694880	      1.34087561	      0.62823137	      0.73839862	      0.81588282	      0.57772466	      0.61460075
     92.00000000	      0.36800000	      0.95652360	      1.10335189	      0.83019353	      0.94770834	      0.86701762	      0.77230128	      1.06802209	      0.92805579	      1.05146814	      1.09869687	      1.13504823	      1.14493642	      1.06189558	      1.03858730	      0.92506356	      1.07087973	      0.81071327	      1.14244313	      1.12420313	      1.20235070	      0.93944418	      1.40723168	      0.86048461	      0.87881725	      1.14565728	      1.13860297	      1.05550978	      0.83087414	      1.15478853	      1.13484865	      1.32063017	      1.33966352	      0.62757787	      0.73780981	      0.82470776	      0.57853411	      0.61513463
     93.00000000	      0.37200000	      0.95603760	      1.10819139	      0.81662995	      0.95775939	      0.86397557	      0.76582850	      1.07215244	      0.92264723	      1.05463593	      1.10853928	      1.13843160	      1.14830216	      1.05227465	      1.02722277	      0.92749064	      1.07288802	      0.81964023	      1.13007319	      1.11179473	      1.20058743	      0.93904798	      1.41558939	      0.85802413	      0.87344150	      1.14813719	      1.14194398	      1.05797815	      0.84002432	      1.15683659	      1.13778009	      1.31439825	      1.33854959	      0.62700311	      0.73731900	      0.83405369	      0.57945518	      0.61573082
     94.00000000	      0.37600000	      0.95562835	      1.11316543	      0.80338935	      0.96812985	      0.86109604	      0.75991625	      1.07624202	      0.91740901	      1.05776697	      1.11823368	      1.14170994	      1.15154299	      1.04289781	      1.01607443	      0.92981925	      1.07487047	      0.82886337	      1.11770855	      1.09943419	      1.19877711	      0.93855289	      1.42393043	      0.85550900	      0.86819624	      1.15061845	      1.14530489	      1.06030142	      0.84935830	      1.15896501	      1.14077588	      1.30829148	      1.33752733	      0.62652243	      0.73693624	      0.84380036	      0.58048850	      0.61639299
     95.00000000	      0.38000000	      0.95529725	      1.11821731	      0.79052643	      0.97869446	      0.85838822	      0.75457996	      1.08027350	      0.91242034	      1.06084468	      1.12770168	      1.14486107	      1.15463113	      1.03384959	      1.00524503	      0.93202272	      1.07681481	      0.83832846	      1.10543293	      1.08720543	      1.19691418	      0.93796953	      1.43216616	      0.85296894	      0.86311653	      1.15307529	      1.14865030	      1.06246739	      0.85878429	      1.16114400	      1.14379960	      1.30234953	      1.33659253	      0.62614812	      0.73666911	      0.85383010	      0.58163266	      0.61712536
     96.00000000	      0.38400000	      0.95504475	      1.12329271	      0.77808965	      0.98933466	      0.85586008	      0.74982756	      1.08422289	      0.90771971	      1.06385413	      1.13687380	      1.14786687	      1.15754497	      1.02520217	      0.99482534	      0.93405481	      1.07871024	      0.84804010	      1.09332390	      1.07518484	      1.19499382	      0.93730938	      1.44021408	      0.85043178	      0.85823406	      1.15548438	      1.15194775	      1.06446666	      0.86821082	      1.16334590	      1.14681718	      1.29661270	      1.33574316	      0.62588928	      0.73652262	      0.86402921	      0.58288449	      0.61793261
     97.00000000	      0.38800000	      0.95487037	      1.12834032	      0.76612064	      0.99993894	      0.85351789	      0.74565934	      1.08806789	      0.90333589	      1.06678195	      1.14568969	      1.15071309	      1.16026881	      1.01701444	      0.98489245	      0.93592648	      1.08054700	      0.85791497	      1.08145257	      1.06344032	      1.19301200	      0.93658457	      1.44799855	      0.84792312	      0.85357676	      1.15782495	      1.15516788	      1.06629259	      0.87754816	      1.16554547	      1.14979724	      1.29112125	      1.33497925	      0.62575175	      0.73649922	      0.87428935	      0.58423943	      0.61881990
     98.00000000	      0.39200000	      0.95477280	      1.13331236	      0.75465387	      1.01040517	      0.85136667	      0.74206805	      1.09178809	      0.89928890	      1.06961663	      1.15409803	      1.15338908	      1.16279238	      1.00933270	      0.97550994	      0.93759523	      1.08231625	      0.86785502	      1.06988365	      1.05203019	      1.19096552	      0.93580756	      1.45545146	      0.84546616	      0.84916861	      1.16007878	      1.15828455	      1.06794101	      0.88670979	      1.16772003	      1.15271132	      1.28591465	      1.33430261	      0.62573825	      0.73659896	      0.88450876	      0.58569192	      0.61979273
     99.00000000	      0.39600000	      0.95474996	      1.13816502	      0.74371657	      1.02064047	      0.84940971	      0.73903915	      1.09536582	      0.89558997	      1.07234750	      1.16205632	      1.15588747	      1.16511036	      1.00219062	      0.96672760	      0.93903853	      1.08401049	      0.87775785	      1.05866954	      1.04100389	      1.18885201	      0.93499090	      1.46251256	      0.84308152	      0.84502945	      1.16223013	      1.16127483	      1.06941009	      0.89561377	      1.16984952	      1.15553403	      1.28103077	      1.33371651	      0.62584862	      0.73681966	      0.89459320	      0.58723580	      0.62085691
    100.00000000	      0.40000000	      0.95479910	      1.14285882	      0.73332876	      1.03056189	      0.84764865	      0.73655126	      1.09878525	      0.89224289	      1.07496580	      1.16953055	      1.15820384	      1.16722170	      0.99560976	      0.95858250	      0.94023560	      1.08562293	      0.88752121	      1.04785946	      1.03040135	      1.18666990	      0.93414695	      1.46912973	      0.84078722	      0.84117494	      1.16426575	      1.16411904	      1.07070001	      0.90418398	      1.17191656	      1.15824311	      1.27650514	      1.33322526	      0.62608010	      0.73715719	      0.90445684	      0.58886467	      0.62201847
    101.00000000	      0.40400000	      0.95491693	      1.14735884	      0.72350359	      1.04009703	      0.84608350	      0.73457692	      1.10203131	      0.88924415	      1.07746329	      1.17649476	      1.16033626	      1.16912901	      0.98960099	      0.95109815	      0.94116872	      1.08714800	      0.89704526	      1.03749259	      1.02025445	      1.18441843	      0.93328768	      1.47525907	      0.83859860	      0.83761662	      1.16617467	      1.16680065	      1.07181277	      0.91235124	      1.17390636	      1.16081951	      1.27237011	      1.33283380	      0.62642778	      0.73760579	      0.91402288	      0.59057226	      0.62328356
    102.00000000	      0.40800000	      0.95509973	      1.15163494	      0.71424776	      1.04918322	      0.84471234	      0.73308346	      1.10509247	      0.88658469	      1.07983337	      1.18293051	      1.16228504	      1.17083782	      0.98416497	      0.94428658	      0.94182371	      1.08858091	      0.90623550	      1.02759936	      1.01058202	      1.18209753	      0.93242439	      1.48086488	      0.83652841	      0.83436201	      1.16794817	      1.16930613	      1.07275185	      0.92005421	      1.17580667	      1.16324731	      1.26865428	      1.33254732	      0.62688495	      0.73815844	      0.92322402	      0.59235265	      0.62465832
    103.00000000	      0.41200000	      0.95534351	      1.15566180	      0.70556201	      1.05776896	      0.84353193	      0.73203410	      1.10795853	      0.88425064	      1.08206986	      1.18882633	      1.16405228	      1.17235602	      0.97929422	      0.93814969	      0.94218923	      1.08991753	      0.91500524	      1.01820276	      1.00140073	      1.17970779	      0.93156759	      1.48591947	      0.83458682	      0.83141482	      1.16957957	      1.17162491	      1.07352205	      0.92724009	      1.17760767	      1.16551371	      1.26538192	      1.33237082	      0.62744361	      0.73880717	      0.93200273	      0.59420052	      0.62614881
    104.00000000	      0.41600000	      0.95564407	      1.15941897	      0.69744183	      1.06581281	      0.84253744	      0.73138913	      1.11062071	      0.88222414	      1.08416813	      1.19417719	      1.16564159	      1.17369316	      0.97497400	      0.93268040	      0.94225787	      1.09115484	      0.92327761	      1.00931764	      0.99271676	      1.17725036	      0.93072679	      1.49040294	      0.83278161	      0.82877519	      1.17106414	      1.17374916	      1.07412915	      0.93386511	      1.17930184	      1.16760887	      1.26257252	      1.33230885	      0.62809481	      0.73954342	      0.94031144	      0.59611129	      0.62776085
    105.00000000	      0.42000000	      0.95599718	      1.16289083	      0.68987804	      1.07328341	      0.84172267	      0.73110725	      1.11307440	      0.88048504	      1.08612399	      1.19898391	      1.16705779	      1.17486002	      0.97118390	      0.92786232	      0.94202531	      1.09229071	      0.93098724	      1.00095166	      0.98453029	      1.17472691	      0.92991040	      1.49430287	      0.83111819	      0.82643997	      1.17239894	      1.17567364	      1.07457977	      0.93989484	      1.18088379	      1.16952582	      1.26024049	      1.33236517	      0.62882911	      0.74035832	      0.94811245	      0.59808117	      0.62949994
    106.00000000	      0.42400000	      0.95639861	      1.16606644	      0.68285762	      1.08015906	      0.84108027	      0.73114676	      1.11531207	      0.87901079	      1.08793466	      1.20325261	      1.16830667	      1.17586805	      0.96789869	      0.92367397	      0.94149172	      1.09332335	      0.93808151	      0.99310592	      0.97683571	      1.17213949	      0.92912565	      1.49761394	      0.82959987	      0.82440305	      1.17358269	      1.17739555	      1.07488117	      0.94530423	      1.18235014	      1.17126030	      1.25839503	      1.33254252	      0.62963687	      0.74124301	      0.95537781	      0.60010726	      0.63137117
    107.00000000	      0.42800000	      0.95684427	      1.16893936	      0.67636434	      1.08642756	      0.84060196	      0.73146684	      1.11733350	      0.87777984	      1.08959827	      1.20699418	      1.16939475	      1.17672903	      0.96509018	      0.92008823	      0.94065920	      1.09425238	      0.94451998	      0.98577606	      0.96962239	      1.16949051	      0.92837854	      1.50033753	      0.82822793	      0.82265572	      1.17461565	      1.17891437	      1.07504103	      0.95007761	      1.18369936	      1.17281062	      1.25703995	      1.33284249	      0.63050856	      0.74218879	      0.96208896	      0.60218747	      0.63337902
    108.00000000	      0.43200000	      0.95733022	      1.17150747	      0.67037948	      1.09208466	      0.84027840	      0.73202852	      1.11913788	      0.87676890	      1.09111413	      1.21022378	      1.17032915	      1.17745472	      0.96272795	      0.91707393	      0.93953383	      1.09507745	      0.95027684	      0.97895163	      0.96287525	      1.16678265	      0.92767383	      1.50248123	      0.82700183	      0.82118695	      1.17549948	      1.18023169	      1.07506742	      0.95420836	      1.18493156	      1.17417742	      1.25617381	      1.33326534	      0.63143503	      0.74318740	      0.96823633	      0.60432050	      0.63552738
    109.00000000	      0.43600000	      0.95785273	      1.17377271	      0.66488249	      1.09713495	      0.84009987	      0.73279562	      1.12072633	      0.87595579	      1.09248265	      1.21296034	      1.17111744	      1.17805667	      0.96077992	      0.91459715	      0.93812476	      1.09580007	      0.95533868	      0.97261724	      0.95657584	      1.16401883	      0.92701501	      1.50405839	      0.82591935	      0.81998376	      1.17623716	      1.18135101	      1.07496857	      0.95769862	      1.18604838	      1.17536355	      1.25578994	      1.33380996	      0.63240768	      0.74423110	      0.97381885	      0.60650580	      0.63781934
    110.00000000	      0.44000000	      0.95840832	      1.17574074	      0.65985150	      1.10159031	      0.84005614	      0.73373533	      1.12210309	      0.87531931	      1.09370557	      1.21522618	      1.17176756	      1.17854600	      0.95921366	      0.91262183	      0.93644369	      1.09642175	      0.95970518	      0.96675294	      0.95070246	      1.16120216	      0.92640439	      1.50508762	      0.82497681	      0.81903151	      1.17683287	      1.18227768	      1.07475291	      0.96055877	      1.18705280	      1.17637383	      1.25587673	      1.33447387	      0.63341862	      0.74531280	      0.97884342	      0.60874342	      0.64025717
    111.00000000	      0.44400000	      0.95899376	      1.17742075	      0.65526384	      1.10546949	      0.84013665	      0.73481862	      1.12327356	      0.87483962	      1.09478591	      1.21704656	      1.17228775	      1.17893333	      0.95799648	      0.91111010	      0.93450434	      1.09694504	      0.96338721	      0.96133577	      0.94523103	      1.15833590	      0.92584312	      1.50559231	      0.82416911	      0.81831418	      1.17729192	      1.18301870	      1.07442890	      0.96280693	      1.18794904	      1.17721492	      1.25641784	      1.33525320	      0.63446077	      0.74642618	      0.98332426	      0.61103396	      0.64284219
    112.00000000	      0.44800000	      0.95960606	      1.17882508	      0.65109635	      1.10879754	      0.84033071	      0.73602044	      1.12424558	      0.87449810	      1.09572805	      1.21844938	      1.17268658	      1.17922872	      0.95709603	      0.91002386	      0.93232309	      1.09737348	      0.96640741	      0.95633885	      0.94013557	      1.15542344	      0.92533125	      1.50560015	      0.82348997	      0.81781464	      1.17762066	      1.18358260	      1.07400507	      0.96446829	      1.18874238	      1.17789508	      1.25739260	      1.33614282	      0.63552791	      0.74756563	      0.98728235	      0.61337847	      0.64557474
    113.00000000	      0.45200000	      0.96024250	      1.17996893	      0.64732569	      1.11160515	      0.84062754	      0.73731960	      1.12502906	      0.87427798	      1.09653770	      1.21946479	      1.17297286	      1.17944166	      0.95648040	      0.90932433	      0.92991791	      1.09771112	      0.96879810	      0.95173293	      0.93538789	      1.15246833	      0.92486784	      1.50514269	      0.82293201	      0.81751485	      1.17782644	      1.18397936	      1.07348996	      0.96557448	      1.18943905	      1.17842404	      1.25877636	      1.33713644	      0.63661469	      0.74872633	      0.99074477	      0.61577831	      0.64845408
    114.00000000	      0.45600000	      0.96090053	      1.18087007	      0.64392858	      1.11392802	      0.84101638	      0.73869854	      1.12563556	      0.87416372	      1.09722205	      1.22012496	      1.17315570	      1.17958116	      0.95611880	      0.90897267	      0.92730829	      1.09796366	      0.97060097	      0.94748600	      0.93095877	      1.14947420	      0.92445104	      1.50425490	      0.82248687	      0.81739609	      1.17791750	      1.18422025	      1.07289213	      0.96616288	      1.19004616	      1.17881285	      1.26054089	      1.33822670	      0.63771658	      0.74990415	      0.99374401	      0.61823513	      0.65147838
    115.00000000	      0.46000000	      0.96157782	      1.18154850	      0.64088188	      1.11580629	      0.84148654	      0.74014293	      1.12607879	      0.87414133	      1.09778955	      1.22046376	      1.17324454	      1.17965573	      0.95598063	      0.90893084	      0.92451497	      1.09813656	      0.97186468	      0.94356407	      0.92681756	      1.14644482	      0.92407823	      1.50297475	      0.82214535	      0.81743910	      1.17790294	      1.18431776	      1.07222015	      0.96627592	      1.19057152	      1.17907367	      1.26265483	      1.33940536	      0.63882981	      0.75109563	      0.99631735	      0.62075075	      0.65464472
    116.00000000	      0.46400000	      0.96227216	      1.18202616	      0.63816270	      1.11728388	      0.84202740	      0.74164110	      1.12637414	      0.87419802	      1.09824995	      1.22051658	      1.17324911	      1.17967353	      0.95603616	      0.90915985	      0.92155979	      1.09823568	      0.97264414	      0.93993146	      0.92293250	      1.14338406	      0.92374606	      1.50134286	      0.82189747	      0.81762423	      1.17779264	      1.18428544	      1.07148262	      0.96596035	      1.19102360	      1.17921965	      1.26508408	      1.34066344	      0.63995130	      0.75229789	      0.99850619	      0.62332712	      0.65794903
    117.00000000	      0.46800000	      0.96298145	      1.18232663	      0.63574840	      1.11840796	      0.84262843	      0.74318350	      1.12653882	      0.87432192	      1.09861426	      1.22032005	      1.17317951	      1.17964246	      0.95625646	      0.90962193	      0.91846412	      1.09826939	      0.97299996	      0.93655103	      0.91927081	      1.14029593	      0.92345063	      1.49940204	      0.82173262	      0.81793153	      1.17759722	      1.18413785	      1.07068821	      0.96526660	      1.19141141	      1.17926480	      1.26779227	      1.34199136	      0.64107856	      0.75350855	      1.00035541	      0.62596629	      0.66138617
    118.00000000	      0.47200000	      0.96370366	      1.18247483	      0.63361656	      1.11922838	      0.84327919	      0.74476206	      1.12659093	      0.87450226	      1.09889452	      1.21991187	      1.17304617	      1.17957022	      0.95661277	      0.91027914	      0.91525178	      1.09824509	      0.97299645	      0.93338427	      0.91579888	      1.13718454	      0.92318757	      1.49719702	      0.82163960	      0.81834086	      1.17732793	      1.18389041	      1.06984564	      0.96424806	      1.19174443	      1.17922382	      1.27074116	      1.34337915	      0.64220958	      0.75472562	      1.00191277	      0.62867041	      0.66494995
    119.00000000	      0.47600000	      0.96443679	      1.18249676	      0.63174491	      1.11979710	      0.84396927	      0.74636958	      1.12655056	      0.87472863	      1.09910395	      1.21933066	      1.17285992	      1.17946442	      0.95707683	      0.91109427	      0.91194540	      1.09817041	      0.97270099	      0.93039182	      0.91248216	      1.13405410	      0.92295213	      1.49477406	      0.82160675	      0.81883195	      1.17699663	      1.18355928	      1.06896374	      0.96296047	      1.19203248	      1.17911197	      1.27389100	      1.34481651	      0.64334275	      0.75594742	      1.00322831	      0.63144172	      0.66863324
    120.00000000	      0.48000000	      0.96517881	      1.18241923	      0.63011130	      1.12016770	      0.84468829	      0.74799917	      1.12643884	      0.87499111	      1.09925649	      1.21861569	      1.17263192	      1.17933269	      0.95762039	      0.91202985	      0.90856736	      1.09805525	      0.97218330	      0.92753342	      0.90928566	      1.13090893	      0.92273933	      1.49218065	      0.82162201	      0.81938443	      1.17661566	      1.18316126	      1.06805146	      0.96146131	      1.19228568	      1.17894497	      1.27720093	      1.34629300	      0.64447672	      0.75717249	      1.00435372	      0.63428259	      0.67242803
    121.00000000	      0.48400000	      0.96592763	      1.18226956	      0.62869366	      1.12039479	      0.84542586	      0.74964380	      1.12627798	      0.87528014	      1.09936741	      1.21780680	      1.17237367	      1.17918270	      0.95821574	      0.91304877	      0.90514066	      1.09790883	      0.97151431	      0.92476850	      0.90617388	      1.12775341	      0.92254401	      1.48946519	      0.82167306	      0.81997788	      1.17619779	      1.18271366	      1.06711789	      0.95980920	      1.19251433	      1.17873882	      1.28062923	      1.34779807	      0.64561034	      0.75839950	      1.00534181	      0.63719562	      0.67632562
    122.00000000	      0.48800000	      0.96668109	      1.18207537	      0.62746988	      1.12053356	      0.84617152	      0.75129583	      1.12609126	      0.87558622	      1.09945218	      1.21694413	      1.17209695	      1.17902223	      0.95883496	      0.91411431	      0.90168772	      1.09774003	      0.97076566	      0.92205598	      0.90311060	      1.12459201	      0.92236098	      1.48667665	      0.82174737	      0.82059187	      1.17575607	      1.18223413	      1.06617227	      0.95806338	      1.19272882	      1.17850967	      1.28413368	      1.34932120	      0.64674257	      0.75962715	      1.00624589	      0.64018364	      0.68031674
    123.00000000	      0.49200000	      0.96743692	      1.18186430	      0.62641794	      1.12063916	      0.84691474	      0.75294670	      1.12590223	      0.87590000	      1.09952713	      1.21606800	      1.17181380	      1.17885920	      0.95944987	      0.91518943	      0.89823061	      1.09755977	      0.97000958	      0.91935468	      0.90005970	      1.12142921	      0.92218505	      1.48386427	      0.82183233	      0.82120597	      1.17530376	      1.18174054	      1.06522398	      0.95628318	      1.19293950	      1.17827374	      1.28767174	      1.35085187	      0.64787241	      0.76085413	      1.00711926	      0.64324989	      0.68439176
