# Supplementary material for: Hindlimb kinematics, kinetics and muscle dynamics during sit-to-stand and sit-to-walk transitions in emus (Dromaius novaehollandiae)
Source: J Exp Biol. 2024 Dec 2;227(24):jeb247519. doi: 10.1242/jeb.247519 (PMC11708823; doi:10.1242/jeb.247519)
Supplement: Dataset 1. [file jexbio-227-247519-Dataset1.zip › Dataset1/DataS1/Static Simulation/stw_exemplar_trial_STO_plus5TSL/emu_osimm_tuneTSL_scaledR_STO_plus5TSL_stw_activation.sto]

Static Optimization
version=1
nRows=124
nColumns=56
inDegrees=no
This file contains static optimization results.

endheader
time	IC_r	ILPR_r	ILPOa_r	ILPOp_r	AMB_r	FMTL_r	FMTI_r	FMTM_r	ILFB_r	FCLP_r	FCLA_r	FCM_r	IFE_r	ITCr_r	ITM_r	ITCaa_r	ITCap_r	ISF_r	IFI_r	OMII_r	OMIP_r	CFP_r	PIFML_r	GL_r	GI_r	GM_r	FL_r	TCf_r	TCt_r	EDL_r	FDL_r	FHL_r	FP2_r	FPP2_r	FP3_r	FPP3_r	FP4_r	MY	MX	MZ	FY	FZ	FX	Hip_flexion_reserve	Hip_abduction_reserve	Hip_rotation_reserve	Knee_flexion_reserve	Knee_abduction_reserve	Knee_rotation_reserve	Ankle_flexion_reserve	Ankle_abduction_reserve	Ankle_rotation_reserve	MTP_flexion_reserve	MTP_abduction_reserve	MTP_rotation_reserve
      0.00000000	      0.29881256	      0.09482226	      0.02000354	      0.02000758	      0.25574908	      0.76387406	      0.99999615	      0.02001671	      0.02000028	      0.02000089	      0.02001797	      0.10224111	      0.02000485	      0.02000433	      0.02005869	      0.02000288	      0.02000264	      0.02021890	      0.02086113	      0.02047581	      0.99999488	      0.03338102	      0.30668541	      0.45197522	      0.02000332	      0.74734853	      0.99990429	      0.02047581	      0.02047581	      0.83436158	      0.02047581	      0.02057767	      0.02047581	      0.21742096	      0.02047581	      0.02047581	      0.02047581	     -0.00004818	      0.00910599	     -0.00697993	     -0.00448351	     -0.00102215	     -0.00096051	      0.01830093	      0.08979317	     -0.34900875	      0.80832335	      0.35138337	     -0.19023655	     -0.62364185	     -1.81104915	      0.63834348	     -0.40757087	      0.24346394	     -0.41681415
      0.00400000	      0.29976166	      0.09340242	      0.02000351	      0.02000751	      0.25655407	      0.76607313	      0.99999619	      0.02001690	      0.02000028	      0.02000089	      0.02001794	      0.09978182	      0.02000483	      0.02000428	      0.02005840	      0.02000286	      0.02000263	      0.02021313	      0.02082420	      0.02045434	      0.99999493	      0.03532706	      0.30655450	      0.45003883	      0.02000330	      0.74930341	      0.99990873	      0.02045434	      0.02045434	      0.83723412	      0.02045434	      0.02055096	      0.02045434	      0.21894153	      0.02045434	      0.02045434	      0.02045434	      0.00002677	      0.00909728	     -0.00715730	     -0.00505168	     -0.00131898	     -0.00144870	      0.01849707	      0.08980816	     -0.35113924	      0.81401527	      0.35350250	     -0.18983693	     -0.62698457	     -1.82257314	      0.63623347	     -0.40784710	      0.25088649	     -0.41694617
      0.00800000	      0.30126670	      0.09238479	      0.02000348	      0.02000744	      0.25737295	      0.76826944	      0.99999623	      0.02001714	      0.02000028	      0.02000088	      0.02001787	      0.09688590	      0.02000482	      0.02000424	      0.02005810	      0.02000285	      0.02000262	      0.02020531	      0.02077064	      0.02042431	      0.99999499	      0.03737243	      0.30610929	      0.44824150	      0.02000327	      0.75149230	      0.99991351	      0.02042431	      0.02042431	      0.84117099	      0.02042431	      0.02051336	      0.02042431	      0.22065256	      0.02042431	      0.02042431	      0.02042431	      0.00010280	      0.00908720	     -0.00733426	     -0.00566593	     -0.00157540	     -0.00190147	      0.01877709	      0.08978705	     -0.35344773	      0.82026910	      0.35600441	     -0.18931001	     -0.63084884	     -1.83560404	      0.63405716	     -0.40772423	      0.25949845	     -0.41702309
      0.01200000	      0.30331981	      0.09190029	      0.02000344	      0.02000735	      0.25822323	      0.77059185	      0.99999628	      0.02001742	      0.02000027	      0.02000088	      0.02001777	      0.09360458	      0.02000481	      0.02000419	      0.02005780	      0.02000283	      0.02000260	      0.02019978	      0.02072942	      0.02040150	      0.99999506	      0.03942852	      0.30537739	      0.44664767	      0.02000324	      0.75390304	      0.99991834	      0.02040150	      0.02040150	      0.84623935	      0.02040150	      0.02048442	      0.02040150	      0.22273506	      0.02040150	      0.02040150	      0.02040150	      0.00017899	      0.00907467	     -0.00750845	     -0.00630594	     -0.00178753	     -0.00231698	      0.01913968	      0.08974195	     -0.35593451	      0.82704812	      0.35892267	     -0.18872886	     -0.63535176	     -1.85021581	      0.63271621	     -0.40787415	      0.26926457	     -0.41636529
      0.01600000	      0.30601153	      0.09179694	      0.02000341	      0.02000726	      0.25902991	      0.77278182	      0.99999633	      0.02001790	      0.02000027	      0.02000087	      0.02001763	      0.08996694	      0.02000480	      0.02000415	      0.02005873	      0.02000281	      0.02000258	      0.02067683	      0.02210818	      0.02133165	      0.99999515	      0.04172417	      0.30412803	      0.44517473	      0.02000321	      0.75655990	      0.99989103	      0.02133165	      0.02133165	      0.85287826	      0.02133165	      0.02155545	      0.02133165	      0.22475069	      0.02133165	      0.02133165	      0.02133165	      0.00025454	      0.00906336	     -0.00767617	     -0.00695235	     -0.00195209	     -0.00269350	      0.01960789	      0.08963380	     -0.35858845	      0.83438182	      0.36228165	     -0.18795469	     -0.64033217	     -1.86635889	      0.63014702	     -0.40652998	      0.28011160	     -0.41651349
      0.02000000	      0.30824914	      0.09470313	      0.02000340	      0.02000724	      0.26030268	      0.77712758	      0.99999636	      0.02001774	      0.02000027	      0.02000086	      0.02001750	      0.08553570	      0.02000480	      0.02000415	      0.02005747	      0.02000280	      0.02000258	      0.02021593	      0.02081684	      0.02044729	      0.99999523	      0.04125180	      0.30479359	      0.44405261	      0.02000319	      0.75859934	      0.99992920	      0.02044729	      0.02044729	      0.86888842	      0.02044729	      0.02053979	      0.02044729	      0.22851010	      0.02044729	      0.02044729	      0.02044729	      0.00032880	      0.00900968	     -0.00783412	     -0.00758701	     -0.00206663	     -0.00302933	      0.01972858	      0.08997291	     -0.36024564	      0.83836311	      0.36470870	     -0.18911131	     -0.64518087	     -1.87767964	      0.64170431	     -0.40811768	      0.29282016	     -0.40022886
      0.02400000	      0.31248819	      0.09471094	      0.02000335	      0.02000711	      0.26077834	      0.77824469	      0.99999643	      0.02001859	      0.02000027	      0.02000085	      0.02001726	      0.08165039	      0.02000479	      0.02000409	      0.02005861	      0.02000277	      0.02000255	      0.02076884	      0.02224571	      0.02143507	      0.99999536	      0.04474389	      0.30170736	      0.44286213	      0.02000316	      0.76211006	      0.99991460	      0.02143507	      0.02143507	      0.87578717	      0.02143507	      0.02166446	      0.02143507	      0.22996799	      0.02143507	      0.02143507	      0.02143507	      0.00040122	      0.00901688	     -0.00798374	     -0.00819324	     -0.00212972	     -0.00332238	      0.02059543	      0.08950005	     -0.36371432	      0.84845425	      0.36959372	     -0.18713823	     -0.65170551	     -1.89981815	      0.63256891	     -0.40339331	      0.30525905	     -0.40846190
      0.02800000	      0.31692704	      0.09625785	      0.02000330	      0.02000699	      0.26138642	      0.78015986	      0.99999650	      0.02001908	      0.02000026	      0.02000084	      0.02001700	      0.07737664	      0.02000478	      0.02000404	      0.02005663	      0.02000274	      0.02000253	      0.02025859	      0.02094108	      0.02051938	      0.99999550	      0.04734022	      0.29902269	      0.44190080	      0.02000312	      0.76570285	      0.99993849	      0.02051938	      0.02051938	      0.88592005	      0.02051938	      0.02062350	      0.02051938	      0.23275291	      0.02051938	      0.02051938	      0.02051938	      0.00047156	      0.00900952	     -0.00811930	     -0.00875587	     -0.00214121	     -0.00356974	      0.02142598	      0.08912093	     -0.36703336	      0.85801615	      0.37456763	     -0.18571619	     -0.65895089	     -1.92196962	      0.62995750	     -0.40168637	      0.31863963	     -0.40897259
      0.03200000	      0.32203451	      0.09839361	      0.02000325	      0.02000686	      0.26196456	      0.78212941	      0.99999657	      0.02001984	      0.02000026	      0.02000083	      0.02001671	      0.07297326	      0.02000476	      0.02000399	      0.02005624	      0.02000271	      0.02000250	      0.02016859	      0.02030357	      0.02022506	      0.99999565	      0.05018912	      0.29587644	      0.44112853	      0.02000309	      0.76969554	      0.99994382	      0.02022506	      0.02022506	      0.89743444	      0.02022506	      0.02024476	      0.02022506	      0.23554298	      0.02022506	      0.02022506	      0.02022506	      0.00053970	      0.00900437	     -0.00824075	     -0.00926135	     -0.00210215	     -0.00376753	      0.02237211	      0.08868103	     -0.37057088	      0.86825648	      0.38010105	     -0.18417469	     -0.66651665	     -1.94452987	      0.62730091	     -0.39921819	      0.33263720	     -0.40956862
      0.03600000	      0.32781718	      0.10106053	      0.02000321	      0.02000675	      0.26248882	      0.78400862	      0.99999663	      0.02002083	      0.02000026	      0.02000082	      0.02001644	      0.06847116	      0.02000476	      0.02000395	      0.02005598	      0.02000268	      0.02000248	      0.02017235	      0.02030100	      0.02022534	      0.99999579	      0.05340371	      0.29225106	      0.44047672	      0.02000306	      0.77396247	      0.99994913	      0.02022534	      0.02022534	      0.91096066	      0.02022534	      0.02024432	      0.02022534	      0.23863266	      0.02022534	      0.02022534	      0.02022534	      0.00060573	      0.00900371	     -0.00834562	     -0.00969806	     -0.00201482	     -0.00391121	      0.02341716	      0.08814452	     -0.37436376	      0.87945136	      0.38621195	     -0.18236385	     -0.67540367	     -1.97102902	      0.62393129	     -0.39625560	      0.34727052	     -0.41105271
      0.04000000	      0.33428373	      0.10432035	      0.02000315	      0.02000659	      0.26298871	      0.78594091	      0.99999672	      0.02002190	      0.02000025	      0.02000081	      0.02001606	      0.06389741	      0.02000472	      0.02000389	      0.02005539	      0.02000264	      0.02000245	      0.02017585	      0.02029954	      0.02022466	      0.99999598	      0.05701079	      0.28830710	      0.43996867	      0.02000302	      0.77856448	      0.99995500	      0.02022466	      0.02022466	      0.92619838	      0.02022466	      0.02024313	      0.02022466	      0.24222133	      0.02022466	      0.02022466	      0.02022466	      0.00066998	      0.00900715	     -0.00843354	     -0.01005666	     -0.00188271	     -0.00399609	      0.02458259	      0.08753062	     -0.37845329	      0.89161035	      0.39293683	     -0.18037652	     -0.68567922	     -2.00148270	      0.62073823	     -0.39373398	      0.36239806	     -0.41282666
      0.04400000	      0.34104362	      0.10894834	      0.02000310	      0.02000647	      0.26359243	      0.78848325	      0.99999680	      0.02002299	      0.02000025	      0.02000079	      0.02001573	      0.05928422	      0.02000470	      0.02000386	      0.02005506	      0.02000261	      0.02000242	      0.02017941	      0.02029974	      0.02022468	      0.99999614	      0.05996472	      0.28492638	      0.43966303	      0.02000299	      0.78304068	      0.99995826	      0.02022468	      0.02022468	      0.94957619	      0.02022468	      0.02024243	      0.02022468	      0.24543145	      0.02022468	      0.02022468	      0.02022468	      0.00073258	      0.00900281	     -0.00850702	     -0.01033027	     -0.00171059	     -0.00401762	      0.02565410	      0.08702419	     -0.38221366	      0.90284101	      0.39956466	     -0.17895981	     -0.69548533	     -2.02947446	      0.61799069	     -0.38612867	      0.37827681	     -0.40849792
      0.04800000	      0.34939021	      0.11209233	      0.02000304	      0.02000629	      0.26382561	      0.78917985	      0.99999689	      0.02002507	      0.02000024	      0.02000078	      0.02001536	      0.05469409	      0.02000467	      0.02000380	      0.02005447	      0.02000257	      0.02000239	      0.02043021	      0.02114205	      0.02064426	      0.99999632	      0.06581953	      0.27974600	      0.43911856	      0.02000295	      0.78889045	      0.99996136	      0.02064426	      0.02064426	      0.96671255	      0.02064426	      0.02075534	      0.02064426	      0.24748263	      0.02064426	      0.02064426	      0.02064426	      0.00079611	      0.00903822	     -0.00856011	     -0.01051428	     -0.00150442	     -0.00397113	      0.02712873	      0.08601096	     -0.38726110	      0.91854457	      0.40789215	     -0.17553326	     -0.70671381	     -2.06404143	      0.60518850	     -0.37653630	      0.39429455	     -0.42059215
      0.05200000	      0.35797470	      0.11700607	      0.02000297	      0.02000613	      0.26442651	      0.79156129	      0.99999698	      0.02002719	      0.02000024	      0.02000076	      0.02001501	      0.04994928	      0.02000464	      0.02000375	      0.02005398	      0.02000253	      0.02000235	      0.02025463	      0.02061215	      0.02034260	      0.99999650	      0.07109057	      0.27571395	      0.43888075	      0.02000291	      0.79505398	      0.99996637	      0.02034260	      0.02034260	      0.98599656	      0.02034260	      0.02039685	      0.02034260	      0.25199959	      0.02034260	      0.02034260	      0.02034260	      0.00085946	      0.00905863	     -0.00859904	     -0.01060600	     -0.00127126	     -0.00385157	      0.02855434	      0.08523564	     -0.39229761	      0.93404848	      0.41634940	     -0.17307993	     -0.71978098	     -2.10114410	      0.60304395	     -0.37453092	      0.41020571	     -0.42270412
      0.05600000	      0.36748080	      0.12219744	      0.02000290	      0.02000596	      0.26524510	      0.79446813	      0.99999708	      0.02003007	      0.02000023	      0.02000074	      0.02001466	      0.04501404	      0.02000459	      0.02000370	      0.02005343	      0.02000248	      0.02000231	      0.02060181	      0.02130129	      0.02075194	      0.99999669	      0.07764228	      0.27166960	      0.43869496	      0.02000286	      0.80243069	      0.99996887	      0.02075194	      0.02075194	      0.99949368	      0.02075194	      0.02086541	      0.02075194	      0.25504797	      0.02075194	      0.02075194	      0.02075194	      0.00092455	      0.00908847	     -0.00862125	     -0.01060460	     -0.00101909	     -0.00365354	      0.03010973	      0.08438123	     -0.39822476	      0.95223919	      0.42596652	     -0.17027454	     -0.73540445	     -2.14419829	      0.60657427	     -0.35957159	      0.42439447	     -0.42368067
      0.06000000	      0.37801594	      0.12760722	      0.02000283	      0.02000576	      0.26645721	      0.79860495	      0.99999719	      0.02003426	      0.02000023	      0.02000072	      0.02001429	      0.04018961	      0.02000453	      0.02000363	      0.02005292	      0.02000243	      0.02000227	      0.02110721	      0.02188237	      0.02116927	      0.99999688	      0.08559094	      0.26772479	      0.43899113	      0.02000281	      0.81169185	      0.99996894	      0.02116927	      0.02116927	      0.99996395	      0.02116927	      0.02129611	      0.02116927	      0.25565719	      0.02116927	      0.02116927	      0.02116927	      0.00099240	      0.00912810	     -0.00863640	     -0.01051137	     -0.00075673	     -0.00337204	      0.03186754	      0.08351104	     -0.40540272	      0.97393982	      0.43718650	     -0.16728507	     -0.75475593	     -2.19533533	      0.62180265	     -0.32362016	      0.43511868	     -0.42074334
      0.06400000	      0.38924891	      0.13326518	      0.02000274	      0.02000556	      0.26771260	      0.80279566	      0.99999730	      0.02003992	      0.02000022	      0.02000070	      0.02001394	      0.03491149	      0.02000447	      0.02000356	      0.02005185	      0.02000238	      0.02000222	      0.02040189	      0.02066786	      0.02037097	      0.99999707	      0.09477214	      0.26398323	      0.43891887	      0.02000275	      0.82177664	      0.99996893	      0.02037097	      0.02037097	      0.99998044	      0.02037097	      0.02040680	      0.02037097	      0.25603723	      0.02037097	      0.02037097	      0.02037097	      0.00106394	      0.00917801	     -0.00863444	     -0.01032985	     -0.00049359	     -0.00300293	      0.03373968	      0.08253314	     -0.41316744	      0.99763971	      0.44919063	     -0.16389943	     -0.77581868	     -2.25075282	      0.63867375	     -0.28404790	      0.44553203	     -0.41864704
      0.06800000	      0.40109384	      0.13932969	      0.02000266	      0.02000536	      0.26918011	      0.80770294	      0.99999740	      0.02005187	      0.02000021	      0.02000068	      0.02001362	      0.02971630	      0.02000440	      0.02000349	      0.02005121	      0.02000232	      0.02000217	      0.02149626	      0.02190605	      0.02117988	      0.99999725	      0.10430402	      0.26088783	      0.43904322	      0.02000269	      0.83273731	      0.99996756	      0.02117988	      0.02117988	      0.99998710	      0.02117988	      0.02125143	      0.02117988	      0.25500563	      0.02117988	      0.02117988	      0.02117988	      0.00113953	      0.00923557	     -0.00863273	     -0.01006590	     -0.00023952	     -0.00254321	      0.03562727	      0.08160588	     -0.42128544	      1.02237180	      0.46181931	     -0.16068497	     -0.79770223	     -2.30728912	      0.65771461	     -0.23467553	      0.45535904	     -0.41580655
      0.07200000	      0.41324993	      0.14592399	      0.02000259	      0.02000521	      0.27088302	      0.81297659	      0.99999751	      0.02013614	      0.02000021	      0.02000066	      0.02001334	      0.02427316	      0.02000432	      0.02000343	      0.02005154	      0.02000227	      0.02000212	      0.02261008	      0.02278126	      0.02186076	      0.99999741	      0.11429510	      0.25834076	      0.43882477	      0.02000263	      0.84446762	      0.99996715	      0.02186076	      0.02186076	      0.99999046	      0.02186076	      0.02191726	      0.02186076	      0.25501602	      0.02186076	      0.02186076	      0.02186076	      0.00121925	      0.00929983	     -0.00862295	     -0.00972775	     -0.00000466	     -0.00199154	      0.03756932	      0.08071971	     -0.42992841	      1.04882752	      0.47441204	     -0.15735403	     -0.82168631	     -2.36876677	      0.68077516	     -0.18719582	      0.46460800	     -0.41017947
      0.07600000	      0.42487204	      0.15225225	      0.02000247	      0.02000486	      0.27366801	      0.81570360	      0.99999762	      0.02020061	      0.02000020	      0.02000063	      0.02001300	      0.02050936	      0.02000423	      0.02000335	      0.02004934	      0.02000221	      0.02000207	      0.02186198	      0.02177797	      0.02108123	      0.99999758	      0.12348101	      0.25518570	      0.43799616	      0.02000255	      0.85716607	      0.99997067	      0.02108123	      0.02108123	      0.99999194	      0.02108123	      0.02110038	      0.02108123	      0.25785497	      0.02108123	      0.02108123	      0.02108123	      0.00130514	      0.00939555	     -0.00861049	     -0.00932605	      0.00020066	     -0.00134885	      0.03972079	      0.08024663	     -0.44027752	      1.08179984	      0.48034600	     -0.15177542	     -0.84644956	     -2.43417513	      0.69562336	     -0.15940415	      0.47542499	     -0.41439904
      0.08000000	      0.43390079	      0.16109639	      0.02000232	      0.02000441	      0.27929828	      0.81801760	      0.99999774	      0.02015813	      0.02000019	      0.02000059	      0.02001261	      0.02002377	      0.02000411	      0.02000328	      0.02004828	      0.02000214	      0.02000200	      0.02031961	      0.02030307	      0.02022469	      0.99999776	      0.12778651	      0.25276694	      0.43702907	      0.02000243	      0.87066245	      0.99997129	      0.02022469	      0.02022469	      0.99999342	      0.02022469	      0.02022176	      0.02022469	      0.25845653	      0.02022469	      0.02022469	      0.02022469	      0.00139312	      0.00948688	     -0.00860288	     -0.00887315	      0.00036617	     -0.00061808	      0.04184468	      0.08119238	     -0.45295601	      1.12290971	      0.47342976	     -0.14506751	     -0.87292052	     -2.50156957	      0.72044791	     -0.11228565	      0.48377298	     -0.40926908
      0.08400000	      0.44249970	      0.17032633	      0.02000217	      0.02000402	      0.28558249	      0.82032837	      0.99999786	      0.02065055	      0.02000018	      0.02000055	      0.02001223	      0.02001304	      0.02000399	      0.02000322	      0.02004724	      0.02000207	      0.02000194	      0.02033478	      0.02030710	      0.02022472	      0.99999792	      0.13148496	      0.25084521	      0.43567337	      0.02000232	      0.88507975	      0.99997164	      0.02022472	      0.02022472	      0.99999448	      0.02022472	      0.02021733	      0.02022472	      0.25858438	      0.02022472	      0.02022472	      0.02022472	      0.00148331	      0.00959229	     -0.00860415	     -0.00838204	      0.00048194	      0.00019663	      0.04404953	      0.08240450	     -0.46657004	      1.16694092	      0.46393937	     -0.13793776	     -0.89994830	     -2.56967555	      0.74627446	     -0.06194386	      0.49117800	     -0.40381795
      0.08800000	      0.44881705	      0.18090755	      0.02000205	      0.02000369	      0.29388124	      0.82862794	      0.99999796	      0.03113317	      0.02000017	      0.02000052	      0.02001186	      0.02000871	      0.02000386	      0.02000316	      0.02004638	      0.02000201	      0.02000187	      0.02305511	      0.02267533	      0.02166299	      0.99999807	      0.13073094	      0.25096932	      0.43392646	      0.02000221	      0.90018437	      0.99997405	      0.02166299	      0.02166299	      0.99999515	      0.02166299	      0.02151957	      0.02166299	      0.26088247	      0.02166299	      0.02166299	      0.02166299	      0.00157409	      0.00971817	     -0.00861633	     -0.00786592	      0.00053858	      0.00109014	      0.04600339	      0.08473622	     -0.48108020	      1.21121808	      0.45275456	     -0.13396250	     -0.92779712	     -2.64011475	      0.77093007	     -0.02496213	      0.49840355	     -0.40119549
      0.09200000	      0.45461348	      0.19101402	      0.02000193	      0.02000339	      0.30231592	      0.83612301	      0.99999806	      0.04301720	      0.02000016	      0.02000048	      0.02001151	      0.02000637	      0.02000373	      0.02000310	      0.02004522	      0.02000194	      0.02000181	      0.02199253	      0.02183224	      0.02100417	      0.99999820	      0.13039138	      0.25128576	      0.43130159	      0.02000210	      0.91622174	      0.99997629	      0.02100417	      0.02100417	      0.99999565	      0.02100417	      0.02086998	      0.02100417	      0.26328370	      0.02100417	      0.02100417	      0.02100417	      0.00166328	      0.00987223	     -0.00864060	     -0.00733846	      0.00052720	      0.00205569	      0.04807751	      0.08704513	     -0.49628544	      1.25784933	      0.44001438	     -0.12917915	     -0.95610986	     -2.71270472	      0.79086209	      0.01109497	      0.50450713	     -0.40035895
      0.09600000	      0.45925134	      0.20194185	      0.02000182	      0.02000313	      0.31141260	      0.84509291	      0.99999815	      0.05667106	      0.02000015	      0.02000045	      0.02001118	      0.02000493	      0.02000360	      0.02000303	      0.02004422	      0.02000188	      0.02000175	      0.02249901	      0.02241207	      0.02136634	      0.99999833	      0.12885687	      0.25282459	      0.42797486	      0.02000200	      0.93301207	      0.99997803	      0.02136634	      0.02136634	      0.99999610	      0.02136634	      0.02115547	      0.02136634	      0.26519892	      0.02136634	      0.02136634	      0.02136634	      0.00174437	      0.01003220	     -0.00868044	     -0.00681389	      0.00043929	      0.00308418	      0.05009120	      0.08969034	     -0.51201326	      1.30553872	      0.42543531	     -0.12502587	     -0.98545171	     -2.78617627	      0.81764629	      0.05086346	      0.50837819	     -0.39747357
      0.10000000	      0.46307319	      0.21283065	      0.02000172	      0.02000290	      0.32059178	      0.85406600	      0.99999823	      0.07095038	      0.02000014	      0.02000043	      0.02001088	      0.02000398	      0.02000348	      0.02000296	      0.02004312	      0.02000182	      0.02000170	      0.02173218	      0.02171183	      0.02085492	      0.99999844	      0.12729759	      0.25515102	      0.42382840	      0.02000191	      0.95059005	      0.99998137	      0.02085492	      0.02085492	      0.99999638	      0.02085492	      0.02068214	      0.02085492	      0.27122684	      0.02085492	      0.02085492	      0.02085492	      0.00181392	      0.01020708	     -0.00874255	     -0.00630694	      0.00026665	      0.00416383	      0.05210217	      0.09236247	     -0.52800312	      1.35395256	      0.40965344	     -0.12074574	     -1.01533666	     -2.86018204	      0.84703104	      0.06620438	      0.51078875	     -0.39372354
      0.10400000	      0.46592974	      0.22261520	      0.02000162	      0.02000269	      0.33002161	      0.86233748	      0.99999830	      0.08737050	      0.02000013	      0.02000040	      0.02001061	      0.02000328	      0.02000336	      0.02000289	      0.02004201	      0.02000177	      0.02000164	      0.02101043	      0.02112232	      0.02049015	      0.99999854	      0.12573517	      0.25763884	      0.41832638	      0.02000181	      0.96903970	      0.99998275	      0.02049015	      0.02049015	      0.99999668	      0.02049015	      0.02037660	      0.02049015	      0.27314710	      0.02049015	      0.02049015	      0.02049015	      0.00186941	      0.01041645	     -0.00882266	     -0.00583303	      0.00000165	      0.00527955	      0.05420936	      0.09510264	     -0.54475138	      1.40464666	      0.39162136	     -0.11565743	     -1.04526791	     -2.93568894	      0.86991250	      0.10265331	      0.51023319	     -0.39475630
      0.10800000	      0.46844581	      0.23095807	      0.02000154	      0.02000252	      0.33900458	      0.87063107	      0.99999837	      0.10476070	      0.02000013	      0.02000038	      0.02001037	      0.02000280	      0.02000325	      0.02000281	      0.02004099	      0.02000171	      0.02000159	      0.02291810	      0.02289307	      0.02158933	      0.99999863	      0.12466948	      0.26079816	      0.41221037	      0.02000173	      0.98833479	      0.99998583	      0.02158933	      0.02158933	      0.99999679	      0.02158933	      0.02125467	      0.02158933	      0.28139009	      0.02158933	      0.02158933	      0.02158933	      0.00190470	      0.01065483	     -0.00894582	     -0.00540843	     -0.00036246	      0.00641253	      0.05626694	      0.09766170	     -0.56117387	      1.45392278	      0.37468963	     -0.11067861	     -1.07426938	     -3.00906188	      0.88807278	      0.09602056	      0.50916406	     -0.40240518
      0.11200000	      0.47250013	      0.23937129	      0.02000143	      0.02000232	      0.35460686	      0.90254446	      0.99999848	      0.13141164	      0.02000012	      0.02000035	      0.02000987	      0.02000240	      0.02000306	      0.02000262	      0.02003873	      0.02000162	      0.02000150	      0.02106282	      0.02105880	      0.02041573	      0.99999876	      0.13196283	      0.26188898	      0.40994888	      0.02000164	      0.99999539	      0.99998831	      0.02041573	      0.02041573	      0.99999716	      0.02041573	      0.02031434	      0.02041573	      0.29154189	      0.02041573	      0.02041573	      0.02041573	      0.00191014	      0.01089329	     -0.00908203	     -0.00504920	     -0.00083115	      0.00754092	      0.06097263	      0.10132258	     -0.59422831	      1.54314547	      0.37477096	     -0.10800793	     -1.15660871	     -3.03737521	      0.91456582	      0.11770340	      0.50034868	     -0.39763920
      0.11600000	      0.48068282	      0.24477886	      0.02000129	      0.02000211	      0.37923841	      0.96931329	      0.99999864	      0.17489845	      0.02000010	      0.02000031	      0.02000909	      0.02000208	      0.02000279	      0.02000232	      0.02003533	      0.02000147	      0.02000137	      0.02110217	      0.02078352	      0.02029311	      0.99999892	      0.15275484	      0.25844527	      0.41438898	      0.02000155	      0.99999870	      0.99999142	      0.02029311	      0.02029311	      0.99999756	      0.02029311	      0.02024369	      0.02029311	      0.31331508	      0.02029311	      0.02029311	      0.02029311	      0.00188473	      0.01117694	     -0.00924921	     -0.00476941	     -0.00140851	      0.00864137	      0.06982234	      0.10618782	     -0.65186472	      1.69065815	      0.40557794	     -0.10865394	     -1.31710710	     -2.99346973	      0.92394787	      0.11726819	      0.48825437	     -0.40141579
      0.12000000	      0.48454455	      0.25201167	      0.02000119	      0.02000195	      0.40882492	      0.99990914	      0.99999877	      0.20147510	      0.02000009	      0.02000028	      0.02000837	      0.02000184	      0.02000254	      0.02000206	      0.02003223	      0.02000133	      0.02000124	      0.02326674	      0.02253651	      0.02100378	      0.99999905	      0.16821691	      0.25788384	      0.41621123	      0.02000147	      0.99999928	      0.99999333	      0.02100378	      0.02100378	      0.99999790	      0.02100378	      0.02085253	      0.02100378	      0.33646745	      0.02100378	      0.02100378	      0.02100378	      0.00181722	      0.01147100	     -0.00944271	     -0.00457989	     -0.00209713	      0.00969016	      0.07898115	      0.11316592	     -0.71553992	      1.84509753	      0.44854713	     -0.11946285	     -1.49527796	     -2.95025195	      0.93773238	      0.12408905	      0.46965554	     -0.40273393
      0.12400000	      0.48458832	      0.25905836	      0.02000110	      0.02000182	      0.44220261	      0.99997388	      0.99999888	      0.21610248	      0.02000008	      0.02000026	      0.02000771	      0.02000164	      0.02000231	      0.02000184	      0.02002944	      0.02000121	      0.02000113	      0.02194970	      0.02128707	      0.02035235	      0.99999916	      0.17983100	      0.25939873	      0.41547527	      0.02000140	      0.99999951	      0.99999480	      0.02035235	      0.02035235	      0.99999814	      0.02035235	      0.02032474	      0.02035235	      0.36610100	      0.02035235	      0.02035235	      0.02035235	      0.00170346	      0.01180140	     -0.00966979	     -0.00448802	     -0.00289815	      0.01066298	      0.08845961	      0.12173992	     -0.78434610	      2.00501753	      0.50336445	     -0.13866427	     -1.68888787	     -2.90752112	      0.94263080	      0.10061872	      0.44663949	     -0.40712108
      0.12800000	      0.48219851	      0.26452256	      0.02000102	      0.02000172	      0.47603636	      0.99998437	      0.99999897	      0.23278572	      0.02000008	      0.02000023	      0.02000716	      0.02000147	      0.02000212	      0.02000165	      0.02002699	      0.02000111	      0.02000104	      0.02408107	      0.02299076	      0.02096600	      0.99999925	      0.19032652	      0.26165845	      0.41241275	      0.02000133	      0.99999964	      0.99999572	      0.02096600	      0.02096600	      0.99999835	      0.02096600	      0.02096380	      0.02096600	      0.39353210	      0.02096600	      0.02096600	      0.02096600	      0.00153464	      0.01215411	     -0.00991601	     -0.00449789	     -0.00381116	      0.01153462	      0.09800096	      0.13058834	     -0.85435164	      2.16626963	      0.55895219	     -0.15885288	     -1.88833373	     -2.86641853	      0.94687759	      0.08998669	      0.41623207	     -0.41548964
      0.13200000	      0.50086249	      0.28423680	      0.02000082	      0.02000152	      0.63169106	      0.99999512	      0.99999927	      0.23050750	      0.02000006	      0.02000018	      0.02000520	      0.02000136	      0.02000153	      0.02000112	      0.02001955	      0.02000079	      0.02000075	      0.02919331	      0.02393258	      0.02087433	      0.99999949	      0.27200157	      0.24453356	      0.47251459	      0.02000118	      0.99999984	      0.99999393	      0.02087433	      0.02087433	      0.02087433	      0.02087433	      0.02082946	      0.02087433	      0.32976900	      0.02087433	      0.02087433	      0.02087433	      0.00130544	      0.01254702	     -0.01021793	     -0.00461008	     -0.00483396	      0.01227893	      0.14622499	      0.16812029	     -1.18716497	      2.89134523	      1.00518642	     -0.30114308	     -2.91094399	     -2.76751351	      1.67787809	      1.34831134	      0.15113087	     -0.18449988
      0.13600000	      0.49151160	      0.28690020	      0.02000078	      0.02000146	      0.66552979	      0.99999571	      0.99999930	      0.25366950	      0.02000005	      0.02000016	      0.02000498	      0.02000120	      0.02000144	      0.02000104	      0.02001833	      0.02000075	      0.02000071	      0.02979276	      0.02469019	      0.02099565	      0.99999953	      0.27738048	      0.25063508	      0.46371368	      0.02000113	      0.99999986	      0.99999531	      0.02099565	      0.02099565	      0.02099565	      0.02099565	      0.02102535	      0.02099565	      0.36278035	      0.02099565	      0.02099565	      0.02099565	      0.00100540	      0.01293425	     -0.01051210	     -0.00482096	     -0.00596251	      0.01286940	      0.15543321	      0.17759480	     -1.25796437	      3.04824352	      1.06586822	     -0.32617670	     -3.12720712	     -2.73611787	      1.68102639	      1.31379029	      0.10611632	     -0.18941587
      0.14000000	      0.47949011	      0.28509507	      0.02000074	      0.02000141	      0.69928464	      0.99999620	      0.99999933	      0.28252025	      0.02000005	      0.02000015	      0.02000480	      0.02000105	      0.02000137	      0.02000095	      0.02001722	      0.02000071	      0.02000067	      0.02940839	      0.02449200	      0.02060538	      0.99999956	      0.28202777	      0.25712221	      0.45200773	      0.02000109	      0.99999987	      0.99999628	      0.02060538	      0.02060538	      0.02060538	      0.02060538	      0.02070226	      0.02060538	      0.39997394	      0.02060538	      0.02060538	      0.02060538	      0.00063356	      0.01337825	     -0.01082255	     -0.00512197	     -0.00719096	      0.01327992	      0.16452562	      0.18726057	     -1.32930455	      3.20327913	      1.13052096	     -0.35272054	     -3.34929665	     -2.71139433	      1.66371187	      1.25149303	      0.05527380	     -0.20599693
      0.14400000	      0.46397816	      0.28205144	      0.02000072	      0.02000138	      0.73330381	      0.99999661	      0.99999935	      0.31112111	      0.02000005	      0.02000014	      0.02000467	      0.02000093	      0.02000130	      0.02000088	      0.02001623	      0.02000068	      0.02000064	      0.02862280	      0.02441937	      0.02040969	      0.99999958	      0.28413614	      0.26681996	      0.43772155	      0.02000105	      0.99999989	      0.99999695	      0.02040969	      0.02040969	      0.02040969	      0.02040969	      0.02054189	      0.02040969	      0.43981281	      0.02040969	      0.02040969	      0.02040969	      0.00018066	      0.01380952	     -0.01114373	     -0.00549954	     -0.00851152	      0.01348538	      0.17289356	      0.19756560	     -1.39963410	      3.35157963	      1.19792375	     -0.38300349	     -3.57673872	     -2.69315462	      1.65913323	      1.17639424	     -0.00389056	     -0.21619713
      0.14800000	      0.44597886	      0.27401201	      0.02000070	      0.02000137	      0.76706324	      0.99999695	      0.99999936	      0.34371228	      0.02000004	      0.02000013	      0.02000459	      0.02000083	      0.02000124	      0.02000082	      0.02001535	      0.02000065	      0.02000062	      0.02879420	      0.02596379	      0.02073137	      0.99999960	      0.28567149	      0.27873077	      0.42087629	      0.02000102	      0.99999990	      0.99999740	      0.02073137	      0.02073137	      0.02073137	      0.02073137	      0.02107901	      0.02073137	      0.47734779	      0.02073137	      0.02073137	      0.02073137	     -0.00035401	      0.01428567	     -0.01147872	     -0.00593565	     -0.00991413	      0.01346205	      0.18059884	      0.20819140	     -1.46896076	      3.49259099	      1.27220379	     -0.41667700	     -3.80968474	     -2.68768745	      1.63702951	      1.11342855	     -0.07306930	     -0.23264358
      0.15200000	      0.42522744	      0.26278223	      0.02000068	      0.02000137	      0.80105413	      0.99999725	      0.99999937	      0.37631520	      0.02000004	      0.02000013	      0.02000460	      0.02000074	      0.02000119	      0.02000076	      0.02001458	      0.02000062	      0.02000060	      0.02939335	      0.02817618	      0.02118904	      0.99999961	      0.28627163	      0.29601693	      0.40159557	      0.02000099	      0.99999990	      0.99999775	      0.02118904	      0.02118904	      0.02118904	      0.02118904	      0.02196886	      0.02118904	      0.51823543	      0.02118904	      0.02118904	      0.02118904	     -0.00097440	      0.01476277	     -0.01181401	     -0.00640882	     -0.01138617	      0.01318832	      0.18687776	      0.21956883	     -1.53567810	      3.62222847	      1.35075164	     -0.45503182	     -4.04583224	     -2.69469615	      1.61767180	      1.02947667	     -0.14925055	     -0.24954831
      0.15600000	      0.40255798	      0.24831253	      0.02000067	      0.02000139	      0.83532473	      0.99999750	      0.99999938	      0.40714442	      0.02000004	      0.02000012	      0.02000470	      0.02000067	      0.02000115	      0.02000072	      0.02001394	      0.02000061	      0.02000058	      0.02588384	      0.02660590	      0.02031378	      0.99999962	      0.28783686	      0.32123780	      0.38050207	      0.02000098	      0.99999991	      0.99999802	      0.02031378	      0.02031378	      0.02031378	      0.02031378	      0.02072123	      0.02031378	      0.56085577	      0.02031378	      0.02031378	      0.02031378	     -0.00168032	      0.01523048	     -0.01214950	     -0.00689499	     -0.01291214	      0.01264560	      0.19099756	      0.23177519	     -1.59814664	      3.73631563	      1.43433198	     -0.49912445	     -4.28296612	     -2.71470712	      1.60398379	      0.93275208	     -0.23242080	     -0.26475108
      0.16000000	      0.37939090	      0.22788417	      0.02000067	      0.02000144	      0.86874179	      0.99999772	      0.99999938	      0.43990834	      0.02000004	      0.02000012	      0.02000488	      0.02000061	      0.02000112	      0.02000068	      0.02001340	      0.02000059	      0.02000057	      0.02570800	      0.02823437	      0.02052578	      0.99999963	      0.29259149	      0.35182255	      0.35799669	      0.02000097	      0.99999992	      0.99999823	      0.02052578	      0.02052578	      0.02052578	      0.02052578	      0.02149887	      0.02052578	      0.60109670	      0.02052578	      0.02052578	      0.02052578	     -0.00247195	      0.01573794	     -0.01248395	     -0.00736849	     -0.01447364	      0.01181902	      0.19300133	      0.24425569	     -1.65558945	      3.83235800	      1.52814722	     -0.54886763	     -4.51838879	     -2.75223283	      1.56939295	      0.84353810	     -0.32437639	     -0.28456671
      0.16400000	      0.35559004	      0.20515344	      0.02000068	      0.02000153	      0.90086930	      0.99999791	      0.99999938	      0.46990710	      0.02000004	      0.02000011	      0.02000514	      0.02000056	      0.02000110	      0.02000066	      0.02001297	      0.02000058	      0.02000056	      0.02390557	      0.02844538	      0.02029222	      0.99999963	      0.29953158	      0.38908568	      0.33488331	      0.02000098	      0.99999992	      0.99999839	      0.02029222	      0.02029222	      0.02029222	      0.02029222	      0.02124355	      0.02029222	      0.64224415	      0.02029222	      0.02029222	      0.02029222	     -0.00334492	      0.01622259	     -0.01280802	     -0.00780319	     -0.01604951	      0.01069809	      0.19214912	      0.25715218	     -1.70517220	      3.90371461	      1.62853418	     -0.60519445	     -4.74675528	     -2.80326367	      1.54275204	      0.74088699	     -0.42128344	     -0.30254227
      0.16800000	      0.33201926	      0.17955189	      0.02000070	      0.02000167	      0.93040541	      0.99999807	      0.99999937	      0.49850024	      0.02000004	      0.02000011	      0.02000547	      0.02000052	      0.02000109	      0.02000064	      0.02001266	      0.02000058	      0.02000056	      0.02498240	      0.03056004	      0.02070861	      0.99999962	      0.30951101	      0.43084682	      0.31179960	      0.02000100	      0.99999993	      0.99999851	      0.02070861	      0.02070861	      0.02070861	      0.02070861	      0.02341773	      0.02070861	      0.68166835	      0.02070861	      0.02070861	      0.02070861	     -0.00429481	      0.01669942	     -0.01312222	     -0.00817343	     -0.01761616	      0.00927747	      0.18845213	      0.26993896	     -1.74546121	      3.94663049	      1.73838961	     -0.66811596	     -4.96450914	     -2.87160735	      1.51451541	      0.63424975	     -0.52306165	     -0.32064577
      0.17200000	      0.30884198	      0.15207326	      0.02000073	      0.02000189	      0.95629777	      0.99999820	      0.99999936	      0.52537216	      0.02000004	      0.02000011	      0.02000586	      0.02000049	      0.02000109	      0.02000063	      0.02001246	      0.02000058	      0.02000056	      0.02315741	      0.03016701	      0.02030572	      0.99999962	      0.32193747	      0.47552812	      0.28946901	      0.02000105	      0.99999993	      0.99999861	      0.02030572	      0.02030572	      0.02030572	      0.02030572	      0.02338532	      0.02030572	      0.71905905	      0.02030572	      0.02030572	      0.02030572	     -0.00531407	      0.01715720	     -0.01342701	     -0.00845491	     -0.01914806	      0.00755811	      0.18207791	      0.28228312	     -1.77538235	      3.95816624	      1.85894777	     -0.73791534	     -5.16768982	     -2.95494365	      1.48748107	      0.52483126	     -0.62814389	     -0.33583197
      0.17600000	      0.28635537	      0.12266530	      0.02000078	      0.02000225	      0.97751318	      0.99999832	      0.99999934	      0.55200040	      0.02000004	      0.02000011	      0.02000629	      0.02000047	      0.02000110	      0.02000063	      0.02001235	      0.02000058	      0.02000056	      0.02340470	      0.03105364	      0.02039152	      0.99999961	      0.33635164	      0.52094081	      0.26802898	      0.02000111	      0.99999993	      0.99999868	      0.02039152	      0.02039152	      0.02039152	      0.02039152	      0.02644682	      0.02039152	      0.75310391	      0.02039152	      0.02039152	      0.02039152	     -0.00639571	      0.01760525	     -0.01371054	     -0.00862573	     -0.02061847	      0.00554821	      0.17342663	      0.29381491	     -1.79455059	      3.93750925	      1.99081615	     -0.81409338	     -5.35219111	     -3.05502433	      1.45514496	      0.41321680	     -0.73607318	     -0.35646956
      0.18000000	      0.26537784	      0.09335839	      0.02000085	      0.02000288	      0.99295982	      0.99999841	      0.99999932	      0.57434768	      0.02000004	      0.02000011	      0.02000676	      0.02000046	      0.02000111	      0.02000063	      0.02001234	      0.02000059	      0.02000057	      0.02307377	      0.03119878	      0.02033139	      0.99999959	      0.35282488	      0.56975094	      0.24855080	      0.02000121	      0.99999993	      0.99999873	      0.02033139	      0.02033139	      0.02033139	      0.02033139	      0.03071825	      0.02033139	      0.78387571	      0.02033139	      0.02033139	      0.02033139	     -0.00752345	      0.01800274	     -0.01398335	     -0.00866743	     -0.02200025	      0.00326418	      0.16209328	      0.30478542	     -1.80208704	      3.88329359	      2.13150707	     -0.89747531	     -5.51441110	     -3.16383857	      1.43450791	      0.30266863	     -0.84366560	     -0.36657095
      0.18400000	      0.24655027	      0.06258246	      0.02000095	      0.02000418	      0.99847627	      0.99999849	      0.99999929	      0.59517236	      0.02000004	      0.02000011	      0.02000730	      0.02000045	      0.02000114	      0.02000064	      0.02001242	      0.02000061	      0.02000059	      0.02317902	      0.03127494	      0.02032747	      0.99999957	      0.37252002	      0.62018461	      0.23072459	      0.02000135	      0.99999994	      0.99999877	      0.02032747	      0.02032747	      0.02032747	      0.02032747	      0.03800681	      0.02032747	      0.81018927	      0.02032747	      0.02032747	      0.02032747	     -0.00869024	      0.01838201	     -0.01422898	     -0.00856585	     -0.02326693	      0.00073144	      0.14846651	      0.31479192	     -1.79850995	      3.79761433	      2.28207695	     -0.98720465	     -5.65223012	     -3.28803312	      1.40845037	      0.19130764	     -0.95177746	     -0.38388691
      0.18800000	      0.23057585	      0.03185063	      0.02000110	      0.02000824	      0.99868175	      0.99999856	      0.99999926	      0.61233792	      0.02000004	      0.02000011	      0.02000793	      0.02000045	      0.02000117	      0.02000065	      0.02001261	      0.02000063	      0.02000061	      0.02566436	      0.03251843	      0.02100559	      0.99999954	      0.39689640	      0.67438708	      0.21554309	      0.02000157	      0.99999994	      0.99999879	      0.02100559	      0.02100559	      0.02100559	      0.02100559	      0.04859917	      0.02100559	      0.83252865	      0.02100559	      0.02100559	      0.02100559	     -0.00987783	      0.01871788	     -0.01446144	     -0.00831152	     -0.02439383	     -0.00201485	      0.13225627	      0.32384819	     -1.78372042	      3.68160725	      2.44132049	     -1.08371030	     -5.76378958	     -3.41980829	      1.38636865	      0.08149030	     -1.05765933	     -0.39678744
      0.19200000	      0.19964730	      0.02000502	      0.02000122	      0.02002192	      0.99995038	      0.99999859	      0.99999921	      0.66232523	      0.02000004	      0.02000012	      0.02000840	      0.02000047	      0.02000118	      0.02000070	      0.02001298	      0.02000065	      0.02000062	      0.02282798	      0.03489993	      0.02111934	      0.99999953	      0.35081119	      0.78307174	      0.20379009	      0.02000194	      0.99999994	      0.99999878	      0.02111934	      0.02111934	      0.02111934	      0.02111934	      0.06252070	      0.02111934	      0.84576390	      0.02111934	      0.02111934	      0.02111934	     -0.01106102	      0.01897360	     -0.01465325	     -0.00789986	     -0.02535910	     -0.00492976	      0.10186455	      0.37433019	     -1.80131453	      3.51984976	      2.62184056	     -1.17027509	     -5.83076724	     -3.55084377	      1.38728878	     -0.01683664	     -1.16133447	     -0.40374684
      0.19600000	      0.15950393	      0.02000170	      0.02000130	      0.02054237	      0.99998026	      0.99999860	      0.99999915	      0.74558826	      0.02000005	      0.02000012	      0.02000869	      0.02000050	      0.02000115	      0.02000080	      0.02001356	      0.02000066	      0.02000063	      0.02154705	      0.04099917	      0.02223254	      0.99999953	      0.25013266	      0.93936794	      0.19651759	      0.02000272	      0.99999994	      0.99999876	      0.02223254	      0.02223254	      0.02223254	      0.02223254	      0.08242442	      0.02223254	      0.85391571	      0.02223254	      0.02223254	      0.02223254	     -0.01224159	      0.01922305	     -0.01484706	     -0.00733132	     -0.02614456	     -0.00795914	      0.05756286	      0.46423562	     -1.85009887	      3.31916159	      2.83669582	     -1.24994844	     -5.85776766	     -3.68721206	      1.37108450	     -0.12370842	     -1.26084106	     -0.41606242
      0.20000000	      0.13970759	      0.02000055	      0.02000118	      0.02001038	      0.99999449	      0.99999860	      0.99999908	      0.81195410	      0.02000005	      0.02000014	      0.02001154	      0.02000067	      0.02000104	      0.02000192	      0.02001678	      0.02000073	      0.02000064	      0.02007497	      0.05081162	      0.02100715	      0.99999956	      0.30474890	      0.99999590	      0.19416178	      0.02000471	      0.99999993	      0.99999872	      0.02100715	      0.02100715	      0.02100715	      0.02100715	      0.10839234	      0.02100715	      0.85446215	      0.02100715	      0.02100715	      0.02100715	     -0.01338956	      0.01941555	     -0.01501980	     -0.00661139	     -0.02673649	     -0.01104052	     -0.17158961	      0.75449095	     -1.99890870	      3.08495920	      3.04484747	     -1.33325447	     -5.83321040	     -3.82032660	      1.36369722	     -0.22912873	     -1.35485696	     -0.42480629
      0.20400000	      0.10043378	      0.02000037	      0.02000120	      0.02000911	      0.99999631	      0.99999859	      0.99999900	      0.88974486	      0.02000006	      0.02000016	      0.02001638	      0.02000094	      0.02000100	      0.05597275	      0.02002077	      0.02000082	      0.02000067	      0.02005312	      0.05675626	      0.02048024	      0.99999957	      0.40918791	      0.99999764	      0.19210263	      0.02001563	      0.99999993	      0.99999867	      0.02048024	      0.02048024	      0.02048024	      0.02048024	      0.14175862	      0.02048024	      0.85323702	      0.02048024	      0.02048024	      0.02048024	     -0.01447814	      0.01952684	     -0.01515070	     -0.00575028	     -0.02712649	     -0.01410368	     -0.35258409	      0.96241828	     -2.07578926	      2.86764366	      3.25051022	     -1.41879021	     -5.82174239	     -3.94972995	      1.36998367	     -0.31674246	     -1.44694684	     -0.43068448
      0.20800000	      0.03118282	      0.02000037	      0.02000139	      0.02011201	      0.99999626	      0.99999860	      0.99999895	      0.98891377	      0.02000006	      0.02000016	      0.02001896	      0.02000093	      0.02000103	      0.13005310	      0.02002164	      0.02000087	      0.02000070	      0.02005920	      0.05410694	      0.02093256	      0.99999955	      0.47123193	      0.99999756	      0.17754263	      0.09229954	      0.99999993	      0.99999863	      0.02093256	      0.02093256	      0.02093256	      0.02093256	      0.17665785	      0.02093256	      0.86105014	      0.02093256	      0.02093256	      0.02093256	     -0.01550498	      0.01960800	     -0.01527695	     -0.00476288	     -0.02731208	     -0.01707171	     -0.37205869	      0.96763297	     -2.03277163	      2.74202471	      3.35221003	     -1.48595673	     -5.85747195	     -4.12056997	      1.35922148	     -0.41365440	     -1.53241800	     -0.44061673
      0.21200000	      0.02000197	      0.02000026	      0.02000114	      0.02000949	      0.99999698	      0.99999854	      0.99999889	      0.99997206	      0.02000007	      0.02000017	      0.02002030	      0.02000093	      0.02000094	      0.16832596	      0.02001999	      0.02000080	      0.02000065	      0.02005955	      0.05713978	      0.02039561	      0.99999958	      0.64013162	      0.99999796	      0.16037075	      0.22711454	      0.99999993	      0.99999855	      0.02039561	      0.02039561	      0.02039561	      0.02039561	      0.20650184	      0.02039561	      0.85776402	      0.02039561	      0.02039561	      0.02039561	     -0.01644446	      0.01963699	     -0.01538556	     -0.00366903	     -0.02729695	     -0.01986269	     -0.44818255	      1.10364380	     -2.26572493	      2.62591304	      3.33175404	     -1.47408008	     -5.81161796	     -4.30941286	      1.35618263	     -0.50932643	     -1.61127386	     -0.44829457
      0.21600000	      0.02000092	      0.02000020	      0.02000097	      0.02000571	      0.99999749	      0.99999848	      0.99999882	      0.99998329	      0.02000007	      0.02000018	      0.02002209	      0.02000095	      0.02000086	      0.20191457	      0.02001862	      0.02000075	      0.02000060	      0.02006180	      0.05951331	      0.02041361	      0.99999961	      0.82568921	      0.99999825	      0.14811885	      0.35179614	      0.99999992	      0.99999843	      0.02041361	      0.02041361	      0.02041361	      0.02041361	      0.23692944	      0.02041361	      0.84515528	      0.02041361	      0.02041361	      0.02041361	     -0.01726277	      0.01957556	     -0.01543855	     -0.00249369	     -0.02709089	     -0.02239201	     -0.53072289	      1.25036286	     -2.50442210	      2.49478307	      3.29084837	     -1.47999605	     -5.73751463	     -4.47183296	      1.37630728	     -0.58145714	     -1.68924706	     -0.45439114
      0.22000000	      0.02000057	      0.02000016	      0.02000089	      0.02000518	      0.99999787	      0.99999842	      0.99999875	      0.99998816	      0.02000007	      0.02000019	      0.02003685	      0.02000114	      0.02000080	      0.23789678	      0.02001787	      0.02000073	      0.02000058	      0.02007531	      0.05370074	      0.02022468	      0.99999963	      0.99998204	      0.99999858	      0.14008234	      0.47239066	      0.99999992	      0.99999830	      0.02022468	      0.02022468	      0.02022468	      0.02022468	      0.27095439	      0.02022468	      0.83550191	      0.02022468	      0.02022468	      0.02022468	     -0.01796716	      0.01948908	     -0.01550453	     -0.00126665	     -0.02670913	     -0.02457545	     -0.65747333	      1.38210484	     -2.71636352	      2.36665988	      3.25474786	     -1.48305392	     -5.66194173	     -4.61923260	      1.38380758	     -0.67224312	     -1.75396189	     -0.45704319
      0.22400000	      0.02000031	      0.02000012	      0.02000097	      0.04557456	      0.99999829	      0.99999832	      0.99999868	      0.99999160	      0.02000009	      0.02000026	      0.31139532	      0.02720407	      0.02000078	      0.25354641	      0.02001822	      0.02000081	      0.02000062	      0.02643907	      0.02082833	      0.02039424	      0.99999966	      0.99999779	      0.99999914	      0.13800382	      0.56076522	      0.99999991	      0.99999814	      0.02039424	      0.02039424	      0.02039424	      0.02039424	      0.30234381	      0.02039424	      0.82098717	      0.02039424	      0.02039424	      0.02039424	     -0.01852249	      0.01933109	     -0.01549112	     -0.00002198	     -0.02617107	     -0.02633337	     -1.04878230	      1.47112549	     -2.95070124	      2.25570051	      3.19963640	     -1.45313680	     -5.59113217	     -4.72763023	      1.40600191	     -0.73954792	     -1.82004422	     -0.46739063
      0.22800000	      0.02000026	      0.02000011	      0.02000092	      0.07144009	      0.99999846	      0.99999836	      0.99999865	      0.99999168	      0.02000009	      0.02000027	      0.37532611	      0.08257147	      0.02000073	      0.27217236	      0.02001774	      0.02000079	      0.02000060	      0.03387160	      0.02019296	      0.02022486	      0.99999967	      0.99999816	      0.99999920	      0.15039742	      0.54417838	      0.99999991	      0.99999799	      0.02022486	      0.02022486	      0.02022486	      0.02022486	      0.33604707	      0.02022486	      0.82308589	      0.02022486	      0.02022486	      0.02022486	     -0.01893722	      0.01915499	     -0.01549703	      0.00120301	     -0.02549857	     -0.02759539	     -1.17001920	      1.60700972	     -3.13404636	      2.21178043	      3.11044790	     -1.51840369	     -5.62827128	     -4.76319505	      1.40529847	     -0.82289722	     -1.87180602	     -0.47196833
      0.23200000	      0.02000022	      0.02000010	      0.02000088	      0.04690142	      0.99999858	      0.99999824	      0.99999867	      0.99999415	      0.02000009	      0.02000030	      0.57406403	      0.12859448	      0.02000073	      0.28504778	      0.02001836	      0.02000086	      0.02000063	      0.06440743	      0.02008573	      0.02058732	      0.99999967	      0.99999866	      0.99999929	      0.21497893	      0.03790696	      0.99999991	      0.99999745	      0.02058732	      0.02058732	      0.02058732	      0.02058732	      0.25127276	      0.02058732	      0.74085469	      0.99999782	      0.02058732	      0.02058732	     -0.01918076	      0.01891687	     -0.01541624	      0.00236917	     -0.02471420	     -0.02830456	     -1.37207199	      1.66996625	     -3.21527080	      2.30571433	      2.69607883	     -1.34220067	     -5.63669328	     -4.44902298	      1.41990572	     -0.33052925	     -1.77374538	     -0.44960300
      0.23600000	      0.02000019	      0.02000010	      0.02000085	      0.07503847	      0.99999868	      0.99999825	      0.99999866	      0.99999469	      0.02000009	      0.02000031	      0.65612427	      0.17062594	      0.02000070	      0.31659031	      0.02001846	      0.02000086	      0.02000062	      0.07715255	      0.02006447	      0.02063340	      0.99999968	      0.99999883	      0.99999932	      0.22784734	      0.02003360	      0.99999991	      0.99999713	      0.02063340	      0.02063340	      0.02063340	      0.02063340	      0.23777473	      0.02063340	      0.73343159	      0.99999783	      0.02063340	      0.02063340	     -0.01925463	      0.01863954	     -0.01529776	      0.00343697	     -0.02383918	     -0.02842111	     -1.49237222	      1.77855281	     -3.32433352	      2.30844204	      2.53699245	     -1.33631769	     -5.67686760	     -4.41390199	      1.43888527	     -0.33704994	     -1.79699127	     -0.45423148
      0.24000000	      0.02000018	      0.02000009	      0.02000083	      0.09591557	      0.99999876	      0.99999825	      0.99999866	      0.99999528	      0.02000008	      0.02000033	      0.74084851	      0.20876187	      0.02000068	      0.35286135	      0.02001871	      0.02000088	      0.02000062	      0.08996284	      0.02005362	      0.02186702	      0.99999968	      0.99999896	      0.99999935	      0.23993913	      0.02001393	      0.99999991	      0.99999675	      0.02186702	      0.02186702	      0.02186702	      0.02186702	      0.20921845	      0.02186702	      0.72809294	      0.99999781	      0.02186702	      0.02186702	     -0.01918130	      0.01838062	     -0.01516897	      0.00436836	     -0.02289146	     -0.02792532	     -1.60762989	      1.87981384	     -3.40821789	      2.32664532	      2.36385883	     -1.30845755	     -5.71871973	     -4.37044026	      1.43715625	     -0.34920729	     -1.80578687	     -0.46537126
      0.24400000	      0.02000016	      0.02000009	      0.02000082	      0.11715439	      0.99999882	      0.99999824	      0.99999867	      0.99999581	      0.02000008	      0.02000036	      0.81778153	      0.23960066	      0.02000067	      0.39599977	      0.02001922	      0.02000091	      0.02000063	      0.10205537	      0.02004235	      0.02150550	      0.99999967	      0.99999906	      0.99999937	      0.25338365	      0.02000881	      0.99999991	      0.99999622	      0.02150550	      0.02150550	      0.02150550	      0.02150550	      0.16013606	      0.02150550	      0.71600501	      0.99999770	      0.02150550	      0.02150550	     -0.01892464	      0.01806463	     -0.01495839	      0.00512936	     -0.02188422	     -0.02681905	     -1.70318812	      1.96045619	     -3.44417175	      2.34458466	      2.18218053	     -1.25751748	     -5.74021979	     -4.28533519	      1.45704637	     -0.32542848	     -1.80340046	     -0.47078536
      0.24800000	      0.02000016	      0.02000009	      0.02000081	      0.13272349	      0.99999886	      0.99999822	      0.99999869	      0.99999629	      0.02000008	      0.02000039	      0.88677020	      0.26854066	      0.02000066	      0.44407241	      0.02001988	      0.02000094	      0.02000064	      0.11414263	      0.02003590	      0.02158475	      0.99999967	      0.99999914	      0.99999939	      0.26789114	      0.02000644	      0.99999991	      0.99999553	      0.02158475	      0.02158475	      0.02158475	      0.02158475	      0.09467192	      0.02158475	      0.70352890	      0.99999749	      0.02158475	      0.02158475	     -0.01851490	      0.01774862	     -0.01469742	      0.00569292	     -0.02082472	     -0.02512590	     -1.78564594	      2.02887359	     -3.45145882	      2.36779979	      1.99686632	     -1.18927198	     -5.75393393	     -4.17797136	      1.47163188	     -0.29709066	     -1.78385378	     -0.47941297
      0.25200000	      0.02000015	      0.02000008	      0.02000081	      0.14062255	      0.99999889	      0.99999820	      0.99999872	      0.99999670	      0.02000008	      0.02000042	      0.95122613	      0.29643555	      0.02000065	      0.49680736	      0.02002067	      0.02000099	      0.02000065	      0.12644190	      0.02003121	      0.02029814	      0.99999966	      0.99999921	      0.99999940	      0.28339522	      0.02000508	      0.99999991	      0.99999463	      0.02029814	      0.02029814	      0.02029814	      0.02029814	      0.02216512	      0.02029814	      0.69333024	      0.99999708	      0.02029814	      0.02029814	     -0.01796687	      0.01744701	     -0.01440066	      0.00604125	     -0.01971356	     -0.02289028	     -1.85573549	      2.08641322	     -3.43524853	      2.39582583	      1.81096710	     -1.10604742	     -5.75996480	     -4.05645153	      1.47544899	     -0.27688897	     -1.74348758	     -0.49267031
      0.25600000	      0.02000015	      0.02000008	      0.02000080	      0.14394182	      0.99999890	      0.99999816	      0.99999875	      0.99999704	      0.02000008	      0.02000046	      0.99850141	      0.31636379	      0.02000064	      0.55530759	      0.02002170	      0.02000105	      0.02000067	      0.13935817	      0.02002760	      0.02143683	      0.99999965	      0.99999927	      0.99999941	      0.29885296	      0.02000405	      0.99999991	      0.99999316	      0.02143683	      0.02143683	      0.02143683	      0.02143683	      0.02003674	      0.02143683	      0.67225413	      0.99999578	      0.02143683	      0.02143683	     -0.01727638	      0.01712649	     -0.01402204	      0.00616738	     -0.01854470	     -0.02017527	     -1.91038946	      2.12150130	     -3.38155644	      2.42457883	      1.60186883	     -0.99568876	     -5.73165465	     -3.92692841	      1.49002290	     -0.19891360	     -1.69152198	     -0.50152784
      0.26000000	      0.02000014	      0.02000009	      0.02000080	      0.14610012	      0.99999891	      0.99999810	      0.99999879	      0.99999732	      0.02000008	      0.02000050	      0.99995644	      0.32772132	      0.02000064	      0.62123794	      0.02002303	      0.02000113	      0.02000070	      0.15417614	      0.02002455	      0.02027713	      0.99999964	      0.99999932	      0.99999943	      0.31353609	      0.02000316	      0.99999991	      0.99999073	      0.02027713	      0.02027713	      0.02027713	      0.02027713	      0.02001556	      0.07784686	      0.64578934	      0.99998504	      0.02027713	      0.02027713	     -0.01646647	      0.01680148	     -0.01358711	      0.00607558	     -0.01730615	     -0.01705941	     -1.95943760	      2.13549249	     -3.29894501	      2.46439188	      1.34707961	     -0.84963759	     -5.67120231	     -3.79505357	      1.50724317	     -0.10604511	     -1.62546669	     -0.52539234
      0.26400000	      0.02000015	      0.02000009	      0.02000082	      0.13247306	      0.99999888	      0.99999804	      0.99999881	      0.99999753	      0.02000008	      0.02000056	      0.99996523	      0.33670156	      0.02000064	      0.69225422	      0.02002455	      0.02000121	      0.02000072	      0.16035320	      0.02002347	      0.02028050	      0.99999962	      0.99999933	      0.99999943	      0.33247853	      0.02000316	      0.99999991	      0.99998695	      0.02028050	      0.02028050	      0.02028050	      0.02028050	      0.02001183	      0.02014355	      0.62907447	      0.96529158	      0.02028050	      0.02028050	     -0.01554468	      0.01644653	     -0.01306499	      0.00578048	     -0.01598122	     -0.01363377	     -1.93285208	      2.12201736	     -3.15998879	      2.42825532	      1.24134022	     -0.76348990	     -5.58443587	     -3.66142378	      1.54011200	     -0.06593366	     -1.53328347	     -0.51473764
      0.26800000	      0.02000015	      0.02000009	      0.02000085	      0.10703254	      0.99999884	      0.99999798	      0.99999881	      0.99999767	      0.02000008	      0.02000061	      0.99996209	      0.33917621	      0.02000065	      0.77108269	      0.02002635	      0.02000128	      0.02000074	      0.16170387	      0.02002332	      0.02029347	      0.99999959	      0.99999932	      0.99999942	      0.35331634	      0.02000347	      0.99999990	      0.99997997	      0.02029347	      0.02029347	      0.02029347	      0.02029347	      0.02001051	      0.02008406	      0.61272894	      0.90023485	      0.02029347	      0.02029347	     -0.01455195	      0.01609818	     -0.01248176	      0.00530498	     -0.01455010	     -0.00999962	     -1.86368578	      2.08645880	     -2.98575716	      2.34633914	      1.20234687	     -0.70901922	     -5.46137505	     -3.54371550	      1.56948661	     -0.06093994	     -1.44421175	     -0.51813903
      0.27200000	      0.02000017	      0.02000010	      0.02000088	      0.07138080	      0.99999877	      0.99999788	      0.99999880	      0.99999777	      0.02000009	      0.02000068	      0.99995308	      0.33019845	      0.02000066	      0.85790395	      0.02002877	      0.02000137	      0.02000078	      0.16088775	      0.02002362	      0.02144354	      0.99999956	      0.99999930	      0.99999941	      0.37404286	      0.02000381	      0.99999990	      0.99995996	      0.02144354	      0.02144354	      0.02144354	      0.02144354	      0.02000947	      0.02009844	      0.59336894	      0.84976064	      0.02144354	      0.02144354	     -0.01351438	      0.01575800	     -0.01183677	      0.00467797	     -0.01299186	     -0.00626545	     -1.77336390	      2.02494084	     -2.78118372	      2.24525217	      1.16406185	     -0.65152235	     -5.29634862	     -3.45361943	      1.59623113	     -0.05864711	     -1.33673911	     -0.52586031
      0.27600000	      0.02000018	      0.02000011	      0.02000093	      0.02862609	      0.99999868	      0.99999775	      0.99999878	      0.99999782	      0.02000010	      0.02000076	      0.99993151	      0.30634968	      0.02000068	      0.94962303	      0.02003179	      0.02000150	      0.02000082	      0.15619906	      0.02002446	      0.02028552	      0.99999952	      0.99999926	      0.99999939	      0.39506884	      0.02000422	      0.99999989	      0.99718748	      0.02028552	      0.02028552	      0.02028552	      0.02028552	      0.02000851	      0.02006590	      0.56382510	      0.80756983	      0.02028552	      0.02028552	     -0.01244542	      0.01539902	     -0.01111878	      0.00393281	     -0.01128686	     -0.00254120	     -1.65535623	      1.93282321	     -2.54236046	      2.11379972	      1.13456341	     -0.59921370	     -5.08066327	     -3.39353830	      1.63393320	     -0.01817235	     -1.21953543	     -0.52273861
      0.28000000	      0.02000029	      0.02000012	      0.02000077	      0.02000195	      0.99999872	      0.99999730	      0.99999875	      0.99999802	      0.02000009	      0.02000072	      0.89074301	      0.26638027	      0.02000068	      0.99999905	      0.02103524	      0.02000335	      0.02000096	      0.02056467	      0.02004017	      0.02033611	      0.99999941	      0.99999880	      0.99999933	      0.41650065	      0.02000476	      0.99999988	      0.90535866	      0.02033611	      0.02033611	      0.02033611	      0.02033611	      0.02000779	      0.02009496	      0.53459099	      0.77900956	      0.02033611	      0.02033611	     -0.01138433	      0.01505174	     -0.01036172	      0.00310711	     -0.00941916	      0.00107081	     -1.59589089	      2.22492508	     -2.00811984	      1.97372082	      1.12202044	     -0.44427243	     -4.82663795	     -3.37472177	      1.66456350	     -0.00379853	     -1.08794909	     -0.52225368
      0.28400000	      0.02000078	      0.02000012	      0.02000055	      0.02000075	      0.99999886	      0.99999612	      0.99999869	      0.99999821	      0.02000008	      0.02000063	      0.58075813	      0.19186301	      0.02000063	      0.99999956	      0.15319032	      0.11567401	      0.02000100	      0.02001995	      0.02161311	      0.02056798	      0.99999930	      0.99999199	      0.99999922	      0.43878409	      0.02000567	      0.99999985	      0.79519334	      0.02056798	      0.02056798	      0.02056798	      0.02056798	      0.02000709	      0.02146969	      0.48982674	      0.76467738	      0.02056798	      0.02056798	     -0.01033039	      0.01466757	     -0.00955938	      0.00224274	     -0.00737859	      0.00448607	     -1.52586704	      2.70885622	     -1.53413849	      1.78992809	      1.13306205	     -0.23721064	     -4.49709192	     -3.39610656	      1.71571890	      0.05954593	     -0.94707502	     -0.50297089
      0.28800000	      0.02000102	      0.02000012	      0.02000052	      0.02000067	      0.99999884	      0.99999556	      0.99999866	      0.99999820	      0.02000008	      0.02000066	      0.49619829	      0.19255197	      0.02000060	      0.99999956	      0.16887565	      0.19415897	      0.02000096	      0.02001663	      0.02910280	      0.02022468	      0.99999925	      0.84964248	      0.99999920	      0.45798734	      0.02000545	      0.99999983	      0.72990162	      0.02022468	      0.02022468	      0.02022468	      0.02022468	      0.02000643	      0.02222108	      0.46425579	      0.72081834	      0.02022468	      0.02022468	     -0.00931029	      0.01426703	     -0.00873202	      0.00138395	     -0.00516208	      0.00764572	     -1.43623639	      2.73596681	     -1.39764755	      1.65040236	      1.07457956	     -0.19313586	     -4.24134068	     -3.45469393	      1.75902052	      0.05909288	     -0.82360994	     -0.48370620
      0.29200000	      0.02000107	      0.02000013	      0.02000054	      0.02000068	      0.99999876	      0.99999544	      0.99999864	      0.99999808	      0.02000010	      0.02000073	      0.48157795	      0.21670475	      0.02000059	      0.99999951	      0.16612381	      0.23220914	      0.02000097	      0.02001606	      0.03008147	      0.02044876	      0.99999918	      0.67506799	      0.99999918	      0.47750738	      0.02000486	      0.99999979	      0.67648809	      0.02044876	      0.02044876	      0.02044876	      0.02044876	      0.02000581	      0.02609643	      0.43926554	      0.67565852	      0.02044876	      0.02044876	     -0.00833753	      0.01385448	     -0.00790301	      0.00057376	     -0.00277454	      0.01051945	     -1.33913300	      2.61359756	     -1.26750738	      1.51211679	      0.99280409	     -0.20788261	     -3.98786171	     -3.55724835	      1.79891653	      0.05313503	     -0.71330743	     -0.46297999
      0.29600000	      0.02000114	      0.02000014	      0.02000057	      0.02000071	      0.99999861	      0.99999497	      0.99999856	      0.99999786	      0.02000011	      0.02000083	      0.45350882	      0.24124264	      0.02000060	      0.99999944	      0.15636158	      0.22703122	      0.02000101	      0.02001608	      0.02877445	      0.02044278	      0.99999907	      0.51433573	      0.99999912	      0.49601770	      0.02000426	      0.99999969	      0.60699223	      0.02044278	      0.02044278	      0.02044278	      0.02044278	      0.02000519	      0.02604962	      0.39971137	      0.64209142	      0.02044278	      0.02044278	     -0.00744007	      0.01348388	     -0.00677733	     -0.00014941	     -0.00022941	      0.01310414	     -1.20432518	      2.40567517	     -1.11544707	      1.33414253	      0.89786553	     -0.21869828	     -3.65600204	     -3.73203165	      1.82522327	      0.06522394	     -0.60808589	     -0.43958139
      0.30000000	      0.02000112	      0.02000014	      0.02000057	      0.02000070	      0.99999849	      0.99999335	      0.99999853	      0.99999765	      0.02000013	      0.02000093	      0.44052171	      0.23710983	      0.02000060	      0.99999938	      0.15050636	      0.22464485	      0.02000103	      0.02001575	      0.02705814	      0.02031530	      0.99999896	      0.39328786	      0.99999907	      0.52587732	      0.02000322	      0.99999939	      0.63574765	      0.02031530	      0.02031530	      0.02031530	      0.02031530	      0.02000497	      0.06013419	      0.41568416	      0.68193884	      0.02031530	      0.02031530	     -0.00664000	      0.01321803	     -0.00595768	     -0.00075425	      0.00245130	      0.01541973	     -1.10794183	      2.26022180	     -1.00473417	      1.21887276	      0.66375683	     -0.10259662	     -3.29565041	     -3.96541262	      1.78578669	     -0.31441236	     -0.45795934	     -0.51173039
      0.30400000	      0.02000112	      0.02000016	      0.02000059	      0.02000071	      0.99999827	      0.99999019	      0.99999846	      0.99999722	      0.02000015	      0.02000108	      0.41967642	      0.22182550	      0.02000060	      0.99999929	      0.14042692	      0.21156669	      0.02000108	      0.02001580	      0.02783453	      0.02119053	      0.99999880	      0.29114086	      0.99999898	      0.57882157	      0.02000279	      0.99903797	      0.64970310	      0.02119053	      0.02119053	      0.02119053	      0.02119053	      0.02000477	      0.08716797	      0.41622235	      0.73551767	      0.02119053	      0.02119053	     -0.00586717	      0.01290180	     -0.00517991	     -0.00122012	      0.00523734	      0.01750262	     -0.98997667	      2.05727939	     -0.88030538	      1.07715651	      0.44416797	     -0.01832789	     -2.90975055	     -4.21657938	      1.76099363	     -0.62042189	     -0.33819942	     -0.56331795
      0.30800000	      0.02000145	      0.02000017	      0.02000059	      0.02000069	      0.99999804	      0.99997804	      0.99999866	      0.99999772	      0.02000016	      0.02000114	      0.41474358	      0.10686865	      0.02000060	      0.99999920	      0.13295517	      0.21859863	      0.02000112	      0.02001557	      0.02241096	      0.02022949	      0.99999862	      0.23759507	      0.99999891	      0.66094252	      0.02000321	      0.95120510	      0.74046048	      0.02022949	      0.02022949	      0.02022949	      0.02022949	      0.02000532	      0.14347321	      0.44282963	      0.82738381	      0.02022949	      0.02022949	     -0.00511359	      0.01253538	     -0.00444331	     -0.00154084	      0.00809109	      0.01939725	     -0.89827578	      1.89081188	     -0.78078544	      1.06789244	      0.42573635	      0.11359984	     -2.84546352	     -4.12667740	      1.71668812	     -0.77399461	     -0.25170710	     -0.60463096
      0.31200000	      0.02000251	      0.02000021	      0.02000065	      0.02000075	      0.99999749	      0.99997029	      0.99999881	      0.99999789	      0.02000018	      0.02000110	      0.38105565	      0.02001286	      0.02000064	      0.99999901	      0.11654719	      0.20181884	      0.02000125	      0.02001634	      0.02214373	      0.02034282	      0.99999823	      0.17502953	      0.99999871	      0.74892756	      0.02000362	      0.90634415	      0.84591373	      0.02034282	      0.02034282	      0.02034282	      0.02034282	      0.02000597	      0.18355359	      0.46607411	      0.92805708	      0.02034282	      0.02034282	     -0.00437087	      0.01212396	     -0.00375647	     -0.00172609	      0.01096848	      0.02114775	     -0.75442344	      1.60748719	     -0.64255677	      1.05273438	      0.40172113	      0.14801894	     -2.79630109	     -4.06618605	      1.68218384	     -0.89260201	     -0.20042776	     -0.62681146
      0.31600000	      0.02571697	      0.02000037	      0.02000096	      0.02000110	      0.99999547	      0.99999268	      0.99999890	      0.99999748	      0.02000020	      0.02000089	      0.29441849	      0.02000311	      0.02000081	      0.99999845	      0.08586137	      0.14733499	      0.02000165	      0.02002001	      0.02139639	      0.02044714	      0.99999696	      0.09592813	      0.99999809	      0.82690292	      0.02000371	      0.87181374	      0.99278203	      0.02044714	      0.02044714	      0.02044714	      0.02044714	      0.02000651	      0.19283833	      0.49812428	      0.99612325	      0.02044714	      0.02044714	     -0.00362216	      0.01164487	     -0.00312507	     -0.00180038	      0.01382007	      0.02279057	     -0.53215595	      1.14920606	     -0.44617877	      1.05174174	      0.31599620	     -0.00740716	     -2.78749471	     -4.07468237	      1.66830480	     -1.02442041	     -0.18794135	     -0.61857294
      0.32000000	      0.11891750	      0.02000071	      0.02000181	      0.02000228	      0.99999199	      0.99999702	      0.99999888	      0.99999477	      0.02000023	      0.02000075	      0.24312074	      0.02000199	      0.02000092	      0.99999758	      0.06120351	      0.02007496	      0.02000186	      0.02002432	      0.02087005	      0.02044584	      0.99999546	      0.13748568	      0.99999752	      0.92004755	      0.02000393	      0.83407275	      0.99997806	      0.02044584	      0.02044584	      0.02044584	      0.02044584	      0.02000822	      0.26083342	      0.53407457	      0.99999203	      0.02044584	      0.02044584	     -0.00288012	      0.01116914	     -0.00255275	     -0.00180078	      0.01659215	      0.02434817	     -0.40561964	      0.89763361	     -0.36856161	      0.99222005	      0.27016450	     -0.37825713	     -2.75674797	     -4.05882960	      1.64785690	     -1.22855896	     -0.23778401	     -0.62495356
      0.32400000	      0.16615820	      0.02000727	      0.02000670	      0.02101410	      0.99953434	      0.99999794	      0.99999887	      0.99995250	      0.02000025	      0.02000060	      0.02010823	      0.02000132	      0.02000107	      0.93222368	      0.02031804	      0.02000324	      0.02000155	      0.02006528	      0.02161256	      0.02071164	      0.99999405	      0.09924337	      0.99999404	      0.98874757	      0.02000410	      0.80833694	      0.99999002	      0.02071164	      0.02071164	      0.02071164	      0.02071164	      0.02000990	      0.30408641	      0.56720499	      0.99999494	      0.02071164	      0.02071164	     -0.00213880	      0.01070974	     -0.00204207	     -0.00177336	      0.01922795	      0.02582485	     -0.18650667	      0.58310756	     -0.39191703	      0.96232655	      0.24864852	     -0.64611712	     -2.76595400	     -4.11731523	      1.61640314	     -1.37564267	     -0.29730476	     -0.62744975
      0.32800000	      0.23542713	      0.02000175	      0.02000234	      0.02000341	      0.94820560	      0.99999662	      0.99999832	      0.83828754	      0.02000030	      0.02000070	      0.02001106	      0.02000156	      0.02000102	      0.76823185	      0.02012764	      0.02000227	      0.02000127	      0.02004814	      0.02770653	      0.02054720	      0.99999347	      0.02000477	      0.98253664	      0.99999917	      0.02001760	      0.80554760	      0.99999372	      0.02054720	      0.02054720	      0.02054720	      0.02054720	      0.02001607	      0.49299459	      0.59071536	      0.99999737	      0.02054720	      0.02054720	     -0.00138640	      0.01022961	     -0.00159529	     -0.00176830	      0.02166893	      0.02720559	     -0.08484475	      0.56643197	     -0.37920829	      0.70747371	      0.16115941	     -0.46157906	     -2.85347455	     -4.31040811	      1.59299311	     -1.40956381	     -0.38407620	     -0.63091620
      0.33200000	      0.24197720	      0.02000144	      0.02000189	      0.02000245	      0.90845028	      0.99999541	      0.99999801	      0.76304813	      0.02000033	      0.02000076	      0.02000797	      0.02000170	      0.02000102	      0.71197750	      0.02010817	      0.02000208	      0.02000119	      0.02004452	      0.02786989	      0.02022506	      0.99999278	      0.02000353	      0.78822738	      0.99999939	      0.06105781	      0.80371585	      0.99999560	      0.02022506	      0.02022506	      0.02022506	      0.02022506	      0.02001982	      0.54698812	      0.61250066	      0.99999758	      0.02022506	      0.02022506	     -0.00064221	      0.00983904	     -0.00121471	     -0.00183455	      0.02385611	      0.02845792	     -0.05509038	      0.55127112	     -0.36698871	      0.62649821	      0.11774660	     -0.36976431	     -2.92703049	     -4.49920567	      1.53928409	     -1.42837488	     -0.45173308	     -0.63833885
      0.33600000	      0.26900426	      0.02000151	      0.02000174	      0.02000218	      0.88914158	      0.99999520	      0.99999800	      0.68933083	      0.02000033	      0.02000073	      0.02000648	      0.02000163	      0.02000101	      0.62863936	      0.02011329	      0.02000187	      0.02000111	      0.02004443	      0.03003734	      0.02056037	      0.99999260	      0.02000301	      0.65623708	      0.99999943	      0.10824692	      0.80046380	      0.99999669	      0.02056037	      0.02056037	      0.02056037	      0.02056037	      0.02001914	      0.53252234	      0.63294539	      0.99999731	      0.02056037	      0.02056037	      0.00010682	      0.00941882	     -0.00090257	     -0.00201523	      0.02573166	      0.02953652	     -0.03356371	      0.54396133	     -0.37031037	      0.62880550	      0.06212065	     -0.34178169	     -2.97617218	     -4.65473251	      1.52259141	     -1.42585351	     -0.50117747	     -0.59921288
      0.34000000	      0.28639705	      0.02000161	      0.02000164	      0.02000204	      0.87451581	      0.99999519	      0.99999805	      0.63975587	      0.02000032	      0.02000071	      0.02000582	      0.02000155	      0.02000100	      0.55415095	      0.02009971	      0.02000173	      0.02000106	      0.02004451	      0.03001486	      0.02056758	      0.99999249	      0.02000277	      0.55769583	      0.99999943	      0.10639861	      0.80038570	      0.99999736	      0.02056758	      0.02056758	      0.02056758	      0.02056758	      0.02001769	      0.49986024	      0.64381613	      0.99999686	      0.02056758	      0.02056758	      0.00083797	      0.00910002	     -0.00066056	     -0.00234430	      0.02724078	      0.03038962	     -0.01905212	      0.53693526	     -0.37501096	      0.64514385	      0.01892560	     -0.32578135	     -3.00197130	     -4.78790574	      1.48172204	     -1.38838708	     -0.54448743	     -0.58301772
      0.34400000	      0.30740406	      0.02000184	      0.02000161	      0.02000201	      0.86100035	      0.99999547	      0.99999816	      0.59013815	      0.02000031	      0.02000067	      0.02000545	      0.02000145	      0.02000101	      0.47595540	      0.02010634	      0.02000162	      0.02000102	      0.02004633	      0.03033970	      0.02095643	      0.99999242	      0.02000266	      0.48489163	      0.99999941	      0.05606148	      0.80293427	      0.99999781	      0.02095643	      0.02095643	      0.02095643	      0.02095643	      0.02001583	      0.45773571	      0.65272044	      0.99999604	      0.02095643	      0.02095643	      0.00154575	      0.00878734	     -0.00048943	     -0.00284426	      0.02833375	      0.03096511	     -0.00791880	      0.52893722	     -0.38130945	      0.67805426	     -0.02124247	     -0.32481179	     -3.00952284	     -4.89709860	      1.46713708	     -1.32507101	     -0.58029683	     -0.54230132
      0.34800000	      0.33795241	      0.02000220	      0.02000154	      0.02000194	      0.88489936	      0.99999623	      0.99999841	      0.55414448	      0.02000029	      0.02000060	      0.02000491	      0.02000127	      0.02000097	      0.38691703	      0.02007124	      0.02000144	      0.02000094	      0.02004551	      0.02945509	      0.02032053	      0.99999332	      0.02000249	      0.42944405	      0.99999933	      0.02003473	      0.80478593	      0.99999812	      0.02032053	      0.02032053	      0.02032053	      0.02032053	      0.02001335	      0.37280715	      0.65261314	      0.99999380	      0.02032053	      0.02032053	      0.00221750	      0.00859698	     -0.00038894	     -0.00352446	      0.02896802	      0.03121526	      0.00410602	      0.54292461	     -0.40985485	      0.75927859	     -0.06838173	     -0.35024956	     -2.98545745	     -4.96653446	      1.42701951	     -1.24217767	     -0.60211361	     -0.52273378
      0.35200000	      0.39419034	      0.02000326	      0.02000146	      0.02000190	      0.94337832	      0.99999719	      0.99999873	      0.50807994	      0.02000025	      0.02000050	      0.02000432	      0.02000105	      0.02000090	      0.27185950	      0.02006181	      0.02000124	      0.02000084	      0.02004664	      0.03246608	      0.02126959	      0.99999461	      0.02000231	      0.40138292	      0.99999910	      0.02001029	      0.80422327	      0.99999835	      0.02126959	      0.02126959	      0.02126959	      0.02126959	      0.02001086	      0.24621555	      0.65196581	      0.99997594	      0.02126959	      0.02126959	      0.00283792	      0.00842004	     -0.00035799	     -0.00438066	      0.02911035	      0.03109983	      0.01747093	      0.57664270	     -0.46151691	      0.90571130	     -0.12753621	     -0.41677477	     -2.94053509	     -5.00246942	      1.41536744	     -1.15690079	     -0.61362582	     -0.47054962
      0.35600000	      0.43502814	      0.02000378	      0.02000138	      0.02000185	      0.99790543	      0.99999764	      0.99999890	      0.48041843	      0.02000022	      0.02000044	      0.02000380	      0.02000093	      0.02000083	      0.17777848	      0.02005219	      0.02000108	      0.02000075	      0.02004613	      0.03349254	      0.02115064	      0.99999557	      0.02000211	      0.36590029	      0.99999871	      0.02000688	      0.80660563	      0.99999855	      0.02115064	      0.02115064	      0.02115064	      0.02115064	      0.02001029	      0.17723283	      0.64906041	      0.92393735	      0.02115064	      0.02115064	      0.00340710	      0.00837879	     -0.00039475	     -0.00539580	      0.02873869	      0.03058863	      0.03083558	      0.61911320	     -0.51810021	      1.00430398	     -0.10175809	     -0.49734987	     -2.87679508	     -5.01573827	      1.37315385	     -1.10787796	     -0.64069004	     -0.46390263
      0.36000000	      0.46872437	      0.02000293	      0.02000127	      0.02000176	      0.99996556	      0.99999801	      0.99999903	      0.45559384	      0.02000020	      0.02000039	      0.02000325	      0.02000084	      0.02000074	      0.09992452	      0.02004398	      0.02000092	      0.02000065	      0.02004207	      0.03556573	      0.02099054	      0.99999649	      0.02000186	      0.33304141	      0.99999751	      0.02000516	      0.81022308	      0.99999872	      0.02099054	      0.02099054	      0.02099054	      0.02099054	      0.02001029	      0.14114528	      0.65025912	      0.78873596	      0.02099054	      0.02099054	      0.00390310	      0.00834653	     -0.00049649	     -0.00654267	      0.02784384	      0.02966405	      0.04565918	      0.68800537	     -0.59646826	      1.09867389	     -0.00918926	     -0.61419761	     -2.80882790	     -5.02014428	      1.35883046	     -1.08798761	     -0.68301452	     -0.43636564
      0.36400000	      0.49030361	      0.02000210	      0.02000113	      0.02000158	      0.99998398	      0.99999827	      0.99999914	      0.45254653	      0.02000019	      0.02000035	      0.02000276	      0.02000076	      0.02000066	      0.03985756	      0.02003773	      0.02000079	      0.02000056	      0.02003716	      0.03863004	      0.02077403	      0.99999721	      0.02000160	      0.29824078	      0.99714964	      0.02000406	      0.81589554	      0.99999886	      0.02077403	      0.02077403	      0.02077403	      0.02077403	      0.02001032	      0.09336323	      0.64459683	      0.64380082	      0.02077403	      0.02077403	      0.00434378	      0.00846398	     -0.00065912	     -0.00778782	      0.02643069	      0.02832370	      0.06166459	      0.77777099	     -0.69204941	      1.20409714	      0.09230249	     -0.72645120	     -2.71786191	     -4.98907202	      1.30782861	     -1.06578756	     -0.70980389	     -0.44934862
      0.36800000	      0.47150653	      0.02000200	      0.02000108	      0.02000150	      0.99998381	      0.99999821	      0.99999915	      0.43938912	      0.02000018	      0.02000034	      0.02000268	      0.02000075	      0.02000067	      0.02008419	      0.02003603	      0.02000076	      0.02000056	      0.02003675	      0.03859934	      0.02141169	      0.99999726	      0.02000160	      0.24379417	      0.95098529	      0.02000402	      0.83348648	      0.99999895	      0.02141169	      0.02141169	      0.02141169	      0.02141169	      0.02001046	      0.07202160	      0.63615123	      0.55577504	      0.02141169	      0.02141169	      0.00470473	      0.00859439	     -0.00087649	     -0.00909614	      0.02451869	      0.02658336	      0.06997435	      0.77303462	     -0.70798554	      1.22212540	      0.09244737	     -0.70580153	     -2.66080179	     -5.02097765	      1.27436484	     -0.98818381	     -0.73083586	     -0.44017427
      0.37200000	      0.43628910	      0.02000226	      0.02000109	      0.02000155	      0.99998014	      0.99999813	      0.99999915	      0.43757976	      0.02000018	      0.02000034	      0.02000268	      0.02000074	      0.02000069	      0.02001673	      0.02003357	      0.02000075	      0.02000056	      0.02004188	      0.03502959	      0.02036937	      0.99999722	      0.02000169	      0.18857446	      0.89704215	      0.02000398	      0.85372497	      0.99999903	      0.02036937	      0.02036937	      0.02036937	      0.02036937	      0.02001060	      0.05050516	      0.62499602	      0.47320111	      0.02036937	      0.02036937	      0.00499564	      0.00878047	     -0.00113947	     -0.01043476	      0.02214159	      0.02447934	      0.08093124	      0.73565354	     -0.71568498	      1.23973846	      0.09554184	     -0.68243558	     -2.60167202	     -5.04972781	      1.24088548	     -0.90557905	     -0.74867015	     -0.43124155
      0.37600000	      0.40210912	      0.02000222	      0.02000106	      0.02000152	      0.99997789	      0.99999804	      0.99999915	      0.43863753	      0.02000018	      0.02000033	      0.02000264	      0.02000073	      0.02000071	      0.02001126	      0.02003189	      0.02000074	      0.02000056	      0.02004567	      0.03535977	      0.02136313	      0.99999726	      0.02000173	      0.14345390	      0.84210861	      0.02000394	      0.87498104	      0.99999909	      0.02136313	      0.02136313	      0.02136313	      0.02136313	      0.02001084	      0.02136313	      0.61294259	      0.40528503	      0.02136313	      0.02136313	      0.00522187	      0.00901770	     -0.00143549	     -0.01177515	      0.01934649	      0.02206874	      0.08914477	      0.72056666	     -0.73016931	      1.25342025	      0.10553324	     -0.65991886	     -2.53593272	     -5.06405258	      1.20673920	     -0.82292908	     -0.75834530	     -0.41869417
      0.38000000	      0.36899830	      0.02000183	      0.02000100	      0.02000139	      0.99998066	      0.99999794	      0.99999915	      0.44159410	      0.02000017	      0.02000032	      0.02000254	      0.02000072	      0.02000071	      0.02001038	      0.02003089	      0.02000072	      0.02000055	      0.02004065	      0.03402379	      0.02040430	      0.99999738	      0.02000169	      0.10681120	      0.78607739	      0.02000388	      0.89715223	      0.99999913	      0.02040430	      0.02040430	      0.02040430	      0.02040430	      0.02001102	      0.02040430	      0.59381920	      0.33352566	      0.02040430	      0.02040430	      0.00539419	      0.00931104	     -0.00174889	     -0.01309303	      0.01619243	      0.01942574	      0.09439487	      0.73159304	     -0.75245067	      1.26678176	      0.11068426	     -0.63367750	     -2.46524132	     -5.06581833	      1.16658249	     -0.73100483	     -0.77614792	     -0.42068904
      0.38400000	      0.33710408	      0.02000138	      0.02000090	      0.02000122	      0.99998511	      0.99999781	      0.99999915	      0.44973632	      0.02000017	      0.02000032	      0.02000240	      0.02000071	      0.02000069	      0.02001254	      0.02003044	      0.02000070	      0.02000053	      0.02003403	      0.03706876	      0.02165957	      0.99999756	      0.02000156	      0.07700955	      0.73169108	      0.02000383	      0.92024524	      0.99999916	      0.02165957	      0.02165957	      0.02165957	      0.02165957	      0.02001123	      0.02165957	      0.57054879	      0.26962880	      0.02165957	      0.02165957	      0.00552572	      0.00966602	     -0.00206237	     -0.01436661	      0.01274860	      0.01663439	      0.09698818	      0.77176239	     -0.78499298	      1.27648839	      0.11971710	     -0.60649540	     -2.38822518	     -5.05018631	      1.11536871	     -0.63843205	     -0.79061904	     -0.43579212
      0.38800000	      0.30679563	      0.02000107	      0.02000082	      0.02000107	      0.99998838	      0.99999767	      0.99999915	      0.45845324	      0.02000016	      0.02000031	      0.02000226	      0.02000070	      0.02000067	      0.02001870	      0.02003017	      0.02000067	      0.02000051	      0.02002809	      0.03689179	      0.02022468	      0.99999776	      0.02000143	      0.05272954	      0.67850585	      0.02000376	      0.94404947	      0.99999918	      0.02022468	      0.02022468	      0.02022468	      0.02022468	      0.02001145	      0.02022468	      0.54565585	      0.21667341	      0.02022468	      0.02022468	      0.00561788	      0.01004020	     -0.00235867	     -0.01557441	      0.00909187	      0.01378051	      0.09848817	      0.82187396	     -0.82161318	      1.28438527	      0.13275460	     -0.58124199	     -2.31419738	     -5.03292262	      1.06727572	     -0.54554954	     -0.80697705	     -0.44707692
      0.39200000	      0.27786784	      0.02000088	      0.02000075	      0.02000095	      0.99999061	      0.99999753	      0.99999914	      0.46707146	      0.02000016	      0.02000030	      0.02000213	      0.02000068	      0.02000065	      0.02045395	      0.02003038	      0.02000065	      0.02000049	      0.02002374	      0.04030046	      0.02157230	      0.99999793	      0.02000132	      0.03273658	      0.62703015	      0.02000365	      0.96850635	      0.99999920	      0.02157230	      0.02157230	      0.02157230	      0.02157230	      0.02001167	      0.02157230	      0.52092745	      0.17450110	      0.02157230	      0.02157230	      0.00567881	      0.01041866	     -0.00262207	     -0.01669396	      0.00530417	      0.01094475	      0.09967094	      0.87411042	     -0.86002917	      1.29138132	      0.15029759	     -0.55895431	     -2.24474978	     -5.01611382	      1.02385205	     -0.45378638	     -0.82647861	     -0.45153631
      0.39600000	      0.25587675	      0.02000074	      0.02000068	      0.02000085	      0.99999193	      0.99999737	      0.99999914	      0.47310919	      0.02000015	      0.02000028	      0.02000190	      0.02000066	      0.02000062	      0.02003355	      0.02002771	      0.02000061	      0.02000045	      0.02002107	      0.04325043	      0.02022842	      0.99999814	      0.02000117	      0.02001273	      0.57936885	      0.02000361	      0.99280877	      0.99999921	      0.02022842	      0.02022842	      0.02022842	      0.02022842	      0.02001189	      0.02022842	      0.49573707	      0.14121545	      0.02022842	      0.02022842	      0.00571857	      0.01079771	     -0.00283958	     -0.01770226	      0.00146977	      0.00819749	      0.12425277	      0.92528434	     -0.92288056	      1.29614977	      0.17062436	     -0.53893095	     -2.17967280	     -4.99854442	      0.98413911	     -0.36532472	     -0.84802833	     -0.45173261
      0.40000000	      0.24951359	      0.02000068	      0.02000060	      0.02000076	      0.99999233	      0.99999743	      0.99999918	      0.48193939	      0.02000014	      0.02000025	      0.02000153	      0.02000057	      0.02000057	      0.02000480	      0.02002095	      0.02000050	      0.02000039	      0.02002212	      0.05193718	      0.02022468	      0.99999843	      0.02000100	      0.02000266	      0.54673151	      0.02000360	      0.99999785	      0.99999925	      0.02022468	      0.02022468	      0.02022468	      0.02022468	      0.02001254	      0.02022468	      0.49104715	      0.11000849	      0.02022468	      0.02022468	      0.00574766	      0.01118291	     -0.00300169	     -0.01857785	     -0.00232746	      0.00559621	      0.21813813	      0.95387746	     -1.06724101	      1.36035801	      0.21113200	     -0.55619592	     -2.25630550	     -4.88918960	      0.93072592	     -0.27990477	     -0.87283226	     -0.45710999
      0.40400000	      0.24247384	      0.02000063	      0.02000054	      0.02000070	      0.99999296	      0.99999755	      0.99999923	      0.49671181	      0.02000012	      0.02000023	      0.02000131	      0.02000051	      0.02000054	      0.02000279	      0.02001732	      0.02000044	      0.02000035	      0.02002253	      0.05896617	      0.02022467	      0.99999864	      0.02000089	      0.02000168	      0.51948330	      0.02000361	      0.99999911	      0.99999930	      0.02022467	      0.02022467	      0.02022467	      0.02022467	      0.02001343	      0.02022467	      0.49518575	      0.08576908	      0.02022467	      0.02022467	      0.00577161	      0.01157054	     -0.00310238	     -0.01930351	     -0.00600666	      0.00318511	      0.29044159	      0.99178478	     -1.20108570	      1.44830946	      0.25906175	     -0.58376596	     -2.40069584	     -4.75229779	      0.87003503	     -0.19748790	     -0.89735300	     -0.46835893
      0.40800000	      0.23495910	      0.02000060	      0.02000051	      0.02000066	      0.99999350	      0.99999767	      0.99999927	      0.51164461	      0.02000011	      0.02000021	      0.02000118	      0.02000046	      0.02000051	      0.02000203	      0.02001512	      0.02000040	      0.02000033	      0.02002273	      0.06424368	      0.02022493	      0.99999879	      0.02000083	      0.02000133	      0.49541381	      0.02000356	      0.99999943	      0.99999935	      0.02022493	      0.02022493	      0.02022493	      0.02022493	      0.02001440	      0.02022493	      0.49875665	      0.06458489	      0.02022493	      0.02022493	      0.00578668	      0.01192887	     -0.00313885	     -0.01986917	     -0.00949236	      0.00099606	      0.34477431	      1.02629071	     -1.31693425	      1.54125387	      0.31414291	     -0.61465105	     -2.54209250	     -4.61142438	      0.81426682	     -0.12315650	     -0.92344592	     -0.47230488
      0.41200000	      0.22718948	      0.02000058	      0.02000048	      0.02000063	      0.99999400	      0.99999776	      0.99999931	      0.52655340	      0.02000010	      0.02000019	      0.02000110	      0.02000043	      0.02000049	      0.02000166	      0.02001370	      0.02000037	      0.02000031	      0.02002246	      0.06842248	      0.02022458	      0.99999890	      0.02000079	      0.02000116	      0.47327058	      0.02000351	      0.99999957	      0.99999938	      0.02022458	      0.02022458	      0.02022458	      0.02022458	      0.02001546	      0.02022458	      0.50291635	      0.04871411	      0.02022458	      0.02022458	      0.00579497	      0.01226262	     -0.00311110	     -0.02027417	     -0.01271634	     -0.00094989	      0.38441097	      1.06063483	     -1.41621446	      1.63048930	      0.36796408	     -0.64153073	     -2.68186024	     -4.48307334	      0.76327845	     -0.05488130	     -0.94921050	     -0.47400239
      0.41600000	      0.21941475	      0.02000055	      0.02000046	      0.02000060	      0.99999454	      0.99999782	      0.99999934	      0.54431014	      0.02000010	      0.02000018	      0.02000104	      0.02000040	      0.02000048	      0.02000145	      0.02001275	      0.02000035	      0.02000030	      0.02002144	      0.07211412	      0.02105746	      0.99999899	      0.02000076	      0.02000108	      0.45387616	      0.02000346	      0.99999965	      0.99999941	      0.02105746	      0.02105746	      0.02105746	      0.02105746	      0.02001664	      0.02105746	      0.50547947	      0.03504166	      0.02105746	      0.02105746	      0.00579823	      0.01258972	     -0.00302127	     -0.02052802	     -0.01561918	     -0.00264064	      0.41150221	      1.10282199	     -1.50489189	      1.71496050	      0.42029736	     -0.66371700	     -2.81509170	     -4.35367779	      0.70738862	      0.00554042	     -0.97202374	     -0.48416588
      0.42000000	      0.21184493	      0.02000053	      0.02000045	      0.02000059	      0.99999489	      0.99999788	      0.99999937	      0.55855915	      0.02000009	      0.02000017	      0.02000100	      0.02000038	      0.02000047	      0.02000130	      0.02001210	      0.02000034	      0.02000029	      0.02002098	      0.07411188	      0.02022463	      0.99999905	      0.02000075	      0.02000105	      0.43595632	      0.02000339	      0.99999970	      0.99999944	      0.02022463	      0.02022463	      0.02022463	      0.02022463	      0.02001783	      0.02022463	      0.50900735	      0.02680602	      0.02022463	      0.02022463	      0.00578201	      0.01286114	     -0.00287299	     -0.02064919	     -0.01815140	     -0.00407065	      0.42616398	      1.13061558	     -1.57243174	      1.79773300	      0.47044017	     -0.68501840	     -2.94696760	     -4.24473643	      0.66479087	      0.06036937	     -0.99764421	     -0.47969322
      0.42400000	      0.20456467	      0.02000052	      0.02000044	      0.02000058	      0.99999523	      0.99999792	      0.99999939	      0.57454314	      0.02000008	      0.02000016	      0.02000098	      0.02000036	      0.02000047	      0.02000121	      0.02001167	      0.02000033	      0.02000028	      0.02002025	      0.07561817	      0.02031431	      0.99999910	      0.02000075	      0.02000106	      0.42028594	      0.02000331	      0.99999974	      0.99999946	      0.02031431	      0.02031431	      0.02031431	      0.02031431	      0.02001908	      0.02031431	      0.51170110	      0.02223938	      0.02031431	      0.02031431	      0.00574880	      0.01311615	     -0.00267077	     -0.02066233	     -0.02027408	     -0.00523883	      0.43139899	      1.16102603	     -1.62945753	      1.87615776	      0.51567441	     -0.70200610	     -3.07200525	     -4.14094435	      0.62043240	      0.10933867	     -1.02167038	     -0.48039029
      0.42800000	      0.19766478	      0.02000051	      0.02000043	      0.02000058	      0.99999554	      0.99999794	      0.99999941	      0.59166973	      0.02000008	      0.02000016	      0.02000097	      0.02000035	      0.02000047	      0.02000115	      0.02001139	      0.02000033	      0.02000028	      0.02001949	      0.07662614	      0.02045611	      0.99999915	      0.02000076	      0.02000110	      0.40661017	      0.02000323	      0.99999977	      0.99999948	      0.02045611	      0.02045611	      0.02045611	      0.02045611	      0.02002034	      0.02045611	      0.51306270	      0.02104223	      0.02045611	      0.02045611	      0.00569114	      0.01334978	     -0.00241971	     -0.02059439	     -0.02195925	     -0.00614717	      0.42863186	      1.19101628	     -1.67600399	      1.95015001	      0.55602475	     -0.71564431	     -3.19086812	     -4.04517707	      0.57616399	      0.15274310	     -1.04507653	     -0.48367953
      0.43200000	      0.19144459	      0.02000051	      0.02000043	      0.02000058	      0.99999573	      0.99999799	      0.99999943	      0.60642764	      0.02000007	      0.02000015	      0.02000099	      0.02000034	      0.02000047	      0.02000110	      0.02001122	      0.02000033	      0.02000028	      0.02001961	      0.07578046	      0.02168187	      0.99999918	      0.02000078	      0.02000121	      0.39570558	      0.02000315	      0.99999979	      0.99999951	      0.02168187	      0.02000223	      0.02168187	      0.02168187	      0.02002195	      0.02168187	      0.52080608	      0.02165669	      0.02168187	      0.02168187	      0.00559708	      0.01352733	     -0.00212569	     -0.02047074	     -0.02318987	     -0.00680040	      0.41588022	      1.20391443	     -1.70589531	      2.03404490	      0.59886855	     -0.73583480	     -3.33928012	     -3.94096058	      0.56167901	      0.19175797	     -1.07264655	     -0.47274690
      0.43600000	      0.18549270	      0.02000050	      0.02000043	      0.02000059	      0.99999595	      0.99999801	      0.99999943	      0.62464715	      0.02000007	      0.02000015	      0.02000100	      0.02000034	      0.02000048	      0.02000109	      0.02001116	      0.02000033	      0.02000028	      0.02001913	      0.07562088	      0.02155113	      0.99999921	      0.02000081	      0.02000133	      0.38567004	      0.02000307	      0.99999980	      0.99999952	      0.02155113	      0.02000170	      0.02155113	      0.02155113	      0.02002335	      0.02155113	      0.52200043	      0.02155698	      0.02155113	      0.02155113	      0.00547097	      0.01370893	     -0.00179574	     -0.02031189	     -0.02395946	     -0.00720643	      0.40037500	      1.22690847	     -1.73171114	      2.09756055	      0.63428050	     -0.74618137	     -3.44698523	     -3.86575256	      0.52151837	      0.22335057	     -1.09692448	     -0.47570346
      0.44000000	      0.18013024	      0.02000051	      0.02000044	      0.02000060	      0.99999605	      0.99999802	      0.99999944	      0.63772194	      0.02000007	      0.02000014	      0.02000103	      0.02000033	      0.02000050	      0.02000108	      0.02001120	      0.02000034	      0.02000029	      0.02001955	      0.07369920	      0.02097434	      0.99999922	      0.02000085	      0.02000156	      0.37648912	      0.02000298	      0.99999982	      0.99999953	      0.02097434	      0.02000138	      0.02097434	      0.02097434	      0.02002465	      0.02097434	      0.52606212	      0.02194269	      0.02097434	      0.02097434	      0.00529709	      0.01382381	     -0.00143861	     -0.02013155	     -0.02427155	     -0.00737731	      0.37748044	      1.22860870	     -1.73697446	      2.15769406	      0.66869185	     -0.75884167	     -3.55270251	     -3.81526660	      0.49821070	      0.25028134	     -1.12506443	     -0.45761320
      0.44400000	      0.17507850	      0.02000050	      0.02000044	      0.02000061	      0.99999625	      0.99999803	      0.99999944	      0.65946918	      0.02000007	      0.02000014	      0.02000107	      0.02000033	      0.02000052	      0.02000112	      0.02001133	      0.02000035	      0.02000029	      0.02001917	      0.07293228	      0.02117125	      0.99999925	      0.02000089	      0.02000188	      0.36948541	      0.02000291	      0.99999982	      0.99999954	      0.02117125	      0.02000117	      0.02117125	      0.02117125	      0.02002619	      0.02117125	      0.52610522	      0.02225370	      0.02117125	      0.02117125	      0.00508509	      0.01397022	     -0.00106482	     -0.01993623	     -0.02413890	     -0.00732945	      0.35188749	      1.25104608	     -1.74744697	      2.20886957	      0.69640354	     -0.76485693	     -3.64476899	     -3.75121194	      0.45874526	      0.27196166	     -1.14724309	     -0.46601213
      0.44800000	      0.17058189	      0.02000052	      0.02000046	      0.02000063	      0.99999632	      0.99999803	      0.99999944	      0.67329650	      0.02000006	      0.02000014	      0.02000113	      0.02000033	      0.02000055	      0.02000116	      0.02001160	      0.02000036	      0.02000031	      0.02001996	      0.06975108	      0.02085898	      0.99999925	      0.02000096	      0.02000259	      0.36276706	      0.02000283	      0.99999983	      0.99999955	      0.02085898	      0.02000102	      0.02085898	      0.02085898	      0.02002725	      0.02085898	      0.53001028	      0.02244007	      0.02085898	      0.02085898	      0.00481622	      0.01403157	     -0.00068616	     -0.01972614	     -0.02358253	     -0.00708237	      0.31678791	      1.24596869	     -1.73141420	      2.25591129	      0.72377236	     -0.77469107	     -3.73511198	     -3.71667976	      0.44357446	      0.28959356	     -1.17550631	     -0.44222095
      0.45200000	      0.16621870	      0.02000051	      0.02000047	      0.02000065	      0.99999648	      0.99999803	      0.99999943	      0.69518002	      0.02000006	      0.02000014	      0.02000120	      0.02000033	      0.02000057	      0.02000129	      0.02001203	      0.02000037	      0.02000031	      0.02002000	      0.06752325	      0.02078274	      0.99999926	      0.02000103	      0.02000433	      0.35808074	      0.02000277	      0.99999984	      0.99999956	      0.02078274	      0.02000091	      0.02078274	      0.02078274	      0.02002851	      0.02078274	      0.53006876	      0.02297016	      0.02078274	      0.02078274	      0.00450159	      0.01412104	     -0.00031457	     -0.01949708	     -0.02263061	     -0.00665620	      0.27747530	      1.26109053	     -1.71870238	      2.29201511	      0.74569690	     -0.77830365	     -3.80845682	     -3.66767134	      0.41604430	      0.30296940	     -1.19511364	     -0.44222240
      0.45600000	      0.16202440	      0.02000051	      0.02000048	      0.02000066	      0.99999663	      0.99999802	      0.99999942	      0.71838534	      0.02000006	      0.02000014	      0.02000128	      0.02000034	      0.02000060	      0.02000155	      0.02001267	      0.02000039	      0.02000033	      0.02001996	      0.06496953	      0.02077678	      0.99999927	      0.02000111	      0.02004644	      0.35483926	      0.02000273	      0.99999984	      0.99999956	      0.02077678	      0.02000082	      0.02077678	      0.02077678	      0.02002976	      0.02077678	      0.52806238	      0.02510286	      0.02077678	      0.02077678	      0.00413352	      0.01419509	      0.00003937	     -0.01924247	     -0.02131730	     -0.00606873	      0.23177424	      1.27819788	     -1.69716310	      2.31653168	      0.76446149	     -0.77892974	     -3.86736040	     -3.62087147	      0.39199712	      0.31325676	     -1.21130045	     -0.44282336
      0.46000000	      0.16320587	      0.02000053	      0.02000049	      0.02000069	      0.99999658	      0.99999800	      0.99999941	      0.72886104	      0.02000006	      0.02000014	      0.02000136	      0.02000034	      0.02000063	      0.02000156	      0.02001285	      0.02000040	      0.02000034	      0.02002162	      0.06298286	      0.02082689	      0.99999927	      0.02000120	      0.02430701	      0.35334059	      0.02000269	      0.99999984	      0.99999957	      0.02082689	      0.02000076	      0.02082689	      0.02082689	      0.02003044	      0.02082689	      0.52783350	      0.02987573	      0.02082689	      0.02082689	      0.00370508	      0.01418339	      0.00036766	     -0.01895513	     -0.01968167	     -0.00533304	      0.21277114	      1.25576249	     -1.67638829	      2.32941843	      0.78020312	     -0.78176086	     -3.90962965	     -3.60020600	      0.39653906	      0.32230297	     -1.22848203	     -0.40794211
      0.46400000	      0.16629473	      0.02000053	      0.02000050	      0.02000070	      0.99999660	      0.99999797	      0.99999939	      0.74748522	      0.02000006	      0.02000014	      0.02000138	      0.02000034	      0.02000064	      0.02000157	      0.02001286	      0.02000041	      0.02000034	      0.02002231	      0.06423274	      0.02124931	      0.99999928	      0.02000122	      0.03051957	      0.35481135	      0.02000268	      0.99999984	      0.99999957	      0.02124931	      0.02000071	      0.02124931	      0.02124931	      0.02003140	      0.02124931	      0.52181569	      0.03866302	      0.02124931	      0.02124931	      0.00322822	      0.01422024	      0.00066570	     -0.01862790	     -0.01776653	     -0.00445643	      0.20912735	      1.25490141	     -1.67762239	      2.32350720	      0.79020213	     -0.77554663	     -3.92353194	     -3.55501730	      0.38512174	      0.33042008	     -1.23778614	     -0.40218108
      0.46800000	      0.16944981	      0.02000052	      0.02000050	      0.02000070	      0.99999663	      0.99999792	      0.99999937	      0.76659581	      0.02000006	      0.02000014	      0.02000142	      0.02000034	      0.02000066	      0.02000164	      0.02001297	      0.02000041	      0.02000035	      0.02002269	      0.06561918	      0.02041325	      0.99999929	      0.02000123	      0.03703608	      0.35800233	      0.02000269	      0.99999984	      0.99999956	      0.02041325	      0.02000067	      0.02041325	      0.02041325	      0.02003185	      0.02041325	      0.51225316	      0.05179282	      0.02041325	      0.02041325	      0.00269877	      0.01424723	      0.00093229	     -0.01825316	     -0.01561743	     -0.00344099	      0.20372598	      1.25603650	     -1.67402024	      2.30360565	      0.79845010	     -0.76603261	     -3.91852421	     -3.50958349	      0.37826245	      0.33901186	     -1.24351334	     -0.39491436
      0.47200000	      0.17320004	      0.02000052	      0.02000051	      0.02000072	      0.99999658	      0.99999786	      0.99999935	      0.77991717	      0.02000006	      0.02000014	      0.02000146	      0.02000034	      0.02000067	      0.02000167	      0.02001311	      0.02000042	      0.02000035	      0.02002354	      0.06619675	      0.02132599	      0.99999930	      0.02000126	      0.04413072	      0.36248944	      0.02000272	      0.99999984	      0.99999955	      0.02132599	      0.02000064	      0.02132599	      0.02132599	      0.02003204	      0.02132599	      0.50270601	      0.06866348	      0.02132599	      0.02132599	      0.00211742	      0.01422616	      0.00116911	     -0.01782155	     -0.01328160	     -0.00228526	      0.19796117	      1.24215748	     -1.65814404	      2.27339734	      0.80684375	     -0.75720509	     -3.89855555	     -3.47731022	      0.38911485	      0.34946846	     -1.24828298	     -0.36564377
      0.47600000	      0.17593044	      0.02000051	      0.02000051	      0.02000072	      0.99999663	      0.99999778	      0.99999933	      0.80070958	      0.02000006	      0.02000014	      0.02000149	      0.02000034	      0.02000068	      0.02000186	      0.02001340	      0.02000043	      0.02000036	      0.02002320	      0.06809119	      0.02180724	      0.99999930	      0.02000125	      0.05061663	      0.36895769	      0.02000278	      0.99999984	      0.99999954	      0.02180724	      0.02000062	      0.02180724	      0.02180724	      0.02003290	      0.02180724	      0.48920492	      0.08917188	      0.02180724	      0.02180724	      0.00149308	      0.01424401	      0.00137980	     -0.01732059	     -0.01080707	     -0.00098646	      0.18955390	      1.25023335	     -1.64871851	      2.22839556	      0.81536535	     -0.74232065	     -3.85767967	     -3.42682292	      0.38935249	      0.36186693	     -1.24794094	     -0.35576890
      0.48000000	      0.17820507	      0.02000049	      0.02000051	      0.02000071	      0.99999669	      0.99999769	      0.99999930	      0.82232925	      0.02000006	      0.02000015	      0.02000152	      0.02000035	      0.02000068	      0.02000215	      0.02001378	      0.02000043	      0.02000036	      0.02002251	      0.07023502	      0.02204569	      0.99999931	      0.02000124	      0.05669987	      0.37688914	      0.02000288	      0.99999983	      0.99999953	      0.02204569	      0.02000060	      0.02204569	      0.02204569	      0.02003364	      0.02204569	      0.47267305	      0.11331734	      0.02204569	      0.02204569	      0.00082853	      0.01426044	      0.00156901	     -0.01673360	     -0.00824186	      0.00045731	      0.17984370	      1.26240063	     -1.63770127	      2.17226178	      0.82489096	     -0.72500351	     -3.80083545	     -3.37405557	      0.39290464	      0.37718185	     -1.24550784	     -0.34352260
      0.48400000	      0.17960222	      0.02000046	      0.02000050	      0.02000070	      0.99999680	      0.99999757	      0.99999927	      0.84760344	      0.02000006	      0.02000015	      0.02000153	      0.02000036	      0.02000068	      0.02000273	      0.02001428	      0.02000044	      0.02000036	      0.02002123	      0.07309975	      0.02169851	      0.99999932	      0.02000120	      0.06194113	      0.38641280	      0.02000301	      0.99999983	      0.99999951	      0.02169851	      0.02000059	      0.02169851	      0.02169851	      0.02003413	      0.02169851	      0.45214079	      0.14118750	      0.02169851	      0.02169851	      0.00013085	      0.01429558	      0.00174149	     -0.01603939	     -0.00563333	      0.00204502	      0.16843146	      1.28675236	     -1.62977413	      2.10474978	      0.83568128	     -0.70383756	     -3.72715934	     -3.31323006	      0.39418765	      0.39586343	     -1.24015461	     -0.33770157
      0.48800000	      0.18129525	      0.02000044	      0.02000050	      0.02000069	      0.99999688	      0.99999745	      0.99999924	      0.87510105	      0.02000006	      0.02000015	      0.02000153	      0.02000036	      0.02000068	      0.02000353	      0.02001475	      0.02000044	      0.02000036	      0.02002027	      0.07562924	      0.02097418	      0.99999933	      0.02000117	      0.06699360	      0.39960767	      0.02000322	      0.99999982	      0.99999949	      0.02000117	      0.02000057	      0.02097418	      0.02097418	      0.02003581	      0.02097418	      0.43319997	      0.18435822	      0.02097418	      0.02097418	     -0.00059314	      0.01431468	      0.00190144	     -0.01521302	     -0.00302751	      0.00377126	      0.15809418	      1.30597250	     -1.62209400	      2.03415154	      0.86538904	     -0.68911487	     -3.66525970	     -3.23397128	      0.42052623	      0.42696634	     -1.23260154	     -0.31995334
      0.49200000	      0.18178067	      0.02000041	      0.02000049	      0.02000067	      0.99999697	      0.99999728	      0.99999921	      0.89881018	      0.02000007	      0.02000016	      0.02000153	      0.02000038	      0.02000067	      0.02000586	      0.02001545	      0.02000045	      0.02000036	      0.02001893	      0.07866330	      0.02094407	      0.99999934	      0.02000113	      0.07079638	      0.41210354	      0.02000346	      0.99999981	      0.99999947	      0.02000113	      0.02000057	      0.02094407	      0.02094407	      0.02003643	      0.02094407	      0.40960275	      0.21825391	      0.02094407	      0.02094407	     -0.00133402	      0.01433733	      0.00205227	     -0.01422741	     -0.00046832	      0.00562540	      0.14513987	      1.33236609	     -1.61029316	      1.94870524	      0.87982441	     -0.66460417	     -3.56348601	     -3.17481885	      0.43353894	      0.45369437	     -1.22392520	     -0.30030308
