# Supplementary material for: Hindlimb kinematics, kinetics and muscle dynamics during sit-to-stand and sit-to-walk transitions in emus (Dromaius novaehollandiae)
Source: J Exp Biol. 2024 Dec 2;227(24):jeb247519. doi: 10.1242/jeb.247519 (PMC11708823; doi:10.1242/jeb.247519)
Supplement: Dataset 1. [file jexbio-227-247519-Dataset1.zip › Dataset1/DataS1/Static Simulation/stw_exemplar_trial_STO_plus5TSL/emu_osimm_tuneTSL_scaledR_STO_plus5TSL_stw_controls.xml]

<?xml version="1.0" encoding="UTF-8" ?>
<OpenSimDocument Version="40500">
	<ControlSet name="Control Set">
		<objects>
			<ControlLinear name="IC_r">
				<is_model_control>true</is_model_control>
				<extrapolate>true</extrapolate>
				<default_min>0.02</default_min>
				<default_max>1</default_max>
				<filter_on>false</filter_on>
				<use_steps>false</use_steps>
				<x_nodes>
					<ControlLinearNode>
						<t>0</t>
						<value>0.29881256347498625</value>
					</ControlLinearNode>
					<ControlLinearNode>
						<t>0.0040000000000000001</t>
						<value>0.29976166058115283</value>
					</ControlLinearNode>
					<ControlLinearNode>
						<t>0.0080000000000000002</t>
						<value>0.30126670002248307</value>
					</ControlLinearNode>
					<ControlLinearNode>
						<t>0.012</t>
						<value>0.30331980952454973</value>
					</ControlLinearNode>
					<ControlLinearNode>
						<t>0.016</t>
						<value>0.30601153008609078</value>
					</ControlLinearNode>
					<ControlLinearNode>
						<t>0.02</t>
						<value>0.30824913822364408</value>
					</ControlLinearNode>
					<ControlLinearNode>
						<t>0.024</t>
						<value>0.31248818779429416</value>
					</ControlLinearNode>
					<ControlLinearNode>
						<t>0.028000000000000001</t>
						<value>0.31692704466660782</value>
					</ControlLinearNode>
					<ControlLinearNode>
						<t>0.032000000000000001</t>
						<value>0.3220345132369975</value>
					</ControlLinearNode>
					<ControlLinearNode>
						<t>0.035999999999999997</t>
						<value>0.32781717625218981</value>
					</ControlLinearNode>
					<ControlLinearNode>
						<t>0.040000000000000001</t>
						<value>0.33428372518096833</value>
					</ControlLinearNode>
					<ControlLinearNode>
						<t>0.043999999999999997</t>
						<value>0.34104362445247044</value>
					</ControlLinearNode>
					<ControlLinearNode>
						<t>0.048000000000000001</t>
						<value>0.3493902077943426</value>
					</ControlLinearNode>
					<ControlLinearNode>
						<t>0.051999999999999998</t>
						<value>0.35797470438010764</value>
					</ControlLinearNode>
					<ControlLinearNode>
						<t>0.056000000000000001</t>
						<value>0.36748079549574958</value>
					</ControlLinearNode>
					<ControlLinearNode>
						<t>0.059999999999999998</t>
						<value>0.37801593695634089</value>
					</ControlLinearNode>
					<ControlLinearNode>
						<t>0.064000000000000001</t>
						<value>0.38924891466635014</value>
					</ControlLinearNode>
					<ControlLinearNode>
						<t>0.068000000000000005</t>
						<value>0.40109383976994895</value>
					</ControlLinearNode>
					<ControlLinearNode>
						<t>0.071999999999999995</t>
						<value>0.41324992631419649</value>
					</ControlLinearNode>
					<ControlLinearNode>
						<t>0.075999999999999998</t>
						<value>0.42487204241258941</value>
					</ControlLinearNode>
					<ControlLinearNode>
						<t>0.080000000000000002</t>
						<value>0.43390078689677525</value>
					</ControlLinearNode>
					<ControlLinearNode>
						<t>0.084000000000000005</t>
						<value>0.44249969936014433</value>
					</ControlLinearNode>
					<ControlLinearNode>
						<t>0.087999999999999995</t>
						<value>0.44881705158511798</value>
					</ControlLinearNode>
					<ControlLinearNode>
						<t>0.091999999999999998</t>
						<value>0.4546134757767093</value>
					</ControlLinearNode>
					<ControlLinearNode>
						<t>0.096000000000000002</t>
						<value>0.45925134311122606</value>
					</ControlLinearNode>
					<ControlLinearNode>
						<t>0.10000000000000001</t>
						<value>0.46307319157849469</value>
					</ControlLinearNode>
					<ControlLinearNode>
						<t>0.104</t>
						<value>0.465929738631565</value>
					</ControlLinearNode>
					<ControlLinearNode>
						<t>0.108</t>
						<value>0.46844581196230445</value>
					</ControlLinearNode>
					<ControlLinearNode>
						<t>0.112</t>
						<value>0.47250012650591688</value>
					</ControlLinearNode>
					<ControlLinearNode>
						<t>0.11600000000000001</t>
						<value>0.48068282224592024</value>
					</ControlLinearNode>
					<ControlLinearNode>
						<t>0.12</t>
						<value>0.48454455419382247</value>
					</ControlLinearNode>
					<ControlLinearNode>
						<t>0.124</t>
						<value>0.4845883175668812</value>
					</ControlLinearNode>
					<ControlLinearNode>
						<t>0.128</t>
						<value>0.48219850815410925</value>
					</ControlLinearNode>
					<ControlLinearNode>
						<t>0.13200000000000001</t>
						<value>0.50086249229557844</value>
					</ControlLinearNode>
					<ControlLinearNode>
						<t>0.13600000000000001</t>
						<value>0.49151160003282102</value>
					</ControlLinearNode>
					<ControlLinearNode>
						<t>0.14000000000000001</t>
						<value>0.47949011229858363</value>
					</ControlLinearNode>
					<ControlLinearNode>
						<t>0.14399999999999999</t>
						<value>0.46397816281220422</value>
					</ControlLinearNode>
					<ControlLinearNode>
						<t>0.14799999999999999</t>
						<value>0.44597885902381601</value>
					</ControlLinearNode>
					<ControlLinearNode>
						<t>0.152</t>
						<value>0.42522744379643668</value>
					</ControlLinearNode>
					<ControlLinearNode>
						<t>0.156</t>
						<value>0.4025579833921068</value>
					</ControlLinearNode>
					<ControlLinearNode>
						<t>0.16</t>
						<value>0.37939089912330609</value>
					</ControlLinearNode>
					<ControlLinearNode>
						<t>0.16400000000000001</t>
						<value>0.35559004217357987</value>
					</ControlLinearNode>
					<ControlLinearNode>
						<t>0.16800000000000001</t>
						<value>0.33201925925785741</value>
					</ControlLinearNode>
					<ControlLinearNode>
						<t>0.17199999999999999</t>
						<value>0.30884197600996555</value>
					</ControlLinearNode>
					<ControlLinearNode>
						<t>0.17599999999999999</t>
						<value>0.28635537399926519</value>
					</ControlLinearNode>
					<ControlLinearNode>
						<t>0.17999999999999999</t>
						<value>0.26537784372503981</value>
					</ControlLinearNode>
					<ControlLinearNode>
						<t>0.184</t>
						<value>0.24655026704830674</value>
					</ControlLinearNode>
					<ControlLinearNode>
						<t>0.188</t>
						<value>0.23057585018717863</value>
					</ControlLinearNode>
					<ControlLinearNode>
						<t>0.192</t>
						<value>0.1996472990186331</value>
					</ControlLinearNode>
					<ControlLinearNode>
						<t>0.19600000000000001</t>
						<value>0.15950392865129898</value>
					</ControlLinearNode>
					<ControlLinearNode>
						<t>0.20000000000000001</t>
						<value>0.13970759135998884</value>
					</ControlLinearNode>
					<ControlLinearNode>
						<t>0.20399999999999999</t>
						<value>0.10043378182206138</value>
					</ControlLinearNode>
					<ControlLinearNode>
						<t>0.20799999999999999</t>
						<value>0.031182819962604878</value>
					</ControlLinearNode>
					<ControlLinearNode>
						<t>0.21199999999999999</t>
						<value>0.020001965625341768</value>
					</ControlLinearNode>
					<ControlLinearNode>
						<t>0.216</t>
						<value>0.020000923130452437</value>
					</ControlLinearNode>
					<ControlLinearNode>
						<t>0.22</t>
						<value>0.020000571221024874</value>
					</ControlLinearNode>
					<ControlLinearNode>
						<t>0.224</t>
						<value>0.020000314694713934</value>
					</ControlLinearNode>
					<ControlLinearNode>
						<t>0.22800000000000001</t>
						<value>0.02000026118329325</value>
					</ControlLinearNode>
					<ControlLinearNode>
						<t>0.23200000000000001</t>
						<value>0.020000218337566412</value>
					</ControlLinearNode>
					<ControlLinearNode>
						<t>0.23599999999999999</t>
						<value>0.02000019425423789</value>
					</ControlLinearNode>
					<ControlLinearNode>
						<t>0.23999999999999999</t>
						<value>0.02000017633404531</value>
					</ControlLinearNode>
					<ControlLinearNode>
						<t>0.24399999999999999</t>
						<value>0.020000164364363113</value>
					</ControlLinearNode>
					<ControlLinearNode>
						<t>0.248</t>
						<value>0.020000155706796932</value>
					</ControlLinearNode>
					<ControlLinearNode>
						<t>0.252</t>
						<value>0.020000149442137564</value>
					</ControlLinearNode>
					<ControlLinearNode>
						<t>0.25600000000000001</t>
						<value>0.020000145462487528</value>
					</ControlLinearNode>
					<ControlLinearNode>
						<t>0.26000000000000001</t>
						<value>0.020000142594368147</value>
					</ControlLinearNode>
					<ControlLinearNode>
						<t>0.26400000000000001</t>
						<value>0.020000146321827856</value>
					</ControlLinearNode>
					<ControlLinearNode>
						<t>0.26800000000000002</t>
						<value>0.020000154307283663</value>
					</ControlLinearNode>
					<ControlLinearNode>
						<t>0.27200000000000002</t>
						<value>0.020000165817065915</value>
					</ControlLinearNode>
					<ControlLinearNode>
						<t>0.27600000000000002</t>
						<value>0.020000182773865342</value>
					</ControlLinearNode>
					<ControlLinearNode>
						<t>0.28000000000000003</t>
						<value>0.02000029459685098</value>
					</ControlLinearNode>
					<ControlLinearNode>
						<t>0.28399999999999997</t>
						<value>0.020000779055652566</value>
					</ControlLinearNode>
					<ControlLinearNode>
						<t>0.28799999999999998</t>
						<value>0.020001015561083978</value>
					</ControlLinearNode>
					<ControlLinearNode>
						<t>0.29199999999999998</t>
						<value>0.020001068193908157</value>
					</ControlLinearNode>
					<ControlLinearNode>
						<t>0.29599999999999999</t>
						<value>0.020001143682688544</value>
					</ControlLinearNode>
					<ControlLinearNode>
						<t>0.29999999999999999</t>
						<value>0.020001118373952544</value>
					</ControlLinearNode>
					<ControlLinearNode>
						<t>0.30399999999999999</t>
						<value>0.020001116470294646</value>
					</ControlLinearNode>
					<ControlLinearNode>
						<t>0.308</t>
						<value>0.020001449902845702</value>
					</ControlLinearNode>
					<ControlLinearNode>
						<t>0.312</t>
						<value>0.020002512295264174</value>
					</ControlLinearNode>
					<ControlLinearNode>
						<t>0.316</t>
						<value>0.025716974084589828</value>
					</ControlLinearNode>
					<ControlLinearNode>
						<t>0.32000000000000001</t>
						<value>0.11891750247986668</value>
					</ControlLinearNode>
					<ControlLinearNode>
						<t>0.32400000000000001</t>
						<value>0.16615819837192639</value>
					</ControlLinearNode>
					<ControlLinearNode>
						<t>0.32800000000000001</t>
						<value>0.23542713242241836</value>
					</ControlLinearNode>
					<ControlLinearNode>
						<t>0.33200000000000002</t>
						<value>0.24197719774377185</value>
					</ControlLinearNode>
					<ControlLinearNode>
						<t>0.33600000000000002</t>
						<value>0.26900425582028098</value>
					</ControlLinearNode>
					<ControlLinearNode>
						<t>0.34000000000000002</t>
						<value>0.2863970460204211</value>
					</ControlLinearNode>
					<ControlLinearNode>
						<t>0.34399999999999997</t>
						<value>0.30740405768963197</value>
					</ControlLinearNode>
					<ControlLinearNode>
						<t>0.34799999999999998</t>
						<value>0.33795240992152736</value>
					</ControlLinearNode>
					<ControlLinearNode>
						<t>0.35199999999999998</t>
						<value>0.39419033717256008</value>
					</ControlLinearNode>
					<ControlLinearNode>
						<t>0.35599999999999998</t>
						<value>0.43502813780730382</value>
					</ControlLinearNode>
					<ControlLinearNode>
						<t>0.35999999999999999</t>
						<value>0.46872437314058585</value>
					</ControlLinearNode>
					<ControlLinearNode>
						<t>0.36399999999999999</t>
						<value>0.49030361394722721</value>
					</ControlLinearNode>
					<ControlLinearNode>
						<t>0.36799999999999999</t>
						<value>0.47150652592825509</value>
					</ControlLinearNode>
					<ControlLinearNode>
						<t>0.372</t>
						<value>0.43628910059355103</value>
					</ControlLinearNode>
					<ControlLinearNode>
						<t>0.376</t>
						<value>0.40210912175139896</value>
					</ControlLinearNode>
					<ControlLinearNode>
						<t>0.38</t>
						<value>0.36899829779674592</value>
					</ControlLinearNode>
					<ControlLinearNode>
						<t>0.38400000000000001</t>
						<value>0.33710407996060293</value>
					</ControlLinearNode>
					<ControlLinearNode>
						<t>0.38800000000000001</t>
						<value>0.30679562896353774</value>
					</ControlLinearNode>
					<ControlLinearNode>
						<t>0.39200000000000002</t>
						<value>0.2778678398203398</value>
					</ControlLinearNode>
					<ControlLinearNode>
						<t>0.39600000000000002</t>
						<value>0.25587674634280011</value>
					</ControlLinearNode>
					<ControlLinearNode>
						<t>0.40000000000000002</t>
						<value>0.24951358617144956</value>
					</ControlLinearNode>
					<ControlLinearNode>
						<t>0.40400000000000003</t>
						<value>0.24247384153203425</value>
					</ControlLinearNode>
					<ControlLinearNode>
						<t>0.40799999999999997</t>
						<value>0.2349591041742993</value>
					</ControlLinearNode>
					<ControlLinearNode>
						<t>0.41199999999999998</t>
						<value>0.2271894793725879</value>
					</ControlLinearNode>
					<ControlLinearNode>
						<t>0.41599999999999998</t>
						<value>0.21941474614008485</value>
					</ControlLinearNode>
					<ControlLinearNode>
						<t>0.41999999999999998</t>
						<value>0.21184493074755351</value>
					</ControlLinearNode>
					<ControlLinearNode>
						<t>0.42399999999999999</t>
						<value>0.20456467292721955</value>
					</ControlLinearNode>
					<ControlLinearNode>
						<t>0.42799999999999999</t>
						<value>0.19766478047225058</value>
					</ControlLinearNode>
					<ControlLinearNode>
						<t>0.432</t>
						<value>0.19144458716003498</value>
					</ControlLinearNode>
					<ControlLinearNode>
						<t>0.436</t>
						<value>0.18549270222384132</value>
					</ControlLinearNode>
					<ControlLinearNode>
						<t>0.44</t>
						<value>0.18013024454410559</value>
					</ControlLinearNode>
					<ControlLinearNode>
						<t>0.44400000000000001</t>
						<value>0.175078497711041</value>
					</ControlLinearNode>
					<ControlLinearNode>
						<t>0.44800000000000001</t>
						<value>0.17058188663825558</value>
					</ControlLinearNode>
					<ControlLinearNode>
						<t>0.45200000000000001</t>
						<value>0.16621870123609866</value>
					</ControlLinearNode>
					<ControlLinearNode>
						<t>0.45600000000000002</t>
						<value>0.16202440433345444</value>
					</ControlLinearNode>
					<ControlLinearNode>
						<t>0.46000000000000002</t>
						<value>0.16320587371102155</value>
					</ControlLinearNode>
					<ControlLinearNode>
						<t>0.46400000000000002</t>
						<value>0.16629472791751065</value>
					</ControlLinearNode>
					<ControlLinearNode>
						<t>0.46800000000000003</t>
						<value>0.1694498075640273</value>
					</ControlLinearNode>
					<ControlLinearNode>
						<t>0.47199999999999998</t>
						<value>0.1732000446557663</value>
					</ControlLinearNode>
					<ControlLinearNode>
						<t>0.47599999999999998</t>
						<value>0.17593044303568572</value>
					</ControlLinearNode>
					<ControlLinearNode>
						<t>0.47999999999999998</t>
						<value>0.17820506614315643</value>
					</ControlLinearNode>
					<ControlLinearNode>
						<t>0.48399999999999999</t>
						<value>0.17960222400678233</value>
					</ControlLinearNode>
					<ControlLinearNode>
						<t>0.48799999999999999</t>
						<value>0.18129525350913103</value>
					</ControlLinearNode>
					<ControlLinearNode>
						<t>0.49199999999999999</t>
						<value>0.18178067059174144</value>
					</ControlLinearNode>
				</x_nodes>
				<min_nodes />
				<max_nodes />
				<kp>100</kp>
				<kv>20</kv>
			</ControlLinear>
			<ControlLinear name="ILPR_r">
				<is_model_control>true</is_model_control>
				<extrapolate>true</extrapolate>
				<default_min>0.02</default_min>
				<default_max>1</default_max>
				<filter_on>false</filter_on>
				<use_steps>false</use_steps>
				<x_nodes>
					<ControlLinearNode>
						<t>0</t>
						<value>0.09482225643685234</value>
					</ControlLinearNode>
					<ControlLinearNode>
						<t>0.0040000000000000001</t>
						<value>0.093402417669739501</value>
					</ControlLinearNode>
					<ControlLinearNode>
						<t>0.0080000000000000002</t>
						<value>0.092384785800270569</value>
					</ControlLinearNode>
					<ControlLinearNode>
						<t>0.012</t>
						<value>0.091900285136732318</value>
					</ControlLinearNode>
					<ControlLinearNode>
						<t>0.016</t>
						<value>0.091796944413525691</value>
					</ControlLinearNode>
					<ControlLinearNode>
						<t>0.02</t>
						<value>0.094703127995610356</value>
					</ControlLinearNode>
					<ControlLinearNode>
						<t>0.024</t>
						<value>0.094710943198107467</value>
					</ControlLinearNode>
					<ControlLinearNode>
						<t>0.028000000000000001</t>
						<value>0.096257848321625192</value>
					</ControlLinearNode>
					<ControlLinearNode>
						<t>0.032000000000000001</t>
						<value>0.098393613618108236</value>
					</ControlLinearNode>
					<ControlLinearNode>
						<t>0.035999999999999997</t>
						<value>0.10106052813225613</value>
					</ControlLinearNode>
					<ControlLinearNode>
						<t>0.040000000000000001</t>
						<value>0.10432035022687579</value>
					</ControlLinearNode>
					<ControlLinearNode>
						<t>0.043999999999999997</t>
						<value>0.1089483404945935</value>
					</ControlLinearNode>
					<ControlLinearNode>
						<t>0.048000000000000001</t>
						<value>0.11209232689157346</value>
					</ControlLinearNode>
					<ControlLinearNode>
						<t>0.051999999999999998</t>
						<value>0.11700606995618779</value>
					</ControlLinearNode>
					<ControlLinearNode>
						<t>0.056000000000000001</t>
						<value>0.12219743731384297</value>
					</ControlLinearNode>
					<ControlLinearNode>
						<t>0.059999999999999998</t>
						<value>0.12760721618885243</value>
					</ControlLinearNode>
					<ControlLinearNode>
						<t>0.064000000000000001</t>
						<value>0.13326517714934413</value>
					</ControlLinearNode>
					<ControlLinearNode>
						<t>0.068000000000000005</t>
						<value>0.13932968753758418</value>
					</ControlLinearNode>
					<ControlLinearNode>
						<t>0.071999999999999995</t>
						<value>0.14592399153192157</value>
					</ControlLinearNode>
					<ControlLinearNode>
						<t>0.075999999999999998</t>
						<value>0.15225225163915307</value>
					</ControlLinearNode>
					<ControlLinearNode>
						<t>0.080000000000000002</t>
						<value>0.16109639109980201</value>
					</ControlLinearNode>
					<ControlLinearNode>
						<t>0.084000000000000005</t>
						<value>0.17032633019078258</value>
					</ControlLinearNode>
					<ControlLinearNode>
						<t>0.087999999999999995</t>
						<value>0.18090754624031868</value>
					</ControlLinearNode>
					<ControlLinearNode>
						<t>0.091999999999999998</t>
						<value>0.19101401949918762</value>
					</ControlLinearNode>
					<ControlLinearNode>
						<t>0.096000000000000002</t>
						<value>0.20194185204404166</value>
					</ControlLinearNode>
					<ControlLinearNode>
						<t>0.10000000000000001</t>
						<value>0.21283064792011558</value>
					</ControlLinearNode>
					<ControlLinearNode>
						<t>0.104</t>
						<value>0.22261519659049714</value>
					</ControlLinearNode>
					<ControlLinearNode>
						<t>0.108</t>
						<value>0.23095806654536349</value>
					</ControlLinearNode>
					<ControlLinearNode>
						<t>0.112</t>
						<value>0.2393712870990016</value>
					</ControlLinearNode>
					<ControlLinearNode>
						<t>0.11600000000000001</t>
						<value>0.24477886134475585</value>
					</ControlLinearNode>
					<ControlLinearNode>
						<t>0.12</t>
						<value>0.25201167073122899</value>
					</ControlLinearNode>
					<ControlLinearNode>
						<t>0.124</t>
						<value>0.25905835792095844</value>
					</ControlLinearNode>
					<ControlLinearNode>
						<t>0.128</t>
						<value>0.26452256044538619</value>
					</ControlLinearNode>
					<ControlLinearNode>
						<t>0.13200000000000001</t>
						<value>0.28423679637180649</value>
					</ControlLinearNode>
					<ControlLinearNode>
						<t>0.13600000000000001</t>
						<value>0.28690020020059009</value>
					</ControlLinearNode>
					<ControlLinearNode>
						<t>0.14000000000000001</t>
						<value>0.28509507321656524</value>
					</ControlLinearNode>
					<ControlLinearNode>
						<t>0.14399999999999999</t>
						<value>0.28205143858283771</value>
					</ControlLinearNode>
					<ControlLinearNode>
						<t>0.14799999999999999</t>
						<value>0.27401200656178004</value>
					</ControlLinearNode>
					<ControlLinearNode>
						<t>0.152</t>
						<value>0.26278223088367919</value>
					</ControlLinearNode>
					<ControlLinearNode>
						<t>0.156</t>
						<value>0.24831252611902566</value>
					</ControlLinearNode>
					<ControlLinearNode>
						<t>0.16</t>
						<value>0.22788416616071197</value>
					</ControlLinearNode>
					<ControlLinearNode>
						<t>0.16400000000000001</t>
						<value>0.20515343825521098</value>
					</ControlLinearNode>
					<ControlLinearNode>
						<t>0.16800000000000001</t>
						<value>0.17955189001975774</value>
					</ControlLinearNode>
					<ControlLinearNode>
						<t>0.17199999999999999</t>
						<value>0.15207325831039198</value>
					</ControlLinearNode>
					<ControlLinearNode>
						<t>0.17599999999999999</t>
						<value>0.12266530479373301</value>
					</ControlLinearNode>
					<ControlLinearNode>
						<t>0.17999999999999999</t>
						<value>0.093358386756098782</value>
					</ControlLinearNode>
					<ControlLinearNode>
						<t>0.184</t>
						<value>0.062582460738120876</value>
					</ControlLinearNode>
					<ControlLinearNode>
						<t>0.188</t>
						<value>0.031850629316858017</value>
					</ControlLinearNode>
					<ControlLinearNode>
						<t>0.192</t>
						<value>0.020005017844287161</value>
					</ControlLinearNode>
					<ControlLinearNode>
						<t>0.19600000000000001</t>
						<value>0.02000169690039158</value>
					</ControlLinearNode>
					<ControlLinearNode>
						<t>0.20000000000000001</t>
						<value>0.020000545313210549</value>
					</ControlLinearNode>
					<ControlLinearNode>
						<t>0.20399999999999999</t>
						<value>0.020000366162368232</value>
					</ControlLinearNode>
					<ControlLinearNode>
						<t>0.20799999999999999</t>
						<value>0.020000366019245479</value>
					</ControlLinearNode>
					<ControlLinearNode>
						<t>0.21199999999999999</t>
						<value>0.020000261701184616</value>
					</ControlLinearNode>
					<ControlLinearNode>
						<t>0.216</t>
						<value>0.02000020116576548</value>
					</ControlLinearNode>
					<ControlLinearNode>
						<t>0.22</t>
						<value>0.020000162349086179</value>
					</ControlLinearNode>
					<ControlLinearNode>
						<t>0.224</t>
						<value>0.020000124145532257</value>
					</ControlLinearNode>
					<ControlLinearNode>
						<t>0.22800000000000001</t>
						<value>0.020000111342330058</value>
					</ControlLinearNode>
					<ControlLinearNode>
						<t>0.23200000000000001</t>
						<value>0.020000102490959046</value>
					</ControlLinearNode>
					<ControlLinearNode>
						<t>0.23599999999999999</t>
						<value>0.020000095914460631</value>
					</ControlLinearNode>
					<ControlLinearNode>
						<t>0.23999999999999999</t>
						<value>0.020000090934490629</value>
					</ControlLinearNode>
					<ControlLinearNode>
						<t>0.24399999999999999</t>
						<value>0.020000087923181625</value>
					</ControlLinearNode>
					<ControlLinearNode>
						<t>0.248</t>
						<value>0.020000085978715127</value>
					</ControlLinearNode>
					<ControlLinearNode>
						<t>0.252</t>
						<value>0.020000084810218338</value>
					</ControlLinearNode>
					<ControlLinearNode>
						<t>0.25600000000000001</t>
						<value>0.020000084688062355</value>
					</ControlLinearNode>
					<ControlLinearNode>
						<t>0.26000000000000001</t>
						<value>0.020000085296819559</value>
					</ControlLinearNode>
					<ControlLinearNode>
						<t>0.26400000000000001</t>
						<value>0.020000088022281891</value>
					</ControlLinearNode>
					<ControlLinearNode>
						<t>0.26800000000000002</t>
						<value>0.020000092218732897</value>
					</ControlLinearNode>
					<ControlLinearNode>
						<t>0.27200000000000002</t>
						<value>0.020000097903866722</value>
					</ControlLinearNode>
					<ControlLinearNode>
						<t>0.27600000000000002</t>
						<value>0.02000010583318176</value>
					</ControlLinearNode>
					<ControlLinearNode>
						<t>0.28000000000000003</t>
						<value>0.020000115709579734</value>
					</ControlLinearNode>
					<ControlLinearNode>
						<t>0.28399999999999997</t>
						<value>0.020000117479991805</value>
					</ControlLinearNode>
					<ControlLinearNode>
						<t>0.28799999999999998</t>
						<value>0.020000118910550514</value>
					</ControlLinearNode>
					<ControlLinearNode>
						<t>0.29199999999999998</t>
						<value>0.02000012529982868</value>
					</ControlLinearNode>
					<ControlLinearNode>
						<t>0.29599999999999999</t>
						<value>0.020000136773824645</value>
					</ControlLinearNode>
					<ControlLinearNode>
						<t>0.29999999999999999</t>
						<value>0.020000144158371244</value>
					</ControlLinearNode>
					<ControlLinearNode>
						<t>0.30399999999999999</t>
						<value>0.020000157340962135</value>
					</ControlLinearNode>
					<ControlLinearNode>
						<t>0.308</t>
						<value>0.020000171213043962</value>
					</ControlLinearNode>
					<ControlLinearNode>
						<t>0.312</t>
						<value>0.020000211081037091</value>
					</ControlLinearNode>
					<ControlLinearNode>
						<t>0.316</t>
						<value>0.02000037328506294</value>
					</ControlLinearNode>
					<ControlLinearNode>
						<t>0.32000000000000001</t>
						<value>0.020000709591173647</value>
					</ControlLinearNode>
					<ControlLinearNode>
						<t>0.32400000000000001</t>
						<value>0.020007265453414313</value>
					</ControlLinearNode>
					<ControlLinearNode>
						<t>0.32800000000000001</t>
						<value>0.020001748395573341</value>
					</ControlLinearNode>
					<ControlLinearNode>
						<t>0.33200000000000002</t>
						<value>0.02000144253512548</value>
					</ControlLinearNode>
					<ControlLinearNode>
						<t>0.33600000000000002</t>
						<value>0.02000150546189303</value>
					</ControlLinearNode>
					<ControlLinearNode>
						<t>0.34000000000000002</t>
						<value>0.02000160674750177</value>
					</ControlLinearNode>
					<ControlLinearNode>
						<t>0.34399999999999997</t>
						<value>0.020001840403821008</value>
					</ControlLinearNode>
					<ControlLinearNode>
						<t>0.34799999999999998</t>
						<value>0.020002197934093389</value>
					</ControlLinearNode>
					<ControlLinearNode>
						<t>0.35199999999999998</t>
						<value>0.020003260405560084</value>
					</ControlLinearNode>
					<ControlLinearNode>
						<t>0.35599999999999998</t>
						<value>0.020003777994592464</value>
					</ControlLinearNode>
					<ControlLinearNode>
						<t>0.35999999999999999</t>
						<value>0.020002932692334087</value>
					</ControlLinearNode>
					<ControlLinearNode>
						<t>0.36399999999999999</t>
						<value>0.020002099497203971</value>
					</ControlLinearNode>
					<ControlLinearNode>
						<t>0.36799999999999999</t>
						<value>0.02000199998026549</value>
					</ControlLinearNode>
					<ControlLinearNode>
						<t>0.372</t>
						<value>0.020002257850697688</value>
					</ControlLinearNode>
					<ControlLinearNode>
						<t>0.376</t>
						<value>0.0200022152371261</value>
					</ControlLinearNode>
					<ControlLinearNode>
						<t>0.38</t>
						<value>0.02000183325531156</value>
					</ControlLinearNode>
					<ControlLinearNode>
						<t>0.38400000000000001</t>
						<value>0.020001380212949921</value>
					</ControlLinearNode>
					<ControlLinearNode>
						<t>0.38800000000000001</t>
						<value>0.020001074650548959</value>
					</ControlLinearNode>
					<ControlLinearNode>
						<t>0.39200000000000002</t>
						<value>0.020000875815889534</value>
					</ControlLinearNode>
					<ControlLinearNode>
						<t>0.39600000000000002</t>
						<value>0.020000737012555055</value>
					</ControlLinearNode>
					<ControlLinearNode>
						<t>0.40000000000000002</t>
						<value>0.0200006774757183</value>
					</ControlLinearNode>
					<ControlLinearNode>
						<t>0.40400000000000003</t>
						<value>0.020000631856461275</value>
					</ControlLinearNode>
					<ControlLinearNode>
						<t>0.40799999999999997</t>
						<value>0.020000601458425356</value>
					</ControlLinearNode>
					<ControlLinearNode>
						<t>0.41199999999999998</t>
						<value>0.020000575708966066</value>
					</ControlLinearNode>
					<ControlLinearNode>
						<t>0.41599999999999998</t>
						<value>0.020000546092380132</value>
					</ControlLinearNode>
					<ControlLinearNode>
						<t>0.41999999999999998</t>
						<value>0.020000532943335123</value>
					</ControlLinearNode>
					<ControlLinearNode>
						<t>0.42399999999999999</t>
						<value>0.020000518969988692</value>
					</ControlLinearNode>
					<ControlLinearNode>
						<t>0.42799999999999999</t>
						<value>0.020000506425549128</value>
					</ControlLinearNode>
					<ControlLinearNode>
						<t>0.432</t>
						<value>0.020000510504964878</value>
					</ControlLinearNode>
					<ControlLinearNode>
						<t>0.436</t>
						<value>0.020000503241371509</value>
					</ControlLinearNode>
					<ControlLinearNode>
						<t>0.44</t>
						<value>0.020000512113839471</value>
					</ControlLinearNode>
					<ControlLinearNode>
						<t>0.44400000000000001</t>
						<value>0.020000504557406089</value>
					</ControlLinearNode>
					<ControlLinearNode>
						<t>0.44800000000000001</t>
						<value>0.020000517894548403</value>
					</ControlLinearNode>
					<ControlLinearNode>
						<t>0.45200000000000001</t>
						<value>0.020000514928391871</value>
					</ControlLinearNode>
					<ControlLinearNode>
						<t>0.45600000000000002</t>
						<value>0.020000509391732021</value>
					</ControlLinearNode>
					<ControlLinearNode>
						<t>0.46000000000000002</t>
						<value>0.020000528131479189</value>
					</ControlLinearNode>
					<ControlLinearNode>
						<t>0.46400000000000002</t>
						<value>0.020000525336750466</value>
					</ControlLinearNode>
					<ControlLinearNode>
						<t>0.46800000000000003</t>
						<value>0.020000518827147002</value>
					</ControlLinearNode>
					<ControlLinearNode>
						<t>0.47199999999999998</t>
						<value>0.020000521866418302</value>
					</ControlLinearNode>
					<ControlLinearNode>
						<t>0.47599999999999998</t>
						<value>0.020000506173444843</value>
					</ControlLinearNode>
					<ControlLinearNode>
						<t>0.47999999999999998</t>
						<value>0.020000486738004787</value>
					</ControlLinearNode>
					<ControlLinearNode>
						<t>0.48399999999999999</t>
						<value>0.020000459491587491</value>
					</ControlLinearNode>
					<ControlLinearNode>
						<t>0.48799999999999999</t>
						<value>0.020000436286432027</value>
					</ControlLinearNode>
					<ControlLinearNode>
						<t>0.49199999999999999</t>
						<value>0.020000410279535294</value>
					</ControlLinearNode>
				</x_nodes>
				<min_nodes />
				<max_nodes />
				<kp>100</kp>
				<kv>20</kv>
			</ControlLinear>
			<ControlLinear name="ILPOa_r">
				<is_model_control>true</is_model_control>
				<extrapolate>true</extrapolate>
				<default_min>0.02</default_min>
				<default_max>1</default_max>
				<filter_on>false</filter_on>
				<use_steps>false</use_steps>
				<x_nodes>
					<ControlLinearNode>
						<t>0</t>
						<value>0.020003535789518505</value>
					</ControlLinearNode>
					<ControlLinearNode>
						<t>0.0040000000000000001</t>
						<value>0.020003507435652771</value>
					</ControlLinearNode>
					<ControlLinearNode>
						<t>0.0080000000000000002</t>
						<value>0.020003476528830673</value>
					</ControlLinearNode>
					<ControlLinearNode>
						<t>0.012</t>
						<value>0.020003443718543963</value>
					</ControlLinearNode>
					<ControlLinearNode>
						<t>0.016</t>
						<value>0.020003408273985161</value>
					</ControlLinearNode>
					<ControlLinearNode>
						<t>0.02</t>
						<value>0.020003398119920079</value>
					</ControlLinearNode>
					<ControlLinearNode>
						<t>0.024</t>
						<value>0.020003346528039482</value>
					</ControlLinearNode>
					<ControlLinearNode>
						<t>0.028000000000000001</t>
						<value>0.020003301527972001</value>
					</ControlLinearNode>
					<ControlLinearNode>
						<t>0.032000000000000001</t>
						<value>0.020003254462798981</value>
					</ControlLinearNode>
					<ControlLinearNode>
						<t>0.035999999999999997</t>
						<value>0.020003213062417147</value>
					</ControlLinearNode>
					<ControlLinearNode>
						<t>0.040000000000000001</t>
						<value>0.020003150382592386</value>
					</ControlLinearNode>
					<ControlLinearNode>
						<t>0.043999999999999997</t>
						<value>0.020003104602136706</value>
					</ControlLinearNode>
					<ControlLinearNode>
						<t>0.048000000000000001</t>
						<value>0.020003036045872051</value>
					</ControlLinearNode>
					<ControlLinearNode>
						<t>0.051999999999999998</t>
						<value>0.020002974542844342</value>
					</ControlLinearNode>
					<ControlLinearNode>
						<t>0.056000000000000001</t>
						<value>0.020002904922641611</value>
					</ControlLinearNode>
					<ControlLinearNode>
						<t>0.059999999999999998</t>
						<value>0.02000282623407441</value>
					</ControlLinearNode>
					<ControlLinearNode>
						<t>0.064000000000000001</t>
						<value>0.02000274426758377</value>
					</ControlLinearNode>
					<ControlLinearNode>
						<t>0.068000000000000005</t>
						<value>0.020002664149436637</value>
					</ControlLinearNode>
					<ControlLinearNode>
						<t>0.071999999999999995</t>
						<value>0.020002585940104341</value>
					</ControlLinearNode>
					<ControlLinearNode>
						<t>0.075999999999999998</t>
						<value>0.020002467940143917</value>
					</ControlLinearNode>
					<ControlLinearNode>
						<t>0.080000000000000002</t>
						<value>0.020002318018317228</value>
					</ControlLinearNode>
					<ControlLinearNode>
						<t>0.084000000000000005</t>
						<value>0.020002173828129997</value>
					</ControlLinearNode>
					<ControlLinearNode>
						<t>0.087999999999999995</t>
						<value>0.020002046866533466</value>
					</ControlLinearNode>
					<ControlLinearNode>
						<t>0.091999999999999998</t>
						<value>0.020001926372359567</value>
					</ControlLinearNode>
					<ControlLinearNode>
						<t>0.096000000000000002</t>
						<value>0.020001816372035446</value>
					</ControlLinearNode>
					<ControlLinearNode>
						<t>0.10000000000000001</t>
						<value>0.020001716105550162</value>
					</ControlLinearNode>
					<ControlLinearNode>
						<t>0.104</t>
						<value>0.020001620742763883</value>
					</ControlLinearNode>
					<ControlLinearNode>
						<t>0.108</t>
						<value>0.020001538039805131</value>
					</ControlLinearNode>
					<ControlLinearNode>
						<t>0.112</t>
						<value>0.020001428568066634</value>
					</ControlLinearNode>
					<ControlLinearNode>
						<t>0.11600000000000001</t>
						<value>0.020001293638226992</value>
					</ControlLinearNode>
					<ControlLinearNode>
						<t>0.12</t>
						<value>0.020001185159091224</value>
					</ControlLinearNode>
					<ControlLinearNode>
						<t>0.124</t>
						<value>0.020001096519891095</value>
					</ControlLinearNode>
					<ControlLinearNode>
						<t>0.128</t>
						<value>0.020001020335435521</value>
					</ControlLinearNode>
					<ControlLinearNode>
						<t>0.13200000000000001</t>
						<value>0.020000816960332311</value>
					</ControlLinearNode>
					<ControlLinearNode>
						<t>0.13600000000000001</t>
						<value>0.020000777875281241</value>
					</ControlLinearNode>
					<ControlLinearNode>
						<t>0.14000000000000001</t>
						<value>0.020000744220424468</value>
					</ControlLinearNode>
					<ControlLinearNode>
						<t>0.14399999999999999</t>
						<value>0.020000716919738423</value>
					</ControlLinearNode>
					<ControlLinearNode>
						<t>0.14799999999999999</t>
						<value>0.020000695496330219</value>
					</ControlLinearNode>
					<ControlLinearNode>
						<t>0.152</t>
						<value>0.02000068025469565</value>
					</ControlLinearNode>
					<ControlLinearNode>
						<t>0.156</t>
						<value>0.020000671970492902</value>
					</ControlLinearNode>
					<ControlLinearNode>
						<t>0.16</t>
						<value>0.020000671263068197</value>
					</ControlLinearNode>
					<ControlLinearNode>
						<t>0.16400000000000001</t>
						<value>0.020000679547496566</value>
					</ControlLinearNode>
					<ControlLinearNode>
						<t>0.16800000000000001</t>
						<value>0.020000698577781643</value>
					</ControlLinearNode>
					<ControlLinearNode>
						<t>0.17199999999999999</t>
						<value>0.02000073075841249</value>
					</ControlLinearNode>
					<ControlLinearNode>
						<t>0.17599999999999999</t>
						<value>0.020000779186186937</value>
					</ControlLinearNode>
					<ControlLinearNode>
						<t>0.17999999999999999</t>
						<value>0.020000849697717149</value>
					</ControlLinearNode>
					<ControlLinearNode>
						<t>0.184</t>
						<value>0.020000950904848325</value>
					</ControlLinearNode>
					<ControlLinearNode>
						<t>0.188</t>
						<value>0.020001099570776192</value>
					</ControlLinearNode>
					<ControlLinearNode>
						<t>0.192</t>
						<value>0.020001223822453933</value>
					</ControlLinearNode>
					<ControlLinearNode>
						<t>0.19600000000000001</t>
						<value>0.020001303531069138</value>
					</ControlLinearNode>
					<ControlLinearNode>
						<t>0.20000000000000001</t>
						<value>0.020001184173375468</value>
					</ControlLinearNode>
					<ControlLinearNode>
						<t>0.20399999999999999</t>
						<value>0.02000119550142258</value>
					</ControlLinearNode>
					<ControlLinearNode>
						<t>0.20799999999999999</t>
						<value>0.020001392966106368</value>
					</ControlLinearNode>
					<ControlLinearNode>
						<t>0.21199999999999999</t>
						<value>0.020001136061947252</value>
					</ControlLinearNode>
					<ControlLinearNode>
						<t>0.216</t>
						<value>0.020000968335108608</value>
					</ControlLinearNode>
					<ControlLinearNode>
						<t>0.22</t>
						<value>0.020000888650007206</value>
					</ControlLinearNode>
					<ControlLinearNode>
						<t>0.224</t>
						<value>0.020000970407007435</value>
					</ControlLinearNode>
					<ControlLinearNode>
						<t>0.22800000000000001</t>
						<value>0.020000922884991626</value>
					</ControlLinearNode>
					<ControlLinearNode>
						<t>0.23200000000000001</t>
						<value>0.020000878452357002</value>
					</ControlLinearNode>
					<ControlLinearNode>
						<t>0.23599999999999999</t>
						<value>0.020000852934747463</value>
					</ControlLinearNode>
					<ControlLinearNode>
						<t>0.23999999999999999</t>
						<value>0.020000831213081334</value>
					</ControlLinearNode>
					<ControlLinearNode>
						<t>0.24399999999999999</t>
						<value>0.020000819627243684</value>
					</ControlLinearNode>
					<ControlLinearNode>
						<t>0.248</t>
						<value>0.020000811539367856</value>
					</ControlLinearNode>
					<ControlLinearNode>
						<t>0.252</t>
						<value>0.020000805168353602</value>
					</ControlLinearNode>
					<ControlLinearNode>
						<t>0.25600000000000001</t>
						<value>0.020000803638492347</value>
					</ControlLinearNode>
					<ControlLinearNode>
						<t>0.26000000000000001</t>
						<value>0.020000804667192087</value>
					</ControlLinearNode>
					<ControlLinearNode>
						<t>0.26400000000000001</t>
						<value>0.020000821351722365</value>
					</ControlLinearNode>
					<ControlLinearNode>
						<t>0.26800000000000002</t>
						<value>0.020000848268679206</value>
					</ControlLinearNode>
					<ControlLinearNode>
						<t>0.27200000000000002</t>
						<value>0.020000884059763413</value>
					</ControlLinearNode>
					<ControlLinearNode>
						<t>0.27600000000000002</t>
						<value>0.02000093498024412</value>
					</ControlLinearNode>
					<ControlLinearNode>
						<t>0.28000000000000003</t>
						<value>0.020000767609048897</value>
					</ControlLinearNode>
					<ControlLinearNode>
						<t>0.28399999999999997</t>
						<value>0.020000551753118802</value>
					</ControlLinearNode>
					<ControlLinearNode>
						<t>0.28799999999999998</t>
						<value>0.020000519602977961</value>
					</ControlLinearNode>
					<ControlLinearNode>
						<t>0.29199999999999998</t>
						<value>0.020000536049760587</value>
					</ControlLinearNode>
					<ControlLinearNode>
						<t>0.29599999999999999</t>
						<value>0.020000572244787393</value>
					</ControlLinearNode>
					<ControlLinearNode>
						<t>0.29999999999999999</t>
						<value>0.020000569659105547</value>
					</ControlLinearNode>
					<ControlLinearNode>
						<t>0.30399999999999999</t>
						<value>0.020000589619955648</value>
					</ControlLinearNode>
					<ControlLinearNode>
						<t>0.308</t>
						<value>0.020000585529960854</value>
					</ControlLinearNode>
					<ControlLinearNode>
						<t>0.312</t>
						<value>0.020000649110701669</value>
					</ControlLinearNode>
					<ControlLinearNode>
						<t>0.316</t>
						<value>0.020000958503968987</value>
					</ControlLinearNode>
					<ControlLinearNode>
						<t>0.32000000000000001</t>
						<value>0.020001809763192092</value>
					</ControlLinearNode>
					<ControlLinearNode>
						<t>0.32400000000000001</t>
						<value>0.020006701581611407</value>
					</ControlLinearNode>
					<ControlLinearNode>
						<t>0.32800000000000001</t>
						<value>0.020002335711038918</value>
					</ControlLinearNode>
					<ControlLinearNode>
						<t>0.33200000000000002</t>
						<value>0.020001894364919379</value>
					</ControlLinearNode>
					<ControlLinearNode>
						<t>0.33600000000000002</t>
						<value>0.020001735301217401</value>
					</ControlLinearNode>
					<ControlLinearNode>
						<t>0.34000000000000002</t>
						<value>0.02000164451899521</value>
					</ControlLinearNode>
					<ControlLinearNode>
						<t>0.34399999999999997</t>
						<value>0.020001612928245264</value>
					</ControlLinearNode>
					<ControlLinearNode>
						<t>0.34799999999999998</t>
						<value>0.020001536603771426</value>
					</ControlLinearNode>
					<ControlLinearNode>
						<t>0.35199999999999998</t>
						<value>0.020001461145242764</value>
					</ControlLinearNode>
					<ControlLinearNode>
						<t>0.35599999999999998</t>
						<value>0.020001380011365491</value>
					</ControlLinearNode>
					<ControlLinearNode>
						<t>0.35999999999999999</t>
						<value>0.020001274865584753</value>
					</ControlLinearNode>
					<ControlLinearNode>
						<t>0.36399999999999999</t>
						<value>0.020001126228877657</value>
					</ControlLinearNode>
					<ControlLinearNode>
						<t>0.36799999999999999</t>
						<value>0.020001079938456609</value>
					</ControlLinearNode>
					<ControlLinearNode>
						<t>0.372</t>
						<value>0.0200010895948835</value>
					</ControlLinearNode>
					<ControlLinearNode>
						<t>0.376</t>
						<value>0.020001063924593384</value>
					</ControlLinearNode>
					<ControlLinearNode>
						<t>0.38</t>
						<value>0.0200009972333124</value>
					</ControlLinearNode>
					<ControlLinearNode>
						<t>0.38400000000000001</t>
						<value>0.020000902800706599</value>
					</ControlLinearNode>
					<ControlLinearNode>
						<t>0.38800000000000001</t>
						<value>0.020000817625552548</value>
					</ControlLinearNode>
					<ControlLinearNode>
						<t>0.39200000000000002</t>
						<value>0.020000746867528296</value>
					</ControlLinearNode>
					<ControlLinearNode>
						<t>0.39600000000000002</t>
						<value>0.020000675759623242</value>
					</ControlLinearNode>
					<ControlLinearNode>
						<t>0.40000000000000002</t>
						<value>0.020000597785755369</value>
					</ControlLinearNode>
					<ControlLinearNode>
						<t>0.40400000000000003</t>
						<value>0.02000054332132619</value>
					</ControlLinearNode>
					<ControlLinearNode>
						<t>0.40799999999999997</t>
						<value>0.020000507512755901</value>
					</ControlLinearNode>
					<ControlLinearNode>
						<t>0.41199999999999998</t>
						<value>0.02000048142207652</value>
					</ControlLinearNode>
					<ControlLinearNode>
						<t>0.41599999999999998</t>
						<value>0.020000459357104639</value>
					</ControlLinearNode>
					<ControlLinearNode>
						<t>0.41999999999999998</t>
						<value>0.020000447805301545</value>
					</ControlLinearNode>
					<ControlLinearNode>
						<t>0.42399999999999999</t>
						<value>0.020000438730322569</value>
					</ControlLinearNode>
					<ControlLinearNode>
						<t>0.42799999999999999</t>
						<value>0.02000043238317491</value>
					</ControlLinearNode>
					<ControlLinearNode>
						<t>0.432</t>
						<value>0.020000434506933788</value>
					</ControlLinearNode>
					<ControlLinearNode>
						<t>0.436</t>
						<value>0.020000434066807363</value>
					</ControlLinearNode>
					<ControlLinearNode>
						<t>0.44</t>
						<value>0.02000044226330672</value>
					</ControlLinearNode>
					<ControlLinearNode>
						<t>0.44400000000000001</t>
						<value>0.020000444578870118</value>
					</ControlLinearNode>
					<ControlLinearNode>
						<t>0.44800000000000001</t>
						<value>0.020000458437156747</value>
					</ControlLinearNode>
					<ControlLinearNode>
						<t>0.45200000000000001</t>
						<value>0.020000467012603301</value>
					</ControlLinearNode>
					<ControlLinearNode>
						<t>0.45600000000000002</t>
						<value>0.020000476868083362</value>
					</ControlLinearNode>
					<ControlLinearNode>
						<t>0.46000000000000002</t>
						<value>0.020000492738407781</value>
					</ControlLinearNode>
					<ControlLinearNode>
						<t>0.46400000000000002</t>
						<value>0.020000495735205615</value>
					</ControlLinearNode>
					<ControlLinearNode>
						<t>0.46800000000000003</t>
						<value>0.020000498411828157</value>
					</ControlLinearNode>
					<ControlLinearNode>
						<t>0.47199999999999998</t>
						<value>0.020000506848005018</value>
					</ControlLinearNode>
					<ControlLinearNode>
						<t>0.47599999999999998</t>
						<value>0.020000507582763609</value>
					</ControlLinearNode>
					<ControlLinearNode>
						<t>0.47999999999999998</t>
						<value>0.020000506908145609</value>
					</ControlLinearNode>
					<ControlLinearNode>
						<t>0.48399999999999999</t>
						<value>0.020000501802515027</value>
					</ControlLinearNode>
					<ControlLinearNode>
						<t>0.48799999999999999</t>
						<value>0.020000498939779964</value>
					</ControlLinearNode>
					<ControlLinearNode>
						<t>0.49199999999999999</t>
						<value>0.02000049291152823</value>
					</ControlLinearNode>
				</x_nodes>
				<min_nodes />
				<max_nodes />
				<kp>100</kp>
				<kv>20</kv>
			</ControlLinear>
			<ControlLinear name="ILPOp_r">
				<is_model_control>true</is_model_control>
				<extrapolate>true</extrapolate>
				<default_min>0.02</default_min>
				<default_max>1</default_max>
				<filter_on>false</filter_on>
				<use_steps>false</use_steps>
				<x_nodes>
					<ControlLinearNode>
						<t>0</t>
						<value>0.020007583457473551</value>
					</ControlLinearNode>
					<ControlLinearNode>
						<t>0.0040000000000000001</t>
						<value>0.020007513649037221</value>
					</ControlLinearNode>
					<ControlLinearNode>
						<t>0.0080000000000000002</t>
						<value>0.020007435768034348</value>
					</ControlLinearNode>
					<ControlLinearNode>
						<t>0.012</t>
						<value>0.020007352431537975</value>
					</ControlLinearNode>
					<ControlLinearNode>
						<t>0.016</t>
						<value>0.020007260760076039</value>
					</ControlLinearNode>
					<ControlLinearNode>
						<t>0.02</t>
						<value>0.020007244606752236</value>
					</ControlLinearNode>
					<ControlLinearNode>
						<t>0.024</t>
						<value>0.020007105299419865</value>
					</ControlLinearNode>
					<ControlLinearNode>
						<t>0.028000000000000001</t>
						<value>0.020006987059317641</value>
					</ControlLinearNode>
					<ControlLinearNode>
						<t>0.032000000000000001</t>
						<value>0.0200068636007429</value>
					</ControlLinearNode>
					<ControlLinearNode>
						<t>0.035999999999999997</t>
						<value>0.020006750095548389</value>
					</ControlLinearNode>
					<ControlLinearNode>
						<t>0.040000000000000001</t>
						<value>0.020006590912222458</value>
					</ControlLinearNode>
					<ControlLinearNode>
						<t>0.043999999999999997</t>
						<value>0.020006473252254693</value>
					</ControlLinearNode>
					<ControlLinearNode>
						<t>0.048000000000000001</t>
						<value>0.020006290810040791</value>
					</ControlLinearNode>
					<ControlLinearNode>
						<t>0.051999999999999998</t>
						<value>0.020006132485015152</value>
					</ControlLinearNode>
					<ControlLinearNode>
						<t>0.056000000000000001</t>
						<value>0.020005955394989151</value>
					</ControlLinearNode>
					<ControlLinearNode>
						<t>0.059999999999999998</t>
						<value>0.020005759794347013</value>
					</ControlLinearNode>
					<ControlLinearNode>
						<t>0.064000000000000001</t>
						<value>0.020005557450745899</value>
					</ControlLinearNode>
					<ControlLinearNode>
						<t>0.068000000000000005</t>
						<value>0.020005363042457994</value>
					</ControlLinearNode>
					<ControlLinearNode>
						<t>0.071999999999999995</t>
						<value>0.020005205695565988</value>
					</ControlLinearNode>
					<ControlLinearNode>
						<t>0.075999999999999998</t>
						<value>0.020004855997229294</value>
					</ControlLinearNode>
					<ControlLinearNode>
						<t>0.080000000000000002</t>
						<value>0.020004414156952293</value>
					</ControlLinearNode>
					<ControlLinearNode>
						<t>0.084000000000000005</t>
						<value>0.020004017121449971</value>
					</ControlLinearNode>
					<ControlLinearNode>
						<t>0.087999999999999995</t>
						<value>0.020003687555913592</value>
					</ControlLinearNode>
					<ControlLinearNode>
						<t>0.091999999999999998</t>
						<value>0.020003389029091236</value>
					</ControlLinearNode>
					<ControlLinearNode>
						<t>0.096000000000000002</t>
						<value>0.020003128498435073</value>
					</ControlLinearNode>
					<ControlLinearNode>
						<t>0.10000000000000001</t>
						<value>0.020002900731378</value>
					</ControlLinearNode>
					<ControlLinearNode>
						<t>0.104</t>
						<value>0.020002691682419901</value>
					</ControlLinearNode>
					<ControlLinearNode>
						<t>0.108</t>
						<value>0.020002518112928826</value>
					</ControlLinearNode>
					<ControlLinearNode>
						<t>0.112</t>
						<value>0.020002320895734962</value>
					</ControlLinearNode>
					<ControlLinearNode>
						<t>0.11600000000000001</t>
						<value>0.020002105369186743</value>
					</ControlLinearNode>
					<ControlLinearNode>
						<t>0.12</t>
						<value>0.020001945260358912</value>
					</ControlLinearNode>
					<ControlLinearNode>
						<t>0.124</t>
						<value>0.020001824296087132</value>
					</ControlLinearNode>
					<ControlLinearNode>
						<t>0.128</t>
						<value>0.020001720197393227</value>
					</ControlLinearNode>
					<ControlLinearNode>
						<t>0.13200000000000001</t>
						<value>0.020001516472284202</value>
					</ControlLinearNode>
					<ControlLinearNode>
						<t>0.13600000000000001</t>
						<value>0.020001459458392143</value>
					</ControlLinearNode>
					<ControlLinearNode>
						<t>0.14000000000000001</t>
						<value>0.020001414055037352</value>
					</ControlLinearNode>
					<ControlLinearNode>
						<t>0.14399999999999999</t>
						<value>0.020001383254464947</value>
					</ControlLinearNode>
					<ControlLinearNode>
						<t>0.14799999999999999</t>
						<value>0.020001367703025314</value>
					</ControlLinearNode>
					<ControlLinearNode>
						<t>0.152</t>
						<value>0.020001368928975912</value>
					</ControlLinearNode>
					<ControlLinearNode>
						<t>0.156</t>
						<value>0.020001391297373855</value>
					</ControlLinearNode>
					<ControlLinearNode>
						<t>0.16</t>
						<value>0.02000144101137703</value>
					</ControlLinearNode>
					<ControlLinearNode>
						<t>0.16400000000000001</t>
						<value>0.020001526980169639</value>
					</ControlLinearNode>
					<ControlLinearNode>
						<t>0.16800000000000001</t>
						<value>0.020001665780497509</value>
					</ControlLinearNode>
					<ControlLinearNode>
						<t>0.17199999999999999</t>
						<value>0.020001886583403988</value>
					</ControlLinearNode>
					<ControlLinearNode>
						<t>0.17599999999999999</t>
						<value>0.020002245289320066</value>
					</ControlLinearNode>
					<ControlLinearNode>
						<t>0.17999999999999999</t>
						<value>0.020002877007595475</value>
					</ControlLinearNode>
					<ControlLinearNode>
						<t>0.184</t>
						<value>0.02000418423085543</value>
					</ControlLinearNode>
					<ControlLinearNode>
						<t>0.188</t>
						<value>0.020008240597025044</value>
					</ControlLinearNode>
					<ControlLinearNode>
						<t>0.192</t>
						<value>0.020021915291717419</value>
					</ControlLinearNode>
					<ControlLinearNode>
						<t>0.19600000000000001</t>
						<value>0.020542370526345617</value>
					</ControlLinearNode>
					<ControlLinearNode>
						<t>0.20000000000000001</t>
						<value>0.020010382478646522</value>
					</ControlLinearNode>
					<ControlLinearNode>
						<t>0.20399999999999999</t>
						<value>0.020009105413318858</value>
					</ControlLinearNode>
					<ControlLinearNode>
						<t>0.20799999999999999</t>
						<value>0.020112010238185544</value>
					</ControlLinearNode>
					<ControlLinearNode>
						<t>0.21199999999999999</t>
						<value>0.020009494741416604</value>
					</ControlLinearNode>
					<ControlLinearNode>
						<t>0.216</t>
						<value>0.020005710106322263</value>
					</ControlLinearNode>
					<ControlLinearNode>
						<t>0.22</t>
						<value>0.020005177580548299</value>
					</ControlLinearNode>
					<ControlLinearNode>
						<t>0.224</t>
						<value>0.045574561264128573</value>
					</ControlLinearNode>
					<ControlLinearNode>
						<t>0.22800000000000001</t>
						<value>0.071440091220624904</value>
					</ControlLinearNode>
					<ControlLinearNode>
						<t>0.23200000000000001</t>
						<value>0.046901421998654595</value>
					</ControlLinearNode>
					<ControlLinearNode>
						<t>0.23599999999999999</t>
						<value>0.075038465706449856</value>
					</ControlLinearNode>
					<ControlLinearNode>
						<t>0.23999999999999999</t>
						<value>0.095915566014156128</value>
					</ControlLinearNode>
					<ControlLinearNode>
						<t>0.24399999999999999</t>
						<value>0.11715438878592169</value>
					</ControlLinearNode>
					<ControlLinearNode>
						<t>0.248</t>
						<value>0.13272349004977338</value>
					</ControlLinearNode>
					<ControlLinearNode>
						<t>0.252</t>
						<value>0.14062255139426741</value>
					</ControlLinearNode>
					<ControlLinearNode>
						<t>0.25600000000000001</t>
						<value>0.1439418241967704</value>
					</ControlLinearNode>
					<ControlLinearNode>
						<t>0.26000000000000001</t>
						<value>0.14610011535555126</value>
					</ControlLinearNode>
					<ControlLinearNode>
						<t>0.26400000000000001</t>
						<value>0.13247306104038706</value>
					</ControlLinearNode>
					<ControlLinearNode>
						<t>0.26800000000000002</t>
						<value>0.10703253745234222</value>
					</ControlLinearNode>
					<ControlLinearNode>
						<t>0.27200000000000002</t>
						<value>0.071380801567584057</value>
					</ControlLinearNode>
					<ControlLinearNode>
						<t>0.27600000000000002</t>
						<value>0.028626086167174877</value>
					</ControlLinearNode>
					<ControlLinearNode>
						<t>0.28000000000000003</t>
						<value>0.020001949345318046</value>
					</ControlLinearNode>
					<ControlLinearNode>
						<t>0.28399999999999997</t>
						<value>0.020000754994086243</value>
					</ControlLinearNode>
					<ControlLinearNode>
						<t>0.28799999999999998</t>
						<value>0.020000668326620976</value>
					</ControlLinearNode>
					<ControlLinearNode>
						<t>0.29199999999999998</t>
						<value>0.020000678535092863</value>
					</ControlLinearNode>
					<ControlLinearNode>
						<t>0.29599999999999999</t>
						<value>0.020000714654320066</value>
					</ControlLinearNode>
					<ControlLinearNode>
						<t>0.29999999999999999</t>
						<value>0.020000696675206351</value>
					</ControlLinearNode>
					<ControlLinearNode>
						<t>0.30399999999999999</t>
						<value>0.020000707740866416</value>
					</ControlLinearNode>
					<ControlLinearNode>
						<t>0.308</t>
						<value>0.02000068743021377</value>
					</ControlLinearNode>
					<ControlLinearNode>
						<t>0.312</t>
						<value>0.020000747997069475</value>
					</ControlLinearNode>
					<ControlLinearNode>
						<t>0.316</t>
						<value>0.020001096997698982</value>
					</ControlLinearNode>
					<ControlLinearNode>
						<t>0.32000000000000001</t>
						<value>0.020002279657364386</value>
					</ControlLinearNode>
					<ControlLinearNode>
						<t>0.32400000000000001</t>
						<value>0.02101410004331157</value>
					</ControlLinearNode>
					<ControlLinearNode>
						<t>0.32800000000000001</t>
						<value>0.020003408030266078</value>
					</ControlLinearNode>
					<ControlLinearNode>
						<t>0.33200000000000002</t>
						<value>0.020002449686490117</value>
					</ControlLinearNode>
					<ControlLinearNode>
						<t>0.33600000000000002</t>
						<value>0.020002176647225985</value>
					</ControlLinearNode>
					<ControlLinearNode>
						<t>0.34000000000000002</t>
						<value>0.020002038944289331</value>
					</ControlLinearNode>
					<ControlLinearNode>
						<t>0.34399999999999997</t>
						<value>0.020002005045362543</value>
					</ControlLinearNode>
					<ControlLinearNode>
						<t>0.34799999999999998</t>
						<value>0.020001937114747029</value>
					</ControlLinearNode>
					<ControlLinearNode>
						<t>0.35199999999999998</t>
						<value>0.020001903258097007</value>
					</ControlLinearNode>
					<ControlLinearNode>
						<t>0.35599999999999998</t>
						<value>0.020001850751202196</value>
					</ControlLinearNode>
					<ControlLinearNode>
						<t>0.35999999999999999</t>
						<value>0.020001763215251645</value>
					</ControlLinearNode>
					<ControlLinearNode>
						<t>0.36399999999999999</t>
						<value>0.020001578438202845</value>
					</ControlLinearNode>
					<ControlLinearNode>
						<t>0.36799999999999999</t>
						<value>0.020001502871215583</value>
					</ControlLinearNode>
					<ControlLinearNode>
						<t>0.372</t>
						<value>0.020001547044965488</value>
					</ControlLinearNode>
					<ControlLinearNode>
						<t>0.376</t>
						<value>0.020001515267995578</value>
					</ControlLinearNode>
					<ControlLinearNode>
						<t>0.38</t>
						<value>0.020001392332176886</value>
					</ControlLinearNode>
					<ControlLinearNode>
						<t>0.38400000000000001</t>
						<value>0.02000121809077789</value>
					</ControlLinearNode>
					<ControlLinearNode>
						<t>0.38800000000000001</t>
						<value>0.020001069773625743</value>
					</ControlLinearNode>
					<ControlLinearNode>
						<t>0.39200000000000002</t>
						<value>0.020000953667113831</value>
					</ControlLinearNode>
					<ControlLinearNode>
						<t>0.39600000000000002</t>
						<value>0.020000848741636299</value>
					</ControlLinearNode>
					<ControlLinearNode>
						<t>0.40000000000000002</t>
						<value>0.020000760093725062</value>
					</ControlLinearNode>
					<ControlLinearNode>
						<t>0.40400000000000003</t>
						<value>0.020000698312530093</value>
					</ControlLinearNode>
					<ControlLinearNode>
						<t>0.40799999999999997</t>
						<value>0.020000659170703709</value>
					</ControlLinearNode>
					<ControlLinearNode>
						<t>0.41199999999999998</t>
						<value>0.020000630142522551</value>
					</ControlLinearNode>
					<ControlLinearNode>
						<t>0.41599999999999998</t>
						<value>0.0200006035288922</value>
					</ControlLinearNode>
					<ControlLinearNode>
						<t>0.41999999999999998</t>
						<value>0.020000591985594559</value>
					</ControlLinearNode>
					<ControlLinearNode>
						<t>0.42399999999999999</t>
						<value>0.020000582420903756</value>
					</ControlLinearNode>
					<ControlLinearNode>
						<t>0.42799999999999999</t>
						<value>0.020000575932580974</value>
					</ControlLinearNode>
					<ControlLinearNode>
						<t>0.432</t>
						<value>0.020000584054073879</value>
					</ControlLinearNode>
					<ControlLinearNode>
						<t>0.436</t>
						<value>0.020000585985446271</value>
					</ControlLinearNode>
					<ControlLinearNode>
						<t>0.44</t>
						<value>0.020000602826493984</value>
					</ControlLinearNode>
					<ControlLinearNode>
						<t>0.44400000000000001</t>
						<value>0.020000608211029291</value>
					</ControlLinearNode>
					<ControlLinearNode>
						<t>0.44800000000000001</t>
						<value>0.020000633833622536</value>
					</ControlLinearNode>
					<ControlLinearNode>
						<t>0.45200000000000001</t>
						<value>0.020000648503243738</value>
					</ControlLinearNode>
					<ControlLinearNode>
						<t>0.45600000000000002</t>
						<value>0.020000663925891376</value>
					</ControlLinearNode>
					<ControlLinearNode>
						<t>0.46000000000000002</t>
						<value>0.02000069381912959</value>
					</ControlLinearNode>
					<ControlLinearNode>
						<t>0.46400000000000002</t>
						<value>0.020000699989575831</value>
					</ControlLinearNode>
					<ControlLinearNode>
						<t>0.46800000000000003</t>
						<value>0.020000704134768253</value>
					</ControlLinearNode>
					<ControlLinearNode>
						<t>0.47199999999999998</t>
						<value>0.020000718454551415</value>
					</ControlLinearNode>
					<ControlLinearNode>
						<t>0.47599999999999998</t>
						<value>0.020000716453664139</value>
					</ControlLinearNode>
					<ControlLinearNode>
						<t>0.47999999999999998</t>
						<value>0.020000710863071213</value>
					</ControlLinearNode>
					<ControlLinearNode>
						<t>0.48399999999999999</t>
						<value>0.020000696238837913</value>
					</ControlLinearNode>
					<ControlLinearNode>
						<t>0.48799999999999999</t>
						<value>0.02000068698859931</value>
					</ControlLinearNode>
					<ControlLinearNode>
						<t>0.49199999999999999</t>
						<value>0.020000670156592317</value>
					</ControlLinearNode>
				</x_nodes>
				<min_nodes />
				<max_nodes />
				<kp>100</kp>
				<kv>20</kv>
			</ControlLinear>
			<ControlLinear name="AMB_r">
				<is_model_control>true</is_model_control>
				<extrapolate>true</extrapolate>
				<default_min>0.02</default_min>
				<default_max>1</default_max>
				<filter_on>false</filter_on>
				<use_steps>false</use_steps>
				<x_nodes>
					<ControlLinearNode>
						<t>0</t>
						<value>0.25574908421633374</value>
					</ControlLinearNode>
					<ControlLinearNode>
						<t>0.0040000000000000001</t>
						<value>0.25655407192185675</value>
					</ControlLinearNode>
					<ControlLinearNode>
						<t>0.0080000000000000002</t>
						<value>0.25737294565722851</value>
					</ControlLinearNode>
					<ControlLinearNode>
						<t>0.012</t>
						<value>0.25822322972056061</value>
					</ControlLinearNode>
					<ControlLinearNode>
						<t>0.016</t>
						<value>0.25902991282309484</value>
					</ControlLinearNode>
					<ControlLinearNode>
						<t>0.02</t>
						<value>0.26030268101102244</value>
					</ControlLinearNode>
					<ControlLinearNode>
						<t>0.024</t>
						<value>0.26077833777864012</value>
					</ControlLinearNode>
					<ControlLinearNode>
						<t>0.028000000000000001</t>
						<value>0.26138641765055687</value>
					</ControlLinearNode>
					<ControlLinearNode>
						<t>0.032000000000000001</t>
						<value>0.26196456075449365</value>
					</ControlLinearNode>
					<ControlLinearNode>
						<t>0.035999999999999997</t>
						<value>0.26248882175977467</value>
					</ControlLinearNode>
					<ControlLinearNode>
						<t>0.040000000000000001</t>
						<value>0.26298870895001936</value>
					</ControlLinearNode>
					<ControlLinearNode>
						<t>0.043999999999999997</t>
						<value>0.2635924283664825</value>
					</ControlLinearNode>
					<ControlLinearNode>
						<t>0.048000000000000001</t>
						<value>0.26382560910228892</value>
					</ControlLinearNode>
					<ControlLinearNode>
						<t>0.051999999999999998</t>
						<value>0.26442651370136633</value>
					</ControlLinearNode>
					<ControlLinearNode>
						<t>0.056000000000000001</t>
						<value>0.26524509632241178</value>
					</ControlLinearNode>
					<ControlLinearNode>
						<t>0.059999999999999998</t>
						<value>0.26645720640827258</value>
					</ControlLinearNode>
					<ControlLinearNode>
						<t>0.064000000000000001</t>
						<value>0.26771260136684499</value>
					</ControlLinearNode>
					<ControlLinearNode>
						<t>0.068000000000000005</t>
						<value>0.26918010741249021</value>
					</ControlLinearNode>
					<ControlLinearNode>
						<t>0.071999999999999995</t>
						<value>0.27088302495981181</value>
					</ControlLinearNode>
					<ControlLinearNode>
						<t>0.075999999999999998</t>
						<value>0.2736680052771111</value>
					</ControlLinearNode>
					<ControlLinearNode>
						<t>0.080000000000000002</t>
						<value>0.27929828451459798</value>
					</ControlLinearNode>
					<ControlLinearNode>
						<t>0.084000000000000005</t>
						<value>0.28558249006920694</value>
					</ControlLinearNode>
					<ControlLinearNode>
						<t>0.087999999999999995</t>
						<value>0.29388124386840014</value>
					</ControlLinearNode>
					<ControlLinearNode>
						<t>0.091999999999999998</t>
						<value>0.30231592190824813</value>
					</ControlLinearNode>
					<ControlLinearNode>
						<t>0.096000000000000002</t>
						<value>0.31141259824198958</value>
					</ControlLinearNode>
					<ControlLinearNode>
						<t>0.10000000000000001</t>
						<value>0.32059178094372404</value>
					</ControlLinearNode>
					<ControlLinearNode>
						<t>0.104</t>
						<value>0.33002161004716624</value>
					</ControlLinearNode>
					<ControlLinearNode>
						<t>0.108</t>
						<value>0.33900457788177146</value>
					</ControlLinearNode>
					<ControlLinearNode>
						<t>0.112</t>
						<value>0.3546068556734393</value>
					</ControlLinearNode>
					<ControlLinearNode>
						<t>0.11600000000000001</t>
						<value>0.37923840957275179</value>
					</ControlLinearNode>
					<ControlLinearNode>
						<t>0.12</t>
						<value>0.4088249224740152</value>
					</ControlLinearNode>
					<ControlLinearNode>
						<t>0.124</t>
						<value>0.44220261499225416</value>
					</ControlLinearNode>
					<ControlLinearNode>
						<t>0.128</t>
						<value>0.47603636102980756</value>
					</ControlLinearNode>
					<ControlLinearNode>
						<t>0.13200000000000001</t>
						<value>0.63169105926422664</value>
					</ControlLinearNode>
					<ControlLinearNode>
						<t>0.13600000000000001</t>
						<value>0.66552978766602067</value>
					</ControlLinearNode>
					<ControlLinearNode>
						<t>0.14000000000000001</t>
						<value>0.69928464474287855</value>
					</ControlLinearNode>
					<ControlLinearNode>
						<t>0.14399999999999999</t>
						<value>0.73330380807174411</value>
					</ControlLinearNode>
					<ControlLinearNode>
						<t>0.14799999999999999</t>
						<value>0.76706324211160837</value>
					</ControlLinearNode>
					<ControlLinearNode>
						<t>0.152</t>
						<value>0.80105413083825661</value>
					</ControlLinearNode>
					<ControlLinearNode>
						<t>0.156</t>
						<value>0.83532472951712344</value>
					</ControlLinearNode>
					<ControlLinearNode>
						<t>0.16</t>
						<value>0.86874178529708468</value>
					</ControlLinearNode>
					<ControlLinearNode>
						<t>0.16400000000000001</t>
						<value>0.90086929642737223</value>
					</ControlLinearNode>
					<ControlLinearNode>
						<t>0.16800000000000001</t>
						<value>0.93040540944978978</value>
					</ControlLinearNode>
					<ControlLinearNode>
						<t>0.17199999999999999</t>
						<value>0.95629777458522069</value>
					</ControlLinearNode>
					<ControlLinearNode>
						<t>0.17599999999999999</t>
						<value>0.97751318000514376</value>
					</ControlLinearNode>
					<ControlLinearNode>
						<t>0.17999999999999999</t>
						<value>0.99295982239039593</value>
					</ControlLinearNode>
					<ControlLinearNode>
						<t>0.184</t>
						<value>0.99847627076956968</value>
					</ControlLinearNode>
					<ControlLinearNode>
						<t>0.188</t>
						<value>0.99868174946253019</value>
					</ControlLinearNode>
					<ControlLinearNode>
						<t>0.192</t>
						<value>0.99995038153825222</value>
					</ControlLinearNode>
					<ControlLinearNode>
						<t>0.19600000000000001</t>
						<value>0.99998026185283795</value>
					</ControlLinearNode>
					<ControlLinearNode>
						<t>0.20000000000000001</t>
						<value>0.99999449135612295</value>
					</ControlLinearNode>
					<ControlLinearNode>
						<t>0.20399999999999999</t>
						<value>0.99999630992065813</value>
					</ControlLinearNode>
					<ControlLinearNode>
						<t>0.20799999999999999</t>
						<value>0.99999625835381067</value>
					</ControlLinearNode>
					<ControlLinearNode>
						<t>0.21199999999999999</t>
						<value>0.99999697879096661</value>
					</ControlLinearNode>
					<ControlLinearNode>
						<t>0.216</t>
						<value>0.99999748976848968</value>
					</ControlLinearNode>
					<ControlLinearNode>
						<t>0.22</t>
						<value>0.99999786660438417</value>
					</ControlLinearNode>
					<ControlLinearNode>
						<t>0.224</t>
						<value>0.99999828957418124</value>
					</ControlLinearNode>
					<ControlLinearNode>
						<t>0.22800000000000001</t>
						<value>0.99999846237523626</value>
					</ControlLinearNode>
					<ControlLinearNode>
						<t>0.23200000000000001</t>
						<value>0.9999985838472577</value>
					</ControlLinearNode>
					<ControlLinearNode>
						<t>0.23599999999999999</t>
						<value>0.99999868245530665</value>
					</ControlLinearNode>
					<ControlLinearNode>
						<t>0.23999999999999999</t>
						<value>0.99999876167767809</value>
					</ControlLinearNode>
					<ControlLinearNode>
						<t>0.24399999999999999</t>
						<value>0.99999881537454804</value>
					</ControlLinearNode>
					<ControlLinearNode>
						<t>0.248</t>
						<value>0.99999885557208912</value>
					</ControlLinearNode>
					<ControlLinearNode>
						<t>0.252</t>
						<value>0.99999888569609974</value>
					</ControlLinearNode>
					<ControlLinearNode>
						<t>0.25600000000000001</t>
						<value>0.99999890153218063</value>
					</ControlLinearNode>
					<ControlLinearNode>
						<t>0.26000000000000001</t>
						<value>0.99999890723729434</value>
					</ControlLinearNode>
					<ControlLinearNode>
						<t>0.26400000000000001</t>
						<value>0.9999988840748385</value>
					</ControlLinearNode>
					<ControlLinearNode>
						<t>0.26800000000000002</t>
						<value>0.99999884012483253</value>
					</ControlLinearNode>
					<ControlLinearNode>
						<t>0.27200000000000002</t>
						<value>0.99999877434796525</value>
					</ControlLinearNode>
					<ControlLinearNode>
						<t>0.27600000000000002</t>
						<value>0.99999867510965135</value>
					</ControlLinearNode>
					<ControlLinearNode>
						<t>0.28000000000000003</t>
						<value>0.99999872496660613</value>
					</ControlLinearNode>
					<ControlLinearNode>
						<t>0.28399999999999997</t>
						<value>0.99999885628512286</value>
					</ControlLinearNode>
					<ControlLinearNode>
						<t>0.28799999999999998</t>
						<value>0.99999884140790696</value>
					</ControlLinearNode>
					<ControlLinearNode>
						<t>0.29199999999999998</t>
						<value>0.99999876315821612</value>
					</ControlLinearNode>
					<ControlLinearNode>
						<t>0.29599999999999999</t>
						<value>0.99999861403454282</value>
					</ControlLinearNode>
					<ControlLinearNode>
						<t>0.29999999999999999</t>
						<value>0.99999848569288863</value>
					</ControlLinearNode>
					<ControlLinearNode>
						<t>0.30399999999999999</t>
						<value>0.99999826923952317</value>
					</ControlLinearNode>
					<ControlLinearNode>
						<t>0.308</t>
						<value>0.9999980420194432</value>
					</ControlLinearNode>
					<ControlLinearNode>
						<t>0.312</t>
						<value>0.99999749354223222</value>
					</ControlLinearNode>
					<ControlLinearNode>
						<t>0.316</t>
						<value>0.9999954681967973</value>
					</ControlLinearNode>
					<ControlLinearNode>
						<t>0.32000000000000001</t>
						<value>0.99999198631384467</value>
					</ControlLinearNode>
					<ControlLinearNode>
						<t>0.32400000000000001</t>
						<value>0.99953434286653475</value>
					</ControlLinearNode>
					<ControlLinearNode>
						<t>0.32800000000000001</t>
						<value>0.9482056008064208</value>
					</ControlLinearNode>
					<ControlLinearNode>
						<t>0.33200000000000002</t>
						<value>0.90845028242578496</value>
					</ControlLinearNode>
					<ControlLinearNode>
						<t>0.33600000000000002</t>
						<value>0.88914158113658814</value>
					</ControlLinearNode>
					<ControlLinearNode>
						<t>0.34000000000000002</t>
						<value>0.87451580630582715</value>
					</ControlLinearNode>
					<ControlLinearNode>
						<t>0.34399999999999997</t>
						<value>0.86100034917278323</value>
					</ControlLinearNode>
					<ControlLinearNode>
						<t>0.34799999999999998</t>
						<value>0.88489935883531545</value>
					</ControlLinearNode>
					<ControlLinearNode>
						<t>0.35199999999999998</t>
						<value>0.9433783180226688</value>
					</ControlLinearNode>
					<ControlLinearNode>
						<t>0.35599999999999998</t>
						<value>0.99790542856938558</value>
					</ControlLinearNode>
					<ControlLinearNode>
						<t>0.35999999999999999</t>
						<value>0.99996556316830554</value>
					</ControlLinearNode>
					<ControlLinearNode>
						<t>0.36399999999999999</t>
						<value>0.99998397734866296</value>
					</ControlLinearNode>
					<ControlLinearNode>
						<t>0.36799999999999999</t>
						<value>0.99998381119543356</value>
					</ControlLinearNode>
					<ControlLinearNode>
						<t>0.372</t>
						<value>0.99998014488704234</value>
					</ControlLinearNode>
					<ControlLinearNode>
						<t>0.376</t>
						<value>0.99997789281916805</value>
					</ControlLinearNode>
					<ControlLinearNode>
						<t>0.38</t>
						<value>0.99998065606298991</value>
					</ControlLinearNode>
					<ControlLinearNode>
						<t>0.38400000000000001</t>
						<value>0.99998510561929865</value>
					</ControlLinearNode>
					<ControlLinearNode>
						<t>0.38800000000000001</t>
						<value>0.99998838062703166</value>
					</ControlLinearNode>
					<ControlLinearNode>
						<t>0.39200000000000002</t>
						<value>0.9999906087278656</value>
					</ControlLinearNode>
					<ControlLinearNode>
						<t>0.39600000000000002</t>
						<value>0.99999193149670129</value>
					</ControlLinearNode>
					<ControlLinearNode>
						<t>0.40000000000000002</t>
						<value>0.99999232663357751</value>
					</ControlLinearNode>
					<ControlLinearNode>
						<t>0.40400000000000003</t>
						<value>0.99999295639493746</value>
					</ControlLinearNode>
					<ControlLinearNode>
						<t>0.40799999999999997</t>
						<value>0.99999350141006504</value>
					</ControlLinearNode>
					<ControlLinearNode>
						<t>0.41199999999999998</t>
						<value>0.99999400196173116</value>
					</ControlLinearNode>
					<ControlLinearNode>
						<t>0.41599999999999998</t>
						<value>0.99999454209458227</value>
					</ControlLinearNode>
					<ControlLinearNode>
						<t>0.41999999999999998</t>
						<value>0.99999488848381879</value>
					</ControlLinearNode>
					<ControlLinearNode>
						<t>0.42399999999999999</t>
						<value>0.99999523117223155</value>
					</ControlLinearNode>
					<ControlLinearNode>
						<t>0.42799999999999999</t>
						<value>0.9999955406053842</value>
					</ControlLinearNode>
					<ControlLinearNode>
						<t>0.432</t>
						<value>0.99999572603504794</value>
					</ControlLinearNode>
					<ControlLinearNode>
						<t>0.436</t>
						<value>0.99999595297111143</value>
					</ControlLinearNode>
					<ControlLinearNode>
						<t>0.44</t>
						<value>0.99999605099629219</value>
					</ControlLinearNode>
					<ControlLinearNode>
						<t>0.44400000000000001</t>
						<value>0.99999625394388947</value>
					</ControlLinearNode>
					<ControlLinearNode>
						<t>0.44800000000000001</t>
						<value>0.9999963178575908</value>
					</ControlLinearNode>
					<ControlLinearNode>
						<t>0.45200000000000001</t>
						<value>0.99999647593133256</value>
					</ControlLinearNode>
					<ControlLinearNode>
						<t>0.45600000000000002</t>
						<value>0.99999663406995132</value>
					</ControlLinearNode>
					<ControlLinearNode>
						<t>0.46000000000000002</t>
						<value>0.99999658499408084</value>
					</ControlLinearNode>
					<ControlLinearNode>
						<t>0.46400000000000002</t>
						<value>0.99999660232444243</value>
					</ControlLinearNode>
					<ControlLinearNode>
						<t>0.46800000000000003</t>
						<value>0.9999966251830037</value>
					</ControlLinearNode>
					<ControlLinearNode>
						<t>0.47199999999999998</t>
						<value>0.99999658054360863</value>
					</ControlLinearNode>
					<ControlLinearNode>
						<t>0.47599999999999998</t>
						<value>0.99999662851690851</value>
					</ControlLinearNode>
					<ControlLinearNode>
						<t>0.47999999999999998</t>
						<value>0.99999669006094605</value>
					</ControlLinearNode>
					<ControlLinearNode>
						<t>0.48399999999999999</t>
						<value>0.9999967956026703</value>
					</ControlLinearNode>
					<ControlLinearNode>
						<t>0.48799999999999999</t>
						<value>0.99999687657385006</value>
					</ControlLinearNode>
					<ControlLinearNode>
						<t>0.49199999999999999</t>
						<value>0.99999697468738324</value>
					</ControlLinearNode>
				</x_nodes>
				<min_nodes />
				<max_nodes />
				<kp>100</kp>
				<kv>20</kv>
			</ControlLinear>
			<ControlLinear name="FMTL_r">
				<is_model_control>true</is_model_control>
				<extrapolate>true</extrapolate>
				<default_min>0.02</default_min>
				<default_max>1</default_max>
				<filter_on>false</filter_on>
				<use_steps>false</use_steps>
				<x_nodes>
					<ControlLinearNode>
						<t>0</t>
						<value>0.76387406350395137</value>
					</ControlLinearNode>
					<ControlLinearNode>
						<t>0.0040000000000000001</t>
						<value>0.76607313277737887</value>
					</ControlLinearNode>
					<ControlLinearNode>
						<t>0.0080000000000000002</t>
						<value>0.76826944044154621</value>
					</ControlLinearNode>
					<ControlLinearNode>
						<t>0.012</t>
						<value>0.7705918461303396</value>
					</ControlLinearNode>
					<ControlLinearNode>
						<t>0.016</t>
						<value>0.77278181835488291</value>
					</ControlLinearNode>
					<ControlLinearNode>
						<t>0.02</t>
						<value>0.77712758015316219</value>
					</ControlLinearNode>
					<ControlLinearNode>
						<t>0.024</t>
						<value>0.77824469173939403</value>
					</ControlLinearNode>
					<ControlLinearNode>
						<t>0.028000000000000001</t>
						<value>0.7801598564053267</value>
					</ControlLinearNode>
					<ControlLinearNode>
						<t>0.032000000000000001</t>
						<value>0.782129414101422</value>
					</ControlLinearNode>
					<ControlLinearNode>
						<t>0.035999999999999997</t>
						<value>0.78400861975125835</value>
					</ControlLinearNode>
					<ControlLinearNode>
						<t>0.040000000000000001</t>
						<value>0.78594091319861936</value>
					</ControlLinearNode>
					<ControlLinearNode>
						<t>0.043999999999999997</t>
						<value>0.78848324511200507</value>
					</ControlLinearNode>
					<ControlLinearNode>
						<t>0.048000000000000001</t>
						<value>0.78917985057356133</value>
					</ControlLinearNode>
					<ControlLinearNode>
						<t>0.051999999999999998</t>
						<value>0.79156129114447105</value>
					</ControlLinearNode>
					<ControlLinearNode>
						<t>0.056000000000000001</t>
						<value>0.79446813325322019</value>
					</ControlLinearNode>
					<ControlLinearNode>
						<t>0.059999999999999998</t>
						<value>0.79860495262963294</value>
					</ControlLinearNode>
					<ControlLinearNode>
						<t>0.064000000000000001</t>
						<value>0.8027956590383134</value>
					</ControlLinearNode>
					<ControlLinearNode>
						<t>0.068000000000000005</t>
						<value>0.8077029401486242</value>
					</ControlLinearNode>
					<ControlLinearNode>
						<t>0.071999999999999995</t>
						<value>0.81297659486103324</value>
					</ControlLinearNode>
					<ControlLinearNode>
						<t>0.075999999999999998</t>
						<value>0.81570360219610305</value>
					</ControlLinearNode>
					<ControlLinearNode>
						<t>0.080000000000000002</t>
						<value>0.81801759940125596</value>
					</ControlLinearNode>
					<ControlLinearNode>
						<t>0.084000000000000005</t>
						<value>0.82032837380717727</value>
					</ControlLinearNode>
					<ControlLinearNode>
						<t>0.087999999999999995</t>
						<value>0.8286279394884899</value>
					</ControlLinearNode>
					<ControlLinearNode>
						<t>0.091999999999999998</t>
						<value>0.83612301056839533</value>
					</ControlLinearNode>
					<ControlLinearNode>
						<t>0.096000000000000002</t>
						<value>0.84509291073692494</value>
					</ControlLinearNode>
					<ControlLinearNode>
						<t>0.10000000000000001</t>
						<value>0.8540659977273255</value>
					</ControlLinearNode>
					<ControlLinearNode>
						<t>0.104</t>
						<value>0.8623374809904194</value>
					</ControlLinearNode>
					<ControlLinearNode>
						<t>0.108</t>
						<value>0.87063106515280797</value>
					</ControlLinearNode>
					<ControlLinearNode>
						<t>0.112</t>
						<value>0.90254445514669102</value>
					</ControlLinearNode>
					<ControlLinearNode>
						<t>0.11600000000000001</t>
						<value>0.96931328972834319</value>
					</ControlLinearNode>
					<ControlLinearNode>
						<t>0.12</t>
						<value>0.99990914317414625</value>
					</ControlLinearNode>
					<ControlLinearNode>
						<t>0.124</t>
						<value>0.9999738781135743</value>
					</ControlLinearNode>
					<ControlLinearNode>
						<t>0.128</t>
						<value>0.99998436931825208</value>
					</ControlLinearNode>
					<ControlLinearNode>
						<t>0.13200000000000001</t>
						<value>0.99999511510559291</value>
					</ControlLinearNode>
					<ControlLinearNode>
						<t>0.13600000000000001</t>
						<value>0.9999957140981045</value>
					</ControlLinearNode>
					<ControlLinearNode>
						<t>0.14000000000000001</t>
						<value>0.99999619971306986</value>
					</ControlLinearNode>
					<ControlLinearNode>
						<t>0.14399999999999999</t>
						<value>0.99999660680628633</value>
					</ControlLinearNode>
					<ControlLinearNode>
						<t>0.14799999999999999</t>
						<value>0.99999695086252083</value>
					</ControlLinearNode>
					<ControlLinearNode>
						<t>0.152</t>
						<value>0.99999724534623313</value>
					</ControlLinearNode>
					<ControlLinearNode>
						<t>0.156</t>
						<value>0.99999749939590177</value>
					</ControlLinearNode>
					<ControlLinearNode>
						<t>0.16</t>
						<value>0.99999771835629192</value>
					</ControlLinearNode>
					<ControlLinearNode>
						<t>0.16400000000000001</t>
						<value>0.99999790615355177</value>
					</ControlLinearNode>
					<ControlLinearNode>
						<t>0.16800000000000001</t>
						<value>0.99999806628564902</value>
					</ControlLinearNode>
					<ControlLinearNode>
						<t>0.17199999999999999</t>
						<value>0.99999820233692605</value>
					</ControlLinearNode>
					<ControlLinearNode>
						<t>0.17599999999999999</t>
						<value>0.99999831683418561</value>
					</ControlLinearNode>
					<ControlLinearNode>
						<t>0.17999999999999999</t>
						<value>0.99999841308758353</value>
					</ControlLinearNode>
					<ControlLinearNode>
						<t>0.184</t>
						<value>0.99999849288655029</value>
					</ControlLinearNode>
					<ControlLinearNode>
						<t>0.188</t>
						<value>0.99999855854353947</value>
					</ControlLinearNode>
					<ControlLinearNode>
						<t>0.192</t>
						<value>0.99999859349074116</value>
					</ControlLinearNode>
					<ControlLinearNode>
						<t>0.19600000000000001</t>
						<value>0.99999860417155317</value>
					</ControlLinearNode>
					<ControlLinearNode>
						<t>0.20000000000000001</t>
						<value>0.99999860068469681</value>
					</ControlLinearNode>
					<ControlLinearNode>
						<t>0.20399999999999999</t>
						<value>0.99999859486372478</value>
					</ControlLinearNode>
					<ControlLinearNode>
						<t>0.20799999999999999</t>
						<value>0.99999859577069306</value>
					</ControlLinearNode>
					<ControlLinearNode>
						<t>0.21199999999999999</t>
						<value>0.99999853531212479</value>
					</ControlLinearNode>
					<ControlLinearNode>
						<t>0.216</t>
						<value>0.99999847958429833</value>
					</ControlLinearNode>
					<ControlLinearNode>
						<t>0.22</t>
						<value>0.99999841617995289</value>
					</ControlLinearNode>
					<ControlLinearNode>
						<t>0.224</t>
						<value>0.99999832123489474</value>
					</ControlLinearNode>
					<ControlLinearNode>
						<t>0.22800000000000001</t>
						<value>0.99999835670509452</value>
					</ControlLinearNode>
					<ControlLinearNode>
						<t>0.23200000000000001</t>
						<value>0.99999824091760536</value>
					</ControlLinearNode>
					<ControlLinearNode>
						<t>0.23599999999999999</t>
						<value>0.99999824818892968</value>
					</ControlLinearNode>
					<ControlLinearNode>
						<t>0.23999999999999999</t>
						<value>0.99999824961852679</value>
					</ControlLinearNode>
					<ControlLinearNode>
						<t>0.24399999999999999</t>
						<value>0.99999823624053896</value>
					</ControlLinearNode>
					<ControlLinearNode>
						<t>0.248</t>
						<value>0.99999821760030716</value>
					</ControlLinearNode>
					<ControlLinearNode>
						<t>0.252</t>
						<value>0.99999819596420236</value>
					</ControlLinearNode>
					<ControlLinearNode>
						<t>0.25600000000000001</t>
						<value>0.99999815807330916</value>
					</ControlLinearNode>
					<ControlLinearNode>
						<t>0.26000000000000001</t>
						<value>0.99999810373341891</value>
					</ControlLinearNode>
					<ControlLinearNode>
						<t>0.26400000000000001</t>
						<value>0.99999804490797206</value>
					</ControlLinearNode>
					<ControlLinearNode>
						<t>0.26800000000000002</t>
						<value>0.99999797734895857</value>
					</ControlLinearNode>
					<ControlLinearNode>
						<t>0.27200000000000002</t>
						<value>0.99999788279931767</value>
					</ControlLinearNode>
					<ControlLinearNode>
						<t>0.27600000000000002</t>
						<value>0.99999775012129855</value>
					</ControlLinearNode>
					<ControlLinearNode>
						<t>0.28000000000000003</t>
						<value>0.99999730356824434</value>
					</ControlLinearNode>
					<ControlLinearNode>
						<t>0.28399999999999997</t>
						<value>0.99999612104378899</value>
					</ControlLinearNode>
					<ControlLinearNode>
						<t>0.28799999999999998</t>
						<value>0.99999556460168371</value>
					</ControlLinearNode>
					<ControlLinearNode>
						<t>0.29199999999999998</t>
						<value>0.99999543654478074</value>
					</ControlLinearNode>
					<ControlLinearNode>
						<t>0.29599999999999999</t>
						<value>0.99999497016774153</value>
					</ControlLinearNode>
					<ControlLinearNode>
						<t>0.29999999999999999</t>
						<value>0.99999334737290713</value>
					</ControlLinearNode>
					<ControlLinearNode>
						<t>0.30399999999999999</t>
						<value>0.9999901885431931</value>
					</ControlLinearNode>
					<ControlLinearNode>
						<t>0.308</t>
						<value>0.99997803677692887</value>
					</ControlLinearNode>
					<ControlLinearNode>
						<t>0.312</t>
						<value>0.99997028854577641</value>
					</ControlLinearNode>
					<ControlLinearNode>
						<t>0.316</t>
						<value>0.99999267568100048</value>
					</ControlLinearNode>
					<ControlLinearNode>
						<t>0.32000000000000001</t>
						<value>0.99999701513490558</value>
					</ControlLinearNode>
					<ControlLinearNode>
						<t>0.32400000000000001</t>
						<value>0.99999793907322754</value>
					</ControlLinearNode>
					<ControlLinearNode>
						<t>0.32800000000000001</t>
						<value>0.99999662328742467</value>
					</ControlLinearNode>
					<ControlLinearNode>
						<t>0.33200000000000002</t>
						<value>0.99999541219144172</value>
					</ControlLinearNode>
					<ControlLinearNode>
						<t>0.33600000000000002</t>
						<value>0.9999952024624531</value>
					</ControlLinearNode>
					<ControlLinearNode>
						<t>0.34000000000000002</t>
						<value>0.99999519044147489</value>
					</ControlLinearNode>
					<ControlLinearNode>
						<t>0.34399999999999997</t>
						<value>0.99999546720722032</value>
					</ControlLinearNode>
					<ControlLinearNode>
						<t>0.34799999999999998</t>
						<value>0.99999623052110087</value>
					</ControlLinearNode>
					<ControlLinearNode>
						<t>0.35199999999999998</t>
						<value>0.99999718898860634</value>
					</ControlLinearNode>
					<ControlLinearNode>
						<t>0.35599999999999998</t>
						<value>0.99999764183068485</value>
					</ControlLinearNode>
					<ControlLinearNode>
						<t>0.35999999999999999</t>
						<value>0.99999800730135224</value>
					</ControlLinearNode>
					<ControlLinearNode>
						<t>0.36399999999999999</t>
						<value>0.99999826817775583</value>
					</ControlLinearNode>
					<ControlLinearNode>
						<t>0.36799999999999999</t>
						<value>0.99999820551957497</value>
					</ControlLinearNode>
					<ControlLinearNode>
						<t>0.372</t>
						<value>0.99999812963285428</value>
					</ControlLinearNode>
					<ControlLinearNode>
						<t>0.376</t>
						<value>0.99999804091855204</value>
					</ControlLinearNode>
					<ControlLinearNode>
						<t>0.38</t>
						<value>0.99999793604064702</value>
					</ControlLinearNode>
					<ControlLinearNode>
						<t>0.38400000000000001</t>
						<value>0.99999781115912068</value>
					</ControlLinearNode>
					<ControlLinearNode>
						<t>0.38800000000000001</t>
						<value>0.99999767359481673</value>
					</ControlLinearNode>
					<ControlLinearNode>
						<t>0.39200000000000002</t>
						<value>0.99999752702332489</value>
					</ControlLinearNode>
					<ControlLinearNode>
						<t>0.39600000000000002</t>
						<value>0.99999736815264129</value>
					</ControlLinearNode>
					<ControlLinearNode>
						<t>0.40000000000000002</t>
						<value>0.99999742988712503</value>
					</ControlLinearNode>
					<ControlLinearNode>
						<t>0.40400000000000003</t>
						<value>0.99999755045010419</value>
					</ControlLinearNode>
					<ControlLinearNode>
						<t>0.40799999999999997</t>
						<value>0.99999766886130492</value>
					</ControlLinearNode>
					<ControlLinearNode>
						<t>0.41199999999999998</t>
						<value>0.99999775816338066</value>
					</ControlLinearNode>
					<ControlLinearNode>
						<t>0.41599999999999998</t>
						<value>0.99999782224606371</value>
					</ControlLinearNode>
					<ControlLinearNode>
						<t>0.41999999999999998</t>
						<value>0.99999787755771619</value>
					</ControlLinearNode>
					<ControlLinearNode>
						<t>0.42399999999999999</t>
						<value>0.99999791690889916</value>
					</ControlLinearNode>
					<ControlLinearNode>
						<t>0.42799999999999999</t>
						<value>0.99999794468124226</value>
					</ControlLinearNode>
					<ControlLinearNode>
						<t>0.432</t>
						<value>0.99999799218772634</value>
					</ControlLinearNode>
					<ControlLinearNode>
						<t>0.436</t>
						<value>0.99999800586985899</value>
					</ControlLinearNode>
					<ControlLinearNode>
						<t>0.44</t>
						<value>0.99999802323612841</value>
					</ControlLinearNode>
					<ControlLinearNode>
						<t>0.44400000000000001</t>
						<value>0.99999802555296136</value>
					</ControlLinearNode>
					<ControlLinearNode>
						<t>0.44800000000000001</t>
						<value>0.99999803495483086</value>
					</ControlLinearNode>
					<ControlLinearNode>
						<t>0.45200000000000001</t>
						<value>0.99999803017410938</value>
					</ControlLinearNode>
					<ControlLinearNode>
						<t>0.45600000000000002</t>
						<value>0.99999801662276955</value>
					</ControlLinearNode>
					<ControlLinearNode>
						<t>0.46000000000000002</t>
						<value>0.99999800340566669</value>
					</ControlLinearNode>
					<ControlLinearNode>
						<t>0.46400000000000002</t>
						<value>0.99999796579372291</value>
					</ControlLinearNode>
					<ControlLinearNode>
						<t>0.46800000000000003</t>
						<value>0.99999791532500115</value>
					</ControlLinearNode>
					<ControlLinearNode>
						<t>0.47199999999999998</t>
						<value>0.99999786060218776</value>
					</ControlLinearNode>
					<ControlLinearNode>
						<t>0.47599999999999998</t>
						<value>0.99999778291727126</value>
					</ControlLinearNode>
					<ControlLinearNode>
						<t>0.47999999999999998</t>
						<value>0.999997688647011</value>
					</ControlLinearNode>
					<ControlLinearNode>
						<t>0.48399999999999999</t>
						<value>0.99999756969940867</value>
					</ControlLinearNode>
					<ControlLinearNode>
						<t>0.48799999999999999</t>
						<value>0.99999745314099298</value>
					</ControlLinearNode>
					<ControlLinearNode>
						<t>0.49199999999999999</t>
						<value>0.99999728385624453</value>
					</ControlLinearNode>
				</x_nodes>
				<min_nodes />
				<max_nodes />
				<kp>100</kp>
				<kv>20</kv>
			</ControlLinear>
			<ControlLinear name="FMTI_r">
				<is_model_control>true</is_model_control>
				<extrapolate>true</extrapolate>
				<default_min>0.02</default_min>
				<default_max>1</default_max>
				<filter_on>false</filter_on>
				<use_steps>false</use_steps>
				<x_nodes>
					<ControlLinearNode>
						<t>0</t>
						<value>0.99999614577820495</value>
					</ControlLinearNode>
					<ControlLinearNode>
						<t>0.0040000000000000001</t>
						<value>0.99999618599634033</value>
					</ControlLinearNode>
					<ControlLinearNode>
						<t>0.0080000000000000002</t>
						<value>0.99999623038215779</value>
					</ControlLinearNode>
					<ControlLinearNode>
						<t>0.012</t>
						<value>0.99999627864832652</value>
					</ControlLinearNode>
					<ControlLinearNode>
						<t>0.016</t>
						<value>0.99999633088668771</value>
					</ControlLinearNode>
					<ControlLinearNode>
						<t>0.02</t>
						<value>0.99999635775576534</value>
					</ControlLinearNode>
					<ControlLinearNode>
						<t>0.024</t>
						<value>0.99999643032696084</value>
					</ControlLinearNode>
					<ControlLinearNode>
						<t>0.028000000000000001</t>
						<value>0.99999649779856259</value>
					</ControlLinearNode>
					<ControlLinearNode>
						<t>0.032000000000000001</t>
						<value>0.999996568766781</value>
					</ControlLinearNode>
					<ControlLinearNode>
						<t>0.035999999999999997</t>
						<value>0.99999663489764501</value>
					</ControlLinearNode>
					<ControlLinearNode>
						<t>0.040000000000000001</t>
						<value>0.99999672433679565</value>
					</ControlLinearNode>
					<ControlLinearNode>
						<t>0.043999999999999997</t>
						<value>0.99999679627649252</value>
					</ControlLinearNode>
					<ControlLinearNode>
						<t>0.048000000000000001</t>
						<value>0.99999689109692869</value>
					</ControlLinearNode>
					<ControlLinearNode>
						<t>0.051999999999999998</t>
						<value>0.99999698050936237</value>
					</ControlLinearNode>
					<ControlLinearNode>
						<t>0.056000000000000001</t>
						<value>0.99999707909305169</value>
					</ControlLinearNode>
					<ControlLinearNode>
						<t>0.059999999999999998</t>
						<value>0.99999718833537143</value>
					</ControlLinearNode>
					<ControlLinearNode>
						<t>0.064000000000000001</t>
						<value>0.99999729844694574</value>
					</ControlLinearNode>
					<ControlLinearNode>
						<t>0.068000000000000005</t>
						<value>0.99999740445129048</value>
					</ControlLinearNode>
					<ControlLinearNode>
						<t>0.071999999999999995</t>
						<value>0.99999750765468454</value>
					</ControlLinearNode>
					<ControlLinearNode>
						<t>0.075999999999999998</t>
						<value>0.99999762168100637</value>
					</ControlLinearNode>
					<ControlLinearNode>
						<t>0.080000000000000002</t>
						<value>0.99999774408735986</value>
					</ControlLinearNode>
					<ControlLinearNode>
						<t>0.084000000000000005</t>
						<value>0.99999786022351367</value>
					</ControlLinearNode>
					<ControlLinearNode>
						<t>0.087999999999999995</t>
						<value>0.99999796416757991</value>
					</ControlLinearNode>
					<ControlLinearNode>
						<t>0.091999999999999998</t>
						<value>0.99999806143415026</value>
					</ControlLinearNode>
					<ControlLinearNode>
						<t>0.096000000000000002</t>
						<value>0.99999814959756772</value>
					</ControlLinearNode>
					<ControlLinearNode>
						<t>0.10000000000000001</t>
						<value>0.99999822888325418</value>
					</ControlLinearNode>
					<ControlLinearNode>
						<t>0.104</t>
						<value>0.99999830236296083</value>
					</ControlLinearNode>
					<ControlLinearNode>
						<t>0.108</t>
						<value>0.99999836518720053</value>
					</ControlLinearNode>
					<ControlLinearNode>
						<t>0.112</t>
						<value>0.9999984763737767</value>
					</ControlLinearNode>
					<ControlLinearNode>
						<t>0.11600000000000001</t>
						<value>0.99999863622070007</value>
					</ControlLinearNode>
					<ControlLinearNode>
						<t>0.12</t>
						<value>0.99999876893911865</value>
					</ControlLinearNode>
					<ControlLinearNode>
						<t>0.124</t>
						<value>0.99999887895223538</value>
					</ControlLinearNode>
					<ControlLinearNode>
						<t>0.128</t>
						<value>0.99999896774722785</value>
					</ControlLinearNode>
					<ControlLinearNode>
						<t>0.13200000000000001</t>
						<value>0.99999926801028205</value>
					</ControlLinearNode>
					<ControlLinearNode>
						<t>0.13600000000000001</t>
						<value>0.99999929931413756</value>
					</ControlLinearNode>
					<ControlLinearNode>
						<t>0.14000000000000001</t>
						<value>0.99999932519496948</value>
					</ControlLinearNode>
					<ControlLinearNode>
						<t>0.14399999999999999</t>
						<value>0.99999934545761093</value>
					</ControlLinearNode>
					<ControlLinearNode>
						<t>0.14799999999999999</t>
						<value>0.99999936104245157</value>
					</ControlLinearNode>
					<ControlLinearNode>
						<t>0.152</t>
						<value>0.99999937195735122</value>
					</ControlLinearNode>
					<ControlLinearNode>
						<t>0.156</t>
						<value>0.99999937830349206</value>
					</ControlLinearNode>
					<ControlLinearNode>
						<t>0.16</t>
						<value>0.99999938052417348</value>
					</ControlLinearNode>
					<ControlLinearNode>
						<t>0.16400000000000001</t>
						<value>0.99999937807095207</value>
					</ControlLinearNode>
					<ControlLinearNode>
						<t>0.16800000000000001</t>
						<value>0.99999937088460122</value>
					</ControlLinearNode>
					<ControlLinearNode>
						<t>0.17199999999999999</t>
						<value>0.99999935878734514</value>
					</ControlLinearNode>
					<ControlLinearNode>
						<t>0.17599999999999999</t>
						<value>0.99999934168336013</value>
					</ControlLinearNode>
					<ControlLinearNode>
						<t>0.17999999999999999</t>
						<value>0.99999931902761352</value>
					</ControlLinearNode>
					<ControlLinearNode>
						<t>0.184</t>
						<value>0.99999929066098581</value>
					</ControlLinearNode>
					<ControlLinearNode>
						<t>0.188</t>
						<value>0.99999925592101879</value>
					</ControlLinearNode>
					<ControlLinearNode>
						<t>0.192</t>
						<value>0.99999920993540348</value>
					</ControlLinearNode>
					<ControlLinearNode>
						<t>0.19600000000000001</t>
						<value>0.99999915181330967</value>
					</ControlLinearNode>
					<ControlLinearNode>
						<t>0.20000000000000001</t>
						<value>0.99999907800283871</value>
					</ControlLinearNode>
					<ControlLinearNode>
						<t>0.20399999999999999</t>
						<value>0.99999900161139443</value>
					</ControlLinearNode>
					<ControlLinearNode>
						<t>0.20799999999999999</t>
						<value>0.99999894972114756</value>
					</ControlLinearNode>
					<ControlLinearNode>
						<t>0.21199999999999999</t>
						<value>0.99999889215864901</value>
					</ControlLinearNode>
					<ControlLinearNode>
						<t>0.216</t>
						<value>0.99999882333857515</value>
					</ControlLinearNode>
					<ControlLinearNode>
						<t>0.22</t>
						<value>0.99999875072936595</value>
					</ControlLinearNode>
					<ControlLinearNode>
						<t>0.224</t>
						<value>0.99999867914039831</value>
					</ControlLinearNode>
					<ControlLinearNode>
						<t>0.22800000000000001</t>
						<value>0.99999864552321649</value>
					</ControlLinearNode>
					<ControlLinearNode>
						<t>0.23200000000000001</t>
						<value>0.99999866533989223</value>
					</ControlLinearNode>
					<ControlLinearNode>
						<t>0.23599999999999999</t>
						<value>0.99999865629790397</value>
					</ControlLinearNode>
					<ControlLinearNode>
						<t>0.23999999999999999</t>
						<value>0.99999866013599359</value>
					</ControlLinearNode>
					<ControlLinearNode>
						<t>0.24399999999999999</t>
						<value>0.99999866894027445</value>
					</ControlLinearNode>
					<ControlLinearNode>
						<t>0.248</t>
						<value>0.99999868790932622</value>
					</ControlLinearNode>
					<ControlLinearNode>
						<t>0.252</t>
						<value>0.99999871725872735</value>
					</ControlLinearNode>
					<ControlLinearNode>
						<t>0.25600000000000001</t>
						<value>0.99999875129242355</value>
					</ControlLinearNode>
					<ControlLinearNode>
						<t>0.26000000000000001</t>
						<value>0.99999879199721176</value>
					</ControlLinearNode>
					<ControlLinearNode>
						<t>0.26400000000000001</t>
						<value>0.99999880714021339</value>
					</ControlLinearNode>
					<ControlLinearNode>
						<t>0.26800000000000002</t>
						<value>0.99999880555544707</value>
					</ControlLinearNode>
					<ControlLinearNode>
						<t>0.27200000000000002</t>
						<value>0.99999879721695473</value>
					</ControlLinearNode>
					<ControlLinearNode>
						<t>0.27600000000000002</t>
						<value>0.99999877544095461</value>
					</ControlLinearNode>
					<ControlLinearNode>
						<t>0.28000000000000003</t>
						<value>0.99999874964950186</value>
					</ControlLinearNode>
					<ControlLinearNode>
						<t>0.28399999999999997</t>
						<value>0.99999869150744358</value>
					</ControlLinearNode>
					<ControlLinearNode>
						<t>0.28799999999999998</t>
						<value>0.99999866428960393</value>
					</ControlLinearNode>
					<ControlLinearNode>
						<t>0.29199999999999998</t>
						<value>0.99999863853558157</value>
					</ControlLinearNode>
					<ControlLinearNode>
						<t>0.29599999999999999</t>
						<value>0.99999856491636652</value>
					</ControlLinearNode>
					<ControlLinearNode>
						<t>0.29999999999999999</t>
						<value>0.99999853167126851</value>
					</ControlLinearNode>
					<ControlLinearNode>
						<t>0.30399999999999999</t>
						<value>0.99999845914785146</value>
					</ControlLinearNode>
					<ControlLinearNode>
						<t>0.308</t>
						<value>0.99999865840322555</value>
					</ControlLinearNode>
					<ControlLinearNode>
						<t>0.312</t>
						<value>0.99999880971969335</value>
					</ControlLinearNode>
					<ControlLinearNode>
						<t>0.316</t>
						<value>0.99999890386724466</value>
					</ControlLinearNode>
					<ControlLinearNode>
						<t>0.32000000000000001</t>
						<value>0.9999988801952796</value>
					</ControlLinearNode>
					<ControlLinearNode>
						<t>0.32400000000000001</t>
						<value>0.9999988700946757</value>
					</ControlLinearNode>
					<ControlLinearNode>
						<t>0.32800000000000001</t>
						<value>0.99999832204435068</value>
					</ControlLinearNode>
					<ControlLinearNode>
						<t>0.33200000000000002</t>
						<value>0.99999801096213981</value>
					</ControlLinearNode>
					<ControlLinearNode>
						<t>0.33600000000000002</t>
						<value>0.9999979950182315</value>
					</ControlLinearNode>
					<ControlLinearNode>
						<t>0.34000000000000002</t>
						<value>0.99999804722894359</value>
					</ControlLinearNode>
					<ControlLinearNode>
						<t>0.34399999999999997</t>
						<value>0.99999816377975925</value>
					</ControlLinearNode>
					<ControlLinearNode>
						<t>0.34799999999999998</t>
						<value>0.99999841427233782</value>
					</ControlLinearNode>
					<ControlLinearNode>
						<t>0.35199999999999998</t>
						<value>0.99999873243118342</value>
					</ControlLinearNode>
					<ControlLinearNode>
						<t>0.35599999999999998</t>
						<value>0.9999988975417109</value>
					</ControlLinearNode>
					<ControlLinearNode>
						<t>0.35999999999999999</t>
						<value>0.99999902915588512</value>
					</ControlLinearNode>
					<ControlLinearNode>
						<t>0.36399999999999999</t>
						<value>0.99999913968105736</value>
					</ControlLinearNode>
					<ControlLinearNode>
						<t>0.36799999999999999</t>
						<value>0.99999914629794096</value>
					</ControlLinearNode>
					<ControlLinearNode>
						<t>0.372</t>
						<value>0.99999915110278426</value>
					</ControlLinearNode>
					<ControlLinearNode>
						<t>0.376</t>
						<value>0.99999915261568617</value>
					</ControlLinearNode>
					<ControlLinearNode>
						<t>0.38</t>
						<value>0.99999915281209206</value>
					</ControlLinearNode>
					<ControlLinearNode>
						<t>0.38400000000000001</t>
						<value>0.99999915030843067</value>
					</ControlLinearNode>
					<ControlLinearNode>
						<t>0.38800000000000001</t>
						<value>0.99999914664969736</value>
					</ControlLinearNode>
					<ControlLinearNode>
						<t>0.39200000000000002</t>
						<value>0.99999914248420663</value>
					</ControlLinearNode>
					<ControlLinearNode>
						<t>0.39600000000000002</t>
						<value>0.99999913676325092</value>
					</ControlLinearNode>
					<ControlLinearNode>
						<t>0.40000000000000002</t>
						<value>0.99999917709212394</value>
					</ControlLinearNode>
					<ControlLinearNode>
						<t>0.40400000000000003</t>
						<value>0.99999922814593323</value>
					</ControlLinearNode>
					<ControlLinearNode>
						<t>0.40799999999999997</t>
						<value>0.99999927499416441</value>
					</ControlLinearNode>
					<ControlLinearNode>
						<t>0.41199999999999998</t>
						<value>0.99999931316493229</value>
					</ControlLinearNode>
					<ControlLinearNode>
						<t>0.41599999999999998</t>
						<value>0.99999934403635138</value>
					</ControlLinearNode>
					<ControlLinearNode>
						<t>0.41999999999999998</t>
						<value>0.99999937017795082</value>
					</ControlLinearNode>
					<ControlLinearNode>
						<t>0.42399999999999999</t>
						<value>0.99999939128755921</value>
					</ControlLinearNode>
					<ControlLinearNode>
						<t>0.42799999999999999</t>
						<value>0.99999940809636678</value>
					</ControlLinearNode>
					<ControlLinearNode>
						<t>0.432</t>
						<value>0.99999942587194313</value>
					</ControlLinearNode>
					<ControlLinearNode>
						<t>0.436</t>
						<value>0.99999943478240783</value>
					</ControlLinearNode>
					<ControlLinearNode>
						<t>0.44</t>
						<value>0.99999944068465729</value>
					</ControlLinearNode>
					<ControlLinearNode>
						<t>0.44400000000000001</t>
						<value>0.99999944177472422</value>
					</ControlLinearNode>
					<ControlLinearNode>
						<t>0.44800000000000001</t>
						<value>0.99999943968316463</value>
					</ControlLinearNode>
					<ControlLinearNode>
						<t>0.45200000000000001</t>
						<value>0.99999943287992332</value>
					</ControlLinearNode>
					<ControlLinearNode>
						<t>0.45600000000000002</t>
						<value>0.99999942221647953</value>
					</ControlLinearNode>
					<ControlLinearNode>
						<t>0.46000000000000002</t>
						<value>0.99999940872701709</value>
					</ControlLinearNode>
					<ControlLinearNode>
						<t>0.46400000000000002</t>
						<value>0.99999939114536096</value>
					</ControlLinearNode>
					<ControlLinearNode>
						<t>0.46800000000000003</t>
						<value>0.9999993711513413</value>
					</ControlLinearNode>
					<ControlLinearNode>
						<t>0.47199999999999998</t>
						<value>0.99999934983843553</value>
					</ControlLinearNode>
					<ControlLinearNode>
						<t>0.47599999999999998</t>
						<value>0.99999932566580674</value>
					</ControlLinearNode>
					<ControlLinearNode>
						<t>0.47999999999999998</t>
						<value>0.99999929943679344</value>
					</ControlLinearNode>
					<ControlLinearNode>
						<t>0.48399999999999999</t>
						<value>0.9999992706001718</value>
					</ControlLinearNode>
					<ControlLinearNode>
						<t>0.48799999999999999</t>
						<value>0.99999924286284703</value>
					</ControlLinearNode>
					<ControlLinearNode>
						<t>0.49199999999999999</t>
						<value>0.99999920895602457</value>
					</ControlLinearNode>
				</x_nodes>
				<min_nodes />
				<max_nodes />
				<kp>100</kp>
				<kv>20</kv>
			</ControlLinear>
			<ControlLinear name="FMTM_r">
				<is_model_control>true</is_model_control>
				<extrapolate>true</extrapolate>
				<default_min>0.02</default_min>
				<default_max>1</default_max>
				<filter_on>false</filter_on>
				<use_steps>false</use_steps>
				<x_nodes>
					<ControlLinearNode>
						<t>0</t>
						<value>0.020016710540866112</value>
					</ControlLinearNode>
					<ControlLinearNode>
						<t>0.0040000000000000001</t>
						<value>0.020016900663645146</value>
					</ControlLinearNode>
					<ControlLinearNode>
						<t>0.0080000000000000002</t>
						<value>0.020017139948226379</value>
					</ControlLinearNode>
					<ControlLinearNode>
						<t>0.012</t>
						<value>0.020017421355743553</value>
					</ControlLinearNode>
					<ControlLinearNode>
						<t>0.016</t>
						<value>0.020017899543854242</value>
					</ControlLinearNode>
					<ControlLinearNode>
						<t>0.02</t>
						<value>0.020017742587098018</value>
					</ControlLinearNode>
					<ControlLinearNode>
						<t>0.024</t>
						<value>0.020018591856263947</value>
					</ControlLinearNode>
					<ControlLinearNode>
						<t>0.028000000000000001</t>
						<value>0.020019078192265245</value>
					</ControlLinearNode>
					<ControlLinearNode>
						<t>0.032000000000000001</t>
						<value>0.020019835541700629</value>
					</ControlLinearNode>
					<ControlLinearNode>
						<t>0.035999999999999997</t>
						<value>0.020020829205501064</value>
					</ControlLinearNode>
					<ControlLinearNode>
						<t>0.040000000000000001</t>
						<value>0.020021902214040627</value>
					</ControlLinearNode>
					<ControlLinearNode>
						<t>0.043999999999999997</t>
						<value>0.020022989189765996</value>
					</ControlLinearNode>
					<ControlLinearNode>
						<t>0.048000000000000001</t>
						<value>0.020025074746203089</value>
					</ControlLinearNode>
					<ControlLinearNode>
						<t>0.051999999999999998</t>
						<value>0.020027192386233131</value>
					</ControlLinearNode>
					<ControlLinearNode>
						<t>0.056000000000000001</t>
						<value>0.020030071292231846</value>
					</ControlLinearNode>
					<ControlLinearNode>
						<t>0.059999999999999998</t>
						<value>0.020034260672880579</value>
					</ControlLinearNode>
					<ControlLinearNode>
						<t>0.064000000000000001</t>
						<value>0.020039916303667964</value>
					</ControlLinearNode>
					<ControlLinearNode>
						<t>0.068000000000000005</t>
						<value>0.02005186559846988</value>
					</ControlLinearNode>
					<ControlLinearNode>
						<t>0.071999999999999995</t>
						<value>0.020136138024238311</value>
					</ControlLinearNode>
					<ControlLinearNode>
						<t>0.075999999999999998</t>
						<value>0.020200607542068018</value>
					</ControlLinearNode>
					<ControlLinearNode>
						<t>0.080000000000000002</t>
						<value>0.020158126781284751</value>
					</ControlLinearNode>
					<ControlLinearNode>
						<t>0.084000000000000005</t>
						<value>0.020650547181030359</value>
					</ControlLinearNode>
					<ControlLinearNode>
						<t>0.087999999999999995</t>
						<value>0.031133170526532923</value>
					</ControlLinearNode>
					<ControlLinearNode>
						<t>0.091999999999999998</t>
						<value>0.043017200043292875</value>
					</ControlLinearNode>
					<ControlLinearNode>
						<t>0.096000000000000002</t>
						<value>0.056671058034348375</value>
					</ControlLinearNode>
					<ControlLinearNode>
						<t>0.10000000000000001</t>
						<value>0.07095038374968074</value>
					</ControlLinearNode>
					<ControlLinearNode>
						<t>0.104</t>
						<value>0.087370498313219747</value>
					</ControlLinearNode>
					<ControlLinearNode>
						<t>0.108</t>
						<value>0.10476070201698402</value>
					</ControlLinearNode>
					<ControlLinearNode>
						<t>0.112</t>
						<value>0.13141163669172784</value>
					</ControlLinearNode>
					<ControlLinearNode>
						<t>0.11600000000000001</t>
						<value>0.17489844589012604</value>
					</ControlLinearNode>
					<ControlLinearNode>
						<t>0.12</t>
						<value>0.20147510283383857</value>
					</ControlLinearNode>
					<ControlLinearNode>
						<t>0.124</t>
						<value>0.21610248322938766</value>
					</ControlLinearNode>
					<ControlLinearNode>
						<t>0.128</t>
						<value>0.2327857169328785</value>
					</ControlLinearNode>
					<ControlLinearNode>
						<t>0.13200000000000001</t>
						<value>0.23050749959010766</value>
					</ControlLinearNode>
					<ControlLinearNode>
						<t>0.13600000000000001</t>
						<value>0.25366949500707964</value>
					</ControlLinearNode>
					<ControlLinearNode>
						<t>0.14000000000000001</t>
						<value>0.28252025491339516</value>
					</ControlLinearNode>
					<ControlLinearNode>
						<t>0.14399999999999999</t>
						<value>0.31112110595358045</value>
					</ControlLinearNode>
					<ControlLinearNode>
						<t>0.14799999999999999</t>
						<value>0.34371228154110856</value>
					</ControlLinearNode>
					<ControlLinearNode>
						<t>0.152</t>
						<value>0.3763151972586582</value>
					</ControlLinearNode>
					<ControlLinearNode>
						<t>0.156</t>
						<value>0.40714442223483366</value>
					</ControlLinearNode>
					<ControlLinearNode>
						<t>0.16</t>
						<value>0.43990833782827626</value>
					</ControlLinearNode>
					<ControlLinearNode>
						<t>0.16400000000000001</t>
						<value>0.46990709895497201</value>
					</ControlLinearNode>
					<ControlLinearNode>
						<t>0.16800000000000001</t>
						<value>0.49850023916838881</value>
					</ControlLinearNode>
					<ControlLinearNode>
						<t>0.17199999999999999</t>
						<value>0.52537216410375287</value>
					</ControlLinearNode>
					<ControlLinearNode>
						<t>0.17599999999999999</t>
						<value>0.55200040162603881</value>
					</ControlLinearNode>
					<ControlLinearNode>
						<t>0.17999999999999999</t>
						<value>0.57434767867464376</value>
					</ControlLinearNode>
					<ControlLinearNode>
						<t>0.184</t>
						<value>0.5951723620948477</value>
					</ControlLinearNode>
					<ControlLinearNode>
						<t>0.188</t>
						<value>0.61233792471270398</value>
					</ControlLinearNode>
					<ControlLinearNode>
						<t>0.192</t>
						<value>0.66232523347257144</value>
					</ControlLinearNode>
					<ControlLinearNode>
						<t>0.19600000000000001</t>
						<value>0.74558826032291359</value>
					</ControlLinearNode>
					<ControlLinearNode>
						<t>0.20000000000000001</t>
						<value>0.81195409661628026</value>
					</ControlLinearNode>
					<ControlLinearNode>
						<t>0.20399999999999999</t>
						<value>0.88974485793140612</value>
					</ControlLinearNode>
					<ControlLinearNode>
						<t>0.20799999999999999</t>
						<value>0.98891377035158901</value>
					</ControlLinearNode>
					<ControlLinearNode>
						<t>0.21199999999999999</t>
						<value>0.99997205921700949</value>
					</ControlLinearNode>
					<ControlLinearNode>
						<t>0.216</t>
						<value>0.99998328750948884</value>
					</ControlLinearNode>
					<ControlLinearNode>
						<t>0.22</t>
						<value>0.99998816035057458</value>
					</ControlLinearNode>
					<ControlLinearNode>
						<t>0.224</t>
						<value>0.99999159620647204</value>
					</ControlLinearNode>
					<ControlLinearNode>
						<t>0.22800000000000001</t>
						<value>0.99999168320227017</value>
					</ControlLinearNode>
					<ControlLinearNode>
						<t>0.23200000000000001</t>
						<value>0.99999415115536938</value>
					</ControlLinearNode>
					<ControlLinearNode>
						<t>0.23599999999999999</t>
						<value>0.99999469341996272</value>
					</ControlLinearNode>
					<ControlLinearNode>
						<t>0.23999999999999999</t>
						<value>0.99999527719819548</value>
					</ControlLinearNode>
					<ControlLinearNode>
						<t>0.24399999999999999</t>
						<value>0.99999581417004269</value>
					</ControlLinearNode>
					<ControlLinearNode>
						<t>0.248</t>
						<value>0.99999628969432908</value>
					</ControlLinearNode>
					<ControlLinearNode>
						<t>0.252</t>
						<value>0.99999670226979587</value>
					</ControlLinearNode>
					<ControlLinearNode>
						<t>0.25600000000000001</t>
						<value>0.99999704190878025</value>
					</ControlLinearNode>
					<ControlLinearNode>
						<t>0.26000000000000001</t>
						<value>0.99999732056277124</value>
					</ControlLinearNode>
					<ControlLinearNode>
						<t>0.26400000000000001</t>
						<value>0.99999752539138964</value>
					</ControlLinearNode>
					<ControlLinearNode>
						<t>0.26800000000000002</t>
						<value>0.99999766759280795</value>
					</ControlLinearNode>
					<ControlLinearNode>
						<t>0.27200000000000002</t>
						<value>0.99999777056303141</value>
					</ControlLinearNode>
					<ControlLinearNode>
						<t>0.27600000000000002</t>
						<value>0.99999782443431573</value>
					</ControlLinearNode>
					<ControlLinearNode>
						<t>0.28000000000000003</t>
						<value>0.99999801517771247</value>
					</ControlLinearNode>
					<ControlLinearNode>
						<t>0.28399999999999997</t>
						<value>0.99999821064541938</value>
					</ControlLinearNode>
					<ControlLinearNode>
						<t>0.28799999999999998</t>
						<value>0.99999819624448061</value>
					</ControlLinearNode>
					<ControlLinearNode>
						<t>0.29199999999999998</t>
						<value>0.99999808177988181</value>
					</ControlLinearNode>
					<ControlLinearNode>
						<t>0.29599999999999999</t>
						<value>0.99999785909893091</value>
					</ControlLinearNode>
					<ControlLinearNode>
						<t>0.29999999999999999</t>
						<value>0.99999765223145798</value>
					</ControlLinearNode>
					<ControlLinearNode>
						<t>0.30399999999999999</t>
						<value>0.99999722114207257</value>
					</ControlLinearNode>
					<ControlLinearNode>
						<t>0.308</t>
						<value>0.99999771624926059</value>
					</ControlLinearNode>
					<ControlLinearNode>
						<t>0.312</t>
						<value>0.99999788599195472</value>
					</ControlLinearNode>
					<ControlLinearNode>
						<t>0.316</t>
						<value>0.99999748196578542</value>
					</ControlLinearNode>
					<ControlLinearNode>
						<t>0.32000000000000001</t>
						<value>0.99999477090977906</value>
					</ControlLinearNode>
					<ControlLinearNode>
						<t>0.32400000000000001</t>
						<value>0.99995250020735937</value>
					</ControlLinearNode>
					<ControlLinearNode>
						<t>0.32800000000000001</t>
						<value>0.83828754294930952</value>
					</ControlLinearNode>
					<ControlLinearNode>
						<t>0.33200000000000002</t>
						<value>0.76304813269927008</value>
					</ControlLinearNode>
					<ControlLinearNode>
						<t>0.33600000000000002</t>
						<value>0.68933082938962531</value>
					</ControlLinearNode>
					<ControlLinearNode>
						<t>0.34000000000000002</t>
						<value>0.6397558684606629</value>
					</ControlLinearNode>
					<ControlLinearNode>
						<t>0.34399999999999997</t>
						<value>0.59013815281141824</value>
					</ControlLinearNode>
					<ControlLinearNode>
						<t>0.34799999999999998</t>
						<value>0.5541444783995334</value>
					</ControlLinearNode>
					<ControlLinearNode>
						<t>0.35199999999999998</t>
						<value>0.50807993968891707</value>
					</ControlLinearNode>
					<ControlLinearNode>
						<t>0.35599999999999998</t>
						<value>0.48041843221308578</value>
					</ControlLinearNode>
					<ControlLinearNode>
						<t>0.35999999999999999</t>
						<value>0.45559383881103016</value>
					</ControlLinearNode>
					<ControlLinearNode>
						<t>0.36399999999999999</t>
						<value>0.45254652641536847</value>
					</ControlLinearNode>
					<ControlLinearNode>
						<t>0.36799999999999999</t>
						<value>0.43938912284192155</value>
					</ControlLinearNode>
					<ControlLinearNode>
						<t>0.372</t>
						<value>0.43757976424259337</value>
					</ControlLinearNode>
					<ControlLinearNode>
						<t>0.376</t>
						<value>0.43863752970211006</value>
					</ControlLinearNode>
					<ControlLinearNode>
						<t>0.38</t>
						<value>0.44159409866391763</value>
					</ControlLinearNode>
					<ControlLinearNode>
						<t>0.38400000000000001</t>
						<value>0.44973631619734289</value>
					</ControlLinearNode>
					<ControlLinearNode>
						<t>0.38800000000000001</t>
						<value>0.45845324203273258</value>
					</ControlLinearNode>
					<ControlLinearNode>
						<t>0.39200000000000002</t>
						<value>0.46707146228001734</value>
					</ControlLinearNode>
					<ControlLinearNode>
						<t>0.39600000000000002</t>
						<value>0.47310918588988621</value>
					</ControlLinearNode>
					<ControlLinearNode>
						<t>0.40000000000000002</t>
						<value>0.48193938555170607</value>
					</ControlLinearNode>
					<ControlLinearNode>
						<t>0.40400000000000003</t>
						<value>0.49671181276100179</value>
					</ControlLinearNode>
					<ControlLinearNode>
						<t>0.40799999999999997</t>
						<value>0.51164460642823217</value>
					</ControlLinearNode>
					<ControlLinearNode>
						<t>0.41199999999999998</t>
						<value>0.52655340086273972</value>
					</ControlLinearNode>
					<ControlLinearNode>
						<t>0.41599999999999998</t>
						<value>0.54431014119617649</value>
					</ControlLinearNode>
					<ControlLinearNode>
						<t>0.41999999999999998</t>
						<value>0.55855914856362932</value>
					</ControlLinearNode>
					<ControlLinearNode>
						<t>0.42399999999999999</t>
						<value>0.57454314455719679</value>
					</ControlLinearNode>
					<ControlLinearNode>
						<t>0.42799999999999999</t>
						<value>0.59166972958016339</value>
					</ControlLinearNode>
					<ControlLinearNode>
						<t>0.432</t>
						<value>0.60642764107479818</value>
					</ControlLinearNode>
					<ControlLinearNode>
						<t>0.436</t>
						<value>0.62464714736291915</value>
					</ControlLinearNode>
					<ControlLinearNode>
						<t>0.44</t>
						<value>0.63772194138960014</value>
					</ControlLinearNode>
					<ControlLinearNode>
						<t>0.44400000000000001</t>
						<value>0.65946918456758463</value>
					</ControlLinearNode>
					<ControlLinearNode>
						<t>0.44800000000000001</t>
						<value>0.67329649804891301</value>
					</ControlLinearNode>
					<ControlLinearNode>
						<t>0.45200000000000001</t>
						<value>0.69518002378449617</value>
					</ControlLinearNode>
					<ControlLinearNode>
						<t>0.45600000000000002</t>
						<value>0.71838533815566241</value>
					</ControlLinearNode>
					<ControlLinearNode>
						<t>0.46000000000000002</t>
						<value>0.72886104213493641</value>
					</ControlLinearNode>
					<ControlLinearNode>
						<t>0.46400000000000002</t>
						<value>0.74748522067337486</value>
					</ControlLinearNode>
					<ControlLinearNode>
						<t>0.46800000000000003</t>
						<value>0.76659581139593214</value>
					</ControlLinearNode>
					<ControlLinearNode>
						<t>0.47199999999999998</t>
						<value>0.77991716538745359</value>
					</ControlLinearNode>
					<ControlLinearNode>
						<t>0.47599999999999998</t>
						<value>0.80070957666601161</value>
					</ControlLinearNode>
					<ControlLinearNode>
						<t>0.47999999999999998</t>
						<value>0.82232924960722609</value>
					</ControlLinearNode>
					<ControlLinearNode>
						<t>0.48399999999999999</t>
						<value>0.84760344151725597</value>
					</ControlLinearNode>
					<ControlLinearNode>
						<t>0.48799999999999999</t>
						<value>0.87510104528469967</value>
					</ControlLinearNode>
					<ControlLinearNode>
						<t>0.49199999999999999</t>
						<value>0.89881018223649367</value>
					</ControlLinearNode>
				</x_nodes>
				<min_nodes />
				<max_nodes />
				<kp>100</kp>
				<kv>20</kv>
			</ControlLinear>
			<ControlLinear name="ILFB_r">
				<is_model_control>true</is_model_control>
				<extrapolate>true</extrapolate>
				<default_min>0.02</default_min>
				<default_max>1</default_max>
				<filter_on>false</filter_on>
				<use_steps>false</use_steps>
				<x_nodes>
					<ControlLinearNode>
						<t>0</t>
						<value>0.020000280550239492</value>
					</ControlLinearNode>
					<ControlLinearNode>
						<t>0.0040000000000000001</t>
						<value>0.020000278350739496</value>
					</ControlLinearNode>
					<ControlLinearNode>
						<t>0.0080000000000000002</t>
						<value>0.020000275949932301</value>
					</ControlLinearNode>
					<ControlLinearNode>
						<t>0.012</t>
						<value>0.020000273371302123</value>
					</ControlLinearNode>
					<ControlLinearNode>
						<t>0.016</t>
						<value>0.020000270613510136</value>
					</ControlLinearNode>
					<ControlLinearNode>
						<t>0.02</t>
						<value>0.020000268948036061</value>
					</ControlLinearNode>
					<ControlLinearNode>
						<t>0.024</t>
						<value>0.020000265318023059</value>
					</ControlLinearNode>
					<ControlLinearNode>
						<t>0.028000000000000001</t>
						<value>0.020000261894648822</value>
					</ControlLinearNode>
					<ControlLinearNode>
						<t>0.032000000000000001</t>
						<value>0.020000258300146179</value>
					</ControlLinearNode>
					<ControlLinearNode>
						<t>0.035999999999999997</t>
						<value>0.020000255212001206</value>
					</ControlLinearNode>
					<ControlLinearNode>
						<t>0.040000000000000001</t>
						<value>0.020000250379784534</value>
					</ControlLinearNode>
					<ControlLinearNode>
						<t>0.043999999999999997</t>
						<value>0.020000246622486586</value>
					</ControlLinearNode>
					<ControlLinearNode>
						<t>0.048000000000000001</t>
						<value>0.020000241676255144</value>
					</ControlLinearNode>
					<ControlLinearNode>
						<t>0.051999999999999998</t>
						<value>0.020000236890011368</value>
					</ControlLinearNode>
					<ControlLinearNode>
						<t>0.056000000000000001</t>
						<value>0.020000231510001028</value>
					</ControlLinearNode>
					<ControlLinearNode>
						<t>0.059999999999999998</t>
						<value>0.020000225424549614</value>
					</ControlLinearNode>
					<ControlLinearNode>
						<t>0.064000000000000001</t>
						<value>0.020000219071609569</value>
					</ControlLinearNode>
					<ControlLinearNode>
						<t>0.068000000000000005</t>
						<value>0.020000212722569761</value>
					</ControlLinearNode>
					<ControlLinearNode>
						<t>0.071999999999999995</t>
						<value>0.02000020634175282</value>
					</ControlLinearNode>
					<ControlLinearNode>
						<t>0.075999999999999998</t>
						<value>0.020000197813884964</value>
					</ControlLinearNode>
					<ControlLinearNode>
						<t>0.080000000000000002</t>
						<value>0.020000187181563343</value>
					</ControlLinearNode>
					<ControlLinearNode>
						<t>0.084000000000000005</t>
						<value>0.020000176714235648</value>
					</ControlLinearNode>
					<ControlLinearNode>
						<t>0.087999999999999995</t>
						<value>0.020000166937714767</value>
					</ControlLinearNode>
					<ControlLinearNode>
						<t>0.091999999999999998</t>
						<value>0.02000015754612738</value>
					</ControlLinearNode>
					<ControlLinearNode>
						<t>0.096000000000000002</t>
						<value>0.020000148706446366</value>
					</ControlLinearNode>
					<ControlLinearNode>
						<t>0.10000000000000001</t>
						<value>0.020000140467830142</value>
					</ControlLinearNode>
					<ControlLinearNode>
						<t>0.104</t>
						<value>0.020000132559585809</value>
					</ControlLinearNode>
					<ControlLinearNode>
						<t>0.108</t>
						<value>0.020000125497861915</value>
					</ControlLinearNode>
					<ControlLinearNode>
						<t>0.112</t>
						<value>0.020000115902336676</value>
					</ControlLinearNode>
					<ControlLinearNode>
						<t>0.11600000000000001</t>
						<value>0.020000103853427396</value>
					</ControlLinearNode>
					<ControlLinearNode>
						<t>0.12</t>
						<value>0.020000093538451173</value>
					</ControlLinearNode>
					<ControlLinearNode>
						<t>0.124</t>
						<value>0.020000084694611363</value>
					</ControlLinearNode>
					<ControlLinearNode>
						<t>0.128</t>
						<value>0.020000077063117808</value>
					</ControlLinearNode>
					<ControlLinearNode>
						<t>0.13200000000000001</t>
						<value>0.020000056859638057</value>
					</ControlLinearNode>
					<ControlLinearNode>
						<t>0.13600000000000001</t>
						<value>0.020000052863741489</value>
					</ControlLinearNode>
					<ControlLinearNode>
						<t>0.14000000000000001</t>
						<value>0.020000049324429212</value>
					</ControlLinearNode>
					<ControlLinearNode>
						<t>0.14399999999999999</t>
						<value>0.020000046252346713</value>
					</ControlLinearNode>
					<ControlLinearNode>
						<t>0.14799999999999999</t>
						<value>0.020000043602816379</value>
					</ControlLinearNode>
					<ControlLinearNode>
						<t>0.152</t>
						<value>0.020000041356581521</value>
					</ControlLinearNode>
					<ControlLinearNode>
						<t>0.156</t>
						<value>0.020000039517262373</value>
					</ControlLinearNode>
					<ControlLinearNode>
						<t>0.16</t>
						<value>0.02000003808467516</value>
					</ControlLinearNode>
					<ControlLinearNode>
						<t>0.16400000000000001</t>
						<value>0.020000037079892601</value>
					</ControlLinearNode>
					<ControlLinearNode>
						<t>0.16800000000000001</t>
						<value>0.020000036525346591</value>
					</ControlLinearNode>
					<ControlLinearNode>
						<t>0.17199999999999999</t>
						<value>0.020000036441600172</value>
					</ControlLinearNode>
					<ControlLinearNode>
						<t>0.17599999999999999</t>
						<value>0.02000003684284159</value>
					</ControlLinearNode>
					<ControlLinearNode>
						<t>0.17999999999999999</t>
						<value>0.020000037770457876</value>
					</ControlLinearNode>
					<ControlLinearNode>
						<t>0.184</t>
						<value>0.020000039268134189</value>
					</ControlLinearNode>
					<ControlLinearNode>
						<t>0.188</t>
						<value>0.020000041427135809</value>
					</ControlLinearNode>
					<ControlLinearNode>
						<t>0.192</t>
						<value>0.020000044408681673</value>
					</ControlLinearNode>
					<ControlLinearNode>
						<t>0.19600000000000001</t>
						<value>0.02000004844827372</value>
					</ControlLinearNode>
					<ControlLinearNode>
						<t>0.20000000000000001</t>
						<value>0.020000053825473801</value>
					</ControlLinearNode>
					<ControlLinearNode>
						<t>0.20399999999999999</t>
						<value>0.020000060398791465</value>
					</ControlLinearNode>
					<ControlLinearNode>
						<t>0.20799999999999999</t>
						<value>0.020000064666908422</value>
					</ControlLinearNode>
					<ControlLinearNode>
						<t>0.21199999999999999</t>
						<value>0.020000066422207061</value>
					</ControlLinearNode>
					<ControlLinearNode>
						<t>0.216</t>
						<value>0.020000068765631013</value>
					</ControlLinearNode>
					<ControlLinearNode>
						<t>0.22</t>
						<value>0.020000073189499749</value>
					</ControlLinearNode>
					<ControlLinearNode>
						<t>0.224</t>
						<value>0.020000090250752334</value>
					</ControlLinearNode>
					<ControlLinearNode>
						<t>0.22800000000000001</t>
						<value>0.020000091450358182</value>
					</ControlLinearNode>
					<ControlLinearNode>
						<t>0.23200000000000001</t>
						<value>0.020000085809483873</value>
					</ControlLinearNode>
					<ControlLinearNode>
						<t>0.23599999999999999</t>
						<value>0.020000085008545974</value>
					</ControlLinearNode>
					<ControlLinearNode>
						<t>0.23999999999999999</t>
						<value>0.020000083642352586</value>
					</ControlLinearNode>
					<ControlLinearNode>
						<t>0.24399999999999999</t>
						<value>0.020000082471656248</value>
					</ControlLinearNode>
					<ControlLinearNode>
						<t>0.248</t>
						<value>0.020000081269122831</value>
					</ControlLinearNode>
					<ControlLinearNode>
						<t>0.252</t>
						<value>0.020000080074279867</value>
					</ControlLinearNode>
					<ControlLinearNode>
						<t>0.25600000000000001</t>
						<value>0.020000079079884669</value>
					</ControlLinearNode>
					<ControlLinearNode>
						<t>0.26000000000000001</t>
						<value>0.020000077969792023</value>
					</ControlLinearNode>
					<ControlLinearNode>
						<t>0.26400000000000001</t>
						<value>0.020000079701652566</value>
					</ControlLinearNode>
					<ControlLinearNode>
						<t>0.26800000000000002</t>
						<value>0.020000083371557668</value>
					</ControlLinearNode>
					<ControlLinearNode>
						<t>0.27200000000000002</t>
						<value>0.020000088368283191</value>
					</ControlLinearNode>
					<ControlLinearNode>
						<t>0.27600000000000002</t>
						<value>0.020000095656686943</value>
					</ControlLinearNode>
					<ControlLinearNode>
						<t>0.28000000000000003</t>
						<value>0.020000087705854593</value>
					</ControlLinearNode>
					<ControlLinearNode>
						<t>0.28399999999999997</t>
						<value>0.020000077771804733</value>
					</ControlLinearNode>
					<ControlLinearNode>
						<t>0.28799999999999998</t>
						<value>0.020000083442862089</value>
					</ControlLinearNode>
					<ControlLinearNode>
						<t>0.29199999999999998</t>
						<value>0.020000095300326468</value>
					</ControlLinearNode>
					<ControlLinearNode>
						<t>0.29599999999999999</t>
						<value>0.020000113698497447</value>
					</ControlLinearNode>
					<ControlLinearNode>
						<t>0.29999999999999999</t>
						<value>0.020000129137905508</value>
					</ControlLinearNode>
					<ControlLinearNode>
						<t>0.30399999999999999</t>
						<value>0.0200001520074332</value>
					</ControlLinearNode>
					<ControlLinearNode>
						<t>0.308</t>
						<value>0.020000162635164451</value>
					</ControlLinearNode>
					<ControlLinearNode>
						<t>0.312</t>
						<value>0.020000177481685557</value>
					</ControlLinearNode>
					<ControlLinearNode>
						<t>0.316</t>
						<value>0.020000196125210885</value>
					</ControlLinearNode>
					<ControlLinearNode>
						<t>0.32000000000000001</t>
						<value>0.020000226349207596</value>
					</ControlLinearNode>
					<ControlLinearNode>
						<t>0.32400000000000001</t>
						<value>0.020000246348618259</value>
					</ControlLinearNode>
					<ControlLinearNode>
						<t>0.32800000000000001</t>
						<value>0.020000301471433574</value>
					</ControlLinearNode>
					<ControlLinearNode>
						<t>0.33200000000000002</t>
						<value>0.020000330837808646</value>
					</ControlLinearNode>
					<ControlLinearNode>
						<t>0.33600000000000002</t>
						<value>0.020000329745328293</value>
					</ControlLinearNode>
					<ControlLinearNode>
						<t>0.34000000000000002</t>
						<value>0.020000324970827665</value>
					</ControlLinearNode>
					<ControlLinearNode>
						<t>0.34399999999999997</t>
						<value>0.020000314995384804</value>
					</ControlLinearNode>
					<ControlLinearNode>
						<t>0.34799999999999998</t>
						<value>0.020000286612820467</value>
					</ControlLinearNode>
					<ControlLinearNode>
						<t>0.35199999999999998</t>
						<value>0.020000245441082719</value>
					</ControlLinearNode>
					<ControlLinearNode>
						<t>0.35599999999999998</t>
						<value>0.02000022332548531</value>
					</ControlLinearNode>
					<ControlLinearNode>
						<t>0.35999999999999999</t>
						<value>0.020000204527863663</value>
					</ControlLinearNode>
					<ControlLinearNode>
						<t>0.36399999999999999</t>
						<value>0.02000018559101082</value>
					</ControlLinearNode>
					<ControlLinearNode>
						<t>0.36799999999999999</t>
						<value>0.020000182554825965</value>
					</ControlLinearNode>
					<ControlLinearNode>
						<t>0.372</t>
						<value>0.020000181024283342</value>
					</ControlLinearNode>
					<ControlLinearNode>
						<t>0.376</t>
						<value>0.020000178496524103</value>
					</ControlLinearNode>
					<ControlLinearNode>
						<t>0.38</t>
						<value>0.020000174187294682</value>
					</ControlLinearNode>
					<ControlLinearNode>
						<t>0.38400000000000001</t>
						<value>0.020000168644086769</value>
					</ControlLinearNode>
					<ControlLinearNode>
						<t>0.38800000000000001</t>
						<value>0.020000162791722374</value>
					</ControlLinearNode>
					<ControlLinearNode>
						<t>0.39200000000000002</t>
						<value>0.020000156875937921</value>
					</ControlLinearNode>
					<ControlLinearNode>
						<t>0.39600000000000002</t>
						<value>0.020000149987491785</value>
					</ControlLinearNode>
					<ControlLinearNode>
						<t>0.40000000000000002</t>
						<value>0.020000136126058912</value>
					</ControlLinearNode>
					<ControlLinearNode>
						<t>0.40400000000000003</t>
						<value>0.020000123158165586</value>
					</ControlLinearNode>
					<ControlLinearNode>
						<t>0.40799999999999997</t>
						<value>0.020000112364221164</value>
					</ControlLinearNode>
					<ControlLinearNode>
						<t>0.41199999999999998</t>
						<value>0.020000103370536516</value>
					</ControlLinearNode>
					<ControlLinearNode>
						<t>0.41599999999999998</t>
						<value>0.02000009559801403</value>
					</ControlLinearNode>
					<ControlLinearNode>
						<t>0.41999999999999998</t>
						<value>0.020000089162957299</value>
					</ControlLinearNode>
					<ControlLinearNode>
						<t>0.42399999999999999</t>
						<value>0.020000083510137542</value>
					</ControlLinearNode>
					<ControlLinearNode>
						<t>0.42799999999999999</t>
						<value>0.020000078569786021</value>
					</ControlLinearNode>
					<ControlLinearNode>
						<t>0.432</t>
						<value>0.020000074206645839</value>
					</ControlLinearNode>
					<ControlLinearNode>
						<t>0.436</t>
						<value>0.02000007059582332</value>
					</ControlLinearNode>
					<ControlLinearNode>
						<t>0.44</t>
						<value>0.020000067784033824</value>
					</ControlLinearNode>
					<ControlLinearNode>
						<t>0.44400000000000001</t>
						<value>0.020000065131598133</value>
					</ControlLinearNode>
					<ControlLinearNode>
						<t>0.44800000000000001</t>
						<value>0.020000063319529852</value>
					</ControlLinearNode>
					<ControlLinearNode>
						<t>0.45200000000000001</t>
						<value>0.020000061706228502</value>
					</ControlLinearNode>
					<ControlLinearNode>
						<t>0.45600000000000002</t>
						<value>0.020000060582249048</value>
					</ControlLinearNode>
					<ControlLinearNode>
						<t>0.46000000000000002</t>
						<value>0.020000059929364052</value>
					</ControlLinearNode>
					<ControlLinearNode>
						<t>0.46400000000000002</t>
						<value>0.020000059290961734</value>
					</ControlLinearNode>
					<ControlLinearNode>
						<t>0.46800000000000003</t>
						<value>0.020000059104866571</value>
					</ControlLinearNode>
					<ControlLinearNode>
						<t>0.47199999999999998</t>
						<value>0.020000059499392306</value>
					</ControlLinearNode>
					<ControlLinearNode>
						<t>0.47599999999999998</t>
						<value>0.020000060149922772</value>
					</ControlLinearNode>
					<ControlLinearNode>
						<t>0.47999999999999998</t>
						<value>0.020000061203814985</value>
					</ControlLinearNode>
					<ControlLinearNode>
						<t>0.48399999999999999</t>
						<value>0.020000062589623484</value>
					</ControlLinearNode>
					<ControlLinearNode>
						<t>0.48799999999999999</t>
						<value>0.020000064454262188</value>
					</ControlLinearNode>
					<ControlLinearNode>
						<t>0.49199999999999999</t>
						<value>0.020000066804709081</value>
					</ControlLinearNode>
				</x_nodes>
				<min_nodes />
				<max_nodes />
				<kp>100</kp>
				<kv>20</kv>
			</ControlLinear>
			<ControlLinear name="FCLP_r">
				<is_model_control>true</is_model_control>
				<extrapolate>true</extrapolate>
				<default_min>0.02</default_min>
				<default_max>1</default_max>
				<filter_on>false</filter_on>
				<use_steps>false</use_steps>
				<x_nodes>
					<ControlLinearNode>
						<t>0</t>
						<value>0.020000894339054883</value>
					</ControlLinearNode>
					<ControlLinearNode>
						<t>0.0040000000000000001</t>
						<value>0.02000088902218989</value>
					</ControlLinearNode>
					<ControlLinearNode>
						<t>0.0080000000000000002</t>
						<value>0.020000882939837566</value>
					</ControlLinearNode>
					<ControlLinearNode>
						<t>0.012</t>
						<value>0.020000876071864487</value>
					</ControlLinearNode>
					<ControlLinearNode>
						<t>0.016</t>
						<value>0.020000868443995557</value>
					</ControlLinearNode>
					<ControlLinearNode>
						<t>0.02</t>
						<value>0.020000862534224759</value>
					</ControlLinearNode>
					<ControlLinearNode>
						<t>0.024</t>
						<value>0.020000852280318459</value>
					</ControlLinearNode>
					<ControlLinearNode>
						<t>0.028000000000000001</t>
						<value>0.02000084189312698</value>
					</ControlLinearNode>
					<ControlLinearNode>
						<t>0.032000000000000001</t>
						<value>0.020000830657164126</value>
					</ControlLinearNode>
					<ControlLinearNode>
						<t>0.035999999999999997</t>
						<value>0.020000820774128708</value>
					</ControlLinearNode>
					<ControlLinearNode>
						<t>0.040000000000000001</t>
						<value>0.020000805166830418</value>
					</ControlLinearNode>
					<ControlLinearNode>
						<t>0.043999999999999997</t>
						<value>0.020000792215744717</value>
					</ControlLinearNode>
					<ControlLinearNode>
						<t>0.048000000000000001</t>
						<value>0.020000776353340643</value>
					</ControlLinearNode>
					<ControlLinearNode>
						<t>0.051999999999999998</t>
						<value>0.020000760206302103</value>
					</ControlLinearNode>
					<ControlLinearNode>
						<t>0.056000000000000001</t>
						<value>0.02000074219864607</value>
					</ControlLinearNode>
					<ControlLinearNode>
						<t>0.059999999999999998</t>
						<value>0.020000722008827621</value>
					</ControlLinearNode>
					<ControlLinearNode>
						<t>0.064000000000000001</t>
						<value>0.020000700972291018</value>
					</ControlLinearNode>
					<ControlLinearNode>
						<t>0.068000000000000005</t>
						<value>0.02000067976736801</value>
					</ControlLinearNode>
					<ControlLinearNode>
						<t>0.071999999999999995</t>
						<value>0.020000659182023723</value>
					</ControlLinearNode>
					<ControlLinearNode>
						<t>0.075999999999999998</t>
						<value>0.020000628832411587</value>
					</ControlLinearNode>
					<ControlLinearNode>
						<t>0.080000000000000002</t>
						<value>0.020000590168969191</value>
					</ControlLinearNode>
					<ControlLinearNode>
						<t>0.084000000000000005</t>
						<value>0.02000055276415847</value>
					</ControlLinearNode>
					<ControlLinearNode>
						<t>0.087999999999999995</t>
						<value>0.020000517493239788</value>
					</ControlLinearNode>
					<ControlLinearNode>
						<t>0.091999999999999998</t>
						<value>0.020000484466552865</value>
					</ControlLinearNode>
					<ControlLinearNode>
						<t>0.096000000000000002</t>
						<value>0.02000045381800996</value>
					</ControlLinearNode>
					<ControlLinearNode>
						<t>0.10000000000000001</t>
						<value>0.020000425833104445</value>
					</ControlLinearNode>
					<ControlLinearNode>
						<t>0.104</t>
						<value>0.020000399582259229</value>
					</ControlLinearNode>
					<ControlLinearNode>
						<t>0.108</t>
						<value>0.020000376612736567</value>
					</ControlLinearNode>
					<ControlLinearNode>
						<t>0.112</t>
						<value>0.020000347400885406</value>
					</ControlLinearNode>
					<ControlLinearNode>
						<t>0.11600000000000001</t>
						<value>0.020000312402079057</value>
					</ControlLinearNode>
					<ControlLinearNode>
						<t>0.12</t>
						<value>0.020000282039982831</value>
					</ControlLinearNode>
					<ControlLinearNode>
						<t>0.124</t>
						<value>0.020000255805954395</value>
					</ControlLinearNode>
					<ControlLinearNode>
						<t>0.128</t>
						<value>0.020000233156838916</value>
					</ControlLinearNode>
					<ControlLinearNode>
						<t>0.13200000000000001</t>
						<value>0.020000175908330968</value>
					</ControlLinearNode>
					<ControlLinearNode>
						<t>0.13600000000000001</t>
						<value>0.020000163670901724</value>
					</ControlLinearNode>
					<ControlLinearNode>
						<t>0.14000000000000001</t>
						<value>0.020000152799644792</value>
					</ControlLinearNode>
					<ControlLinearNode>
						<t>0.14399999999999999</t>
						<value>0.020000143235981878</value>
					</ControlLinearNode>
					<ControlLinearNode>
						<t>0.14799999999999999</t>
						<value>0.020000134879770808</value>
					</ControlLinearNode>
					<ControlLinearNode>
						<t>0.152</t>
						<value>0.020000127624365475</value>
					</ControlLinearNode>
					<ControlLinearNode>
						<t>0.156</t>
						<value>0.020000121461927148</value>
					</ControlLinearNode>
					<ControlLinearNode>
						<t>0.16</t>
						<value>0.020000116393358084</value>
					</ControlLinearNode>
					<ControlLinearNode>
						<t>0.16400000000000001</t>
						<value>0.02000011241702411</value>
					</ControlLinearNode>
					<ControlLinearNode>
						<t>0.16800000000000001</t>
						<value>0.020000109562700347</value>
					</ControlLinearNode>
					<ControlLinearNode>
						<t>0.17199999999999999</t>
						<value>0.020000107828870326</value>
					</ControlLinearNode>
					<ControlLinearNode>
						<t>0.17599999999999999</t>
						<value>0.020000107194897435</value>
					</ControlLinearNode>
					<ControlLinearNode>
						<t>0.17999999999999999</t>
						<value>0.020000107678900023</value>
					</ControlLinearNode>
					<ControlLinearNode>
						<t>0.184</t>
						<value>0.020000109308341524</value>
					</ControlLinearNode>
					<ControlLinearNode>
						<t>0.188</t>
						<value>0.020000112177625939</value>
					</ControlLinearNode>
					<ControlLinearNode>
						<t>0.192</t>
						<value>0.020000116941176302</value>
					</ControlLinearNode>
					<ControlLinearNode>
						<t>0.19600000000000001</t>
						<value>0.02000012400769512</value>
					</ControlLinearNode>
					<ControlLinearNode>
						<t>0.20000000000000001</t>
						<value>0.020000138664876703</value>
					</ControlLinearNode>
					<ControlLinearNode>
						<t>0.20399999999999999</t>
						<value>0.020000155748805554</value>
					</ControlLinearNode>
					<ControlLinearNode>
						<t>0.20799999999999999</t>
						<value>0.020000163087019109</value>
					</ControlLinearNode>
					<ControlLinearNode>
						<t>0.21199999999999999</t>
						<value>0.020000168721008033</value>
					</ControlLinearNode>
					<ControlLinearNode>
						<t>0.216</t>
						<value>0.020000175699919354</value>
					</ControlLinearNode>
					<ControlLinearNode>
						<t>0.22</t>
						<value>0.020000190686052202</value>
					</ControlLinearNode>
					<ControlLinearNode>
						<t>0.224</t>
						<value>0.020000263056898782</value>
					</ControlLinearNode>
					<ControlLinearNode>
						<t>0.22800000000000001</t>
						<value>0.020000273931837498</value>
					</ControlLinearNode>
					<ControlLinearNode>
						<t>0.23200000000000001</t>
						<value>0.020000296887869685</value>
					</ControlLinearNode>
					<ControlLinearNode>
						<t>0.23599999999999999</t>
						<value>0.020000313843121658</value>
					</ControlLinearNode>
					<ControlLinearNode>
						<t>0.23999999999999999</t>
						<value>0.020000333373747896</value>
					</ControlLinearNode>
					<ControlLinearNode>
						<t>0.24399999999999999</t>
						<value>0.020000357440404661</value>
					</ControlLinearNode>
					<ControlLinearNode>
						<t>0.248</t>
						<value>0.020000385418456237</value>
					</ControlLinearNode>
					<ControlLinearNode>
						<t>0.252</t>
						<value>0.020000417374669774</value>
					</ControlLinearNode>
					<ControlLinearNode>
						<t>0.25600000000000001</t>
						<value>0.020000456250402029</value>
					</ControlLinearNode>
					<ControlLinearNode>
						<t>0.26000000000000001</t>
						<value>0.020000504012098116</value>
					</ControlLinearNode>
					<ControlLinearNode>
						<t>0.26400000000000001</t>
						<value>0.020000555279095902</value>
					</ControlLinearNode>
					<ControlLinearNode>
						<t>0.26800000000000002</t>
						<value>0.020000611789966566</value>
					</ControlLinearNode>
					<ControlLinearNode>
						<t>0.27200000000000002</t>
						<value>0.020000678027404888</value>
					</ControlLinearNode>
					<ControlLinearNode>
						<t>0.27600000000000002</t>
						<value>0.020000756201302268</value>
					</ControlLinearNode>
					<ControlLinearNode>
						<t>0.28000000000000003</t>
						<value>0.020000719507919432</value>
					</ControlLinearNode>
					<ControlLinearNode>
						<t>0.28399999999999997</t>
						<value>0.020000633574927238</value>
					</ControlLinearNode>
					<ControlLinearNode>
						<t>0.28799999999999998</t>
						<value>0.020000660370681517</value>
					</ControlLinearNode>
					<ControlLinearNode>
						<t>0.29199999999999998</t>
						<value>0.020000726298706407</value>
					</ControlLinearNode>
					<ControlLinearNode>
						<t>0.29599999999999999</t>
						<value>0.020000827978371837</value>
					</ControlLinearNode>
					<ControlLinearNode>
						<t>0.29999999999999999</t>
						<value>0.020000931119744061</value>
					</ControlLinearNode>
					<ControlLinearNode>
						<t>0.30399999999999999</t>
						<value>0.020001075626261956</value>
					</ControlLinearNode>
					<ControlLinearNode>
						<t>0.308</t>
						<value>0.020001139532691361</value>
					</ControlLinearNode>
					<ControlLinearNode>
						<t>0.312</t>
						<value>0.020001104358575158</value>
					</ControlLinearNode>
					<ControlLinearNode>
						<t>0.316</t>
						<value>0.020000892623211093</value>
					</ControlLinearNode>
					<ControlLinearNode>
						<t>0.32000000000000001</t>
						<value>0.02000075491423883</value>
					</ControlLinearNode>
					<ControlLinearNode>
						<t>0.32400000000000001</t>
						<value>0.020000604455334067</value>
					</ControlLinearNode>
					<ControlLinearNode>
						<t>0.32800000000000001</t>
						<value>0.020000701932565087</value>
					</ControlLinearNode>
					<ControlLinearNode>
						<t>0.33200000000000002</t>
						<value>0.020000756683304702</value>
					</ControlLinearNode>
					<ControlLinearNode>
						<t>0.33600000000000002</t>
						<value>0.020000734896797545</value>
					</ControlLinearNode>
					<ControlLinearNode>
						<t>0.34000000000000002</t>
						<value>0.020000708805330055</value>
					</ControlLinearNode>
					<ControlLinearNode>
						<t>0.34399999999999997</t>
						<value>0.020000672695372923</value>
					</ControlLinearNode>
					<ControlLinearNode>
						<t>0.34799999999999998</t>
						<value>0.020000599512508817</value>
					</ControlLinearNode>
					<ControlLinearNode>
						<t>0.35199999999999998</t>
						<value>0.020000502322545532</value>
					</ControlLinearNode>
					<ControlLinearNode>
						<t>0.35599999999999998</t>
						<value>0.020000444626332679</value>
					</ControlLinearNode>
					<ControlLinearNode>
						<t>0.35999999999999999</t>
						<value>0.02000039384523036</value>
					</ControlLinearNode>
					<ControlLinearNode>
						<t>0.36399999999999999</t>
						<value>0.0200003485422105</value>
					</ControlLinearNode>
					<ControlLinearNode>
						<t>0.36799999999999999</t>
						<value>0.020000341221821365</value>
					</ControlLinearNode>
					<ControlLinearNode>
						<t>0.372</t>
						<value>0.020000336386247774</value>
					</ControlLinearNode>
					<ControlLinearNode>
						<t>0.376</t>
						<value>0.020000330734105218</value>
					</ControlLinearNode>
					<ControlLinearNode>
						<t>0.38</t>
						<value>0.020000323460486746</value>
					</ControlLinearNode>
					<ControlLinearNode>
						<t>0.38400000000000001</t>
						<value>0.020000315017940525</value>
					</ControlLinearNode>
					<ControlLinearNode>
						<t>0.38800000000000001</t>
						<value>0.02000030631868692</value>
					</ControlLinearNode>
					<ControlLinearNode>
						<t>0.39200000000000002</t>
						<value>0.02000029758587784</value>
					</ControlLinearNode>
					<ControlLinearNode>
						<t>0.39600000000000002</t>
						<value>0.020000284844969612</value>
					</ControlLinearNode>
					<ControlLinearNode>
						<t>0.40000000000000002</t>
						<value>0.020000253552235201</value>
					</ControlLinearNode>
					<ControlLinearNode>
						<t>0.40400000000000003</t>
						<value>0.02000022758243733</value>
					</ControlLinearNode>
					<ControlLinearNode>
						<t>0.40799999999999997</t>
						<value>0.02000020750288186</value>
					</ControlLinearNode>
					<ControlLinearNode>
						<t>0.41199999999999998</t>
						<value>0.020000191961135866</value>
					</ControlLinearNode>
					<ControlLinearNode>
						<t>0.41599999999999998</t>
						<value>0.020000179483780783</value>
					</ControlLinearNode>
					<ControlLinearNode>
						<t>0.41999999999999998</t>
						<value>0.020000169789107868</value>
					</ControlLinearNode>
					<ControlLinearNode>
						<t>0.42399999999999999</t>
						<value>0.020000161846711884</value>
					</ControlLinearNode>
					<ControlLinearNode>
						<t>0.42799999999999999</t>
						<value>0.020000155336847493</value>
					</ControlLinearNode>
					<ControlLinearNode>
						<t>0.432</t>
						<value>0.020000149825099033</value>
					</ControlLinearNode>
					<ControlLinearNode>
						<t>0.436</t>
						<value>0.02000014563492853</value>
					</ControlLinearNode>
					<ControlLinearNode>
						<t>0.44</t>
						<value>0.020000142746647426</value>
					</ControlLinearNode>
					<ControlLinearNode>
						<t>0.44400000000000001</t>
						<value>0.020000140167291326</value>
					</ControlLinearNode>
					<ControlLinearNode>
						<t>0.44800000000000001</t>
						<value>0.020000139039415211</value>
					</ControlLinearNode>
					<ControlLinearNode>
						<t>0.45200000000000001</t>
						<value>0.020000138350911172</value>
					</ControlLinearNode>
					<ControlLinearNode>
						<t>0.45600000000000002</t>
						<value>0.020000138632997908</value>
					</ControlLinearNode>
					<ControlLinearNode>
						<t>0.46000000000000002</t>
						<value>0.020000138726887114</value>
					</ControlLinearNode>
					<ControlLinearNode>
						<t>0.46400000000000002</t>
						<value>0.020000138392105297</value>
					</ControlLinearNode>
					<ControlLinearNode>
						<t>0.46800000000000003</t>
						<value>0.020000138872741775</value>
					</ControlLinearNode>
					<ControlLinearNode>
						<t>0.47199999999999998</t>
						<value>0.020000140300751663</value>
					</ControlLinearNode>
					<ControlLinearNode>
						<t>0.47599999999999998</t>
						<value>0.020000142295850253</value>
					</ControlLinearNode>
					<ControlLinearNode>
						<t>0.47999999999999998</t>
						<value>0.020000145035986409</value>
					</ControlLinearNode>
					<ControlLinearNode>
						<t>0.48399999999999999</t>
						<value>0.020000148449410452</value>
					</ControlLinearNode>
					<ControlLinearNode>
						<t>0.48799999999999999</t>
						<value>0.020000152462823762</value>
					</ControlLinearNode>
					<ControlLinearNode>
						<t>0.49199999999999999</t>
						<value>0.020000157666942849</value>
					</ControlLinearNode>
				</x_nodes>
				<min_nodes />
				<max_nodes />
				<kp>100</kp>
				<kv>20</kv>
			</ControlLinear>
			<ControlLinear name="FCLA_r">
				<is_model_control>true</is_model_control>
				<extrapolate>true</extrapolate>
				<default_min>0.02</default_min>
				<default_max>1</default_max>
				<filter_on>false</filter_on>
				<use_steps>false</use_steps>
				<x_nodes>
					<ControlLinearNode>
						<t>0</t>
						<value>0.020017966667001487</value>
					</ControlLinearNode>
					<ControlLinearNode>
						<t>0.0040000000000000001</t>
						<value>0.020017936884425332</value>
					</ControlLinearNode>
					<ControlLinearNode>
						<t>0.0080000000000000002</t>
						<value>0.020017871283234005</value>
					</ControlLinearNode>
					<ControlLinearNode>
						<t>0.012</t>
						<value>0.020017767699708606</value>
					</ControlLinearNode>
					<ControlLinearNode>
						<t>0.016</t>
						<value>0.020017630505639386</value>
					</ControlLinearNode>
					<ControlLinearNode>
						<t>0.02</t>
						<value>0.020017495842204695</value>
					</ControlLinearNode>
					<ControlLinearNode>
						<t>0.024</t>
						<value>0.020017263820849809</value>
					</ControlLinearNode>
					<ControlLinearNode>
						<t>0.028000000000000001</t>
						<value>0.020017000547060734</value>
					</ControlLinearNode>
					<ControlLinearNode>
						<t>0.032000000000000001</t>
						<value>0.020016711388709363</value>
					</ControlLinearNode>
					<ControlLinearNode>
						<t>0.035999999999999997</t>
						<value>0.020016440772506139</value>
					</ControlLinearNode>
					<ControlLinearNode>
						<t>0.040000000000000001</t>
						<value>0.020016055529678247</value>
					</ControlLinearNode>
					<ControlLinearNode>
						<t>0.043999999999999997</t>
						<value>0.020015726816378872</value>
					</ControlLinearNode>
					<ControlLinearNode>
						<t>0.048000000000000001</t>
						<value>0.02001536152711841</value>
					</ControlLinearNode>
					<ControlLinearNode>
						<t>0.051999999999999998</t>
						<value>0.020015010878688181</value>
					</ControlLinearNode>
					<ControlLinearNode>
						<t>0.056000000000000001</t>
						<value>0.020014655044422812</value>
					</ControlLinearNode>
					<ControlLinearNode>
						<t>0.059999999999999998</t>
						<value>0.020014288839309103</value>
					</ControlLinearNode>
					<ControlLinearNode>
						<t>0.064000000000000001</t>
						<value>0.020013942765332964</value>
					</ControlLinearNode>
					<ControlLinearNode>
						<t>0.068000000000000005</t>
						<value>0.020013623209364371</value>
					</ControlLinearNode>
					<ControlLinearNode>
						<t>0.071999999999999995</t>
						<value>0.020013337052052001</value>
					</ControlLinearNode>
					<ControlLinearNode>
						<t>0.075999999999999998</t>
						<value>0.020012996566373117</value>
					</ControlLinearNode>
					<ControlLinearNode>
						<t>0.080000000000000002</t>
						<value>0.020012605335670518</value>
					</ControlLinearNode>
					<ControlLinearNode>
						<t>0.084000000000000005</t>
						<value>0.020012229812083705</value>
					</ControlLinearNode>
					<ControlLinearNode>
						<t>0.087999999999999995</t>
						<value>0.020011855968790612</value>
					</ControlLinearNode>
					<ControlLinearNode>
						<t>0.091999999999999998</t>
						<value>0.020011505114509345</value>
					</ControlLinearNode>
					<ControlLinearNode>
						<t>0.096000000000000002</t>
						<value>0.020011179167907456</value>
					</ControlLinearNode>
					<ControlLinearNode>
						<t>0.10000000000000001</t>
						<value>0.020010884383633562</value>
					</ControlLinearNode>
					<ControlLinearNode>
						<t>0.104</t>
						<value>0.020010605646562429</value>
					</ControlLinearNode>
					<ControlLinearNode>
						<t>0.108</t>
						<value>0.020010366600755437</value>
					</ControlLinearNode>
					<ControlLinearNode>
						<t>0.112</t>
						<value>0.02000987383533603</value>
					</ControlLinearNode>
					<ControlLinearNode>
						<t>0.11600000000000001</t>
						<value>0.020009094125716061</value>
					</ControlLinearNode>
					<ControlLinearNode>
						<t>0.12</t>
						<value>0.020008366415464843</value>
					</ControlLinearNode>
					<ControlLinearNode>
						<t>0.124</t>
						<value>0.020007709280660247</value>
					</ControlLinearNode>
					<ControlLinearNode>
						<t>0.128</t>
						<value>0.020007157828246039</value>
					</ControlLinearNode>
					<ControlLinearNode>
						<t>0.13200000000000001</t>
						<value>0.02000519946218399</value>
					</ControlLinearNode>
					<ControlLinearNode>
						<t>0.13600000000000001</t>
						<value>0.020004982211132453</value>
					</ControlLinearNode>
					<ControlLinearNode>
						<t>0.14000000000000001</t>
						<value>0.02000480189559348</value>
					</ControlLinearNode>
					<ControlLinearNode>
						<t>0.14399999999999999</t>
						<value>0.020004668801897715</value>
					</ControlLinearNode>
					<ControlLinearNode>
						<t>0.14799999999999999</t>
						<value>0.020004594532409953</value>
					</ControlLinearNode>
					<ControlLinearNode>
						<t>0.152</t>
						<value>0.020004602087462239</value>
					</ControlLinearNode>
					<ControlLinearNode>
						<t>0.156</t>
						<value>0.020004702257702671</value>
					</ControlLinearNode>
					<ControlLinearNode>
						<t>0.16</t>
						<value>0.020004881104427705</value>
					</ControlLinearNode>
					<ControlLinearNode>
						<t>0.16400000000000001</t>
						<value>0.020005140971493692</value>
					</ControlLinearNode>
					<ControlLinearNode>
						<t>0.16800000000000001</t>
						<value>0.020005472852543726</value>
					</ControlLinearNode>
					<ControlLinearNode>
						<t>0.17199999999999999</t>
						<value>0.020005859248324799</value>
					</ControlLinearNode>
					<ControlLinearNode>
						<t>0.17599999999999999</t>
						<value>0.02000628712458068</value>
					</ControlLinearNode>
					<ControlLinearNode>
						<t>0.17999999999999999</t>
						<value>0.020006764916838646</value>
					</ControlLinearNode>
					<ControlLinearNode>
						<t>0.184</t>
						<value>0.020007304156912396</value>
					</ControlLinearNode>
					<ControlLinearNode>
						<t>0.188</t>
						<value>0.020007933693716565</value>
					</ControlLinearNode>
					<ControlLinearNode>
						<t>0.192</t>
						<value>0.020008397190355721</value>
					</ControlLinearNode>
					<ControlLinearNode>
						<t>0.19600000000000001</t>
						<value>0.020008690833619426</value>
					</ControlLinearNode>
					<ControlLinearNode>
						<t>0.20000000000000001</t>
						<value>0.020011543341316412</value>
					</ControlLinearNode>
					<ControlLinearNode>
						<t>0.20399999999999999</t>
						<value>0.02001637900830432</value>
					</ControlLinearNode>
					<ControlLinearNode>
						<t>0.20799999999999999</t>
						<value>0.020018957863968494</value>
					</ControlLinearNode>
					<ControlLinearNode>
						<t>0.21199999999999999</t>
						<value>0.020020295439344471</value>
					</ControlLinearNode>
					<ControlLinearNode>
						<t>0.216</t>
						<value>0.020022088569030067</value>
					</ControlLinearNode>
					<ControlLinearNode>
						<t>0.22</t>
						<value>0.020036846264216118</value>
					</ControlLinearNode>
					<ControlLinearNode>
						<t>0.224</t>
						<value>0.31139531527395903</value>
					</ControlLinearNode>
					<ControlLinearNode>
						<t>0.22800000000000001</t>
						<value>0.37532611118019565</value>
					</ControlLinearNode>
					<ControlLinearNode>
						<t>0.23200000000000001</t>
						<value>0.57406403409238493</value>
					</ControlLinearNode>
					<ControlLinearNode>
						<t>0.23599999999999999</t>
						<value>0.65612427152315733</value>
					</ControlLinearNode>
					<ControlLinearNode>
						<t>0.23999999999999999</t>
						<value>0.74084850534180136</value>
					</ControlLinearNode>
					<ControlLinearNode>
						<t>0.24399999999999999</t>
						<value>0.81778153110631469</value>
					</ControlLinearNode>
					<ControlLinearNode>
						<t>0.248</t>
						<value>0.88677019968132287</value>
					</ControlLinearNode>
					<ControlLinearNode>
						<t>0.252</t>
						<value>0.95122613395025191</value>
					</ControlLinearNode>
					<ControlLinearNode>
						<t>0.25600000000000001</t>
						<value>0.99850140885628624</value>
					</ControlLinearNode>
					<ControlLinearNode>
						<t>0.26000000000000001</t>
						<value>0.9999564393838386</value>
					</ControlLinearNode>
					<ControlLinearNode>
						<t>0.26400000000000001</t>
						<value>0.99996522701260704</value>
					</ControlLinearNode>
					<ControlLinearNode>
						<t>0.26800000000000002</t>
						<value>0.99996209382681422</value>
					</ControlLinearNode>
					<ControlLinearNode>
						<t>0.27200000000000002</t>
						<value>0.99995308456929255</value>
					</ControlLinearNode>
					<ControlLinearNode>
						<t>0.27600000000000002</t>
						<value>0.99993150727296143</value>
					</ControlLinearNode>
					<ControlLinearNode>
						<t>0.28000000000000003</t>
						<value>0.890743006277813</value>
					</ControlLinearNode>
					<ControlLinearNode>
						<t>0.28399999999999997</t>
						<value>0.58075812979981822</value>
					</ControlLinearNode>
					<ControlLinearNode>
						<t>0.28799999999999998</t>
						<value>0.49619829248228497</value>
					</ControlLinearNode>
					<ControlLinearNode>
						<t>0.29199999999999998</t>
						<value>0.48157795476205312</value>
					</ControlLinearNode>
					<ControlLinearNode>
						<t>0.29599999999999999</t>
						<value>0.453508819564164</value>
					</ControlLinearNode>
					<ControlLinearNode>
						<t>0.29999999999999999</t>
						<value>0.44052170505627342</value>
					</ControlLinearNode>
					<ControlLinearNode>
						<t>0.30399999999999999</t>
						<value>0.41967641988759918</value>
					</ControlLinearNode>
					<ControlLinearNode>
						<t>0.308</t>
						<value>0.41474357949896462</value>
					</ControlLinearNode>
					<ControlLinearNode>
						<t>0.312</t>
						<value>0.3810556471696655</value>
					</ControlLinearNode>
					<ControlLinearNode>
						<t>0.316</t>
						<value>0.29441849043598978</value>
					</ControlLinearNode>
					<ControlLinearNode>
						<t>0.32000000000000001</t>
						<value>0.24312073712749932</value>
					</ControlLinearNode>
					<ControlLinearNode>
						<t>0.32400000000000001</t>
						<value>0.020108229982134396</value>
					</ControlLinearNode>
					<ControlLinearNode>
						<t>0.32800000000000001</t>
						<value>0.020011060551392061</value>
					</ControlLinearNode>
					<ControlLinearNode>
						<t>0.33200000000000002</t>
						<value>0.020007967560250778</value>
					</ControlLinearNode>
					<ControlLinearNode>
						<t>0.33600000000000002</t>
						<value>0.020006481519703755</value>
					</ControlLinearNode>
					<ControlLinearNode>
						<t>0.34000000000000002</t>
						<value>0.020005816505380393</value>
					</ControlLinearNode>
					<ControlLinearNode>
						<t>0.34399999999999997</t>
						<value>0.020005447844294321</value>
					</ControlLinearNode>
					<ControlLinearNode>
						<t>0.34799999999999998</t>
						<value>0.020004912188267398</value>
					</ControlLinearNode>
					<ControlLinearNode>
						<t>0.35199999999999998</t>
						<value>0.020004317633897772</value>
					</ControlLinearNode>
					<ControlLinearNode>
						<t>0.35599999999999998</t>
						<value>0.020003795508953662</value>
					</ControlLinearNode>
					<ControlLinearNode>
						<t>0.35999999999999999</t>
						<value>0.02000325092026025</value>
					</ControlLinearNode>
					<ControlLinearNode>
						<t>0.36399999999999999</t>
						<value>0.020002763616299577</value>
					</ControlLinearNode>
					<ControlLinearNode>
						<t>0.36799999999999999</t>
						<value>0.020002683787758969</value>
					</ControlLinearNode>
					<ControlLinearNode>
						<t>0.372</t>
						<value>0.020002681977025632</value>
					</ControlLinearNode>
					<ControlLinearNode>
						<t>0.376</t>
						<value>0.020002637819347482</value>
					</ControlLinearNode>
					<ControlLinearNode>
						<t>0.38</t>
						<value>0.020002544595062823</value>
					</ControlLinearNode>
					<ControlLinearNode>
						<t>0.38400000000000001</t>
						<value>0.020002402456916417</value>
					</ControlLinearNode>
					<ControlLinearNode>
						<t>0.38800000000000001</t>
						<value>0.020002258977299597</value>
					</ControlLinearNode>
					<ControlLinearNode>
						<t>0.39200000000000002</t>
						<value>0.020002126675779025</value>
					</ControlLinearNode>
					<ControlLinearNode>
						<t>0.39600000000000002</t>
						<value>0.020001904059347365</value>
					</ControlLinearNode>
					<ControlLinearNode>
						<t>0.40000000000000002</t>
						<value>0.020001528185269925</value>
					</ControlLinearNode>
					<ControlLinearNode>
						<t>0.40400000000000003</t>
						<value>0.020001312744585328</value>
					</ControlLinearNode>
					<ControlLinearNode>
						<t>0.40799999999999997</t>
						<value>0.020001182160543435</value>
					</ControlLinearNode>
					<ControlLinearNode>
						<t>0.41199999999999998</t>
						<value>0.020001096475979113</value>
					</ControlLinearNode>
					<ControlLinearNode>
						<t>0.41599999999999998</t>
						<value>0.020001035446453892</value>
					</ControlLinearNode>
					<ControlLinearNode>
						<t>0.41999999999999998</t>
						<value>0.020001002971843682</value>
					</ControlLinearNode>
					<ControlLinearNode>
						<t>0.42399999999999999</t>
						<value>0.020000983383042015</value>
					</ControlLinearNode>
					<ControlLinearNode>
						<t>0.42799999999999999</t>
						<value>0.020000974981407967</value>
					</ControlLinearNode>
					<ControlLinearNode>
						<t>0.432</t>
						<value>0.020000987583453318</value>
					</ControlLinearNode>
					<ControlLinearNode>
						<t>0.436</t>
						<value>0.020001000168274465</value>
					</ControlLinearNode>
					<ControlLinearNode>
						<t>0.44</t>
						<value>0.020001034295431735</value>
					</ControlLinearNode>
					<ControlLinearNode>
						<t>0.44400000000000001</t>
						<value>0.020001065029490606</value>
					</ControlLinearNode>
					<ControlLinearNode>
						<t>0.44800000000000001</t>
						<value>0.020001128643364841</value>
					</ControlLinearNode>
					<ControlLinearNode>
						<t>0.45200000000000001</t>
						<value>0.020001195216943445</value>
					</ControlLinearNode>
					<ControlLinearNode>
						<t>0.45600000000000002</t>
						<value>0.020001281663570541</value>
					</ControlLinearNode>
					<ControlLinearNode>
						<t>0.46000000000000002</t>
						<value>0.020001355272928439</value>
					</ControlLinearNode>
					<ControlLinearNode>
						<t>0.46400000000000002</t>
						<value>0.020001384813803657</value>
					</ControlLinearNode>
					<ControlLinearNode>
						<t>0.46800000000000003</t>
						<value>0.020001418000735471</value>
					</ControlLinearNode>
					<ControlLinearNode>
						<t>0.47199999999999998</t>
						<value>0.020001464467848302</value>
					</ControlLinearNode>
					<ControlLinearNode>
						<t>0.47599999999999998</t>
						<value>0.020001494684010319</value>
					</ControlLinearNode>
					<ControlLinearNode>
						<t>0.47999999999999998</t>
						<value>0.02000151868422825</value>
					</ControlLinearNode>
					<ControlLinearNode>
						<t>0.48399999999999999</t>
						<value>0.020001528392275543</value>
					</ControlLinearNode>
					<ControlLinearNode>
						<t>0.48799999999999999</t>
						<value>0.020001533171680637</value>
					</ControlLinearNode>
					<ControlLinearNode>
						<t>0.49199999999999999</t>
						<value>0.020001529086202615</value>
					</ControlLinearNode>
				</x_nodes>
				<min_nodes />
				<max_nodes />
				<kp>100</kp>
				<kv>20</kv>
			</ControlLinear>
			<ControlLinear name="FCM_r">
				<is_model_control>true</is_model_control>
				<extrapolate>true</extrapolate>
				<default_min>0.02</default_min>
				<default_max>1</default_max>
				<filter_on>false</filter_on>
				<use_steps>false</use_steps>
				<x_nodes>
					<ControlLinearNode>
						<t>0</t>
						<value>0.10224111057293146</value>
					</ControlLinearNode>
					<ControlLinearNode>
						<t>0.0040000000000000001</t>
						<value>0.099781821282975552</value>
					</ControlLinearNode>
					<ControlLinearNode>
						<t>0.0080000000000000002</t>
						<value>0.096885898248327426</value>
					</ControlLinearNode>
					<ControlLinearNode>
						<t>0.012</t>
						<value>0.093604575593144584</value>
					</ControlLinearNode>
					<ControlLinearNode>
						<t>0.016</t>
						<value>0.08996693613197472</value>
					</ControlLinearNode>
					<ControlLinearNode>
						<t>0.02</t>
						<value>0.085535704232774457</value>
					</ControlLinearNode>
					<ControlLinearNode>
						<t>0.024</t>
						<value>0.081650393168742341</value>
					</ControlLinearNode>
					<ControlLinearNode>
						<t>0.028000000000000001</t>
						<value>0.077376641659987422</value>
					</ControlLinearNode>
					<ControlLinearNode>
						<t>0.032000000000000001</t>
						<value>0.072973258005730721</value>
					</ControlLinearNode>
					<ControlLinearNode>
						<t>0.035999999999999997</t>
						<value>0.068471158843038477</value>
					</ControlLinearNode>
					<ControlLinearNode>
						<t>0.040000000000000001</t>
						<value>0.063897410734414836</value>
					</ControlLinearNode>
					<ControlLinearNode>
						<t>0.043999999999999997</t>
						<value>0.059284222181798733</value>
					</ControlLinearNode>
					<ControlLinearNode>
						<t>0.048000000000000001</t>
						<value>0.054694092044626441</value>
					</ControlLinearNode>
					<ControlLinearNode>
						<t>0.051999999999999998</t>
						<value>0.049949277482163781</value>
					</ControlLinearNode>
					<ControlLinearNode>
						<t>0.056000000000000001</t>
						<value>0.045014036331241472</value>
					</ControlLinearNode>
					<ControlLinearNode>
						<t>0.059999999999999998</t>
						<value>0.040189609338739579</value>
					</ControlLinearNode>
					<ControlLinearNode>
						<t>0.064000000000000001</t>
						<value>0.034911485588594984</value>
					</ControlLinearNode>
					<ControlLinearNode>
						<t>0.068000000000000005</t>
						<value>0.029716302811357967</value>
					</ControlLinearNode>
					<ControlLinearNode>
						<t>0.071999999999999995</t>
						<value>0.024273163979112382</value>
					</ControlLinearNode>
					<ControlLinearNode>
						<t>0.075999999999999998</t>
						<value>0.02050935550544606</value>
					</ControlLinearNode>
					<ControlLinearNode>
						<t>0.080000000000000002</t>
						<value>0.020023774340655925</value>
					</ControlLinearNode>
					<ControlLinearNode>
						<t>0.084000000000000005</t>
						<value>0.02001303562271908</value>
					</ControlLinearNode>
					<ControlLinearNode>
						<t>0.087999999999999995</t>
						<value>0.0200087123246598</value>
					</ControlLinearNode>
					<ControlLinearNode>
						<t>0.091999999999999998</t>
						<value>0.020006367826762413</value>
					</ControlLinearNode>
					<ControlLinearNode>
						<t>0.096000000000000002</t>
						<value>0.020004933896174304</value>
					</ControlLinearNode>
					<ControlLinearNode>
						<t>0.10000000000000001</t>
						<value>0.020003981285615671</value>
					</ControlLinearNode>
					<ControlLinearNode>
						<t>0.104</t>
						<value>0.020003283460010388</value>
					</ControlLinearNode>
					<ControlLinearNode>
						<t>0.108</t>
						<value>0.020002795086254219</value>
					</ControlLinearNode>
					<ControlLinearNode>
						<t>0.112</t>
						<value>0.020002395728011921</value>
					</ControlLinearNode>
					<ControlLinearNode>
						<t>0.11600000000000001</t>
						<value>0.020002078784317773</value>
					</ControlLinearNode>
					<ControlLinearNode>
						<t>0.12</t>
						<value>0.020001836507229791</value>
					</ControlLinearNode>
					<ControlLinearNode>
						<t>0.124</t>
						<value>0.020001643751082935</value>
					</ControlLinearNode>
					<ControlLinearNode>
						<t>0.128</t>
						<value>0.020001467719868906</value>
					</ControlLinearNode>
					<ControlLinearNode>
						<t>0.13200000000000001</t>
						<value>0.020001360973515209</value>
					</ControlLinearNode>
					<ControlLinearNode>
						<t>0.13600000000000001</t>
						<value>0.020001195082311973</value>
					</ControlLinearNode>
					<ControlLinearNode>
						<t>0.14000000000000001</t>
						<value>0.020001052597498056</value>
					</ControlLinearNode>
					<ControlLinearNode>
						<t>0.14399999999999999</t>
						<value>0.020000930153269102</value>
					</ControlLinearNode>
					<ControlLinearNode>
						<t>0.14799999999999999</t>
						<value>0.02000082732708653</value>
					</ControlLinearNode>
					<ControlLinearNode>
						<t>0.152</t>
						<value>0.020000739813803983</value>
					</ControlLinearNode>
					<ControlLinearNode>
						<t>0.156</t>
						<value>0.02000066670987272</value>
					</ControlLinearNode>
					<ControlLinearNode>
						<t>0.16</t>
						<value>0.020000607665265301</value>
					</ControlLinearNode>
					<ControlLinearNode>
						<t>0.16400000000000001</t>
						<value>0.02000055990592144</value>
					</ControlLinearNode>
					<ControlLinearNode>
						<t>0.16800000000000001</t>
						<value>0.020000522765872164</value>
					</ControlLinearNode>
					<ControlLinearNode>
						<t>0.17199999999999999</t>
						<value>0.020000494873172035</value>
					</ControlLinearNode>
					<ControlLinearNode>
						<t>0.17599999999999999</t>
						<value>0.020000474778209036</value>
					</ControlLinearNode>
					<ControlLinearNode>
						<t>0.17999999999999999</t>
						<value>0.020000461321098149</value>
					</ControlLinearNode>
					<ControlLinearNode>
						<t>0.184</t>
						<value>0.020000453975165249</value>
					</ControlLinearNode>
					<ControlLinearNode>
						<t>0.188</t>
						<value>0.020000452699014338</value>
					</ControlLinearNode>
					<ControlLinearNode>
						<t>0.192</t>
						<value>0.020000465921183611</value>
					</ControlLinearNode>
					<ControlLinearNode>
						<t>0.19600000000000001</t>
						<value>0.020000499803617358</value>
					</ControlLinearNode>
					<ControlLinearNode>
						<t>0.20000000000000001</t>
						<value>0.020000667481496506</value>
					</ControlLinearNode>
					<ControlLinearNode>
						<t>0.20399999999999999</t>
						<value>0.020000936727737558</value>
					</ControlLinearNode>
					<ControlLinearNode>
						<t>0.20799999999999999</t>
						<value>0.020000933591687465</value>
					</ControlLinearNode>
					<ControlLinearNode>
						<t>0.21199999999999999</t>
						<value>0.020000929564974762</value>
					</ControlLinearNode>
					<ControlLinearNode>
						<t>0.216</t>
						<value>0.02000094801482415</value>
					</ControlLinearNode>
					<ControlLinearNode>
						<t>0.22</t>
						<value>0.020001135534590379</value>
					</ControlLinearNode>
					<ControlLinearNode>
						<t>0.224</t>
						<value>0.027204070248800189</value>
					</ControlLinearNode>
					<ControlLinearNode>
						<t>0.22800000000000001</t>
						<value>0.08257147210914062</value>
					</ControlLinearNode>
					<ControlLinearNode>
						<t>0.23200000000000001</t>
						<value>0.1285944837531959</value>
					</ControlLinearNode>
					<ControlLinearNode>
						<t>0.23599999999999999</t>
						<value>0.1706259388457215</value>
					</ControlLinearNode>
					<ControlLinearNode>
						<t>0.23999999999999999</t>
						<value>0.20876186511439387</value>
					</ControlLinearNode>
					<ControlLinearNode>
						<t>0.24399999999999999</t>
						<value>0.23960066374555983</value>
					</ControlLinearNode>
					<ControlLinearNode>
						<t>0.248</t>
						<value>0.268540655921017</value>
					</ControlLinearNode>
					<ControlLinearNode>
						<t>0.252</t>
						<value>0.29643554636123626</value>
					</ControlLinearNode>
					<ControlLinearNode>
						<t>0.25600000000000001</t>
						<value>0.31636379104741702</value>
					</ControlLinearNode>
					<ControlLinearNode>
						<t>0.26000000000000001</t>
						<value>0.32772132418165528</value>
					</ControlLinearNode>
					<ControlLinearNode>
						<t>0.26400000000000001</t>
						<value>0.33670156254562006</value>
					</ControlLinearNode>
					<ControlLinearNode>
						<t>0.26800000000000002</t>
						<value>0.33917620643364788</value>
					</ControlLinearNode>
					<ControlLinearNode>
						<t>0.27200000000000002</t>
						<value>0.33019844684364097</value>
					</ControlLinearNode>
					<ControlLinearNode>
						<t>0.27600000000000002</t>
						<value>0.30634967753082482</value>
					</ControlLinearNode>
					<ControlLinearNode>
						<t>0.28000000000000003</t>
						<value>0.26638026509428614</value>
					</ControlLinearNode>
					<ControlLinearNode>
						<t>0.28399999999999997</t>
						<value>0.19186301036044068</value>
					</ControlLinearNode>
					<ControlLinearNode>
						<t>0.28799999999999998</t>
						<value>0.19255197246980854</value>
					</ControlLinearNode>
					<ControlLinearNode>
						<t>0.29199999999999998</t>
						<value>0.2167047498963591</value>
					</ControlLinearNode>
					<ControlLinearNode>
						<t>0.29599999999999999</t>
						<value>0.24124264014941896</value>
					</ControlLinearNode>
					<ControlLinearNode>
						<t>0.29999999999999999</t>
						<value>0.23710983302057204</value>
					</ControlLinearNode>
					<ControlLinearNode>
						<t>0.30399999999999999</t>
						<value>0.22182550265161941</value>
					</ControlLinearNode>
					<ControlLinearNode>
						<t>0.308</t>
						<value>0.1068686497651808</value>
					</ControlLinearNode>
					<ControlLinearNode>
						<t>0.312</t>
						<value>0.020012863275295438</value>
					</ControlLinearNode>
					<ControlLinearNode>
						<t>0.316</t>
						<value>0.020003105112847534</value>
					</ControlLinearNode>
					<ControlLinearNode>
						<t>0.32000000000000001</t>
						<value>0.02000199496592809</value>
					</ControlLinearNode>
					<ControlLinearNode>
						<t>0.32400000000000001</t>
						<value>0.020001318201032087</value>
					</ControlLinearNode>
					<ControlLinearNode>
						<t>0.32800000000000001</t>
						<value>0.020001559854686334</value>
					</ControlLinearNode>
					<ControlLinearNode>
						<t>0.33200000000000002</t>
						<value>0.0200016962647717</value>
					</ControlLinearNode>
					<ControlLinearNode>
						<t>0.33600000000000002</t>
						<value>0.020001626182199469</value>
					</ControlLinearNode>
					<ControlLinearNode>
						<t>0.34000000000000002</t>
						<value>0.02000154962611575</value>
					</ControlLinearNode>
					<ControlLinearNode>
						<t>0.34399999999999997</t>
						<value>0.020001450091940376</value>
					</ControlLinearNode>
					<ControlLinearNode>
						<t>0.34799999999999998</t>
						<value>0.020001272763447608</value>
					</ControlLinearNode>
					<ControlLinearNode>
						<t>0.35199999999999998</t>
						<value>0.020001050346371882</value>
					</ControlLinearNode>
					<ControlLinearNode>
						<t>0.35599999999999998</t>
						<value>0.020000932457416774</value>
					</ControlLinearNode>
					<ControlLinearNode>
						<t>0.35999999999999999</t>
						<value>0.020000838029744533</value>
					</ControlLinearNode>
					<ControlLinearNode>
						<t>0.36399999999999999</t>
						<value>0.020000755584689438</value>
					</ControlLinearNode>
					<ControlLinearNode>
						<t>0.36799999999999999</t>
						<value>0.020000745787834732</value>
					</ControlLinearNode>
					<ControlLinearNode>
						<t>0.372</t>
						<value>0.020000738252614343</value>
					</ControlLinearNode>
					<ControlLinearNode>
						<t>0.376</t>
						<value>0.020000731054669398</value>
					</ControlLinearNode>
					<ControlLinearNode>
						<t>0.38</t>
						<value>0.020000721337945612</value>
					</ControlLinearNode>
					<ControlLinearNode>
						<t>0.38400000000000001</t>
						<value>0.020000710303710562</value>
					</ControlLinearNode>
					<ControlLinearNode>
						<t>0.38800000000000001</t>
						<value>0.020000697796555895</value>
					</ControlLinearNode>
					<ControlLinearNode>
						<t>0.39200000000000002</t>
						<value>0.020000683840106566</value>
					</ControlLinearNode>
					<ControlLinearNode>
						<t>0.39600000000000002</t>
						<value>0.0200006555675225</value>
					</ControlLinearNode>
					<ControlLinearNode>
						<t>0.40000000000000002</t>
						<value>0.020000574228577688</value>
					</ControlLinearNode>
					<ControlLinearNode>
						<t>0.40400000000000003</t>
						<value>0.020000510008594759</value>
					</ControlLinearNode>
					<ControlLinearNode>
						<t>0.40799999999999997</t>
						<value>0.020000462095385627</value>
					</ControlLinearNode>
					<ControlLinearNode>
						<t>0.41199999999999998</t>
						<value>0.020000426330670867</value>
					</ControlLinearNode>
					<ControlLinearNode>
						<t>0.41599999999999998</t>
						<value>0.020000399073269875</value>
					</ControlLinearNode>
					<ControlLinearNode>
						<t>0.41999999999999998</t>
						<value>0.020000378720847527</value>
					</ControlLinearNode>
					<ControlLinearNode>
						<t>0.42399999999999999</t>
						<value>0.020000363039490859</value>
					</ControlLinearNode>
					<ControlLinearNode>
						<t>0.42799999999999999</t>
						<value>0.020000351057283157</value>
					</ControlLinearNode>
					<ControlLinearNode>
						<t>0.432</t>
						<value>0.02000034167723783</value>
					</ControlLinearNode>
					<ControlLinearNode>
						<t>0.436</t>
						<value>0.020000335501658972</value>
					</ControlLinearNode>
					<ControlLinearNode>
						<t>0.44</t>
						<value>0.020000332208093254</value>
					</ControlLinearNode>
					<ControlLinearNode>
						<t>0.44400000000000001</t>
						<value>0.020000329786719659</value>
					</ControlLinearNode>
					<ControlLinearNode>
						<t>0.44800000000000001</t>
						<value>0.020000330548088335</value>
					</ControlLinearNode>
					<ControlLinearNode>
						<t>0.45200000000000001</t>
						<value>0.020000332526996598</value>
					</ControlLinearNode>
					<ControlLinearNode>
						<t>0.45600000000000002</t>
						<value>0.020000336920601852</value>
					</ControlLinearNode>
					<ControlLinearNode>
						<t>0.46000000000000002</t>
						<value>0.020000337875544748</value>
					</ControlLinearNode>
					<ControlLinearNode>
						<t>0.46400000000000002</t>
						<value>0.020000336494034515</value>
					</ControlLinearNode>
					<ControlLinearNode>
						<t>0.46800000000000003</t>
						<value>0.020000336796383418</value>
					</ControlLinearNode>
					<ControlLinearNode>
						<t>0.47199999999999998</t>
						<value>0.020000338783245905</value>
					</ControlLinearNode>
					<ControlLinearNode>
						<t>0.47599999999999998</t>
						<value>0.020000342456306001</value>
					</ControlLinearNode>
					<ControlLinearNode>
						<t>0.47999999999999998</t>
						<value>0.020000347929574919</value>
					</ControlLinearNode>
					<ControlLinearNode>
						<t>0.48399999999999999</t>
						<value>0.020000355359873098</value>
					</ControlLinearNode>
					<ControlLinearNode>
						<t>0.48799999999999999</t>
						<value>0.020000364723797077</value>
					</ControlLinearNode>
					<ControlLinearNode>
						<t>0.49199999999999999</t>
						<value>0.020000377077185931</value>
					</ControlLinearNode>
				</x_nodes>
				<min_nodes />
				<max_nodes />
				<kp>100</kp>
				<kv>20</kv>
			</ControlLinear>
			<ControlLinear name="IFE_r">
				<is_model_control>true</is_model_control>
				<extrapolate>true</extrapolate>
				<default_min>0.02</default_min>
				<default_max>1</default_max>
				<filter_on>false</filter_on>
				<use_steps>false</use_steps>
				<x_nodes>
					<ControlLinearNode>
						<t>0</t>
						<value>0.020004847523840682</value>
					</ControlLinearNode>
					<ControlLinearNode>
						<t>0.0040000000000000001</t>
						<value>0.020004834956627207</value>
					</ControlLinearNode>
					<ControlLinearNode>
						<t>0.0080000000000000002</t>
						<value>0.020004823646109022</value>
					</ControlLinearNode>
					<ControlLinearNode>
						<t>0.012</t>
						<value>0.020004813039578188</value>
					</ControlLinearNode>
					<ControlLinearNode>
						<t>0.016</t>
						<value>0.02000480312472154</value>
					</ControlLinearNode>
					<ControlLinearNode>
						<t>0.02</t>
						<value>0.020004803537941929</value>
					</ControlLinearNode>
					<ControlLinearNode>
						<t>0.024</t>
						<value>0.020004789097453835</value>
					</ControlLinearNode>
					<ControlLinearNode>
						<t>0.028000000000000001</t>
						<value>0.020004776278057995</value>
					</ControlLinearNode>
					<ControlLinearNode>
						<t>0.032000000000000001</t>
						<value>0.020004761727758773</value>
					</ControlLinearNode>
					<ControlLinearNode>
						<t>0.035999999999999997</t>
						<value>0.020004757861914607</value>
					</ControlLinearNode>
					<ControlLinearNode>
						<t>0.040000000000000001</t>
						<value>0.020004723393656085</value>
					</ControlLinearNode>
					<ControlLinearNode>
						<t>0.043999999999999997</t>
						<value>0.020004704414451045</value>
					</ControlLinearNode>
					<ControlLinearNode>
						<t>0.048000000000000001</t>
						<value>0.020004672920673459</value>
					</ControlLinearNode>
					<ControlLinearNode>
						<t>0.051999999999999998</t>
						<value>0.020004638610100264</value>
					</ControlLinearNode>
					<ControlLinearNode>
						<t>0.056000000000000001</t>
						<value>0.020004593757104536</value>
					</ControlLinearNode>
					<ControlLinearNode>
						<t>0.059999999999999998</t>
						<value>0.020004534746747137</value>
					</ControlLinearNode>
					<ControlLinearNode>
						<t>0.064000000000000001</t>
						<value>0.020004469338793431</value>
					</ControlLinearNode>
					<ControlLinearNode>
						<t>0.068000000000000005</t>
						<value>0.020004399286631124</value>
					</ControlLinearNode>
					<ControlLinearNode>
						<t>0.071999999999999995</t>
						<value>0.020004324863830528</value>
					</ControlLinearNode>
					<ControlLinearNode>
						<t>0.075999999999999998</t>
						<value>0.020004230013269394</value>
					</ControlLinearNode>
					<ControlLinearNode>
						<t>0.080000000000000002</t>
						<value>0.020004111451335155</value>
					</ControlLinearNode>
					<ControlLinearNode>
						<t>0.084000000000000005</t>
						<value>0.020003988351184374</value>
					</ControlLinearNode>
					<ControlLinearNode>
						<t>0.087999999999999995</t>
						<value>0.020003858636808498</value>
					</ControlLinearNode>
					<ControlLinearNode>
						<t>0.091999999999999998</t>
						<value>0.020003729561705725</value>
					</ControlLinearNode>
					<ControlLinearNode>
						<t>0.096000000000000002</t>
						<value>0.020003602182861239</value>
					</ControlLinearNode>
					<ControlLinearNode>
						<t>0.10000000000000001</t>
						<value>0.020003479597362317</value>
					</ControlLinearNode>
					<ControlLinearNode>
						<t>0.104</t>
						<value>0.020003358996182694</value>
					</ControlLinearNode>
					<ControlLinearNode>
						<t>0.108</t>
						<value>0.020003247529288851</value>
					</ControlLinearNode>
					<ControlLinearNode>
						<t>0.112</t>
						<value>0.020003059468710716</value>
					</ControlLinearNode>
					<ControlLinearNode>
						<t>0.11600000000000001</t>
						<value>0.020002788575399003</value>
					</ControlLinearNode>
					<ControlLinearNode>
						<t>0.12</t>
						<value>0.020002537145080452</value>
					</ControlLinearNode>
					<ControlLinearNode>
						<t>0.124</t>
						<value>0.020002310513284657</value>
					</ControlLinearNode>
					<ControlLinearNode>
						<t>0.128</t>
						<value>0.020002118129588038</value>
					</ControlLinearNode>
					<ControlLinearNode>
						<t>0.13200000000000001</t>
						<value>0.020001529378418096</value>
					</ControlLinearNode>
					<ControlLinearNode>
						<t>0.13600000000000001</t>
						<value>0.020001442287438612</value>
					</ControlLinearNode>
					<ControlLinearNode>
						<t>0.14000000000000001</t>
						<value>0.020001365554141871</value>
					</ControlLinearNode>
					<ControlLinearNode>
						<t>0.14399999999999999</t>
						<value>0.020001299145037357</value>
					</ControlLinearNode>
					<ControlLinearNode>
						<t>0.14799999999999999</t>
						<value>0.020001241891883195</value>
					</ControlLinearNode>
					<ControlLinearNode>
						<t>0.152</t>
						<value>0.020001193778426206</value>
					</ControlLinearNode>
					<ControlLinearNode>
						<t>0.156</t>
						<value>0.020001154853195157</value>
					</ControlLinearNode>
					<ControlLinearNode>
						<t>0.16</t>
						<value>0.020001124699430002</value>
					</ControlLinearNode>
					<ControlLinearNode>
						<t>0.16400000000000001</t>
						<value>0.020001104042325371</value>
					</ControlLinearNode>
					<ControlLinearNode>
						<t>0.16800000000000001</t>
						<value>0.020001092901953267</value>
					</ControlLinearNode>
					<ControlLinearNode>
						<t>0.17199999999999999</t>
						<value>0.020001091150192187</value>
					</ControlLinearNode>
					<ControlLinearNode>
						<t>0.17599999999999999</t>
						<value>0.020001098447670899</value>
					</ControlLinearNode>
					<ControlLinearNode>
						<t>0.17999999999999999</t>
						<value>0.020001114815570518</value>
					</ControlLinearNode>
					<ControlLinearNode>
						<t>0.184</t>
						<value>0.020001139800345517</value>
					</ControlLinearNode>
					<ControlLinearNode>
						<t>0.188</t>
						<value>0.020001173430589523</value>
					</ControlLinearNode>
					<ControlLinearNode>
						<t>0.192</t>
						<value>0.020001175711771794</value>
					</ControlLinearNode>
					<ControlLinearNode>
						<t>0.19600000000000001</t>
						<value>0.020001149023185477</value>
					</ControlLinearNode>
					<ControlLinearNode>
						<t>0.20000000000000001</t>
						<value>0.020001042393807102</value>
					</ControlLinearNode>
					<ControlLinearNode>
						<t>0.20399999999999999</t>
						<value>0.020000997644652272</value>
					</ControlLinearNode>
					<ControlLinearNode>
						<t>0.20799999999999999</t>
						<value>0.020001033981733439</value>
					</ControlLinearNode>
					<ControlLinearNode>
						<t>0.21199999999999999</t>
						<value>0.020000940157326074</value>
					</ControlLinearNode>
					<ControlLinearNode>
						<t>0.216</t>
						<value>0.020000859468407593</value>
					</ControlLinearNode>
					<ControlLinearNode>
						<t>0.22</t>
						<value>0.020000803821076787</value>
					</ControlLinearNode>
					<ControlLinearNode>
						<t>0.224</t>
						<value>0.020000776988471337</value>
					</ControlLinearNode>
					<ControlLinearNode>
						<t>0.22800000000000001</t>
						<value>0.020000734236800186</value>
					</ControlLinearNode>
					<ControlLinearNode>
						<t>0.23200000000000001</t>
						<value>0.020000728065940908</value>
					</ControlLinearNode>
					<ControlLinearNode>
						<t>0.23599999999999999</t>
						<value>0.020000703089618103</value>
					</ControlLinearNode>
					<ControlLinearNode>
						<t>0.23999999999999999</t>
						<value>0.020000682077256953</value>
					</ControlLinearNode>
					<ControlLinearNode>
						<t>0.24399999999999999</t>
						<value>0.020000668323185988</value>
					</ControlLinearNode>
					<ControlLinearNode>
						<t>0.248</t>
						<value>0.020000657194305035</value>
					</ControlLinearNode>
					<ControlLinearNode>
						<t>0.252</t>
						<value>0.020000647338475241</value>
					</ControlLinearNode>
					<ControlLinearNode>
						<t>0.25600000000000001</t>
						<value>0.020000641843914126</value>
					</ControlLinearNode>
					<ControlLinearNode>
						<t>0.26000000000000001</t>
						<value>0.0200006399055743</value>
					</ControlLinearNode>
					<ControlLinearNode>
						<t>0.26400000000000001</t>
						<value>0.020000641973375428</value>
					</ControlLinearNode>
					<ControlLinearNode>
						<t>0.26800000000000002</t>
						<value>0.020000646890143532</value>
					</ControlLinearNode>
					<ControlLinearNode>
						<t>0.27200000000000002</t>
						<value>0.020000657060884067</value>
					</ControlLinearNode>
					<ControlLinearNode>
						<t>0.27600000000000002</t>
						<value>0.02000067516632496</value>
					</ControlLinearNode>
					<ControlLinearNode>
						<t>0.28000000000000003</t>
						<value>0.020000680031378577</value>
					</ControlLinearNode>
					<ControlLinearNode>
						<t>0.28399999999999997</t>
						<value>0.020000629063407258</value>
					</ControlLinearNode>
					<ControlLinearNode>
						<t>0.28799999999999998</t>
						<value>0.020000598925315066</value>
					</ControlLinearNode>
					<ControlLinearNode>
						<t>0.29199999999999998</t>
						<value>0.020000592724712406</value>
					</ControlLinearNode>
					<ControlLinearNode>
						<t>0.29599999999999999</t>
						<value>0.020000603751978249</value>
					</ControlLinearNode>
					<ControlLinearNode>
						<t>0.29999999999999999</t>
						<value>0.020000597619555548</value>
					</ControlLinearNode>
					<ControlLinearNode>
						<t>0.30399999999999999</t>
						<value>0.020000604929411657</value>
					</ControlLinearNode>
					<ControlLinearNode>
						<t>0.308</t>
						<value>0.020000600201374827</value>
					</ControlLinearNode>
					<ControlLinearNode>
						<t>0.312</t>
						<value>0.020000638188217949</value>
					</ControlLinearNode>
					<ControlLinearNode>
						<t>0.316</t>
						<value>0.0200008068620059</value>
					</ControlLinearNode>
					<ControlLinearNode>
						<t>0.32000000000000001</t>
						<value>0.020000918324708659</value>
					</ControlLinearNode>
					<ControlLinearNode>
						<t>0.32400000000000001</t>
						<value>0.020001072417152179</value>
					</ControlLinearNode>
					<ControlLinearNode>
						<t>0.32800000000000001</t>
						<value>0.020001015655525034</value>
					</ControlLinearNode>
					<ControlLinearNode>
						<t>0.33200000000000002</t>
						<value>0.020001015432055343</value>
					</ControlLinearNode>
					<ControlLinearNode>
						<t>0.33600000000000002</t>
						<value>0.020001005647568206</value>
					</ControlLinearNode>
					<ControlLinearNode>
						<t>0.34000000000000002</t>
						<value>0.020001002810717389</value>
					</ControlLinearNode>
					<ControlLinearNode>
						<t>0.34399999999999997</t>
						<value>0.02000100658555962</value>
					</ControlLinearNode>
					<ControlLinearNode>
						<t>0.34799999999999998</t>
						<value>0.020000966197417119</value>
					</ControlLinearNode>
					<ControlLinearNode>
						<t>0.35199999999999998</t>
						<value>0.020000895034477321</value>
					</ControlLinearNode>
					<ControlLinearNode>
						<t>0.35599999999999998</t>
						<value>0.02000082688938171</value>
					</ControlLinearNode>
					<ControlLinearNode>
						<t>0.35999999999999999</t>
						<value>0.020000742017974703</value>
					</ControlLinearNode>
					<ControlLinearNode>
						<t>0.36399999999999999</t>
						<value>0.020000658450572743</value>
					</ControlLinearNode>
					<ControlLinearNode>
						<t>0.36799999999999999</t>
						<value>0.020000665902695638</value>
					</ControlLinearNode>
					<ControlLinearNode>
						<t>0.372</t>
						<value>0.020000693924045965</value>
					</ControlLinearNode>
					<ControlLinearNode>
						<t>0.376</t>
						<value>0.020000709384167224</value>
					</ControlLinearNode>
					<ControlLinearNode>
						<t>0.38</t>
						<value>0.020000708640009253</value>
					</ControlLinearNode>
					<ControlLinearNode>
						<t>0.38400000000000001</t>
						<value>0.020000690361895494</value>
					</ControlLinearNode>
					<ControlLinearNode>
						<t>0.38800000000000001</t>
						<value>0.020000668453436975</value>
					</ControlLinearNode>
					<ControlLinearNode>
						<t>0.39200000000000002</t>
						<value>0.020000646651800662</value>
					</ControlLinearNode>
					<ControlLinearNode>
						<t>0.39600000000000002</t>
						<value>0.02000061916124235</value>
					</ControlLinearNode>
					<ControlLinearNode>
						<t>0.40000000000000002</t>
						<value>0.020000572490690573</value>
					</ControlLinearNode>
					<ControlLinearNode>
						<t>0.40400000000000003</t>
						<value>0.02000053576301691</value>
					</ControlLinearNode>
					<ControlLinearNode>
						<t>0.40799999999999997</t>
						<value>0.020000510342568081</value>
					</ControlLinearNode>
					<ControlLinearNode>
						<t>0.41199999999999998</t>
						<value>0.020000492105540783</value>
					</ControlLinearNode>
					<ControlLinearNode>
						<t>0.41599999999999998</t>
						<value>0.020000476939225454</value>
					</ControlLinearNode>
					<ControlLinearNode>
						<t>0.41999999999999998</t>
						<value>0.020000470103292298</value>
					</ControlLinearNode>
					<ControlLinearNode>
						<t>0.42399999999999999</t>
						<value>0.020000465970088258</value>
					</ControlLinearNode>
					<ControlLinearNode>
						<t>0.42799999999999999</t>
						<value>0.020000465205456654</value>
					</ControlLinearNode>
					<ControlLinearNode>
						<t>0.432</t>
						<value>0.020000472260060229</value>
					</ControlLinearNode>
					<ControlLinearNode>
						<t>0.436</t>
						<value>0.020000481115442059</value>
					</ControlLinearNode>
					<ControlLinearNode>
						<t>0.44</t>
						<value>0.020000500708753609</value>
					</ControlLinearNode>
					<ControlLinearNode>
						<t>0.44400000000000001</t>
						<value>0.020000518728742048</value>
					</ControlLinearNode>
					<ControlLinearNode>
						<t>0.44800000000000001</t>
						<value>0.020000547531355072</value>
					</ControlLinearNode>
					<ControlLinearNode>
						<t>0.45200000000000001</t>
						<value>0.020000571843671246</value>
					</ControlLinearNode>
					<ControlLinearNode>
						<t>0.45600000000000002</t>
						<value>0.020000596580475549</value>
					</ControlLinearNode>
					<ControlLinearNode>
						<t>0.46000000000000002</t>
						<value>0.020000625987301564</value>
					</ControlLinearNode>
					<ControlLinearNode>
						<t>0.46400000000000002</t>
						<value>0.020000642560159869</value>
					</ControlLinearNode>
					<ControlLinearNode>
						<t>0.46800000000000003</t>
						<value>0.020000656647124606</value>
					</ControlLinearNode>
					<ControlLinearNode>
						<t>0.47199999999999998</t>
						<value>0.020000673703227324</value>
					</ControlLinearNode>
					<ControlLinearNode>
						<t>0.47599999999999998</t>
						<value>0.020000680991040815</value>
					</ControlLinearNode>
					<ControlLinearNode>
						<t>0.47999999999999998</t>
						<value>0.020000684386136967</value>
					</ControlLinearNode>
					<ControlLinearNode>
						<t>0.48399999999999999</t>
						<value>0.020000681038359506</value>
					</ControlLinearNode>
					<ControlLinearNode>
						<t>0.48799999999999999</t>
						<value>0.020000675779364274</value>
					</ControlLinearNode>
					<ControlLinearNode>
						<t>0.49199999999999999</t>
						<value>0.020000667132657843</value>
					</ControlLinearNode>
				</x_nodes>
				<min_nodes />
				<max_nodes />
				<kp>100</kp>
				<kv>20</kv>
			</ControlLinear>
			<ControlLinear name="ITCr_r">
				<is_model_control>true</is_model_control>
				<extrapolate>true</extrapolate>
				<default_min>0.02</default_min>
				<default_max>1</default_max>
				<filter_on>false</filter_on>
				<use_steps>false</use_steps>
				<x_nodes>
					<ControlLinearNode>
						<t>0</t>
						<value>0.020004328875556709</value>
					</ControlLinearNode>
					<ControlLinearNode>
						<t>0.0040000000000000001</t>
						<value>0.020004284742490646</value>
					</ControlLinearNode>
					<ControlLinearNode>
						<t>0.0080000000000000002</t>
						<value>0.02000423968241585</value>
					</ControlLinearNode>
					<ControlLinearNode>
						<t>0.012</t>
						<value>0.020004194861225032</value>
					</ControlLinearNode>
					<ControlLinearNode>
						<t>0.016</t>
						<value>0.020004149580408529</value>
					</ControlLinearNode>
					<ControlLinearNode>
						<t>0.02</t>
						<value>0.020004152203864121</value>
					</ControlLinearNode>
					<ControlLinearNode>
						<t>0.024</t>
						<value>0.02000408579197429</value>
					</ControlLinearNode>
					<ControlLinearNode>
						<t>0.028000000000000001</t>
						<value>0.020004035212655868</value>
					</ControlLinearNode>
					<ControlLinearNode>
						<t>0.032000000000000001</t>
						<value>0.020003986414033035</value>
					</ControlLinearNode>
					<ControlLinearNode>
						<t>0.035999999999999997</t>
						<value>0.02000394830470071</value>
					</ControlLinearNode>
					<ControlLinearNode>
						<t>0.040000000000000001</t>
						<value>0.020003888218006052</value>
					</ControlLinearNode>
					<ControlLinearNode>
						<t>0.043999999999999997</t>
						<value>0.020003858018598168</value>
					</ControlLinearNode>
					<ControlLinearNode>
						<t>0.048000000000000001</t>
						<value>0.020003795487961721</value>
					</ControlLinearNode>
					<ControlLinearNode>
						<t>0.051999999999999998</t>
						<value>0.020003749979976282</value>
					</ControlLinearNode>
					<ControlLinearNode>
						<t>0.056000000000000001</t>
						<value>0.020003695580293222</value>
					</ControlLinearNode>
					<ControlLinearNode>
						<t>0.059999999999999998</t>
						<value>0.020003629274283837</value>
					</ControlLinearNode>
					<ControlLinearNode>
						<t>0.064000000000000001</t>
						<value>0.02000355914996612</value>
					</ControlLinearNode>
					<ControlLinearNode>
						<t>0.068000000000000005</t>
						<value>0.020003492420542699</value>
					</ControlLinearNode>
					<ControlLinearNode>
						<t>0.071999999999999995</t>
						<value>0.02000342606545304</value>
					</ControlLinearNode>
					<ControlLinearNode>
						<t>0.075999999999999998</t>
						<value>0.020003350535729349</value>
					</ControlLinearNode>
					<ControlLinearNode>
						<t>0.080000000000000002</t>
						<value>0.020003284386987071</value>
					</ControlLinearNode>
					<ControlLinearNode>
						<t>0.084000000000000005</t>
						<value>0.020003215479175565</value>
					</ControlLinearNode>
					<ControlLinearNode>
						<t>0.087999999999999995</t>
						<value>0.020003161634888911</value>
					</ControlLinearNode>
					<ControlLinearNode>
						<t>0.091999999999999998</t>
						<value>0.02000309703546601</value>
					</ControlLinearNode>
					<ControlLinearNode>
						<t>0.096000000000000002</t>
						<value>0.020003032808658703</value>
					</ControlLinearNode>
					<ControlLinearNode>
						<t>0.10000000000000001</t>
						<value>0.020002963946059583</value>
					</ControlLinearNode>
					<ControlLinearNode>
						<t>0.104</t>
						<value>0.020002886619682924</value>
					</ControlLinearNode>
					<ControlLinearNode>
						<t>0.108</t>
						<value>0.020002805779545205</value>
					</ControlLinearNode>
					<ControlLinearNode>
						<t>0.112</t>
						<value>0.020002618460357224</value>
					</ControlLinearNode>
					<ControlLinearNode>
						<t>0.11600000000000001</t>
						<value>0.020002318536368066</value>
					</ControlLinearNode>
					<ControlLinearNode>
						<t>0.12</t>
						<value>0.020002063696213754</value>
					</ControlLinearNode>
					<ControlLinearNode>
						<t>0.124</t>
						<value>0.020001843400076713</value>
					</ControlLinearNode>
					<ControlLinearNode>
						<t>0.128</t>
						<value>0.020001654106514406</value>
					</ControlLinearNode>
					<ControlLinearNode>
						<t>0.13200000000000001</t>
						<value>0.020001123071343961</value>
					</ControlLinearNode>
					<ControlLinearNode>
						<t>0.13600000000000001</t>
						<value>0.020001035128126062</value>
					</ControlLinearNode>
					<ControlLinearNode>
						<t>0.14000000000000001</t>
						<value>0.020000954466491531</value>
					</ControlLinearNode>
					<ControlLinearNode>
						<t>0.14399999999999999</t>
						<value>0.020000883081075015</value>
					</ControlLinearNode>
					<ControlLinearNode>
						<t>0.14799999999999999</t>
						<value>0.020000819206297517</value>
					</ControlLinearNode>
					<ControlLinearNode>
						<t>0.152</t>
						<value>0.020000764409859973</value>
					</ControlLinearNode>
					<ControlLinearNode>
						<t>0.156</t>
						<value>0.02000071976633281</value>
					</ControlLinearNode>
					<ControlLinearNode>
						<t>0.16</t>
						<value>0.020000684367374726</value>
					</ControlLinearNode>
					<ControlLinearNode>
						<t>0.16400000000000001</t>
						<value>0.020000659043966099</value>
					</ControlLinearNode>
					<ControlLinearNode>
						<t>0.16800000000000001</t>
						<value>0.020000642166673341</value>
					</ControlLinearNode>
					<ControlLinearNode>
						<t>0.17199999999999999</t>
						<value>0.020000632342441978</value>
					</ControlLinearNode>
					<ControlLinearNode>
						<t>0.17599999999999999</t>
						<value>0.020000628179094437</value>
					</ControlLinearNode>
					<ControlLinearNode>
						<t>0.17999999999999999</t>
						<value>0.02000062994332498</value>
					</ControlLinearNode>
					<ControlLinearNode>
						<t>0.184</t>
						<value>0.02000063660613861</value>
					</ControlLinearNode>
					<ControlLinearNode>
						<t>0.188</t>
						<value>0.020000648484167341</value>
					</ControlLinearNode>
					<ControlLinearNode>
						<t>0.192</t>
						<value>0.020000699195532344</value>
					</ControlLinearNode>
					<ControlLinearNode>
						<t>0.19600000000000001</t>
						<value>0.020000803394573774</value>
					</ControlLinearNode>
					<ControlLinearNode>
						<t>0.20000000000000001</t>
						<value>0.020001921695396968</value>
					</ControlLinearNode>
					<ControlLinearNode>
						<t>0.20399999999999999</t>
						<value>0.055972751171018235</value>
					</ControlLinearNode>
					<ControlLinearNode>
						<t>0.20799999999999999</t>
						<value>0.13005309875186913</value>
					</ControlLinearNode>
					<ControlLinearNode>
						<t>0.21199999999999999</t>
						<value>0.16832595796650604</value>
					</ControlLinearNode>
					<ControlLinearNode>
						<t>0.216</t>
						<value>0.20191457361375381</value>
					</ControlLinearNode>
					<ControlLinearNode>
						<t>0.22</t>
						<value>0.23789678222606214</value>
					</ControlLinearNode>
					<ControlLinearNode>
						<t>0.224</t>
						<value>0.25354640698057951</value>
					</ControlLinearNode>
					<ControlLinearNode>
						<t>0.22800000000000001</t>
						<value>0.27217235972343617</value>
					</ControlLinearNode>
					<ControlLinearNode>
						<t>0.23200000000000001</t>
						<value>0.28504778490289062</value>
					</ControlLinearNode>
					<ControlLinearNode>
						<t>0.23599999999999999</t>
						<value>0.31659030657124626</value>
					</ControlLinearNode>
					<ControlLinearNode>
						<t>0.23999999999999999</t>
						<value>0.35286134698739263</value>
					</ControlLinearNode>
					<ControlLinearNode>
						<t>0.24399999999999999</t>
						<value>0.3959997650867263</value>
					</ControlLinearNode>
					<ControlLinearNode>
						<t>0.248</t>
						<value>0.44407240947053417</value>
					</ControlLinearNode>
					<ControlLinearNode>
						<t>0.252</t>
						<value>0.49680736274696041</value>
					</ControlLinearNode>
					<ControlLinearNode>
						<t>0.25600000000000001</t>
						<value>0.55530758520105328</value>
					</ControlLinearNode>
					<ControlLinearNode>
						<t>0.26000000000000001</t>
						<value>0.62123794087803197</value>
					</ControlLinearNode>
					<ControlLinearNode>
						<t>0.26400000000000001</t>
						<value>0.69225422139839821</value>
					</ControlLinearNode>
					<ControlLinearNode>
						<t>0.26800000000000002</t>
						<value>0.77108269416850372</value>
					</ControlLinearNode>
					<ControlLinearNode>
						<t>0.27200000000000002</t>
						<value>0.85790395132897057</value>
					</ControlLinearNode>
					<ControlLinearNode>
						<t>0.27600000000000002</t>
						<value>0.94962302945651411</value>
					</ControlLinearNode>
					<ControlLinearNode>
						<t>0.28000000000000003</t>
						<value>0.99999905215475471</value>
					</ControlLinearNode>
					<ControlLinearNode>
						<t>0.28399999999999997</t>
						<value>0.99999955603059409</value>
					</ControlLinearNode>
					<ControlLinearNode>
						<t>0.28799999999999998</t>
						<value>0.99999955585424383</value>
					</ControlLinearNode>
					<ControlLinearNode>
						<t>0.29199999999999998</t>
						<value>0.99999951324122349</value>
					</ControlLinearNode>
					<ControlLinearNode>
						<t>0.29599999999999999</t>
						<value>0.99999944399131369</value>
					</ControlLinearNode>
					<ControlLinearNode>
						<t>0.29999999999999999</t>
						<value>0.99999938252892506</value>
					</ControlLinearNode>
					<ControlLinearNode>
						<t>0.30399999999999999</t>
						<value>0.99999929108666974</value>
					</ControlLinearNode>
					<ControlLinearNode>
						<t>0.308</t>
						<value>0.99999919901477463</value>
					</ControlLinearNode>
					<ControlLinearNode>
						<t>0.312</t>
						<value>0.99999900706793887</value>
					</ControlLinearNode>
					<ControlLinearNode>
						<t>0.316</t>
						<value>0.99999844724213038</value>
					</ControlLinearNode>
					<ControlLinearNode>
						<t>0.32000000000000001</t>
						<value>0.99999757755744989</value>
					</ControlLinearNode>
					<ControlLinearNode>
						<t>0.32400000000000001</t>
						<value>0.93222367718807975</value>
					</ControlLinearNode>
					<ControlLinearNode>
						<t>0.32800000000000001</t>
						<value>0.76823184657287946</value>
					</ControlLinearNode>
					<ControlLinearNode>
						<t>0.33200000000000002</t>
						<value>0.71197750415576788</value>
					</ControlLinearNode>
					<ControlLinearNode>
						<t>0.33600000000000002</t>
						<value>0.62863935571677987</value>
					</ControlLinearNode>
					<ControlLinearNode>
						<t>0.34000000000000002</t>
						<value>0.55415095216348398</value>
					</ControlLinearNode>
					<ControlLinearNode>
						<t>0.34399999999999997</t>
						<value>0.47595539839138395</value>
					</ControlLinearNode>
					<ControlLinearNode>
						<t>0.34799999999999998</t>
						<value>0.38691702502630682</value>
					</ControlLinearNode>
					<ControlLinearNode>
						<t>0.35199999999999998</t>
						<value>0.27185949970209222</value>
					</ControlLinearNode>
					<ControlLinearNode>
						<t>0.35599999999999998</t>
						<value>0.17777848480718592</value>
					</ControlLinearNode>
					<ControlLinearNode>
						<t>0.35999999999999999</t>
						<value>0.099924517231684842</value>
					</ControlLinearNode>
					<ControlLinearNode>
						<t>0.36399999999999999</t>
						<value>0.03985755803677507</value>
					</ControlLinearNode>
					<ControlLinearNode>
						<t>0.36799999999999999</t>
						<value>0.020084187187294978</value>
					</ControlLinearNode>
					<ControlLinearNode>
						<t>0.372</t>
						<value>0.020016731799296642</value>
					</ControlLinearNode>
					<ControlLinearNode>
						<t>0.376</t>
						<value>0.020011258318013904</value>
					</ControlLinearNode>
					<ControlLinearNode>
						<t>0.38</t>
						<value>0.020010380708776795</value>
					</ControlLinearNode>
					<ControlLinearNode>
						<t>0.38400000000000001</t>
						<value>0.02001253701329685</value>
					</ControlLinearNode>
					<ControlLinearNode>
						<t>0.38800000000000001</t>
						<value>0.020018704488029213</value>
					</ControlLinearNode>
					<ControlLinearNode>
						<t>0.39200000000000002</t>
						<value>0.020453945426911375</value>
					</ControlLinearNode>
					<ControlLinearNode>
						<t>0.39600000000000002</t>
						<value>0.020033554562392412</value>
					</ControlLinearNode>
					<ControlLinearNode>
						<t>0.40000000000000002</t>
						<value>0.020004798204568613</value>
					</ControlLinearNode>
					<ControlLinearNode>
						<t>0.40400000000000003</t>
						<value>0.0200027867116663</value>
					</ControlLinearNode>
					<ControlLinearNode>
						<t>0.40799999999999997</t>
						<value>0.020002033576857866</value>
					</ControlLinearNode>
					<ControlLinearNode>
						<t>0.41199999999999998</t>
						<value>0.020001655662614966</value>
					</ControlLinearNode>
					<ControlLinearNode>
						<t>0.41599999999999998</t>
						<value>0.020001449310232958</value>
					</ControlLinearNode>
					<ControlLinearNode>
						<t>0.41999999999999998</t>
						<value>0.020001300643911746</value>
					</ControlLinearNode>
					<ControlLinearNode>
						<t>0.42399999999999999</t>
						<value>0.020001209162803169</value>
					</ControlLinearNode>
					<ControlLinearNode>
						<t>0.42799999999999999</t>
						<value>0.020001153126303798</value>
					</ControlLinearNode>
					<ControlLinearNode>
						<t>0.432</t>
						<value>0.020001100566075757</value>
					</ControlLinearNode>
					<ControlLinearNode>
						<t>0.436</t>
						<value>0.020001088319913426</value>
					</ControlLinearNode>
					<ControlLinearNode>
						<t>0.44</t>
						<value>0.020001075645056085</value>
					</ControlLinearNode>
					<ControlLinearNode>
						<t>0.44400000000000001</t>
						<value>0.020001115358532339</value>
					</ControlLinearNode>
					<ControlLinearNode>
						<t>0.44800000000000001</t>
						<value>0.020001161211933561</value>
					</ControlLinearNode>
					<ControlLinearNode>
						<t>0.45200000000000001</t>
						<value>0.020001293411864043</value>
					</ControlLinearNode>
					<ControlLinearNode>
						<t>0.45600000000000002</t>
						<value>0.020001548549938134</value>
					</ControlLinearNode>
					<ControlLinearNode>
						<t>0.46000000000000002</t>
						<value>0.020001556167198536</value>
					</ControlLinearNode>
					<ControlLinearNode>
						<t>0.46400000000000002</t>
						<value>0.020001573517488901</value>
					</ControlLinearNode>
					<ControlLinearNode>
						<t>0.46800000000000003</t>
						<value>0.020001637400665111</value>
					</ControlLinearNode>
					<ControlLinearNode>
						<t>0.47199999999999998</t>
						<value>0.02000167399953915</value>
					</ControlLinearNode>
					<ControlLinearNode>
						<t>0.47599999999999998</t>
						<value>0.020001855175041439</value>
					</ControlLinearNode>
					<ControlLinearNode>
						<t>0.47999999999999998</t>
						<value>0.020002147053308453</value>
					</ControlLinearNode>
					<ControlLinearNode>
						<t>0.48399999999999999</t>
						<value>0.020002726519392718</value>
					</ControlLinearNode>
					<ControlLinearNode>
						<t>0.48799999999999999</t>
						<value>0.020003533324709534</value>
					</ControlLinearNode>
					<ControlLinearNode>
						<t>0.49199999999999999</t>
						<value>0.02000586227551086</value>
					</ControlLinearNode>
				</x_nodes>
				<min_nodes />
				<max_nodes />
				<kp>100</kp>
				<kv>20</kv>
			</ControlLinear>
			<ControlLinear name="ITM_r">
				<is_model_control>true</is_model_control>
				<extrapolate>true</extrapolate>
				<default_min>0.02</default_min>
				<default_max>1</default_max>
				<filter_on>false</filter_on>
				<use_steps>false</use_steps>
				<x_nodes>
					<ControlLinearNode>
						<t>0</t>
						<value>0.020058685336007687</value>
					</ControlLinearNode>
					<ControlLinearNode>
						<t>0.0040000000000000001</t>
						<value>0.020058400271896707</value>
					</ControlLinearNode>
					<ControlLinearNode>
						<t>0.0080000000000000002</t>
						<value>0.020058104783085014</value>
					</ControlLinearNode>
					<ControlLinearNode>
						<t>0.012</t>
						<value>0.02005780308676744</value>
					</ControlLinearNode>
					<ControlLinearNode>
						<t>0.016</t>
						<value>0.020058728674451191</value>
					</ControlLinearNode>
					<ControlLinearNode>
						<t>0.02</t>
						<value>0.020057469735491367</value>
					</ControlLinearNode>
					<ControlLinearNode>
						<t>0.024</t>
						<value>0.020058605715678631</value>
					</ControlLinearNode>
					<ControlLinearNode>
						<t>0.028000000000000001</t>
						<value>0.020056633483261619</value>
					</ControlLinearNode>
					<ControlLinearNode>
						<t>0.032000000000000001</t>
						<value>0.020056237625396902</value>
					</ControlLinearNode>
					<ControlLinearNode>
						<t>0.035999999999999997</t>
						<value>0.020055982947955256</value>
					</ControlLinearNode>
					<ControlLinearNode>
						<t>0.040000000000000001</t>
						<value>0.020055387386594483</value>
					</ControlLinearNode>
					<ControlLinearNode>
						<t>0.043999999999999997</t>
						<value>0.020055055734809531</value>
					</ControlLinearNode>
					<ControlLinearNode>
						<t>0.048000000000000001</t>
						<value>0.020054473684134849</value>
					</ControlLinearNode>
					<ControlLinearNode>
						<t>0.051999999999999998</t>
						<value>0.020053981289478575</value>
					</ControlLinearNode>
					<ControlLinearNode>
						<t>0.056000000000000001</t>
						<value>0.020053434368337186</value>
					</ControlLinearNode>
					<ControlLinearNode>
						<t>0.059999999999999998</t>
						<value>0.020052919519133287</value>
					</ControlLinearNode>
					<ControlLinearNode>
						<t>0.064000000000000001</t>
						<value>0.020051848596842538</value>
					</ControlLinearNode>
					<ControlLinearNode>
						<t>0.068000000000000005</t>
						<value>0.020051205394162108</value>
					</ControlLinearNode>
					<ControlLinearNode>
						<t>0.071999999999999995</t>
						<value>0.020051543592372864</value>
					</ControlLinearNode>
					<ControlLinearNode>
						<t>0.075999999999999998</t>
						<value>0.020049344109594035</value>
					</ControlLinearNode>
					<ControlLinearNode>
						<t>0.080000000000000002</t>
						<value>0.020048276097781304</value>
					</ControlLinearNode>
					<ControlLinearNode>
						<t>0.084000000000000005</t>
						<value>0.020047237872065488</value>
					</ControlLinearNode>
					<ControlLinearNode>
						<t>0.087999999999999995</t>
						<value>0.020046376046908912</value>
					</ControlLinearNode>
					<ControlLinearNode>
						<t>0.091999999999999998</t>
						<value>0.020045215892329212</value>
					</ControlLinearNode>
					<ControlLinearNode>
						<t>0.096000000000000002</t>
						<value>0.0200442190511891</value>
					</ControlLinearNode>
					<ControlLinearNode>
						<t>0.10000000000000001</t>
						<value>0.020043117698050401</value>
					</ControlLinearNode>
					<ControlLinearNode>
						<t>0.104</t>
						<value>0.020042007194288419</value>
					</ControlLinearNode>
					<ControlLinearNode>
						<t>0.108</t>
						<value>0.020040990853030165</value>
					</ControlLinearNode>
					<ControlLinearNode>
						<t>0.112</t>
						<value>0.020038733426344425</value>
					</ControlLinearNode>
					<ControlLinearNode>
						<t>0.11600000000000001</t>
						<value>0.020035325963513321</value>
					</ControlLinearNode>
					<ControlLinearNode>
						<t>0.12</t>
						<value>0.020032230782812133</value>
					</ControlLinearNode>
					<ControlLinearNode>
						<t>0.124</t>
						<value>0.020029435637871917</value>
					</ControlLinearNode>
					<ControlLinearNode>
						<t>0.128</t>
						<value>0.020026991675886192</value>
					</ControlLinearNode>
					<ControlLinearNode>
						<t>0.13200000000000001</t>
						<value>0.020019546739206896</value>
					</ControlLinearNode>
					<ControlLinearNode>
						<t>0.13600000000000001</t>
						<value>0.020018328670684427</value>
					</ControlLinearNode>
					<ControlLinearNode>
						<t>0.14000000000000001</t>
						<value>0.020017217222961538</value>
					</ControlLinearNode>
					<ControlLinearNode>
						<t>0.14399999999999999</t>
						<value>0.020016230836620207</value>
					</ControlLinearNode>
					<ControlLinearNode>
						<t>0.14799999999999999</t>
						<value>0.020015348109336851</value>
					</ControlLinearNode>
					<ControlLinearNode>
						<t>0.152</t>
						<value>0.020014581867962008</value>
					</ControlLinearNode>
					<ControlLinearNode>
						<t>0.156</t>
						<value>0.020013936063518149</value>
					</ControlLinearNode>
					<ControlLinearNode>
						<t>0.16</t>
						<value>0.020013395219101823</value>
					</ControlLinearNode>
					<ControlLinearNode>
						<t>0.16400000000000001</t>
						<value>0.020012973872921627</value>
					</ControlLinearNode>
					<ControlLinearNode>
						<t>0.16800000000000001</t>
						<value>0.020012663977495477</value>
					</ControlLinearNode>
					<ControlLinearNode>
						<t>0.17199999999999999</t>
						<value>0.020012458881845302</value>
					</ControlLinearNode>
					<ControlLinearNode>
						<t>0.17599999999999999</t>
						<value>0.020012348824086187</value>
					</ControlLinearNode>
					<ControlLinearNode>
						<t>0.17999999999999999</t>
						<value>0.020012340319332168</value>
					</ControlLinearNode>
					<ControlLinearNode>
						<t>0.184</t>
						<value>0.020012424125034248</value>
					</ControlLinearNode>
					<ControlLinearNode>
						<t>0.188</t>
						<value>0.020012606461802866</value>
					</ControlLinearNode>
					<ControlLinearNode>
						<t>0.192</t>
						<value>0.020012981707230083</value>
					</ControlLinearNode>
					<ControlLinearNode>
						<t>0.19600000000000001</t>
						<value>0.020013555468573543</value>
					</ControlLinearNode>
					<ControlLinearNode>
						<t>0.20000000000000001</t>
						<value>0.020016780853447418</value>
					</ControlLinearNode>
					<ControlLinearNode>
						<t>0.20399999999999999</t>
						<value>0.02002077403319932</value>
					</ControlLinearNode>
					<ControlLinearNode>
						<t>0.20799999999999999</t>
						<value>0.020021636431562153</value>
					</ControlLinearNode>
					<ControlLinearNode>
						<t>0.21199999999999999</t>
						<value>0.020019992659637154</value>
					</ControlLinearNode>
					<ControlLinearNode>
						<t>0.216</t>
						<value>0.020018621133986773</value>
					</ControlLinearNode>
					<ControlLinearNode>
						<t>0.22</t>
						<value>0.020017873604525636</value>
					</ControlLinearNode>
					<ControlLinearNode>
						<t>0.224</t>
						<value>0.020018218597459142</value>
					</ControlLinearNode>
					<ControlLinearNode>
						<t>0.22800000000000001</t>
						<value>0.020017736556492517</value>
					</ControlLinearNode>
					<ControlLinearNode>
						<t>0.23200000000000001</t>
						<value>0.02001836499588517</value>
					</ControlLinearNode>
					<ControlLinearNode>
						<t>0.23599999999999999</t>
						<value>0.020018455469271213</value>
					</ControlLinearNode>
					<ControlLinearNode>
						<t>0.23999999999999999</t>
						<value>0.020018708746596267</value>
					</ControlLinearNode>
					<ControlLinearNode>
						<t>0.24399999999999999</t>
						<value>0.020019221452930582</value>
					</ControlLinearNode>
					<ControlLinearNode>
						<t>0.248</t>
						<value>0.020019884256932779</value>
					</ControlLinearNode>
					<ControlLinearNode>
						<t>0.252</t>
						<value>0.020020667788914644</value>
					</ControlLinearNode>
					<ControlLinearNode>
						<t>0.25600000000000001</t>
						<value>0.020021702014608154</value>
					</ControlLinearNode>
					<ControlLinearNode>
						<t>0.26000000000000001</t>
						<value>0.020023032072441421</value>
					</ControlLinearNode>
					<ControlLinearNode>
						<t>0.26400000000000001</t>
						<value>0.02002455385922703</value>
					</ControlLinearNode>
					<ControlLinearNode>
						<t>0.26800000000000002</t>
						<value>0.020026349398785007</value>
					</ControlLinearNode>
					<ControlLinearNode>
						<t>0.27200000000000002</t>
						<value>0.020028768639198426</value>
					</ControlLinearNode>
					<ControlLinearNode>
						<t>0.27600000000000002</t>
						<value>0.020031792746983277</value>
					</ControlLinearNode>
					<ControlLinearNode>
						<t>0.28000000000000003</t>
						<value>0.021035243003020988</value>
					</ControlLinearNode>
					<ControlLinearNode>
						<t>0.28399999999999997</t>
						<value>0.15319032244224878</value>
					</ControlLinearNode>
					<ControlLinearNode>
						<t>0.28799999999999998</t>
						<value>0.16887565495830997</value>
					</ControlLinearNode>
					<ControlLinearNode>
						<t>0.29199999999999998</t>
						<value>0.16612380822479705</value>
					</ControlLinearNode>
					<ControlLinearNode>
						<t>0.29599999999999999</t>
						<value>0.1563615833115585</value>
					</ControlLinearNode>
					<ControlLinearNode>
						<t>0.29999999999999999</t>
						<value>0.15050635753977926</value>
					</ControlLinearNode>
					<ControlLinearNode>
						<t>0.30399999999999999</t>
						<value>0.14042692007766003</value>
					</ControlLinearNode>
					<ControlLinearNode>
						<t>0.308</t>
						<value>0.13295517191812606</value>
					</ControlLinearNode>
					<ControlLinearNode>
						<t>0.312</t>
						<value>0.11654718694919662</value>
					</ControlLinearNode>
					<ControlLinearNode>
						<t>0.316</t>
						<value>0.08586136819666057</value>
					</ControlLinearNode>
					<ControlLinearNode>
						<t>0.32000000000000001</t>
						<value>0.061203510274714615</value>
					</ControlLinearNode>
					<ControlLinearNode>
						<t>0.32400000000000001</t>
						<value>0.020318036694339667</value>
					</ControlLinearNode>
					<ControlLinearNode>
						<t>0.32800000000000001</t>
						<value>0.020127643426698792</value>
					</ControlLinearNode>
					<ControlLinearNode>
						<t>0.33200000000000002</t>
						<value>0.02010817311637331</value>
					</ControlLinearNode>
					<ControlLinearNode>
						<t>0.33600000000000002</t>
						<value>0.020113294657685347</value>
					</ControlLinearNode>
					<ControlLinearNode>
						<t>0.34000000000000002</t>
						<value>0.0200997139626308</value>
					</ControlLinearNode>
					<ControlLinearNode>
						<t>0.34399999999999997</t>
						<value>0.020106340066557468</value>
					</ControlLinearNode>
					<ControlLinearNode>
						<t>0.34799999999999998</t>
						<value>0.020071241903229071</value>
					</ControlLinearNode>
					<ControlLinearNode>
						<t>0.35199999999999998</t>
						<value>0.020061813671639575</value>
					</ControlLinearNode>
					<ControlLinearNode>
						<t>0.35599999999999998</t>
						<value>0.020052186743123437</value>
					</ControlLinearNode>
					<ControlLinearNode>
						<t>0.35999999999999999</t>
						<value>0.020043976472935834</value>
					</ControlLinearNode>
					<ControlLinearNode>
						<t>0.36399999999999999</t>
						<value>0.020037734672017703</value>
					</ControlLinearNode>
					<ControlLinearNode>
						<t>0.36799999999999999</t>
						<value>0.020036032242633343</value>
					</ControlLinearNode>
					<ControlLinearNode>
						<t>0.372</t>
						<value>0.020033571030517682</value>
					</ControlLinearNode>
					<ControlLinearNode>
						<t>0.376</t>
						<value>0.020031891769641631</value>
					</ControlLinearNode>
					<ControlLinearNode>
						<t>0.38</t>
						<value>0.02003088636367532</value>
					</ControlLinearNode>
					<ControlLinearNode>
						<t>0.38400000000000001</t>
						<value>0.020030439657909689</value>
					</ControlLinearNode>
					<ControlLinearNode>
						<t>0.38800000000000001</t>
						<value>0.020030169612588845</value>
					</ControlLinearNode>
					<ControlLinearNode>
						<t>0.39200000000000002</t>
						<value>0.020030383806175927</value>
					</ControlLinearNode>
					<ControlLinearNode>
						<t>0.39600000000000002</t>
						<value>0.020027711282136828</value>
					</ControlLinearNode>
					<ControlLinearNode>
						<t>0.40000000000000002</t>
						<value>0.020020945063379182</value>
					</ControlLinearNode>
					<ControlLinearNode>
						<t>0.40400000000000003</t>
						<value>0.020017322775015767</value>
					</ControlLinearNode>
					<ControlLinearNode>
						<t>0.40799999999999997</t>
						<value>0.020015121088510661</value>
					</ControlLinearNode>
					<ControlLinearNode>
						<t>0.41199999999999998</t>
						<value>0.020013700102986521</value>
					</ControlLinearNode>
					<ControlLinearNode>
						<t>0.41599999999999998</t>
						<value>0.020012754213987866</value>
					</ControlLinearNode>
					<ControlLinearNode>
						<t>0.41999999999999998</t>
						<value>0.020012103302976803</value>
					</ControlLinearNode>
					<ControlLinearNode>
						<t>0.42399999999999999</t>
						<value>0.020011669202041265</value>
					</ControlLinearNode>
					<ControlLinearNode>
						<t>0.42799999999999999</t>
						<value>0.020011392068814741</value>
					</ControlLinearNode>
					<ControlLinearNode>
						<t>0.432</t>
						<value>0.020011216500109109</value>
					</ControlLinearNode>
					<ControlLinearNode>
						<t>0.436</t>
						<value>0.02001115879642908</value>
					</ControlLinearNode>
					<ControlLinearNode>
						<t>0.44</t>
						<value>0.020011195179204751</value>
					</ControlLinearNode>
					<ControlLinearNode>
						<t>0.44400000000000001</t>
						<value>0.020011332436190854</value>
					</ControlLinearNode>
					<ControlLinearNode>
						<t>0.44800000000000001</t>
						<value>0.02001160412720504</value>
					</ControlLinearNode>
					<ControlLinearNode>
						<t>0.45200000000000001</t>
						<value>0.020012032012457655</value>
					</ControlLinearNode>
					<ControlLinearNode>
						<t>0.45600000000000002</t>
						<value>0.020012666573495659</value>
					</ControlLinearNode>
					<ControlLinearNode>
						<t>0.46000000000000002</t>
						<value>0.020012845767455698</value>
					</ControlLinearNode>
					<ControlLinearNode>
						<t>0.46400000000000002</t>
						<value>0.020012857601701749</value>
					</ControlLinearNode>
					<ControlLinearNode>
						<t>0.46800000000000003</t>
						<value>0.020012965788597386</value>
					</ControlLinearNode>
					<ControlLinearNode>
						<t>0.47199999999999998</t>
						<value>0.020013108713592916</value>
					</ControlLinearNode>
					<ControlLinearNode>
						<t>0.47599999999999998</t>
						<value>0.020013398105669454</value>
					</ControlLinearNode>
					<ControlLinearNode>
						<t>0.47999999999999998</t>
						<value>0.020013778658627208</value>
					</ControlLinearNode>
					<ControlLinearNode>
						<t>0.48399999999999999</t>
						<value>0.020014281485951507</value>
					</ControlLinearNode>
					<ControlLinearNode>
						<t>0.48799999999999999</t>
						<value>0.020014753688595982</value>
					</ControlLinearNode>
					<ControlLinearNode>
						<t>0.49199999999999999</t>
						<value>0.020015453583116988</value>
					</ControlLinearNode>
				</x_nodes>
				<min_nodes />
				<max_nodes />
				<kp>100</kp>
				<kv>20</kv>
			</ControlLinear>
			<ControlLinear name="ITCaa_r">
				<is_model_control>true</is_model_control>
				<extrapolate>true</extrapolate>
				<default_min>0.02</default_min>
				<default_max>1</default_max>
				<filter_on>false</filter_on>
				<use_steps>false</use_steps>
				<x_nodes>
					<ControlLinearNode>
						<t>0</t>
						<value>0.020002878173021169</value>
					</ControlLinearNode>
					<ControlLinearNode>
						<t>0.0040000000000000001</t>
						<value>0.020002862578424839</value>
					</ControlLinearNode>
					<ControlLinearNode>
						<t>0.0080000000000000002</t>
						<value>0.020002845192900343</value>
					</ControlLinearNode>
					<ControlLinearNode>
						<t>0.012</t>
						<value>0.020002826064554016</value>
					</ControlLinearNode>
					<ControlLinearNode>
						<t>0.016</t>
						<value>0.020002805068422048</value>
					</ControlLinearNode>
					<ControlLinearNode>
						<t>0.02</t>
						<value>0.020002795484285973</value>
					</ControlLinearNode>
					<ControlLinearNode>
						<t>0.024</t>
						<value>0.020002765221890623</value>
					</ControlLinearNode>
					<ControlLinearNode>
						<t>0.028000000000000001</t>
						<value>0.020002737109728875</value>
					</ControlLinearNode>
					<ControlLinearNode>
						<t>0.032000000000000001</t>
						<value>0.020002707163305097</value>
					</ControlLinearNode>
					<ControlLinearNode>
						<t>0.035999999999999997</t>
						<value>0.020002682462148744</value>
					</ControlLinearNode>
					<ControlLinearNode>
						<t>0.040000000000000001</t>
						<value>0.020002640296866703</value>
					</ControlLinearNode>
					<ControlLinearNode>
						<t>0.043999999999999997</t>
						<value>0.020002609570442975</value>
					</ControlLinearNode>
					<ControlLinearNode>
						<t>0.048000000000000001</t>
						<value>0.020002567475477531</value>
					</ControlLinearNode>
					<ControlLinearNode>
						<t>0.051999999999999998</t>
						<value>0.020002527601083529</value>
					</ControlLinearNode>
					<ControlLinearNode>
						<t>0.056000000000000001</t>
						<value>0.02000248231068812</value>
					</ControlLinearNode>
					<ControlLinearNode>
						<t>0.059999999999999998</t>
						<value>0.020002429973791189</value>
					</ControlLinearNode>
					<ControlLinearNode>
						<t>0.064000000000000001</t>
						<value>0.020002375582456416</value>
					</ControlLinearNode>
					<ControlLinearNode>
						<t>0.068000000000000005</t>
						<value>0.020002321477612814</value>
					</ControlLinearNode>
					<ControlLinearNode>
						<t>0.071999999999999995</t>
						<value>0.0200022668546086</value>
					</ControlLinearNode>
					<ControlLinearNode>
						<t>0.075999999999999998</t>
						<value>0.020002205601259766</value>
					</ControlLinearNode>
					<ControlLinearNode>
						<t>0.080000000000000002</t>
						<value>0.020002138567872887</value>
					</ControlLinearNode>
					<ControlLinearNode>
						<t>0.084000000000000005</t>
						<value>0.020002071569456711</value>
					</ControlLinearNode>
					<ControlLinearNode>
						<t>0.087999999999999995</t>
						<value>0.020002006980828119</value>
					</ControlLinearNode>
					<ControlLinearNode>
						<t>0.091999999999999998</t>
						<value>0.020001943244776454</value>
					</ControlLinearNode>
					<ControlLinearNode>
						<t>0.096000000000000002</t>
						<value>0.020001882152468464</value>
					</ControlLinearNode>
					<ControlLinearNode>
						<t>0.10000000000000001</t>
						<value>0.020001824071886058</value>
					</ControlLinearNode>
					<ControlLinearNode>
						<t>0.104</t>
						<value>0.020001767084610211</value>
					</ControlLinearNode>
					<ControlLinearNode>
						<t>0.108</t>
						<value>0.020001714765386813</value>
					</ControlLinearNode>
					<ControlLinearNode>
						<t>0.112</t>
						<value>0.020001615582334997</value>
					</ControlLinearNode>
					<ControlLinearNode>
						<t>0.11600000000000001</t>
						<value>0.020001465126369161</value>
					</ControlLinearNode>
					<ControlLinearNode>
						<t>0.12</t>
						<value>0.02000133053628593</value>
					</ControlLinearNode>
					<ControlLinearNode>
						<t>0.124</t>
						<value>0.020001211789638436</value>
					</ControlLinearNode>
					<ControlLinearNode>
						<t>0.128</t>
						<value>0.020001111653499236</value>
					</ControlLinearNode>
					<ControlLinearNode>
						<t>0.13200000000000001</t>
						<value>0.020000791728108827</value>
					</ControlLinearNode>
					<ControlLinearNode>
						<t>0.13600000000000001</t>
						<value>0.020000748619623893</value>
					</ControlLinearNode>
					<ControlLinearNode>
						<t>0.14000000000000001</t>
						<value>0.020000710402591666</value>
					</ControlLinearNode>
					<ControlLinearNode>
						<t>0.14399999999999999</t>
						<value>0.020000677442087934</value>
					</ControlLinearNode>
					<ControlLinearNode>
						<t>0.14799999999999999</t>
						<value>0.020000648861043122</value>
					</ControlLinearNode>
					<ControlLinearNode>
						<t>0.152</t>
						<value>0.020000624984187594</value>
					</ControlLinearNode>
					<ControlLinearNode>
						<t>0.156</t>
						<value>0.020000605964093223</value>
					</ControlLinearNode>
					<ControlLinearNode>
						<t>0.16</t>
						<value>0.020000591307205353</value>
					</ControlLinearNode>
					<ControlLinearNode>
						<t>0.16400000000000001</t>
						<value>0.020000581641729347</value>
					</ControlLinearNode>
					<ControlLinearNode>
						<t>0.16800000000000001</t>
						<value>0.020000576866945587</value>
					</ControlLinearNode>
					<ControlLinearNode>
						<t>0.17199999999999999</t>
						<value>0.020000576906650656</value>
					</ControlLinearNode>
					<ControlLinearNode>
						<t>0.17599999999999999</t>
						<value>0.020000581578353504</value>
					</ControlLinearNode>
					<ControlLinearNode>
						<t>0.17999999999999999</t>
						<value>0.020000591343145212</value>
					</ControlLinearNode>
					<ControlLinearNode>
						<t>0.184</t>
						<value>0.020000606106435476</value>
					</ControlLinearNode>
					<ControlLinearNode>
						<t>0.188</t>
						<value>0.020000626413072927</value>
					</ControlLinearNode>
					<ControlLinearNode>
						<t>0.192</t>
						<value>0.020000645177469946</value>
					</ControlLinearNode>
					<ControlLinearNode>
						<t>0.19600000000000001</t>
						<value>0.020000661831208518</value>
					</ControlLinearNode>
					<ControlLinearNode>
						<t>0.20000000000000001</t>
						<value>0.020000734371154991</value>
					</ControlLinearNode>
					<ControlLinearNode>
						<t>0.20399999999999999</t>
						<value>0.020000821114702451</value>
					</ControlLinearNode>
					<ControlLinearNode>
						<t>0.20799999999999999</t>
						<value>0.020000866985776099</value>
					</ControlLinearNode>
					<ControlLinearNode>
						<t>0.21199999999999999</t>
						<value>0.020000803876804918</value>
					</ControlLinearNode>
					<ControlLinearNode>
						<t>0.216</t>
						<value>0.020000749870170691</value>
					</ControlLinearNode>
					<ControlLinearNode>
						<t>0.22</t>
						<value>0.020000728648461672</value>
					</ControlLinearNode>
					<ControlLinearNode>
						<t>0.224</t>
						<value>0.02000081074497672</value>
					</ControlLinearNode>
					<ControlLinearNode>
						<t>0.22800000000000001</t>
						<value>0.020000791362742538</value>
					</ControlLinearNode>
					<ControlLinearNode>
						<t>0.23200000000000001</t>
						<value>0.020000855567426815</value>
					</ControlLinearNode>
					<ControlLinearNode>
						<t>0.23599999999999999</t>
						<value>0.020000864342015402</value>
					</ControlLinearNode>
					<ControlLinearNode>
						<t>0.23999999999999999</t>
						<value>0.020000880435152534</value>
					</ControlLinearNode>
					<ControlLinearNode>
						<t>0.24399999999999999</t>
						<value>0.020000908721837608</value>
					</ControlLinearNode>
					<ControlLinearNode>
						<t>0.248</t>
						<value>0.020000944445327001</value>
					</ControlLinearNode>
					<ControlLinearNode>
						<t>0.252</t>
						<value>0.02000098674843117</value>
					</ControlLinearNode>
					<ControlLinearNode>
						<t>0.25600000000000001</t>
						<value>0.020001046079341993</value>
					</ControlLinearNode>
					<ControlLinearNode>
						<t>0.26000000000000001</t>
						<value>0.020001131540750734</value>
					</ControlLinearNode>
					<ControlLinearNode>
						<t>0.26400000000000001</t>
						<value>0.020001205830410373</value>
					</ControlLinearNode>
					<ControlLinearNode>
						<t>0.26800000000000002</t>
						<value>0.02000127890172201</value>
					</ControlLinearNode>
					<ControlLinearNode>
						<t>0.27200000000000002</t>
						<value>0.020001374835550582</value>
					</ControlLinearNode>
					<ControlLinearNode>
						<t>0.27600000000000002</t>
						<value>0.020001500883698804</value>
					</ControlLinearNode>
					<ControlLinearNode>
						<t>0.28000000000000003</t>
						<value>0.020003347816464043</value>
					</ControlLinearNode>
					<ControlLinearNode>
						<t>0.28399999999999997</t>
						<value>0.11567400808273795</value>
					</ControlLinearNode>
					<ControlLinearNode>
						<t>0.28799999999999998</t>
						<value>0.19415896510103478</value>
					</ControlLinearNode>
					<ControlLinearNode>
						<t>0.29199999999999998</t>
						<value>0.23220913725950451</value>
					</ControlLinearNode>
					<ControlLinearNode>
						<t>0.29599999999999999</t>
						<value>0.22703121829903763</value>
					</ControlLinearNode>
					<ControlLinearNode>
						<t>0.29999999999999999</t>
						<value>0.2246448532028584</value>
					</ControlLinearNode>
					<ControlLinearNode>
						<t>0.30399999999999999</t>
						<value>0.21156669266733877</value>
					</ControlLinearNode>
					<ControlLinearNode>
						<t>0.308</t>
						<value>0.21859862713745568</value>
					</ControlLinearNode>
					<ControlLinearNode>
						<t>0.312</t>
						<value>0.20181884386130275</value>
					</ControlLinearNode>
					<ControlLinearNode>
						<t>0.316</t>
						<value>0.14733498689767979</value>
					</ControlLinearNode>
					<ControlLinearNode>
						<t>0.32000000000000001</t>
						<value>0.020074957230886918</value>
					</ControlLinearNode>
					<ControlLinearNode>
						<t>0.32400000000000001</t>
						<value>0.020003243321717792</value>
					</ControlLinearNode>
					<ControlLinearNode>
						<t>0.32800000000000001</t>
						<value>0.020002270468394281</value>
					</ControlLinearNode>
					<ControlLinearNode>
						<t>0.33200000000000002</t>
						<value>0.020002075042885144</value>
					</ControlLinearNode>
					<ControlLinearNode>
						<t>0.33600000000000002</t>
						<value>0.02000187327853694</value>
					</ControlLinearNode>
					<ControlLinearNode>
						<t>0.34000000000000002</t>
						<value>0.020001729104160079</value>
					</ControlLinearNode>
					<ControlLinearNode>
						<t>0.34399999999999997</t>
						<value>0.020001617871169219</value>
					</ControlLinearNode>
					<ControlLinearNode>
						<t>0.34799999999999998</t>
						<value>0.02000144090749487</value>
					</ControlLinearNode>
					<ControlLinearNode>
						<t>0.35199999999999998</t>
						<value>0.02000123815909001</value>
					</ControlLinearNode>
					<ControlLinearNode>
						<t>0.35599999999999998</t>
						<value>0.02000107740323406</value>
					</ControlLinearNode>
					<ControlLinearNode>
						<t>0.35999999999999999</t>
						<value>0.020000920437162523</value>
					</ControlLinearNode>
					<ControlLinearNode>
						<t>0.36399999999999999</t>
						<value>0.020000785209632464</value>
					</ControlLinearNode>
					<ControlLinearNode>
						<t>0.36799999999999999</t>
						<value>0.020000764355547703</value>
					</ControlLinearNode>
					<ControlLinearNode>
						<t>0.372</t>
						<value>0.020000752820391661</value>
					</ControlLinearNode>
					<ControlLinearNode>
						<t>0.376</t>
						<value>0.020000738229142705</value>
					</ControlLinearNode>
					<ControlLinearNode>
						<t>0.38</t>
						<value>0.020000720174730008</value>
					</ControlLinearNode>
					<ControlLinearNode>
						<t>0.38400000000000001</t>
						<value>0.020000697154393357</value>
					</ControlLinearNode>
					<ControlLinearNode>
						<t>0.38800000000000001</t>
						<value>0.020000674269617845</value>
					</ControlLinearNode>
					<ControlLinearNode>
						<t>0.39200000000000002</t>
						<value>0.020000652535435173</value>
					</ControlLinearNode>
					<ControlLinearNode>
						<t>0.39600000000000002</t>
						<value>0.020000605657591316</value>
					</ControlLinearNode>
					<ControlLinearNode>
						<t>0.40000000000000002</t>
						<value>0.020000500573499523</value>
					</ControlLinearNode>
					<ControlLinearNode>
						<t>0.40400000000000003</t>
						<value>0.020000436557378196</value>
					</ControlLinearNode>
					<ControlLinearNode>
						<t>0.40799999999999997</t>
						<value>0.020000396239675297</value>
					</ControlLinearNode>
					<ControlLinearNode>
						<t>0.41199999999999998</t>
						<value>0.020000369705157811</value>
					</ControlLinearNode>
					<ControlLinearNode>
						<t>0.41599999999999998</t>
						<value>0.020000351245715205</value>
					</ControlLinearNode>
					<ControlLinearNode>
						<t>0.41999999999999998</t>
						<value>0.020000340656616208</value>
					</ControlLinearNode>
					<ControlLinearNode>
						<t>0.42399999999999999</t>
						<value>0.020000334224295722</value>
					</ControlLinearNode>
					<ControlLinearNode>
						<t>0.42799999999999999</t>
						<value>0.020000331155379084</value>
					</ControlLinearNode>
					<ControlLinearNode>
						<t>0.432</t>
						<value>0.020000332436349116</value>
					</ControlLinearNode>
					<ControlLinearNode>
						<t>0.436</t>
						<value>0.02000033480268407</value>
					</ControlLinearNode>
					<ControlLinearNode>
						<t>0.44</t>
						<value>0.020000341647745775</value>
					</ControlLinearNode>
					<ControlLinearNode>
						<t>0.44400000000000001</t>
						<value>0.020000348129702274</value>
					</ControlLinearNode>
					<ControlLinearNode>
						<t>0.44800000000000001</t>
						<value>0.020000360916383714</value>
					</ControlLinearNode>
					<ControlLinearNode>
						<t>0.45200000000000001</t>
						<value>0.020000374404010205</value>
					</ControlLinearNode>
					<ControlLinearNode>
						<t>0.45600000000000002</t>
						<value>0.020000391568264476</value>
					</ControlLinearNode>
					<ControlLinearNode>
						<t>0.46000000000000002</t>
						<value>0.020000403483736828</value>
					</ControlLinearNode>
					<ControlLinearNode>
						<t>0.46400000000000002</t>
						<value>0.020000407270918733</value>
					</ControlLinearNode>
					<ControlLinearNode>
						<t>0.46800000000000003</t>
						<value>0.020000412196748911</value>
					</ControlLinearNode>
					<ControlLinearNode>
						<t>0.47199999999999998</t>
						<value>0.020000419617180038</value>
					</ControlLinearNode>
					<ControlLinearNode>
						<t>0.47599999999999998</t>
						<value>0.020000426033211924</value>
					</ControlLinearNode>
					<ControlLinearNode>
						<t>0.47999999999999998</t>
						<value>0.020000432896993624</value>
					</ControlLinearNode>
					<ControlLinearNode>
						<t>0.48399999999999999</t>
						<value>0.020000439250562212</value>
					</ControlLinearNode>
					<ControlLinearNode>
						<t>0.48799999999999999</t>
						<value>0.020000444955718823</value>
					</ControlLinearNode>
					<ControlLinearNode>
						<t>0.49199999999999999</t>
						<value>0.020000452269562454</value>
					</ControlLinearNode>
				</x_nodes>
				<min_nodes />
				<max_nodes />
				<kp>100</kp>
				<kv>20</kv>
			</ControlLinear>
			<ControlLinear name="ITCap_r">
				<is_model_control>true</is_model_control>
				<extrapolate>true</extrapolate>
				<default_min>0.02</default_min>
				<default_max>1</default_max>
				<filter_on>false</filter_on>
				<use_steps>false</use_steps>
				<x_nodes>
					<ControlLinearNode>
						<t>0</t>
						<value>0.020002642635743903</value>
					</ControlLinearNode>
					<ControlLinearNode>
						<t>0.0040000000000000001</t>
						<value>0.020002630556633247</value>
					</ControlLinearNode>
					<ControlLinearNode>
						<t>0.0080000000000000002</t>
						<value>0.020002616944580231</value>
					</ControlLinearNode>
					<ControlLinearNode>
						<t>0.012</t>
						<value>0.020002601735200007</value>
					</ControlLinearNode>
					<ControlLinearNode>
						<t>0.016</t>
						<value>0.020002584929363663</value>
					</ControlLinearNode>
					<ControlLinearNode>
						<t>0.02</t>
						<value>0.020002575464483866</value>
					</ControlLinearNode>
					<ControlLinearNode>
						<t>0.024</t>
						<value>0.020002551595066562</value>
					</ControlLinearNode>
					<ControlLinearNode>
						<t>0.028000000000000001</t>
						<value>0.020002528615757284</value>
					</ControlLinearNode>
					<ControlLinearNode>
						<t>0.032000000000000001</t>
						<value>0.020002503849343142</value>
					</ControlLinearNode>
					<ControlLinearNode>
						<t>0.035999999999999997</t>
						<value>0.020002483972723042</value>
					</ControlLinearNode>
					<ControlLinearNode>
						<t>0.040000000000000001</t>
						<value>0.020002447825500896</value>
					</ControlLinearNode>
					<ControlLinearNode>
						<t>0.043999999999999997</t>
						<value>0.020002421038071368</value>
					</ControlLinearNode>
					<ControlLinearNode>
						<t>0.048000000000000001</t>
						<value>0.020002385797866465</value>
					</ControlLinearNode>
					<ControlLinearNode>
						<t>0.051999999999999998</t>
						<value>0.020002351178129811</value>
					</ControlLinearNode>
					<ControlLinearNode>
						<t>0.056000000000000001</t>
						<value>0.020002311745847347</value>
					</ControlLinearNode>
					<ControlLinearNode>
						<t>0.059999999999999998</t>
						<value>0.020002265955747264</value>
					</ControlLinearNode>
					<ControlLinearNode>
						<t>0.064000000000000001</t>
						<value>0.020002218255821016</value>
					</ControlLinearNode>
					<ControlLinearNode>
						<t>0.068000000000000005</t>
						<value>0.020002170263935293</value>
					</ControlLinearNode>
					<ControlLinearNode>
						<t>0.071999999999999995</t>
						<value>0.020002121668919976</value>
					</ControlLinearNode>
					<ControlLinearNode>
						<t>0.075999999999999998</t>
						<value>0.020002065698718232</value>
					</ControlLinearNode>
					<ControlLinearNode>
						<t>0.080000000000000002</t>
						<value>0.020002001843987937</value>
					</ControlLinearNode>
					<ControlLinearNode>
						<t>0.084000000000000005</t>
						<value>0.020001937782538459</value>
					</ControlLinearNode>
					<ControlLinearNode>
						<t>0.087999999999999995</t>
						<value>0.020001874075432181</value>
					</ControlLinearNode>
					<ControlLinearNode>
						<t>0.091999999999999998</t>
						<value>0.020001811799815476</value>
					</ControlLinearNode>
					<ControlLinearNode>
						<t>0.096000000000000002</t>
						<value>0.020001751946023001</value>
					</ControlLinearNode>
					<ControlLinearNode>
						<t>0.10000000000000001</t>
						<value>0.02000169539611062</value>
					</ControlLinearNode>
					<ControlLinearNode>
						<t>0.104</t>
						<value>0.020001640451230124</value>
					</ControlLinearNode>
					<ControlLinearNode>
						<t>0.108</t>
						<value>0.020001590505065649</value>
					</ControlLinearNode>
					<ControlLinearNode>
						<t>0.112</t>
						<value>0.020001499987781786</value>
					</ControlLinearNode>
					<ControlLinearNode>
						<t>0.11600000000000001</t>
						<value>0.020001365016639818</value>
					</ControlLinearNode>
					<ControlLinearNode>
						<t>0.12</t>
						<value>0.020001242402652688</value>
					</ControlLinearNode>
					<ControlLinearNode>
						<t>0.124</t>
						<value>0.02000113334899185</value>
					</ControlLinearNode>
					<ControlLinearNode>
						<t>0.128</t>
						<value>0.020001041425407252</value>
					</ControlLinearNode>
					<ControlLinearNode>
						<t>0.13200000000000001</t>
						<value>0.020000746690185821</value>
					</ControlLinearNode>
					<ControlLinearNode>
						<t>0.13600000000000001</t>
						<value>0.020000707051876378</value>
					</ControlLinearNode>
					<ControlLinearNode>
						<t>0.14000000000000001</t>
						<value>0.020000672168952512</value>
					</ControlLinearNode>
					<ControlLinearNode>
						<t>0.14399999999999999</t>
						<value>0.020000642231544803</value>
					</ControlLinearNode>
					<ControlLinearNode>
						<t>0.14799999999999999</t>
						<value>0.020000616533939169</value>
					</ControlLinearNode>
					<ControlLinearNode>
						<t>0.152</t>
						<value>0.020000595265431437</value>
					</ControlLinearNode>
					<ControlLinearNode>
						<t>0.156</t>
						<value>0.02000057855355537</value>
					</ControlLinearNode>
					<ControlLinearNode>
						<t>0.16</t>
						<value>0.020000566065746836</value>
					</ControlLinearNode>
					<ControlLinearNode>
						<t>0.16400000000000001</t>
						<value>0.02000055833323602</value>
					</ControlLinearNode>
					<ControlLinearNode>
						<t>0.16800000000000001</t>
						<value>0.020000555346919444</value>
					</ControlLinearNode>
					<ControlLinearNode>
						<t>0.17199999999999999</t>
						<value>0.020000557075600025</value>
					</ControlLinearNode>
					<ControlLinearNode>
						<t>0.17599999999999999</t>
						<value>0.020000563390349016</value>
					</ControlLinearNode>
					<ControlLinearNode>
						<t>0.17999999999999999</t>
						<value>0.020000574630153728</value>
					</ControlLinearNode>
					<ControlLinearNode>
						<t>0.184</t>
						<value>0.020000590723266733</value>
					</ControlLinearNode>
					<ControlLinearNode>
						<t>0.188</t>
						<value>0.020000612083571567</value>
					</ControlLinearNode>
					<ControlLinearNode>
						<t>0.192</t>
						<value>0.020000624813437395</value>
					</ControlLinearNode>
					<ControlLinearNode>
						<t>0.19600000000000001</t>
						<value>0.020000628524192463</value>
					</ControlLinearNode>
					<ControlLinearNode>
						<t>0.20000000000000001</t>
						<value>0.020000640400051645</value>
					</ControlLinearNode>
					<ControlLinearNode>
						<t>0.20399999999999999</t>
						<value>0.020000667256066123</value>
					</ControlLinearNode>
					<ControlLinearNode>
						<t>0.20799999999999999</t>
						<value>0.020000700787028175</value>
					</ControlLinearNode>
					<ControlLinearNode>
						<t>0.21199999999999999</t>
						<value>0.020000646002123257</value>
					</ControlLinearNode>
					<ControlLinearNode>
						<t>0.216</t>
						<value>0.020000598620117802</value>
					</ControlLinearNode>
					<ControlLinearNode>
						<t>0.22</t>
						<value>0.020000575348533244</value>
					</ControlLinearNode>
					<ControlLinearNode>
						<t>0.224</t>
						<value>0.020000618793444634</value>
					</ControlLinearNode>
					<ControlLinearNode>
						<t>0.22800000000000001</t>
						<value>0.020000596634136416</value>
					</ControlLinearNode>
					<ControlLinearNode>
						<t>0.23200000000000001</t>
						<value>0.020000628095878412</value>
					</ControlLinearNode>
					<ControlLinearNode>
						<t>0.23599999999999999</t>
						<value>0.020000623281601595</value>
					</ControlLinearNode>
					<ControlLinearNode>
						<t>0.23999999999999999</t>
						<value>0.020000622386229211</value>
					</ControlLinearNode>
					<ControlLinearNode>
						<t>0.24399999999999999</t>
						<value>0.020000628507135708</value>
					</ControlLinearNode>
					<ControlLinearNode>
						<t>0.248</t>
						<value>0.020000637831403507</value>
					</ControlLinearNode>
					<ControlLinearNode>
						<t>0.252</t>
						<value>0.020000649341349715</value>
					</ControlLinearNode>
					<ControlLinearNode>
						<t>0.25600000000000001</t>
						<value>0.020000668223509391</value>
					</ControlLinearNode>
					<ControlLinearNode>
						<t>0.26000000000000001</t>
						<value>0.020000696926176537</value>
					</ControlLinearNode>
					<ControlLinearNode>
						<t>0.26400000000000001</t>
						<value>0.020000720974541506</value>
					</ControlLinearNode>
					<ControlLinearNode>
						<t>0.26800000000000002</t>
						<value>0.020000744463839728</value>
					</ControlLinearNode>
					<ControlLinearNode>
						<t>0.27200000000000002</t>
						<value>0.020000776680996299</value>
					</ControlLinearNode>
					<ControlLinearNode>
						<t>0.27600000000000002</t>
						<value>0.020000820495744996</value>
					</ControlLinearNode>
					<ControlLinearNode>
						<t>0.28000000000000003</t>
						<value>0.020000960903464274</value>
					</ControlLinearNode>
					<ControlLinearNode>
						<t>0.28399999999999997</t>
						<value>0.020000998880772822</value>
					</ControlLinearNode>
					<ControlLinearNode>
						<t>0.28799999999999998</t>
						<value>0.02000095927613442</value>
					</ControlLinearNode>
					<ControlLinearNode>
						<t>0.29199999999999998</t>
						<value>0.020000972153962019</value>
					</ControlLinearNode>
					<ControlLinearNode>
						<t>0.29599999999999999</t>
						<value>0.020001012553422508</value>
					</ControlLinearNode>
					<ControlLinearNode>
						<t>0.29999999999999999</t>
						<value>0.020001029399703277</value>
					</ControlLinearNode>
					<ControlLinearNode>
						<t>0.30399999999999999</t>
						<value>0.020001076362360828</value>
					</ControlLinearNode>
					<ControlLinearNode>
						<t>0.308</t>
						<value>0.020001116485191112</value>
					</ControlLinearNode>
					<ControlLinearNode>
						<t>0.312</t>
						<value>0.020001247664720553</value>
					</ControlLinearNode>
					<ControlLinearNode>
						<t>0.316</t>
						<value>0.020001650689901226</value>
					</ControlLinearNode>
					<ControlLinearNode>
						<t>0.32000000000000001</t>
						<value>0.020001858142449504</value>
					</ControlLinearNode>
					<ControlLinearNode>
						<t>0.32400000000000001</t>
						<value>0.020001549557162844</value>
					</ControlLinearNode>
					<ControlLinearNode>
						<t>0.32800000000000001</t>
						<value>0.020001265510547643</value>
					</ControlLinearNode>
					<ControlLinearNode>
						<t>0.33200000000000002</t>
						<value>0.020001191784990328</value>
					</ControlLinearNode>
					<ControlLinearNode>
						<t>0.33600000000000002</t>
						<value>0.020001113942004087</value>
					</ControlLinearNode>
					<ControlLinearNode>
						<t>0.34000000000000002</t>
						<value>0.020001059216535937</value>
					</ControlLinearNode>
					<ControlLinearNode>
						<t>0.34399999999999997</t>
						<value>0.02000102065159353</value>
					</ControlLinearNode>
					<ControlLinearNode>
						<t>0.34799999999999998</t>
						<value>0.020000940685295319</value>
					</ControlLinearNode>
					<ControlLinearNode>
						<t>0.35199999999999998</t>
						<value>0.020000837563172936</value>
					</ControlLinearNode>
					<ControlLinearNode>
						<t>0.35599999999999998</t>
						<value>0.02000074806037741</value>
					</ControlLinearNode>
					<ControlLinearNode>
						<t>0.35999999999999999</t>
						<value>0.020000651571249289</value>
					</ControlLinearNode>
					<ControlLinearNode>
						<t>0.36399999999999999</t>
						<value>0.020000563335846436</value>
					</ControlLinearNode>
					<ControlLinearNode>
						<t>0.36799999999999999</t>
						<value>0.020000555811525975</value>
					</ControlLinearNode>
					<ControlLinearNode>
						<t>0.372</t>
						<value>0.020000561100711533</value>
					</ControlLinearNode>
					<ControlLinearNode>
						<t>0.376</t>
						<value>0.020000558902549689</value>
					</ControlLinearNode>
					<ControlLinearNode>
						<t>0.38</t>
						<value>0.020000547994179201</value>
					</ControlLinearNode>
					<ControlLinearNode>
						<t>0.38400000000000001</t>
						<value>0.020000527745926856</value>
					</ControlLinearNode>
					<ControlLinearNode>
						<t>0.38800000000000001</t>
						<value>0.02000050632912612</value>
					</ControlLinearNode>
					<ControlLinearNode>
						<t>0.39200000000000002</t>
						<value>0.020000485824336226</value>
					</ControlLinearNode>
					<ControlLinearNode>
						<t>0.39600000000000002</t>
						<value>0.020000454357283714</value>
					</ControlLinearNode>
					<ControlLinearNode>
						<t>0.40000000000000002</t>
						<value>0.020000394603605198</value>
					</ControlLinearNode>
					<ControlLinearNode>
						<t>0.40400000000000003</t>
						<value>0.020000354126393286</value>
					</ControlLinearNode>
					<ControlLinearNode>
						<t>0.40799999999999997</t>
						<value>0.020000327385507777</value>
					</ControlLinearNode>
					<ControlLinearNode>
						<t>0.41199999999999998</t>
						<value>0.020000309000603275</value>
					</ControlLinearNode>
					<ControlLinearNode>
						<t>0.41599999999999998</t>
						<value>0.020000295251704027</value>
					</ControlLinearNode>
					<ControlLinearNode>
						<t>0.41999999999999998</t>
						<value>0.020000287732202509</value>
					</ControlLinearNode>
					<ControlLinearNode>
						<t>0.42399999999999999</t>
						<value>0.020000282901664536</value>
					</ControlLinearNode>
					<ControlLinearNode>
						<t>0.42799999999999999</t>
						<value>0.020000280471066761</value>
					</ControlLinearNode>
					<ControlLinearNode>
						<t>0.432</t>
						<value>0.020000282103525814</value>
					</ControlLinearNode>
					<ControlLinearNode>
						<t>0.436</t>
						<value>0.020000283949886073</value>
					</ControlLinearNode>
					<ControlLinearNode>
						<t>0.44</t>
						<value>0.020000290117179142</value>
					</ControlLinearNode>
					<ControlLinearNode>
						<t>0.44400000000000001</t>
						<value>0.020000294835142901</value>
					</ControlLinearNode>
					<ControlLinearNode>
						<t>0.44800000000000001</t>
						<value>0.020000305363800097</value>
					</ControlLinearNode>
					<ControlLinearNode>
						<t>0.45200000000000001</t>
						<value>0.020000314918285963</value>
					</ControlLinearNode>
					<ControlLinearNode>
						<t>0.45600000000000002</t>
						<value>0.020000326374670811</value>
					</ControlLinearNode>
					<ControlLinearNode>
						<t>0.46000000000000002</t>
						<value>0.020000337209994563</value>
					</ControlLinearNode>
					<ControlLinearNode>
						<t>0.46400000000000002</t>
						<value>0.020000341143092105</value>
					</ControlLinearNode>
					<ControlLinearNode>
						<t>0.46800000000000003</t>
						<value>0.020000345366156084</value>
					</ControlLinearNode>
					<ControlLinearNode>
						<t>0.47199999999999998</t>
						<value>0.02000035205941024</value>
					</ControlLinearNode>
					<ControlLinearNode>
						<t>0.47599999999999998</t>
						<value>0.020000356048695728</value>
					</ControlLinearNode>
					<ControlLinearNode>
						<t>0.47999999999999998</t>
						<value>0.020000359620043897</value>
					</ControlLinearNode>
					<ControlLinearNode>
						<t>0.48399999999999999</t>
						<value>0.020000361478841672</value>
					</ControlLinearNode>
					<ControlLinearNode>
						<t>0.48799999999999999</t>
						<value>0.020000363024252735</value>
					</ControlLinearNode>
					<ControlLinearNode>
						<t>0.49199999999999999</t>
						<value>0.020000364473108823</value>
					</ControlLinearNode>
				</x_nodes>
				<min_nodes />
				<max_nodes />
				<kp>100</kp>
				<kv>20</kv>
			</ControlLinear>
			<ControlLinear name="ISF_r">
				<is_model_control>true</is_model_control>
				<extrapolate>true</extrapolate>
				<default_min>0.02</default_min>
				<default_max>1</default_max>
				<filter_on>false</filter_on>
				<use_steps>false</use_steps>
				<x_nodes>
					<ControlLinearNode>
						<t>0</t>
						<value>0.020218899031294708</value>
					</ControlLinearNode>
					<ControlLinearNode>
						<t>0.0040000000000000001</t>
						<value>0.020213132570543156</value>
					</ControlLinearNode>
					<ControlLinearNode>
						<t>0.0080000000000000002</t>
						<value>0.020205306099672315</value>
					</ControlLinearNode>
					<ControlLinearNode>
						<t>0.012</t>
						<value>0.020199776367041775</value>
					</ControlLinearNode>
					<ControlLinearNode>
						<t>0.016</t>
						<value>0.020676833320052542</value>
					</ControlLinearNode>
					<ControlLinearNode>
						<t>0.02</t>
						<value>0.020215932262432384</value>
					</ControlLinearNode>
					<ControlLinearNode>
						<t>0.024</t>
						<value>0.020768841555392954</value>
					</ControlLinearNode>
					<ControlLinearNode>
						<t>0.028000000000000001</t>
						<value>0.0202585941523198</value>
					</ControlLinearNode>
					<ControlLinearNode>
						<t>0.032000000000000001</t>
						<value>0.020168587113054082</value>
					</ControlLinearNode>
					<ControlLinearNode>
						<t>0.035999999999999997</t>
						<value>0.020172354955121458</value>
					</ControlLinearNode>
					<ControlLinearNode>
						<t>0.040000000000000001</t>
						<value>0.020175853019203778</value>
					</ControlLinearNode>
					<ControlLinearNode>
						<t>0.043999999999999997</t>
						<value>0.020179409439544636</value>
					</ControlLinearNode>
					<ControlLinearNode>
						<t>0.048000000000000001</t>
						<value>0.020430214822838223</value>
					</ControlLinearNode>
					<ControlLinearNode>
						<t>0.051999999999999998</t>
						<value>0.020254634067627161</value>
					</ControlLinearNode>
					<ControlLinearNode>
						<t>0.056000000000000001</t>
						<value>0.020601812885321633</value>
					</ControlLinearNode>
					<ControlLinearNode>
						<t>0.059999999999999998</t>
						<value>0.021107205597456359</value>
					</ControlLinearNode>
					<ControlLinearNode>
						<t>0.064000000000000001</t>
						<value>0.020401888166677411</value>
					</ControlLinearNode>
					<ControlLinearNode>
						<t>0.068000000000000005</t>
						<value>0.021496255474903483</value>
					</ControlLinearNode>
					<ControlLinearNode>
						<t>0.071999999999999995</t>
						<value>0.022610077902701267</value>
					</ControlLinearNode>
					<ControlLinearNode>
						<t>0.075999999999999998</t>
						<value>0.021861981184957562</value>
					</ControlLinearNode>
					<ControlLinearNode>
						<t>0.080000000000000002</t>
						<value>0.020319608031346654</value>
					</ControlLinearNode>
					<ControlLinearNode>
						<t>0.084000000000000005</t>
						<value>0.020334775249143029</value>
					</ControlLinearNode>
					<ControlLinearNode>
						<t>0.087999999999999995</t>
						<value>0.023055110667326469</value>
					</ControlLinearNode>
					<ControlLinearNode>
						<t>0.091999999999999998</t>
						<value>0.02199253446041181</value>
					</ControlLinearNode>
					<ControlLinearNode>
						<t>0.096000000000000002</t>
						<value>0.022499008050261952</value>
					</ControlLinearNode>
					<ControlLinearNode>
						<t>0.10000000000000001</t>
						<value>0.021732176634485047</value>
					</ControlLinearNode>
					<ControlLinearNode>
						<t>0.104</t>
						<value>0.021010430598902442</value>
					</ControlLinearNode>
					<ControlLinearNode>
						<t>0.108</t>
						<value>0.022918099478070775</value>
					</ControlLinearNode>
					<ControlLinearNode>
						<t>0.112</t>
						<value>0.021062817290473171</value>
					</ControlLinearNode>
					<ControlLinearNode>
						<t>0.11600000000000001</t>
						<value>0.021102173140917654</value>
					</ControlLinearNode>
					<ControlLinearNode>
						<t>0.12</t>
						<value>0.023266737317726389</value>
					</ControlLinearNode>
					<ControlLinearNode>
						<t>0.124</t>
						<value>0.021949704412003116</value>
					</ControlLinearNode>
					<ControlLinearNode>
						<t>0.128</t>
						<value>0.024081070639187446</value>
					</ControlLinearNode>
					<ControlLinearNode>
						<t>0.13200000000000001</t>
						<value>0.0291933142439261</value>
					</ControlLinearNode>
					<ControlLinearNode>
						<t>0.13600000000000001</t>
						<value>0.029792764943347302</value>
					</ControlLinearNode>
					<ControlLinearNode>
						<t>0.14000000000000001</t>
						<value>0.02940838617409626</value>
					</ControlLinearNode>
					<ControlLinearNode>
						<t>0.14399999999999999</t>
						<value>0.02862279701782269</value>
					</ControlLinearNode>
					<ControlLinearNode>
						<t>0.14799999999999999</t>
						<value>0.028794203271834226</value>
					</ControlLinearNode>
					<ControlLinearNode>
						<t>0.152</t>
						<value>0.02939335244836682</value>
					</ControlLinearNode>
					<ControlLinearNode>
						<t>0.156</t>
						<value>0.025883835992804975</value>
					</ControlLinearNode>
					<ControlLinearNode>
						<t>0.16</t>
						<value>0.025708000155176176</value>
					</ControlLinearNode>
					<ControlLinearNode>
						<t>0.16400000000000001</t>
						<value>0.023905568796256958</value>
					</ControlLinearNode>
					<ControlLinearNode>
						<t>0.16800000000000001</t>
						<value>0.024982396339250198</value>
					</ControlLinearNode>
					<ControlLinearNode>
						<t>0.17199999999999999</t>
						<value>0.023157410886169419</value>
					</ControlLinearNode>
					<ControlLinearNode>
						<t>0.17599999999999999</t>
						<value>0.023404699105479061</value>
					</ControlLinearNode>
					<ControlLinearNode>
						<t>0.17999999999999999</t>
						<value>0.023073771789155383</value>
					</ControlLinearNode>
					<ControlLinearNode>
						<t>0.184</t>
						<value>0.023179022981834479</value>
					</ControlLinearNode>
					<ControlLinearNode>
						<t>0.188</t>
						<value>0.025664356640382184</value>
					</ControlLinearNode>
					<ControlLinearNode>
						<t>0.192</t>
						<value>0.022827977200964453</value>
					</ControlLinearNode>
					<ControlLinearNode>
						<t>0.19600000000000001</t>
						<value>0.021547051488325381</value>
					</ControlLinearNode>
					<ControlLinearNode>
						<t>0.20000000000000001</t>
						<value>0.020074966899473023</value>
					</ControlLinearNode>
					<ControlLinearNode>
						<t>0.20399999999999999</t>
						<value>0.020053117053580875</value>
					</ControlLinearNode>
					<ControlLinearNode>
						<t>0.20799999999999999</t>
						<value>0.020059202416658765</value>
					</ControlLinearNode>
					<ControlLinearNode>
						<t>0.21199999999999999</t>
						<value>0.020059552517529822</value>
					</ControlLinearNode>
					<ControlLinearNode>
						<t>0.216</t>
						<value>0.020061795841085577</value>
					</ControlLinearNode>
					<ControlLinearNode>
						<t>0.22</t>
						<value>0.020075305052889021</value>
					</ControlLinearNode>
					<ControlLinearNode>
						<t>0.224</t>
						<value>0.026439067600451557</value>
					</ControlLinearNode>
					<ControlLinearNode>
						<t>0.22800000000000001</t>
						<value>0.033871596094513241</value>
					</ControlLinearNode>
					<ControlLinearNode>
						<t>0.23200000000000001</t>
						<value>0.06440742752170811</value>
					</ControlLinearNode>
					<ControlLinearNode>
						<t>0.23599999999999999</t>
						<value>0.07715255354487216</value>
					</ControlLinearNode>
					<ControlLinearNode>
						<t>0.23999999999999999</t>
						<value>0.089962836351755435</value>
					</ControlLinearNode>
					<ControlLinearNode>
						<t>0.24399999999999999</t>
						<value>0.10205537304219367</value>
					</ControlLinearNode>
					<ControlLinearNode>
						<t>0.248</t>
						<value>0.11414262686003535</value>
					</ControlLinearNode>
					<ControlLinearNode>
						<t>0.252</t>
						<value>0.12644189901396755</value>
					</ControlLinearNode>
					<ControlLinearNode>
						<t>0.25600000000000001</t>
						<value>0.13935817385980412</value>
					</ControlLinearNode>
					<ControlLinearNode>
						<t>0.26000000000000001</t>
						<value>0.15417614002339472</value>
					</ControlLinearNode>
					<ControlLinearNode>
						<t>0.26400000000000001</t>
						<value>0.16035320224029265</value>
					</ControlLinearNode>
					<ControlLinearNode>
						<t>0.26800000000000002</t>
						<value>0.16170386968694356</value>
					</ControlLinearNode>
					<ControlLinearNode>
						<t>0.27200000000000002</t>
						<value>0.16088774669711978</value>
					</ControlLinearNode>
					<ControlLinearNode>
						<t>0.27600000000000002</t>
						<value>0.15619906385613233</value>
					</ControlLinearNode>
					<ControlLinearNode>
						<t>0.28000000000000003</t>
						<value>0.020564667679020581</value>
					</ControlLinearNode>
					<ControlLinearNode>
						<t>0.28399999999999997</t>
						<value>0.020019945844403031</value>
					</ControlLinearNode>
					<ControlLinearNode>
						<t>0.28799999999999998</t>
						<value>0.020016630625868847</value>
					</ControlLinearNode>
					<ControlLinearNode>
						<t>0.29199999999999998</t>
						<value>0.020016056406989943</value>
					</ControlLinearNode>
					<ControlLinearNode>
						<t>0.29599999999999999</t>
						<value>0.020016084526321483</value>
					</ControlLinearNode>
					<ControlLinearNode>
						<t>0.29999999999999999</t>
						<value>0.020015747114167988</value>
					</ControlLinearNode>
					<ControlLinearNode>
						<t>0.30399999999999999</t>
						<value>0.020015795592371308</value>
					</ControlLinearNode>
					<ControlLinearNode>
						<t>0.308</t>
						<value>0.020015574994632319</value>
					</ControlLinearNode>
					<ControlLinearNode>
						<t>0.312</t>
						<value>0.020016341193920578</value>
					</ControlLinearNode>
					<ControlLinearNode>
						<t>0.316</t>
						<value>0.020020010176553225</value>
					</ControlLinearNode>
					<ControlLinearNode>
						<t>0.32000000000000001</t>
						<value>0.020024319127727692</value>
					</ControlLinearNode>
					<ControlLinearNode>
						<t>0.32400000000000001</t>
						<value>0.020065275752016169</value>
					</ControlLinearNode>
					<ControlLinearNode>
						<t>0.32800000000000001</t>
						<value>0.020048136629401289</value>
					</ControlLinearNode>
					<ControlLinearNode>
						<t>0.33200000000000002</t>
						<value>0.02004452136879252</value>
					</ControlLinearNode>
					<ControlLinearNode>
						<t>0.33600000000000002</t>
						<value>0.020044427178926762</value>
					</ControlLinearNode>
					<ControlLinearNode>
						<t>0.34000000000000002</t>
						<value>0.020044505834527975</value>
					</ControlLinearNode>
					<ControlLinearNode>
						<t>0.34399999999999997</t>
						<value>0.020046326904037435</value>
					</ControlLinearNode>
					<ControlLinearNode>
						<t>0.34799999999999998</t>
						<value>0.020045510009491497</value>
					</ControlLinearNode>
					<ControlLinearNode>
						<t>0.35199999999999998</t>
						<value>0.020046638738377143</value>
					</ControlLinearNode>
					<ControlLinearNode>
						<t>0.35599999999999998</t>
						<value>0.020046131207043072</value>
					</ControlLinearNode>
					<ControlLinearNode>
						<t>0.35999999999999999</t>
						<value>0.020042065273509109</value>
					</ControlLinearNode>
					<ControlLinearNode>
						<t>0.36399999999999999</t>
						<value>0.020037159233301852</value>
					</ControlLinearNode>
					<ControlLinearNode>
						<t>0.36799999999999999</t>
						<value>0.020036745883018882</value>
					</ControlLinearNode>
					<ControlLinearNode>
						<t>0.372</t>
						<value>0.020041878954672084</value>
					</ControlLinearNode>
					<ControlLinearNode>
						<t>0.376</t>
						<value>0.020045672449046946</value>
					</ControlLinearNode>
					<ControlLinearNode>
						<t>0.38</t>
						<value>0.020040648505397815</value>
					</ControlLinearNode>
					<ControlLinearNode>
						<t>0.38400000000000001</t>
						<value>0.020034033557574014</value>
					</ControlLinearNode>
					<ControlLinearNode>
						<t>0.38800000000000001</t>
						<value>0.020028085775156457</value>
					</ControlLinearNode>
					<ControlLinearNode>
						<t>0.39200000000000002</t>
						<value>0.020023736023641117</value>
					</ControlLinearNode>
					<ControlLinearNode>
						<t>0.39600000000000002</t>
						<value>0.020021066212680402</value>
					</ControlLinearNode>
					<ControlLinearNode>
						<t>0.40000000000000002</t>
						<value>0.020022123346160596</value>
					</ControlLinearNode>
					<ControlLinearNode>
						<t>0.40400000000000003</t>
						<value>0.020022530011352218</value>
					</ControlLinearNode>
					<ControlLinearNode>
						<t>0.40799999999999997</t>
						<value>0.020022727696686456</value>
					</ControlLinearNode>
					<ControlLinearNode>
						<t>0.41199999999999998</t>
						<value>0.020022459110992999</value>
					</ControlLinearNode>
					<ControlLinearNode>
						<t>0.41599999999999998</t>
						<value>0.020021444303856106</value>
					</ControlLinearNode>
					<ControlLinearNode>
						<t>0.41999999999999998</t>
						<value>0.020020978881164987</value>
					</ControlLinearNode>
					<ControlLinearNode>
						<t>0.42399999999999999</t>
						<value>0.020020247023489212</value>
					</ControlLinearNode>
					<ControlLinearNode>
						<t>0.42799999999999999</t>
						<value>0.020019486097625511</value>
					</ControlLinearNode>
					<ControlLinearNode>
						<t>0.432</t>
						<value>0.02001960949655826</value>
					</ControlLinearNode>
					<ControlLinearNode>
						<t>0.436</t>
						<value>0.020019128038685781</value>
					</ControlLinearNode>
					<ControlLinearNode>
						<t>0.44</t>
						<value>0.02001955454929746</value>
					</ControlLinearNode>
					<ControlLinearNode>
						<t>0.44400000000000001</t>
						<value>0.020019165363398615</value>
					</ControlLinearNode>
					<ControlLinearNode>
						<t>0.44800000000000001</t>
						<value>0.020019963806180988</value>
					</ControlLinearNode>
					<ControlLinearNode>
						<t>0.45200000000000001</t>
						<value>0.020019997097255368</value>
					</ControlLinearNode>
					<ControlLinearNode>
						<t>0.45600000000000002</t>
						<value>0.020019960991442747</value>
					</ControlLinearNode>
					<ControlLinearNode>
						<t>0.46000000000000002</t>
						<value>0.020021624920162521</value>
					</ControlLinearNode>
					<ControlLinearNode>
						<t>0.46400000000000002</t>
						<value>0.020022306975595781</value>
					</ControlLinearNode>
					<ControlLinearNode>
						<t>0.46800000000000003</t>
						<value>0.020022688747818394</value>
					</ControlLinearNode>
					<ControlLinearNode>
						<t>0.47199999999999998</t>
						<value>0.020023538953329933</value>
					</ControlLinearNode>
					<ControlLinearNode>
						<t>0.47599999999999998</t>
						<value>0.020023201089935685</value>
					</ControlLinearNode>
					<ControlLinearNode>
						<t>0.47999999999999998</t>
						<value>0.020022505454390771</value>
					</ControlLinearNode>
					<ControlLinearNode>
						<t>0.48399999999999999</t>
						<value>0.020021229485520001</value>
					</ControlLinearNode>
					<ControlLinearNode>
						<t>0.48799999999999999</t>
						<value>0.020020272390604599</value>
					</ControlLinearNode>
					<ControlLinearNode>
						<t>0.49199999999999999</t>
						<value>0.020018926083891542</value>
					</ControlLinearNode>
				</x_nodes>
				<min_nodes />
				<max_nodes />
				<kp>100</kp>
				<kv>20</kv>
			</ControlLinear>
			<ControlLinear name="IFI_r">
				<is_model_control>true</is_model_control>
				<extrapolate>true</extrapolate>
				<default_min>0.02</default_min>
				<default_max>1</default_max>
				<filter_on>false</filter_on>
				<use_steps>false</use_steps>
				<x_nodes>
					<ControlLinearNode>
						<t>0</t>
						<value>0.020861129079680078</value>
					</ControlLinearNode>
					<ControlLinearNode>
						<t>0.0040000000000000001</t>
						<value>0.02082419838250851</value>
					</ControlLinearNode>
					<ControlLinearNode>
						<t>0.0080000000000000002</t>
						<value>0.020770636820496916</value>
					</ControlLinearNode>
					<ControlLinearNode>
						<t>0.012</t>
						<value>0.020729424633860946</value>
					</ControlLinearNode>
					<ControlLinearNode>
						<t>0.016</t>
						<value>0.022108181056598605</value>
					</ControlLinearNode>
					<ControlLinearNode>
						<t>0.02</t>
						<value>0.020816836237032676</value>
					</ControlLinearNode>
					<ControlLinearNode>
						<t>0.024</t>
						<value>0.022245710873540287</value>
					</ControlLinearNode>
					<ControlLinearNode>
						<t>0.028000000000000001</t>
						<value>0.020941077703964618</value>
					</ControlLinearNode>
					<ControlLinearNode>
						<t>0.032000000000000001</t>
						<value>0.020303570555255428</value>
					</ControlLinearNode>
					<ControlLinearNode>
						<t>0.035999999999999997</t>
						<value>0.020300996371588491</value>
					</ControlLinearNode>
					<ControlLinearNode>
						<t>0.040000000000000001</t>
						<value>0.020299535217006077</value>
					</ControlLinearNode>
					<ControlLinearNode>
						<t>0.043999999999999997</t>
						<value>0.020299736934237245</value>
					</ControlLinearNode>
					<ControlLinearNode>
						<t>0.048000000000000001</t>
						<value>0.021142054573982362</value>
					</ControlLinearNode>
					<ControlLinearNode>
						<t>0.051999999999999998</t>
						<value>0.020612154459957618</value>
					</ControlLinearNode>
					<ControlLinearNode>
						<t>0.056000000000000001</t>
						<value>0.02130128616498049</value>
					</ControlLinearNode>
					<ControlLinearNode>
						<t>0.059999999999999998</t>
						<value>0.02188236606943348</value>
					</ControlLinearNode>
					<ControlLinearNode>
						<t>0.064000000000000001</t>
						<value>0.020667858642447131</value>
					</ControlLinearNode>
					<ControlLinearNode>
						<t>0.068000000000000005</t>
						<value>0.021906051778277921</value>
					</ControlLinearNode>
					<ControlLinearNode>
						<t>0.071999999999999995</t>
						<value>0.022781261971245852</value>
					</ControlLinearNode>
					<ControlLinearNode>
						<t>0.075999999999999998</t>
						<value>0.021777969298086383</value>
					</ControlLinearNode>
					<ControlLinearNode>
						<t>0.080000000000000002</t>
						<value>0.020303072667741996</value>
					</ControlLinearNode>
					<ControlLinearNode>
						<t>0.084000000000000005</t>
						<value>0.020307102356665368</value>
					</ControlLinearNode>
					<ControlLinearNode>
						<t>0.087999999999999995</t>
						<value>0.022675331307435723</value>
					</ControlLinearNode>
					<ControlLinearNode>
						<t>0.091999999999999998</t>
						<value>0.021832239869598303</value>
					</ControlLinearNode>
					<ControlLinearNode>
						<t>0.096000000000000002</t>
						<value>0.022412065051160286</value>
					</ControlLinearNode>
					<ControlLinearNode>
						<t>0.10000000000000001</t>
						<value>0.021711826956318729</value>
					</ControlLinearNode>
					<ControlLinearNode>
						<t>0.104</t>
						<value>0.021122317353662417</value>
					</ControlLinearNode>
					<ControlLinearNode>
						<t>0.108</t>
						<value>0.022893070095424996</value>
					</ControlLinearNode>
					<ControlLinearNode>
						<t>0.112</t>
						<value>0.021058796934397522</value>
					</ControlLinearNode>
					<ControlLinearNode>
						<t>0.11600000000000001</t>
						<value>0.020783516032859939</value>
					</ControlLinearNode>
					<ControlLinearNode>
						<t>0.12</t>
						<value>0.022536513505230896</value>
					</ControlLinearNode>
					<ControlLinearNode>
						<t>0.124</t>
						<value>0.021287066051126135</value>
					</ControlLinearNode>
					<ControlLinearNode>
						<t>0.128</t>
						<value>0.022990758868377616</value>
					</ControlLinearNode>
					<ControlLinearNode>
						<t>0.13200000000000001</t>
						<value>0.023932584087028634</value>
					</ControlLinearNode>
					<ControlLinearNode>
						<t>0.13600000000000001</t>
						<value>0.024690191863592868</value>
					</ControlLinearNode>
					<ControlLinearNode>
						<t>0.14000000000000001</t>
						<value>0.02449199919229442</value>
					</ControlLinearNode>
					<ControlLinearNode>
						<t>0.14399999999999999</t>
						<value>0.024419370307437349</value>
					</ControlLinearNode>
					<ControlLinearNode>
						<t>0.14799999999999999</t>
						<value>0.025963786663838952</value>
					</ControlLinearNode>
					<ControlLinearNode>
						<t>0.152</t>
						<value>0.028176183633891721</value>
					</ControlLinearNode>
					<ControlLinearNode>
						<t>0.156</t>
						<value>0.026605896319210943</value>
					</ControlLinearNode>
					<ControlLinearNode>
						<t>0.16</t>
						<value>0.028234366667993269</value>
					</ControlLinearNode>
					<ControlLinearNode>
						<t>0.16400000000000001</t>
						<value>0.028445375110429733</value>
					</ControlLinearNode>
					<ControlLinearNode>
						<t>0.16800000000000001</t>
						<value>0.030560038907188281</value>
					</ControlLinearNode>
					<ControlLinearNode>
						<t>0.17199999999999999</t>
						<value>0.030167005984353117</value>
					</ControlLinearNode>
					<ControlLinearNode>
						<t>0.17599999999999999</t>
						<value>0.031053640662150234</value>
					</ControlLinearNode>
					<ControlLinearNode>
						<t>0.17999999999999999</t>
						<value>0.031198777725439591</value>
					</ControlLinearNode>
					<ControlLinearNode>
						<t>0.184</t>
						<value>0.031274942742218842</value>
					</ControlLinearNode>
					<ControlLinearNode>
						<t>0.188</t>
						<value>0.032518434651130614</value>
					</ControlLinearNode>
					<ControlLinearNode>
						<t>0.192</t>
						<value>0.034899934085057344</value>
					</ControlLinearNode>
					<ControlLinearNode>
						<t>0.19600000000000001</t>
						<value>0.040999172705297779</value>
					</ControlLinearNode>
					<ControlLinearNode>
						<t>0.20000000000000001</t>
						<value>0.050811619844363505</value>
					</ControlLinearNode>
					<ControlLinearNode>
						<t>0.20399999999999999</t>
						<value>0.056756258270652539</value>
					</ControlLinearNode>
					<ControlLinearNode>
						<t>0.20799999999999999</t>
						<value>0.054106939670318162</value>
					</ControlLinearNode>
					<ControlLinearNode>
						<t>0.21199999999999999</t>
						<value>0.057139784322949028</value>
					</ControlLinearNode>
					<ControlLinearNode>
						<t>0.216</t>
						<value>0.059513309390626386</value>
					</ControlLinearNode>
					<ControlLinearNode>
						<t>0.22</t>
						<value>0.053700740786465528</value>
					</ControlLinearNode>
					<ControlLinearNode>
						<t>0.224</t>
						<value>0.020828327451493656</value>
					</ControlLinearNode>
					<ControlLinearNode>
						<t>0.22800000000000001</t>
						<value>0.020192956775408444</value>
					</ControlLinearNode>
					<ControlLinearNode>
						<t>0.23200000000000001</t>
						<value>0.020085726366824198</value>
					</ControlLinearNode>
					<ControlLinearNode>
						<t>0.23599999999999999</t>
						<value>0.020064467175610792</value>
					</ControlLinearNode>
					<ControlLinearNode>
						<t>0.23999999999999999</t>
						<value>0.020053615214837259</value>
					</ControlLinearNode>
					<ControlLinearNode>
						<t>0.24399999999999999</t>
						<value>0.020042350909529456</value>
					</ControlLinearNode>
					<ControlLinearNode>
						<t>0.248</t>
						<value>0.020035904903901617</value>
					</ControlLinearNode>
					<ControlLinearNode>
						<t>0.252</t>
						<value>0.020031206783699358</value>
					</ControlLinearNode>
					<ControlLinearNode>
						<t>0.25600000000000001</t>
						<value>0.020027601095549231</value>
					</ControlLinearNode>
					<ControlLinearNode>
						<t>0.26000000000000001</t>
						<value>0.02002454505240215</value>
					</ControlLinearNode>
					<ControlLinearNode>
						<t>0.26400000000000001</t>
						<value>0.020023466132766954</value>
					</ControlLinearNode>
					<ControlLinearNode>
						<t>0.26800000000000002</t>
						<value>0.020023321916128611</value>
					</ControlLinearNode>
					<ControlLinearNode>
						<t>0.27200000000000002</t>
						<value>0.020023616598697315</value>
					</ControlLinearNode>
					<ControlLinearNode>
						<t>0.27600000000000002</t>
						<value>0.020024459942200576</value>
					</ControlLinearNode>
					<ControlLinearNode>
						<t>0.28000000000000003</t>
						<value>0.020040171200907529</value>
					</ControlLinearNode>
					<ControlLinearNode>
						<t>0.28399999999999997</t>
						<value>0.021613112299811329</value>
					</ControlLinearNode>
					<ControlLinearNode>
						<t>0.28799999999999998</t>
						<value>0.029102800466818578</value>
					</ControlLinearNode>
					<ControlLinearNode>
						<t>0.29199999999999998</t>
						<value>0.03008146511702578</value>
					</ControlLinearNode>
					<ControlLinearNode>
						<t>0.29599999999999999</t>
						<value>0.02877444542901314</value>
					</ControlLinearNode>
					<ControlLinearNode>
						<t>0.29999999999999999</t>
						<value>0.027058135787305836</value>
					</ControlLinearNode>
					<ControlLinearNode>
						<t>0.30399999999999999</t>
						<value>0.027834527907276793</value>
					</ControlLinearNode>
					<ControlLinearNode>
						<t>0.308</t>
						<value>0.02241096004246099</value>
					</ControlLinearNode>
					<ControlLinearNode>
						<t>0.312</t>
						<value>0.022143734673777365</value>
					</ControlLinearNode>
					<ControlLinearNode>
						<t>0.316</t>
						<value>0.02139638678982345</value>
					</ControlLinearNode>
					<ControlLinearNode>
						<t>0.32000000000000001</t>
						<value>0.020870045394420021</value>
					</ControlLinearNode>
					<ControlLinearNode>
						<t>0.32400000000000001</t>
						<value>0.021612564640623451</value>
					</ControlLinearNode>
					<ControlLinearNode>
						<t>0.32800000000000001</t>
						<value>0.027706527148463757</value>
					</ControlLinearNode>
					<ControlLinearNode>
						<t>0.33200000000000002</t>
						<value>0.027869894661648496</value>
					</ControlLinearNode>
					<ControlLinearNode>
						<t>0.33600000000000002</t>
						<value>0.030037338413873182</value>
					</ControlLinearNode>
					<ControlLinearNode>
						<t>0.34000000000000002</t>
						<value>0.030014864276050879</value>
					</ControlLinearNode>
					<ControlLinearNode>
						<t>0.34399999999999997</t>
						<value>0.030339696196765433</value>
					</ControlLinearNode>
					<ControlLinearNode>
						<t>0.34799999999999998</t>
						<value>0.029455092999768086</value>
					</ControlLinearNode>
					<ControlLinearNode>
						<t>0.35199999999999998</t>
						<value>0.032466081084145185</value>
					</ControlLinearNode>
					<ControlLinearNode>
						<t>0.35599999999999998</t>
						<value>0.033492542420572868</value>
					</ControlLinearNode>
					<ControlLinearNode>
						<t>0.35999999999999999</t>
						<value>0.035565733699869026</value>
					</ControlLinearNode>
					<ControlLinearNode>
						<t>0.36399999999999999</t>
						<value>0.038630039482187836</value>
					</ControlLinearNode>
					<ControlLinearNode>
						<t>0.36799999999999999</t>
						<value>0.038599336065722203</value>
					</ControlLinearNode>
					<ControlLinearNode>
						<t>0.372</t>
						<value>0.035029589779882658</value>
					</ControlLinearNode>
					<ControlLinearNode>
						<t>0.376</t>
						<value>0.035359766887517276</value>
					</ControlLinearNode>
					<ControlLinearNode>
						<t>0.38</t>
						<value>0.034023793618059711</value>
					</ControlLinearNode>
					<ControlLinearNode>
						<t>0.38400000000000001</t>
						<value>0.037068758953939823</value>
					</ControlLinearNode>
					<ControlLinearNode>
						<t>0.38800000000000001</t>
						<value>0.036891791242611369</value>
					</ControlLinearNode>
					<ControlLinearNode>
						<t>0.39200000000000002</t>
						<value>0.04030046186345837</value>
					</ControlLinearNode>
					<ControlLinearNode>
						<t>0.39600000000000002</t>
						<value>0.043250427144561059</value>
					</ControlLinearNode>
					<ControlLinearNode>
						<t>0.40000000000000002</t>
						<value>0.051937181266995758</value>
					</ControlLinearNode>
					<ControlLinearNode>
						<t>0.40400000000000003</t>
						<value>0.058966166824588821</value>
					</ControlLinearNode>
					<ControlLinearNode>
						<t>0.40799999999999997</t>
						<value>0.064243682139836764</value>
					</ControlLinearNode>
					<ControlLinearNode>
						<t>0.41199999999999998</t>
						<value>0.06842248173912685</value>
					</ControlLinearNode>
					<ControlLinearNode>
						<t>0.41599999999999998</t>
						<value>0.072114118098970434</value>
					</ControlLinearNode>
					<ControlLinearNode>
						<t>0.41999999999999998</t>
						<value>0.074111883174421217</value>
					</ControlLinearNode>
					<ControlLinearNode>
						<t>0.42399999999999999</t>
						<value>0.07561817214716951</value>
					</ControlLinearNode>
					<ControlLinearNode>
						<t>0.42799999999999999</t>
						<value>0.076626141147594279</value>
					</ControlLinearNode>
					<ControlLinearNode>
						<t>0.432</t>
						<value>0.075780456915606045</value>
					</ControlLinearNode>
					<ControlLinearNode>
						<t>0.436</t>
						<value>0.075620884665027754</value>
					</ControlLinearNode>
					<ControlLinearNode>
						<t>0.44</t>
						<value>0.073699197398761573</value>
					</ControlLinearNode>
					<ControlLinearNode>
						<t>0.44400000000000001</t>
						<value>0.072932275443814296</value>
					</ControlLinearNode>
					<ControlLinearNode>
						<t>0.44800000000000001</t>
						<value>0.06975108323983413</value>
					</ControlLinearNode>
					<ControlLinearNode>
						<t>0.45200000000000001</t>
						<value>0.067523249398528259</value>
					</ControlLinearNode>
					<ControlLinearNode>
						<t>0.45600000000000002</t>
						<value>0.06496952774576184</value>
					</ControlLinearNode>
					<ControlLinearNode>
						<t>0.46000000000000002</t>
						<value>0.062982862581569432</value>
					</ControlLinearNode>
					<ControlLinearNode>
						<t>0.46400000000000002</t>
						<value>0.064232738202306128</value>
					</ControlLinearNode>
					<ControlLinearNode>
						<t>0.46800000000000003</t>
						<value>0.065619175906796626</value>
					</ControlLinearNode>
					<ControlLinearNode>
						<t>0.47199999999999998</t>
						<value>0.066196750000744653</value>
					</ControlLinearNode>
					<ControlLinearNode>
						<t>0.47599999999999998</t>
						<value>0.068091190897386897</value>
					</ControlLinearNode>
					<ControlLinearNode>
						<t>0.47999999999999998</t>
						<value>0.070235023337318819</value>
					</ControlLinearNode>
					<ControlLinearNode>
						<t>0.48399999999999999</t>
						<value>0.073099751465989543</value>
					</ControlLinearNode>
					<ControlLinearNode>
						<t>0.48799999999999999</t>
						<value>0.075629239870810508</value>
					</ControlLinearNode>
					<ControlLinearNode>
						<t>0.49199999999999999</t>
						<value>0.078663297677847785</value>
					</ControlLinearNode>
				</x_nodes>
				<min_nodes />
				<max_nodes />
				<kp>100</kp>
				<kv>20</kv>
			</ControlLinear>
			<ControlLinear name="OMII_r">
				<is_model_control>true</is_model_control>
				<extrapolate>true</extrapolate>
				<default_min>0.02</default_min>
				<default_max>1</default_max>
				<filter_on>false</filter_on>
				<use_steps>false</use_steps>
				<x_nodes>
					<ControlLinearNode>
						<t>0</t>
						<value>0.020475808876622335</value>
					</ControlLinearNode>
					<ControlLinearNode>
						<t>0.0040000000000000001</t>
						<value>0.020454339696355676</value>
					</ControlLinearNode>
					<ControlLinearNode>
						<t>0.0080000000000000002</t>
						<value>0.020424312506133566</value>
					</ControlLinearNode>
					<ControlLinearNode>
						<t>0.012</t>
						<value>0.020401500575864605</value>
					</ControlLinearNode>
					<ControlLinearNode>
						<t>0.016</t>
						<value>0.021331654233664874</value>
					</ControlLinearNode>
					<ControlLinearNode>
						<t>0.02</t>
						<value>0.020447294085645877</value>
					</ControlLinearNode>
					<ControlLinearNode>
						<t>0.024</t>
						<value>0.021435067602528834</value>
					</ControlLinearNode>
					<ControlLinearNode>
						<t>0.028000000000000001</t>
						<value>0.02051938004570511</value>
					</ControlLinearNode>
					<ControlLinearNode>
						<t>0.032000000000000001</t>
						<value>0.020225058740605411</value>
					</ControlLinearNode>
					<ControlLinearNode>
						<t>0.035999999999999997</t>
						<value>0.020225342130630909</value>
					</ControlLinearNode>
					<ControlLinearNode>
						<t>0.040000000000000001</t>
						<value>0.020224663931712055</value>
					</ControlLinearNode>
					<ControlLinearNode>
						<t>0.043999999999999997</t>
						<value>0.020224679472548003</value>
					</ControlLinearNode>
					<ControlLinearNode>
						<t>0.048000000000000001</t>
						<value>0.020644263936757046</value>
					</ControlLinearNode>
					<ControlLinearNode>
						<t>0.051999999999999998</t>
						<value>0.020342595929117278</value>
					</ControlLinearNode>
					<ControlLinearNode>
						<t>0.056000000000000001</t>
						<value>0.020751935204416368</value>
					</ControlLinearNode>
					<ControlLinearNode>
						<t>0.059999999999999998</t>
						<value>0.021169265772399037</value>
					</ControlLinearNode>
					<ControlLinearNode>
						<t>0.064000000000000001</t>
						<value>0.020370968409833295</value>
					</ControlLinearNode>
					<ControlLinearNode>
						<t>0.068000000000000005</t>
						<value>0.021179882498713384</value>
					</ControlLinearNode>
					<ControlLinearNode>
						<t>0.071999999999999995</t>
						<value>0.021860756198062107</value>
					</ControlLinearNode>
					<ControlLinearNode>
						<t>0.075999999999999998</t>
						<value>0.021081226727262835</value>
					</ControlLinearNode>
					<ControlLinearNode>
						<t>0.080000000000000002</t>
						<value>0.02022469222372621</value>
					</ControlLinearNode>
					<ControlLinearNode>
						<t>0.084000000000000005</t>
						<value>0.020224715108714</value>
					</ControlLinearNode>
					<ControlLinearNode>
						<t>0.087999999999999995</t>
						<value>0.021662990425455796</value>
					</ControlLinearNode>
					<ControlLinearNode>
						<t>0.091999999999999998</t>
						<value>0.021004167743769665</value>
					</ControlLinearNode>
					<ControlLinearNode>
						<t>0.096000000000000002</t>
						<value>0.021366343301907204</value>
					</ControlLinearNode>
					<ControlLinearNode>
						<t>0.10000000000000001</t>
						<value>0.020854922743592495</value>
					</ControlLinearNode>
					<ControlLinearNode>
						<t>0.104</t>
						<value>0.020490150549720244</value>
					</ControlLinearNode>
					<ControlLinearNode>
						<t>0.108</t>
						<value>0.021589328056127084</value>
					</ControlLinearNode>
					<ControlLinearNode>
						<t>0.112</t>
						<value>0.020415725294808978</value>
					</ControlLinearNode>
					<ControlLinearNode>
						<t>0.11600000000000001</t>
						<value>0.020293108864996436</value>
					</ControlLinearNode>
					<ControlLinearNode>
						<t>0.12</t>
						<value>0.021003777482157739</value>
					</ControlLinearNode>
					<ControlLinearNode>
						<t>0.124</t>
						<value>0.02035235322414386</value>
					</ControlLinearNode>
					<ControlLinearNode>
						<t>0.128</t>
						<value>0.020965995152236142</value>
					</ControlLinearNode>
					<ControlLinearNode>
						<t>0.13200000000000001</t>
						<value>0.020874330476656572</value>
					</ControlLinearNode>
					<ControlLinearNode>
						<t>0.13600000000000001</t>
						<value>0.020995654530959758</value>
					</ControlLinearNode>
					<ControlLinearNode>
						<t>0.14000000000000001</t>
						<value>0.020605376170965382</value>
					</ControlLinearNode>
					<ControlLinearNode>
						<t>0.14399999999999999</t>
						<value>0.020409693228311456</value>
					</ControlLinearNode>
					<ControlLinearNode>
						<t>0.14799999999999999</t>
						<value>0.020731367616987659</value>
					</ControlLinearNode>
					<ControlLinearNode>
						<t>0.152</t>
						<value>0.021189040168965126</value>
					</ControlLinearNode>
					<ControlLinearNode>
						<t>0.156</t>
						<value>0.020313783916612427</value>
					</ControlLinearNode>
					<ControlLinearNode>
						<t>0.16</t>
						<value>0.020525780164550856</value>
					</ControlLinearNode>
					<ControlLinearNode>
						<t>0.16400000000000001</t>
						<value>0.020292221895281039</value>
					</ControlLinearNode>
					<ControlLinearNode>
						<t>0.16800000000000001</t>
						<value>0.020708606709080986</value>
					</ControlLinearNode>
					<ControlLinearNode>
						<t>0.17199999999999999</t>
						<value>0.02030572333855906</value>
					</ControlLinearNode>
					<ControlLinearNode>
						<t>0.17599999999999999</t>
						<value>0.020391519506152537</value>
					</ControlLinearNode>
					<ControlLinearNode>
						<t>0.17999999999999999</t>
						<value>0.020331390193538725</value>
					</ControlLinearNode>
					<ControlLinearNode>
						<t>0.184</t>
						<value>0.020327473416091837</value>
					</ControlLinearNode>
					<ControlLinearNode>
						<t>0.188</t>
						<value>0.021005589689752482</value>
					</ControlLinearNode>
					<ControlLinearNode>
						<t>0.192</t>
						<value>0.021119336424063731</value>
					</ControlLinearNode>
					<ControlLinearNode>
						<t>0.19600000000000001</t>
						<value>0.022232536907608309</value>
					</ControlLinearNode>
					<ControlLinearNode>
						<t>0.20000000000000001</t>
						<value>0.021007154576692305</value>
					</ControlLinearNode>
					<ControlLinearNode>
						<t>0.20399999999999999</t>
						<value>0.020480244950391479</value>
					</ControlLinearNode>
					<ControlLinearNode>
						<t>0.20799999999999999</t>
						<value>0.020932555492134151</value>
					</ControlLinearNode>
					<ControlLinearNode>
						<t>0.21199999999999999</t>
						<value>0.020395613554710382</value>
					</ControlLinearNode>
					<ControlLinearNode>
						<t>0.216</t>
						<value>0.020413608709491368</value>
					</ControlLinearNode>
					<ControlLinearNode>
						<t>0.22</t>
						<value>0.020224683717191917</value>
					</ControlLinearNode>
					<ControlLinearNode>
						<t>0.224</t>
						<value>0.020394235178056122</value>
					</ControlLinearNode>
					<ControlLinearNode>
						<t>0.22800000000000001</t>
						<value>0.020224858997512661</value>
					</ControlLinearNode>
					<ControlLinearNode>
						<t>0.23200000000000001</t>
						<value>0.020587322993743971</value>
					</ControlLinearNode>
					<ControlLinearNode>
						<t>0.23599999999999999</t>
						<value>0.020633403716577143</value>
					</ControlLinearNode>
					<ControlLinearNode>
						<t>0.23999999999999999</t>
						<value>0.021867021267003021</value>
					</ControlLinearNode>
					<ControlLinearNode>
						<t>0.24399999999999999</t>
						<value>0.021505500017771535</value>
					</ControlLinearNode>
					<ControlLinearNode>
						<t>0.248</t>
						<value>0.021584753545669851</value>
					</ControlLinearNode>
					<ControlLinearNode>
						<t>0.252</t>
						<value>0.02029813617475407</value>
					</ControlLinearNode>
					<ControlLinearNode>
						<t>0.25600000000000001</t>
						<value>0.021436832537051382</value>
					</ControlLinearNode>
					<ControlLinearNode>
						<t>0.26000000000000001</t>
						<value>0.020277130731055373</value>
					</ControlLinearNode>
					<ControlLinearNode>
						<t>0.26400000000000001</t>
						<value>0.020280500003209554</value>
					</ControlLinearNode>
					<ControlLinearNode>
						<t>0.26800000000000002</t>
						<value>0.020293470661869921</value>
					</ControlLinearNode>
					<ControlLinearNode>
						<t>0.27200000000000002</t>
						<value>0.021443539771780075</value>
					</ControlLinearNode>
					<ControlLinearNode>
						<t>0.27600000000000002</t>
						<value>0.02028551843888711</value>
					</ControlLinearNode>
					<ControlLinearNode>
						<t>0.28000000000000003</t>
						<value>0.020336110448983008</value>
					</ControlLinearNode>
					<ControlLinearNode>
						<t>0.28399999999999997</t>
						<value>0.020567977898590242</value>
					</ControlLinearNode>
					<ControlLinearNode>
						<t>0.28799999999999998</t>
						<value>0.020224683708379685</value>
					</ControlLinearNode>
					<ControlLinearNode>
						<t>0.29199999999999998</t>
						<value>0.020448762527788159</value>
					</ControlLinearNode>
					<ControlLinearNode>
						<t>0.29599999999999999</t>
						<value>0.020442776239986884</value>
					</ControlLinearNode>
					<ControlLinearNode>
						<t>0.29999999999999999</t>
						<value>0.020315301596167491</value>
					</ControlLinearNode>
					<ControlLinearNode>
						<t>0.30399999999999999</t>
						<value>0.021190526817052413</value>
					</ControlLinearNode>
					<ControlLinearNode>
						<t>0.308</t>
						<value>0.02022948701337408</value>
					</ControlLinearNode>
					<ControlLinearNode>
						<t>0.312</t>
						<value>0.02034281602411667</value>
					</ControlLinearNode>
					<ControlLinearNode>
						<t>0.316</t>
						<value>0.020447142332418747</value>
					</ControlLinearNode>
					<ControlLinearNode>
						<t>0.32000000000000001</t>
						<value>0.020445839276475329</value>
					</ControlLinearNode>
					<ControlLinearNode>
						<t>0.32400000000000001</t>
						<value>0.02071163589192649</value>
					</ControlLinearNode>
					<ControlLinearNode>
						<t>0.32800000000000001</t>
						<value>0.02054720476916921</value>
					</ControlLinearNode>
					<ControlLinearNode>
						<t>0.33200000000000002</t>
						<value>0.020225061340275088</value>
					</ControlLinearNode>
					<ControlLinearNode>
						<t>0.33600000000000002</t>
						<value>0.02056036706711166</value>
					</ControlLinearNode>
					<ControlLinearNode>
						<t>0.34000000000000002</t>
						<value>0.020567578637538525</value>
					</ControlLinearNode>
					<ControlLinearNode>
						<t>0.34399999999999997</t>
						<value>0.020956429224042006</value>
					</ControlLinearNode>
					<ControlLinearNode>
						<t>0.34799999999999998</t>
						<value>0.020320525905904243</value>
					</ControlLinearNode>
					<ControlLinearNode>
						<t>0.35199999999999998</t>
						<value>0.021269591238381104</value>
					</ControlLinearNode>
					<ControlLinearNode>
						<t>0.35599999999999998</t>
						<value>0.021150644097470216</value>
					</ControlLinearNode>
					<ControlLinearNode>
						<t>0.35999999999999999</t>
						<value>0.020990541245314659</value>
					</ControlLinearNode>
					<ControlLinearNode>
						<t>0.36399999999999999</t>
						<value>0.020774031613258363</value>
					</ControlLinearNode>
					<ControlLinearNode>
						<t>0.36799999999999999</t>
						<value>0.021411689573323071</value>
					</ControlLinearNode>
					<ControlLinearNode>
						<t>0.372</t>
						<value>0.020369366568793686</value>
					</ControlLinearNode>
					<ControlLinearNode>
						<t>0.376</t>
						<value>0.021363127877646187</value>
					</ControlLinearNode>
					<ControlLinearNode>
						<t>0.38</t>
						<value>0.020404296122439575</value>
					</ControlLinearNode>
					<ControlLinearNode>
						<t>0.38400000000000001</t>
						<value>0.021659573578200572</value>
					</ControlLinearNode>
					<ControlLinearNode>
						<t>0.38800000000000001</t>
						<value>0.020224683344749587</value>
					</ControlLinearNode>
					<ControlLinearNode>
						<t>0.39200000000000002</t>
						<value>0.02157229927541772</value>
					</ControlLinearNode>
					<ControlLinearNode>
						<t>0.39600000000000002</t>
						<value>0.020228420713624833</value>
					</ControlLinearNode>
					<ControlLinearNode>
						<t>0.40000000000000002</t>
						<value>0.020224684989265877</value>
					</ControlLinearNode>
					<ControlLinearNode>
						<t>0.40400000000000003</t>
						<value>0.02022466882524537</value>
					</ControlLinearNode>
					<ControlLinearNode>
						<t>0.40799999999999997</t>
						<value>0.020224933365356395</value>
					</ControlLinearNode>
					<ControlLinearNode>
						<t>0.41199999999999998</t>
						<value>0.020224577707958775</value>
					</ControlLinearNode>
					<ControlLinearNode>
						<t>0.41599999999999998</t>
						<value>0.021057456387870675</value>
					</ControlLinearNode>
					<ControlLinearNode>
						<t>0.41999999999999998</t>
						<value>0.020224631633098088</value>
					</ControlLinearNode>
					<ControlLinearNode>
						<t>0.42399999999999999</t>
						<value>0.020314313751649309</value>
					</ControlLinearNode>
					<ControlLinearNode>
						<t>0.42799999999999999</t>
						<value>0.020456106386516043</value>
					</ControlLinearNode>
					<ControlLinearNode>
						<t>0.432</t>
						<value>0.021681870207319882</value>
					</ControlLinearNode>
					<ControlLinearNode>
						<t>0.436</t>
						<value>0.021551134437962579</value>
					</ControlLinearNode>
					<ControlLinearNode>
						<t>0.44</t>
						<value>0.020974340399163117</value>
					</ControlLinearNode>
					<ControlLinearNode>
						<t>0.44400000000000001</t>
						<value>0.021171246066969615</value>
					</ControlLinearNode>
					<ControlLinearNode>
						<t>0.44800000000000001</t>
						<value>0.020858978358398401</value>
					</ControlLinearNode>
					<ControlLinearNode>
						<t>0.45200000000000001</t>
						<value>0.020782743269579296</value>
					</ControlLinearNode>
					<ControlLinearNode>
						<t>0.45600000000000002</t>
						<value>0.02077678345168929</value>
					</ControlLinearNode>
					<ControlLinearNode>
						<t>0.46000000000000002</t>
						<value>0.020826888863302619</value>
					</ControlLinearNode>
					<ControlLinearNode>
						<t>0.46400000000000002</t>
						<value>0.021249310794740975</value>
					</ControlLinearNode>
					<ControlLinearNode>
						<t>0.46800000000000003</t>
						<value>0.020413252846493209</value>
					</ControlLinearNode>
					<ControlLinearNode>
						<t>0.47199999999999998</t>
						<value>0.021325993239857115</value>
					</ControlLinearNode>
					<ControlLinearNode>
						<t>0.47599999999999998</t>
						<value>0.021807243141631676</value>
					</ControlLinearNode>
					<ControlLinearNode>
						<t>0.47999999999999998</t>
						<value>0.022045686957344296</value>
					</ControlLinearNode>
					<ControlLinearNode>
						<t>0.48399999999999999</t>
						<value>0.021698511961021124</value>
					</ControlLinearNode>
					<ControlLinearNode>
						<t>0.48799999999999999</t>
						<value>0.020974178680717378</value>
					</ControlLinearNode>
					<ControlLinearNode>
						<t>0.49199999999999999</t>
						<value>0.020944066858022744</value>
					</ControlLinearNode>
				</x_nodes>
				<min_nodes />
				<max_nodes />
				<kp>100</kp>
				<kv>20</kv>
			</ControlLinear>
			<ControlLinear name="OMIP_r">
				<is_model_control>true</is_model_control>
				<extrapolate>true</extrapolate>
				<default_min>0.02</default_min>
				<default_max>1</default_max>
				<filter_on>false</filter_on>
				<use_steps>false</use_steps>
				<x_nodes>
					<ControlLinearNode>
						<t>0</t>
						<value>0.99999488003920189</value>
					</ControlLinearNode>
					<ControlLinearNode>
						<t>0.0040000000000000001</t>
						<value>0.99999492541256618</value>
					</ControlLinearNode>
					<ControlLinearNode>
						<t>0.0080000000000000002</t>
						<value>0.99999498551075072</value>
					</ControlLinearNode>
					<ControlLinearNode>
						<t>0.012</t>
						<value>0.9999950610142212</value>
					</ControlLinearNode>
					<ControlLinearNode>
						<t>0.016</t>
						<value>0.99999515116123583</value>
					</ControlLinearNode>
					<ControlLinearNode>
						<t>0.02</t>
						<value>0.99999523012954949</value>
					</ControlLinearNode>
					<ControlLinearNode>
						<t>0.024</t>
						<value>0.99999536091708707</value>
					</ControlLinearNode>
					<ControlLinearNode>
						<t>0.028000000000000001</t>
						<value>0.99999549788837905</value>
					</ControlLinearNode>
					<ControlLinearNode>
						<t>0.032000000000000001</t>
						<value>0.99999564660106832</value>
					</ControlLinearNode>
					<ControlLinearNode>
						<t>0.035999999999999997</t>
						<value>0.99999579438599928</value>
					</ControlLinearNode>
					<ControlLinearNode>
						<t>0.040000000000000001</t>
						<value>0.99999597504109694</value>
					</ControlLinearNode>
					<ControlLinearNode>
						<t>0.043999999999999997</t>
						<value>0.99999613944841337</value>
					</ControlLinearNode>
					<ControlLinearNode>
						<t>0.048000000000000001</t>
						<value>0.99999632345506084</value>
					</ControlLinearNode>
					<ControlLinearNode>
						<t>0.051999999999999998</t>
						<value>0.99999650375160631</value>
					</ControlLinearNode>
					<ControlLinearNode>
						<t>0.056000000000000001</t>
						<value>0.99999669006892589</value>
					</ControlLinearNode>
					<ControlLinearNode>
						<t>0.059999999999999998</t>
						<value>0.99999688288818966</value>
					</ControlLinearNode>
					<ControlLinearNode>
						<t>0.064000000000000001</t>
						<value>0.9999970696207926</value>
					</ControlLinearNode>
					<ControlLinearNode>
						<t>0.068000000000000005</t>
						<value>0.99999724659528411</value>
					</ControlLinearNode>
					<ControlLinearNode>
						<t>0.071999999999999995</t>
						<value>0.99999741344343174</value>
					</ControlLinearNode>
					<ControlLinearNode>
						<t>0.075999999999999998</t>
						<value>0.99999758401107974</value>
					</ControlLinearNode>
					<ControlLinearNode>
						<t>0.080000000000000002</t>
						<value>0.99999775655775913</value>
					</ControlLinearNode>
					<ControlLinearNode>
						<t>0.084000000000000005</t>
						<value>0.99999791711417718</value>
					</ControlLinearNode>
					<ControlLinearNode>
						<t>0.087999999999999995</t>
						<value>0.9999980668778905</value>
					</ControlLinearNode>
					<ControlLinearNode>
						<t>0.091999999999999998</t>
						<value>0.99999820391030125</value>
					</ControlLinearNode>
					<ControlLinearNode>
						<t>0.096000000000000002</t>
						<value>0.99999832850832204</value>
					</ControlLinearNode>
					<ControlLinearNode>
						<t>0.10000000000000001</t>
						<value>0.99999844053964038</value>
					</ControlLinearNode>
					<ControlLinearNode>
						<t>0.104</t>
						<value>0.99999854301832947</value>
					</ControlLinearNode>
					<ControlLinearNode>
						<t>0.108</t>
						<value>0.99999863309092996</value>
					</ControlLinearNode>
					<ControlLinearNode>
						<t>0.112</t>
						<value>0.99999875845874697</value>
					</ControlLinearNode>
					<ControlLinearNode>
						<t>0.11600000000000001</t>
						<value>0.99999891628887083</value>
					</ControlLinearNode>
					<ControlLinearNode>
						<t>0.12</t>
						<value>0.99999905050671645</value>
					</ControlLinearNode>
					<ControlLinearNode>
						<t>0.124</t>
						<value>0.99999916292379287</value>
					</ControlLinearNode>
					<ControlLinearNode>
						<t>0.128</t>
						<value>0.999999253071573</value>
					</ControlLinearNode>
					<ControlLinearNode>
						<t>0.13200000000000001</t>
						<value>0.99999949245547859</value>
					</ControlLinearNode>
					<ControlLinearNode>
						<t>0.13600000000000001</t>
						<value>0.9999995274544371</value>
					</ControlLinearNode>
					<ControlLinearNode>
						<t>0.14000000000000001</t>
						<value>0.99999955674634777</value>
					</ControlLinearNode>
					<ControlLinearNode>
						<t>0.14399999999999999</t>
						<value>0.99999958051466042</value>
					</ControlLinearNode>
					<ControlLinearNode>
						<t>0.14799999999999999</t>
						<value>0.99999959935540872</value>
					</ControlLinearNode>
					<ControlLinearNode>
						<t>0.152</t>
						<value>0.99999961334781906</value>
					</ControlLinearNode>
					<ControlLinearNode>
						<t>0.156</t>
						<value>0.99999962264347297</value>
					</ControlLinearNode>
					<ControlLinearNode>
						<t>0.16</t>
						<value>0.9999996276585742</value>
					</ControlLinearNode>
					<ControlLinearNode>
						<t>0.16400000000000001</t>
						<value>0.99999962839220302</value>
					</ControlLinearNode>
					<ControlLinearNode>
						<t>0.16800000000000001</t>
						<value>0.9999996249698403</value>
					</ControlLinearNode>
					<ControlLinearNode>
						<t>0.17199999999999999</t>
						<value>0.99999961736288401</value>
					</ControlLinearNode>
					<ControlLinearNode>
						<t>0.17599999999999999</t>
						<value>0.99999960559410694</value>
					</ControlLinearNode>
					<ControlLinearNode>
						<t>0.17999999999999999</t>
						<value>0.99999958952746704</value>
					</ControlLinearNode>
					<ControlLinearNode>
						<t>0.184</t>
						<value>0.99999956918609811</value>
					</ControlLinearNode>
					<ControlLinearNode>
						<t>0.188</t>
						<value>0.99999954434591709</value>
					</ControlLinearNode>
					<ControlLinearNode>
						<t>0.192</t>
						<value>0.99999952963540784</value>
					</ControlLinearNode>
					<ControlLinearNode>
						<t>0.19600000000000001</t>
						<value>0.99999952544340842</value>
					</ControlLinearNode>
					<ControlLinearNode>
						<t>0.20000000000000001</t>
						<value>0.99999956330877038</value>
					</ControlLinearNode>
					<ControlLinearNode>
						<t>0.20399999999999999</t>
						<value>0.99999957403807338</value>
					</ControlLinearNode>
					<ControlLinearNode>
						<t>0.20799999999999999</t>
						<value>0.99999954501069477</value>
					</ControlLinearNode>
					<ControlLinearNode>
						<t>0.21199999999999999</t>
						<value>0.99999958056566118</value>
					</ControlLinearNode>
					<ControlLinearNode>
						<t>0.216</t>
						<value>0.99999961017003502</value>
					</ControlLinearNode>
					<ControlLinearNode>
						<t>0.22</t>
						<value>0.99999963192695385</value>
					</ControlLinearNode>
					<ControlLinearNode>
						<t>0.224</t>
						<value>0.99999965951828784</value>
					</ControlLinearNode>
					<ControlLinearNode>
						<t>0.22800000000000001</t>
						<value>0.99999967088989883</value>
					</ControlLinearNode>
					<ControlLinearNode>
						<t>0.23200000000000001</t>
						<value>0.99999967231530751</value>
					</ControlLinearNode>
					<ControlLinearNode>
						<t>0.23599999999999999</t>
						<value>0.99999967546538804</value>
					</ControlLinearNode>
					<ControlLinearNode>
						<t>0.23999999999999999</t>
						<value>0.99999967654003219</value>
					</ControlLinearNode>
					<ControlLinearNode>
						<t>0.24399999999999999</t>
						<value>0.99999967345076779</value>
					</ControlLinearNode>
					<ControlLinearNode>
						<t>0.248</t>
						<value>0.99999966835684495</value>
					</ControlLinearNode>
					<ControlLinearNode>
						<t>0.252</t>
						<value>0.99999966178258048</value>
					</ControlLinearNode>
					<ControlLinearNode>
						<t>0.25600000000000001</t>
						<value>0.99999965208062247</value>
					</ControlLinearNode>
					<ControlLinearNode>
						<t>0.26000000000000001</t>
						<value>0.9999996398050357</value>
					</ControlLinearNode>
					<ControlLinearNode>
						<t>0.26400000000000001</t>
						<value>0.99999962031824874</value>
					</ControlLinearNode>
					<ControlLinearNode>
						<t>0.26800000000000002</t>
						<value>0.99999959473515609</value>
					</ControlLinearNode>
					<ControlLinearNode>
						<t>0.27200000000000002</t>
						<value>0.99999956161462278</value>
					</ControlLinearNode>
					<ControlLinearNode>
						<t>0.27600000000000002</t>
						<value>0.99999951673044607</value>
					</ControlLinearNode>
					<ControlLinearNode>
						<t>0.28000000000000003</t>
						<value>0.9999994148690079</value>
					</ControlLinearNode>
					<ControlLinearNode>
						<t>0.28399999999999997</t>
						<value>0.99999930433445161</value>
					</ControlLinearNode>
					<ControlLinearNode>
						<t>0.28799999999999998</t>
						<value>0.99999925487767582</value>
					</ControlLinearNode>
					<ControlLinearNode>
						<t>0.29199999999999998</t>
						<value>0.99999918330692883</value>
					</ControlLinearNode>
					<ControlLinearNode>
						<t>0.29599999999999999</t>
						<value>0.99999906795648397</value>
					</ControlLinearNode>
					<ControlLinearNode>
						<t>0.29999999999999999</t>
						<value>0.99999896234195274</value>
					</ControlLinearNode>
					<ControlLinearNode>
						<t>0.30399999999999999</t>
						<value>0.99999879783233558</value>
					</ControlLinearNode>
					<ControlLinearNode>
						<t>0.308</t>
						<value>0.99999862024698305</value>
					</ControlLinearNode>
					<ControlLinearNode>
						<t>0.312</t>
						<value>0.99999823112878494</value>
					</ControlLinearNode>
					<ControlLinearNode>
						<t>0.316</t>
						<value>0.99999696170710028</value>
					</ControlLinearNode>
					<ControlLinearNode>
						<t>0.32000000000000001</t>
						<value>0.9999954636627405</value>
					</ControlLinearNode>
					<ControlLinearNode>
						<t>0.32400000000000001</t>
						<value>0.99999404869256536</value>
					</ControlLinearNode>
					<ControlLinearNode>
						<t>0.32800000000000001</t>
						<value>0.99999347304918917</value>
					</ControlLinearNode>
					<ControlLinearNode>
						<t>0.33200000000000002</t>
						<value>0.99999277600754377</value>
					</ControlLinearNode>
					<ControlLinearNode>
						<t>0.33600000000000002</t>
						<value>0.99999260035615267</value>
					</ControlLinearNode>
					<ControlLinearNode>
						<t>0.34000000000000002</t>
						<value>0.99999249384590072</value>
					</ControlLinearNode>
					<ControlLinearNode>
						<t>0.34399999999999997</t>
						<value>0.99999241683092377</value>
					</ControlLinearNode>
					<ControlLinearNode>
						<t>0.34799999999999998</t>
						<value>0.99999332084886372</value>
					</ControlLinearNode>
					<ControlLinearNode>
						<t>0.35199999999999998</t>
						<value>0.99999461051071525</value>
					</ControlLinearNode>
					<ControlLinearNode>
						<t>0.35599999999999998</t>
						<value>0.99999556518007637</value>
					</ControlLinearNode>
					<ControlLinearNode>
						<t>0.35999999999999999</t>
						<value>0.99999648860200596</value>
					</ControlLinearNode>
					<ControlLinearNode>
						<t>0.36399999999999999</t>
						<value>0.99999720964597782</value>
					</ControlLinearNode>
					<ControlLinearNode>
						<t>0.36799999999999999</t>
						<value>0.99999725690858554</value>
					</ControlLinearNode>
					<ControlLinearNode>
						<t>0.372</t>
						<value>0.9999972239176016</value>
					</ControlLinearNode>
					<ControlLinearNode>
						<t>0.376</t>
						<value>0.99999726290323687</value>
					</ControlLinearNode>
					<ControlLinearNode>
						<t>0.38</t>
						<value>0.99999737857621063</value>
					</ControlLinearNode>
					<ControlLinearNode>
						<t>0.38400000000000001</t>
						<value>0.99999756469925505</value>
					</ControlLinearNode>
					<ControlLinearNode>
						<t>0.38800000000000001</t>
						<value>0.99999775509861899</value>
					</ControlLinearNode>
					<ControlLinearNode>
						<t>0.39200000000000002</t>
						<value>0.99999793303626872</value>
					</ControlLinearNode>
					<ControlLinearNode>
						<t>0.39600000000000002</t>
						<value>0.99999813608518062</value>
					</ControlLinearNode>
					<ControlLinearNode>
						<t>0.40000000000000002</t>
						<value>0.99999842786703985</value>
					</ControlLinearNode>
					<ControlLinearNode>
						<t>0.40400000000000003</t>
						<value>0.99999863836168223</value>
					</ControlLinearNode>
					<ControlLinearNode>
						<t>0.40799999999999997</t>
						<value>0.99999878657501562</value>
					</ControlLinearNode>
					<ControlLinearNode>
						<t>0.41199999999999998</t>
						<value>0.99999889673924747</value>
					</ControlLinearNode>
					<ControlLinearNode>
						<t>0.41599999999999998</t>
						<value>0.99999898629413864</value>
					</ControlLinearNode>
					<ControlLinearNode>
						<t>0.41999999999999998</t>
						<value>0.99999905002826806</value>
					</ControlLinearNode>
					<ControlLinearNode>
						<t>0.42399999999999999</t>
						<value>0.99999910307166173</value>
					</ControlLinearNode>
					<ControlLinearNode>
						<t>0.42799999999999999</t>
						<value>0.99999914695861225</value>
					</ControlLinearNode>
					<ControlLinearNode>
						<t>0.432</t>
						<value>0.99999917816221762</value>
					</ControlLinearNode>
					<ControlLinearNode>
						<t>0.436</t>
						<value>0.99999920754960991</value>
					</ControlLinearNode>
					<ControlLinearNode>
						<t>0.44</t>
						<value>0.99999922431260002</value>
					</ControlLinearNode>
					<ControlLinearNode>
						<t>0.44400000000000001</t>
						<value>0.99999924562990938</value>
					</ControlLinearNode>
					<ControlLinearNode>
						<t>0.44800000000000001</t>
						<value>0.99999925234155751</value>
					</ControlLinearNode>
					<ControlLinearNode>
						<t>0.45200000000000001</t>
						<value>0.9999992629200255</value>
					</ControlLinearNode>
					<ControlLinearNode>
						<t>0.45600000000000002</t>
						<value>0.99999927008991774</value>
					</ControlLinearNode>
					<ControlLinearNode>
						<t>0.46000000000000002</t>
						<value>0.99999927142563483</value>
					</ControlLinearNode>
					<ControlLinearNode>
						<t>0.46400000000000002</t>
						<value>0.99999928350812028</value>
					</ControlLinearNode>
					<ControlLinearNode>
						<t>0.46800000000000003</t>
						<value>0.99999929354064487</value>
					</ControlLinearNode>
					<ControlLinearNode>
						<t>0.47199999999999998</t>
						<value>0.99999929659742748</value>
					</ControlLinearNode>
					<ControlLinearNode>
						<t>0.47599999999999998</t>
						<value>0.99999930460840436</value>
					</ControlLinearNode>
					<ControlLinearNode>
						<t>0.47999999999999998</t>
						<value>0.99999931218174765</value>
					</ControlLinearNode>
					<ControlLinearNode>
						<t>0.48399999999999999</t>
						<value>0.99999932206353437</value>
					</ControlLinearNode>
					<ControlLinearNode>
						<t>0.48799999999999999</t>
						<value>0.99999933113465156</value>
					</ControlLinearNode>
					<ControlLinearNode>
						<t>0.49199999999999999</t>
						<value>0.99999933901746763</value>
					</ControlLinearNode>
				</x_nodes>
				<min_nodes />
				<max_nodes />
				<kp>100</kp>
				<kv>20</kv>
			</ControlLinear>
			<ControlLinear name="CFP_r">
				<is_model_control>true</is_model_control>
				<extrapolate>true</extrapolate>
				<default_min>0.02</default_min>
				<default_max>1</default_max>
				<filter_on>false</filter_on>
				<use_steps>false</use_steps>
				<x_nodes>
					<ControlLinearNode>
						<t>0</t>
						<value>0.033381024143289049</value>
					</ControlLinearNode>
					<ControlLinearNode>
						<t>0.0040000000000000001</t>
						<value>0.035327061991590115</value>
					</ControlLinearNode>
					<ControlLinearNode>
						<t>0.0080000000000000002</t>
						<value>0.03737243113312462</value>
					</ControlLinearNode>
					<ControlLinearNode>
						<t>0.012</t>
						<value>0.039428516573243519</value>
					</ControlLinearNode>
					<ControlLinearNode>
						<t>0.016</t>
						<value>0.041724167853744526</value>
					</ControlLinearNode>
					<ControlLinearNode>
						<t>0.02</t>
						<value>0.041251804064706708</value>
					</ControlLinearNode>
					<ControlLinearNode>
						<t>0.024</t>
						<value>0.044743889709343398</value>
					</ControlLinearNode>
					<ControlLinearNode>
						<t>0.028000000000000001</t>
						<value>0.047340217012076101</value>
					</ControlLinearNode>
					<ControlLinearNode>
						<t>0.032000000000000001</t>
						<value>0.050189124948154196</value>
					</ControlLinearNode>
					<ControlLinearNode>
						<t>0.035999999999999997</t>
						<value>0.053403711973357533</value>
					</ControlLinearNode>
					<ControlLinearNode>
						<t>0.040000000000000001</t>
						<value>0.05701078539287778</value>
					</ControlLinearNode>
					<ControlLinearNode>
						<t>0.043999999999999997</t>
						<value>0.059964721162551589</value>
					</ControlLinearNode>
					<ControlLinearNode>
						<t>0.048000000000000001</t>
						<value>0.065819532889160301</value>
					</ControlLinearNode>
					<ControlLinearNode>
						<t>0.051999999999999998</t>
						<value>0.071090574862646264</value>
					</ControlLinearNode>
					<ControlLinearNode>
						<t>0.056000000000000001</t>
						<value>0.077642277506494911</value>
					</ControlLinearNode>
					<ControlLinearNode>
						<t>0.059999999999999998</t>
						<value>0.085590942978608975</value>
					</ControlLinearNode>
					<ControlLinearNode>
						<t>0.064000000000000001</t>
						<value>0.094772141070628577</value>
					</ControlLinearNode>
					<ControlLinearNode>
						<t>0.068000000000000005</t>
						<value>0.10430401829771163</value>
					</ControlLinearNode>
					<ControlLinearNode>
						<t>0.071999999999999995</t>
						<value>0.11429510478783787</value>
					</ControlLinearNode>
					<ControlLinearNode>
						<t>0.075999999999999998</t>
						<value>0.12348101314352763</value>
					</ControlLinearNode>
					<ControlLinearNode>
						<t>0.080000000000000002</t>
						<value>0.12778651187056039</value>
					</ControlLinearNode>
					<ControlLinearNode>
						<t>0.084000000000000005</t>
						<value>0.13148496191788761</value>
					</ControlLinearNode>
					<ControlLinearNode>
						<t>0.087999999999999995</t>
						<value>0.13073094325668158</value>
					</ControlLinearNode>
					<ControlLinearNode>
						<t>0.091999999999999998</t>
						<value>0.13039138192021024</value>
					</ControlLinearNode>
					<ControlLinearNode>
						<t>0.096000000000000002</t>
						<value>0.12885687467817056</value>
					</ControlLinearNode>
					<ControlLinearNode>
						<t>0.10000000000000001</t>
						<value>0.12729758752609169</value>
					</ControlLinearNode>
					<ControlLinearNode>
						<t>0.104</t>
						<value>0.12573516640077231</value>
					</ControlLinearNode>
					<ControlLinearNode>
						<t>0.108</t>
						<value>0.12466947532313594</value>
					</ControlLinearNode>
					<ControlLinearNode>
						<t>0.112</t>
						<value>0.13196282825055233</value>
					</ControlLinearNode>
					<ControlLinearNode>
						<t>0.11600000000000001</t>
						<value>0.15275483861716829</value>
					</ControlLinearNode>
					<ControlLinearNode>
						<t>0.12</t>
						<value>0.16821691056002031</value>
					</ControlLinearNode>
					<ControlLinearNode>
						<t>0.124</t>
						<value>0.17983099872304298</value>
					</ControlLinearNode>
					<ControlLinearNode>
						<t>0.128</t>
						<value>0.19032651982025428</value>
					</ControlLinearNode>
					<ControlLinearNode>
						<t>0.13200000000000001</t>
						<value>0.27200157286317833</value>
					</ControlLinearNode>
					<ControlLinearNode>
						<t>0.13600000000000001</t>
						<value>0.27738048092093709</value>
					</ControlLinearNode>
					<ControlLinearNode>
						<t>0.14000000000000001</t>
						<value>0.28202777373650023</value>
					</ControlLinearNode>
					<ControlLinearNode>
						<t>0.14399999999999999</t>
						<value>0.28413614334303139</value>
					</ControlLinearNode>
					<ControlLinearNode>
						<t>0.14799999999999999</t>
						<value>0.28567148955744437</value>
					</ControlLinearNode>
					<ControlLinearNode>
						<t>0.152</t>
						<value>0.28627163045730242</value>
					</ControlLinearNode>
					<ControlLinearNode>
						<t>0.156</t>
						<value>0.28783686058900132</value>
					</ControlLinearNode>
					<ControlLinearNode>
						<t>0.16</t>
						<value>0.29259148913707872</value>
					</ControlLinearNode>
					<ControlLinearNode>
						<t>0.16400000000000001</t>
						<value>0.29953157863347846</value>
					</ControlLinearNode>
					<ControlLinearNode>
						<t>0.16800000000000001</t>
						<value>0.30951100611019511</value>
					</ControlLinearNode>
					<ControlLinearNode>
						<t>0.17199999999999999</t>
						<value>0.32193746878553375</value>
					</ControlLinearNode>
					<ControlLinearNode>
						<t>0.17599999999999999</t>
						<value>0.33635164074334589</value>
					</ControlLinearNode>
					<ControlLinearNode>
						<t>0.17999999999999999</t>
						<value>0.35282487939117235</value>
					</ControlLinearNode>
					<ControlLinearNode>
						<t>0.184</t>
						<value>0.37252001927251077</value>
					</ControlLinearNode>
					<ControlLinearNode>
						<t>0.188</t>
						<value>0.39689640016945316</value>
					</ControlLinearNode>
					<ControlLinearNode>
						<t>0.192</t>
						<value>0.35081119348935536</value>
					</ControlLinearNode>
					<ControlLinearNode>
						<t>0.19600000000000001</t>
						<value>0.25013266141583523</value>
					</ControlLinearNode>
					<ControlLinearNode>
						<t>0.20000000000000001</t>
						<value>0.30474890189831211</value>
					</ControlLinearNode>
					<ControlLinearNode>
						<t>0.20399999999999999</t>
						<value>0.40918791461490017</value>
					</ControlLinearNode>
					<ControlLinearNode>
						<t>0.20799999999999999</t>
						<value>0.4712319256547412</value>
					</ControlLinearNode>
					<ControlLinearNode>
						<t>0.21199999999999999</t>
						<value>0.6401316164488442</value>
					</ControlLinearNode>
					<ControlLinearNode>
						<t>0.216</t>
						<value>0.82568920843554605</value>
					</ControlLinearNode>
					<ControlLinearNode>
						<t>0.22</t>
						<value>0.99998203732901281</value>
					</ControlLinearNode>
					<ControlLinearNode>
						<t>0.224</t>
						<value>0.99999779393730537</value>
					</ControlLinearNode>
					<ControlLinearNode>
						<t>0.22800000000000001</t>
						<value>0.99999815821697635</value>
					</ControlLinearNode>
					<ControlLinearNode>
						<t>0.23200000000000001</t>
						<value>0.99999866378502889</value>
					</ControlLinearNode>
					<ControlLinearNode>
						<t>0.23599999999999999</t>
						<value>0.99999883033409342</value>
					</ControlLinearNode>
					<ControlLinearNode>
						<t>0.23999999999999999</t>
						<value>0.99999896379359243</value>
					</ControlLinearNode>
					<ControlLinearNode>
						<t>0.24399999999999999</t>
						<value>0.99999906310862507</value>
					</ControlLinearNode>
					<ControlLinearNode>
						<t>0.248</t>
						<value>0.99999914329930961</value>
					</ControlLinearNode>
					<ControlLinearNode>
						<t>0.252</t>
						<value>0.9999992098132191</value>
					</ControlLinearNode>
					<ControlLinearNode>
						<t>0.25600000000000001</t>
						<value>0.99999926571451936</value>
					</ControlLinearNode>
					<ControlLinearNode>
						<t>0.26000000000000001</t>
						<value>0.99999931833129319</value>
					</ControlLinearNode>
					<ControlLinearNode>
						<t>0.26400000000000001</t>
						<value>0.99999933034454669</value>
					</ControlLinearNode>
					<ControlLinearNode>
						<t>0.26800000000000002</t>
						<value>0.99999932121622359</value>
					</ControlLinearNode>
					<ControlLinearNode>
						<t>0.27200000000000002</t>
						<value>0.9999993011510121</value>
					</ControlLinearNode>
					<ControlLinearNode>
						<t>0.27600000000000002</t>
						<value>0.99999926298316388</value>
					</ControlLinearNode>
					<ControlLinearNode>
						<t>0.28000000000000003</t>
						<value>0.99999880366340799</value>
					</ControlLinearNode>
					<ControlLinearNode>
						<t>0.28399999999999997</t>
						<value>0.9999919912901637</value>
					</ControlLinearNode>
					<ControlLinearNode>
						<t>0.28799999999999998</t>
						<value>0.84964247864361198</value>
					</ControlLinearNode>
					<ControlLinearNode>
						<t>0.29199999999999998</t>
						<value>0.67506799496562853</value>
					</ControlLinearNode>
					<ControlLinearNode>
						<t>0.29599999999999999</t>
						<value>0.5143357284123623</value>
					</ControlLinearNode>
					<ControlLinearNode>
						<t>0.29999999999999999</t>
						<value>0.39328785600838012</value>
					</ControlLinearNode>
					<ControlLinearNode>
						<t>0.30399999999999999</t>
						<value>0.29114085696338687</value>
					</ControlLinearNode>
					<ControlLinearNode>
						<t>0.308</t>
						<value>0.23759507481436359</value>
					</ControlLinearNode>
					<ControlLinearNode>
						<t>0.312</t>
						<value>0.17502952838653471</value>
					</ControlLinearNode>
					<ControlLinearNode>
						<t>0.316</t>
						<value>0.095928134282596056</value>
					</ControlLinearNode>
					<ControlLinearNode>
						<t>0.32000000000000001</t>
						<value>0.13748568082071733</value>
					</ControlLinearNode>
					<ControlLinearNode>
						<t>0.32400000000000001</t>
						<value>0.099243367403061666</value>
					</ControlLinearNode>
					<ControlLinearNode>
						<t>0.32800000000000001</t>
						<value>0.020004768648267789</value>
					</ControlLinearNode>
					<ControlLinearNode>
						<t>0.33200000000000002</t>
						<value>0.020003528460874925</value>
					</ControlLinearNode>
					<ControlLinearNode>
						<t>0.33600000000000002</t>
						<value>0.020003009511104366</value>
					</ControlLinearNode>
					<ControlLinearNode>
						<t>0.34000000000000002</t>
						<value>0.020002767608998828</value>
					</ControlLinearNode>
					<ControlLinearNode>
						<t>0.34399999999999997</t>
						<value>0.020002661059710606</value>
					</ControlLinearNode>
					<ControlLinearNode>
						<t>0.34799999999999998</t>
						<value>0.02000249479787073</value>
					</ControlLinearNode>
					<ControlLinearNode>
						<t>0.35199999999999998</t>
						<value>0.020002312026233902</value>
					</ControlLinearNode>
					<ControlLinearNode>
						<t>0.35599999999999998</t>
						<value>0.020002109825540813</value>
					</ControlLinearNode>
					<ControlLinearNode>
						<t>0.35999999999999999</t>
						<value>0.020001855857993547</value>
					</ControlLinearNode>
					<ControlLinearNode>
						<t>0.36399999999999999</t>
						<value>0.020001604798377582</value>
					</ControlLinearNode>
					<ControlLinearNode>
						<t>0.36799999999999999</t>
						<value>0.020001595729816125</value>
					</ControlLinearNode>
					<ControlLinearNode>
						<t>0.372</t>
						<value>0.020001694078423702</value>
					</ControlLinearNode>
					<ControlLinearNode>
						<t>0.376</t>
						<value>0.020001733554284598</value>
					</ControlLinearNode>
					<ControlLinearNode>
						<t>0.38</t>
						<value>0.020001687357881836</value>
					</ControlLinearNode>
					<ControlLinearNode>
						<t>0.38400000000000001</t>
						<value>0.020001561475647158</value>
					</ControlLinearNode>
					<ControlLinearNode>
						<t>0.38800000000000001</t>
						<value>0.020001431992049325</value>
					</ControlLinearNode>
					<ControlLinearNode>
						<t>0.39200000000000002</t>
						<value>0.020001320861278909</value>
					</ControlLinearNode>
					<ControlLinearNode>
						<t>0.39600000000000002</t>
						<value>0.020001173414608463</value>
					</ControlLinearNode>
					<ControlLinearNode>
						<t>0.40000000000000002</t>
						<value>0.020000995580425153</value>
					</ControlLinearNode>
					<ControlLinearNode>
						<t>0.40400000000000003</t>
						<value>0.020000889958296103</value>
					</ControlLinearNode>
					<ControlLinearNode>
						<t>0.40799999999999997</t>
						<value>0.020000828868786836</value>
					</ControlLinearNode>
					<ControlLinearNode>
						<t>0.41199999999999998</t>
						<value>0.020000789573002081</value>
					</ControlLinearNode>
					<ControlLinearNode>
						<t>0.41599999999999998</t>
						<value>0.020000759435276606</value>
					</ControlLinearNode>
					<ControlLinearNode>
						<t>0.41999999999999998</t>
						<value>0.020000751797033405</value>
					</ControlLinearNode>
					<ControlLinearNode>
						<t>0.42399999999999999</t>
						<value>0.020000750184736918</value>
					</ControlLinearNode>
					<ControlLinearNode>
						<t>0.42799999999999999</t>
						<value>0.020000755180894923</value>
					</ControlLinearNode>
					<ControlLinearNode>
						<t>0.432</t>
						<value>0.020000784004548081</value>
					</ControlLinearNode>
					<ControlLinearNode>
						<t>0.436</t>
						<value>0.020000805470883006</value>
					</ControlLinearNode>
					<ControlLinearNode>
						<t>0.44</t>
						<value>0.02000085261533574</value>
					</ControlLinearNode>
					<ControlLinearNode>
						<t>0.44400000000000001</t>
						<value>0.020000887191626369</value>
					</ControlLinearNode>
					<ControlLinearNode>
						<t>0.44800000000000001</t>
						<value>0.020000962748759482</value>
					</ControlLinearNode>
					<ControlLinearNode>
						<t>0.45200000000000001</t>
						<value>0.020001029410762663</value>
					</ControlLinearNode>
					<ControlLinearNode>
						<t>0.45600000000000002</t>
						<value>0.020001108162905165</value>
					</ControlLinearNode>
					<ControlLinearNode>
						<t>0.46000000000000002</t>
						<value>0.020001195249740953</value>
					</ControlLinearNode>
					<ControlLinearNode>
						<t>0.46400000000000002</t>
						<value>0.02000121558039792</value>
					</ControlLinearNode>
					<ControlLinearNode>
						<t>0.46800000000000003</t>
						<value>0.020001228774347422</value>
					</ControlLinearNode>
					<ControlLinearNode>
						<t>0.47199999999999998</t>
						<value>0.020001259355317859</value>
					</ControlLinearNode>
					<ControlLinearNode>
						<t>0.47599999999999998</t>
						<value>0.020001253004841488</value>
					</ControlLinearNode>
					<ControlLinearNode>
						<t>0.47999999999999998</t>
						<value>0.02000123639607242</value>
					</ControlLinearNode>
					<ControlLinearNode>
						<t>0.48399999999999999</t>
						<value>0.020001199675893585</value>
					</ControlLinearNode>
					<ControlLinearNode>
						<t>0.48799999999999999</t>
						<value>0.020001170053923763</value>
					</ControlLinearNode>
					<ControlLinearNode>
						<t>0.49199999999999999</t>
						<value>0.020001127062753067</value>
					</ControlLinearNode>
				</x_nodes>
				<min_nodes />
				<max_nodes />
				<kp>100</kp>
				<kv>20</kv>
			</ControlLinear>
			<ControlLinear name="PIFML_r">
				<is_model_control>true</is_model_control>
				<extrapolate>true</extrapolate>
				<default_min>0.02</default_min>
				<default_max>1</default_max>
				<filter_on>false</filter_on>
				<use_steps>false</use_steps>
				<x_nodes>
					<ControlLinearNode>
						<t>0</t>
						<value>0.30668540622068863</value>
					</ControlLinearNode>
					<ControlLinearNode>
						<t>0.0040000000000000001</t>
						<value>0.30655449613037672</value>
					</ControlLinearNode>
					<ControlLinearNode>
						<t>0.0080000000000000002</t>
						<value>0.30610929464160536</value>
					</ControlLinearNode>
					<ControlLinearNode>
						<t>0.012</t>
						<value>0.30537739319307383</value>
					</ControlLinearNode>
					<ControlLinearNode>
						<t>0.016</t>
						<value>0.3041280320270815</value>
					</ControlLinearNode>
					<ControlLinearNode>
						<t>0.02</t>
						<value>0.30479358982403421</value>
					</ControlLinearNode>
					<ControlLinearNode>
						<t>0.024</t>
						<value>0.30170735743338134</value>
					</ControlLinearNode>
					<ControlLinearNode>
						<t>0.028000000000000001</t>
						<value>0.29902269028706807</value>
					</ControlLinearNode>
					<ControlLinearNode>
						<t>0.032000000000000001</t>
						<value>0.29587643510058426</value>
					</ControlLinearNode>
					<ControlLinearNode>
						<t>0.035999999999999997</t>
						<value>0.29225105528708156</value>
					</ControlLinearNode>
					<ControlLinearNode>
						<t>0.040000000000000001</t>
						<value>0.28830710433293383</value>
					</ControlLinearNode>
					<ControlLinearNode>
						<t>0.043999999999999997</t>
						<value>0.28492637713838315</value>
					</ControlLinearNode>
					<ControlLinearNode>
						<t>0.048000000000000001</t>
						<value>0.27974599762324348</value>
					</ControlLinearNode>
					<ControlLinearNode>
						<t>0.051999999999999998</t>
						<value>0.27571395457164294</value>
					</ControlLinearNode>
					<ControlLinearNode>
						<t>0.056000000000000001</t>
						<value>0.27166959719270756</value>
					</ControlLinearNode>
					<ControlLinearNode>
						<t>0.059999999999999998</t>
						<value>0.26772478649985093</value>
					</ControlLinearNode>
					<ControlLinearNode>
						<t>0.064000000000000001</t>
						<value>0.2639832326244817</value>
					</ControlLinearNode>
					<ControlLinearNode>
						<t>0.068000000000000005</t>
						<value>0.2608878315553908</value>
					</ControlLinearNode>
					<ControlLinearNode>
						<t>0.071999999999999995</t>
						<value>0.25834075520088556</value>
					</ControlLinearNode>
					<ControlLinearNode>
						<t>0.075999999999999998</t>
						<value>0.25518569843452948</value>
					</ControlLinearNode>
					<ControlLinearNode>
						<t>0.080000000000000002</t>
						<value>0.25276693600747435</value>
					</ControlLinearNode>
					<ControlLinearNode>
						<t>0.084000000000000005</t>
						<value>0.25084520593522508</value>
					</ControlLinearNode>
					<ControlLinearNode>
						<t>0.087999999999999995</t>
						<value>0.2509693154272859</value>
					</ControlLinearNode>
					<ControlLinearNode>
						<t>0.091999999999999998</t>
						<value>0.25128575551849391</value>
					</ControlLinearNode>
					<ControlLinearNode>
						<t>0.096000000000000002</t>
						<value>0.25282459165851251</value>
					</ControlLinearNode>
					<ControlLinearNode>
						<t>0.10000000000000001</t>
						<value>0.25515102121359462</value>
					</ControlLinearNode>
					<ControlLinearNode>
						<t>0.104</t>
						<value>0.25763883909783525</value>
					</ControlLinearNode>
					<ControlLinearNode>
						<t>0.108</t>
						<value>0.26079816362425778</value>
					</ControlLinearNode>
					<ControlLinearNode>
						<t>0.112</t>
						<value>0.26188898377121084</value>
					</ControlLinearNode>
					<ControlLinearNode>
						<t>0.11600000000000001</t>
						<value>0.25844527321264321</value>
					</ControlLinearNode>
					<ControlLinearNode>
						<t>0.12</t>
						<value>0.2578838362850398</value>
					</ControlLinearNode>
					<ControlLinearNode>
						<t>0.124</t>
						<value>0.25939872743129266</value>
					</ControlLinearNode>
					<ControlLinearNode>
						<t>0.128</t>
						<value>0.26165845081132461</value>
					</ControlLinearNode>
					<ControlLinearNode>
						<t>0.13200000000000001</t>
						<value>0.24453355679795857</value>
					</ControlLinearNode>
					<ControlLinearNode>
						<t>0.13600000000000001</t>
						<value>0.25063507686699854</value>
					</ControlLinearNode>
					<ControlLinearNode>
						<t>0.14000000000000001</t>
						<value>0.25712220681903136</value>
					</ControlLinearNode>
					<ControlLinearNode>
						<t>0.14399999999999999</t>
						<value>0.26681995873546505</value>
					</ControlLinearNode>
					<ControlLinearNode>
						<t>0.14799999999999999</t>
						<value>0.27873076608086611</value>
					</ControlLinearNode>
					<ControlLinearNode>
						<t>0.152</t>
						<value>0.29601693300073789</value>
					</ControlLinearNode>
					<ControlLinearNode>
						<t>0.156</t>
						<value>0.32123780291286164</value>
					</ControlLinearNode>
					<ControlLinearNode>
						<t>0.16</t>
						<value>0.35182254690125248</value>
					</ControlLinearNode>
					<ControlLinearNode>
						<t>0.16400000000000001</t>
						<value>0.3890856849002679</value>
					</ControlLinearNode>
					<ControlLinearNode>
						<t>0.16800000000000001</t>
						<value>0.43084682115723272</value>
					</ControlLinearNode>
					<ControlLinearNode>
						<t>0.17199999999999999</t>
						<value>0.47552812108381781</value>
					</ControlLinearNode>
					<ControlLinearNode>
						<t>0.17599999999999999</t>
						<value>0.52094080920686336</value>
					</ControlLinearNode>
					<ControlLinearNode>
						<t>0.17999999999999999</t>
						<value>0.56975094498359835</value>
					</ControlLinearNode>
					<ControlLinearNode>
						<t>0.184</t>
						<value>0.62018461326201435</value>
					</ControlLinearNode>
					<ControlLinearNode>
						<t>0.188</t>
						<value>0.67438707887980809</value>
					</ControlLinearNode>
					<ControlLinearNode>
						<t>0.192</t>
						<value>0.78307173599488233</value>
					</ControlLinearNode>
					<ControlLinearNode>
						<t>0.19600000000000001</t>
						<value>0.93936794475919316</value>
					</ControlLinearNode>
					<ControlLinearNode>
						<t>0.20000000000000001</t>
						<value>0.99999590067053079</value>
					</ControlLinearNode>
					<ControlLinearNode>
						<t>0.20399999999999999</t>
						<value>0.99999763805061581</value>
					</ControlLinearNode>
					<ControlLinearNode>
						<t>0.20799999999999999</t>
						<value>0.99999756461186351</value>
					</ControlLinearNode>
					<ControlLinearNode>
						<t>0.21199999999999999</t>
						<value>0.99999796291079546</value>
					</ControlLinearNode>
					<ControlLinearNode>
						<t>0.216</t>
						<value>0.99999825158741251</value>
					</ControlLinearNode>
					<ControlLinearNode>
						<t>0.22</t>
						<value>0.99999857928731917</value>
					</ControlLinearNode>
					<ControlLinearNode>
						<t>0.224</t>
						<value>0.99999914261707823</value>
					</ControlLinearNode>
					<ControlLinearNode>
						<t>0.22800000000000001</t>
						<value>0.99999919951374505</value>
					</ControlLinearNode>
					<ControlLinearNode>
						<t>0.23200000000000001</t>
						<value>0.9999992922166594</value>
					</ControlLinearNode>
					<ControlLinearNode>
						<t>0.23599999999999999</t>
						<value>0.9999993209410325</value>
					</ControlLinearNode>
					<ControlLinearNode>
						<t>0.23999999999999999</t>
						<value>0.99999934808578361</value>
					</ControlLinearNode>
					<ControlLinearNode>
						<t>0.24399999999999999</t>
						<value>0.99999936957602109</value>
					</ControlLinearNode>
					<ControlLinearNode>
						<t>0.248</t>
						<value>0.99999938592561177</value>
					</ControlLinearNode>
					<ControlLinearNode>
						<t>0.252</t>
						<value>0.99999939738059618</value>
					</ControlLinearNode>
					<ControlLinearNode>
						<t>0.25600000000000001</t>
						<value>0.99999940960429445</value>
					</ControlLinearNode>
					<ControlLinearNode>
						<t>0.26000000000000001</t>
						<value>0.99999942725087865</value>
					</ControlLinearNode>
					<ControlLinearNode>
						<t>0.26400000000000001</t>
						<value>0.99999942726811275</value>
					</ControlLinearNode>
					<ControlLinearNode>
						<t>0.26800000000000002</t>
						<value>0.99999942003137499</value>
					</ControlLinearNode>
					<ControlLinearNode>
						<t>0.27200000000000002</t>
						<value>0.99999941074965371</value>
					</ControlLinearNode>
					<ControlLinearNode>
						<t>0.27600000000000002</t>
						<value>0.99999939427291951</value>
					</ControlLinearNode>
					<ControlLinearNode>
						<t>0.28000000000000003</t>
						<value>0.99999933235743521</value>
					</ControlLinearNode>
					<ControlLinearNode>
						<t>0.28399999999999997</t>
						<value>0.99999922137074115</value>
					</ControlLinearNode>
					<ControlLinearNode>
						<t>0.28799999999999998</t>
						<value>0.99999919628531886</value>
					</ControlLinearNode>
					<ControlLinearNode>
						<t>0.29199999999999998</t>
						<value>0.99999918147719025</value>
					</ControlLinearNode>
					<ControlLinearNode>
						<t>0.29599999999999999</t>
						<value>0.99999912211710451</value>
					</ControlLinearNode>
					<ControlLinearNode>
						<t>0.29999999999999999</t>
						<value>0.99999907282189271</value>
					</ControlLinearNode>
					<ControlLinearNode>
						<t>0.30399999999999999</t>
						<value>0.99999898139543186</value>
					</ControlLinearNode>
					<ControlLinearNode>
						<t>0.308</t>
						<value>0.99999890585404982</value>
					</ControlLinearNode>
					<ControlLinearNode>
						<t>0.312</t>
						<value>0.99999871247934302</value>
					</ControlLinearNode>
					<ControlLinearNode>
						<t>0.316</t>
						<value>0.99999808829373393</value>
					</ControlLinearNode>
					<ControlLinearNode>
						<t>0.32000000000000001</t>
						<value>0.99999752028058642</value>
					</ControlLinearNode>
					<ControlLinearNode>
						<t>0.32400000000000001</t>
						<value>0.99999403891416772</value>
					</ControlLinearNode>
					<ControlLinearNode>
						<t>0.32800000000000001</t>
						<value>0.98253664375671435</value>
					</ControlLinearNode>
					<ControlLinearNode>
						<t>0.33200000000000002</t>
						<value>0.78822738099234901</value>
					</ControlLinearNode>
					<ControlLinearNode>
						<t>0.33600000000000002</t>
						<value>0.65623708277412141</value>
					</ControlLinearNode>
					<ControlLinearNode>
						<t>0.34000000000000002</t>
						<value>0.55769583057822592</value>
					</ControlLinearNode>
					<ControlLinearNode>
						<t>0.34399999999999997</t>
						<value>0.48489163200853347</value>
					</ControlLinearNode>
					<ControlLinearNode>
						<t>0.34799999999999998</t>
						<value>0.429444046343261</value>
					</ControlLinearNode>
					<ControlLinearNode>
						<t>0.35199999999999998</t>
						<value>0.40138291984576141</value>
					</ControlLinearNode>
					<ControlLinearNode>
						<t>0.35599999999999998</t>
						<value>0.36590028633351929</value>
					</ControlLinearNode>
					<ControlLinearNode>
						<t>0.35999999999999999</t>
						<value>0.33304141473450122</value>
					</ControlLinearNode>
					<ControlLinearNode>
						<t>0.36399999999999999</t>
						<value>0.29824078401104787</value>
					</ControlLinearNode>
					<ControlLinearNode>
						<t>0.36799999999999999</t>
						<value>0.24379417314067134</value>
					</ControlLinearNode>
					<ControlLinearNode>
						<t>0.372</t>
						<value>0.18857446201376432</value>
					</ControlLinearNode>
					<ControlLinearNode>
						<t>0.376</t>
						<value>0.14345390263358215</value>
					</ControlLinearNode>
					<ControlLinearNode>
						<t>0.38</t>
						<value>0.10681119930633738</value>
					</ControlLinearNode>
					<ControlLinearNode>
						<t>0.38400000000000001</t>
						<value>0.077009553550589804</value>
					</ControlLinearNode>
					<ControlLinearNode>
						<t>0.38800000000000001</t>
						<value>0.052729537382685841</value>
					</ControlLinearNode>
					<ControlLinearNode>
						<t>0.39200000000000002</t>
						<value>0.032736578024692514</value>
					</ControlLinearNode>
					<ControlLinearNode>
						<t>0.39600000000000002</t>
						<value>0.020012725883304931</value>
					</ControlLinearNode>
					<ControlLinearNode>
						<t>0.40000000000000002</t>
						<value>0.020002657366050811</value>
					</ControlLinearNode>
					<ControlLinearNode>
						<t>0.40400000000000003</t>
						<value>0.020001681179351031</value>
					</ControlLinearNode>
					<ControlLinearNode>
						<t>0.40799999999999997</t>
						<value>0.020001331386256569</value>
					</ControlLinearNode>
					<ControlLinearNode>
						<t>0.41199999999999998</t>
						<value>0.020001162896701244</value>
					</ControlLinearNode>
					<ControlLinearNode>
						<t>0.41599999999999998</t>
						<value>0.02000107683442736</value>
					</ControlLinearNode>
					<ControlLinearNode>
						<t>0.41999999999999998</t>
						<value>0.020001050722474163</value>
					</ControlLinearNode>
					<ControlLinearNode>
						<t>0.42399999999999999</t>
						<value>0.020001059877051797</value>
					</ControlLinearNode>
					<ControlLinearNode>
						<t>0.42799999999999999</t>
						<value>0.020001100698610882</value>
					</ControlLinearNode>
					<ControlLinearNode>
						<t>0.432</t>
						<value>0.020001206719083005</value>
					</ControlLinearNode>
					<ControlLinearNode>
						<t>0.436</t>
						<value>0.020001333035780718</value>
					</ControlLinearNode>
					<ControlLinearNode>
						<t>0.44</t>
						<value>0.020001557755843075</value>
					</ControlLinearNode>
					<ControlLinearNode>
						<t>0.44400000000000001</t>
						<value>0.020001876944423465</value>
					</ControlLinearNode>
					<ControlLinearNode>
						<t>0.44800000000000001</t>
						<value>0.020002589737464681</value>
					</ControlLinearNode>
					<ControlLinearNode>
						<t>0.45200000000000001</t>
						<value>0.020004325193087914</value>
					</ControlLinearNode>
					<ControlLinearNode>
						<t>0.45600000000000002</t>
						<value>0.020046440771216957</value>
					</ControlLinearNode>
					<ControlLinearNode>
						<t>0.46000000000000002</t>
						<value>0.024307009048021359</value>
					</ControlLinearNode>
					<ControlLinearNode>
						<t>0.46400000000000002</t>
						<value>0.030519570161408986</value>
					</ControlLinearNode>
					<ControlLinearNode>
						<t>0.46800000000000003</t>
						<value>0.037036084340360653</value>
					</ControlLinearNode>
					<ControlLinearNode>
						<t>0.47199999999999998</t>
						<value>0.044130720773298847</value>
					</ControlLinearNode>
					<ControlLinearNode>
						<t>0.47599999999999998</t>
						<value>0.050616626392185268</value>
					</ControlLinearNode>
					<ControlLinearNode>
						<t>0.47999999999999998</t>
						<value>0.056699872495650658</value>
					</ControlLinearNode>
					<ControlLinearNode>
						<t>0.48399999999999999</t>
						<value>0.061941130877564692</value>
					</ControlLinearNode>
					<ControlLinearNode>
						<t>0.48799999999999999</t>
						<value>0.066993596782809778</value>
					</ControlLinearNode>
					<ControlLinearNode>
						<t>0.49199999999999999</t>
						<value>0.070796377705947405</value>
					</ControlLinearNode>
				</x_nodes>
				<min_nodes />
				<max_nodes />
				<kp>100</kp>
				<kv>20</kv>
			</ControlLinear>
			<ControlLinear name="GL_r">
				<is_model_control>true</is_model_control>
				<extrapolate>true</extrapolate>
				<default_min>0.02</default_min>
				<default_max>1</default_max>
				<filter_on>false</filter_on>
				<use_steps>false</use_steps>
				<x_nodes>
					<ControlLinearNode>
						<t>0</t>
						<value>0.45197521940334678</value>
					</ControlLinearNode>
					<ControlLinearNode>
						<t>0.0040000000000000001</t>
						<value>0.4500388298098198</value>
					</ControlLinearNode>
					<ControlLinearNode>
						<t>0.0080000000000000002</t>
						<value>0.4482414985664806</value>
					</ControlLinearNode>
					<ControlLinearNode>
						<t>0.012</t>
						<value>0.4466476731343027</value>
					</ControlLinearNode>
					<ControlLinearNode>
						<t>0.016</t>
						<value>0.44517473406765268</value>
					</ControlLinearNode>
					<ControlLinearNode>
						<t>0.02</t>
						<value>0.44405261059382234</value>
					</ControlLinearNode>
					<ControlLinearNode>
						<t>0.024</t>
						<value>0.4428621274422247</value>
					</ControlLinearNode>
					<ControlLinearNode>
						<t>0.028000000000000001</t>
						<value>0.44190079549970201</value>
					</ControlLinearNode>
					<ControlLinearNode>
						<t>0.032000000000000001</t>
						<value>0.44112853488378262</value>
					</ControlLinearNode>
					<ControlLinearNode>
						<t>0.035999999999999997</t>
						<value>0.44047672337553556</value>
					</ControlLinearNode>
					<ControlLinearNode>
						<t>0.040000000000000001</t>
						<value>0.43996867430485104</value>
					</ControlLinearNode>
					<ControlLinearNode>
						<t>0.043999999999999997</t>
						<value>0.43966303219910707</value>
					</ControlLinearNode>
					<ControlLinearNode>
						<t>0.048000000000000001</t>
						<value>0.439118557762674</value>
					</ControlLinearNode>
					<ControlLinearNode>
						<t>0.051999999999999998</t>
						<value>0.43888075423129719</value>
					</ControlLinearNode>
					<ControlLinearNode>
						<t>0.056000000000000001</t>
						<value>0.43869496072847691</value>
					</ControlLinearNode>
					<ControlLinearNode>
						<t>0.059999999999999998</t>
						<value>0.438991134658129</value>
					</ControlLinearNode>
					<ControlLinearNode>
						<t>0.064000000000000001</t>
						<value>0.43891886931059848</value>
					</ControlLinearNode>
					<ControlLinearNode>
						<t>0.068000000000000005</t>
						<value>0.43904321665936263</value>
					</ControlLinearNode>
					<ControlLinearNode>
						<t>0.071999999999999995</t>
						<value>0.43882476775782087</value>
					</ControlLinearNode>
					<ControlLinearNode>
						<t>0.075999999999999998</t>
						<value>0.4379961620266834</value>
					</ControlLinearNode>
					<ControlLinearNode>
						<t>0.080000000000000002</t>
						<value>0.43702906536161784</value>
					</ControlLinearNode>
					<ControlLinearNode>
						<t>0.084000000000000005</t>
						<value>0.43567336876710888</value>
					</ControlLinearNode>
					<ControlLinearNode>
						<t>0.087999999999999995</t>
						<value>0.43392646054662959</value>
					</ControlLinearNode>
					<ControlLinearNode>
						<t>0.091999999999999998</t>
						<value>0.43130159442930577</value>
					</ControlLinearNode>
					<ControlLinearNode>
						<t>0.096000000000000002</t>
						<value>0.42797486234475335</value>
					</ControlLinearNode>
					<ControlLinearNode>
						<t>0.10000000000000001</t>
						<value>0.42382840378125164</value>
					</ControlLinearNode>
					<ControlLinearNode>
						<t>0.104</t>
						<value>0.41832637542599749</value>
					</ControlLinearNode>
					<ControlLinearNode>
						<t>0.108</t>
						<value>0.41221037261640925</value>
					</ControlLinearNode>
					<ControlLinearNode>
						<t>0.112</t>
						<value>0.40994887683886261</value>
					</ControlLinearNode>
					<ControlLinearNode>
						<t>0.11600000000000001</t>
						<value>0.41438898244205169</value>
					</ControlLinearNode>
					<ControlLinearNode>
						<t>0.12</t>
						<value>0.41621123280910766</value>
					</ControlLinearNode>
					<ControlLinearNode>
						<t>0.124</t>
						<value>0.41547526864573481</value>
					</ControlLinearNode>
					<ControlLinearNode>
						<t>0.128</t>
						<value>0.41241274656988086</value>
					</ControlLinearNode>
					<ControlLinearNode>
						<t>0.13200000000000001</t>
						<value>0.47251458685982145</value>
					</ControlLinearNode>
					<ControlLinearNode>
						<t>0.13600000000000001</t>
						<value>0.4637136840576106</value>
					</ControlLinearNode>
					<ControlLinearNode>
						<t>0.14000000000000001</t>
						<value>0.45200772716663329</value>
					</ControlLinearNode>
					<ControlLinearNode>
						<t>0.14399999999999999</t>
						<value>0.43772155052561029</value>
					</ControlLinearNode>
					<ControlLinearNode>
						<t>0.14799999999999999</t>
						<value>0.42087629315159453</value>
					</ControlLinearNode>
					<ControlLinearNode>
						<t>0.152</t>
						<value>0.40159557208728897</value>
					</ControlLinearNode>
					<ControlLinearNode>
						<t>0.156</t>
						<value>0.38050207409578413</value>
					</ControlLinearNode>
					<ControlLinearNode>
						<t>0.16</t>
						<value>0.3579966861366935</value>
					</ControlLinearNode>
					<ControlLinearNode>
						<t>0.16400000000000001</t>
						<value>0.33488330674634686</value>
					</ControlLinearNode>
					<ControlLinearNode>
						<t>0.16800000000000001</t>
						<value>0.31179960069480095</value>
					</ControlLinearNode>
					<ControlLinearNode>
						<t>0.17199999999999999</t>
						<value>0.28946900717783147</value>
					</ControlLinearNode>
					<ControlLinearNode>
						<t>0.17599999999999999</t>
						<value>0.26802898251777341</value>
					</ControlLinearNode>
					<ControlLinearNode>
						<t>0.17999999999999999</t>
						<value>0.24855079623310614</value>
					</ControlLinearNode>
					<ControlLinearNode>
						<t>0.184</t>
						<value>0.23072458724430542</value>
					</ControlLinearNode>
					<ControlLinearNode>
						<t>0.188</t>
						<value>0.21554309157629817</value>
					</ControlLinearNode>
					<ControlLinearNode>
						<t>0.192</t>
						<value>0.20379009098990372</value>
					</ControlLinearNode>
					<ControlLinearNode>
						<t>0.19600000000000001</t>
						<value>0.19651759433841823</value>
					</ControlLinearNode>
					<ControlLinearNode>
						<t>0.20000000000000001</t>
						<value>0.19416178413499441</value>
					</ControlLinearNode>
					<ControlLinearNode>
						<t>0.20399999999999999</t>
						<value>0.19210263099779676</value>
					</ControlLinearNode>
					<ControlLinearNode>
						<t>0.20799999999999999</t>
						<value>0.177542626905934</value>
					</ControlLinearNode>
					<ControlLinearNode>
						<t>0.21199999999999999</t>
						<value>0.16037074675212107</value>
					</ControlLinearNode>
					<ControlLinearNode>
						<t>0.216</t>
						<value>0.14811885287700086</value>
					</ControlLinearNode>
					<ControlLinearNode>
						<t>0.22</t>
						<value>0.14008233579675236</value>
					</ControlLinearNode>
					<ControlLinearNode>
						<t>0.224</t>
						<value>0.138003824268502</value>
					</ControlLinearNode>
					<ControlLinearNode>
						<t>0.22800000000000001</t>
						<value>0.15039742475116499</value>
					</ControlLinearNode>
					<ControlLinearNode>
						<t>0.23200000000000001</t>
						<value>0.21497893467695697</value>
					</ControlLinearNode>
					<ControlLinearNode>
						<t>0.23599999999999999</t>
						<value>0.22784734465123826</value>
					</ControlLinearNode>
					<ControlLinearNode>
						<t>0.23999999999999999</t>
						<value>0.23993912765041983</value>
					</ControlLinearNode>
					<ControlLinearNode>
						<t>0.24399999999999999</t>
						<value>0.25338365477155772</value>
					</ControlLinearNode>
					<ControlLinearNode>
						<t>0.248</t>
						<value>0.26789114106988388</value>
					</ControlLinearNode>
					<ControlLinearNode>
						<t>0.252</t>
						<value>0.28339522084896712</value>
					</ControlLinearNode>
					<ControlLinearNode>
						<t>0.25600000000000001</t>
						<value>0.29885296189232341</value>
					</ControlLinearNode>
					<ControlLinearNode>
						<t>0.26000000000000001</t>
						<value>0.3135360877096417</value>
					</ControlLinearNode>
					<ControlLinearNode>
						<t>0.26400000000000001</t>
						<value>0.33247853308748826</value>
					</ControlLinearNode>
					<ControlLinearNode>
						<t>0.26800000000000002</t>
						<value>0.35331634019207298</value>
					</ControlLinearNode>
					<ControlLinearNode>
						<t>0.27200000000000002</t>
						<value>0.37404286263882858</value>
					</ControlLinearNode>
					<ControlLinearNode>
						<t>0.27600000000000002</t>
						<value>0.39506883964193218</value>
					</ControlLinearNode>
					<ControlLinearNode>
						<t>0.28000000000000003</t>
						<value>0.41650065171597628</value>
					</ControlLinearNode>
					<ControlLinearNode>
						<t>0.28399999999999997</t>
						<value>0.43878408816722314</value>
					</ControlLinearNode>
					<ControlLinearNode>
						<t>0.28799999999999998</t>
						<value>0.45798734104444344</value>
					</ControlLinearNode>
					<ControlLinearNode>
						<t>0.29199999999999998</t>
						<value>0.47750738333388437</value>
					</ControlLinearNode>
					<ControlLinearNode>
						<t>0.29599999999999999</t>
						<value>0.49601769963519887</value>
					</ControlLinearNode>
					<ControlLinearNode>
						<t>0.29999999999999999</t>
						<value>0.52587732374300455</value>
					</ControlLinearNode>
					<ControlLinearNode>
						<t>0.30399999999999999</t>
						<value>0.57882156752353509</value>
					</ControlLinearNode>
					<ControlLinearNode>
						<t>0.308</t>
						<value>0.66094251778685287</value>
					</ControlLinearNode>
					<ControlLinearNode>
						<t>0.312</t>
						<value>0.74892756149286954</value>
					</ControlLinearNode>
					<ControlLinearNode>
						<t>0.316</t>
						<value>0.82690292001581067</value>
					</ControlLinearNode>
					<ControlLinearNode>
						<t>0.32000000000000001</t>
						<value>0.92004754627105489</value>
					</ControlLinearNode>
					<ControlLinearNode>
						<t>0.32400000000000001</t>
						<value>0.9887475670460707</value>
					</ControlLinearNode>
					<ControlLinearNode>
						<t>0.32800000000000001</t>
						<value>0.99999917469829769</value>
					</ControlLinearNode>
					<ControlLinearNode>
						<t>0.33200000000000002</t>
						<value>0.99999939469224475</value>
					</ControlLinearNode>
					<ControlLinearNode>
						<t>0.33600000000000002</t>
						<value>0.99999942872368264</value>
					</ControlLinearNode>
					<ControlLinearNode>
						<t>0.34000000000000002</t>
						<value>0.99999943253125989</value>
					</ControlLinearNode>
					<ControlLinearNode>
						<t>0.34399999999999997</t>
						<value>0.99999941245716328</value>
					</ControlLinearNode>
					<ControlLinearNode>
						<t>0.34799999999999998</t>
						<value>0.99999932929722823</value>
					</ControlLinearNode>
					<ControlLinearNode>
						<t>0.35199999999999998</t>
						<value>0.99999909812034959</value>
					</ControlLinearNode>
					<ControlLinearNode>
						<t>0.35599999999999998</t>
						<value>0.99999871243336647</value>
					</ControlLinearNode>
					<ControlLinearNode>
						<t>0.35999999999999999</t>
						<value>0.99999750548048338</value>
					</ControlLinearNode>
					<ControlLinearNode>
						<t>0.36399999999999999</t>
						<value>0.99714963536188406</value>
					</ControlLinearNode>
					<ControlLinearNode>
						<t>0.36799999999999999</t>
						<value>0.9509852937291553</value>
					</ControlLinearNode>
					<ControlLinearNode>
						<t>0.372</t>
						<value>0.89704215014035427</value>
					</ControlLinearNode>
					<ControlLinearNode>
						<t>0.376</t>
						<value>0.84210860906649909</value>
					</ControlLinearNode>
					<ControlLinearNode>
						<t>0.38</t>
						<value>0.7860773916033742</value>
					</ControlLinearNode>
					<ControlLinearNode>
						<t>0.38400000000000001</t>
						<value>0.73169107967529923</value>
					</ControlLinearNode>
					<ControlLinearNode>
						<t>0.38800000000000001</t>
						<value>0.67850585346162628</value>
					</ControlLinearNode>
					<ControlLinearNode>
						<t>0.39200000000000002</t>
						<value>0.62703015492391789</value>
					</ControlLinearNode>
					<ControlLinearNode>
						<t>0.39600000000000002</t>
						<value>0.57936885218507816</value>
					</ControlLinearNode>
					<ControlLinearNode>
						<t>0.40000000000000002</t>
						<value>0.54673151499134465</value>
					</ControlLinearNode>
					<ControlLinearNode>
						<t>0.40400000000000003</t>
						<value>0.51948330415038002</value>
					</ControlLinearNode>
					<ControlLinearNode>
						<t>0.40799999999999997</t>
						<value>0.49541380831414589</value>
					</ControlLinearNode>
					<ControlLinearNode>
						<t>0.41199999999999998</t>
						<value>0.4732705822861355</value>
					</ControlLinearNode>
					<ControlLinearNode>
						<t>0.41599999999999998</t>
						<value>0.4538761618406969</value>
					</ControlLinearNode>
					<ControlLinearNode>
						<t>0.41999999999999998</t>
						<value>0.43595632053237637</value>
					</ControlLinearNode>
					<ControlLinearNode>
						<t>0.42399999999999999</t>
						<value>0.42028593667241859</value>
					</ControlLinearNode>
					<ControlLinearNode>
						<t>0.42799999999999999</t>
						<value>0.40661016667969341</value>
					</ControlLinearNode>
					<ControlLinearNode>
						<t>0.432</t>
						<value>0.39570558492664648</value>
					</ControlLinearNode>
					<ControlLinearNode>
						<t>0.436</t>
						<value>0.38567004322833903</value>
					</ControlLinearNode>
					<ControlLinearNode>
						<t>0.44</t>
						<value>0.3764891162749317</value>
					</ControlLinearNode>
					<ControlLinearNode>
						<t>0.44400000000000001</t>
						<value>0.36948541266829243</value>
					</ControlLinearNode>
					<ControlLinearNode>
						<t>0.44800000000000001</t>
						<value>0.36276706224010657</value>
					</ControlLinearNode>
					<ControlLinearNode>
						<t>0.45200000000000001</t>
						<value>0.35808074253704669</value>
					</ControlLinearNode>
					<ControlLinearNode>
						<t>0.45600000000000002</t>
						<value>0.35483925619917311</value>
					</ControlLinearNode>
					<ControlLinearNode>
						<t>0.46000000000000002</t>
						<value>0.35334059429109715</value>
					</ControlLinearNode>
					<ControlLinearNode>
						<t>0.46400000000000002</t>
						<value>0.35481135325961982</value>
					</ControlLinearNode>
					<ControlLinearNode>
						<t>0.46800000000000003</t>
						<value>0.35800233044741503</value>
					</ControlLinearNode>
					<ControlLinearNode>
						<t>0.47199999999999998</t>
						<value>0.36248944219780399</value>
					</ControlLinearNode>
					<ControlLinearNode>
						<t>0.47599999999999998</t>
						<value>0.36895769489738089</value>
					</ControlLinearNode>
					<ControlLinearNode>
						<t>0.47999999999999998</t>
						<value>0.37688914223500419</value>
					</ControlLinearNode>
					<ControlLinearNode>
						<t>0.48399999999999999</t>
						<value>0.38641280195695049</value>
					</ControlLinearNode>
					<ControlLinearNode>
						<t>0.48799999999999999</t>
						<value>0.39960766876716486</value>
					</ControlLinearNode>
					<ControlLinearNode>
						<t>0.49199999999999999</t>
						<value>0.41210353615586742</value>
					</ControlLinearNode>
				</x_nodes>
				<min_nodes />
				<max_nodes />
				<kp>100</kp>
				<kv>20</kv>
			</ControlLinear>
			<ControlLinear name="GI_r">
				<is_model_control>true</is_model_control>
				<extrapolate>true</extrapolate>
				<default_min>0.02</default_min>
				<default_max>1</default_max>
				<filter_on>false</filter_on>
				<use_steps>false</use_steps>
				<x_nodes>
					<ControlLinearNode>
						<t>0</t>
						<value>0.020003324105906186</value>
					</ControlLinearNode>
					<ControlLinearNode>
						<t>0.0040000000000000001</t>
						<value>0.020003295877389932</value>
					</ControlLinearNode>
					<ControlLinearNode>
						<t>0.0080000000000000002</t>
						<value>0.020003269162301954</value>
					</ControlLinearNode>
					<ControlLinearNode>
						<t>0.012</t>
						<value>0.020003239379002467</value>
					</ControlLinearNode>
					<ControlLinearNode>
						<t>0.016</t>
						<value>0.02000320763557354</value>
					</ControlLinearNode>
					<ControlLinearNode>
						<t>0.02</t>
						<value>0.02000319155118974</value>
					</ControlLinearNode>
					<ControlLinearNode>
						<t>0.024</t>
						<value>0.020003157131663795</value>
					</ControlLinearNode>
					<ControlLinearNode>
						<t>0.028000000000000001</t>
						<value>0.020003124314365673</value>
					</ControlLinearNode>
					<ControlLinearNode>
						<t>0.032000000000000001</t>
						<value>0.02000308966580704</value>
					</ControlLinearNode>
					<ControlLinearNode>
						<t>0.035999999999999997</t>
						<value>0.020003064154606797</value>
					</ControlLinearNode>
					<ControlLinearNode>
						<t>0.040000000000000001</t>
						<value>0.020003021415318269</value>
					</ControlLinearNode>
					<ControlLinearNode>
						<t>0.043999999999999997</t>
						<value>0.020002991495531603</value>
					</ControlLinearNode>
					<ControlLinearNode>
						<t>0.048000000000000001</t>
						<value>0.02000294700688007</value>
					</ControlLinearNode>
					<ControlLinearNode>
						<t>0.051999999999999998</t>
						<value>0.020002906871935226</value>
					</ControlLinearNode>
					<ControlLinearNode>
						<t>0.056000000000000001</t>
						<value>0.02000286249118036</value>
					</ControlLinearNode>
					<ControlLinearNode>
						<t>0.059999999999999998</t>
						<value>0.020002807885139084</value>
					</ControlLinearNode>
					<ControlLinearNode>
						<t>0.064000000000000001</t>
						<value>0.020002750067842915</value>
					</ControlLinearNode>
					<ControlLinearNode>
						<t>0.068000000000000005</t>
						<value>0.020002691576288315</value>
					</ControlLinearNode>
					<ControlLinearNode>
						<t>0.071999999999999995</t>
						<value>0.020002632861844769</value>
					</ControlLinearNode>
					<ControlLinearNode>
						<t>0.075999999999999998</t>
						<value>0.020002548100940841</value>
					</ControlLinearNode>
					<ControlLinearNode>
						<t>0.080000000000000002</t>
						<value>0.02000243306750709</value>
					</ControlLinearNode>
					<ControlLinearNode>
						<t>0.084000000000000005</t>
						<value>0.020002315777814077</value>
					</ControlLinearNode>
					<ControlLinearNode>
						<t>0.087999999999999995</t>
						<value>0.020002209432054257</value>
					</ControlLinearNode>
					<ControlLinearNode>
						<t>0.091999999999999998</t>
						<value>0.020002104046058164</value>
					</ControlLinearNode>
					<ControlLinearNode>
						<t>0.096000000000000002</t>
						<value>0.020002002781391991</value>
					</ControlLinearNode>
					<ControlLinearNode>
						<t>0.10000000000000001</t>
						<value>0.020001908406957487</value>
					</ControlLinearNode>
					<ControlLinearNode>
						<t>0.104</t>
						<value>0.020001814256685731</value>
					</ControlLinearNode>
					<ControlLinearNode>
						<t>0.108</t>
						<value>0.020001727957015027</value>
					</ControlLinearNode>
					<ControlLinearNode>
						<t>0.112</t>
						<value>0.020001639403634315</value>
					</ControlLinearNode>
					<ControlLinearNode>
						<t>0.11600000000000001</t>
						<value>0.020001550810546467</value>
					</ControlLinearNode>
					<ControlLinearNode>
						<t>0.12</t>
						<value>0.020001470781490015</value>
					</ControlLinearNode>
					<ControlLinearNode>
						<t>0.124</t>
						<value>0.020001398588957883</value>
					</ControlLinearNode>
					<ControlLinearNode>
						<t>0.128</t>
						<value>0.020001330284375986</value>
					</ControlLinearNode>
					<ControlLinearNode>
						<t>0.13200000000000001</t>
						<value>0.020001184341481557</value>
					</ControlLinearNode>
					<ControlLinearNode>
						<t>0.13600000000000001</t>
						<value>0.020001133094455441</value>
					</ControlLinearNode>
					<ControlLinearNode>
						<t>0.14000000000000001</t>
						<value>0.020001092822235188</value>
					</ControlLinearNode>
					<ControlLinearNode>
						<t>0.14399999999999999</t>
						<value>0.020001051584131985</value>
					</ControlLinearNode>
					<ControlLinearNode>
						<t>0.14799999999999999</t>
						<value>0.020001018552304715</value>
					</ControlLinearNode>
					<ControlLinearNode>
						<t>0.152</t>
						<value>0.020000994090158847</value>
					</ControlLinearNode>
					<ControlLinearNode>
						<t>0.156</t>
						<value>0.02000097891186927</value>
					</ControlLinearNode>
					<ControlLinearNode>
						<t>0.16</t>
						<value>0.020000973817664865</value>
					</ControlLinearNode>
					<ControlLinearNode>
						<t>0.16400000000000001</t>
						<value>0.020000981699259832</value>
					</ControlLinearNode>
					<ControlLinearNode>
						<t>0.16800000000000001</t>
						<value>0.020001004742999467</value>
					</ControlLinearNode>
					<ControlLinearNode>
						<t>0.17199999999999999</t>
						<value>0.020001046157575052</value>
					</ControlLinearNode>
					<ControlLinearNode>
						<t>0.17599999999999999</t>
						<value>0.020001111442704809</value>
					</ControlLinearNode>
					<ControlLinearNode>
						<t>0.17999999999999999</t>
						<value>0.020001208560987204</value>
					</ControlLinearNode>
					<ControlLinearNode>
						<t>0.184</t>
						<value>0.020001350198488255</value>
					</ControlLinearNode>
					<ControlLinearNode>
						<t>0.188</t>
						<value>0.020001565255125465</value>
					</ControlLinearNode>
					<ControlLinearNode>
						<t>0.192</t>
						<value>0.020001941340421013</value>
					</ControlLinearNode>
					<ControlLinearNode>
						<t>0.19600000000000001</t>
						<value>0.020002720532889998</value>
					</ControlLinearNode>
					<ControlLinearNode>
						<t>0.20000000000000001</t>
						<value>0.02000470794695787</value>
					</ControlLinearNode>
					<ControlLinearNode>
						<t>0.20399999999999999</t>
						<value>0.020015631510478207</value>
					</ControlLinearNode>
					<ControlLinearNode>
						<t>0.20799999999999999</t>
						<value>0.0922995379874572</value>
					</ControlLinearNode>
					<ControlLinearNode>
						<t>0.21199999999999999</t>
						<value>0.22711454243867124</value>
					</ControlLinearNode>
					<ControlLinearNode>
						<t>0.216</t>
						<value>0.35179614015352162</value>
					</ControlLinearNode>
					<ControlLinearNode>
						<t>0.22</t>
						<value>0.47239065915622869</value>
					</ControlLinearNode>
					<ControlLinearNode>
						<t>0.224</t>
						<value>0.56076522441875298</value>
					</ControlLinearNode>
					<ControlLinearNode>
						<t>0.22800000000000001</t>
						<value>0.54417838035657107</value>
					</ControlLinearNode>
					<ControlLinearNode>
						<t>0.23200000000000001</t>
						<value>0.03790695558371792</value>
					</ControlLinearNode>
					<ControlLinearNode>
						<t>0.23599999999999999</t>
						<value>0.020033600523027568</value>
					</ControlLinearNode>
					<ControlLinearNode>
						<t>0.23999999999999999</t>
						<value>0.020013929138129355</value>
					</ControlLinearNode>
					<ControlLinearNode>
						<t>0.24399999999999999</t>
						<value>0.020008812734790746</value>
					</ControlLinearNode>
					<ControlLinearNode>
						<t>0.248</t>
						<value>0.020006437795990178</value>
					</ControlLinearNode>
					<ControlLinearNode>
						<t>0.252</t>
						<value>0.020005082220386279</value>
					</ControlLinearNode>
					<ControlLinearNode>
						<t>0.25600000000000001</t>
						<value>0.020004045585540357</value>
					</ControlLinearNode>
					<ControlLinearNode>
						<t>0.26000000000000001</t>
						<value>0.020003157108344945</value>
					</ControlLinearNode>
					<ControlLinearNode>
						<t>0.26400000000000001</t>
						<value>0.020003159677627797</value>
					</ControlLinearNode>
					<ControlLinearNode>
						<t>0.26800000000000002</t>
						<value>0.020003473222732666</value>
					</ControlLinearNode>
					<ControlLinearNode>
						<t>0.27200000000000002</t>
						<value>0.020003809743234492</value>
					</ControlLinearNode>
					<ControlLinearNode>
						<t>0.27600000000000002</t>
						<value>0.020004223300490492</value>
					</ControlLinearNode>
					<ControlLinearNode>
						<t>0.28000000000000003</t>
						<value>0.020004761024888955</value>
					</ControlLinearNode>
					<ControlLinearNode>
						<t>0.28399999999999997</t>
						<value>0.020005670733245693</value>
					</ControlLinearNode>
					<ControlLinearNode>
						<t>0.28799999999999998</t>
						<value>0.020005453365875264</value>
					</ControlLinearNode>
					<ControlLinearNode>
						<t>0.29199999999999998</t>
						<value>0.020004859904433282</value>
					</ControlLinearNode>
					<ControlLinearNode>
						<t>0.29599999999999999</t>
						<value>0.020004260165126447</value>
					</ControlLinearNode>
					<ControlLinearNode>
						<t>0.29999999999999999</t>
						<value>0.020003218108048938</value>
					</ControlLinearNode>
					<ControlLinearNode>
						<t>0.30399999999999999</t>
						<value>0.020002792505801812</value>
					</ControlLinearNode>
					<ControlLinearNode>
						<t>0.308</t>
						<value>0.020003206392966124</value>
					</ControlLinearNode>
					<ControlLinearNode>
						<t>0.312</t>
						<value>0.02000361705950536</value>
					</ControlLinearNode>
					<ControlLinearNode>
						<t>0.316</t>
						<value>0.020003707990620768</value>
					</ControlLinearNode>
					<ControlLinearNode>
						<t>0.32000000000000001</t>
						<value>0.020003929985077461</value>
					</ControlLinearNode>
					<ControlLinearNode>
						<t>0.32400000000000001</t>
						<value>0.02000410437671031</value>
					</ControlLinearNode>
					<ControlLinearNode>
						<t>0.32800000000000001</t>
						<value>0.020017596969512084</value>
					</ControlLinearNode>
					<ControlLinearNode>
						<t>0.33200000000000002</t>
						<value>0.061057807682180915</value>
					</ControlLinearNode>
					<ControlLinearNode>
						<t>0.33600000000000002</t>
						<value>0.10824692223180578</value>
					</ControlLinearNode>
					<ControlLinearNode>
						<t>0.34000000000000002</t>
						<value>0.10639861247036968</value>
					</ControlLinearNode>
					<ControlLinearNode>
						<t>0.34399999999999997</t>
						<value>0.056061478622518986</value>
					</ControlLinearNode>
					<ControlLinearNode>
						<t>0.34799999999999998</t>
						<value>0.020034729038899461</value>
					</ControlLinearNode>
					<ControlLinearNode>
						<t>0.35199999999999998</t>
						<value>0.02001028697778787</value>
					</ControlLinearNode>
					<ControlLinearNode>
						<t>0.35599999999999998</t>
						<value>0.020006875102677735</value>
					</ControlLinearNode>
					<ControlLinearNode>
						<t>0.35999999999999999</t>
						<value>0.020005156120141698</value>
					</ControlLinearNode>
					<ControlLinearNode>
						<t>0.36399999999999999</t>
						<value>0.020004055827919625</value>
					</ControlLinearNode>
					<ControlLinearNode>
						<t>0.36799999999999999</t>
						<value>0.020004018688302674</value>
					</ControlLinearNode>
					<ControlLinearNode>
						<t>0.372</t>
						<value>0.020003979641102031</value>
					</ControlLinearNode>
					<ControlLinearNode>
						<t>0.376</t>
						<value>0.020003936997499382</value>
					</ControlLinearNode>
					<ControlLinearNode>
						<t>0.38</t>
						<value>0.020003881241589999</value>
					</ControlLinearNode>
					<ControlLinearNode>
						<t>0.38400000000000001</t>
						<value>0.020003826325814586</value>
					</ControlLinearNode>
					<ControlLinearNode>
						<t>0.38800000000000001</t>
						<value>0.020003764001001418</value>
					</ControlLinearNode>
					<ControlLinearNode>
						<t>0.39200000000000002</t>
						<value>0.020003646804575552</value>
					</ControlLinearNode>
					<ControlLinearNode>
						<t>0.39600000000000002</t>
						<value>0.020003607405621703</value>
					</ControlLinearNode>
					<ControlLinearNode>
						<t>0.40000000000000002</t>
						<value>0.020003595422186396</value>
					</ControlLinearNode>
					<ControlLinearNode>
						<t>0.40400000000000003</t>
						<value>0.020003605249863415</value>
					</ControlLinearNode>
					<ControlLinearNode>
						<t>0.40799999999999997</t>
						<value>0.020003562064656928</value>
					</ControlLinearNode>
					<ControlLinearNode>
						<t>0.41199999999999998</t>
						<value>0.020003510702290162</value>
					</ControlLinearNode>
					<ControlLinearNode>
						<t>0.41599999999999998</t>
						<value>0.020003457586157802</value>
					</ControlLinearNode>
					<ControlLinearNode>
						<t>0.41999999999999998</t>
						<value>0.020003391156995523</value>
					</ControlLinearNode>
					<ControlLinearNode>
						<t>0.42399999999999999</t>
						<value>0.020003313198138223</value>
					</ControlLinearNode>
					<ControlLinearNode>
						<t>0.42799999999999999</t>
						<value>0.020003230431756766</value>
					</ControlLinearNode>
					<ControlLinearNode>
						<t>0.432</t>
						<value>0.020003147535174116</value>
					</ControlLinearNode>
					<ControlLinearNode>
						<t>0.436</t>
						<value>0.020003066076714315</value>
					</ControlLinearNode>
					<ControlLinearNode>
						<t>0.44</t>
						<value>0.020002979687369374</value>
					</ControlLinearNode>
					<ControlLinearNode>
						<t>0.44400000000000001</t>
						<value>0.020002908059987071</value>
					</ControlLinearNode>
					<ControlLinearNode>
						<t>0.44800000000000001</t>
						<value>0.020002832584036546</value>
					</ControlLinearNode>
					<ControlLinearNode>
						<t>0.45200000000000001</t>
						<value>0.0200027716873592</value>
					</ControlLinearNode>
					<ControlLinearNode>
						<t>0.45600000000000002</t>
						<value>0.020002727383140944</value>
					</ControlLinearNode>
					<ControlLinearNode>
						<t>0.46000000000000002</t>
						<value>0.020002687261355831</value>
					</ControlLinearNode>
					<ControlLinearNode>
						<t>0.46400000000000002</t>
						<value>0.020002676148555432</value>
					</ControlLinearNode>
					<ControlLinearNode>
						<t>0.46800000000000003</t>
						<value>0.020002690516941059</value>
					</ControlLinearNode>
					<ControlLinearNode>
						<t>0.47199999999999998</t>
						<value>0.020002717960450441</value>
					</ControlLinearNode>
					<ControlLinearNode>
						<t>0.47599999999999998</t>
						<value>0.020002782400054764</value>
					</ControlLinearNode>
					<ControlLinearNode>
						<t>0.47999999999999998</t>
						<value>0.02000287774907223</value>
					</ControlLinearNode>
					<ControlLinearNode>
						<t>0.48399999999999999</t>
						<value>0.020003014205692678</value>
					</ControlLinearNode>
					<ControlLinearNode>
						<t>0.48799999999999999</t>
						<value>0.020003221737681591</value>
					</ControlLinearNode>
					<ControlLinearNode>
						<t>0.49199999999999999</t>
						<value>0.020003455843500585</value>
					</ControlLinearNode>
				</x_nodes>
				<min_nodes />
				<max_nodes />
				<kp>100</kp>
				<kv>20</kv>
			</ControlLinear>
			<ControlLinear name="GM_r">
				<is_model_control>true</is_model_control>
				<extrapolate>true</extrapolate>
				<default_min>0.02</default_min>
				<default_max>1</default_max>
				<filter_on>false</filter_on>
				<use_steps>false</use_steps>
				<x_nodes>
					<ControlLinearNode>
						<t>0</t>
						<value>0.74734852839038701</value>
					</ControlLinearNode>
					<ControlLinearNode>
						<t>0.0040000000000000001</t>
						<value>0.74930341147069324</value>
					</ControlLinearNode>
					<ControlLinearNode>
						<t>0.0080000000000000002</t>
						<value>0.7514922952776748</value>
					</ControlLinearNode>
					<ControlLinearNode>
						<t>0.012</t>
						<value>0.75390304382664286</value>
					</ControlLinearNode>
					<ControlLinearNode>
						<t>0.016</t>
						<value>0.75655989972355886</value>
					</ControlLinearNode>
					<ControlLinearNode>
						<t>0.02</t>
						<value>0.75859933547369096</value>
					</ControlLinearNode>
					<ControlLinearNode>
						<t>0.024</t>
						<value>0.76211005541506682</value>
					</ControlLinearNode>
					<ControlLinearNode>
						<t>0.028000000000000001</t>
						<value>0.76570284607702799</value>
					</ControlLinearNode>
					<ControlLinearNode>
						<t>0.032000000000000001</t>
						<value>0.76969553824916237</value>
					</ControlLinearNode>
					<ControlLinearNode>
						<t>0.035999999999999997</t>
						<value>0.77396247034916765</value>
					</ControlLinearNode>
					<ControlLinearNode>
						<t>0.040000000000000001</t>
						<value>0.7785644780085057</value>
					</ControlLinearNode>
					<ControlLinearNode>
						<t>0.043999999999999997</t>
						<value>0.78304067796805799</value>
					</ControlLinearNode>
					<ControlLinearNode>
						<t>0.048000000000000001</t>
						<value>0.78889044941862307</value>
					</ControlLinearNode>
					<ControlLinearNode>
						<t>0.051999999999999998</t>
						<value>0.79505398221358292</value>
					</ControlLinearNode>
					<ControlLinearNode>
						<t>0.056000000000000001</t>
						<value>0.80243069321804605</value>
					</ControlLinearNode>
					<ControlLinearNode>
						<t>0.059999999999999998</t>
						<value>0.8116918469306047</value>
					</ControlLinearNode>
					<ControlLinearNode>
						<t>0.064000000000000001</t>
						<value>0.82177664496702763</value>
					</ControlLinearNode>
					<ControlLinearNode>
						<t>0.068000000000000005</t>
						<value>0.83273731006400842</value>
					</ControlLinearNode>
					<ControlLinearNode>
						<t>0.071999999999999995</t>
						<value>0.84446761552930161</value>
					</ControlLinearNode>
					<ControlLinearNode>
						<t>0.075999999999999998</t>
						<value>0.85716606701270359</value>
					</ControlLinearNode>
					<ControlLinearNode>
						<t>0.080000000000000002</t>
						<value>0.87066244676330451</value>
					</ControlLinearNode>
					<ControlLinearNode>
						<t>0.084000000000000005</t>
						<value>0.88507975345459688</value>
					</ControlLinearNode>
					<ControlLinearNode>
						<t>0.087999999999999995</t>
						<value>0.9001843701654163</value>
					</ControlLinearNode>
					<ControlLinearNode>
						<t>0.091999999999999998</t>
						<value>0.9162217388782079</value>
					</ControlLinearNode>
					<ControlLinearNode>
						<t>0.096000000000000002</t>
						<value>0.93301206705387896</value>
					</ControlLinearNode>
					<ControlLinearNode>
						<t>0.10000000000000001</t>
						<value>0.95059004582001916</value>
					</ControlLinearNode>
					<ControlLinearNode>
						<t>0.104</t>
						<value>0.96903969778914956</value>
					</ControlLinearNode>
					<ControlLinearNode>
						<t>0.108</t>
						<value>0.9883347902675802</value>
					</ControlLinearNode>
					<ControlLinearNode>
						<t>0.112</t>
						<value>0.99999539118289993</value>
					</ControlLinearNode>
					<ControlLinearNode>
						<t>0.11600000000000001</t>
						<value>0.99999870125414492</value>
					</ControlLinearNode>
					<ControlLinearNode>
						<t>0.12</t>
						<value>0.99999927782047771</value>
					</ControlLinearNode>
					<ControlLinearNode>
						<t>0.124</t>
						<value>0.99999951448371482</value>
					</ControlLinearNode>
					<ControlLinearNode>
						<t>0.128</t>
						<value>0.99999963776249123</value>
					</ControlLinearNode>
					<ControlLinearNode>
						<t>0.13200000000000001</t>
						<value>0.99999983897542666</value>
					</ControlLinearNode>
					<ControlLinearNode>
						<t>0.13600000000000001</t>
						<value>0.99999985741280817</value>
					</ControlLinearNode>
					<ControlLinearNode>
						<t>0.14000000000000001</t>
						<value>0.99999987255623601</value>
					</ControlLinearNode>
					<ControlLinearNode>
						<t>0.14399999999999999</t>
						<value>0.99999988503273918</value>
					</ControlLinearNode>
					<ControlLinearNode>
						<t>0.14799999999999999</t>
						<value>0.9999998955152114</value>
					</ControlLinearNode>
					<ControlLinearNode>
						<t>0.152</t>
						<value>0.99999990429367969</value>
					</ControlLinearNode>
					<ControlLinearNode>
						<t>0.156</t>
						<value>0.99999991166087099</value>
					</ControlLinearNode>
					<ControlLinearNode>
						<t>0.16</t>
						<value>0.99999991786967335</value>
					</ControlLinearNode>
					<ControlLinearNode>
						<t>0.16400000000000001</t>
						<value>0.9999999229967812</value>
					</ControlLinearNode>
					<ControlLinearNode>
						<t>0.16800000000000001</t>
						<value>0.99999992717753361</value>
					</ControlLinearNode>
					<ControlLinearNode>
						<t>0.17199999999999999</t>
						<value>0.99999993052448122</value>
					</ControlLinearNode>
					<ControlLinearNode>
						<t>0.17599999999999999</t>
						<value>0.99999993310586444</value>
					</ControlLinearNode>
					<ControlLinearNode>
						<t>0.17999999999999999</t>
						<value>0.99999993499368001</value>
					</ControlLinearNode>
					<ControlLinearNode>
						<t>0.184</t>
						<value>0.99999993622284722</value>
					</ControlLinearNode>
					<ControlLinearNode>
						<t>0.188</t>
						<value>0.99999993684746957</value>
					</ControlLinearNode>
					<ControlLinearNode>
						<t>0.192</t>
						<value>0.99999993660652409</value>
					</ControlLinearNode>
					<ControlLinearNode>
						<t>0.19600000000000001</t>
						<value>0.99999993558952327</value>
					</ControlLinearNode>
					<ControlLinearNode>
						<t>0.20000000000000001</t>
						<value>0.999999933536316</value>
					</ControlLinearNode>
					<ControlLinearNode>
						<t>0.20399999999999999</t>
						<value>0.99999993152524758</value>
					</ControlLinearNode>
					<ControlLinearNode>
						<t>0.20799999999999999</t>
						<value>0.99999992995469278</value>
					</ControlLinearNode>
					<ControlLinearNode>
						<t>0.21199999999999999</t>
						<value>0.99999992631671963</value>
					</ControlLinearNode>
					<ControlLinearNode>
						<t>0.216</t>
						<value>0.99999992173197894</value>
					</ControlLinearNode>
					<ControlLinearNode>
						<t>0.22</t>
						<value>0.99999991664403276</value>
					</ControlLinearNode>
					<ControlLinearNode>
						<t>0.224</t>
						<value>0.99999991139634559</value>
					</ControlLinearNode>
					<ControlLinearNode>
						<t>0.22800000000000001</t>
						<value>0.99999990989895338</value>
					</ControlLinearNode>
					<ControlLinearNode>
						<t>0.23200000000000001</t>
						<value>0.99999991211284589</value>
					</ControlLinearNode>
					<ControlLinearNode>
						<t>0.23599999999999999</t>
						<value>0.99999991161183444</value>
					</ControlLinearNode>
					<ControlLinearNode>
						<t>0.23999999999999999</t>
						<value>0.99999991133741406</value>
					</ControlLinearNode>
					<ControlLinearNode>
						<t>0.24399999999999999</t>
						<value>0.99999991103590102</value>
					</ControlLinearNode>
					<ControlLinearNode>
						<t>0.248</t>
						<value>0.99999991093328677</value>
					</ControlLinearNode>
					<ControlLinearNode>
						<t>0.252</t>
						<value>0.99999991097285468</value>
					</ControlLinearNode>
					<ControlLinearNode>
						<t>0.25600000000000001</t>
						<value>0.99999991026118296</value>
					</ControlLinearNode>
					<ControlLinearNode>
						<t>0.26000000000000001</t>
						<value>0.9999999087971092</value>
					</ControlLinearNode>
					<ControlLinearNode>
						<t>0.26400000000000001</t>
						<value>0.99999990666543548</value>
					</ControlLinearNode>
					<ControlLinearNode>
						<t>0.26800000000000002</t>
						<value>0.99999990320310705</value>
					</ControlLinearNode>
					<ControlLinearNode>
						<t>0.27200000000000002</t>
						<value>0.99999989767420538</value>
					</ControlLinearNode>
					<ControlLinearNode>
						<t>0.27600000000000002</t>
						<value>0.99999988892599745</value>
					</ControlLinearNode>
					<ControlLinearNode>
						<t>0.28000000000000003</t>
						<value>0.99999987581182193</value>
					</ControlLinearNode>
					<ControlLinearNode>
						<t>0.28399999999999997</t>
						<value>0.9999998528306272</value>
					</ControlLinearNode>
					<ControlLinearNode>
						<t>0.28799999999999998</t>
						<value>0.99999982602078774</value>
					</ControlLinearNode>
					<ControlLinearNode>
						<t>0.29199999999999998</t>
						<value>0.99999978510881726</value>
					</ControlLinearNode>
					<ControlLinearNode>
						<t>0.29599999999999999</t>
						<value>0.99999968846347431</value>
					</ControlLinearNode>
					<ControlLinearNode>
						<t>0.29999999999999999</t>
						<value>0.99999938875812289</value>
					</ControlLinearNode>
					<ControlLinearNode>
						<t>0.30399999999999999</t>
						<value>0.99903797115066184</value>
					</ControlLinearNode>
					<ControlLinearNode>
						<t>0.308</t>
						<value>0.95120510214685783</value>
					</ControlLinearNode>
					<ControlLinearNode>
						<t>0.312</t>
						<value>0.90634415153789416</value>
					</ControlLinearNode>
					<ControlLinearNode>
						<t>0.316</t>
						<value>0.87181374383368093</value>
					</ControlLinearNode>
					<ControlLinearNode>
						<t>0.32000000000000001</t>
						<value>0.83407275476537557</value>
					</ControlLinearNode>
					<ControlLinearNode>
						<t>0.32400000000000001</t>
						<value>0.80833693764278014</value>
					</ControlLinearNode>
					<ControlLinearNode>
						<t>0.32800000000000001</t>
						<value>0.80554759772059015</value>
					</ControlLinearNode>
					<ControlLinearNode>
						<t>0.33200000000000002</t>
						<value>0.80371584728346013</value>
					</ControlLinearNode>
					<ControlLinearNode>
						<t>0.33600000000000002</t>
						<value>0.80046379673919843</value>
					</ControlLinearNode>
					<ControlLinearNode>
						<t>0.34000000000000002</t>
						<value>0.80038570159417577</value>
					</ControlLinearNode>
					<ControlLinearNode>
						<t>0.34399999999999997</t>
						<value>0.80293427484408031</value>
					</ControlLinearNode>
					<ControlLinearNode>
						<t>0.34799999999999998</t>
						<value>0.80478593391698683</value>
					</ControlLinearNode>
					<ControlLinearNode>
						<t>0.35199999999999998</t>
						<value>0.80422326761413843</value>
					</ControlLinearNode>
					<ControlLinearNode>
						<t>0.35599999999999998</t>
						<value>0.80660563225780324</value>
					</ControlLinearNode>
					<ControlLinearNode>
						<t>0.35999999999999999</t>
						<value>0.81022308377455632</value>
					</ControlLinearNode>
					<ControlLinearNode>
						<t>0.36399999999999999</t>
						<value>0.81589554467237468</value>
					</ControlLinearNode>
					<ControlLinearNode>
						<t>0.36799999999999999</t>
						<value>0.83348648142823889</value>
					</ControlLinearNode>
					<ControlLinearNode>
						<t>0.372</t>
						<value>0.85372497313294093</value>
					</ControlLinearNode>
					<ControlLinearNode>
						<t>0.376</t>
						<value>0.87498103877827227</value>
					</ControlLinearNode>
					<ControlLinearNode>
						<t>0.38</t>
						<value>0.89715222723767152</value>
					</ControlLinearNode>
					<ControlLinearNode>
						<t>0.38400000000000001</t>
						<value>0.92024524262835949</value>
					</ControlLinearNode>
					<ControlLinearNode>
						<t>0.38800000000000001</t>
						<value>0.94404946971098513</value>
					</ControlLinearNode>
[truncated: 453,981 more chars]
