# Supplementary material for: Hindlimb kinematics, kinetics and muscle dynamics during sit-to-stand and sit-to-walk transitions in emus (Dromaius novaehollandiae)
Source: J Exp Biol. 2024 Dec 2;227(24):jeb247519. doi: 10.1242/jeb.247519 (PMC11708823; doi:10.1242/jeb.247519)
Supplement: Dataset 1. [file jexbio-227-247519-Dataset1.zip › Dataset1/DataS1/Static Simulation/stw_exemplar_trial_STO_plus5TSL/emu_osimm_tuneTSL_scaledR_STO_plus5TSL_stw_force.sto]

ModelForces
version=1
nRows=124
nColumns=74
inDegrees=no

This file contains the forces exerted on a model during a simulation.

A force is a generalized force, meaning that it can be either a force (N) or a torque (Nm).

Units are S.I. units (second, meters, Newtons, ...)
If the header above contains a line with 'inDegrees', this indicates whether rotational values are in degrees (yes) or radians (no).

endheader
time	IC_r	ILPR_r	ILPOa_r	ILPOp_r	AMB_r	FMTL_r	FMTI_r	FMTM_r	ILFB_r	FCLP_r	FCLA_r	FCM_r	IFE_r	ITCr_r	ITM_r	ITCaa_r	ITCap_r	ISF_r	IFI_r	OMII_r	OMIP_r	CFP_r	PIFML_r	GL_r	GI_r	GM_r	FL_r	TCf_r	TCt_r	EDL_r	FDL_r	FHL_r	FP2_r	FPP2_r	FP3_r	FPP3_r	FP4_r	MY	MX	MZ	FY	FZ	FX	Hip_flexion_reserve	Hip_abduction_reserve	Hip_rotation_reserve	Knee_flexion_reserve	Knee_abduction_reserve	Knee_rotation_reserve	Ankle_flexion_reserve	Ankle_abduction_reserve	Ankle_rotation_reserve	MTP_flexion_reserve	MTP_abduction_reserve	MTP_rotation_reserve	Pes_R_ExternalForce_pes_Fx	Pes_R_ExternalForce_pes_Fy	Pes_R_ExternalForce_pes_Fz	Pes_R_ExternalForce_pes_px	Pes_R_ExternalForce_pes_py	Pes_R_ExternalForce_pes_pz	Pes_R_ExternalForce_pes_Tx	Pes_R_ExternalForce_pes_Ty	Pes_R_ExternalForce_pes_Tz	Digits_R_ExternalForce_digits_Fx	Digits_R_ExternalForce_digits_Fy	Digits_R_ExternalForce_digits_Fz	Digits_R_ExternalForce_digits_px	Digits_R_ExternalForce_digits_py	Digits_R_ExternalForce_digits_pz	Digits_R_ExternalForce_digits_Tx	Digits_R_ExternalForce_digits_Ty	Digits_R_ExternalForce_digits_Tz
      0.00000000	    121.04157197	     57.25393060	      5.38588364	      5.29934195	     31.52574880	    156.44635538	    299.61335577	      7.75147139	     12.30578565	      6.18759692	      1.71393060	     25.77760473	      2.17586243	      9.93832630	      0.36012807	      5.48233806	      5.51200763	      0.86470056	      0.92284409	      0.00000000	    314.96942829	     15.74449223	    185.00586075	    600.09670839	      4.09057043	   1173.04626991	    119.59648772	      0.00000000	      0.00000000	    140.85976087	      0.00000000	      0.01487516	      0.00000000	      5.33652997	      0.00000000	      0.00000000	      0.00000000	     -0.04817966	      9.10599322	     -6.97992764	     -4.48350771	     -1.02215296	     -0.96050662	      0.03660186	      0.17958634	     -0.69801751	      1.61664671	      0.70276675	     -0.38047311	     -1.24728369	     -3.62209830	      1.27668695	     -0.81514174	      0.48692789	     -0.83362830	      0.28771678	     17.33174252	      0.00000000	     -0.00490060	     -0.02787562	     -0.01329510	      0.00000000	     -0.01758176	      0.00000000	      2.13860151	    128.82700490	      0.00000000	     -0.00070313	     -0.04901931	     -0.00216950	      0.00000000	     -0.13068539	      0.00000000
      0.00400000	    121.45755773	     56.39851313	      5.38354513	      5.29665390	     31.61574634	    156.87684452	    299.21787688	      7.74994771	     12.31477176	      6.18619603	      1.70873638	     25.10410519	      2.16989669	      9.93124100	      0.35963451	      5.47682884	      5.50609064	      0.86234693	      0.92162595	      0.00000000	    314.45372903	     16.64145542	    184.31279680	    597.95948360	      4.09576838	   1175.83212094	    119.24640031	      0.00000000	      0.00000000	    141.41535668	      0.00000000	      0.01484299	      0.00000000	      5.37264922	      0.00000000	      0.00000000	      0.00000000	      0.02677106	      9.09728016	     -7.15729948	     -5.05168235	     -1.31897806	     -1.44870062	      0.03699414	      0.17961633	     -0.70227848	      1.62803054	      0.70700500	     -0.37967387	     -1.25396914	     -3.64514629	      1.27246694	     -0.81569420	      0.50177298	     -0.83389233	      0.24672504	     17.28721834	      0.00000000	     -0.00489217	     -0.02789317	     -0.01330142	      0.00000000	     -0.01928421	      0.00000000	      1.83999926	    128.92274440	      0.00000000	     -0.00069746	     -0.04904839	     -0.00220277	      0.00000000	     -0.14381566	      0.00000000
      0.00800000	    122.03554964	     55.75475375	      5.38123010	      5.29513830	     31.71495214	    157.29156761	    298.83196366	      7.74876867	     12.32591298	      6.18638759	      1.70561130	     24.33755277	      2.16252394	      9.91316996	      0.35889078	      5.47092782	      5.50020791	      0.86120425	      0.91947201	      0.00000000	    314.26880885	     17.59537331	    183.73410702	    596.00222367	      4.10021780	   1178.84959352	    118.91444254	      0.00000000	      0.00000000	    142.12411432	      0.00000000	      0.01480079	      0.00000000	      5.41417888	      0.00000000	      0.00000000	      0.00000000	      0.10279933	      9.08719737	     -7.33426292	     -5.66592948	     -1.57539851	     -1.90147326	      0.03755417	      0.17957410	     -0.70689547	      1.64053820	      0.71200883	     -0.37862003	     -1.26169768	     -3.67120808	      1.26811432	     -0.81544845	      0.51899691	     -0.83404617	      0.19633210	     17.22427334	      0.00000000	     -0.00488262	     -0.02790860	     -0.01331099	      0.00000000	     -0.02121910	      0.00000000	      1.47116906	    129.06610150	      0.00000000	     -0.00069189	     -0.04907413	     -0.00223868	      0.00000000	     -0.15900038	      0.00000000
      0.01200000	    122.76772791	     55.40156642	      5.37907085	      5.29496136	     31.82599006	    157.71812089	    298.46807666	      7.74794465	     12.33922949	      6.18838479	      1.70474925	     23.49299668	      2.15397511	      9.88373529	      0.35790060	      5.46478502	      5.49455508	      0.86157071	      0.91764197	      0.00000000	    314.46319002	     18.56749590	    183.30929552	    594.29609606	      4.10374453	   1182.08226478	    118.60867540	      0.00000000	      0.00000000	    142.99401115	      0.00000000	      0.01476039	      0.00000000	      5.46560068	      0.00000000	      0.00000000	      0.00000000	      0.17899455	      9.07466630	     -7.50845167	     -6.30594445	     -1.78752766	     -2.31697900	      0.03827935	      0.17948389	     -0.71186903	      1.65409624	      0.71784533	     -0.37745773	     -1.27070352	     -3.70043162	      1.26543242	     -0.81574830	      0.53852915	     -0.83273059	      0.13699143	     17.14788041	      0.00000000	     -0.00487118	     -0.02792290	     -0.01333263	      0.00000000	     -0.02336452	      0.00000000	      1.03261564	    129.25750180	      0.00000000	     -0.00069811	     -0.04909400	     -0.00228713	      0.00000000	     -0.17611738	      0.00000000
      0.01600000	    123.68585254	     55.24663504	      5.37719923	      5.29627459	     31.93995907	    158.10498726	    298.13733944	      7.74753786	     12.35475400	      6.19238609	      1.70630768	     22.57882576	      2.14448849	      9.84254321	      0.35669051	      5.45854296	      5.48931604	      0.88407930	      0.97841032	      0.00000000	    315.08301788	     19.66877812	    182.91503099	    592.71701333	      4.10618894	   1185.57019982	    118.33536208	      0.00000000	      0.00000000	    144.09553954	      0.00000000	      0.01550452	      0.00000000	      5.51620275	      0.00000000	      0.00000000	      0.00000000	      0.25453864	      9.06335738	     -7.67616849	     -6.95234859	     -1.95209184	     -2.69349727	      0.03921578	      0.17926759	     -0.71717689	      1.66876364	      0.72456329	     -0.37590939	     -1.28066434	     -3.73271777	      1.26029403	     -0.81305997	      0.56022321	     -0.83302699	      0.06913571	     17.04767483	      0.00000000	     -0.00486187	     -0.02793408	     -0.01333288	      0.00000000	     -0.02567188	      0.00000000	      0.52523048	    129.51279220	      0.00000000	     -0.00069381	     -0.04910999	     -0.00231048	      0.00000000	     -0.19503171	      0.00000000
      0.02000000	    124.34395193	     56.86727338	      5.37575268	      5.29923565	     32.11996181	    158.92170319	    297.84940297	      7.74721899	     12.37253150	      6.19857387	      1.71040626	     21.48517696	      2.13431028	      9.78924986	      0.35520607	      5.45234074	      5.48466417	      0.86807563	      0.92074702	      0.00000000	    316.17185450	     19.48243568	    184.02555821	    591.55753355	      4.10741358	   1187.96270354	    118.11393158	      0.00000000	      0.00000000	    146.74203700	      0.00000000	      0.01473876	      0.00000000	      5.61048455	      0.00000000	      0.00000000	      0.00000000	      0.32879991	      9.00968466	     -7.83412428	     -7.58701089	     -2.06662616	     -3.02932581	      0.03945716	      0.17994583	     -0.72049128	      1.67672623	      0.72941740	     -0.37822263	     -1.29036174	     -3.75535929	      1.28340862	     -0.81623536	      0.58564033	     -0.80045772	     -0.00649121	     16.85170510	      0.00000000	     -0.00514823	     -0.02792133	     -0.01321479	      0.00000000	     -0.02797875	      0.00000000	     -0.05004059	    129.90947160	      0.00000000	     -0.00097911	     -0.04911146	     -0.00219995	      0.00000000	     -0.21568762	      0.00000000
      0.02400000	    125.72810093	     56.71119312	      5.37483883	      5.30390670	     32.21023410	    159.06873876	    297.61235018	      7.74760762	     12.39261503	      6.20710896	      1.71710559	     20.54733912	      2.12368830	      9.72352591	      0.35353726	      5.44629839	      5.48075022	      0.89731601	      0.98309951	      0.00000000	    317.77040575	     21.18920534	    183.21944450	    590.24647720	      4.10729149	   1192.53261435	    117.93883619	      0.00000000	      0.00000000	    147.80704177	      0.00000000	      0.01549719	      0.00000000	      5.64918116	      0.00000000	      0.00000000	      0.00000000	      0.40121628	      9.01687884	     -7.98374084	     -8.19324142	     -2.12972247	     -3.32238284	      0.04119086	      0.17900011	     -0.72742865	      1.69690851	      0.73918744	     -0.37427646	     -1.30341103	     -3.79963631	      1.26513782	     -0.80678663	      0.61051809	     -0.81692380	     -0.08896153	     16.74521571	      0.00000000	     -0.00515012	     -0.02793072	     -0.01321568	      0.00000000	     -0.03054024	      0.00000000	     -0.69206825	    130.26790730	      0.00000000	     -0.00084378	     -0.04911835	     -0.00223692	      0.00000000	     -0.23758504	      0.00000000
      0.02800000	    127.10592097	     57.44207713	      5.37458917	      5.31041584	     32.32537324	    159.37150588	    297.43250242	      7.74815126	     12.41507024	      6.21813393	      1.72642098	     19.52873643	      2.11287575	      9.64533241	      0.35159907	      5.44054416	      5.47771905	      0.88231795	      0.92435336	      0.00000000	    319.91520657	     22.49886286	    182.98172190	    589.16826800	      4.10572567	   1197.10467553	    117.82914166	      0.00000000	      0.00000000	    149.37139004	      0.00000000	      0.01469360	      0.00000000	      5.72143488	      0.00000000	      0.00000000	      0.00000000	      0.47156270	      9.00952005	     -8.11929879	     -8.75586858	     -2.14120516	     -3.56974311	      0.04285195	      0.17824186	     -0.73406672	      1.71603229	      0.74913526	     -0.37143238	     -1.31790179	     -3.84393923	      1.25991500	     -0.80337275	      0.63727925	     -0.81794518	     -0.17805214	     16.63654605	      0.00000000	     -0.00511544	     -0.02794489	     -0.01325123	      0.00000000	     -0.03318007	      0.00000000	     -1.39865702	    130.68543580	      0.00000000	     -0.00084006	     -0.04910868	     -0.00228337	      0.00000000	     -0.26064016	      0.00000000
      0.03200000	    128.66127562	     58.48556675	      5.37511010	      5.31881663	     32.44514940	    159.67977452	    297.31434944	      7.74906717	     12.43996917	      6.23176549	      1.73828455	     18.49161577	      2.10211560	      9.55488573	      0.34949037	      5.43519151	      5.47569225	      0.88707517	      0.89486529	      0.00000000	    322.63718336	     23.95787769	    182.75481328	    588.25958996	      4.10264751	   1202.17737765	    117.78621058	      0.00000000	      0.00000000	    151.11743281	      0.00000000	      0.01435197	      0.00000000	      5.79483634	      0.00000000	      0.00000000	      0.00000000	      0.53970012	      9.00436760	     -8.24075049	     -9.26135224	     -2.10214539	     -3.76752608	      0.04474423	      0.17736205	     -0.74114177	      1.73651295	      0.76020210	     -0.36834939	     -1.33303329	     -3.88905973	      1.25460183	     -0.79843638	      0.66527440	     -0.81913723	     -0.27305843	     16.52280346	      0.00000000	     -0.00509181	     -0.02795957	     -0.01328019	      0.00000000	     -0.03585403	      0.00000000	     -2.16774690	    131.17066720	      0.00000000	     -0.00083895	     -0.04908930	     -0.00232212	      0.00000000	     -0.28463678	      0.00000000
      0.03600000	    130.39180070	     59.80316739	      5.37649980	      5.32913943	     32.56626580	    159.96588358	    297.26038366	      7.75030962	     12.46739198	      6.24809411	      1.75252826	     17.44026259	      2.09164334	      9.45282677	      0.34720706	      5.43034880	      5.47477339	      0.89749343	      0.89311187	      0.00000000	    325.96025927	     25.62466371	    182.46951965	    587.41877264	      4.09802239	   1207.55577323	    117.82006981	      0.00000000	      0.00000000	    153.14630890	      0.00000000	      0.01426481	      0.00000000	      5.87667767	      0.00000000	      0.00000000	      0.00000000	      0.60573246	      9.00370588	     -8.34561944	     -9.69806328	     -2.01481699	     -3.91120714	      0.04683432	      0.17628903	     -0.74872752	      1.75890271	      0.77242390	     -0.36472770	     -1.35080733	     -3.94205803	      1.24786259	     -0.79251121	      0.69454105	     -0.82210542	     -0.37330015	     16.40788488	      0.00000000	     -0.00507405	     -0.02797584	     -0.01329945	      0.00000000	     -0.03853409	      0.00000000	     -2.99691991	    131.72541360	      0.00000000	     -0.00083170	     -0.04906046	     -0.00234418	      0.00000000	     -0.30935851	      0.00000000
      0.04000000	    132.29640675	     61.42697483	      5.37883187	      5.34135713	     32.69192105	    160.26099027	    297.27093509	      7.75178269	     12.49742605	      6.26717800	      1.76883475	     16.37738378	      2.08167772	      9.34025582	      0.34476740	      5.42610784	      5.47503598	      0.90928605	      0.89111971	      0.00000000	    329.89959443	     27.51700622	    182.14351821	    586.66945790	      4.09184575	   1213.33709216	    117.93829810	      0.00000000	      0.00000000	    155.40224216	      0.00000000	      0.01416133	      0.00000000	      5.97193245	      0.00000000	      0.00000000	      0.00000000	      0.66997983	      9.00714702	     -8.43353612	    -10.05665788	     -1.88271436	     -3.99609472	      0.04916518	      0.17506124	     -0.75690658	      1.78322070	      0.78587365	     -0.36075304	     -1.37135844	     -4.00296540	      1.24147646	     -0.78746796	      0.72479613	     -0.82565332	     -0.47837015	     16.30362373	      0.00000000	     -0.00506012	     -0.02799612	     -0.01332778	      0.00000000	     -0.04121914	      0.00000000	     -3.88313443	    132.34346350	      0.00000000	     -0.00082733	     -0.04901986	     -0.00237066	      0.00000000	     -0.33459332	      0.00000000
      0.04400000	    134.21755614	     63.80599226	      5.38217953	      5.35543760	     32.83751809	    160.68037567	    297.34392613	      7.75342433	     12.53017424	      6.28904908	      1.78675231	     15.30654929	      2.07243238	      9.21857179	      0.34221231	      5.42256597	      5.47654243	      0.92214245	      0.88892277	      0.00000000	    334.45980226	     29.13162981	    182.23685412	    586.08643013	      4.08416865	   1218.80703307	    118.14759784	      0.00000000	      0.00000000	    158.95634562	      0.00000000	      0.01404208	      0.00000000	      6.05901116	      0.00000000	      0.00000000	      0.00000000	      0.73258184	      9.00281092	     -8.50701786	    -10.33026580	     -1.71059150	     -4.01761607	      0.05130819	      0.17404837	     -0.76442732	      1.80568202	      0.79912931	     -0.35791961	     -1.39097066	     -4.05894893	      1.23598137	     -0.77225735	      0.75655363	     -0.81699584	     -0.58319280	     16.08562181	      0.00000000	     -0.00483828	     -0.02801968	     -0.01316943	      0.00000000	     -0.04355317	      0.00000000	     -4.82759288	    133.15464950	      0.00000000	     -0.00094546	     -0.04897378	     -0.00217352	      0.00000000	     -0.36052737	      0.00000000
      0.04800000	    136.66112726	     65.26651693	      5.38657468	      5.37124981	     32.94325714	    160.72534794	    297.47470821	      7.75557861	     12.56575161	      6.31370169	      1.80563622	     14.23897673	      2.06409580	      9.08932612	      0.33956698	      5.41979772	      5.47931780	      0.94704906	      0.92323831	      0.00000000	    339.63375031	     32.20041048	    181.12216002	    585.07978971	      4.07507659	   1226.30337915	    118.45477509	      0.00000000	      0.00000000	    161.39430528	      0.00000000	      0.01425977	      0.00000000	      6.11859785	      0.00000000	      0.00000000	      0.00000000	      0.79611484	      9.03821564	     -8.56011299	    -10.51427965	     -1.50442007	     -3.97113208	      0.05425746	      0.17202192	     -0.77452220	      1.83708914	      0.81578429	     -0.35106652	     -1.41342762	     -4.12808286	      1.21037700	     -0.75307260	      0.78858909	     -0.84118429	     -0.69448539	     15.98433535	      0.00000000	     -0.00484479	     -0.02804407	     -0.01311395	      0.00000000	     -0.04612156	      0.00000000	     -5.81913279	    133.93365920	      0.00000000	     -0.00079222	     -0.04892202	     -0.00212094	      0.00000000	     -0.38645521	      0.00000000
      0.05200000	    139.09476950	     67.70834967	      5.39204493	      5.38866417	     33.10045795	    161.11669559	    297.65586083	      7.75783419	     12.60429144	      6.34109604	      1.82471438	     13.12306142	      2.05683959	      8.95450131	      0.33687598	      5.41787779	      5.48336723	      0.95223852	      0.89735190	      0.00000000	    345.40229691	     35.03500995	    180.58074294	    584.37566125	      4.06471904	   1234.17996642	    118.86588488	      0.00000000	      0.00000000	    164.11919838	      0.00000000	      0.01386234	      0.00000000	      6.24031074	      0.00000000	      0.00000000	      0.00000000	      0.85946110	      9.05863308	     -8.59904025	    -10.60600131	     -1.27125643	     -3.85156549	      0.05710867	      0.17047129	     -0.78459523	      1.86809696	      0.83269879	     -0.34615986	     -1.43956195	     -4.20228820	      1.20608790	     -0.74906185	      0.82041142	     -0.84540824	     -0.81067026	     15.93734793	      0.00000000	     -0.00483582	     -0.02808467	     -0.01318519	      0.00000000	     -0.04878238	      0.00000000	     -6.85408527	    134.74768670	      0.00000000	     -0.00080315	     -0.04884331	     -0.00216860	      0.00000000	     -0.41244709	      0.00000000
      0.05600000	    141.78585421	     70.25647112	      5.39858031	      5.40746250	     33.28978899	    161.61925902	    297.87712131	      7.76043652	     12.64593999	      6.37114988	      1.84314726	     11.94304562	      2.05080957	      8.81642268	      0.33418027	      5.41686376	      5.48866252	      0.98149520	      0.92429711	      0.00000000	    351.73562013	     38.55141074	    179.78287122	    583.63981394	      4.05330004	   1243.83785826	    119.38531401	      0.00000000	      0.00000000	    165.81082719	      0.00000000	      0.01401164	      0.00000000	      6.32683872	      0.00000000	      0.00000000	      0.00000000	      0.92454504	      9.08847108	     -8.62125258	    -10.60460139	     -1.01909441	     -3.65353898	      0.06021947	      0.16876247	     -0.79644952	      1.90447838	      0.85193304	     -0.34054908	     -1.47080891	     -4.28839658	      1.21314853	     -0.71914318	      0.84878895	     -0.84736135	     -0.92950061	     15.90249882	      0.00000000	     -0.00483204	     -0.02813092	     -0.01322454	      0.00000000	     -0.05141877	      0.00000000	     -7.92834508	    135.64326550	      0.00000000	     -0.00080858	     -0.04875515	     -0.00217545	      0.00000000	     -0.43858578	      0.00000000
      0.06000000	    144.77561755	     72.87679211	      5.40614727	      5.42738437	     33.53267605	    162.37718941	    298.12528661	      7.76356123	     12.69085677	      6.40373657	      1.86014831	     10.77325731	      2.04612483	      8.67776050	      0.33152879	      5.41680160	      5.49514531	      1.01764669	      0.94618779	      0.00000000	    358.59608803	     42.81582553	    178.74830926	    583.45156887	      4.04105995	   1256.31808606	    120.01687888	      0.00000000	      0.00000000	    165.28383578	      0.00000000	      0.01411513	      0.00000000	      6.35382177	      0.00000000	      0.00000000	      0.00000000	      0.99240107	      9.12809818	     -8.63640325	    -10.51136575	     -0.75673082	     -3.37204033	      0.06373509	      0.16702209	     -0.81080543	      1.94787964	      0.87437301	     -0.33457013	     -1.50951187	     -4.39067065	      1.24360531	     -0.64724031	      0.87023736	     -0.84148668	     -1.04970795	     15.87342644	      0.00000000	     -0.00467469	     -0.02819546	     -0.01327383	      0.00000000	     -0.05400833	      0.00000000	     -9.03537322	    136.63070040	      0.00000000	     -0.00082205	     -0.04865528	     -0.00217193	      0.00000000	     -0.46487730	      0.00000000
      0.06400000	    147.93944017	     75.58760485	      5.41468516	      5.44812039	     33.78433639	    163.15191121	    298.38415833	      7.76723065	     12.73921307	      6.43868280	      1.87508923	      9.45747811	      2.04287559	      8.54144184	      0.32896275	      5.41772358	      5.50272611	      0.99382149	      0.89040481	      0.00000000	    365.94211763	     47.75140921	    177.52614963	    582.69163166	      4.02831326	   1269.97961254	    120.76334158	      0.00000000	      0.00000000	    164.63688285	      0.00000000	      0.01333737	      0.00000000	      6.37585877	      0.00000000	      0.00000000	      0.00000000	      1.06393736	      9.17801015	     -8.63444340	    -10.32984999	     -0.49358901	     -3.00293161	      0.06747936	      0.16506627	     -0.82633487	      1.99527942	      0.89838126	     -0.32779885	     -1.55163735	     -4.50150564	      1.27734750	     -0.56809581	      0.89106407	     -0.83729408	     -1.17278959	     15.88605921	      0.00000000	     -0.00468020	     -0.02825907	     -0.01329460	      0.00000000	     -0.05667451	      0.00000000	    -10.16405535	    137.67753920	      0.00000000	     -0.00082542	     -0.04854602	     -0.00214357	      0.00000000	     -0.49117327	      0.00000000
      0.06800000	    151.25156004	     78.48025685	      5.42410333	      5.46931447	     34.06511971	    164.07856623	    298.63455378	      7.77327599	     12.79118833	      6.47576666	      1.88754768	      8.13553402	      2.04111868	      8.41052543	      0.32655151	      5.41964288	      5.51128024	      1.05610555	      0.94020111	      0.00000000	    373.73185651	     52.91089475	    176.42052920	    582.12792891	      4.01542361	   1284.90997055	    121.62546325	      0.00000000	      0.00000000	    163.95000346	      0.00000000	      0.01368520	      0.00000000	      6.36328748	      0.00000000	      0.00000000	      0.00000000	      1.13953405	      9.23557479	     -8.63273030	    -10.06589618	     -0.23951835	     -2.54320873	      0.07125455	      0.16321176	     -0.84257088	      2.04474360	      0.92363863	     -0.32136994	     -1.59540445	     -4.61457823	      1.31542922	     -0.46935106	      0.91071809	     -0.83161310	     -1.29003705	     15.83981798	      0.00000000	     -0.00473317	     -0.02832010	     -0.01315115	      0.00000000	     -0.05905162	      0.00000000	    -11.31135311	    138.88730860	      0.00000000	     -0.00084271	     -0.04843237	     -0.00198779	      0.00000000	     -0.51777874	      0.00000000
      0.07200000	    154.60955467	     81.62510960	      5.43427989	      5.49057468	     34.37707812	    165.08610679	    298.85437342	      7.80725532	     12.84696570	      6.51471891	      1.89730405	      6.71467114	      2.04087544	      8.28805533	      0.32435796	      5.42254997	      5.52064679	      1.11838604	      0.97405110	      0.00000000	    381.92552773	     58.33702456	    175.38698993	    581.06238963	      4.00279815	   1300.95335789	    122.60262968	      0.00000000	      0.00000000	    163.23180093	      0.00000000	      0.01389829	      0.00000000	      6.37709243	      0.00000000	      0.00000000	      0.00000000	      1.21925314	      9.29983128	     -8.62294889	     -9.72774986	     -0.00466045	     -1.99154037	      0.07513863	      0.16143942	     -0.85985682	      2.09765504	      0.94882409	     -0.31470807	     -1.64337262	     -4.73753353	      1.36155033	     -0.37439164	      0.92921599	     -0.82035894	     -1.41007824	     15.86547256	      0.00000000	     -0.00476188	     -0.02839816	     -0.01307481	      0.00000000	     -0.06160330	      0.00000000	    -12.45449722	    140.13157470	      0.00000000	     -0.00090792	     -0.04830362	     -0.00186941	      0.00000000	     -0.54411028	      0.00000000
      0.07600000	    157.71523346	     84.58127017	      5.44505254	      5.51140909	     34.82701085	    165.58306796	    299.01868982	      7.83340634	     12.90672760	      6.55522472	      1.90428963	      5.73072099	      2.04212789	      8.17692372	      0.32237876	      5.42640862	      5.53062694	      1.08692253	      0.92764299	      0.00000000	    390.48584210	     63.36681254	    173.66351790	    579.16844575	      3.99090187	   1318.42490427	    123.69228232	      0.00000000	      0.00000000	    162.49104225	      0.00000000	      0.01317115	      0.00000000	      6.46203971	      0.00000000	      0.00000000	      0.00000000	      1.30514322	      9.39554920	     -8.61048537	     -9.32605088	      0.20066198	     -1.34884998	      0.07944158	      0.16049327	     -0.88055503	      2.16359968	      0.96069200	     -0.30355084	     -1.69289911	     -4.86835025	      1.39124672	     -0.31880830	      0.95084997	     -0.82879809	     -1.54626965	     16.10519593	      0.00000000	     -0.00480900	     -0.02850382	     -0.01327279	      0.00000000	     -0.06491198	      0.00000000	    -13.56339828	    141.26978870	      0.00000000	     -0.00084614	     -0.04815807	     -0.00203475	      0.00000000	     -0.56938780	      0.00000000
      0.08000000	    159.83531708	     88.89532106	      5.45624569	      5.53140030	     35.63977500	    166.00253174	    299.09983184	      7.81786820	     12.97065572	      6.59694037	      1.90855155	      5.64888966	      2.04482083	      8.07977985	      0.32072493	      5.43115628	      5.54098800	      1.01383266	      0.86164540	      0.00000000	    399.37645068	     65.87472543	    172.18790134	    577.10023157	      3.98022414	   1337.07258467	    124.88838593	      0.00000000	      0.00000000	    161.73736626	      0.00000000	      0.01242436	      0.00000000	      6.49116208	      0.00000000	      0.00000000	      0.00000000	      1.39311756	      9.48687942	     -8.60288067	     -8.87314744	      0.36617239	     -0.61808094	      0.08368936	      0.16238476	     -0.90591202	      2.24581942	      0.94685952	     -0.29013501	     -1.74584104	     -5.00313914	      1.44089583	     -0.22457130	      0.96754595	     -0.81853815	     -1.66768167	     16.23626481	      0.00000000	     -0.00484961	     -0.02860527	     -0.01321133	      0.00000000	     -0.06768920	      0.00000000	    -14.64954535	    142.62547910	      0.00000000	     -0.00092153	     -0.04801202	     -0.00191482	      0.00000000	     -0.59460745	      0.00000000
      0.08400000	    161.80483593	     93.38198400	      5.46766870	      5.55013959	     36.53647840	    166.42697844	    299.06750338	      8.00950831	     13.03892591	      6.63950330	      1.91020493	      5.69717356	      2.04886468	      7.99895484	      0.31942738	      5.43670108	      5.55146546	      1.01672798	      0.85880581	      0.00000000	    408.55895831	     68.02669852	    170.82181109	    574.56169898	      3.97131990	   1357.09644943	    126.18358392	      0.00000000	      0.00000000	    160.98060788	      0.00000000	      0.01222914	      0.00000000	      6.50826590	      0.00000000	      0.00000000	      0.00000000	      1.48330959	      9.59228686	     -8.60414536	     -8.38203616	      0.48194400	      0.19662680	      0.08809906	      0.16480900	     -0.93314008	      2.33388183	      0.92787874	     -0.27587552	     -1.79989660	     -5.13935110	      1.49254891	     -0.12388772	      0.98235599	     -0.80763590	     -1.78405967	     16.39071464	      0.00000000	     -0.00489047	     -0.02871474	     -0.01309105	      0.00000000	     -0.07041195	      0.00000000	    -15.68102673	    144.06650150	      0.00000000	     -0.00100978	     -0.04786161	     -0.00173464	      0.00000000	     -0.61888719	      0.00000000
      0.08800000	    162.97808424	     98.57537767	      5.47910533	      5.56719828	     37.69061346	    168.07080251	    298.88893835	     12.07573145	     13.11169772	      6.68253908	      1.90938751	      5.74444723	      2.05413516	      7.93649083	      0.31853351	      5.44291746	      5.56176093	      1.15362980	      0.95585471	      0.00000000	    417.98933075	     67.81596799	    170.63879924	    571.58411665	      3.96479943	   1378.15003354	    127.56780859	      0.00000000	      0.00000000	    160.23098742	      0.00000000	      0.01282217	      0.00000000	      6.57971501	      0.00000000	      0.00000000	      0.00000000	      1.57409118	      9.71817393	     -8.61632670	     -7.86592112	      0.53858343	      1.09014430	      0.09200678	      0.16947245	     -0.96216040	      2.42243617	      0.90550913	     -0.26792500	     -1.85559424	     -5.28022950	      1.54186015	     -0.04992426	      0.99680709	     -0.80239097	     -1.90861557	     16.70413750	      0.00000000	     -0.00495182	     -0.02884435	     -0.01314292	      0.00000000	     -0.07362841	      0.00000000	    -16.61982947	    145.45617300	      0.00000000	     -0.00107360	     -0.04769908	     -0.00171543	      0.00000000	     -0.64114093	      0.00000000
      0.09200000	    164.03059479	    103.48717649	      5.49032031	      5.58215466	     38.86060632	    169.55447827	    298.52907933	     16.68485061	     13.18910631	      6.72567851	      1.90625148	      5.78932117	      2.06048073	      7.89415641	      0.31807666	      5.44964452	      5.57154745	      1.09994176	      0.91764206	      0.00000000	    427.61446764	     67.75267060	    170.39027373	    567.56834950	      3.96126573	   1400.62164060	    129.02756986	      0.00000000	      0.00000000	    159.49877172	      0.00000000	      0.01226025	      0.00000000	      6.65333268	      0.00000000	      0.00000000	      0.00000000	      1.66327547	      9.87223398	     -8.64060413	     -7.33846008	      0.52720484	      2.05569412	      0.09615503	      0.17409027	     -0.99257088	      2.51569867	      0.88002876	     -0.25835831	     -1.91221972	     -5.42540944	      1.58172417	      0.02218994	      1.00901425	     -0.80071791	     -2.03138814	     17.09873269	      0.00000000	     -0.00460753	     -0.02901306	     -0.01322268	      0.00000000	     -0.07696040	      0.00000000	    -17.44868267	    146.87018960	      0.00000000	     -0.00112539	     -0.04753524	     -0.00167046	      0.00000000	     -0.66105414	      0.00000000
      0.09600000	    164.76036630	    108.83609067	      5.50107497	      5.59463248	     40.11209228	    171.33896896	    297.95081777	     21.97856958	     13.27125244	      6.76857305	      1.90094799	      5.83142525	      2.06772370	      7.87354654	      0.31810026	      5.45668681	      5.58047301	      1.12344266	      0.93966594	      0.00000000	    437.36936682	     67.00105816	    170.78443956	    562.78987207	      3.96138574	   1424.24802711	    130.54665270	      0.00000000	      0.00000000	    158.79389469	      0.00000000	      0.01226900	      0.00000000	      6.71391534	      0.00000000	      0.00000000	      0.00000000	      1.74437280	     10.03220233	     -8.68044396	     -6.81388966	      0.43929070	      3.08418484	      0.10018239	      0.17938069	     -1.02402651	      2.61107744	      0.85087063	     -0.25005174	     -1.97090341	     -5.57235254	      1.63529258	      0.10172691	      1.01675638	     -0.79494714	     -2.14332059	     17.52209092	      0.00000000	     -0.00478330	     -0.02914737	     -0.01315183	      0.00000000	     -0.08008609	      0.00000000	    -18.14728831	    148.35785080	      0.00000000	     -0.00121753	     -0.04737158	     -0.00152655	      0.00000000	     -0.67808118	      0.00000000
      0.10000000	    165.31902468	    114.17155473	      5.51112678	      5.60429180	     41.36824126	    173.12433447	    297.11537086	     27.51129090	     13.35818681	      6.81090780	      1.89362371	      5.87059900	      2.07566190	      7.87613623	      0.31863065	      5.46381191	      5.58816409	      1.08221475	      0.90848468	      0.00000000	    447.17490241	     66.17055226	    171.52991713	    557.13799426	      3.96586277	   1449.09362894	    132.10618564	      0.00000000	      0.00000000	    158.12560194	      0.00000000	      0.01186108	      0.00000000	      6.87768970	      0.00000000	      0.00000000	      0.00000000	      1.81391926	     10.20707676	     -8.74254989	     -6.30693696	      0.26665243	      4.16382592	      0.10420434	      0.18472494	     -1.05600625	      2.70790512	      0.81930688	     -0.24149148	     -2.03067333	     -5.72036409	      1.69406208	      0.13240877	      1.02157750	     -0.78744707	     -2.26703798	     18.18585598	      0.00000000	     -0.00500824	     -0.02930160	     -0.01336962	      0.00000000	     -0.08385861	      0.00000000	    -18.66194258	    149.70344700	      0.00000000	     -0.00134309	     -0.04719210	     -0.00165188	      0.00000000	     -0.69031248	      0.00000000
      0.10400000	    165.67871263	    118.94391582	      5.52023351	      5.61083239	     42.64797160	    174.76607265	    295.98279629	     33.86806812	     13.44989201	      6.85241125	      1.88441348	      5.90673293	      2.08406654	      7.90335449	      0.31969348	      5.47074906	      5.59422798	      1.04237431	      0.88254493	      0.00000000	    456.93616319	     65.27496904	    172.20895085	    549.95282437	      3.97539740	   1475.29606329	    133.68366370	      0.00000000	      0.00000000	    157.50220192	      0.00000000	      0.01158024	      0.00000000	      6.93601927	      0.00000000	      0.00000000	      0.00000000	      1.86940847	     10.41644530	     -8.82265848	     -5.83303404	      0.00164559	      5.27954703	      0.10841872	      0.19020528	     -1.08950276	      2.80929333	      0.78324271	     -0.23131487	     -2.09053583	     -5.87137787	      1.73982500	      0.20530661	      1.02046639	     -0.78951261	     -2.36049653	     18.78333973	      0.00000000	     -0.00514185	     -0.02944672	     -0.01322104	      0.00000000	     -0.08671385	      0.00000000	    -19.00235344	    151.20872070	      0.00000000	     -0.00141223	     -0.04703480	     -0.00142233	      0.00000000	     -0.69805958	      0.00000000
      0.10800000	    166.08390437	    122.99942529	      5.52816118	      5.61400389	     43.85800946	    176.40897835	    294.51262113	     40.59143177	     13.54626839	      6.89286124	      1.87344502	      5.93973814	      2.09268120	      7.95663429	      0.32130682	      5.47719031	      5.59825706	      1.13167544	      0.95575459	      0.00000000	    466.54123719	     64.57546156	    173.16619131	    542.25262333	      3.99073506	   1502.82219979	    135.25562022	      0.00000000	      0.00000000	    156.93064341	      0.00000000	      0.01200049	      0.00000000	      7.15328482	      0.00000000	      0.00000000	      0.00000000	      1.90470061	     10.65483210	     -8.94581666	     -5.40843030	     -0.36245926	      6.41253360	      0.11253388	      0.19532339	     -1.12234774	      2.90784556	      0.74937927	     -0.22135721	     -2.14853876	     -6.01812376	      1.77614556	      0.19204112	      1.01832812	     -0.80481037	     -2.46921748	     19.72045252	      0.00000000	     -0.00529959	     -0.02961123	     -0.01340785	      0.00000000	     -0.09031164	      0.00000000	    -19.08992085	    152.46201740	      0.00000000	     -0.00142366	     -0.04686259	     -0.00168391	      0.00000000	     -0.69821393	      0.00000000
      0.11200000	    167.21743495	    127.16639855	      5.53467029	      5.61357145	     45.90960427	    182.83103174	    292.66462784	     50.88729214	     13.64712158	      6.93208730	      1.86079339	      5.96945278	      2.10120913	      8.03738619	      0.32345621	      5.48277360	      5.59981502	      1.03419479	      0.87906585	      0.00000000	    475.86015312	     68.13014599	    172.59296407	    539.96265155	      4.01262466	   1518.79633930	    136.79325083	      0.00000000	      0.00000000	    156.41643607	      0.00000000	      0.01142881	      0.00000000	      7.41723601	      0.00000000	      0.00000000	      0.00000000	      1.91013852	     10.89329014	     -9.08203251	     -5.04919827	     -0.83115494	      7.54091525	      0.12194527	      0.20264517	     -1.18845662	      3.08629095	      0.74954193	     -0.21601586	     -2.31321743	     -6.07475042	      1.82913164	      0.23540680	      1.00069737	     -0.79527840	     -2.53402368	     20.57616237	      0.00000000	     -0.00548008	     -0.02975756	     -0.01329527	      0.00000000	     -0.09244499	      0.00000000	    -18.95058225	    153.87790570	      0.00000000	     -0.00161329	     -0.04670151	     -0.00148513	      0.00000000	     -0.69134572	      0.00000000
      0.11600000	    170.00942313	    129.83075169	      5.53954173	      5.60934683	     49.11187803	    196.30084125	    290.39980496	     67.67322449	     13.75216360	      6.96997425	      1.84652619	      5.99568456	      2.10933275	      8.14706564	      0.32613883	      5.48711137	      5.59846229	      1.02930415	      0.86810510	      0.00000000	    484.74332536	     78.52464512	    168.91571929	    546.91687540	      4.04182474	   1517.15675132	    138.26864734	      0.00000000	      0.00000000	    155.96329260	      0.00000000	      0.01138764	      0.00000000	      7.97464918	      0.00000000	      0.00000000	      0.00000000	      1.88472833	     11.17693625	     -9.24921303	     -4.76941007	     -1.40851103	      8.64137285	      0.13964468	      0.21237564	     -1.30372944	      3.38131631	      0.81115589	     -0.21730789	     -2.63421420	     -5.98693947	      1.84789574	      0.23453639	      0.97650875	     -0.80283158	     -2.59198558	     21.71185754	      0.00000000	     -0.00530312	     -0.02994186	     -0.01343197	      0.00000000	     -0.09440716	      0.00000000	    -18.51456502	    155.08789950	      0.00000000	     -0.00172400	     -0.04654304	     -0.00149159	      0.00000000	     -0.67435081	      0.00000000
      0.12000000	    171.48746621	    133.57393166	      5.54257977	      5.60117811	     52.93125487	    202.42764604	    287.68170043	     77.87688812	     13.86101607	      7.00645753	      1.83069130	      6.01816512	      2.11672154	      8.28713305	      0.32936173	      5.48979876	      5.59376019	      1.12629403	      0.94263381	      0.00000000	    493.01923181	     86.00255733	    167.02266238	    550.91648445	      4.07908341	   1515.61745316	    139.65139790	      0.00000000	      0.00000000	    155.57319637	      0.00000000	      0.01177451	      0.00000000	      8.56430887	      0.00000000	      0.00000000	      0.00000000	      1.81722067	     11.47100179	     -9.44271239	     -4.57988843	     -2.09712943	      9.69015762	      0.15796230	      0.22633184	     -1.43107983	      3.69019506	      0.89709427	     -0.23892570	     -2.99055591	     -5.90050390	      1.87546477	      0.24817810	      0.93931107	     -0.80546787	     -2.60499224	     22.89175761	      0.00000000	     -0.00554824	     -0.03007295	     -0.01331950	      0.00000000	     -0.09471125	      0.00000000	    -17.78862024	    156.32015180	      0.00000000	     -0.00188307	     -0.04639486	     -0.00129639	      0.00000000	     -0.64675146	      0.00000000
      0.12400000	    171.83965113	    137.34312232	      5.54358005	      5.58889336	     57.20795123	    202.35557193	    284.47837886	     83.42330709	     13.97321673	      7.04150900	      1.81321814	      6.03653473	      2.12301484	      8.45875618	      0.33309410	      5.49037733	      5.58523613	      1.05332882	      0.89233180	      0.00000000	    500.49155744	     91.32427999	    166.34617254	    552.09149890	      4.12502593	   1514.16987502	    140.91071688	      0.00000000	      0.00000000	    155.24640007	      0.00000000	      0.01157048	      0.00000000	      9.31505247	      0.00000000	      0.00000000	      0.00000000	      1.70345657	     11.80140457	     -9.66978674	     -4.48801895	     -2.89815352	     10.66298307	      0.17691921	      0.24347983	     -1.56869221	      4.01003505	      1.00672889	     -0.27732855	     -3.37777573	     -5.81504225	      1.88526159	      0.20123744	      0.89327898	     -0.81424216	     -2.59503948	     24.40764286	      0.00000000	     -0.00541208	     -0.03023943	     -0.01350858	      0.00000000	     -0.09401513	      0.00000000	    -16.72158123	    157.27482630	      0.00000000	     -0.00202896	     -0.04624416	     -0.00137537	      0.00000000	     -0.60580257	      0.00000000
      0.12800000	    171.55545781	    140.41164087	      5.54234226	      5.57231410	     61.49938213	    202.25183953	    280.76504606	     89.72014572	     14.08824547	      7.07513381	      1.79389124	      6.05033590	      2.12783456	      8.66258595	      0.33728998	      5.48835566	      5.57239731	      1.14405587	      0.96667250	      0.00000000	    506.93530936	     95.86513972	    165.98887268	    550.78854650	      4.18001293	   1512.79736023	    142.01564287	      0.00000000	      0.00000000	    154.98150112	      0.00000000	      0.01209086	      0.00000000	     10.00472666	      0.00000000	      0.00000000	      0.00000000	      1.53464189	     12.15411185	     -9.91601409	     -4.49789056	     -3.81116020	     11.53462027	      0.19600192	      0.26117668	     -1.70870327	      4.33253925	      1.11790437	     -0.31770577	     -3.77666745	     -5.73283707	      1.89375518	      0.17997338	      0.83246414	     -0.83097928	     -2.51551514	     25.95966917	      0.00000000	     -0.00576202	     -0.03033327	     -0.01337342	      0.00000000	     -0.09042818	      0.00000000	    -15.33392052	    158.24333460	      0.00000000	     -0.00213462	     -0.04611462	     -0.00116363	      0.00000000	     -0.55122644	      0.00000000
      0.13200000	    179.01971532	    151.21014103	      5.53862919	      5.55122349	     81.44055696	    202.12167098	    276.52763058	     88.66854813	     14.20554579	      7.10735090	      1.77210904	      6.05903191	      2.13073862	      8.89816765	      0.34179327	      5.48314402	      5.55466689	      1.37061016	      1.01017987	      0.00000000	    512.09212812	    135.64389453	    153.28486425	    635.04883763	      4.24388791	   1511.47840216	    142.93564413	      0.00000000	      0.00000000	      0.00000000	      0.00000000	      0.01223692	      0.00000000	      8.37283957	      0.00000000	      0.00000000	      0.00000000	      1.30543621	     12.54701931	    -10.21792739	     -4.61007722	     -4.83395969	     12.27892723	      0.29244998	      0.33624058	     -2.37432995	      5.78269045	      2.01037283	     -0.60228617	     -5.82188797	     -5.53502702	      3.35575618	      2.69662269	      0.30226174	     -0.36899976	     -2.39194795	     27.97360174	      0.00000000	     -0.00591987	     -0.03044019	     -0.01360274	      0.00000000	     -0.08459126	      0.00000000	    -13.57780313	    158.79110470	      0.00000000	     -0.00213835	     -0.04598172	     -0.00155634	      0.00000000	     -0.48017916	      0.00000000
      0.13600000	    176.71914582	    153.11600371	      5.53231741	      5.52548870	     85.56431319	    201.95597328	    271.76688377	     97.34769415	     14.32459836	      7.13824220	      1.74724678	      6.06191568	      2.13141210	      9.16415163	      0.34671126	      5.47432615	      5.53163858	      1.37866415	      1.04709804	      0.00000000	    515.66482894	    136.65150301	    155.00869471	    628.04415611	      4.31578523	   1510.18615660	    143.64282976	      0.00000000	      0.00000000	      0.00000000	      0.00000000	      0.01265701	      0.00000000	      9.19467896	      0.00000000	      0.00000000	      0.00000000	      1.00540106	     12.93425280	    -10.51209790	     -4.82095506	     -5.96251354	     12.86939859	      0.31086642	      0.35518961	     -2.51592874	      6.09648704	      2.13173645	     -0.65235341	     -6.25441424	     -5.47223573	      3.36205278	      2.62758059	      0.21223264	     -0.37883175	     -2.15925513	     29.93254666	      0.00000000	     -0.00625293	     -0.03048844	     -0.01347969	      0.00000000	     -0.07381742	      0.00000000	    -11.50056038	    159.42583910	      0.00000000	     -0.00232563	     -0.04585899	     -0.00135604	      0.00000000	     -0.39316417	      0.00000000
      0.14000000	    173.63554567	    152.78830390	      5.52314719	      5.49485218	     89.58311305	    201.74840367	    266.50362993	    108.11266154	     14.44489016	      7.16786111	      1.71745387	      6.05821737	      2.12938613	      9.45691658	      0.35184077	      5.46125662	      5.50270465	      1.33567139	      1.04450894	      0.00000000	    517.31530918	    136.87988277	    156.52452888	    617.86423914	      4.39385632	   1508.89017561	    144.11013155	      0.00000000	      0.00000000	      0.00000000	      0.00000000	      0.01285426	      0.00000000	     10.11449728	      0.00000000	      0.00000000	      0.00000000	      0.63356341	     13.37824627	    -10.82255296	     -5.12197322	     -7.19096207	     13.27992497	      0.32905124	      0.37452113	     -2.65860909	      6.40655826	      2.26104192	     -0.70544108	     -6.69859329	     -5.42278867	      3.32742374	      2.50298607	      0.11054761	     -0.41199387	     -1.83448058	     32.28849782	      0.00000000	     -0.00611878	     -0.03056258	     -0.01366774	      0.00000000	     -0.05822804	      0.00000000	     -9.07260648	    159.68598320	      0.00000000	     -0.00238188	     -0.04574740	     -0.00138549	      0.00000000	     -0.28797255	      0.00000000
      0.14400000	    169.42427377	    151.93093204	      5.51088584	      5.45907925	     93.52680870	    201.48903220	    260.78286923	    118.65740622	     14.56598074	      7.19628516	      1.67961515	      6.04700673	      2.12425199	      9.77127673	      0.35706922	      5.44336277	      5.46734911	      1.26668748	      1.04813582	      0.00000000	    516.67257972	    135.39562270	    159.23016400	    604.84420919	      4.47511410	   1507.55608790	    144.31367857	      0.00000000	      0.00000000	      0.00000000	      0.00000000	      0.01325079	      0.00000000	     11.09151655	      0.00000000	      0.00000000	      0.00000000	      0.18066104	     13.80951724	    -11.14373433	     -5.49953579	     -8.51151521	     13.48537669	      0.34578712	      0.39513121	     -2.79926821	      6.70315925	      2.39584750	     -0.76600699	     -7.15347743	     -5.38630924	      3.31826645	      2.35278848	     -0.00778112	     -0.43239426	     -1.38086698	     34.87656463	      0.00000000	     -0.00650281	     -0.03055149	     -0.01382830	      0.00000000	     -0.03594160	      0.00000000	     -6.32405168	    159.72660710	      0.00000000	     -0.00252699	     -0.04563200	     -0.00145437	      0.00000000	     -0.16460422	      0.00000000
      0.14800000	    164.39232966	    148.48735632	      5.49527841	      5.41793011	     97.31377054	    201.16622200	    254.67616150	    130.56819196	     14.68750597	      7.22359339	      1.62852803	      6.02722489	      2.11562585	     10.10062363	      0.36227584	      5.42009078	      5.42511656	      1.22654643	      1.12257258	      0.00000000	    513.37088264	    133.12333388	    161.82147031	    588.82825209	      4.55651770	   1506.14661714	    144.23260631	      0.00000000	      0.00000000	      0.00000000	      0.00000000	      0.01423855	      0.00000000	     11.99947609	      0.00000000	      0.00000000	      0.00000000	     -0.35400530	     14.28566566	    -11.47871880	     -5.93564646	     -9.91413350	     13.46204630	      0.36119767	      0.41638281	     -2.93792151	      6.98518197	      2.54440759	     -0.83335401	     -7.61936948	     -5.37537491	      3.27405903	      2.22685710	     -0.14613861	     -0.46528716	     -0.77087429	     37.51066240	      0.00000000	     -0.00639196	     -0.03053401	     -0.01374525	      0.00000000	     -0.00541660	      0.00000000	     -3.28245590	    159.72396090	      0.00000000	     -0.00259233	     -0.04553432	     -0.00124823	      0.00000000	     -0.02306441	      0.00000000
      0.15200000	    158.38035091	    143.37460827	      5.47604588	      5.37118255	    100.99258268	    200.76657581	    248.27992183	    142.29077522	     14.80918349	      7.24985826	      1.55853429	      5.99772133	      2.10316820	     10.43322811	      0.36733449	      5.39093161	      5.37566216	      1.18589639	      1.22816819	      0.00000000	    507.14059121	    129.91674121	    164.77238490	    569.70971852	      4.63549367	   1504.62238059	    143.84929174	      0.00000000	      0.00000000	      0.00000000	      0.00000000	      0.01567550	      0.00000000	     12.97949917	      0.00000000	      0.00000000	      0.00000000	     -0.97439602	     14.76276504	    -11.81401436	     -6.40882431	    -11.38617192	     13.18832209	      0.37375552	      0.43913765	     -3.07135620	      7.24445695	      2.70150328	     -0.91006364	     -8.09166447	     -5.38939229	      3.23534360	      2.05895334	     -0.29850111	     -0.49909662	      0.00815150	     40.46490167	      0.00000000	     -0.00655525	     -0.03045051	     -0.01379158	      0.00000000	      0.03462947	      0.00000000	      0.03210941	    159.39439780	      0.00000000	     -0.00265576	     -0.04543461	     -0.00119956	      0.00000000	      0.13640818	      0.00000000
      0.15600000	    151.63282446	    136.50463811	      5.45288603	      5.31866427	    104.55638832	    200.27499108	    241.70843154	    153.11804023	     14.93080907	      7.27513636	      1.47116928	      5.95737114	      2.08660648	     10.74559886	      0.37210062	      5.35545086	      5.31877873	      0.97669872	      1.17016411	      0.00000000	    497.94419041	    126.72763437	    167.81233431	    548.00029020	      4.71056905	   1502.94271897	    143.14942918	      0.00000000	      0.00000000	      0.00000000	      0.00000000	      0.01576840	      0.00000000	     13.98915985	      0.00000000	      0.00000000	      0.00000000	     -1.68032399	     15.23048021	    -12.14950474	     -6.89499147	    -12.91214067	     12.64559647	      0.38199511	      0.46355039	     -3.19629328	      7.47263126	      2.86866396	     -0.99824889	     -8.56593224	     -5.42941424	      3.20796758	      1.86550416	     -0.46484160	     -0.52950217	      0.98319344	     43.64918325	      0.00000000	     -0.00696422	     -0.03029331	     -0.01386529	      0.00000000	      0.08589683	      0.00000000	      3.57738303	    158.81904990	      0.00000000	     -0.00273797	     -0.04533145	     -0.00121412	      0.00000000	      0.31253855	      0.00000000
      0.16000000	    144.62842784	    126.30057264	      5.42547903	      5.26029035	    107.85385824	    199.67485439	    235.08219642	    164.40887618	     15.05224621	      7.29945827	      1.37556510	      5.90533340	      2.06576438	     11.01345354	      0.37643084	      5.31330912	      5.25432465	      0.89993395	      1.25399708	      0.00000000	    486.06776017	    124.56738910	    169.69057637	    523.85527122	      4.78137071	   1501.06656764	    142.12151161	      0.00000000	      0.00000000	      0.00000000	      0.00000000	      0.01763235	      0.00000000	     14.92480160	      0.00000000	      0.00000000	      0.00000000	     -2.47195031	     15.73793567	    -12.48394956	     -7.36849083	    -14.47364248	     11.81901868	      0.38600267	      0.48851139	     -3.31117890	      7.66471600	      3.05629444	     -1.09773526	     -9.03677757	     -5.50446566	      3.13878591	      1.68707621	     -0.64875278	     -0.56913341	      2.16983906	     46.91201383	      0.00000000	     -0.00671980	     -0.03013996	     -0.01380822	      0.00000000	      0.14949288	      0.00000000	      7.31456480	    158.14120610	      0.00000000	     -0.00274931	     -0.04523581	     -0.00103892	      0.00000000	      0.50394307	      0.00000000
      0.16400000	    137.27109784	    114.69065875	      5.39349947	      5.19609981	    110.82789300	    198.94839820	    228.51461556	    174.36226675	     15.17341129	      7.32281809	      1.27746434	      5.84152526	      2.04059925	     11.22463294	      0.38020285	      5.26424546	      5.18228398	      0.77308610	      1.27678928	      0.00000000	    472.04904830	    122.94201080	    171.63380978	    498.04161986	      4.84830826	   1498.95337133	    140.75902356	      0.00000000	      0.00000000	      0.00000000	      0.00000000	      0.01899508	      0.00000000	     15.86774271	      0.00000000	      0.00000000	      0.00000000	     -3.34492159	     16.22259001	    -12.80802333	     -7.80319064	    -16.04951351	     10.69808632	      0.38429823	      0.51430436	     -3.41034441	      7.80742922	      3.25706836	     -1.21038889	     -9.49351056	     -5.60652734	      3.08550407	      1.48177398	     -0.84256688	     -0.60508454	      3.58809759	     50.39716716	      0.00000000	     -0.00679410	     -0.02990067	     -0.01381151	      0.00000000	      0.22698015	      0.00000000	     11.19277293	    157.20978430	      0.00000000	     -0.00277198	     -0.04513203	     -0.00096295	      0.00000000	      0.70804575	      0.00000000
      0.16800000	    129.85535555	    101.28650528	      5.35663499	      5.12627206	    113.32265771	    198.07724588	    222.10100461	    183.45688296	     15.29425600	      7.34516318	      1.18335046	      5.76728693	      2.01124630	     11.38079745	      0.38332505	      5.20810789	      5.10282688	      0.74726990	      1.38727729	      0.00000000	    456.37269047	    122.16727381	    173.36865310	    471.19992767	      4.91211444	   1496.56401092	    139.05737848	      0.00000000	      0.00000000	      0.00000000	      0.00000000	      0.02311622	      0.00000000	     16.75213630	      0.00000000	      0.00000000	      0.00000000	     -4.29480833	     16.69941829	    -13.12221696	     -8.17343055	    -17.61615952	      9.27747185	      0.37690425	      0.53987791	     -3.49092243	      7.89326098	      3.47677921	     -1.33623192	     -9.92901829	     -5.74321470	      3.02903082	      1.26849951	     -1.04612330	     -0.64129155	      5.24650018	     54.00816350	      0.00000000	     -0.00681637	     -0.02960649	     -0.01379792	      0.00000000	      0.31909136	      0.00000000	     15.16543043	    156.11493730	      0.00000000	     -0.00277364	     -0.04502285	     -0.00087758	      0.00000000	      0.92235922	      0.00000000
      0.17200000	    122.41882791	     86.57919577	      5.31461212	      5.05095001	    115.22256364	    197.04317263	    215.91284634	    191.54585510	     15.41474846	      7.36638414	      1.09881730	      5.68593516	      1.97806397	     11.49008393	      0.38574049	      5.14488356	      5.01635594	      0.64395512	      1.38585014	      0.00000000	    439.42899445	    121.99219653	    175.38909962	    444.27421852	      4.97363334	   1493.86171799	    137.01594099	      0.00000000	      0.00000000	      0.00000000	      0.00000000	      0.02583098	      0.00000000	     17.57072939	      0.00000000	      0.00000000	      0.00000000	     -5.31407137	     17.15720406	    -13.42700903	     -8.45491096	    -19.14806392	      7.55810701	      0.36415582	      0.56456625	     -3.55076470	      7.91633248	      3.71789554	     -1.47583069	    -10.33537964	     -5.90988730	      2.97496214	      1.04966252	     -1.25628779	     -0.67166395	      7.14672861	     57.69835904	      0.00000000	     -0.00676184	     -0.02925930	     -0.01376762	      0.00000000	      0.42615860	      0.00000000	     19.18622749	    154.89798250	      0.00000000	     -0.00278961	     -0.04490241	     -0.00078356	      0.00000000	      1.14407252	      0.00000000
      0.17600000	    115.05612071	     70.48491134	      5.26722032	      4.97022960	    116.42472299	    195.82910080	    209.99763342	    199.13653899	     15.53485441	      7.38630554	      1.02579853	      5.60265957	      1.94166573	     11.56116324	      0.38742297	      5.07472836	      4.92355332	      0.60879458	      1.44440385	      0.00000000	    421.65772123	    122.28333637	    177.50916656	    417.47510099	      5.03368717	   1490.81299915	    134.63749894	      0.00000000	      0.00000000	      0.00000000	      0.00000000	      0.03316195	      0.00000000	     18.29227454	      0.00000000	      0.00000000	      0.00000000	     -6.39570981	     17.60524909	    -13.71053565	     -8.62572652	    -20.61847113	      5.54821035	      0.34685327	      0.58762983	     -3.58910118	      7.87501850	      3.98163229	     -1.62818676	    -10.70438223	     -6.11004866	      2.91028992	      0.82643359	     -1.47214636	     -0.71293913	      9.29036458	     61.47815883	      0.00000000	     -0.00669130	     -0.02885459	     -0.01374019	      0.00000000	      0.54844273	      0.00000000	     23.20304428	    153.54407570	      0.00000000	     -0.00270665	     -0.04478027	     -0.00069131	      0.00000000	      1.36975690	      0.00000000
      0.18000000	    108.08119861	     54.13541111	      5.21427596	      4.88434566	    116.83095403	    194.42033503	    204.38265582	    204.75072298	     15.65451960	      7.40467774	      0.96326963	      5.52349149	      1.90291738	     11.60114451	      0.38836817	      4.99800079	      4.82541879	      0.56457356	      1.46977777	      0.00000000	    403.51223436	    123.13444179	    180.67508613	    392.58217394	      5.09299027	   1487.38860097	    131.92822530	      0.00000000	      0.00000000	      0.00000000	      0.00000000	      0.04438567	      0.00000000	     18.92003984	      0.00000000	      0.00000000	      0.00000000	     -7.52344934	     18.00274497	    -13.98334795	     -8.66742983	    -22.00025113	      3.26418012	      0.32418656	      0.60957084	     -3.60417409	      7.76658717	      4.26301415	     -1.79495062	    -11.02882219	     -6.32767715	      2.86901582	      0.60533726	     -1.68733121	     -0.73314191	     11.65137021	     65.21962781	      0.00000000	     -0.00659993	     -0.02839329	     -0.01367755	      0.00000000	      0.68446887	      0.00000000	     27.18619825	    152.17727190	      0.00000000	     -0.00273102	     -0.04463389	     -0.00057219	      0.00000000	      1.59707450	      0.00000000
      0.18400000	    101.75811562	     36.60997701	      5.15565191	      4.79377037	    115.99832407	    192.80602324	    199.08049935	    209.38142531	     15.77365379	      7.42116925	      0.90921883	      5.45386154	      1.86288147	     11.61541647	      0.38858217	      4.91529582	      4.72328241	      0.53594228	      1.49248753	      0.00000000	    385.40834849	    124.99212275	    184.05656226	    369.29234317	      5.15213939	   1483.56484281	    128.89763722	      0.00000000	      0.00000000	      0.00000000	      0.00000000	      0.06425112	      0.00000000	     19.42738365	      0.00000000	      0.00000000	      0.00000000	     -8.69024498	     18.38201378	    -14.22897603	     -8.56585095	    -23.26693177	      0.73144486	      0.29693303	      0.62958384	     -3.59701989	      7.59522867	      4.56415389	     -1.97440929	    -11.30446024	     -6.57606624	      2.81690073	      0.38261528	     -1.90355492	     -0.76777382	     14.22325518	     68.97831742	      0.00000000	     -0.00649412	     -0.02788169	     -0.01363568	      0.00000000	      0.83378645	      0.00000000	     31.08202777	    150.73806590	      0.00000000	     -0.00262694	     -0.04448624	     -0.00046997	      0.00000000	      1.82207048	      0.00000000
      0.18800000	     96.39731407	     18.78779695	      5.09133695	      4.69958626	    114.52026838	    190.98080469	    194.09450915	    212.28681067	     15.89211618	      7.43535856	      0.86175604	      5.39756076	      1.82270925	     11.60802142	      0.38807179	      4.82747275	      4.61877379	      0.56279315	      1.57187402	      0.00000000	    367.68332009	    128.31916868	    188.06233555	    349.39619838	      5.21164669	   1479.32421536	    125.55855649	      0.00000000	      0.00000000	      0.00000000	      0.00000000	      0.09754799	      0.00000000	     19.82888953	      0.00000000	      0.00000000	      0.00000000	     -9.87783437	     18.71788350	    -14.46144298	     -8.31152271	    -24.39383184	     -2.01485362	      0.26451253	      0.64769638	     -3.56744084	      7.36321450	      4.88264098	     -2.16742061	    -11.52757916	     -6.83961657	      2.77273731	      0.16298060	     -2.11531866	     -0.79357489	     16.95774650	     72.62211928	      0.00000000	     -0.00627903	     -0.02733417	     -0.01358582	      0.00000000	      0.99334148	      0.00000000	     34.87504045	    149.35353280	      0.00000000	     -0.00254819	     -0.04432129	     -0.00036586	      0.00000000	      2.04289080	      0.00000000
      0.19200000	     84.49595549	     11.89137461	      5.02145110	      4.60420140	    113.16379309	    188.94655134	    189.42328237	    225.96225536	     16.00970252	      7.44672370	      0.81940047	      5.35639229	      1.78350452	     11.58206878	      0.38683762	      4.73566354	      4.51373299	      0.47613353	      1.70835559	      0.00000000	    350.57841800	    109.57413977	    205.76952850	    334.40954843	      5.27189435	   1474.65617815	    121.92674877	      0.00000000	      0.00000000	      0.00000000	      0.00000000	      0.15101278	      0.00000000	     20.00514917	      0.00000000	      0.00000000	      0.00000000	    -11.06101915	     18.97359906	    -14.65324532	     -7.89986072	    -25.35910325	     -4.92975972	      0.20372910	      0.74866039	     -3.60262906	      7.03969952	      5.24368112	     -2.34055017	    -11.66153449	     -7.10168753	      2.77457757	     -0.03367329	     -2.32266895	     -0.80749368	     19.79995006	     76.06214934	      0.00000000	     -0.00641018	     -0.02670662	     -0.01341397	      0.00000000	      1.15955877	      0.00000000	     38.55364555	    148.10507780	      0.00000000	     -0.00251003	     -0.04413804	     -0.00012270	      0.00000000	      2.25784498	      0.00000000
      0.19600000	     68.28761538	     11.97177414	      4.94632516	      4.62043968	    111.68968637	    186.71406111	    185.06388149	    249.98966587	     16.12613397	      7.45463154	      0.78108906	      5.33026589	      1.74621914	     11.54000747	      0.38486451	      4.64125905	      4.41008335	      0.42842346	      2.03151322	      0.00000000	    334.24563995	     75.68965772	    233.06286054	    326.33794907	      5.33324058	   1469.55891479	    118.02301623	      0.00000000	      0.00000000	      0.00000000	      0.00000000	      0.24225657	      0.00000000	     20.05641189	      0.00000000	      0.00000000	      0.00000000	    -12.24159455	     19.22305250	    -14.84705784	     -7.33132364	    -26.14456133	     -7.95914337	      0.11512572	      0.92847125	     -3.70019774	      6.63832317	      5.67339165	     -2.49989687	    -11.71553533	     -7.37442412	      2.74216900	     -0.24741684	     -2.52168212	     -0.83212485	     22.72267202	     79.34772908	      0.00000000	     -0.00604998	     -0.02610743	     -0.01336431	      0.00000000	      1.33037801	      0.00000000	     42.07661620	    146.93183700	      0.00000000	     -0.00236837	     -0.04395217	     -0.00004064	      0.00000000	      2.46352211	      0.00000000
      0.20000000	     60.45468040	     12.04324653	      4.86649726	      4.39919299	    110.26087369	    184.30444216	    181.01369797	    267.23768831	     16.24104773	      7.45831927	      0.74618720	      5.31747780	      1.71158639	     11.48439074	      0.38216697	      4.54586784	      4.30967848	      0.38112711	      2.54729360	      0.00000000	    318.76862712	     89.59162259	    234.61355914	    326.21520688	      5.39608440	   1464.04008896	    113.86815222	      0.00000000	      0.00000000	      0.00000000	      0.00000000	      0.39071305	      0.00000000	     19.92805698	      0.00000000	      0.00000000	      0.00000000	    -13.38955793	     19.41555044	    -15.01979725	     -6.61139007	    -26.73648965	    -11.04051945	     -0.34317923	      1.50898190	     -3.99781740	      6.16991839	      6.08969494	     -2.66650894	    -11.66642079	     -7.64065321	      2.72739444	     -0.45825746	     -2.70971392	     -0.84961258	     25.65337244	     82.37053924	      0.00000000	     -0.00565518	     -0.02549815	     -0.01334847	      0.00000000	      1.50100189	      0.00000000	     45.44664876	    145.92486710	      0.00000000	     -0.00224223	     -0.04375416	      0.00001345	      0.00000000	      2.65912429	      0.00000000
      0.20400000	     43.88900891	     12.10377036	      4.78289666	      4.29808452	    108.89953373	    181.74990550	    177.27081016	    287.17835759	     16.35398888	      7.45686715	      0.71417475	      5.31491179	      1.68014222	     31.94532699	      0.37866028	      4.45118976	      4.21416013	      0.36377620	      2.87712429	      0.00000000	    304.18607803	    117.20013302	    222.14827474	    326.50484527	      5.46262765	   1458.11780510	    109.48880043	      0.00000000	      0.00000000	      0.00000000	      0.00000000	      0.62913667	      0.00000000	     19.75919795	      0.00000000	      0.00000000	      0.00000000	    -14.47813588	     19.52683744	    -15.15069632	     -5.75027777	    -27.12648952	    -14.10368148	     -0.70516817	      1.92483656	     -4.15157851	      5.73528733	      6.50102044	     -2.83758041	    -11.64348479	     -7.89945990	      2.73996733	     -0.63348491	     -2.89389369	     -0.86136895	     28.48674623	     84.95673754	      0.00000000	     -0.00552877	     -0.02485352	     -0.01318448	      0.00000000	      1.66464694	      0.00000000	     48.69816322	    145.23375320	      0.00000000	     -0.00213202	     -0.04354647	      0.00025954	      0.00000000	      2.84571807	      0.00000000
      0.20800000	     13.74948075	     12.15191452	      4.69666689	      4.22126205	    107.62700126	    179.09365949	    173.83229981	    312.79898953	     16.46440107	      7.44916358	      0.68460619	      5.31825998	      1.65223788	     73.70746759	      0.37421675	      4.35892197	      4.12487141	      0.34751547	      2.77191096	      0.00000000	    290.51071839	    131.86579871	    210.63126373	    305.24145667	     25.48927333	   1451.82141696	    104.91180920	      0.00000000	      0.00000000	      0.00000000	      0.00000000	      0.96516054	      0.00000000	     19.80115607	      0.00000000	      0.00000000	      0.00000000	    -15.50497783	     19.60799628	    -15.27694650	     -4.76287581	    -27.31207996	    -17.07170584	     -0.74411739	      1.93526594	     -4.06554325	      5.48404942	      6.70442006	     -2.97191345	    -11.71494390	     -8.24113993	      2.71844296	     -0.82730880	     -3.06483601	     -0.88123346	     31.21180343	     87.23580440	      0.00000000	     -0.00511565	     -0.02426333	     -0.01318767	      0.00000000	      1.81998733	      0.00000000	     51.77076377	    144.69731720	      0.00000000	     -0.00195992	     -0.04334222	      0.00027414	      0.00000000	      3.01879814	      0.00000000
      0.21200000	      8.89162683	     12.18699208	      4.60905372	      4.10532310	    106.46145779	    176.38868342	    170.68925926	    309.86122475	     16.57162597	      7.43386917	      0.65738582	      5.32258772	      1.62808958	     94.64783998	      0.36880962	      4.27064382	      4.04281956	      0.33154117	      2.95669400	      0.00000000	    277.74174327	    175.49759851	    200.03216047	    278.89107742	     63.46843204	   1445.19211628	    100.17274359	      0.00000000	      0.00000000	      0.00000000	      0.00000000	      1.38360361	      0.00000000	     19.59155960	      0.00000000	      0.00000000	      0.00000000	    -16.44445722	     19.63699383	    -15.38555799	     -3.66903084	    -27.29694858	    -19.86268816	     -0.89636510	      2.20728760	     -4.53144985	      5.25182609	      6.66350807	     -2.94816015	    -11.62323591	     -8.61882572	      2.71236525	     -1.01865287	     -3.22254772	     -0.89658913	     33.71625713	     89.03021601	      0.00000000	     -0.00460091	     -0.02372052	     -0.01322899	      0.00000000	      1.95976136	      0.00000000	     54.70573184	    144.45444240	      0.00000000	     -0.00179458	     -0.04313916	      0.00025778	      0.00000000	      3.17977702	      0.00000000
      0.21600000	      8.95692868	     12.20909358	      4.52178698	      4.01557175	    105.41793937	    173.69544207	    167.81628569	    303.57497706	     16.67489695	      7.40934120	      0.63255597	      5.32243187	      1.60788378	    112.54947091	      0.36249489	      4.18776933	      3.96876248	      0.31642601	      3.10883653	      0.00000000	    265.87228042	    222.40733995	    190.33433516	    260.54346923	     99.48796458	   1438.28323154	     95.30520836	      0.00000000	      0.00000000	      0.00000000	      0.00000000	      1.93400507	      0.00000000	     19.17624601	      0.00000000	      0.00000000	      0.00000000	    -17.26277097	     19.57555608	    -15.43854811	     -2.49368624	    -27.09088588	    -22.39201417	     -1.06144578	      2.50072572	     -5.00884419	      4.98956615	      6.58169674	     -2.95999210	    -11.47502925	     -8.94366592	      2.75261455	     -1.16291429	     -3.37849412	     -0.90878228	     35.86396951	     90.12678260	      0.00000000	     -0.00450532	     -0.02318040	     -0.01303298	      0.00000000	      2.07541774	      0.00000000	     57.56978644	    144.67388010	      0.00000000	     -0.00163269	     -0.04294142	      0.00053569	      0.00000000	      3.33151510	      0.00000000
      0.22000000	      9.01649067	     12.21875335	      4.43657892	      3.93312342	    104.50851698	    171.07870616	    165.15501115	    297.55101823	     16.77331526	      7.37356614	      0.61057538	      5.31223947	      1.59178438	    131.35976853	      0.35535543	      4.11143957	      3.90321323	      0.30294822	      2.83055547	      0.00000000	    254.89321590	    265.40538989	    181.47139824	    249.23199028	    135.18609283	   1431.16012421	     90.34842143	      0.00000000	      0.00000000	      0.00000000	      0.00000000	      2.67178551	      0.00000000	     18.83806237	      0.00000000	      0.00000000	      0.00000000	    -17.96716012	     19.48907758	    -15.50452578	     -1.26664525	    -26.70913357	    -24.57545242	     -1.31494665	      2.76420968	     -5.43272704	      4.73331975	      6.50949572	     -2.96610785	    -11.32388347	     -9.23846519	      2.76761516	     -1.34448624	     -3.50792378	     -0.91408637	     37.68639399	     90.73540014	      0.00000000	     -0.00393646	     -0.02277926	     -0.01310973	      0.00000000	      2.16828124	      0.00000000	     60.26509351	    145.09685840	      0.00000000	     -0.00152129	     -0.04275520	      0.00044825	      0.00000000	      3.46734347	      0.00000000
      0.22400000	      9.07039119	     12.21707014	      4.35516153	      8.78990981	    103.74202689	    168.60415886	    162.60943005	    291.89914307	     16.86585443	      7.32411927	      9.18070136	      7.19034527	      1.57998009	    138.59282445	      0.34755606	      4.04255272	      3.84653216	      0.38349394	      1.10729055	      0.00000000	    244.79479659	    262.29917173	    173.16442713	    248.33619713	    162.37347864	   1423.89964530	     85.34366516	      0.00000000	      0.00000000	      0.00000000	      0.00000000	      3.56719877	      0.00000000	     18.40252002	      0.00000000	      0.00000000	      0.00000000	    -18.52249284	     19.33109194	    -15.49111895	     -0.02197875	    -26.17107026	    -26.33337369	     -2.09756460	      2.94225098	     -5.90140247	      4.51140102	      6.39927279	     -2.90627361	    -11.18226434	     -9.45526047	      2.81200381	     -1.47909583	     -3.64008844	     -0.93478126	     39.04396168	     90.61570436	      0.00000000	     -0.00389044	     -0.02242253	     -0.01301181	      0.00000000	      2.22998874	      0.00000000	     62.86961345	    145.91178920	      0.00000000	     -0.00129630	     -0.04259808	      0.00063595	      0.00000000	      3.59078649	      0.00000000
      0.22800000	      9.11900764	     12.20573788	      4.27908957	     13.54141487	    103.12397541	    166.33540135	    160.10808564	    286.71362444	     16.95132405	      7.25810642	     10.74621113	     21.63459235	      1.57270875	    147.18756828	      0.33923106	      3.98173357	      3.79895401	      0.47513400	      1.08229395	      0.00000000	    235.56716450	    260.02974676	    164.82401557	    273.70155413	    159.40026825	   1416.58911355	     80.33544895	      0.00000000	      0.00000000	      0.00000000	      0.00000000	      4.69671402	      0.00000000	     18.35022713	      0.00000000	      0.00000000	      0.00000000	    -18.93722226	     19.15498752	    -15.49703312	      1.20301434	    -25.49857108	    -27.59538941	     -2.34003841	      3.21401944	     -6.26809272	      4.42356086	      6.22089580	     -3.03680738	    -11.25654257	     -9.52639010	      2.81059694	     -1.64579444	     -3.74361203	     -0.94393667	     39.92959162	     89.83639657	      0.00000000	     -0.00330582	     -0.02225294	     -0.01314003	      0.00000000	      2.26007164	      0.00000000	     65.33556867	    146.99654620	      0.00000000	     -0.00117880	     -0.04246183	      0.00047388	      0.00000000	      3.69808605	      0.00000000
      0.23200000	      9.16254787	     12.18697472	      4.20983883	      8.75537348	    102.65668042	    164.33170983	    157.71886921	    282.07695491	     17.02842279	      7.17253199	     16.03299664	     33.24122313	      1.57028790	    152.41780258	      0.33057697	      3.92951976	      3.76072239	      0.87953612	      1.08493519	      0.00000000	    227.20030471	    258.61291483	    156.52440090	    395.59747691	     11.22902042	   1409.32478063	     75.37144065	      0.00000000	      0.00000000	      0.00000000	      0.00000000	      4.11819977	      0.00000000	     16.43787159	     88.80746353	      0.00000000	      0.00000000	    -19.18076013	     18.91686973	    -15.41624081	      2.36917363	    -24.71419684	    -28.30456461	     -2.74414397	      3.33993250	     -6.43054160	      4.61142866	      5.39215766	     -2.68440134	    -11.27338657	     -8.89804595	      2.83981143	     -0.66105851	     -3.54749076	     -0.89920599	     40.24162471	     88.22731063	      0.00000000	     -0.00326637	     -0.02217508	     -0.01307558	      0.00000000	      2.25294559	      0.00000000	     67.71846172	    148.46860190	      0.00000000	     -0.00096164	     -0.04236700	      0.00060064	      0.00000000	      3.79124876	      0.00000000
      0.23600000	      9.20127089	     12.16352361	      4.14865120	     13.82759544	    102.33927580	    162.64718304	    155.64008128	    278.05615499	     17.09569003	      7.06483448	     17.96263049	     43.27606855	      1.57311070	    167.28254810	      0.32176535	      3.88627197	      3.73203861	      1.02990773	      1.09182731	      0.00000000	    219.68351028	    258.06748136	    149.20313289	    423.85479300	      5.99864613	   1402.20982793	     70.49945967	      0.00000000	      0.00000000	      0.00000000	      0.00000000	      4.52412519	      0.00000000	     16.20671100	     98.41005533	      0.00000000	      0.00000000	    -19.25463052	     18.63953872	    -15.29775665	      3.43696915	    -23.83917598	    -28.42111213	     -2.98474443	      3.55710563	     -6.64866704	      4.61688409	      5.07398490	     -2.67263539	    -11.35373519	     -8.82780399	      2.87777055	     -0.67409988	     -3.59398253	     -0.90846296	     40.00525093	     85.88307342	      0.00000000	     -0.00323006	     -0.02227800	     -0.01310351	      0.00000000	      2.21048077	      0.00000000	     69.95732734	    150.18404190	      0.00000000	     -0.00081517	     -0.04230888	      0.00061676	      0.00000000	      3.86547573	      0.00000000
      0.24000000	      9.23538754	     12.13856894	      4.09655617	     17.49141138	    102.16781802	    161.33060879	    154.08140340	    274.70973903	     17.15145737	      6.93404983	     19.96974760	     51.63877278	      1.58166731	    184.12314385	      0.31303710	      3.85232675	      3.71315097	      1.17497391	      1.09893013	      0.00000000	    213.00436117	    258.41678323	    143.43115942	    451.06705978	      6.05337429	   1395.35197251	     65.76773393	      0.00000000	      0.00000000	      0.00000000	      0.00000000	      4.57614494	      0.00000000	     16.03609833	    109.90405700	      0.00000000	      0.00000000	    -19.18130480	     18.38061613	    -15.16897338	      4.36835974	    -22.89146111	    -27.92532058	     -3.21525977	      3.75962768	     -6.81643578	      4.65329064	      4.72771765	     -2.61691509	    -11.43743945	     -8.74088052	      2.87431250	     -0.69841457	     -3.61157374	     -0.93074252	     39.22762084	     82.82984405	      0.00000000	     -0.00280051	     -0.02261858	     -0.01329427	      0.00000000	      2.13372953	      0.00000000	     72.02090932	    152.07347680	      0.00000000	     -0.00059304	     -0.04230628	      0.00035340	      0.00000000	      3.91747289	      0.00000000
      0.24400000	      9.26508068	     12.11563225	      4.05441008	     21.20071199	    102.13539142	    160.42635178	    153.20427158	    272.08770511	     17.19381680	      6.78197581	     21.73846359	     57.43784375	      1.59653933	    203.89159393	      0.30463464	      3.82798255	      3.70433771	      1.31236099	      1.10564468	      0.00000000	    207.14708351	    259.68479604	    139.24540611	    481.15943728	      6.10608720	   1388.86070467	     61.23252913	      0.00000000	      0.00000000	      0.00000000	      0.00000000	      3.98782853	      0.00000000	     15.73346044	    123.36573994	      0.00000000	      0.00000000	    -18.92464271	     18.06462783	    -14.95838633	      5.12936107	    -21.88422198	    -26.81905457	     -3.40637624	      3.92091239	     -6.88834351	      4.68916932	      4.36436107	     -2.51503496	    -11.48043958	     -8.57067038	      2.91409275	     -0.65085696	     -3.60680091	     -0.94157073	     37.80067620	     78.83247371	      0.00000000	     -0.00279564	     -0.02313000	     -0.01324460	      0.00000000	      2.01789877	      0.00000000	     74.00567713	    154.33720200	      0.00000000	     -0.00044932	     -0.04234895	      0.00042898	      0.00000000	      3.95061623	      0.00000000
      0.24800000	      9.29050563	     12.09843951	      4.02292973	     23.90320565	    102.23224080	    159.97560816	    153.12635393	    270.23427186	     17.22053068	      6.61337129	     23.21210103	     62.00824565	      1.61839835	    225.35903632	      0.29678446	      3.81353576	      3.70591984	      1.45782810	      1.11223582	      0.00000000	    202.09021255	    261.89122662	    135.67462395	    513.55188486	      6.14574436	   1382.84434135	     56.94134234	      0.00000000	      0.00000000	      0.00000000	      0.00000000	      2.65909115	      0.00000000	     15.43895592	    138.72600711	      0.00000000	      0.00000000	    -18.51490437	     17.74862461	    -14.69742244	      5.69291542	    -20.82471940	    -25.12589848	     -3.57129189	      4.05774718	     -6.90291765	      4.73559958	      3.99373263	     -2.37854396	    -11.50786786	     -8.35594271	      2.94326375	     -0.59418131	     -3.56770756	     -0.95882595	     35.86542840	     74.16187063	      0.00000000	     -0.00274753	     -0.02388791	     -0.01327443	      0.00000000	      1.87220150	      0.00000000	     75.77194509	    156.67982900	      0.00000000	     -0.00027040	     -0.04245243	      0.00038841	      0.00000000	      3.95535074	      0.00000000
      0.25200000	      9.31179955	     12.09077152	      4.00273912	     25.28192492	    102.44596833	    160.01791697	    153.92544143	    269.19010629	     17.22889650	      6.43446342	     24.58764205	     65.58039358	      1.64800062	    248.08611329	      0.28967802	      3.80930011	      3.71826529	      1.61877270	      1.11850083	      0.00000000	    197.80372938	    265.04414214	    132.43567543	    548.04431573	      6.16084829	   1377.40700205	     52.94029056	      0.00000000	      0.00000000	      0.00000000	      0.00000000	      0.69574919	      0.00000000	     15.21242685	    155.79097628	      0.00000000	      0.00000000	    -17.96687134	     17.44701270	    -14.40066187	      6.04124655	    -19.71356444	    -22.89027691	     -3.71147099	      4.17282644	     -6.87049705	      4.79165167	      3.62193420	     -2.21209484	    -11.51992960	     -8.11290306	      2.95089798	     -0.55377795	     -3.48697516	     -0.98534061	     33.50492945	     68.94460625	      0.00000000	     -0.00249154	     -0.02492601	     -0.01350985	      0.00000000	      1.70295241	      0.00000000	     77.25083835	    158.96253830	      0.00000000	     -0.00003957	     -0.04262037	      0.00005722	      0.00000000	      3.92642228	      0.00000000
      0.25600000	      9.32908716	     12.09630204	      3.99440855	     25.91677002	    102.76183895	    160.59278755	    155.62621895	    268.99567800	     17.21552406	      6.24976771	     25.69978511	     66.78737328	      1.68617877	    272.14125255	      0.28345832	      3.81561805	      3.74179003	      1.80479345	      1.12435731	      0.00000000	    194.24608714	    269.12901723	    130.65114663	    582.48862687	      6.15680014	   1372.64562100	     49.27492121	      0.00000000	      0.00000000	      0.00000000	      0.00000000	      0.69657533	      0.00000000	     14.76565640	    174.26548828	      0.00000000	      0.00000000	    -17.27637745	     17.12649451	    -14.02203863	      6.16737522	    -18.54470046	    -20.17526594	     -3.82077893	      4.24300259	     -6.76311288	      4.84915765	      3.20373767	     -1.99137753	    -11.46330930	     -7.85385681	      2.98004581	     -0.39782721	     -3.38304396	     -1.00305568	     30.60554750	     62.89055317	      0.00000000	     -0.00243776	     -0.02620057	     -0.01340992	      0.00000000	      1.50712209	      0.00000000	     78.58261401	    161.47739440	      0.00000000	      0.00015952	     -0.04284629	      0.00012914	      0.00000000	      3.86967734	      0.00000000
      0.26000000	      9.34248467	     12.11843063	      3.99848474	     26.43179522	    103.16319192	    161.74138842	    158.16346491	    269.69686356	     17.17596683	      6.06308713	     25.90081588	     65.86778307	      1.73383091	    297.50742397	      0.27821467	      3.83286299	      3.77695609	      2.03751554	      1.12971729	      0.00000000	    191.36182223	    274.09490254	    130.46700699	    615.23295218	      6.14361641	   1368.64707182	     45.98077985	      0.00000000	      0.00000000	      0.00000000	      0.00000000	      0.76388700	      4.37449117	     14.21851375	    193.76942047	      0.00000000	      0.00000000	    -16.46646554	     16.80147808	    -13.58710738	      6.07557977	    -17.30614635	    -17.05941050	     -3.91887521	      4.27098499	     -6.59789003	      4.92878375	      2.69415921	     -1.69927517	    -11.34240462	     -7.59010714	      3.01448633	     -0.21209023	     -3.25093339	     -1.05078467	     27.48810192	     56.59399271	      0.00000000	     -0.00241866	     -0.02777073	     -0.01364635	      0.00000000	      1.30401455	      0.00000000	     79.48517144	    163.64837510	      0.00000000	      0.00036647	     -0.04313384	     -0.00019593	      0.00000000	      3.77071580	      0.00000000
      0.26400000	      9.35210609	     12.16011013	      4.01551986	     24.16405185	    103.63193432	    163.50825095	    161.29075169	    271.35288194	     17.10410822	      5.87844283	     26.30089356	     64.38573355	      1.79191047	    321.75958017	      0.27398996	      3.86143126	      3.82426894	      2.17997973	      1.13459262	      0.00000000	    189.08067776	    279.84912759	    131.88473422	    655.88171872	      6.12501297	   1365.48545588	     43.09407167	      0.00000000	      0.00000000	      0.00000000	      0.00000000	      0.83118041	      1.16663537	     13.90312182	    206.44584772	      0.00000000	      0.00000000	    -15.54468097	     16.44652597	    -13.06499242	      5.78048072	    -15.98121729	    -13.63377057	     -3.86570417	      4.24403472	     -6.31997759	      4.85651064	      2.48268044	     -1.52697979	    -11.16887174	     -7.32284756	      3.08022400	     -0.13186733	     -3.06656694	     -1.02947529	     24.00520243	     49.67964019	      0.00000000	     -0.00263893	     -0.02959934	     -0.01352357	      0.00000000	      1.09016483	      0.00000000	     80.15675323	    165.88731840	      0.00000000	      0.00045601	     -0.04347384	     -0.00010226	      0.00000000	      3.64021397	      0.00000000
      0.26800000	      9.35805578	     12.22364948	      4.04608534	     19.75316069	    104.14911628	    165.94284911	    165.01892407	    274.04461678	     16.99111526	      5.69969307	     26.73679972	     61.74791669	      1.86141926	    344.68282092	      0.27079744	      3.90176009	      3.88428808	      2.27779509	      1.13884405	      0.00000000	    187.31899959	    286.29266152	    134.89279592	    699.37481750	      6.10140729	   1363.21959998	     40.64187478	      0.00000000	      0.00000000	      0.00000000	      0.00000000	      0.89680101	      1.19605656	     13.61298517	    210.72059486	      0.00000000	      0.00000000	    -14.55194566	     16.09818304	    -12.48176385	      5.30498397	    -14.55010086	     -9.99962103	     -3.72737155	      4.17291760	     -5.97151432	      4.69267828	      2.40469374	     -1.41803845	    -10.92275010	     -7.08743100	      3.13897323	     -0.12187988	     -2.88842351	     -1.03627805	     20.43376087	     42.64360096	      0.00000000	     -0.00274124	     -0.03173741	     -0.01356859	      0.00000000	      0.88231875	      0.00000000	     80.38357512	    167.75399900	      0.00000000	      0.00056472	     -0.04387057	     -0.00017681	      0.00000000	      3.47091932	      0.00000000
      0.27200000	      9.36042776	     12.31048105	      4.09079482	     13.37554804	    104.69556440	    169.10060701	    169.74882722	    277.88013384	     16.82372808	      5.53013838	     27.32300735	     57.31465188	      1.94341320	    365.81211937	      0.26863321	      3.95432483	      3.95763657	      2.36291882	      1.14234930	      0.00000000	    185.98341383	    293.40874624	    139.46670454	    740.93349738	      6.07205030	   1361.89079013	     38.64738443	      0.00000000	      0.00000000	      0.00000000	      0.00000000	      0.95945928	      1.22814751	     13.27175387	    215.73367897	      0.00000000	      0.00000000	    -13.51437683	     15.75799545	    -11.83677356	      4.67797164	    -12.99186232	     -6.26545232	     -3.54672779	      4.04988167	     -5.56236744	      4.49050433	      2.32812369	     -1.30304470	    -10.59269725	     -6.90723886	      3.19246226	     -0.11729422	     -2.67347821	     -1.05172062	     16.90367896	     35.68584917	      0.00000000	     -0.00290507	     -0.03417595	     -0.01383142	      0.00000000	      0.68906672	      0.00000000	     80.11021500	    169.12300900	      0.00000000	      0.00076172	     -0.04432022	     -0.00048777	      0.00000000	      3.26563719	      0.00000000
      0.27600000	      9.35929738	     12.42087266	      4.15032056	      5.46567591	    105.25257470	    173.04226599	    175.73961743	    282.99624079	     16.58178356	      5.37223542	     28.18595121	     50.79865881	      2.03903010	    384.96813356	      0.26747650	      4.01964141	      4.04502104	      2.40456077	      1.14500468	      0.00000000	    184.97590188	    301.31773450	    145.56245269	    780.55361049	      6.03522493	   1361.52074471	     37.02997242	      0.00000000	      0.00000000	      0.00000000	      0.00000000	      1.01791263	      1.25517687	     12.71481611	    220.27380546	      0.00000000	      0.00000000	    -12.44542484	     15.39901884	    -11.11878433	      3.93280841	    -11.28685536	     -2.54119713	     -3.31071245	      3.86564642	     -5.08472092	      4.22759944	      2.26912683	     -1.19842741	    -10.16132654	     -6.78707661	      3.26786639	     -0.03634470	     -2.43907086	     -1.04547722	     13.33537512	     28.57024872	      0.00000000	     -0.00314135	     -0.03689595	     -0.01371692	      0.00000000	      0.50956800	      0.00000000	     79.49858306	    170.32099000	      0.00000000	      0.00087136	     -0.04481134	     -0.00039266	      0.00000000	      3.03777988	      0.00000000
      0.28000000	      9.35474995	     12.55359071	      4.22534823	      3.90534027	    105.80266547	    177.82960070	    183.18955323	    289.55821930	     16.23654721	      5.22747236	     26.14346622	     42.29083011	      2.14955355	    385.40663333	      0.28063948	      4.09862685	      4.14728215	      0.33330883	      1.14750028	      0.00000000	    184.19895883	    310.22567650	    153.10112709	    818.25625416	      5.98829077	   1362.10983192	     32.70205852	      0.00000000	      0.00000000	      0.00000000	      0.00000000	      1.07089976	      1.28297135	     12.17250445	    226.07942093	      0.00000000	      0.00000000	    -11.38433258	     15.05174147	    -10.36172463	      3.10711365	     -9.41916221	      1.07081175	     -3.19178177	      4.44985016	     -4.01623968	      3.94744164	      2.24404089	     -0.88854486	     -9.65327590	     -6.74944354	      3.32912701	     -0.00759706	     -2.17589818	     -1.04450737	     10.03033645	     21.87970504	      0.00000000	     -0.00322885	     -0.03992351	     -0.01398672	      0.00000000	      0.35689231	      0.00000000	     78.33052270	    170.86652480	      0.00000000	      0.00107785	     -0.04533894	     -0.00062727	      0.00000000	      2.78710107	      0.00000000
      0.28400000	      9.34691514	     12.70557050	      4.31669675	      4.00780922	    106.33027772	    183.51479319	    192.34604000	    297.75956051	     15.75840244	      5.09653138	     17.89888728	     29.23334235	      2.27654378	    367.06562669	      2.04925911	     24.23657801	      4.26535957	      0.34294329	      1.23802969	      0.00000000	    183.55989009	    320.34870159	    161.93259596	    854.67159537	      5.92701895	   1363.63556709	     28.33337863	      0.00000000	      0.00000000	      0.00000000	      0.00000000	      1.11710395	      1.39390887	     11.27734355	    233.77818632	      0.00000000	      0.00000000	    -10.33039191	     14.66756570	     -9.55937562	      2.24273757	     -7.37859244	      4.48606841	     -3.05173409	      5.41771244	     -3.06827697	      3.57985617	      2.26612411	     -0.47442127	     -8.99418383	     -6.79221312	      3.43143780	      0.11909187	     -1.89415003	     -1.00594179	      6.87369151	     15.31981470	      0.00000000	     -0.00342469	     -0.04322887	     -0.01389532	      0.00000000	      0.22648191	      0.00000000	     76.79616512	    171.16028810	      0.00000000	      0.00112786	     -0.04589123	     -0.00049198	      0.00000000	      2.53036404	      0.00000000
      0.28800000	      9.33544519	     12.87178043	      4.42519855	      4.12834926	    106.82250832	    190.12123562	    203.58271395	    307.81989637	     15.14853107	      4.97944419	     16.17792005	     28.22687742	      2.42209615	    350.82463800	      2.27278680	     41.72217197	      4.40044052	      0.36368211	      1.66569902	      0.00000000	    182.97386814	    281.99826304	    171.74461836	    881.13801682	      5.84299505	   1366.05153784	     26.05603688	      0.00000000	      0.00000000	      0.00000000	      0.00000000	      1.15513552	      1.46028229	     10.82115255	    229.76874990	      0.00000000	      0.00000000	     -9.31029156	     14.26702629	     -8.73202082	      1.38395351	     -5.16207642	      7.64571510	     -2.87247279	      5.47193362	     -2.79529509	      3.30080472	      2.14915912	     -0.38627172	     -8.48268136	     -6.90938785	      3.51804104	      0.11818577	     -1.64721988	     -0.96741239	      4.08542201	      9.34011372	      0.00000000	     -0.00376375	     -0.04681336	     -0.01407648	      0.00000000	      0.12423603	      0.00000000	     74.73451643	    170.85845240	      0.00000000	      0.00115731	     -0.04645937	     -0.00052908	      0.00000000	      2.27264642	      0.00000000
      0.29200000	      9.32024112	     13.04547859	      4.55148266	      4.26856921	    107.26979577	    197.61557780	    217.50550180	    319.97120511	     14.46514341	      4.87572302	     16.71526439	     30.64376212	      2.58925169	    336.89169385	      2.25644836	     51.32370581	      4.55397973	      0.38715308	      1.71791526	      0.00000000	    182.36598941	    232.96383059	    181.81870139	    901.77782596	      5.71924639	   1369.28684618	     24.59813449	      0.00000000	      0.00000000	      0.00000000	      0.00000000	      1.18341061	      1.72575822	     10.37718173	    222.13015686	      0.00000000	      0.00000000	     -8.33753158	     13.85447689	     -7.90301487	      0.57376192	     -2.77454180	     10.51944767	     -2.67826600	      5.22719512	     -2.53501475	      3.02423359	      1.98560819	     -0.41576521	     -7.97572342	     -7.11449670	      3.59783306	      0.10627006	     -1.42661485	     -0.92595999	      1.64072481	      3.86586130	      0.00000000	     -0.00404197	     -0.05067065	     -0.01432457	      0.00000000	      0.04606708	      0.00000000	     72.20853127	    170.13710360	      0.00000000	      0.00119087	     -0.04703693	     -0.00054681	      0.00000000	      2.02741881	      0.00000000
      0.29600000	      9.30118569	     13.21908180	      4.69584853	      4.43050772	    107.66634101	    205.88209687	    235.11600492	    334.41295708	     13.77421302	      4.78462699	     16.84691662	     32.99618929	      2.78274007	    325.22852790	      2.14980066	     51.75890077	      4.72764689	      0.41398286	      1.63689428	      0.00000000	    181.67281494	    185.26054871	    190.84107733	    907.85947126	      5.51387944	   1373.24631531	     22.86697904	      0.00000000	      0.00000000	      0.00000000	      0.00000000	      1.19994474	      1.72070689	      9.57889143	    215.09855774	      0.00000000	      0.00000000	     -7.44007298	     13.48387787	     -6.77733125	     -0.14941061	     -0.22940841	     13.10413633	     -2.40865035	      4.81135034	     -2.23089413	      2.66828505	      1.79573106	     -0.43739657	     -7.31200407	     -7.46406330	      3.65044654	      0.13044788	     -1.21617178	     -0.87916277	      0.00000000	      0.00000000	      0.00000000	     -0.00470553	     -0.05477685	     -0.01476603	      0.00000000	      0.00000000	      0.00000000	     68.77434274	    167.98665010	      0.00000000	      0.00130292	     -0.04761579	     -0.00057235	      0.00000000	      1.79409586	      0.00000000
      0.30000000	      9.27791496	     13.38546551	      4.85788983	      4.61606883	    108.01034252	    214.71554728	    257.95487760	    351.21514658	     13.10229401	      4.70528134	     17.59474068	     31.45711736	      3.01013062	    315.63882460	      2.10016088	     52.97302447	      4.92325468	      0.44530888	      1.53011664	      0.00000000	    180.84359932	    148.47654703	    198.30943703	    906.62546176	      5.14581722	   1377.81144811	     25.23629550	      0.00000000	      0.00000000	      0.00000000	      0.00000000	      1.20208086	      3.93032155	     10.11121539	    229.36333603	      0.00000000	      0.00000000	     -6.63999744	     13.21802918	     -5.95768165	     -0.75424719	      2.45129932	     15.41972897	     -2.21588365	      4.52044361	     -2.00946834	      2.43774553	      1.32751365	     -0.20519324	     -6.59130082	     -7.93082523	      3.57157337	     -0.62882472	     -0.91591868	     -1.02346078	     -0.00000000	     -0.00000000	      0.00000000	     -0.00430578	     -0.05916207	     -0.01491675	      0.00000000	     -0.00000000	      0.00000000	     63.59223520	    162.23190140	      0.00000000	      0.00255461	     -0.04804370	     -0.00830806	      0.00000000	      1.56373205	      0.00000000
      0.30400000	      9.25008684	     13.53915773	      5.03611460	      4.82628094	    108.30390469	    223.84423630	    287.61390681	    370.17763830	     12.46815153	      4.63679863	     18.10005809	     28.62920990	      3.28314817	    307.86340481	      1.99343605	     51.73777913	      5.14247702	      0.48302504	      1.56060856	      0.00000000	    179.84135381	    115.73644637	    205.39389977	    905.74212785	      4.65108207	   1381.51390473	     27.61522557	      0.00000000	      0.00000000	      0.00000000	      0.00000000	      1.18642393	      5.57334577	     10.27913158	    243.28743330	      0.00000000	      0.00000000	     -5.86717350	     12.90180100	     -5.17990769	     -1.22011773	      5.23734234	     17.50262109	     -1.97995334	      4.11455878	     -1.76061076	      2.15431301	      0.88833594	     -0.03665577	     -5.81950110	     -8.43315877	      3.52198726	     -1.24084378	     -0.67639885	     -1.12663590	      0.00000000	      0.00000000	      0.00000000	     -0.00462351	     -0.06376983	     -0.01526225	      0.00000000	      0.00000000	      0.00000000	     58.28545480	    156.80940180	      0.00000000	      0.00368570	     -0.04842492	     -0.01557755	      0.00000000	      1.38457363	      0.00000000
      0.30800000	      9.21736010	     13.67683532	      5.22756562	      5.06006936	    108.55277515	    232.95326925	    323.47281565	    390.73466874	     11.88614812	      4.57828565	     19.40564526	     13.45822651	      3.61673521	    301.64191417	      1.92395481	     55.57205547	      5.38613465	      0.52968363	      1.24168203	      0.00000000	    178.64381530	     99.96097226	    213.32233562	    926.86145762	      4.17172524	   1320.44830167	     34.19598139	      0.00000000	      0.00000000	      0.00000000	      0.00000000	      1.15108926	      8.87219580	     11.10319654	    261.16735648	      0.00000000	      0.00000000	     -5.11359493	     12.53538446	     -4.44331161	     -1.54083985	      8.09108511	     19.39724695	     -1.79655156	      3.78162376	     -1.56157088	      2.13578487	      0.85147270	      0.22719968	     -5.69092705	     -8.25335480	      3.43337624	     -1.54798923	     -0.50341421	     -1.20926192	     -0.00000000	     -0.00000000	      0.00000000	     -0.00471228	     -0.06860890	     -0.01566532	      0.00000000	     -0.00000000	      0.00000000	     52.82940274	    151.77949030	      0.00000000	      0.00465012	     -0.04876178	     -0.02227439	      0.00000000	      1.25583489	      0.00000000
      0.31200000	      9.17936338	     13.79715863	      5.42787364	      5.31326448	    108.76577349	    241.45689630	    361.26171642	    412.02622748	     11.36369527	      4.52893805	     19.46051486	      2.46680155	      4.01833439	    296.74089142	      1.72211358	     53.44368582	      5.65319745	      0.58714201	      1.20727485	      0.00000000	    177.24392767	     78.34495212	    223.11927941	    943.32251313	      3.76072457	   1263.13628562	     42.98215166	      0.00000000	      0.00000000	      0.00000000	      0.00000000	      1.10033399	     10.88932685	     11.86104884	    271.90862333	      0.00000000	      0.00000000	     -4.37086815	     12.12395681	     -3.75646932	     -1.72608940	     10.96847537	     21.14774945	     -1.50884687	      3.21497438	     -1.28511353	      2.10546876	      0.80344225	      0.29603788	     -5.59260219	     -8.13237210	      3.36436769	     -1.78520401	     -0.40085551	     -1.25362292	      0.00000000	      0.00000000	      0.00000000	     -0.00468240	     -0.07366363	     -0.01615564	      0.00000000	      0.00000000	      0.00000000	     47.20085277	    147.19288850	      0.00000000	      0.00542818	     -0.04905708	     -0.02838179	      0.00000000	      1.17397138	      0.00000000
      0.31600000	     11.74435876	     13.90022354	      5.63167934	      5.57851211	    108.95406315	    248.63449404	    390.09023180	    433.11290001	     10.90158937	      4.48802016	     16.56068748	      2.42095295	      4.46655837	    292.96171753	      1.29718180	     40.69784561	      5.93966404	      0.65311439	      1.14207570	      0.00000000	    175.64970640	     45.89083777	    235.99756490	    946.67351634	      3.43303139	   1219.74569820	     56.16046891	      0.00000000	      0.00000000	      0.00000000	      0.00000000	      1.04277961	     10.93058398	     12.86034283	    267.60475634	      0.00000000	      0.00000000	     -3.62216473	     11.64486901	     -3.12507193	     -1.80038295	     13.82006770	     22.79057163	     -1.06431191	      2.29841212	     -0.89235754	      2.10348347	      0.63199241	     -0.01481432	     -5.57498943	     -8.14936474	      3.33660960	     -2.04884081	     -0.37588270	     -1.23714589	     -0.00000000	     -0.00000000	      0.00000000	     -0.00500098	     -0.07891383	     -0.01680939	      0.00000000	     -0.00000000	      0.00000000	     41.38620603	    143.09056920	      0.00000000	      0.00579151	     -0.04931382	     -0.03392786	      0.00000000	      1.13313860	      0.00000000
      0.32000000	     54.00129828	     13.98688137	      5.83337960	      5.84673869	    109.13057860	    254.16216740	    406.14693607	    452.49068146	     10.49635221	      4.45495706	     15.28116949	      2.38462597	      4.91051755	    290.13975115	      0.94629461	      5.78722166	      6.23797367	      0.72096846	      1.08487048	      0.00000000	    173.88359585	     70.45967747	    253.73825660	    970.30281404	      3.17410118	   1171.27503242	     63.56700747	      0.00000000	      0.00000000	      0.00000000	      0.00000000	      0.98341005	     14.10424532	     13.97968894	    245.23979903	      0.00000000	      0.00000000	     -2.88012401	     11.16913979	     -2.55274947	     -1.80078135	     16.59214687	     24.34817148	     -0.81123929	      1.79526722	     -0.73712321	      1.98444010	      0.54032900	     -0.75651425	     -5.51349594	     -8.11765921	      3.29571380	     -2.45711791	     -0.47556801	     -1.24990712	      0.00000000	      0.00000000	      0.00000000	     -0.00470154	     -0.08436045	     -0.01750477	      0.00000000	      0.00000000	      0.00000000	     35.38813823	    139.50323610	      0.00000000	      0.00614204	     -0.04953890	     -0.03886594	      0.00000000	      1.12576924	      0.00000000
      0.32400000	     74.96683512	     14.06253343	      6.02856471	      6.41720494	    109.25957149	    258.18476207	    416.19393723	    468.15117548	     10.14266579	      4.42918717	      1.44267722	      2.35646770	      5.23540287	    268.61241155	      0.32166727	      6.01469855	      6.53827196	      0.77845563	      1.08950021	      0.00000000	    171.98025598	     54.42835925	    278.94415636	    971.24365946	      2.96481443	   1138.99311480	     71.87910374	      0.00000000	      0.00000000	      0.00000000	      0.00000000	      0.92501612	     15.69685067	     15.04223188	    224.17750417	      0.00000000	      0.00000000	     -2.13880242	     10.70973946	     -2.04206784	     -1.77335920	     19.22795052	     25.82485187	     -0.37301334	      1.16621513	     -0.78383405	      1.92465309	      0.49729705	     -1.29223424	     -5.53190799	     -8.23463046	      3.23280628	     -2.75128535	     -0.59460951	     -1.25489951	     -0.00000000	     -0.00000000	      0.00000000	     -0.00515557	     -0.08997123	     -0.01843325	      0.00000000	     -0.00000000	      0.00000000	     29.22964194	    136.45028590	      0.00000000	      0.00649530	     -0.04973544	     -0.04321919	      0.00000000	      1.14315321	      0.00000000
      0.32800000	    105.44186160	     14.11553602	      6.20508090	      6.34968030	    103.83356991	    261.00515691	    423.66700031	    402.11502822	      9.83505467	      4.41031690	      1.66779022	      2.33618710	      5.40391256	    220.37328183	      0.32631888	      6.26257724	      6.83072879	      0.81266548	      1.35158353	      0.00000000	    169.98393034	     11.69014143	    308.35456229	    922.64788026	      2.79326907	   1138.42584656	     81.54546575	      0.00000000	      0.00000000	      0.00000000	      0.00000000	      0.86978571	     24.35603442	     15.86013464	    205.76568661	      0.00000000	      0.00000000	     -1.38640095	     10.22960777	     -1.59528832	     -1.76830409	     21.66893224	     27.20559357	     -0.16968950	      1.13286394	     -0.75841659	      1.41494743	      0.32231883	     -0.92315812	     -5.70694910	     -8.62081623	      3.18598621	     -2.81912763	     -0.76815239	     -1.26183240	      0.00000000	      0.00000000	      0.00000000	     -0.00527954	     -0.09574633	     -0.01946249	      0.00000000	      0.00000000	      0.00000000	     22.95533162	    133.93838570	      0.00000000	      0.00649157	     -0.04990858	     -0.04706644	      0.00000000	      1.17609557	      0.00000000
      0.33200000	    107.48632893	     14.15916394	      6.35759016	      6.55075116	     99.68330974	    262.89781945	    429.89842058	    372.24806214	      9.56858401	      4.39792097	      1.91944523	      2.32328626	      5.48236759	    203.77163892	      0.33374846	      6.50357934	      7.10577259	      0.83536269	      1.31532453	      0.00000000	    167.94477531	     12.36004142	    280.71919487	    872.00364226	      8.07370736	   1138.58123015	     92.56859035	      0.00000000	      0.00000000	      0.00000000	      0.00000000	      0.81840953	     25.96639890	     16.63625049	    189.68821839	      0.00000000	      0.00000000	     -0.64220634	      9.83904436	     -1.21471473	     -1.83455261	     23.85611257	     28.45792038	     -0.11018077	      1.10254225	     -0.73397742	      1.25299642	      0.23549321	     -0.73952862	     -5.85406097	     -8.99841133	      3.07856818	     -2.85674977	     -0.90346615	     -1.27667771	     -0.00000000	     -0.00000000	      0.00000000	     -0.00474143	     -0.10167316	     -0.02057075	      0.00000000	     -0.00000000	      0.00000000	     16.62987512	    131.96041880	      0.00000000	      0.00685775	     -0.05005974	     -0.05036075	      0.00000000	      1.21580304	      0.00000000
      0.33600000	    118.40875411	     14.19100163	      6.48028409	      6.70469098	     97.79922372	    264.06616067	    435.46389415	    340.25579149	      9.33918839	      4.39171848	      2.09538564	      2.31730733	      5.51056518	    179.86745404	      0.34153602	      6.73122862	      7.34661376	      0.85274599	      1.37245876	      0.00000000	    165.91603027	     12.89393536	    261.13891334	    827.73801517	     13.64023410	   1135.98580515	    104.90729028	      0.00000000	      0.00000000	      0.00000000	      0.00000000	      0.77103143	     24.40890368	     17.37757741	    175.51343522	      0.00000000	      0.00000000	      0.10681858	      9.41882298	     -0.90257261	     -2.01522599	     25.73166413	     29.53652254	     -0.06712741	      1.08792265	     -0.74062074	      1.25761101	      0.12424130	     -0.68356337	     -5.95234436	     -9.30946502	      3.04518283	     -2.85170702	     -1.00235494	     -1.19842577	      0.00000000	      0.00000000	      0.00000000	     -0.00481306	     -0.10772256	     -0.02191299	      0.00000000	      0.00000000	      0.00000000	     10.33341592	    130.49554870	      0.00000000	      0.00662077	     -0.05019923	     -0.05326201	      0.00000000	      1.25486711	      0.00000000
      0.34000000	    124.82292642	     14.21163245	      6.57386120	      6.81668812	     96.46480589	    264.65461841	    440.63361986	    318.37813511	      9.14363767	      4.39153370	      2.18208483	      2.31769109	      5.50634145	    158.80094973	      0.34883198	      6.93922190	      7.53850932	      0.86745178	      1.32962438	      0.00000000	    163.95048554	     13.26812539	    237.75064351	    788.57149545	     12.84392256	   1137.07403548	    118.48363863	      0.00000000	      0.00000000	      0.00000000	      0.00000000	      0.72764215	     22.25194985	     17.86101537	    162.88880652	      0.00000000	      0.00000000	      0.83796916	      9.10001908	     -0.66055707	     -2.34430323	     27.24078362	     30.38961643	     -0.03810425	      1.07387053	     -0.75002192	      1.29028771	      0.03785121	     -0.65156270	     -6.00394260	     -9.57581148	      2.96344408	     -2.77677416	     -1.08897486	     -1.16603543	     -0.00000000	     -0.00000000	      0.00000000	     -0.00462442	     -0.11388648	     -0.02339940	      0.00000000	     -0.00000000	      0.00000000	      4.15523147	    129.51051480	      0.00000000	      0.00669975	     -0.05032490	     -0.05571489	      0.00000000	      1.28793243	      0.00000000
      0.34400000	    132.57005303	     14.22176967	      6.64220751	      6.89613429	     95.29308273	    264.76834412	    445.53351613	    295.32991615	      8.97938831	      4.39724835	      2.23616488	      2.32360613	      5.47871335	    136.84446748	      0.35619349	      7.11845362	      7.67982681	      0.88076333	      1.30570408	      0.00000000	    162.09824521	     13.52463139	    216.70481838	    754.31936881	      6.51584460	   1141.01607964	    133.18284844	      0.00000000	      0.00000000	      0.00000000	      0.00000000	      0.68788147	     19.92848095	     18.30970977	    151.56087521	      0.00000000	      0.00000000	      1.54574974	      8.78733859	     -0.48942715	     -2.84425553	     28.33374742	     30.96511299	     -0.01583761	      1.05787444	     -0.76261891	      1.35610852	     -0.04248493	     -0.64962358	     -6.01904568	     -9.79419721	      2.93427416	     -2.65014202	     -1.16059366	     -1.08460264	      0.00000000	      0.00000000	      0.00000000	     -0.00456846	     -0.12014313	     -0.02507792	      0.00000000	      0.00000000	      0.00000000	     -1.81223342	    128.96168410	      0.00000000	      0.00631118	     -0.05044901	     -0.05784880	      0.00000000	      1.31180220	      0.00000000
      0.34800000	    144.13958041	     14.22188940	      6.68981719	      6.95099649	     98.32062184	    264.48721131	    450.20785254	    278.31188758	      8.84445005	      4.40880466	      2.27787564	      2.33380428	      5.43301229	    111.80465545	      0.36243471	      7.26306277	      7.77824331	      0.89307592	      1.23461308	      0.00000000	    160.40497040	     13.70557077	    200.18526245	    724.85829759	      2.25288290	   1143.04604916	    148.86621650	      0.00000000	      0.00000000	      0.00000000	      0.00000000	      0.65139835	     15.96562683	     18.49689070	    141.56638517	      0.00000000	      0.00000000	      2.21750185	      8.59697901	     -0.38893878	     -3.52446485	     28.96802383	     31.21525911	      0.00821203	      1.08584923	     -0.81970971	      1.51855718	     -0.13676346	     -0.70049912	     -5.97091489	     -9.93306891	      2.85403902	     -2.48435534	     -1.20422722	     -1.04546755	     -0.00000000	     -0.00000000	      0.00000000	     -0.00426278	     -0.12647601	     -0.02691860	      0.00000000	     -0.00000000	      0.00000000	     -7.47788652	    128.79739160	      0.00000000	      0.00631198	     -0.05056606	     -0.05962383	      0.00000000	      1.32510240	      0.00000000
      0.35200000	    166.22437546	     14.21271044	      6.72068051	      6.98697114	    105.28582994	    263.87453381	    454.63722947	    255.67285955	      8.73726945	      4.42620763	      2.31403807	      2.34649221	      5.37288923	     79.08867657	      0.36869341	      7.37305515	      7.84330855	      0.90489946	      1.32914776	      0.00000000	    158.91023104	     13.83751433	    195.13662928	    699.94541151	      2.18653105	   1140.71063891	    165.38245033	      0.00000000	      0.00000000	      0.00000000	      0.00000000	      0.61788103	     10.43153886	     18.65615834	    132.63086348	      0.00000000	      0.00000000	      2.83791968	      8.42004328	     -0.35799290	     -4.38065895	     29.11035312	     31.09982529	      0.03494186	      1.15328540	     -0.92303381	      1.81142260	     -0.25507242	     -0.83354954	     -5.88107017	    -10.00493884	      2.83073487	     -2.31380158	     -1.22725165	     -0.94109924	      0.00000000	      0.00000000	      0.00000000	     -0.00418205	     -0.13286081	     -0.02896779	      0.00000000	      0.00000000	      0.00000000	    -12.75545929	    128.96051020	      0.00000000	      0.00584325	     -0.05069152	     -0.06115889	      0.00000000	      1.32779107	      0.00000000
      0.35600000	    181.35567596	     14.19348398	      6.73795068	      7.00789340	    111.92865546	    262.98220541	    458.71222258	    241.88265630	      8.65662580	      4.44951459	      2.34739266	      2.35957147	      5.30113314	     52.16028223	      0.37448286	      7.45249593	      7.88294511	      0.91624060	      1.34330999	      0.00000000	    157.64703862	     13.93591608	    185.71839584	    679.29813160	      2.13050996	   1141.62532755	    182.56689031	      0.00000000	      0.00000000	      0.00000000	      0.00000000	      0.58710210	      7.46997867	     18.73649649	    115.10865844	      0.00000000	      0.00000000	      3.40710075	      8.37878919	     -0.39475391	     -5.39580343	     28.73868616	     30.58863195	      0.06167116	      1.23822641	     -1.03620043	      2.00860796	     -0.20351618	     -0.99469974	     -5.75359016	    -10.03147653	      2.74630769	     -2.21575593	     -1.28138007	     -0.92780526	     -0.00000000	     -0.00000000	      0.00000000	     -0.00384891	     -0.13927866	     -0.03118794	      0.00000000	     -0.00000000	      0.00000000	    -17.56679648	    129.39151640	      0.00000000	      0.00585021	     -0.05081541	     -0.06240586	      0.00000000	      1.32073462	      0.00000000
      0.36000000	    193.20323796	     14.16363663	      6.74405011	      7.01642886	    112.77774356	    261.85394327	    462.11283979	    229.21791763	      8.60151692	      4.47878824	      2.37913860	      2.37171834	      5.22003122	     29.62200375	      0.37983607	      7.50668962	      7.90296744	      0.92709414	      1.40178425	      0.00000000	    156.64176540	     14.00989913	    176.64060637	    662.65765079	      2.07901264	   1143.38178308	    200.24957542	      0.00000000	      0.00000000	      0.00000000	      0.00000000	      0.55881438	      5.94886762	     18.92082140	     92.55170357	      0.00000000	      0.00000000	      3.90310044	      8.34653186	     -0.49648869	     -6.54267208	     27.84383825	     29.66404962	      0.09131836	      1.37601073	     -1.19293652	      2.19734779	     -0.01837853	     -1.22839522	     -5.61765579	    -10.04028855	      2.71766091	     -2.17597522	     -1.36602903	     -0.87273128	      0.00000000	      0.00000000	      0.00000000	     -0.00368999	     -0.14570397	     -0.03361243	      0.00000000	      0.00000000	      0.00000000	    -21.84552309	    130.03220970	      0.00000000	      0.00537397	     -0.05095641	     -0.06346869	      0.00000000	      1.30543560	      0.00000000
      0.36400000	    199.88671762	     14.12402483	      6.74083986	      7.01450588	    113.45192908	    260.52645553	    464.24277472	    227.25672896	      8.57112561	      4.51410674	      2.40982945	      2.38368376	      5.13157707	     11.96079402	      0.38479464	      7.54057746	      7.90756808	      0.93761651	      1.50079160	      0.00000000	    155.91399239	     14.06509010	    165.31795740	    647.87687088	      2.03454438	   1147.16826960	    218.26174194	      0.00000000	      0.00000000	      0.00000000	      0.00000000	      0.53278833	      3.95333053	     18.88873058	     71.35988826	      0.00000000	      0.00000000	      4.34378051	      8.46397608	     -0.65911971	     -7.78781973	     26.43068622	     28.32370310	      0.12332919	      1.55554199	     -1.38409881	      2.40819429	      0.18460498	     -1.45290240	     -5.43572382	     -9.97814404	      2.61565721	     -2.13157512	     -1.41960778	     -0.89869724	     -0.00000000	     -0.00000000	      0.00000000	     -0.00330160	     -0.15211503	     -0.03620997	      0.00000000	     -0.00000000	      0.00000000	    -25.54119384	    130.82983830	      0.00000000	      0.00552691	     -0.05109803	     -0.06428410	      0.00000000	      1.28389661	      0.00000000
      0.36800000	    190.21400848	     14.07491676	      6.72981999	      7.00371218	    114.17078208	    259.03042993	    465.04619499	    219.99648622	      8.56478108	      4.55554971	      2.43972456	      2.39790606	      5.03756909	      6.11327462	      0.38946182	      7.55821904	      7.89982222	      0.94805802	      1.48254859	      0.00000000	    155.47688145	     14.10514162	    141.08900948	    608.87948147	      1.99946437	   1166.82629043	    236.44538888	      0.00000000	      0.00000000	      0.00000000	      0.00000000	      0.50886564	      3.07572577	     18.75648075	     58.37473430	      0.00000000	      0.00000000	      4.70472575	      8.59438533	     -0.87648629	     -9.09614045	     24.51868834	     26.58335649	      0.13994870	      1.54606925	     -1.41597107	      2.44425080	      0.18489474	     -1.41160305	     -5.32160357	    -10.04195531	      2.54872968	     -1.97636763	     -1.46167172	     -0.88034854	      0.00000000	      0.00000000	      0.00000000	     -0.00305135	     -0.15848618	     -0.03900064	      0.00000000	      0.00000000	      0.00000000	    -28.62359984	    131.74098560	      0.00000000	      0.00530397	     -0.05126047	     -0.06493921	      0.00000000	      1.25855052	      0.00000000
      0.37200000	    174.28073613	     14.01569407	      6.71211400	      6.98529224	    114.92727546	    257.39132617	    465.09440030	    218.22005427	      8.58190972	      4.60315247	      2.46882205	      2.41707087	      4.93959507	      6.19277178	      0.39380400	      7.56270411	      7.88197170	      0.95844902	      1.33393253	      0.00000000	    155.33788885	     14.13211813	    113.63591887	    568.73150054	      1.97381480	   1189.27676114	    254.64274093	      0.00000000	      0.00000000	      0.00000000	      0.00000000	      0.48692032	      2.18175078	     18.52521584	     47.26199915	      0.00000000	      0.00000000	      4.99563907	      8.78047437	     -1.13947307	    -10.43476301	     22.14159226	     24.47933512	      0.16186248	      1.47130708	     -1.43136997	      2.47947691	      0.19108367	     -1.36487115	     -5.20334403	    -10.09945562	      2.48177095	     -1.81115811	     -1.49734029	     -0.86248310	     -0.00000000	     -0.00000000	      0.00000000	     -0.00278886	     -0.16479426	     -0.04196655	      0.00000000	     -0.00000000	      0.00000000	    -31.08624785	    132.73419860	      0.00000000	      0.00508263	     -0.05143825	     -0.06541894	      0.00000000	      1.23214317	      0.00000000
      0.37600000	    159.17913545	     13.94545460	      6.68859013	      6.96022426	    115.71233354	    255.62960596	    464.74252525	    217.66980091	      8.62203178	      4.65690326	      2.49704119	      2.44338997	      4.83910266	      6.30634370	      0.39792785	      7.55643168	      7.85573670	      0.96841827	      1.33860318	      0.00000000	    155.49908970	     14.14716771	     89.58017964	    531.09890736	      1.95730211	   1212.27222857	    272.70761089	      0.00000000	      0.00000000	      0.00000000	      0.00000000	      0.46819619	      0.00000000	     18.24727900	     38.63835727	      0.00000000	      0.00000000	      5.22186525	      9.01770425	     -1.43548769	    -11.77515130	     19.34648799	     22.06873933	      0.17828953	      1.44113332	     -1.46033863	      2.50684050	      0.21106647	     -1.31983772	     -5.07186544	    -10.12810516	      2.41347841	     -1.64585816	     -1.51669061	     -0.83738834	      0.00000000	      0.00000000	      0.00000000	     -0.00250181	     -0.17101601	     -0.04509716	      0.00000000	      0.00000000	      0.00000000	    -32.94736600	    133.79029280	      0.00000000	      0.00488176	     -0.05163108	     -0.06573516	      0.00000000	      1.20744053	      0.00000000
      0.38000000	    144.88837669	     13.86367804	      6.65995313	      6.92939028	    116.51630874	    253.76120058	    464.13202299	    217.86092308	      8.68474018	      4.71670866	      2.52425380	      2.47853456	      4.73740227	      6.43789400	      0.40191136	      7.54125363	      7.82245514	      0.97753725	      1.28373314	      0.00000000	    155.95776828	     14.15089802	     68.64973215	    495.26243633	      1.94934845	   1235.72832779	    290.49963368	      0.00000000	      0.00000000	      0.00000000	      0.00000000	      0.45150013	      0.00000000	     17.73915700	     30.47585825	      0.00000000	      0.00000000	      5.39418595	      9.31104368	     -1.74888730	    -13.09302625	     16.19243434	     19.42573630	      0.18878973	      1.46318608	     -1.50490134	      2.53356352	      0.22136852	     -1.26735501	     -4.93048265	    -10.13163665	      2.33316498	     -1.46200966	     -1.55229584	     -0.84137809	     -0.00000000	     -0.00000000	      0.00000000	     -0.00224172	     -0.17712925	     -0.04838293	      0.00000000	     -0.00000000	      0.00000000	    -34.24702887	    134.89999330	      0.00000000	      0.00479328	     -0.05183561	     -0.06589839	      0.00000000	      1.18676102	      0.00000000
      0.38400000	    131.42602022	     13.77006004	      6.62675458	      6.89354430	    117.32876548	    251.79789341	    463.31924880	    220.39895988	      8.76969613	      4.78236601	      2.55029738	      2.52371338	      4.63565816	      6.58843640	      0.40582982	      7.51860872	      7.78317092	      0.98607697	      1.39727970	      0.00000000	    156.70694720	     14.14346705	     50.59906219	    462.28863991	      1.94934940	   1259.72301684	    307.89059302	      0.00000000	      0.00000000	      0.00000000	      0.00000000	      0.43660246	      0.00000000	     17.08774596	     23.71708682	      0.00000000	      0.00000000	      5.52571813	      9.66601621	     -2.06237105	    -14.36661200	     12.74860253	     16.63438554	      0.19397636	      1.54352479	     -1.56998597	      2.55297679	      0.23943421	     -1.21299080	     -4.77645037	    -10.10037263	      2.23073742	     -1.27686410	     -1.58123808	     -0.87158423	      0.00000000	      0.00000000	      0.00000000	     -0.00178340	     -0.18311286	     -0.05179895	      0.00000000	      0.00000000	      0.00000000	    -35.04069837	    136.05972550	      0.00000000	      0.00491359	     -0.05204656	     -0.06592286	      0.00000000	      1.17157237	      0.00000000
      0.38800000	    118.88994695	     13.66435782	      6.58941765	      6.85330909	    118.13971274	    249.74773656	    462.30880334	    222.99475939	      8.87661566	      4.85353585	      2.57499123	      2.57964021	      4.53488493	      6.75998341	      0.40974581	      7.48962720	      7.73869732	      0.99406701	      1.39234460	      0.00000000	    157.73586516	     14.12473929	     35.24273763	    431.35797553	      1.95675781	   1284.04492308	    324.76664941	      0.00000000	      0.00000000	      0.00000000	      0.00000000	      0.42339291	      0.00000000	     16.37026240	     18.42892025	      0.00000000	      0.00000000	      5.61788250	     10.04020422	     -2.35867320	    -15.57441458	      9.09187457	     13.78051428	      0.19697633	      1.64374792	     -1.64322636	      2.56877054	      0.26550920	     -1.16248398	     -4.62839475	    -10.06584524	      2.13455144	     -1.09109908	     -1.61395411	     -0.89415384	     -0.00000000	     -0.00000000	      0.00000000	     -0.00139514	     -0.18894842	     -0.05534253	      0.00000000	     -0.00000000	      0.00000000	    -35.39144676	    137.26706710	      0.00000000	      0.00499021	     -0.05226674	     -0.06584139	      0.00000000	      1.16237828	      0.00000000
      0.39200000	    107.15200681	     13.54639245	      6.54823656	      6.80913940	    118.94021485	    247.61553469	    461.06795432	    225.32103690	      9.00524392	      4.92972333	      2.59812674	      2.64635795	      4.43593128	      7.10206822	      0.41372443	      7.45519897	      7.68964877	      1.00146820	      1.52598106	      0.00000000	    159.03000599	     14.09432614	     22.18599483	    402.29881059	      1.97134258	   1308.69899392	    341.01435191	      0.00000000	      0.00000000	      0.00000000	      0.00000000	      0.41175288	      0.00000000	     15.64156651	     14.41400423	      0.00000000	      0.00000000	      5.67881186	     10.41866277	     -2.62206672	    -16.69395567	      5.30417259	     10.94475026	      0.19934189	      1.74822084	     -1.72005834	      2.58276265	      0.30059518	     -1.11790862	     -4.48949956	    -10.03222764	      2.04770410	     -0.90757276	     -1.65295722	     -0.90307261	      0.00000000	      0.00000000	      0.00000000	     -0.00093644	     -0.19461894	     -0.05899007	      0.00000000	      0.00000000	      0.00000000	    -35.36325117	    138.51725750	      0.00000000	      0.00498015	     -0.05249370	     -0.06567499	      0.00000000	      1.15882939	      0.00000000
      0.39600000	     98.29952495	     13.41641250	      6.50339723	      6.76133822	    119.72228888	    245.40346861	    459.55287762	    226.19679792	      9.15531106	      5.01026582	      2.61947380	      2.72299133	      4.33946672	      7.17073942	      0.41773959	      7.41601766	      7.63646207	      1.00819498	      1.64608271	      0.00000000	    160.57133329	     14.05171732	     13.72311354	    376.08248360	      1.99142307	   1332.68798064	    356.54310399	      0.00000000	      0.00000000	      0.00000000	      0.00000000	      0.40158775	      0.00000000	     14.88569452	     11.37517272	      0.00000000	      0.00000000	      5.71857005	     10.79770519	     -2.83958002	    -17.70225971	      1.46976709	      8.19748711	      0.24850553	      1.85056868	     -1.84576112	      2.59229953	      0.34124872	     -1.07786191	     -4.35934559	     -9.99708883	      1.96827823	     -0.73064944	     -1.69605666	     -0.90346522	     -0.00000000	     -0.00000000	      0.00000000	     -0.00061023	     -0.20011190	     -0.06273193	      0.00000000	     -0.00000000	      0.00000000	    -35.01633059	    139.80157490	      0.00000000	      0.00492358	     -0.05272213	     -0.06543969	      0.00000000	      1.15991934	      0.00000000
      0.40000000	     95.60039469	     13.27533899	      6.45500521	      6.71007758	    120.47884348	    243.11198997	    457.71246111	    228.20800433	      9.32645893	      5.09433885	      2.63881029	      2.80760720	      4.24596344	      7.40065181	      0.42179127	      7.37263031	      7.57941726	      1.01425454	      1.99011752	      0.00000000	    162.33980081	     13.99654049	     13.85614803	    359.80451958	      2.01706126	   1333.50236883	    371.26053896	      0.00000000	      0.00000000	      0.00000000	      0.00000000	      0.39276625	      0.00000000	     14.73305268	      8.67359001	      0.00000000	      0.00000000	      5.74765668	     11.18291313	     -3.00168564	    -18.57784876	     -2.32745606	      5.59620679	      0.43627626	      1.90775492	     -2.13448203	      2.72071602	      0.42226400	     -1.11239185	     -4.51261100	     -9.77837920	      1.86145185	     -0.55980955	     -1.74566451	     -0.91421998	      0.00000000	      0.00000000	      0.00000000	     -0.00023350	     -0.20541489	     -0.06654206	      0.00000000	      0.00000000	      0.00000000	    -34.40450479	    141.10769590	      0.00000000	      0.00492322	     -0.05294399	     -0.06514693	      0.00000000	      1.16426739	      0.00000000
      0.40400000	     92.75664464	     13.12480493	      6.40311848	      6.65539592	    121.20373915	    240.74077753	    455.49285547	    232.80269250	      9.51814210	      5.18099467	      2.65596810	      2.89740852	      4.15568013	      7.66859555	      0.42604081	      7.32552457	      7.51867927	      1.01932144	      2.27810372	      0.00000000	    164.31421576	     13.92872866	     13.97837158	    347.20801561	      2.04774101	   1324.83272157	    385.08246241	      0.00000000	      0.00000000	      0.00000000	      0.00000000	      0.38518395	      0.00000000	     14.83376365	      6.64071644	      0.00000000	      0.00000000	      5.77161271	     11.57053509	     -3.10237584	    -19.30350813	     -6.00665733	      3.18510557	      0.58088317	      1.98356956	     -2.40217139	      2.89661891	      0.51812350	     -1.16753191	     -4.80139167	     -9.50459558	      1.74007006	     -0.39497580	     -1.79470601	     -0.93671786	     -0.00000000	     -0.00000000	      0.00000000	      0.00037575	     -0.21051667	     -0.07039574	      0.00000000	     -0.00000000	      0.00000000	    -33.57422016	    142.42157100	      0.00000000	      0.00500762	     -0.05315305	     -0.06480798	      0.00000000	      1.17048081	      0.00000000
      0.40800000	     89.83201578	     12.96725723	      6.34775561	      6.59719987	    121.89211051	    238.29029091	    452.84474265	    237.22730391	      9.72947299	      5.26918682	      2.67072777	      2.98923196	      4.06860589	      7.96823363	      0.43044659	      7.27506970	      7.45426972	      1.02330595	      2.50561272	      0.00000000	    166.47304058	     13.84842691	     14.08543968	    336.62365907	      2.08285113	   1316.39713651	    397.93433419	      0.00000000	      0.00000000	      0.00000000	      0.00000000	      0.37872117	      0.00000000	     14.90572346	      4.92437305	      0.00000000	      0.00000000	      5.78667548	     11.92887015	     -3.13885463	    -19.86917099	     -9.49235569	      0.99606077	      0.68954861	      2.05258142	     -2.63386850	      3.08250774	      0.62828583	     -1.22930210	     -5.08418501	     -9.22284876	      1.62853364	     -0.24631301	     -1.84689184	     -0.94460976	      0.00000000	      0.00000000	      0.00000000	      0.00082314	     -0.21541616	     -0.07428986	      0.00000000	      0.00000000	      0.00000000	    -32.56466024	    143.73001190	      0.00000000	      0.00500191	     -0.05335106	     -0.06443624	      0.00000000	      1.17751541	      0.00000000
      0.41200000	     86.89533490	     12.80571296	      6.28894864	      6.53528378	    122.54069130	    235.76349584	    449.73140403	    241.41840432	      9.95905195	      5.35783157	      2.68287193	      3.08018470	      3.98440066	      8.30166716	      0.43497399	      7.22159580	      7.38611121	      1.02607316	      2.69679055	      0.00000000	    168.79496789	     13.75603327	     14.17757993	    327.21713377	      2.12198518	   1308.25153513	    409.76473282	      0.00000000	      0.00000000	      0.00000000	      0.00000000	      0.37327410	      0.00000000	     14.98316615	      3.66677555	      0.00000000	      0.00000000	      5.79496641	     12.26261586	     -3.11109961	    -20.27417473	    -12.71633515	     -0.94989476	      0.76882193	      2.12126966	     -2.83242892	      3.26097860	      0.73592817	     -1.28306146	     -5.36372047	     -8.96614669	      1.52655691	     -0.10976260	     -1.89842100	     -0.94800478	     -0.00000000	     -0.00000000	      0.00000000	      0.00127059	     -0.22010853	     -0.07820123	      0.00000000	     -0.00000000	      0.00000000	    -31.40842850	    145.02306670	      0.00000000	      0.00497771	     -0.05353151	     -0.06403179	      0.00000000	      1.18495115	      0.00000000
      0.41600000	     84.02612950	     12.64341947	      6.22680000	      6.46936708	    123.14769857	    233.16777420	    446.13312148	    246.71339141	     10.20479944	      5.44586375	      2.69217182	      3.16806507	      3.90229112	      8.67005871	      0.43958225	      7.16542668	      7.31406546	      1.02747012	      2.87470536	      0.00000000	    171.25939646	     13.65203534	     14.25475523	    319.47364934	      2.16464684	   1300.43705434	    420.50480240	      0.00000000	      0.00000000	      0.00000000	      0.00000000	      0.36876139	      0.00000000	     15.00170128	      2.60963537	      0.00000000	      0.00000000	      5.79822602	     12.58971759	     -3.02126929	    -20.52801829	    -15.61918431	     -2.64064232	      0.82300443	      2.20564399	     -3.00978378	      3.42992101	      0.84059472	     -1.32743399	     -5.63018341	     -8.70735557	      1.41477725	      0.01108083	     -1.94404749	     -0.96833176	      0.00000000	      0.00000000	      0.00000000	      0.00194644	     -0.22458849	     -0.08210650	      0.00000000	      0.00000000	      0.00000000	    -30.13265850	    146.29533940	      0.00000000	      0.00508291	     -0.05368437	     -0.06358956	      0.00000000	      1.19308997	      0.00000000
      0.42000000	     81.28929420	     12.48348124	      6.16154774	      6.39915814	    123.71262472	    230.51665294	    442.04263778	    250.26599205	     10.46384175	      5.53228933	      2.69837343	      3.25146453	      3.82089848	      9.07214768	      0.44422032	      7.10691466	      7.23799342	      1.02739679	      2.98987427	      0.00000000	    173.84679554	     13.53680322	     14.31669021	    312.45540431	      2.21040422	   1292.98249608	    430.12803136	      0.00000000	      0.00000000	      0.00000000	      0.00000000	      0.36509579	      0.00000000	     15.03836174	      1.97892510	      0.00000000	      0.00000000	      5.78201008	     12.86114022	     -2.87299206	    -20.64919128	    -18.15140063	     -4.07064974	      0.85232796	      2.26123116	     -3.14486347	      3.59546600	      0.94088034	     -1.37003681	     -5.89393520	     -8.48947286	      1.32958173	      0.12073873	     -1.99528842	     -0.95938644	     -0.00000000	     -0.00000000	      0.00000000	      0.00242716	     -0.22886617	     -0.08600546	      0.00000000	     -0.00000000	      0.00000000	    -28.76053078	    147.54575390	      0.00000000	      0.00499573	     -0.05382076	     -0.06311416	      0.00000000	      1.20280659	      0.00000000
      0.42400000	     78.70300275	     12.32851668	      6.09361687	      6.32443542	    124.23610359	    227.83082412	    437.45033319	    254.50571259	     10.73250923	      5.61622454	      2.70116811	      3.32960220	      3.73795267	      9.50296634	      0.44881940	      7.04646968	      7.15783819	      1.02559853	      3.08858610	      0.00000000	    176.53898869	     13.41036077	     14.36292198	    306.66373109	      2.25892166	   1285.90627228	    438.60528562	      0.00000000	      0.00000000	      0.00000000	      0.00000000	      0.36221543	      0.00000000	     15.04003460	      1.63035122	      0.00000000	      0.00000000	      5.74880479	     13.11614520	     -2.67076893	    -20.66232950	    -20.27407767	     -5.23882616	      0.86279799	      2.32205207	     -3.25891506	      3.75231551	      1.03134883	     -1.40401219	     -6.14401050	     -8.28188871	      1.24086481	      0.21867735	     -2.04334077	     -0.96078058	      0.00000000	      0.00000000	      0.00000000	      0.00307144	     -0.23293770	     -0.08987382	      0.00000000	      0.00000000	      0.00000000	    -27.31277391	    148.77583340	      0.00000000	      0.00498834	     -0.05392639	     -0.06259378	      0.00000000	      1.21520769	      0.00000000
      0.42800000	     76.28943567	     12.18054821	      6.02366604	      6.24519922	    124.71958318	    225.13794397	    432.32385800	    259.20131405	     11.00648863	      5.69692140	      2.70016557	      3.40162458	      3.64988941	      9.95331099	      0.45329924	      6.98458825	      7.07374399	      1.02179909	      3.16933123	      0.00000000	    179.31935903	     13.27231326	     14.39286452	    301.87906112	      2.30977089	   1279.21833301	    445.93058957	      0.00000000	      0.00000000	      0.00000000	      0.00000000	      0.36003511	      0.00000000	     14.99405759	      1.53426044	      0.00000000	      0.00000000	      5.69113760	     13.34978399	     -2.41971272	    -20.59439494	    -21.95924841	     -6.14716953	      0.85726372	      2.38203256	     -3.35200797	      3.90030001	      1.11204950	     -1.43128863	     -6.38173623	     -8.09035414	      1.15232798	      0.30548620	     -2.09015305	     -0.96735907	     -0.00000000	     -0.00000000	      0.00000000	      0.00397384	     -0.23680507	     -0.09369851	      0.00000000	     -0.00000000	      0.00000000	    -25.80842451	    149.98711370	      0.00000000	      0.00502251	     -0.05400103	     -0.06202599	      0.00000000	      1.23125106	      0.00000000
      0.43200000	     74.15347804	     12.04099154	      5.95258696	      6.16183617	    125.16511162	    222.47095823	    426.58968543	    262.86572730	     11.28111471	      5.77377461	      2.69486685	      3.46701906	      3.55153363	     10.41082931	      0.45757554	      6.92186940	      6.98618644	      1.01563333	      3.17402903	      0.00000000	    182.17302300	     13.12186952	     14.40583464	    298.64380657	      2.36254423	   1272.92190298	    452.11698887	      0.00000000	      2.90672070	      0.00000000	      0.00000000	      0.35850723	      0.00000000	     15.12585258	      1.57278927	      0.00000000	      0.00000000	      5.59708064	     13.52732738	     -2.12568587	    -20.47074474	    -23.18986787	     -6.80039525	      0.83176044	      2.40782887	     -3.41179061	      4.06808979	      1.19773709	     -1.47166959	     -6.67856025	     -7.88192115	      1.12335803	      0.38351595	     -2.14529310	     -0.94549380	      0.00000000	      0.00000000	      0.00000000	      0.00421537	     -0.24050240	     -0.09749812	      0.00000000	      0.00000000	      0.00000000	    -24.26451601	    151.17855540	      0.00000000	      0.00486022	     -0.05405595	     -0.06141343	      0.00000000	      1.25143834	      0.00000000
      0.43600000	     72.12700087	     11.91057304	      5.88144914	      6.07524854	    125.57517260	    219.86523780	    420.12387157	    268.07585999	     11.55173305	      5.84632113	      2.68470691	      3.52606972	      3.43709020	     10.86236974	      0.46156829	      6.85901402	      6.89607884	      1.00641614	      3.20691772	      0.00000000	    185.08696854	     12.95799952	     14.40096559	    295.48528053	      2.41679722	   1267.01483416	    457.19830974	      0.00000000	      2.94091743	      0.00000000	      0.00000000	      0.35756315	      0.00000000	     15.06089887	      1.56136455	      0.00000000	      0.00000000	      5.47096847	     13.70892615	     -1.79574415	    -20.31189205	    -23.95946175	     -7.20643032	      0.80075000	      2.45381693	     -3.46342229	      4.19512110	      1.26856099	     -1.49236273	     -6.89397045	     -7.73150512	      1.04303675	      0.44670113	     -2.19384895	     -0.95140692	     -0.00000000	     -0.00000000	      0.00000000	      0.00476791	     -0.24401093	     -0.10123717	      0.00000000	     -0.00000000	      0.00000000	    -22.69503751	    152.34472020	      0.00000000	      0.00489058	     -0.05407069	     -0.06075201	      0.00000000	      1.27562816	      0.00000000
      0.44000000	     70.32691264	     11.78953418	      5.81142247	      5.98691624	    125.95242425	    217.35539313	    412.76369110	    271.16377218	     11.81403840	      5.91422462	      2.66924574	      3.57957617	      3.30521366	     11.29500826	      0.46520606	      6.79681177	      6.80480862	      0.99331407	      3.16345371	      0.00000000	    188.05010615	     12.77996000	     14.37734573	    292.32795449	      2.47201636	   1261.49062908	    461.22998225	      0.00000000	      2.97860732	      0.00000000	      0.00000000	      0.35714904	      0.00000000	     15.07413902	      1.58694379	      0.00000000	      0.00000000	      5.29709319	     13.82380988	     -1.43861098	    -20.13155264	    -24.27155262	     -7.37731149	      0.75496087	      2.45721739	     -3.47394892	      4.31538812	      1.33738370	     -1.51768334	     -7.10540502	     -7.63053319	      0.99642141	      0.50056268	     -2.25012886	     -0.91522640	      0.00000000	      0.00000000	      0.00000000	      0.00535500	     -0.24734834	     -0.10491978	      0.00000000	      0.00000000	      0.00000000	    -21.10988446	    153.47518200	      0.00000000	      0.00463841	     -0.05407103	     -0.06005402	      0.00000000	      1.30300255	      0.00000000
      0.44400000	     68.63841944	     11.67795671	      5.74365880	      5.89874526	    126.29961476	    214.97251631	    404.36550995	    278.03774577	     12.06431311	      5.97720550	      2.64830237	      3.62853195	      3.16544240	     11.68498426	      0.46843307	      6.73610182	      6.71414342	      0.97496315	      3.16716171	      0.00000000	    191.05322926	     12.58796511	     14.33388111	    290.19110308	      2.52758497	   1256.33895496	    464.28785103	      0.00000000	      3.01980277	      0.00000000	      0.00000000	      0.35721839	      0.00000000	     14.96982670	      1.60879744	      0.00000000	      0.00000000	      5.08509291	     13.97021840	     -1.06481530	    -19.93622822	    -24.13890021	     -7.32944740	      0.70377498	      2.50209216	     -3.49489394	      4.41773914	      1.39280707	     -1.52971385	     -7.28953798	     -7.50242388	      0.91749051	      0.54392333	     -2.29448617	     -0.93202425	     -0.00000000	     -0.00000000	      0.00000000	      0.00609172	     -0.25052102	     -0.10854118	      0.00000000	     -0.00000000	      0.00000000	    -19.51454322	    154.55533740	      0.00000000	      0.00473359	     -0.05402327	     -0.05932230	      0.00000000	      1.33220935	      0.00000000
      0.44800000	     67.15219932	     11.57589652	      5.67921892	      5.81283511	    126.61931540	    212.74256536	    394.93845635	    281.68611850	     12.29953645	      6.03496608	      2.62178909	      3.67390696	      3.03250559	     12.00598038	      0.47121227	      6.67773427	      6.62604009	      0.95010771	      3.06266252	      0.00000000	    194.08886261	     12.38424764	     14.26963452	    287.64017066	      2.58277130	   1251.54561009	    466.46393311	      0.00000000	      3.06447498	      0.00000000	      0.00000000	      0.35770690	      0.00000000	     14.97495547	      1.62324888	      0.00000000	      0.00000000	      4.81622466	     14.03156655	     -0.68615997	    -19.72614448	    -23.58252862	     -7.08236896	      0.63357582	      2.49193739	     -3.46282840	      4.51182258	      1.44754472	     -1.54938215	     -7.47022396	     -7.43335951	      0.88714891	      0.57918712	     -2.35101261	     -0.88444189	      0.00000000	      0.00000000	      0.00000000	      0.00627530	     -0.25356690	     -0.11211925	      0.00000000	      0.00000000	      0.00000000	    -17.91095688	    155.56846710	      0.00000000	      0.00440959	     -0.05397204	     -0.05857490	      0.00000000	      1.36165094	      0.00000000
      0.45200000	     65.69840420	     11.48332250	      5.61899689	      5.73114800	    126.91391560	    210.68589104	    384.80720019	    288.83343867	     12.51737506	      6.08732507	      2.58944336	      3.71654131	      2.91353022	     12.24966480	      0.47352469	      6.62251512	      6.54239476	      0.91859058	      2.99571059	      0.00000000	    197.15107401	     12.17363049	     14.18402020	    286.11730920	      2.63666525	   1247.09176818	    467.87013918	      0.00000000	      3.11255360	      0.00000000	      0.00000000	      0.35857848	      0.00000000	     14.87291785	      1.66412002	      0.00000000	      0.00000000	      4.50158904	     14.12104017	     -0.31456762	    -19.49707647	    -22.63060623	     -6.65619844	      0.55495061	      2.52218107	     -3.43740475	      4.58403022	      1.49139380	     -1.55660731	     -7.61691364	     -7.33534268	      0.83208860	      0.60593879	     -2.39022727	     -0.88444481	     -0.00000000	     -0.00000000	      0.00000000	      0.00692303	     -0.25645955	     -0.11563120	      0.00000000	     -0.00000000	      0.00000000	    -16.29950267	    156.49856010	      0.00000000	      0.00438356	     -0.05387910	     -0.05781987	      0.00000000	      1.38982713	      0.00000000
      0.45600000	     64.28702885	     11.40021044	      5.56371656	      5.65533005	    127.18542944	    208.81769186	    374.60677555	    296.64363235	     12.71610052	      6.13422440	      2.55092639	      3.75711472	      2.81015538	     12.42449927	      0.47536848	      6.57117367	      6.46485412	      0.88339642	      2.91016118	      0.00000000	    200.23521737	     11.96338840	     14.10421281	    285.22673940	      2.68819366	   1242.95243890	    468.62235098	      0.00000000	      3.16393241	      0.00000000	      0.00000000	      0.35978186	      0.00000000	     14.71706845	      1.82292154	      0.00000000	      0.00000000	      4.13352411	     14.19509231	      0.03936896	    -19.24246670	    -21.31730285	     -6.06873278	      0.46354849	      2.55639575	     -3.39432621	      4.63306336	      1.52892298	     -1.55785949	     -7.73472080	     -7.24174295	      0.78399423	      0.62651352	     -2.42260091	     -0.88564673	      0.00000000	      0.00000000	      0.00000000	      0.00724751	     -0.25924162	     -0.11910054	      0.00000000	      0.00000000	      0.00000000	    -14.68148339	    157.33317250	      0.00000000	      0.00435922	     -0.05376452	     -0.05707116	      0.00000000	      1.41561818	      0.00000000
      0.46000000	     64.98859097	     11.32653735	      5.51392743	      5.58661943	    127.43547042	    207.14893436	    365.01709833	    299.34951685	     12.89443127	      6.17569872	      2.50630900	      3.79614601	      2.72317701	     12.54420279	      0.47673793	      6.52432970	      6.39470811	      0.84906238	      2.84591067	      0.00000000	    203.33767745	     11.76179570	     16.94238317	    285.24209384	      2.73612723	   1239.09433560	    468.84415728	      0.00000000	      3.21848069	      0.00000000	      0.00000000	      0.36125959	      0.00000000	     14.61657073	      2.17629223	      0.00000000	      0.00000000	      3.70507603	     14.18339093	      0.36766402	    -18.95512699	    -19.68166968	     -5.33304482	      0.42554228	      2.51152497	     -3.35277658	      4.65883685	      1.56040624	     -1.56352173	     -7.81925929	     -7.20041200	      0.79307812	      0.64460594	     -2.45696406	     -0.81588422	     -0.00000000	     -0.00000000	      0.00000000	      0.00721465	     -0.26192756	     -0.12253341	      0.00000000	     -0.00000000	      0.00000000	    -13.06122483	    158.06555970	      0.00000000	      0.00387498	     -0.05365916	     -0.05633735	      0.00000000	      1.43842575	      0.00000000
      0.46400000	     66.43595631	     11.26224591	      5.46998373	      5.52584200	    127.66530556	    205.68736815	    356.50564103	    305.57217064	     13.05102695	      6.21184263	      2.45688048	      3.83400743	      2.65261272	     12.62143357	      0.47765931	      6.48248816	      6.33287950	      0.81804603	      2.92517115	      0.00000000	    206.45560570	     11.57632487	     21.04405654	    287.15618600	      2.77912134	   1235.47415923	    468.66158641	      0.00000000	      3.27605477	      0.00000000	      0.00000000	      0.36298138	      0.00000000	     14.36392567	      2.82709160	      0.00000000	      0.00000000	      3.22822430	     14.22023740	      0.66570410	    -18.62790059	    -17.76653372	     -4.45643372	      0.41825469	      2.50980282	     -3.35524477	      4.64701440	      1.58040426	     -1.55109325	     -7.84706387	     -7.11003460	      0.77024348	      0.66084016	     -2.47557228	     -0.80436217	      0.00000000	      0.00000000	      0.00000000	      0.00763191	     -0.26449516	     -0.12592245	      0.00000000	      0.00000000	      0.00000000	    -11.44697302	    158.69554900	      0.00000000	      0.00376129	     -0.05351980	     -0.05562662	      0.00000000	      1.45815401	      0.00000000
      0.46800000	     67.89426161	     11.20733234	      5.43214485	      5.47345495	    127.87573664	    204.43790127	    349.26540162	    312.15421519	     13.18485616	      6.24277832	      2.40570915	      3.87093607	      2.59784842	     12.66566157	      0.47816433	      6.44604095	      6.27997567	      0.79107008	      3.00887651	      0.00000000	    209.58662134	     11.41263336	     25.23824547	    289.92398102	      2.81579443	   1232.03989932	    468.20072336	      0.00000000	      3.33650867	      0.00000000	      0.00000000	      0.36488502	      0.00000000	     14.02384809	      3.80371954	      0.00000000	      0.00000000	      2.69876865	     14.24723407	      0.93229450	    -18.25315643	    -15.61742910	     -3.44098814	      0.40745196	      2.51207300	     -3.34804049	      4.60721131	      1.59690019	     -1.53206522	     -7.83704842	     -7.01916697	      0.75652489	      0.67802372	     -2.48702668	     -0.78982872	     -0.00000000	     -0.00000000	      0.00000000	      0.00769761	     -0.26698959	     -0.12929398	      0.00000000	     -0.00000000	      0.00000000	     -9.85033971	    159.22904800	      0.00000000	      0.00362572	     -0.05337489	     -0.05494340	      0.00000000	      1.47507004	      0.00000000
      0.47200000	     69.57198943	     11.16181533	      5.40062150	      5.42974151	    128.06712983	    203.40392634	    343.33170038	    316.55688584	     13.29553924	      6.26862652	      2.35704670	      3.90704245	      2.55790526	     12.68366092	      0.47827986	      6.41526712	      6.23634037	      0.76847316	      3.05319090	      0.00000000	    212.72851611	     11.27428137	     29.71461056	    293.13521889	      2.84478004	   1228.73923817	    467.58541383	      0.00000000	      3.39970195	      0.00000000	      0.00000000	      0.36692715	      0.00000000	     13.69568442	      5.06712094	      0.00000000	      0.00000000	      2.11741654	     14.22615913	      1.16911067	    -17.82154637	    -13.28159705	     -2.28526327	      0.39592234	      2.48431496	     -3.31628808	      4.54679467	      1.61368749	     -1.51441018	     -7.79711110	     -6.95462045	      0.77822971	      0.69893692	     -2.49656595	     -0.73128755	      0.00000000	      0.00000000	      0.00000000	      0.00754474	     -0.26941616	     -0.13265706	      0.00000000	      0.00000000	      0.00000000	     -8.28469597	    159.67650350	      0.00000000	      0.00320715	     -0.05324537	     -0.05428813	      0.00000000	      1.48960417	      0.00000000
      0.47600000	     70.81681196	     11.12572005	      5.37557299	      5.39489527	    128.23945061	    202.58857942	    338.71072317	    324.17913480	     13.38315623	      6.28948426	      2.31482243	      3.94231937	      2.53169979	     12.68047333	      0.47803756	      6.39034386	      6.20211251	      0.75027371	      3.15574792	      0.00000000	    215.87897316	     11.16311335	     33.70320191	    297.25216713	      2.86483197	   1225.53687383	    466.93798405	      0.00000000	      3.46550314	      0.00000000	      0.00000000	      0.36907426	      0.00000000	     13.27256485	      6.61464506	      0.00000000	      0.00000000	      1.49307864	     14.24400579	      1.37980241	    -17.32059231	    -10.80706690	     -0.98646178	      0.37910781	      2.50046670	     -3.29743702	      4.45679113	      1.63073071	     -1.48464130	     -7.71535933	     -6.85364583	      0.77870499	      0.72373387	     -2.49588187	     -0.71153780	     -0.00000000	     -0.00000000	      0.00000000	      0.00778805	     -0.27175789	     -0.13601738	      0.00000000	     -0.00000000	      0.00000000	     -6.76318980	    160.05083320	      0.00000000	      0.00302910	     -0.05310874	     -0.05366722	      0.00000000	      1.50214719	      0.00000000
      0.48000000	     71.85055726	     11.09912683	      5.35711751	      5.36904648	    128.39221784	    201.99461327	    335.39401286	    332.32901750	     13.44800605	      6.30540892	      2.28163955	      3.97664943	      2.51823080	     12.65970782	      0.47746409	      6.37135988	      6.17733340	      0.73643595	      3.26736566	      0.00000000	    219.03531311	     11.07984310	     37.40446423	    301.74671436	      2.87487770	   1222.43270206	    466.37653057	      0.00000000	      3.53378900	      0.00000000	      0.00000000	      0.37126030	      0.00000000	     12.78012583	      8.45089922	      0.00000000	      0.00000000	      0.82852669	     14.26044108	      1.56901231	    -16.73360327	     -8.24186028	      0.45730620	      0.35968740	      2.52480126	     -3.27540255	      4.34452355	      1.64978192	     -1.45000703	     -7.60167091	     -6.74811114	      0.78580929	      0.75436370	     -2.49101569	     -0.68704521	      0.00000000	      0.00000000	      0.00000000	      0.00700313	     -0.27408626	     -0.13940865	      0.00000000	      0.00000000	      0.00000000	     -5.29694872	    160.36535040	      0.00000000	      0.00282037	     -0.05298780	     -0.05308131	      0.00000000	      1.51289491	      0.00000000
      0.48400000	     72.49985600	     11.08213408	      5.34532314	      5.35225079	    128.52457630	    201.62414634	    333.36517199	    342.16420361	     13.49038686	      6.31640713	      2.25880117	      4.00981237	      2.51667501	     12.62419718	      0.47658591	      6.35832127	      6.16196594	      0.72681686	      3.40974281	      0.00000000	    222.19430895	     11.02451561	     40.59619564	    306.59942499	      2.87407487	   1219.46488636	    466.01599088	      0.00000000	      3.60444263	      0.00000000	      0.00000000	      0.37342801	      0.00000000	     12.19269198	     10.58635284	      0.00000000	      0.00000000	      0.13085274	     14.29558400	      1.74148609	    -16.03939328	     -5.63333048	      2.04502069	      0.33686292	      2.57350471	     -3.25954827	      4.20949955	      1.67136257	     -1.40767511	     -7.45431869	     -6.62646013	      0.78837530	      0.79172686	     -2.48030922	     -0.67540313	     -0.00000000	     -0.00000000	      0.00000000	      0.00725434	     -0.27631869	     -0.14282510	      0.00000000	     -0.00000000	      0.00000000	     -3.89383952	    160.63209890	      0.00000000	      0.00269173	     -0.05288466	     -0.05253599	      0.00000000	      1.52178206	      0.00000000
      0.48800000	     73.23623400	     11.07487108	      5.34021059	      5.34450196	    128.63532581	    201.47839722	    332.60561732	    353.12469930	     13.51043442	      6.32242835	      2.24679583	      4.04149248	      2.52642953	     12.57596195	      0.47542217	      6.35115840	      6.15589963	      0.72131442	      3.53329234	      0.00000000	    225.35208194	     10.99690829	     43.76918781	    313.30714678	      2.86183927	   1216.69376463	    465.97120426	      2.94681582	      3.67734850	      0.00000000	      0.00000000	      0.37554704	      0.00000000	     11.66133225	     13.89619249	      0.00000000	      0.00000000	     -0.59313661	     14.31467620	      1.90143910	    -15.21301704	     -3.02751023	      3.77125714	      0.31618837	      2.61194499	     -3.24418800	      4.06830307	      1.73077809	     -1.37822975	     -7.33051939	     -6.46794256	      0.84105246	      0.85393267	     -2.46520307	     -0.63990667	      0.00000000	      0.00000000	      0.00000000	      0.00714988	     -0.27852321	     -0.14630154	      0.00000000	      0.00000000	      0.00000000	     -2.55800966	    160.86084420	      0.00000000	      0.00241733	     -0.05281930	     -0.05203391	      0.00000000	      1.52852404	      0.00000000
      0.49200000	     73.45162974	     11.07746810	      5.34174310	      5.34571833	    128.72302958	    201.55735378	    333.09829697	    362.80743954	     13.50802826	      6.32336202	      2.24569747	      4.07128632	      2.54711754	     12.51735623	      0.47399845	      6.34972955	      6.15894973	      0.71980916	      3.67675279	      0.00000000	    228.50409243	     10.99653757	     46.27737200	    318.27614012	      2.83784870	   1214.18106560	    466.35190668	      2.98777609	      3.75239614	      0.00000000	      0.00000000	      0.37751827	      0.00000000	     11.01629300	     16.53244005	      0.00000000	      0.00000000	     -1.33401900	     14.33733101	      2.05226834	    -14.22741205	     -0.46832086	      5.62540485	      0.29027973	      2.66473218	     -3.22058633	      3.89741047	      1.75964882	     -1.32920834	     -7.12697203	     -6.34963771	      0.86707787	      0.90738874	     -2.44785039	     -0.60060616	     -0.00000000	     -0.00000000	      0.00000000	      0.00693809	     -0.28069463	     -0.14985560	      0.00000000	     -0.00000000	      0.00000000	     -1.29022536	    161.05873980	      0.00000000	      0.00211450	     -0.05279397	     -0.05158454	      0.00000000	      1.53274464	      0.00000000
