# Supplementary material for: Hindlimb kinematics, kinetics and muscle dynamics during sit-to-stand and sit-to-walk transitions in emus (Dromaius novaehollandiae)
Source: J Exp Biol. 2024 Dec 2;227(24):jeb247519. doi: 10.1242/jeb.247519 (PMC11708823; doi:10.1242/jeb.247519)
Supplement: Dataset 1. [file jexbio-227-247519-Dataset1.zip › Dataset1/DataS1/Static Simulation/stw_exemplar_trial_STO_plus5TSL/emu_osimm_tuneTSL_scaledR_STO_plus5TSL_stw_normalized_fiber_length.sto]

emu_osimm_tuneTSL_scaledR_STO_plus5TSL_stw_NormalizedFiberLength
version=1
nRows=124
nColumns=39
inDegrees=no
endheader
time	states	AMB_r	CFP_r	EDL_r	FCLA_r	FCLP_r	FCM_r	FDL_r	FHL_r	FL_r	FMTI_r	FMTL_r	FMTM_r	FP2_r	FP3_r	FP4_r	FPP2_r	FPP3_r	GI_r	GL_r	GM_r	IC_r	IFE_r	IFI_r	ILFB_r	ILPOa_r	ILPOp_r	ILPR_r	ISF_r	ITCaa_r	ITCap_r	ITCr_r	ITM_r	OMII_r	OMIP_r	PIFML_r	TCf_r	TCt_r
      0.00000000	      0.00000000	      0.97084054	      1.20955102	      0.58195541	      1.24612629	      0.83796572	      0.81421140	      0.59428856	      0.46566948	      0.48624807	      1.20604028	      1.15016347	      1.13833944	      0.59428856	      0.50251891	      0.66266748	      0.67702913	      0.68543414	      0.75784598	      0.75213109	      1.09873826	      0.89938134	      1.56209040	      0.77247579	      0.74116987	      1.15272207	      1.16112103	      1.00396508	      1.08076719	      1.26322415	      1.25885665	      1.20918182	      1.39036712	      0.44401000	      0.56079852	      1.15367310	      0.57646601	      0.57646601
      1.00000000	      0.00400000	      0.97088753	      1.20954333	      0.58201603	      1.24624938	      0.83809998	      0.81444866	      0.59428856	      0.46566483	      0.48619976	      1.20598271	      1.15012854	      1.13837505	      0.59428856	      0.50251891	      0.66266748	      0.67697343	      0.68543414	      0.75796298	      0.75219875	      1.09877168	      0.89944231	      1.56231622	      0.77248028	      0.74127587	      1.15274339	      1.16110297	      1.00395044	      1.08062573	      1.26337209	      1.25897132	      1.20975368	      1.39074952	      0.44401000	      0.56068133	      1.15381004	      0.57646601	      0.57646601
      2.00000000	      0.00800000	      0.97093253	      1.20952525	      0.58207506	      1.24634705	      0.83823165	      0.81466203	      0.59428856	      0.46565977	      0.48615207	      1.20590932	      1.15009102	      1.13840914	      0.59428856	      0.50251891	      0.66266748	      0.67691852	      0.68543414	      0.75809177	      0.75227371	      1.09880221	      0.89950269	      1.56251756	      0.77248857	      0.74138769	      1.15276017	      1.16108013	      1.00393306	      1.08046384	      1.26351127	      1.25907617	      1.21032204	      1.39112302	      0.44401000	      0.56056637	      1.15392049	      0.57646601	      0.57646601
      3.00000000	      0.01200000	      0.97097829	      1.20950493	      0.58213046	      1.24643331	      0.83836385	      0.81485909	      0.59428856	      0.46565346	      0.48610615	      1.20582041	      1.15004986	      1.13844220	      0.59428856	      0.50251891	      0.66266748	      0.67686592	      0.68543414	      0.75823012	      0.75235569	      1.09882855	      0.89955649	      1.56268611	      0.77249806	      0.74150642	      1.15277254	      1.16105509	      1.00390663	      1.08029878	      1.26364083	      1.25917125	      1.21087269	      1.39147903	      0.44401000	      0.56046519	      1.15402351	      0.57646601	      0.57646601
      4.00000000	      0.01600000	      0.97102769	      1.20949123	      0.58218021	      1.24652362	      0.83850007	      0.81504863	      0.59428856	      0.46564510	      0.48606343	      1.20571673	      1.15000407	      1.13847469	      0.59428856	      0.50251891	      0.66266748	      0.67681710	      0.68543414	      0.75837512	      0.75244418	      1.09884941	      0.89959748	      1.56281444	      0.77250591	      0.74163321	      1.15278089	      1.16103085	      1.00386473	      1.08014937	      1.26376020	      1.25925704	      1.21139075	      1.39180891	      0.44401000	      0.56038955	      1.15413982	      0.57646601	      0.57646601
      5.00000000	      0.02000000	      0.97108365	      1.20949358	      0.58222221	      1.24663472	      0.83864408	      0.81524057	      0.59428856	      0.46563386	      0.48602504	      1.20559946	      1.14995273	      1.13850710	      0.59428856	      0.50251891	      0.66266748	      0.67677354	      0.68543414	      0.75852338	      0.75253836	      1.09886353	      0.89961929	      1.56289606	      0.77250905	      0.74176929	      1.15278587	      1.16101073	      1.00380090	      1.08003573	      1.26386911	      1.25933438	      1.21186077	      1.39210396	      0.44401000	      0.56035135	      1.15429144	      0.57646601	      0.57646601
      6.00000000	      0.02400000	      0.97114915	      1.20952192	      0.58225438	      1.24678439	      0.83879996	      0.81544578	      0.59428856	      0.46561898	      0.48599219	      1.20547010	      1.14989507	      1.13853992	      0.59428856	      0.50251891	      0.66266748	      0.67673669	      0.68543414	      0.75867126	      0.75263717	      1.09886966	      0.89961541	      1.56292550	      0.77250427	      0.74191594	      1.15278846	      1.16099840	      1.00370878	      1.07997910	      1.26396752	      1.25940445	      1.21226690	      1.39235555	      0.44401000	      0.56036241	      1.15450146	      0.57646601	      0.57646601
      7.00000000	      0.02800000	      0.97122713	      1.20958652	      0.58227458	      1.24699119	      0.83897199	      0.81567595	      0.59428856	      0.46559977	      0.48596605	      1.20533049	      1.14983042	      1.13857358	      0.59428856	      0.50251891	      0.66266748	      0.67670797	      0.68543414	      0.75881516	      0.75273932	      1.09886657	      0.89957934	      1.56289839	      0.77248819	      0.74207460	      1.15278988	      1.16099781	      1.00358209	      1.08000151	      1.26405569	      1.25946879	      1.21259307	      1.39255519	      0.44401000	      0.56043439	      1.15479367	      0.57646601	      0.57646601
      8.00000000	      0.03200000	      0.97132048	      1.20969783	      0.58228073	      1.24727419	      0.83916468	      0.81594340	      0.59428856	      0.46557557	      0.48594778	      1.20518267	      1.14975823	      1.13860853	      0.59428856	      0.50251891	      0.66266748	      0.67668874	      0.68543414	      0.75895094	      0.75284320	      1.09885305	      0.89950464	      1.56281148	      0.77245739	      0.74224678	      1.15279161	      1.16101314	      1.00341479	      1.08012551	      1.26413412	      1.25952925	      1.21282325	      1.39269466	      0.44401000	      0.56057862	      1.15519224	      0.57646601	      0.57646601
      9.00000000	      0.03600000	      0.97143197	      1.20986633	      0.58227075	      1.24765268	      0.83938270	      0.81626091	      0.59428856	      0.46554586	      0.48593850	      1.20502887	      1.14967807	      1.13864515	      0.59428856	      0.50251891	      0.66266748	      0.67668036	      0.68543414	      0.75907450	      0.75294729	      1.09882791	      0.89938501	      1.56266266	      0.77240842	      0.74243413	      1.15279538	      1.16104872	      1.00320113	      1.08037378	      1.26420356	      1.25958794	      1.21294168	      1.39276612	      0.44401000	      0.56080594	      1.15572135	      0.57646601	      0.57646601
     10.00000000	      0.04000000	      0.97156426	      1.21010237	      0.58224264	      1.24814584	      0.83963080	      0.81664158	      0.59428856	      0.46551021	      0.48593931	      1.20487140	      1.14958965	      1.13868379	      0.59428856	      0.50251891	      0.66266748	      0.67668411	      0.68543414	      0.75918173	      0.75304971	      1.09879001	      0.89921441	      1.56245104	      0.77233788	      0.74263847	      1.15280315	      1.16110902	      1.00293570	      1.08076876	      1.26426497	      1.25964721	      1.21293320	      1.39276230	      0.44401000	      0.56112659	      1.15640480	      0.57646601	      0.57646601
     11.00000000	      0.04400000	      0.97171980	      1.21041594	      0.58219451	      1.24877241	      0.83991384	      0.81709858	      0.59428856	      0.46546833	      0.48595122	      1.20471261	      1.14949280	      1.13872475	      0.59428856	      0.50251891	      0.66266748	      0.67670119	      0.68543414	      0.75926867	      0.75314845	      1.09873823	      0.89898716	      1.56217684	      0.77224251	      0.74286176	      1.15281704	      1.16119850	      1.00261354	      1.08133223	      1.26431955	      1.25970960	      1.21278359	      1.39267658	      0.44401000	      0.56155006	      1.15726558	      0.57646601	      0.57646601
     12.00000000	      0.04800000	      0.97190084	      1.21081650	      0.58212463	      1.24955036	      0.84023668	      0.81764500	      0.59428856	      0.46542007	      0.48597521	      1.20455473	      1.14938747	      1.13876827	      0.59428856	      0.50251891	      0.66266748	      0.67673274	      0.68543414	      0.75933153	      0.75324147	      1.09867151	      0.89869803	      1.56184145	      0.77211922	      0.74310615	      1.15283933	      1.16132156	      1.00223021	      1.08208490	      1.26436870	      1.25977780	      1.21247993	      1.39250323	      0.44401000	      0.56208490	      1.15832548	      0.57646601	      0.57646601
     13.00000000	      0.05200000	      0.97210938	      1.21131278	      0.58203147	      1.25049646	      0.84060415	      0.81829364	      0.59428856	      0.46536546	      0.48601215	      1.20439981	      1.14927371	      1.13881456	      0.59428856	      0.50251891	      0.66266748	      0.67677979	      0.68543414	      0.75936694	      0.75332698	      1.09858886	      0.89834238	      1.56144731	      0.77196524	      0.74337401	      1.15287242	      1.16148244	      1.00178181	      1.08304587	      1.26441400	      1.25985458	      1.21201102	      1.39223755	      0.44401000	      0.56273862	      1.15960465	      0.57646601	      0.57646601
     14.00000000	      0.05600000	      0.97234716	      1.21191255	      0.58191374	      1.25162597	      0.84102104	      0.81905683	      0.59428856	      0.46530470	      0.48606281	      1.20424963	      1.14915169	      1.13886376	      0.59428856	      0.50251891	      0.66266748	      0.67684321	      0.68543414	      0.75937194	      0.75340300	      1.09848937	      0.89791623	      1.56099789	      0.77177811	      0.74366794	      1.15291873	      1.16168514	      1.00126509	      1.08423219	      1.26445722	      1.25994276	      1.21136774	      1.39187607	      0.44401000	      0.56351751	      1.16112114	      0.57646601	      0.57646601
     15.00000000	      0.06000000	      0.97261560	      1.21262242	      0.58177047	      1.25295219	      0.84149202	      0.81994617	      0.59428856	      0.46523820	      0.48612785	      1.20410554	      1.14902164	      1.13891599	      0.59428856	      0.50251891	      0.66266748	      0.67692375	      0.68543414	      0.75934451	      0.75346776	      1.09837222	      0.89741641	      1.56049758	      0.77155585	      0.74399079	      1.15298073	      1.16193326	      1.00067749	      1.08565835	      1.26450026	      1.26004515	      1.21054349	      1.39141672	      0.44401000	      0.56442652	      1.16289050	      0.57646601	      0.57646601
     16.00000000	      0.06400000	      0.97291582	      1.21344762	      0.58160105	      1.25448614	      0.84202157	      0.82097232	      0.59428856	      0.46516654	      0.48620773	      1.20396836	      1.14888386	      1.13897127	      0.59428856	      0.50251891	      0.66266748	      0.67702194	      0.68543414	      0.75928312	      0.75351975	      1.09823668	      0.89684062	      1.55995153	      0.77129697	      0.74434570	      1.15306082	      1.16222996	      1.00001716	      1.08733581	      1.26454516	      1.26016445	      1.20953454	      1.39085898	      0.44401000	      0.56546908	      1.16492527	      0.57646601	      0.57646601
     17.00000000	      0.06800000	      0.97324858	      1.21439181	      0.58140528	      1.25623611	      0.84261398	      0.82214477	      0.59428856	      0.46509052	      0.48630279	      1.20383826	      1.14873871	      1.13902959	      0.59428856	      0.50251891	      0.66266748	      0.67713811	      0.68543414	      0.75918721	      0.75355761	      1.09808214	      0.89618758	      1.55936559	      0.77100057	      0.74473609	      1.15316127	      1.16257781	      0.99928306	      1.08927245	      1.26459404	      1.26030321	      1.20834040	      1.39020406	      0.44401000	      0.56664700	      1.16723463	      0.57646601	      0.57646601
     18.00000000	      0.07200000	      0.97361428	      1.21545685	      0.58118337	      1.25820733	      0.84327326	      0.82347160	      0.59428856	      0.46501114	      0.48641311	      1.20371466	      1.14858654	      1.13909089	      0.59428856	      0.50251891	      0.66266748	      0.67727233	      0.68543414	      0.75905744	      0.75358060	      1.09790812	      0.89545707	      1.55874608	      0.77066643	      0.74516573	      1.15328419	      1.16297871	      0.99847492	      1.09147220	      1.26464908	      1.26046376	      1.20696411	      1.38945498	      0.44401000	      0.56796030	      1.16982393	      0.57646601	      0.57646601
     19.00000000	      0.07600000	      0.97401292	      1.21664269	      0.58093606	      1.26040161	      0.84400308	      0.82495919	      0.59428856	      0.46492957	      0.48653855	      1.20359606	      1.14842775	      1.13915502	      0.59428856	      0.50251891	      0.66266748	      0.67742438	      0.68543414	      0.75889538	      0.75358816	      1.09771425	      0.89465000	      1.55809961	      0.77029500	      0.74563869	      1.15343145	      1.16343381	      0.99759333	      1.09393456	      1.26471246	      1.26064812	      1.20541247	      1.38861666	      0.44401000	      0.56940714	      1.17269432	      0.57646601	      0.57646601
     20.00000000	      0.08000000	      0.97444412	      1.21794715	      0.58066453	      1.26281702	      0.84480672	      0.82661198	      0.59428856	      0.46484715	      0.48667872	      1.20347996	      1.14826269	      1.13922175	      0.59428856	      0.50251891	      0.66266748	      0.67759375	      0.68543414	      0.75870430	      0.75358033	      1.09750030	      0.89376852	      1.55743292	      0.76988750	      0.74615941	      1.15360462	      1.16394339	      0.99663969	      1.09665430	      1.26478629	      1.26085790	      1.20369617	      1.38769597	      0.44401000	      0.57098368	      1.17584240	      0.57646601	      0.57646601
     21.00000000	      0.08400000	      0.97490706	      1.21936581	      0.58037049	      1.26544762	      0.84568705	      0.82843223	      0.59428856	      0.46476541	      0.48683294	      1.20336274	      1.14809167	      1.13929077	      0.59428856	      0.50251891	      0.66266748	      0.67777959	      0.68543414	      0.75848873	      0.75355762	      1.09726618	      0.89281597	      1.55675262	      0.76944592	      0.74673272	      1.15380491	      1.16450682	      0.99561628	      1.09962110	      1.26487260	      1.26109427	      1.20182988	      1.38670171	      0.44401000	      0.57268404	      1.17925992	      0.57646601	      0.57646601
     22.00000000	      0.08800000	      0.97540048	      1.22089193	      0.58005614	      1.26828315	      0.84664642	      0.83041973	      0.59428856	      0.46468597	      0.48700020	      1.20323949	      1.14791497	      1.13936163	      0.59428856	      0.50251891	      0.66266748	      0.67798067	      0.68543414	      0.75825419	      0.75352144	      1.09701193	      0.89179697	      1.55606504	      0.76897306	      0.74736383	      1.15403311	      1.16512252	      0.99452619	      1.10281934	      1.26497322	      1.26135783	      1.19983221	      1.38564457	      0.44401000	      0.57450017	      1.18293345	      0.57646601	      0.57646601
     23.00000000	      0.09200000	      0.97592262	      1.22251630	      0.57972412	      1.27130884	      0.84768669	      0.83257158	      0.59428856	      0.46461061	      0.48717920	      1.20310398	      1.14773278	      1.13943378	      0.59428856	      0.50251891	      0.66266748	      0.67819541	      0.68543414	      0.75800863	      0.75347365	      1.09673770	      0.89071741	      1.55537601	      0.76847251	      0.74805837	      1.15428959	      1.16578788	      0.99337340	      1.10622785	      1.26508972	      1.26164855	      1.19772566	      1.38453705	      0.44401000	      0.57642178	      1.18684414	      0.57646601	      0.57646601
     24.00000000	      0.09600000	      0.97647123	      1.22422719	      0.57937750	      1.27450512	      0.84880910	      0.83488189	      0.59428856	      0.46454120	      0.48736828	      1.20294850	      1.14754522	      1.13950648	      0.59428856	      0.50251891	      0.66266748	      0.67842184	      0.68543414	      0.75776129	      0.75341700	      1.09644378	      0.88958444	      1.55469069	      0.76794865	      0.74882243	      1.15457421	      1.16649927	      0.99216274	      1.10981978	      1.26522333	      1.26196570	      1.19553640	      1.38339334	      0.44401000	      0.57843627	      1.19096740	      0.57646601	      0.57646601
     25.00000000	      0.10000000	      0.97704347	      1.22601029	      0.57901970	      1.27784752	      0.85001433	      0.83734163	      0.59428856	      0.46447971	      0.48756544	      1.20276377	      1.14735232	      1.13957880	      0.59428856	      0.50251891	      0.66266748	      0.67865757	      0.68543414	      0.75752297	      0.75335505	      1.09613057	      0.88840643	      1.55401345	      0.76740662	      0.74966259	      1.15488633	      1.16725200	      0.99089992	      1.11356256	      1.26537489	      1.26230774	      1.19329400	      1.38222914	      0.44401000	      0.58052867	      1.19527277	      0.57646601	      0.57646601
     26.00000000	      0.10400000	      0.97763592	      1.22784874	      0.57865443	      1.28130676	      0.85130250	      0.83993844	      0.59428856	      0.46442818	      0.48776833	      1.20253886	      1.14715399	      1.13964958	      0.59428856	      0.50251891	      0.66266748	      0.67889984	      0.68543414	      0.75730678	      0.75329229	      1.09579856	      0.88719295	      1.55334770	      0.76685229	      0.75058591	      1.15522478	      1.16804039	      0.98959147	      1.11741788	      1.26554470	      1.26267229	      1.19103110	      1.38106143	      0.44401000	      0.58268163	      1.19972376	      0.57646601	      0.57646601
     27.00000000	      0.10800000	      0.97824454	      1.22972313	      0.57828555	      1.28484786	      0.85267285	      0.84265654	      0.59428856	      0.46438873	      0.48797437	      1.20226112	      1.14695004	      1.13971739	      0.59428856	      0.50251891	      0.66266748	      0.67914552	      0.68543414	      0.75712732	      0.75323410	      1.09544831	      0.88595464	      1.55269568	      0.76629220	      0.75159999	      1.15558785	      1.16885777	      0.98824476	      1.12134190	      1.26573249	      1.26305605	      1.18878286	      1.37990820	      0.44401000	      0.58487548	      1.20427788	      0.57646601	      0.57646601
     28.00000000	      0.11200000	      0.97886464	      1.23161166	      0.57791700	      1.28843153	      0.85412425	      0.84547675	      0.59428856	      0.46436355	      0.48818041	      1.20191616	      1.14674015	      1.13978047	      0.59428856	      0.50251891	      0.66266748	      0.67939113	      0.68543414	      0.75700115	      0.75318711	      1.09508040	      0.88470309	      1.55205830	      0.76573347	      0.75271296	      1.15597331	      1.16969651	      0.98686791	      1.12528547	      1.26593726	      1.26345469	      1.18658645	      1.37878807	      0.44401000	      0.58708833	      1.20888670	      0.57646601	      0.57646601
     29.00000000	      0.11600000	      0.97949089	      1.23349022	      0.57755268	      1.29201349	      0.85565493	      0.84837657	      0.59428856	      0.46435487	      0.48838327	      1.20148777	      1.14652385	      1.13983674	      0.59428856	      0.50251891	      0.66266748	      0.67963289	      0.68543414	      0.75694667	      0.75315887	      1.09469546	      0.88345069	      1.55143495	      0.76518369	      0.75393346	      1.15637835	      1.17054815	      0.98546968	      1.12919453	      1.26615725	      1.26386285	      1.18448031	      1.37771993	      0.44401000	      0.58929629	      1.21349608	      0.57646601	      0.57646601
     30.00000000	      0.12000000	      0.98011731	      1.23533262	      0.57719634	      1.29554484	      0.85726255	      0.85133039	      0.59428856	      0.46436502	      0.48857951	      1.20095796	      1.14630048	      1.13988369	      0.59428856	      0.50251891	      0.66266748	      0.67986671	      0.68543414	      0.75698418	      0.75315824	      1.09429409	      0.88221042	      1.55082326	      0.76465091	      0.75527068	      1.15679964	      1.17140343	      0.98405944	      1.13301059	      1.26638975	      1.26427402	      1.18250352	      1.37672244	      0.44401000	      0.59147368	      1.21804646	      0.57646601	      0.57646601
     31.00000000	      0.12400000	      0.98073724	      1.23711076	      0.57685145	      1.29897238	      0.85894431	      0.85430983	      0.59428856	      0.46439642	      0.48876548	      1.20030692	      1.14606917	      1.13991838	      0.59428856	      0.50251891	      0.66266748	      0.68008860	      0.68543414	      0.75713578	      0.75319542	      1.09387682	      0.88099570	      1.55021897	      0.76414345	      0.75673425	      1.15723330	      1.17225241	      0.98264698	      1.13667124	      1.26663107	      1.26468056	      1.18069496	      1.37581365	      0.44401000	      0.59359332	      1.22247314	      0.57646601	      0.57646601
     32.00000000	      0.12800000	      0.98134340	      1.23879488	      0.57652113	      1.30223891	      0.86069702	      0.85728419	      0.59428856	      0.46445164	      0.48893743	      1.19951312	      1.14582881	      1.13993735	      0.59428856	      0.50251891	      0.66266748	      0.68029409	      0.68543414	      0.75742527	      0.75328205	      1.09344410	      0.87982012	      1.54961577	      0.76366988	      0.75833426	      1.15767491	      1.17308454	      0.98124251	      1.14011073	      1.26687641	      1.26507356	      1.17909265	      1.37501049	      0.44401000	      0.59562682	      1.22670674	      0.57646601	      0.57646601
     33.00000000	      0.13200000	      0.98192786	      1.24035380	      0.57646601	      1.30528360	      0.86251712	      0.86022103	      0.59428856	      0.46453342	      0.48909157	      1.19855334	      1.14557796	      1.13993662	      0.59428856	      0.50251891	      0.66266748	      0.68047887	      0.68543414	      0.75787855	      0.75343140	      1.09299628	      0.87869727	      1.54900509	      0.76323893	      0.76008115	      1.15811953	      1.17388870	      0.97985640	      1.14326062	      1.26711977	      1.26544290	      1.17773289	      1.37432830	      0.44401000	      0.59754502	      1.23067362	      0.57646601	      0.57646601
     34.00000000	      0.13600000	      0.98248214	      1.24175520	      0.57646601	      1.30804244	      0.86440084	      0.86308696	      0.59428856	      0.46464479	      0.48922413	      1.19740277	      1.14531482	      1.13991157	      0.59428856	      0.50251891	      0.66266748	      0.68063863	      0.68543414	      0.75852285	      0.75365850	      1.09253353	      0.87764048	      1.54837594	      0.76285941	      0.76198561	      1.15856164	      1.17465336	      0.97849914	      1.14605056	      1.26735387	      1.26577713	      1.17664957	      1.37378034	      0.44401000	      0.59931835	      1.23429649	      0.57646601	      0.57646601
     35.00000000	      0.14000000	      0.98299721	      1.24296595	      0.57646601	      1.31044877	      0.86634422	      0.86584850	      0.59428856	      0.46478907	      0.48933144	      1.19603514	      1.14503715	      1.13985691	      0.59428856	      0.50251891	      0.66266748	      0.68076917	      0.68543414	      0.75938542	      0.75398020	      1.09205585	      0.87666260	      1.54771480	      0.76254018	      0.76405842	      1.15899516	      1.17536657	      0.97718110	      1.14840901	      1.26757005	      1.26606354	      1.17587347	      1.37337735	      0.44401000	      0.60091738	      1.23749504	      0.57646601	      0.57646601
     36.00000000	      0.14400000	      0.98346360	      1.24395243	      0.57646601	      1.31243382	      0.86834323	      0.86847315	      0.59428856	      0.46497005	      0.48941000	      1.19442291	      1.14474215	      1.13976664	      0.59428856	      0.50251891	      0.66266748	      0.68086649	      0.68543414	      0.76050001	      0.75441584	      1.09156299	      0.87577582	      1.54700545	      0.76229011	      0.76631036	      1.15941343	      1.17601607	      0.97591240	      1.15026406	      1.26775830	      1.26628813	      1.17543163	      1.37312721	      0.44401000	      0.60231331	      1.24018665	      0.57646601	      0.57646601
     37.00000000	      0.14800000	      0.98387152	      1.24468080	      0.57646601	      1.31392733	      0.87039382	      0.87093058	      0.59428856	      0.46519206	      0.48945649	      1.19253745	      1.14442643	      1.13963395	      0.59428856	      0.50251891	      0.66266748	      0.68092685	      0.68543414	      0.76189659	      0.75498659	      1.09105450	      0.87499147	      1.54622894	      0.76211805	      0.76875192	      1.15980916	      1.17658924	      0.97470269	      1.15154419	      1.26790719	      1.26643568	      1.17534702	      1.37303465	      0.44401000	      0.60347845	      1.24228719	      0.57646601	      0.57646601
     38.00000000	      0.15200000	      0.98421096	      1.24511735	      0.57646601	      1.31485813	      0.87249195	      0.87319380	      0.59428856	      0.46546009	      0.48946788	      1.19034929	      1.14408582	      1.13945118	      0.59428856	      0.50251891	      0.66266748	      0.68094678	      0.68543414	      0.76360785	      0.75571627	      1.09052965	      0.87431992	      1.54536359	      0.76203291	      0.77139318	      1.16017439	      1.17707318	      0.97356102	      1.15217902	      1.26800399	      1.26648983	      1.17563820	      1.37310110	      0.44401000	      0.60438670	      1.24371177	      0.57646601	      0.57646601
     39.00000000	      0.15600000	      0.98447185	      1.24522884	      0.57646601	      1.31515488	      0.87463363	      0.87524049	      0.59428856	      0.46577995	      0.48944139	      1.18782839	      1.14371532	      1.13920976	      0.59428856	      0.50251891	      0.66266748	      0.68092312	      0.68543414	      0.76566756	      0.75663123	      1.08998742	      0.87377047	      1.54438509	      0.76204363	      0.77424352	      1.16050048	      1.17745464	      0.97249563	      1.15210008	      1.26803468	      1.26643321	      1.17631924	      1.37332463	      0.44401000	      0.60501408	      1.24437563	      0.57646601	      0.57646601
     40.00000000	      0.16000000	      0.98464425	      1.24498277	      0.57646601	      1.31474678	      0.87681486	      0.87705412	      0.59428856	      0.46615841	      0.48937452	      1.18494448	      1.14330898	      1.13890017	      0.59428856	      0.50251891	      0.66266748	      0.68085309	      0.68543414	      0.76810996	      0.75776032	      1.08942656	      0.87335134	      1.54326658	      0.76215931	      0.77731138	      1.16077803	      1.17772004	      0.97151379	      1.15124163	      1.26798414	      1.26624763	      1.17739963	      1.37369999	      0.44401000	      0.60533923	      1.24419511	      0.57646601	      0.57646601
     41.00000000	      0.16400000	      0.98471848	      1.24434777	      0.57646601	      1.31356430	      0.87903153	      0.87862505	      0.59428856	      0.46660335	      0.48926522	      1.18166741	      1.14285982	      1.13851187	      0.59428856	      0.50251891	      0.66266748	      0.68073412	      0.68543414	      0.77096898	      0.75913536	      1.08884551	      0.87306957	      1.54197885	      0.76238919	      0.78060401	      1.16099685	      1.17785541	      0.97062161	      1.14954145	      1.26783622	      1.26591419	      1.17888426	      1.37421859	      0.44401000	      0.60534386	      1.24308860	      0.57646601	      0.57646601
     42.00000000	      0.16800000	      0.98468541	      1.24329396	      0.57646601	      1.31154004	      0.88127934	      0.87995125	      0.59428856	      0.46712390	      0.48911163	      1.17796752	      1.14235971	      1.13803328	      0.59428856	      0.50251891	      0.66266748	      0.68056441	      0.68543414	      0.77427861	      0.76078995	      1.08824246	      0.87293109	      1.54049058	      0.76274279	      0.78412716	      1.16114598	      1.17784643	      0.96982389	      1.14694172	      1.26757400	      1.26541356	      1.18077348	      1.37486870	      0.44401000	      0.60501328	      1.24097758	      0.57646601	      0.57646601
     43.00000000	      0.17200000	      0.98453660	      1.24179329	      0.57646601	      1.30860955	      0.88355360	      0.88103878	      0.59428856	      0.46773062	      0.48891229	      1.17381611	      1.14179940	      1.13745175	      0.59428856	      0.50251891	      0.66266748	      0.68034219	      0.68543414	      0.77807166	      0.76276056	      1.08761537	      0.87294065	      1.53876860	      0.76322992	      0.78788480	      1.16121363	      1.17767839	      0.96912390	      1.14338992	      1.26717990	      1.26472621	      1.18306315	      1.37563554	      0.44401000	      0.60433689	      1.23778778	      0.57646601	      0.57646601
     44.00000000	      0.17600000	      0.98426456	      1.23981997	      0.57646601	      1.30471224	      0.88584901	      0.88190171	      0.59428856	      0.46843557	      0.48866610	      1.16918589	      1.14116845	      1.13675357	      0.59428856	      0.50251891	      0.66266748	      0.68006622	      0.68543414	      0.78237910	      0.76508499	      1.08696197	      0.87310189	      1.53677827	      0.76386073	      0.79187887	      1.16118725	      1.17733621	      0.96852330	      1.13883983	      1.26663596	      1.26383265	      1.18574462	      1.37650146	      0.44401000	      0.60330860	      1.23345029	      0.57646601	      0.57646601
     45.00000000	      0.18000000	      0.98386295	      1.23735087	      0.57646601	      1.29979226	      0.88815944	      0.88256156	      0.59428856	      0.46925245	      0.48837232	      1.16405150	      1.14045533	      1.13592401	      0.59428856	      0.50251891	      0.66266748	      0.67973571	      0.68543414	      0.78722947	      0.76780217	      1.08627981	      0.87341732	      1.53448390	      0.76464571	      0.79610893	      1.16105354	      1.17680458	      0.96802201	      1.13325239	      1.26592405	      1.26271374	      1.18880484	      1.37744617	      0.44401000	      0.60192725	      1.22790273	      0.57646601	      0.57646601
     46.00000000	      0.18400000	      0.98332679	      1.23436591	      0.57646601	      1.29379943	      0.89047765	      0.88304613	      0.59428856	      0.47019663	      0.48803062	      1.15839002	      1.13964748	      1.13494740	      0.59428856	      0.50251891	      0.66266748	      0.67935032	      0.68543414	      0.79264783	      0.77095145	      1.08556609	      0.87388835	      1.53184927	      0.76559570	      0.80057191	      1.16079858	      1.17606797	      0.96761810	      1.12659681	      1.26502615	      1.26135100	      1.19222631	      1.37844690	      0.44401000	      0.60019694	      1.22109046	      0.57646601	      0.57646601
     47.00000000	      0.18800000	      0.98265264	      1.23084849	      0.57646601	      1.28669013	      0.89279503	      0.88338778	      0.59428856	      0.47128513	      0.48764106	      1.15218161	      1.13873151	      1.13380726	      0.59428856	      0.50251891	      0.66266748	      0.67891009	      0.68543414	      0.79865453	      0.77457112	      1.08481798	      0.87451529	      1.52883819	      0.76672176	      0.80526185	      1.16040794	      1.17511083	      0.96730780	      1.11885148	      1.26392459	      1.25972693	      1.19598708	      1.37947869	      0.44401000	      0.59812722	      1.21296774	      0.57646601	      0.57646601
     48.00000000	      0.19200000	      0.98183882	      1.22678593	      0.57646601	      1.27842806	      0.89510134	      0.88362118	      0.59428856	      0.47253651	      0.48720407	      1.14541006	      1.13769345	      1.13248651	      0.59428856	      0.50251891	      0.66266748	      0.67841586	      0.68543414	      0.80526473	      0.77869770	      1.08403285	      0.87529735	      1.52541517	      0.76803507	      0.81016959	      1.15986689	      1.17391781	      0.96708553	      1.11000492	      1.26260239	      1.25782534	      1.20006078	      1.38051465	      0.44401000	      0.59573331	      1.20349893	      0.57646601	      0.57646601
     49.00000000	      0.19600000	      0.98088545	      1.22216986	      0.57646601	      1.26898595	      0.89738478	      0.88378072	      0.59428856	      0.47397073	      0.48672063	      1.13806347	      1.13651905	      1.13096775	      0.59428856	      0.50251891	      0.66266748	      0.67786873	      0.68543414	      0.81248645	      0.78336386	      1.08320786	      0.87623261	      1.52154622	      0.76954671	      0.81528259	      1.15916062	      1.17247401	      0.96694398	      1.10005675	      1.26104353	      1.25563175	      1.20441659	      1.38152622	      0.44401000	      0.59303596	      1.19265960	      0.57646601	      0.57646601
     50.00000000	      0.20000000	      0.97979462	      1.21699665	      0.57646601	      1.25834512	      0.89963141	      0.88389773	      0.59428856	      0.47560878	      0.48619206	      1.13013491	      1.13519421	      1.12923364	      0.59428856	      0.50251891	      0.66266748	      0.67727032	      0.68543414	      0.82032046	      0.78859727	      1.08234022	      0.87731801	      1.51719961	      0.77126742	      0.82058470	      1.15827457	      1.17076532	      0.96687427	      1.08901850	      1.25923331	      1.25313368	      1.20901926	      1.38248356	      0.44401000	      0.59006139	      1.18043758	      0.57646601	      0.57646601
     51.00000000	      0.20400000	      0.97857045	      1.21126777	      0.57646601	      1.24649730	      0.90182539	      0.88399783	      0.59428856	      0.47747218	      0.48562022	      1.12162306	      1.13370544	      1.12726730	      0.59428856	      0.50251891	      0.66266748	      0.67662314	      0.68543414	      0.82875849	      0.79441868	      1.08142724	      0.87854930	      1.51234689	      0.77320723	      0.82605604	      1.15719478	      1.16877883	      0.96686620	      1.07691445	      1.25715867	      1.25032111	      1.21382919	      1.38335587	      0.44401000	      0.58684087	      1.16683409	      0.57646601	      0.57646601
     52.00000000	      0.20800000	      0.97721904	      1.20499026	      0.57646601	      1.23344500	      0.90394888	      0.88409850	      0.59428856	      0.47958254	      0.48500740	      1.11253298	      1.13204043	      1.12505289	      0.59428856	      0.50251891	      0.66266748	      0.67593002	      0.68543414	      0.83778258	      0.80084024	      1.08046638	      0.87992102	      1.50696385	      0.77537507	      0.83167292	      1.15590829	      1.16650329	      0.96690854	      1.06378229	      1.25480862	      1.24718684	      1.21880253	      1.38411187	      0.44401000	      0.58341030	      1.15186465	      0.57646601	      0.57646601
     53.00000000	      0.21200000	      0.97574849	      1.19817701	      0.57646601	      1.21920323	      0.90598246	      0.88420719	      0.59428856	      0.48196048	      0.48435656	      1.10287678	      1.13018860	      1.12257626	      0.59428856	      0.50251891	      0.66266748	      0.67519447	      0.68543414	      0.84736443	      0.80786406	      1.07945529	      0.88142645	      1.50103169	      0.77777832	      0.83740787	      1.15440367	      1.16392966	      0.96698939	      1.04967371	      1.25217457	      1.24372691	      1.22389142	      1.38472027	      0.44401000	      0.57980946	      1.13556003	      0.57646601	      0.57646601
     54.00000000	      0.21600000	      0.97416875	      1.19084714	      0.57646601	      1.20379905	      0.90790495	      0.88432017	      0.59428856	      0.48462482	      0.48367102	      1.09267427	      1.12814180	      1.11982563	      0.59428856	      0.50251891	      0.66266748	      0.67442085	      0.68543414	      0.85746511	      0.81548089	      1.07839191	      0.88305763	      1.49453809	      0.78042225	      0.84322968	      1.15267148	      1.16105165	      0.96709663	      1.03465476	      1.24925075	      1.23994095	      1.22904437	      1.38515032	      0.44401000	      0.57608119	      1.11796697	      0.57646601	      0.57646601
     55.00000000	      0.22000000	      0.97249150	      1.18302616	      0.57646601	      1.18727269	      0.90969385	      0.88442193	      0.59428856	      0.48759146	      0.48295491	      1.08195366	      1.12589490	      1.11679236	      0.59428856	      0.50251891	      0.66266748	      0.67361403	      0.68543414	      0.86803427	      0.82366851	      1.07727451	      0.88480537	      1.48747840	      0.78330959	      0.84910369	      1.15070484	      1.15786632	      0.96721839	      1.01880596	      1.24603461	      1.23583259	      1.23420669	      1.38537243	      0.44401000	      0.57227041	      1.09914868	      0.57646601	      0.57646601
     56.00000000	      0.22400000	      0.97072989	      1.17474618	      0.57646601	      1.16967886	      0.91132609	      0.88448550	      0.59428856	      0.49087198	      0.48221278	      1.07075203	      1.12344646	      1.11347175	      0.59428856	      0.50251891	      0.66266748	      0.67277961	      0.68543414	      0.87901084	      0.83239149	      1.07610171	      0.88665931	      1.47985664	      0.78643993	      0.85499201	      1.14849994	      1.15437464	      0.96734355	      1.00222211	      1.24252718	      1.23140978	      1.23932117	      1.38535881	      0.44401000	      0.56842300	      1.07918519	      0.57646601	      0.57646601
     57.00000000	      0.22800000	      0.96889827	      1.16604590	      0.57646601	      1.15108567	      0.91277792	      0.88447333	      0.59428856	      0.49447245	      0.48144988	      1.05911583	      1.12079933	      1.10986384	      0.59428856	      0.50251891	      0.66266748	      0.67192406	      0.68543414	      0.89032300	      0.84160045	      1.07487260	      0.88860804	      1.47168647	      0.78980928	      0.86085396	      1.14605657	      1.15058206	      0.96746233	      0.98501176	      1.23873339	      1.22668499	      1.24432886	      1.38508416	      0.44401000	      0.56458464	      1.05817329	      0.57646601	      0.57646601
     58.00000000	      0.23200000	      0.96701189	      1.15697049	      0.57646601	      1.13157541	      0.91402574	      0.88433887	      0.59428856	      0.49839206	      0.48067209	      1.04710118	      1.11796118	      1.10597419	      0.59428856	      0.50439379	      0.66266748	      0.67105447	      0.68543414	      0.90188907	      0.85123278	      1.07358673	      0.89063927	      1.46299201	      0.79340968	      0.86664661	      1.14337857	      1.14649896	      0.96756677	      0.96729631	      1.23466234	      1.22167549	      1.24917000	      1.38452630	      0.44401000	      0.56079960	      1.03622616	      0.57646601	      0.57646601
     59.00000000	      0.23600000	      0.96508646	      1.14757140	      0.57646601	      1.11124516	      0.91504694	      0.88402857	      0.59428856	      0.50262191	      0.47988600	      1.03477394	      1.11494492	      1.10181448	      0.59428856	      0.50726437	      0.66266748	      0.67017861	      0.68543414	      0.91361862	      0.86121257	      1.07224417	      0.89273999	      1.45380842	      0.79722884	      0.87232533	      1.14047424	      1.14214111	      0.96765122	      0.94920868	      1.23032753	      1.21640338	      1.25378508	      1.38366694	      0.44401000	      0.55710960	      1.01347274	      0.57646601	      0.57646601
     60.00000000	      0.24000000	      0.96313783	      1.13790592	      0.57646601	      1.09020479	      0.91581986	      0.88348422	      0.59428856	      0.50714416	      0.47909875	      1.02220970	      1.11176900	      1.09740313	      0.59428856	      0.51088564	      0.66266748	      0.66930529	      0.68543414	      0.92541398	      0.87145202	      1.07084557	      0.89489670	      1.44418226	      0.80124993	      0.87784455	      1.13735666	      1.13752989	      0.96771282	      0.93089164	      1.22574699	      1.21089565	      1.25811600	      1.38249221	      0.44401000	      0.55355276	      0.99005658	      0.57646601	      0.57646601
     61.00000000	      0.24400000	      0.96118153	      1.12803669	      0.57646601	      1.06857815	      0.91632516	      0.88264549	      0.59428856	      0.51193121	      0.47831838	      1.00949336	      1.10845752	      1.09276566	      0.59428856	      0.51523401	      0.66266748	      0.66844380	      0.68543414	      0.93717135	      0.88185319	      1.06939215	      0.89709569	      1.43417160	      0.80545152	      0.88315844	      1.13404383	      1.13269250	      0.96775184	      0.91249566	      1.22094336	      1.20518406	      1.26210723	      1.38099333	      0.44401000	      0.55016266	      0.96613438	      0.57646601	      0.57646601
     62.00000000	      0.24800000	      0.95923238	      1.11803102	      0.57646601	      1.04650031	      0.91654565	      0.88145249	      0.59428856	      0.51694577	      0.47755333	      0.99671862	      1.10504020	      1.08793487	      0.59428856	      0.52025917	      0.66266748	      0.66760397	      0.68543414	      0.94878290	      0.89230916	      1.06788574	      0.89932326	      1.42384581	      0.80980766	      0.88822175	      1.13055880	      1.12766192	      0.96777190	      0.89417639	      1.21594375	      1.19930496	      1.26570707	      1.37916701	      0.44401000	      0.54696759	      0.94187415	      0.57646601	      0.57646601
     63.00000000	      0.25200000	      0.95730408	      1.10796003	      0.57646601	      1.02411815	      0.91646763	      0.87984825	      0.59428856	      0.52214080	      0.47681269	      0.98398697	      1.10155207	      1.08295076	      0.59428856	      0.52588466	      0.66266748	      0.66679667	      0.68543414	      0.96013869	      0.90270677	      1.06632880	      0.90156600	      1.41328503	      0.81428806	      0.89299058	      1.12692950	      1.12247670	      0.96778010	      0.87609184	      1.21077969	      1.19329894	      1.26886880	      1.37701590	      0.44401000	      0.54398997	      0.91745284	      0.57646601	      0.57646601
     64.00000000	      0.25600000	      0.95540891	      1.09789771	      0.57646601	      1.00158719	      0.91608064	      0.87778099	      0.59428856	      0.52746046	      0.47610613	      0.97140659	      1.09803300	      1.07786020	      0.59428856	      0.53201083	      0.66266748	      0.66603301	      0.68543414	      0.97112854	      0.91292878	      1.06472440	      0.90381105	      1.40257926	      0.81885848	      0.89742316	      1.12318848	      1.11718062	      0.96778700	      0.85839923	      1.20548675	      1.18721039	      1.27155175	      1.37454873	      0.44401000	      0.54124606	      0.89305374	      0.57646601	      0.57646601
     65.00000000	      0.26000000	      0.95355739	      1.08791987	      0.57646601	      0.97907044	      0.91537817	      0.87520605	      0.59428856	      0.53284125	      0.47544357	      0.95909078	      1.09452704	      1.07271633	      0.59574559	      0.53851828	      0.66266748	      0.66532460	      0.68543414	      0.98164405	      0.92285571	      1.06307618	      0.90604626	      1.39182721	      0.82348130	      0.90148054	      1.11937252	      1.11182205	      0.96780644	      0.84125161	      1.20010420	      1.18108695	      1.27372223	      1.37178042	      0.44401000	      0.53874575	      0.86886344	      0.57646601	      0.57646601
     66.00000000	      0.26400000	      0.95175807	      1.07810294	      0.57646601	      0.95673686	      0.91435812	      0.87208755	      0.59428856	      0.53821372	      0.47483550	      0.94715620	      1.09108144	      1.06757764	      0.59796848	      0.54527274	      0.66266748	      0.66468335	      0.68543414	      0.99158005	      0.93236914	      1.06138838	      0.90826042	      1.38113470	      0.82811610	      0.90512725	      1.11552193	      1.10645317	      0.96785521	      0.82479460	      1.19467443	      1.17497878	      1.27535424	      1.36873189	      0.44401000	      0.53649274	      0.84506861	      0.57646601	      0.57646601
     67.00000000	      0.26800000	      0.95001737	      1.06852277	      0.57646601	      0.93475743	      0.91302232	      0.86839944	      0.59428856	      0.54350435	      0.47429242	      0.93572081	      1.08774567	      1.06250679	      0.60050226	      0.55213037	      0.66266748	      0.66412137	      0.68543414	      1.00083698	      0.94135312	      1.05966573	      0.91044334	      1.37061280	      0.83272051	      0.90833184	      1.11167986	      1.10112907	      0.96795256	      0.80916302	      1.18924236	      1.16893781	      1.27642995	      1.36542973	      0.44401000	      0.53448472	      0.82185248	      0.57646601	      0.57646601
     68.00000000	      0.27200000	      0.94833956	      1.05925339	      0.57646601	      0.91330422	      0.91137710	      0.86412625	      0.59428856	      0.54863772	      0.47382491	      0.92490163	      1.08457016	      1.05756917	      0.60325456	      0.55894322	      0.66266748	      0.66365063	      0.68543414	      1.00932191	      0.94969706	      1.05791341	      0.91258593	      1.36037570	      0.83725100	      0.91106728	      1.10789130	      1.09590656	      0.96811960	      0.79447799	      1.18385457	      1.16301681	      1.27693985	      1.36190561	      0.44401000	      0.53271387	      0.79939142	      0.57646601	      0.57646601
     69.00000000	      0.27600000	      0.94672677	      1.05036580	      0.57646601	      0.89254593	      0.90943245	      0.85926333	      0.59428856	      0.55353900	      0.47344338	      0.91481236	      1.08160499	      1.05283127	      0.60612525	      0.56556440	      0.66266748	      0.66328276	      0.68543414	      1.01695027	      0.95729719	      1.05613696	      0.91468015	      1.35053835	      0.84166382	      0.91331128	      1.10420213	      1.09084303	      0.96837853	      0.78084441	      1.17855856	      1.15726845	      1.27688261	      1.35819549	      0.44401000	      0.53116747	      0.77785153	      0.57646601	      0.57646601
     70.00000000	      0.28000000	      0.94517914	      1.04192682	      0.57646601	      0.87264682	      0.90720235	      0.85381670	      0.59428856	      0.55813578	      0.47315786	      0.90556098	      1.07889854	      1.04835893	      0.60901118	      0.57185292	      0.66266748	      0.66302912	      0.68543414	      1.02364655	      0.96405864	      1.05434218	      0.91671901	      1.34121403	      0.84591590	      0.91504648	      1.10065800	      1.08599511	      0.96875187	      0.76834915	      1.17340176	      1.15174433	      1.27626465	      1.35433871	      0.44401000	      0.52982862	      0.75738558	      0.57646601	      0.57646601
     71.00000000	      0.28400000	      0.94369503	      1.03399810	      0.57646601	      0.85376245	      0.90470371	      0.84780258	      0.59428856	      0.56236040	      0.47297777	      0.89724733	      1.07649617	      1.04421550	      0.61181048	      0.57767780	      0.66266748	      0.66290007	      0.68543414	      1.02934548	      0.96989681	      1.05253500	      0.91869637	      1.33251184	      0.84996574	      0.91626052	      1.09730323	      1.08141742	      0.96926152	      0.75705992	      1.16843061	      1.14649397	      1.27509950	      1.35037688	      0.44401000	      0.52867705	      0.73813031	      0.57646601	      0.57646601
     72.00000000	      0.28800000	      0.94227133	      1.02663520	      0.57646601	      0.83603768	      0.90195612	      0.84124654	      0.59428856	      0.56615179	      0.47291183	      0.88996084	      1.07443891	      1.04046003	      0.61442685	      0.58292135	      0.66266748	      0.66290475	      0.68543414	      1.03399236	      0.97473830	      1.05072138	      0.92060685	      1.32453429	      0.85377426	      0.91694598	      1.09417969	      1.07716129	      0.96992796	      0.74702507	      1.16368965	      1.14156387	      1.27340682	      1.34635272	      0.44401000	      0.52768999	      0.72020434	      0.57646601	      0.57646601
     73.00000000	      0.29200000	      0.94090380	      1.01988686	      0.57646601	      0.81960487	      0.89898153	      0.83418252	      0.59428856	      0.56945698	      0.47296755	      0.88377852	      1.07276228	      1.03714551	      0.61677318	      0.58748219	      0.66266748	      0.66305110	      0.68543414	      1.03754347	      0.97852209	      1.04890713	      0.92244559	      1.31737497	      0.85730562	      0.91710033	      1.09132578	      1.07327357	      0.97076931	      0.73827406	      1.15922052	      1.13699656	      1.27121135	      1.34230880	      0.44401000	      0.52684318	      0.70370662	      0.57646601	      0.57646601
     74.00000000	      0.29600000	      0.93958747	      1.01379442	      0.57646601	      0.80458040	      0.89580305	      0.82665161	      0.59428856	      0.57223242	      0.47315118	      0.87876307	      1.07149529	      1.03431734	      0.61877449	      0.59127666	      0.66266748	      0.66334535	      0.68543414	      1.03996663	      0.98120005	      1.04709777	      0.92420807	      1.31111646	      0.86052781	      0.91672573	      1.08877548	      1.06979556	      0.97180061	      0.73081884	      1.15506116	      1.13282986	      1.26854171	      1.33828638	      0.44401000	      0.52611173	      0.68871565	      0.57646601	      0.57646601
     75.00000000	      0.30000000	      0.93831700	      1.00839146	      0.57646601	      0.79106374	      0.89244483	      0.81870097	      0.59428856	      0.57444480	      0.47346756	      0.87496156	      1.07065968	      1.03201196	      0.62037020	      0.59424003	      0.66266748	      0.66379170	      0.68543414	      1.04124055	      0.98273730	      1.04529840	      0.92588991	      1.30582860	      0.86341330	      0.91582881	      1.08655753	      1.06676216	      0.97303311	      0.72465571	      1.15124505	      1.12909611	      1.26542918	      1.33432422	      0.44401000	      0.52547110	      0.67528946	      0.57646601	      0.57646601
     76.00000000	      0.30400000	      0.93708715	      1.00370360	      0.57646601	      0.77913565	      0.88893130	      0.81038261	      0.59428856	      0.57607168	      0.47391968	      0.87240431	      1.07026926	      1.03025585	      0.62151559	      0.59632783	      0.66266748	      0.66439245	      0.68543414	      1.04135518	      0.98311240	      1.04351355	      0.92748671	      1.30156709	      0.86593941	      0.91442051	      1.08469488	      1.06420114	      0.97447374	      0.71976775	      1.14780057	      1.12582169	      1.26190664	      1.33045768	      0.44401000	      0.52489794	      0.66346624	      0.57646601	      0.57646601
     77.00000000	      0.30800000	      0.93589309	      0.99974844	      0.57646601	      0.76885806	      0.88528710	      0.80175243	      0.59428856	      0.57710173	      0.47450866	      0.87110431	      1.07032969	      1.02906481	      0.62218271	      0.59751494	      0.66266748	      0.66514727	      0.68543414	      1.04031100	      0.98231740	      1.04174699	      0.92899390	      1.29837251	      0.86808862	      0.91251580	      1.08320420	      1.06213272	      0.97612474	      0.71612725	      1.14475054	      1.12302665	      1.25800754	      1.32671785	      0.44401000	      0.52437085	      0.65326551	      0.57646601	      0.57646601
     78.00000000	      0.31200000	      0.93473073	      0.99653566	      0.57646601	      0.76027220	      0.88153624	      0.79286922	      0.59428856	      0.57753454	      0.47523343	      0.87105701	      1.07083835	      1.02844360	      0.62236052	      0.59779619	      0.66266748	      0.66605341	      0.68543414	      1.03811938	      0.98035737	      1.04000170	      0.93040669	      1.29626977	      0.86984875	      0.91013356	      1.08209566	      1.06056926	      0.97798344	      0.71369827	      1.14211192	      1.12072443	      1.25376509	      1.32313102	      0.44401000	      0.52387101	      0.64468971	      0.57646601	      0.57646601
     79.00000000	      0.31600000	      0.93359700	      0.99406718	      0.57646601	      0.75339926	      0.87770216	      0.78379385	      0.59428856	      0.57738064	      0.47609725	      0.87224054	      1.07178454	      1.02838594	      0.62205452	      0.59718531	      0.66266748	      0.66710557	      0.68543414	      1.03480180	      0.97725046	      1.03827967	      0.93172001	      1.29526783	      0.87121302	      0.90729635	      1.08137289	      1.05951525	      0.98004229	      0.71243886	      1.13989558	      1.11892180	      1.24921169	      1.31971827	      0.44401000	      0.52338271	      0.63772599	      0.57646601	      0.57646601
     80.00000000	      0.32000000	      0.93249001	      0.99233746	      0.57646601	      0.74824032	      0.87380748	      0.77458848	      0.59428856	      0.57666057	      0.47710727	      0.87461633	      1.07314998	      1.02887487	      0.62128592	      0.59571418	      0.66266748	      0.66829597	      0.68543414	      1.03038955	      0.97302739	      1.03658186	      0.93292860	      1.29535982	      0.87218000	      0.90403020	      1.08103316	      1.05896744	      0.98228899	      0.71230295	      1.13810629	      1.11761892	      1.24437843	      1.31649526	      0.44401000	      0.52289369	      0.63234799	      0.57646601	      0.57646601
     81.00000000	      0.32400000	      0.93140916	      0.99133372	      0.57646601	      0.74477677	      0.86987388	      0.76531585	      0.59428856	      0.57540444	      0.47825972	      0.87813015	      1.07490942	      1.02988339	      0.62009030	      0.59343159	      0.66266748	      0.66961453	      0.68543414	      1.02492362	      0.96773048	      1.03490815	      0.93402708	      1.29652347	      0.87275350	      0.90036448	      1.08106760	      1.05891520	      0.98470686	      0.71324169	      1.13674279	      1.11680948	      1.23929487	      1.31347224	      0.44401000	      0.52239537	      0.62851751	      0.57646601	      0.57646601
     82.00000000	      0.32800000	      0.93035518	      0.99103641	      0.57646601	      0.74297111	      0.86592202	      0.75603857	      0.59428856	      0.57365099	      0.47954888	      0.88271345	      1.07703155	      1.03137547	      0.61851583	      0.59040185	      0.66266748	      0.67104882	      0.68543414	      1.01845349	      0.96141366	      1.03325728	      0.93501013	      1.29872186	      0.87294229	      0.89633166	      1.08146175	      1.05934103	      0.98727534	      0.71520439	      1.13579797	      1.11648099	      1.23398897	      1.31065421	      0.44401000	      0.52188284	      0.62618603	      0.57646601	      0.57646601
     83.00000000	      0.33200000	      0.92933006	      0.99141953	      0.57646601	      0.74276796	      0.86197158	      0.74681855	      0.59428856	      0.57144630	      0.48096718	      0.88828504	      1.07947994	      1.03330725	      0.61662111	      0.58670296	      0.66266748	      0.67258482	      0.68543414	      1.01103769	      0.95414130	      1.03162687	      0.93587268	      1.30190444	      0.87275985	      0.89196705	      1.08219607	      1.06022119	      0.98997061	      0.71813881	      1.13525925	      1.11661517	      1.22848724	      1.30804131	      0.44401000	      0.52135472	      0.62529587	      0.57646601	      0.57646601
     84.00000000	      0.33600000	      0.92833692	      0.99245116	      0.57646601	      0.74409547	      0.85804127	      0.73771634	      0.59428856	      0.56884265	      0.48250544	      0.89475309	      1.08221423	      1.03562854	      0.61447277	      0.58242452	      0.66266748	      0.67420692	      0.68543414	      1.00274262	      0.94598703	      1.03001348	      0.93661021	      1.30600836	      0.87222396	      0.88730856	      1.08324669	      1.06152644	      0.99276632	      0.72199112	      1.13510903	      1.11718849	      1.22281503	      1.30562940	      0.44401000	      0.52081287	      0.62578116	      0.57646601	      0.57646601
     85.00000000	      0.34000000	      0.92737984	      0.99409391	      0.57646601	      0.74686684	      0.85414890	      0.72879056	      0.59428856	      0.56589687	      0.48415277	      0.90201719	      1.08519124	      1.03828440	      0.61214321	      0.57766532	      0.66266748	      0.67589971	      0.68543414	      0.99364134	      0.93703281	      1.02841269	      0.93721896	      1.31095994	      0.87135624	      0.88239634	      1.08458609	      1.06322293	      0.99563439	      0.72670538	      1.13532523	      1.11817275	      1.21699702	      1.30341074	      0.44401000	      0.52026192	      0.62756856	      0.57646601	      0.57646601
     86.00000000	      0.34400000	      0.92646364	      0.99630546	      0.57646601	      0.75098216	      0.85031142	      0.72009731	      0.59428856	      0.56266922	      0.48589743	      0.90997064	      1.08836614	      1.04121684	      0.60971927	      0.57253062	      0.66266748	      0.67767480	      0.68543414	      0.98381393	      0.92736799	      1.02681921	      0.93769618	      1.31667637	      0.87018166	      0.87727241	      1.08618397	      1.06527302	      0.99854576	      0.73222294	      1.13588198	      1.11953579	      1.21105780	      1.30137482	      0.44401000	      0.51970878	      0.63057772	      0.57646601	      0.57646601
     87.00000000	      0.34800000	      0.92559361	      0.99903919	      0.57646601	      0.75633029	      0.84654502	      0.71168960	      0.59428856	      0.55922139	      0.48772652	      0.91850267	      1.09169364	      1.04436645	      0.60727743	      0.56713700	      0.66266748	      0.67952837	      0.68543414	      0.97334537	      0.91708724	      1.02522703	      0.93804043	      1.32306745	      0.86872801	      0.87198023	      1.08800797	      1.06763624	      1.00147123	      0.73848165	      1.13675027	      1.12124212	      1.20502242	      1.29950917	      0.44401000	      0.51916201	      0.63472180	      0.57646601	      0.57646601
     88.00000000	      0.35200000	      0.92477528	      1.00224476	      0.57646601	      0.76279097	      0.84286515	      0.70361670	      0.59428856	      0.55561516	      0.48962631	      0.92750073	      1.09512899	      1.04767408	      0.60488402	      0.56161365	      0.66266748	      0.68144479	      0.68543414	      0.96232546	      0.90628925	      1.02362957	      0.93825170	      1.33003736	      0.86702533	      0.86656421	      1.09002453	      1.07027018	      1.00438213	      0.74541519	      1.13789869	      1.12325374	      1.19891697	      1.29780027	      0.44401000	      0.51863127	      0.63990788	      0.57646601	      0.57646601
     89.00000000	      0.35600000	      0.92401414	      1.00586885	      0.57646601	      0.77023697	      0.83928652	      0.69592361	      0.59428856	      0.55191078	      0.49158298	      0.93685257	      1.09862899	      1.05108227	      0.60259816	      0.55606615	      0.66266748	      0.68340830	      0.68543414	      0.95084670	      0.89507548	      1.02201991	      0.93833159	      1.33748650	      0.86510527	      0.86106913	      1.09219954	      1.07313135	      1.00725105	      0.75295261	      1.13929417	      1.12553087	      1.19276901	      1.29623432	      0.44401000	      0.51812667	      0.64603751	      0.57646601	      0.57646601
     90.00000000	      0.36000000	      0.92331542	      1.00985584	      0.57646601	      0.77853649	      0.83582320	      0.68865045	      0.59428856	      0.54816536	      0.49358241	      0.94644820	      1.10215279	      1.05453663	      0.60046989	      0.55059187	      0.66266748	      0.68540291	      0.68543414	      0.93900377	      0.88354767	      1.02039092	      0.93828338	      1.34531326	      0.86300058	      0.85553962	      1.09449910	      1.07617599	      1.01005232	      0.76101809	      1.14090267	      1.12803265	      1.18660799	      1.29479801	      0.44401000	      0.51765828	      0.65300741	      0.57646601	      0.57646601
     91.00000000	      0.36400000	      0.92268382	      1.01414860	      0.57646601	      0.78755439	      0.83248821	      0.68183196	      0.59428856	      0.54443188	      0.49561078	      0.95618164	      1.10566257	      1.05798690	      0.59853871	      0.54527800	      0.66266748	      0.68741346	      0.68543414	      0.92689178	      0.87180678	      1.01873549	      0.93811205	      1.35341571	      0.86074443	      0.85001954	      1.09689004	      1.07936088	      1.01276254	      0.76953111	      1.14268992	      1.13071791	      1.18046535	      1.29347912	      0.44401000	      0.51723563	      0.66071037	      0.57646601	      0.57646601
     92.00000000	      0.36800000	      0.92212340	      1.01868927	      0.57646601	      0.79715571	      0.82929399	      0.67549707	      0.59428856	      0.54075803	      0.49765434	      0.96595243	      1.10912404	      1.06138786	      0.59683268	      0.54019973	      0.66266748	      0.68942523	      0.68543414	      0.91460480	      0.85995106	      1.01704672	      0.93782422	      1.36169321	      0.85836990	      0.84455135	      1.09934054	      1.08264397	      1.01536085	      0.77840684	      1.14462196	      1.13354580	      1.17437458	      1.29226703	      0.44401000	      0.51686734	      0.66903632	      0.57646601	      0.57646601
     93.00000000	      0.37200000	      0.92163740	      1.02342007	      0.57646601	      0.80720676	      0.82625193	      0.66966846	      0.59428856	      0.53718519	      0.49970017	      0.97566681	      1.11250681	      1.06469995	      0.59536838	      0.53541829	      0.66266748	      0.69142407	      0.68543414	      0.90223486	      0.84807416	      1.01531805	      0.93742802	      1.37004790	      0.85590942	      0.83917559	      1.10182045	      1.08598498	      1.01782922	      0.78755702	      1.14666581	      1.13647643	      1.16837107	      1.29115310	      0.44401000	      0.51656083	      0.67787364	      0.57646601	      0.57646601
     94.00000000	      0.37600000	      0.92122815	      1.02828403	      0.57646601	      0.81757722	      0.82337240	      0.66436236	      0.59428856	      0.53376372	      0.50173601	      0.98523870	      1.11578458	      1.06788959	      0.59428856	      0.53098009	      0.66266748	      0.69339726	      0.68543414	      0.88987023	      0.83626430	      1.01354343	      0.93693293	      1.37838598	      0.85339428	      0.83393033	      1.10430171	      1.08934588	      1.02015249	      0.79689100	      1.14878989	      1.13947140	      1.16249172	      1.29013084	      0.44401000	      0.51632210	      0.68711055	      0.57646601	      0.57646601
     95.00000000	      0.38000000	      0.92089706	      1.03322578	      0.57646601	      0.82814183	      0.82066458	      0.65958832	      0.59428856	      0.53054167	      0.50375030	      0.99459035	      1.11893517	      1.07092940	      0.59428856	      0.52691655	      0.66266748	      0.69533260	      0.68543414	      0.87759461	      0.82460233	      1.01171742	      0.93634957	      1.38661884	      0.85085423	      0.82885062	      1.10675855	      1.09269129	      1.02231846	      0.80631699	      1.15096445	      1.14249430	      1.15677455	      1.28919604	      0.44401000	      0.51615565	      0.69663659	      0.57646601	      0.57646601
     96.00000000	      0.38400000	      0.92064455	      1.03819220	      0.57646601	      0.83878203	      0.81813644	      0.65534919	      0.59428856	      0.52753894	      0.50573235	      1.00365277	      1.12194045	      1.07379802	      0.59428856	      0.52324485	      0.66266748	      0.69721930	      0.68543414	      0.86548557	      0.81316131	      1.00983533	      0.93568942	      1.39466400	      0.84831707	      0.82396815	      1.10916764	      1.09598875	      1.02431773	      0.81574352	      1.15316191	      1.14551107	      1.15125809	      1.28834667	      0.44401000	      0.51606443	      0.70634405	      0.57646601	      0.57646601
     97.00000000	      0.38800000	      0.92047017	      1.04313304	      0.57646601	      0.84938631	      0.81579426	      0.65164120	      0.59428856	      0.52476831	      0.50767226	      1.01236591	      1.12478618	      1.07647993	      0.59428856	      0.51996889	      0.66266748	      0.69904765	      0.68543414	      0.85361424	      0.80200571	      1.00789323	      0.93496461	      1.40244585	      0.84580841	      0.81931085	      1.11150821	      1.09920888	      1.02614366	      0.82508086	      1.15535707	      1.14849034	      1.14598072	      1.28758276	      0.44401000	      0.51604986	      0.71612942	      0.57646601	      0.57646601
     98.00000000	      0.39200000	      0.92037260	      1.04800146	      0.57646601	      0.85985254	      0.81364303	      0.64845419	      0.59428856	      0.52223658	      0.50956123	      1.02067862	      1.12746171	      1.07896494	      0.59428856	      0.51708126	      0.66266748	      0.70080886	      0.68543414	      0.84204533	      0.79119029	      1.00588798	      0.93418760	      1.40989629	      0.84335144	      0.81490270	      1.11376204	      1.10232554	      1.02779208	      0.83424249	      1.15752729	      1.15140365	      1.14097999	      1.28690612	      0.44401000	      0.51611196	      0.72589465	      0.57646601	      0.57646601
     99.00000000	      0.39600000	      0.92034976	      1.05275444	      0.57646601	      0.87008784	      0.81168608	      0.64577197	      0.59428856	      0.51994483	      0.51139094	      1.02854847	      1.12995969	      1.08124774	      0.59428856	      0.51456521	      0.66266748	      0.70249545	      0.68543414	      0.83083122	      0.78076091	      1.00381730	      0.93337094	      1.41695508	      0.84096681	      0.81076354	      1.11591339	      1.10531582	      1.02926116	      0.84314647	      1.15965256	      1.15422561	      1.13629184	      1.28632002	      0.44401000	      0.51624944	      0.73554827	      0.57646601	      0.57646601
    100.00000000	      0.40000000	      0.92039890	      1.05735315	      0.57646601	      0.88000926	      0.80992501	      0.64357284	      0.59428856	      0.51788971	      0.51315424	      1.03594143	      1.13227566	      1.08332724	      0.59428856	      0.51239714	      0.66266748	      0.70410065	      0.68543414	      0.82002114	      0.77075401	      1.00167969	      0.93252699	      1.42357012	      0.83867250	      0.80690903	      1.11794901	      1.10816004	      1.03055108	      0.85171668	      1.16171553	      1.15693398	      1.13194986	      1.28582877	      0.44401000	      0.51645987	      0.74500637	      0.57646601	      0.57646601
    101.00000000	      0.40400000	      0.92051673	      1.06176323	      0.57646601	      0.88954440	      0.80835987	      0.64183027	      0.59428856	      0.51606375	      0.51484432	      1.04283142	      1.13440773	      1.08520594	      0.59428856	      0.51054833	      0.66266748	      0.70561890	      0.68543414	      0.80965427	      0.76119800	      0.99947442	      0.93166772	      1.42969752	      0.83648389	      0.80335071	      1.11985793	      1.11084164	      1.03166383	      0.85988394	      1.16370143	      1.15950971	      1.12798460	      1.28543731	      0.44401000	      0.51673988	      0.75419334	      0.57646601	      0.57646601
    102.00000000	      0.40800000	      0.92069953	      1.06595493	      0.57646601	      0.89863059	      0.80698871	      0.64051369	      0.59428856	      0.51445661	      0.51645543	      1.04919983	      1.13635619	      1.08688926	      0.59428856	      0.50898739	      0.66266748	      0.70704545	      0.68543414	      0.79976104	      0.75210874	      0.99720145	      0.93080444	      1.43530157	      0.83441369	      0.80009610	      1.12163143	      1.11334713	      1.03260292	      0.86758691	      1.16559804	      1.16193690	      1.12442295	      1.28515082	      0.44401000	      0.51708532	      0.76304247	      0.57646601	      0.57646601
    103.00000000	      0.41200000	      0.92094331	      1.06990327	      0.57646601	      0.90721633	      0.80580830	      0.63958941	      0.59428856	      0.51305573	      0.51798215	      1.05503501	      1.13812313	      1.08838490	      0.59428856	      0.50768207	      0.66266748	      0.70837617	      0.68543414	      0.79036444	      0.74349979	      0.99486139	      0.92994763	      1.44035459	      0.83247211	      0.79714892	      1.12326283	      1.11566591	      1.03337311	      0.87477279	      1.16739555	      1.16420272	      1.12128765	      1.28497433	      0.44401000	      0.51749154	      0.77149634	      0.57646601	      0.57646601
    104.00000000	      0.41600000	      0.92124387	      1.07358799	      0.57646601	      0.91526018	      0.80481380	      0.63902167	      0.59428856	      0.51184679	      0.51942013	      1.06033168	      1.13971218	      1.08970227	      0.59428856	      0.50660065	      0.66266748	      0.70960803	      0.68543414	      0.78147932	      0.73537474	      0.99245541	      0.92910683	      1.44483668	      0.83066689	      0.79450928	      1.12474740	      1.11779015	      1.03398021	      0.88139781	      1.16908645	      1.16629735	      1.11859689	      1.28491236	      0.44401000	      0.51795347	      0.77950709	      0.57646601	      0.57646601
    105.00000000	      0.42000000	      0.92159698	      1.07699359	      0.57646601	      0.92273078	      0.80399903	      0.63877361	      0.59428856	      0.51081481	      0.52076535	      1.06509038	      1.14112815	      1.09085192	      0.59428856	      0.50571278	      0.66266748	      0.71073892	      0.68543414	      0.77311334	      0.72773148	      0.98998516	      0.92829044	      1.44873542	      0.82900348	      0.79217406	      1.12608220	      1.11971463	      1.03443084	      0.88742754	      1.17066536	      1.16821381	      1.11636405	      1.28496867	      0.44401000	      0.51846589	      0.78703641	      0.57646601	      0.57646601
    106.00000000	      0.42400000	      0.92199842	      1.08010916	      0.57646601	      0.92960644	      0.80335663	      0.63880838	      0.59428856	      0.50994402	      0.52201483	      1.06931696	      1.14237682	      1.09184514	      0.59428856	      0.50499083	      0.66266748	      0.71176706	      0.68543414	      0.76526759	      0.72056247	      0.98745269	      0.92750569	      1.45204550	      0.82748516	      0.79013714	      1.12726595	      1.12143654	      1.03473223	      0.89283694	      1.17212891	      1.16994786	      1.11459751	      1.28514603	      0.44401000	      0.51902353	      0.79405550	      0.57646601	      0.57646601
    107.00000000	      0.42800000	      0.92244408	      1.08292824	      0.57646601	      0.93587493	      0.80287833	      0.63909005	      0.59428856	      0.50921976	      0.52316631	      1.07302201	      1.14346473	      1.09269349	      0.59428856	      0.50440997	      0.66266748	      0.71269205	      0.68543414	      0.75793774	      0.71385557	      0.98486039	      0.92675859	      1.45476827	      0.82611322	      0.78838981	      1.12829891	      1.12295537	      1.03489210	      0.89761031	      1.17347555	      1.17149779	      1.11330065	      1.28544600	      0.44401000	      0.51962123	      0.80054476	      0.57646601	      0.57646601
    108.00000000	      0.43200000	      0.92293002	      1.08544860	      0.57646601	      0.94153203	      0.80255476	      0.63958451	      0.59428856	      0.50862690	      0.52421839	      1.07622037	      1.14439898	      1.09340857	      0.59428856	      0.50394845	      0.66266748	      0.71351354	      0.68543414	      0.75111331	      0.70759454	      0.98221092	      0.92605387	      1.45691133	      0.82488711	      0.78692104	      1.12918274	      1.12427268	      1.03491848	      0.90174106	      1.17470541	      1.17286425	      1.11247183	      1.28586885	      0.44401000	      0.52025404	      0.80649346	      0.57646601	      0.57692215
    109.00000000	      0.43600000	      0.92345254	      1.08767199	      0.57646601	      0.94658232	      0.80237624	      0.64026009	      0.59428856	      0.50815134	      0.52517055	      1.07893068	      1.14518714	      1.09400173	      0.59428856	      0.50358766	      0.66266748	      0.71423303	      0.68543414	      0.74477891	      0.70176021	      0.97950717	      0.92539506	      1.45848802	      0.82380464	      0.78571785	      1.12992042	      1.12539201	      1.03481964	      0.90523132	      1.17582012	      1.17405009	      1.11210453	      1.28641347	      0.44401000	      0.52091729	      0.81189924	      0.57646601	      0.57751391
    110.00000000	      0.44000000	      0.92400813	      1.08960388	      0.57646601	      0.95103768	      0.80233250	      0.64108819	      0.59428856	      0.50777988	      0.52602327	      1.08117493	      1.14583715	      1.09448392	      0.59428856	      0.50331189	      0.66266748	      0.71485203	      0.68543414	      0.73891462	      0.69633051	      0.97675221	      0.92478444	      1.45951694	      0.82286209	      0.78476560	      1.13051613	      1.12631868	      1.03460397	      0.90809147	      1.17682265	      1.17506012	      1.11218756	      1.28707738	      0.44401000	      0.52160671	      0.81676765	      0.57646601	      0.57818460
    111.00000000	      0.44400000	      0.92459356	      1.09125320	      0.57646601	      0.95491686	      0.80241302	      0.64204348	      0.59428856	      0.50750039	      0.52677803	      1.08297806	      1.14635727	      1.09486561	      0.59428856	      0.50310806	      0.66266748	      0.71537307	      0.68543414	      0.73349745	      0.69128140	      0.97394926	      0.92422316	      1.46002148	      0.82205439	      0.78404828	      1.13097518	      1.12705969	      1.03427997	      0.91033963	      1.17771720	      1.17590100	      1.11270533	      1.28785671	      0.44401000	      0.52231843	      0.82111150	      0.57646601	      0.57894003
    112.00000000	      0.44800000	      0.92520587	      1.09263199	      0.57646601	      0.95824491	      0.80260708	      0.64310411	      0.59428856	      0.50730165	      0.52743734	      1.08436764	      1.14675603	      1.09515670	      0.59428856	      0.50296547	      0.66266748	      0.71579967	      0.68543414	      0.72850053	      0.68658725	      0.97110169	      0.92371129	      1.46002932	      0.82137525	      0.78354874	      1.13130392	      1.12762359	      1.03385614	      0.91200099	      1.17850904	      1.17658099	      1.11363813	      1.28874633	      0.44401000	      0.52304905	      0.82495035	      0.57646601	      0.57978569
    113.00000000	      0.45200000	      0.92584230	      1.09375511	      0.57646601	      0.96105252	      0.80290391	      0.64425162	      0.59428856	      0.50717366	      0.52800476	      1.08537350	      1.14704226	      1.09536655	      0.59428856	      0.50287536	      0.66266748	      0.71613586	      0.68543414	      0.72389461	      0.68222063	      0.96821297	      0.92324788	      1.45957199	      0.82081729	      0.78324895	      1.13150970	      1.12802035	      1.03334103	      0.91310718	      1.17920441	      1.17710983	      1.11496250	      1.28973995	      0.44401000	      0.52379558	      0.82830977	      0.57646601	      0.58072659
    114.00000000	      0.45600000	      0.92650033	      1.09463996	      0.57646601	      0.96337540	      0.80329275	      0.64547068	      0.59428856	      0.50710726	      0.52848496	      1.08602747	      1.14722508	      1.09550402	      0.59428856	      0.50283058	      0.66266748	      0.71638732	      0.68543414	      0.71964767	      0.67815337	      0.96528669	      0.92283109	      1.45868446	      0.82037216	      0.78313019	      1.13160076	      1.12826124	      1.03274320	      0.91369558	      1.17981038	      1.17749854	      1.11665163	      1.29083021	      0.44401000	      0.52455547	      0.83122077	      0.57646601	      0.58176715
    115.00000000	      0.46000000	      0.92717762	      1.09530616	      0.57646601	      0.96525366	      0.80376290	      0.64674880	      0.59428856	      0.50709425	      0.52888357	      1.08636310	      1.14731390	      1.09557751	      0.59428856	      0.50282527	      0.66266748	      0.71655948	      0.68543414	      0.71572575	      0.67435618	      0.96232657	      0.92245827	      1.45740470	      0.82003064	      0.78317320	      1.13158620	      1.12835875	      1.03207122	      0.91380862	      1.18033476	      1.17775929	      1.11867571	      1.29200887	      0.44401000	      0.52532657	      0.83371912	      0.57646601	      0.58291110
    116.00000000	      0.46400000	      0.92787196	      1.09577522	      0.57646601	      0.96673125	      0.80430376	      0.64807579	      0.59428856	      0.50712719	      0.52920724	      1.08641542	      1.14731847	      1.09559505	      0.59428856	      0.50285437	      0.66266748	      0.71665817	      0.68543414	      0.71209314	      0.67079897	      0.95933643	      0.92212610	      1.45577329	      0.81978276	      0.78335832	      1.13147590	      1.12832644	      1.03133369	      0.91349306	      1.18078600	      1.17790524	      1.12100234	      1.29326695	      0.44401000	      0.52610706	      0.83584468	      0.57646601	      0.58416135
    117.00000000	      0.46800000	      0.92858125	      1.09607029	      0.57646601	      0.96785533	      0.80490480	      0.64944329	      0.59428856	      0.50719920	      0.52946351	      1.08622073	      1.14724888	      1.09556443	      0.59428856	      0.50291353	      0.66266748	      0.71669173	      0.68543414	      0.70871270	      0.66745087	      0.95632019	      0.92183068	      1.45383306	      0.81961791	      0.78366562	      1.13128048	      1.12817885	      1.03053928	      0.91279930	      1.18117309	      1.17795038	      1.12359692	      1.29459487	      0.44401000	      0.52689544	      0.83764081	      0.57646601	      0.58551995
    118.00000000	      0.47200000	      0.92930347	      1.09621582	      0.57646601	      0.96867575	      0.80555556	      0.65084425	      0.59428856	      0.50730407	      0.52966077	      1.08581638	      1.14711556	      1.09549324	      0.59428856	      0.50299869	      0.66266748	      0.71666754	      0.68543414	      0.70554595	      0.66428050	      0.95328189	      0.92156761	      1.45162870	      0.81952489	      0.78407496	      1.13101119	      1.12793140	      1.02969670	      0.91178076	      1.18150548	      1.17790941	      1.12642304	      1.29598266	      0.44401000	      0.52769044	      0.83915372	      0.57646601	      0.58698796
    119.00000000	      0.47600000	      0.93003660	      1.09623736	      0.57646601	      0.96924447	      0.80624564	      0.65227234	      0.59428856	      0.50743578	      0.52980824	      1.08524062	      1.14692934	      1.09538898	      0.59428856	      0.50310596	      0.66266748	      0.71659318	      0.68543414	      0.70255349	      0.66125576	      0.95022568	      0.92133217	      1.44920647	      0.81949203	      0.78456605	      1.13067989	      1.12760027	      1.02881480	      0.91049317	      1.18179300	      1.17779759	      1.12944283	      1.29742002	      0.44401000	      0.52849099	      0.84043189	      0.57646601	      0.58856550
    120.00000000	      0.48000000	      0.93077861	      1.09616122	      0.57646601	      0.96961507	      0.80696466	      0.65372151	      0.59428856	      0.50758861	      0.52991567	      1.08453238	      1.14670137	      1.09525916	      0.59428856	      0.50323132	      0.66266748	      0.71647851	      0.68543414	      0.69969510	      0.65834432	      0.94715578	      0.92111937	      1.44661385	      0.81950730	      0.78511853	      1.13029892	      1.12720225	      1.02790252	      0.90899401	      1.18204573	      1.17763063	      1.13261727	      1.29889651	      0.44401000	      0.52929614	      0.84152546	      0.57646601	      0.59025167
    121.00000000	      0.48400000	      0.93152743	      1.09601425	      0.57646601	      0.96984217	      0.80770222	      0.65518552	      0.59428856	      0.50775704	      0.52999381	      1.08373111	      1.14644316	      1.09511135	      0.59428856	      0.50337059	      0.66266748	      0.71633272	      0.68543414	      0.69693018	      0.65551357	      0.94407650	      0.92092406	      1.44389922	      0.81955835	      0.78571198	      1.12988105	      1.12675465	      1.02696896	      0.90734190	      1.18227396	      1.17742452	      1.13590651	      1.30040158	      0.44401000	      0.53010499	      0.84248570	      0.57646601	      0.59204463
    122.00000000	      0.48800000	      0.93228090	      1.09582355	      0.57646601	      0.96998093	      0.80844788	      0.65665759	      0.59428856	      0.50793557	      0.53005354	      1.08287660	      1.14616650	      1.09495322	      0.59428856	      0.50351927	      0.66266748	      0.71616464	      0.68543414	      0.69421766	      0.65273037	      0.94099220	      0.92074103	      1.44111154	      0.81963266	      0.78632597	      1.12943933	      1.12627513	      1.02602333	      0.90559608	      1.18248804	      1.17719544	      1.13927010	      1.30192471	      0.44401000	      0.53091670	      0.84336438	      0.57690772	      0.59394162
    123.00000000	      0.49200000	      0.93303672	      1.09561628	      0.57646601	      0.97008653	      0.80919111	      0.65813009	      0.59428856	      0.50811875	      0.53010636	      1.08200876	      1.14588339	      1.09479256	      0.59428856	      0.50367241	      0.66266748	      0.71598516	      0.68543414	      0.69151635	      0.64996187	      0.93790727	      0.92056510	      1.43830002	      0.81971761	      0.78694006	      1.12898702	      1.12578154	      1.02507504	      0.90381588	      1.18269833	      1.17695956	      1.14266730	      1.30345538	      0.44401000	      0.53173038	      0.84421327	      0.57768152	      0.59593905
